# Supplementary material for: Relativistic Hirshfeld atom refinement of an organo-gold(I) compound
Source: IUCrJ. 2021 May 26;8(Pt 4):608–20. doi: 10.1107/S2052252521004541 (PMC8256711; doi:10.1107/S2052252521004541)
Supplement: Supplementary file 1 [file m-08-00608-sup1.cif]

data_mg14_IAM_Ag
_audit_creation_date               2019-05-01
_publ_contact_author_address      
;
Biological and Chemical Research Centre
Faculty of Chemistry
University of Warsaw
\.Zwirki i Wigury 101
02-089 Warszawa
Poland
;
_publ_contact_author_email 'kwozniak@chem.uw.edu.pl'
_publ_contact_author_name  'Krzysztof Wo\'zniak'
_publ_contact_author_phone  ?
loop_
_publ_author_name                 
_publ_author_address
'Sylwia Pawl\;edzio'
;Biological and Chemical Research Centre
Faculty of Chemistry
University of Warsaw
\.Zwirki i Wigury 101
02-089 Warszawa
Poland
;
'Maura Malinska'
;Biological and Chemical Research Centre
Faculty of Chemistry
University of Warsaw
\.Zwirki i Wigury 101
02-089 Warszawa
Poland
;
'Krzysztof Wo\'zniak'
;Biological and Chemical Research Centre
Faculty of Chemistry
University of Warsaw
\.Zwirki i Wigury 101
02-089 Warszawa
Poland
;
'Magdalena Woi\'nska'
;Biological and Chemical Research Centre
Faculty of Chemistry
University of Warsaw
\.Zwirki i Wigury 101
02-089 Warszawa
Poland
;
'Jakub Wojciechowski'
;Rigaku Europe SE
Hugenottenallee 167
63263 Neu-Isenburg
Germany
;
'Lorraine A. Malaspina'
;Department of Chemistry and Biochemistry
University of Bern
Freiestrasse 3
3012 Bern
Switzerland
;
'Florian Kleemiss'
;Department of Chemistry and Biochemistry
University of Bern
Freiestrasse 3
3012 Bern
Switzerland
;
'Simon Grabowsky'
;Department of Chemistry and Biochemistry
University of Bern
Freiestrasse 3
3012 Bern
Switzerland
;


_audit_creation_method
;
Olex2 1.3
(compiled 2020.02.04 svn.rd84adfe8 for OlexSys, GUI svn.r6032)
;
_shelx_SHELXL_version_number       '2018/3'
_audit_contact_author_address      ?
_audit_contact_author_email        ?
_audit_contact_author_name         ''
_audit_contact_author_phone        ?
_publ_contact_author_id_orcid      ?
_publ_section_references
;
Dolomanov, O.V., Bourhis, L.J., Gildea, R.J, Howard, J.A.K. & Puschmann, H.
 (2009), J. Appl. Cryst. 42, 339-341.

Sheldrick, G.M. (2015). Acta Cryst. A71, 3-8.

Sheldrick, G.M. (2015). Acta Cryst. C71, 3-8.
;
_chemical_name_common              ?
_chemical_name_systematic          ?
_chemical_formula_moiety           'C27 H19 Au Cl O P'
_chemical_formula_sum              'C27 H19 Au Cl O P'
_chemical_formula_weight           622.81
_chemical_melting_point            ?
_chemical_oxdiff_formula           'C27 H19 Au Cl O P'
loop_
  _atom_type_symbol
  _atom_type_description
  _atom_type_scat_dispersion_real
  _atom_type_scat_dispersion_imag
  _atom_type_scat_source
 'C' 'C' 0.0015 0.0009 'International Tables Vol C Tables 4.2.6.8 and 6.1.1.4'
 'H' 'H' 0.0000 0.0000 'International Tables Vol C Tables 4.2.6.8 and 6.1.1.4'
 'Au' 'Au' -0.7638 5.9978
 'International Tables Vol C Tables 4.2.6.8 and 6.1.1.4'
 'Cl' 'Cl' 0.0998 0.0984 'International Tables Vol C Tables 4.2.6.8 and 6.1.1.4'
 'O' 'O' 0.0056 0.0036 'International Tables Vol C Tables 4.2.6.8 and 6.1.1.4'
 'P' 'P' 0.0667 0.0580 'International Tables Vol C Tables 4.2.6.8 and 6.1.1.4'

_shelx_space_group_comment
;
The symmetry employed for this shelxl refinement is uniquely defined
by the following loop, which should always be used as a source of
symmetry information in preference to the above space-group names.
They are only intended as comments.
;
_space_group_crystal_system        'monoclinic'
_space_group_IT_number             15
_space_group_name_H-M_alt          'C 1 2/c 1'
_space_group_name_Hall             '-C 2yc'
loop_
  _space_group_symop_operation_xyz
 'x, y, z'
 '-x, y, -z+1/2'
 'x+1/2, y+1/2, z'
 '-x+1/2, y+1/2, -z+1/2'
 '-x, -y, -z'
 'x, -y, z-1/2'
 '-x+1/2, -y+1/2, -z'
 'x+1/2, -y+1/2, z-1/2'

_cell_length_a                     17.6904(2)
_cell_length_b                     12.22917(16)
_cell_length_c                     21.2808(2)
_cell_angle_alpha                  90
_cell_angle_beta                   94.6132(10)
_cell_angle_gamma                  90
_cell_volume                       4588.96(9)
_cell_formula_units_Z              8
_cell_measurement_reflns_used      52248
_cell_measurement_temperature      89.97(15)
_cell_measurement_theta_max        38.6450
_cell_measurement_theta_min        2.2250
_shelx_estimated_absorpt_T_max     ?
_shelx_estimated_absorpt_T_min     ?
_exptl_absorpt_coefficient_mu      3.605
_exptl_absorpt_correction_T_max    0.731
_exptl_absorpt_correction_T_min    0.591
_exptl_absorpt_correction_type     analytical
_exptl_absorpt_process_details
;
CrysAlisPro 1.171.39.46 (Rigaku Oxford Diffraction, 2018)
Analytical numeric absorption correction using a multifaceted crystal
			model based on expressions derived by R.C. Clark & J.S. Reid.
(Clark, R. C. & Reid, J. S. (1995). Acta Cryst. A51, 887-897)
Empirical absorption correction using spherical harmonics,
 implemented in SCALE3 ABSPACK scaling algorithm.
;
_exptl_absorpt_special_details     ?
_exptl_crystal_colour              colourless
_exptl_crystal_colour_lustre       .
_exptl_crystal_colour_modifier     .
_exptl_crystal_colour_primary      colourless
_exptl_crystal_density_diffrn      1.803
_exptl_crystal_density_meas        ?
_exptl_crystal_density_method      ?
_exptl_crystal_description         block
_exptl_crystal_F_000               2400


_exptl_crystal_size_max            0.19
_exptl_crystal_size_mid            0.136
_exptl_crystal_size_min            0.111


_exptl_transmission_factor_max     ?
_exptl_transmission_factor_min     ?
_diffrn_reflns_av_R_equivalents    0.0237
_diffrn_reflns_av_unetI/netI       0.0197
_diffrn_reflns_Laue_measured_fraction_full  0.997
_diffrn_reflns_Laue_measured_fraction_max  0.999
_diffrn_reflns_limit_h_max         29
_diffrn_reflns_limit_h_min         -29
_diffrn_reflns_limit_k_max         20
_diffrn_reflns_limit_k_min         -20
_diffrn_reflns_limit_l_max         35
_diffrn_reflns_limit_l_min         -35
_diffrn_reflns_number              66469
_diffrn_reflns_point_group_measured_fraction_full  0.997
_diffrn_reflns_point_group_measured_fraction_max  0.999
_diffrn_reflns_theta_full          19.665
_diffrn_reflns_theta_max           27.864
_diffrn_reflns_theta_min           2.152
_diffrn_ambient_environment        N~2~
_diffrn_ambient_temperature        89.97(15)
_diffrn_detector                   'CCD plate'
_diffrn_detector_area_resol_mean   10.0000
_diffrn_detector_type              HyPix
_diffrn_measured_fraction_theta_full  0.997
_diffrn_measured_fraction_theta_max  0.999

_diffrn_measurement_device         'four-circle diffractometer'
_diffrn_measurement_device_type    'XtaLAB Synergy, Dualflex, HyPix'
_diffrn_measurement_method         '\w scans'
_diffrn_orient_matrix_type        
 'CrysAlisPro convention (1999,Acta A55,543-557)'
_diffrn_orient_matrix_UB_11        -0.0140088000
_diffrn_orient_matrix_UB_12        0.0063850000
_diffrn_orient_matrix_UB_13        0.0223740000
_diffrn_orient_matrix_UB_21        -0.0177798000
_diffrn_orient_matrix_UB_22        0.0333030000
_diffrn_orient_matrix_UB_23        -0.0115481000
_diffrn_orient_matrix_UB_31        -0.0222208000
_diffrn_orient_matrix_UB_32        -0.0306810000
_diffrn_orient_matrix_UB_33        -0.0078858000
_diffrn_radiation_monochromator    mirror
_diffrn_radiation_probe            x-ray
_diffrn_radiation_type             'Ag K\a'
_diffrn_radiation_wavelength       0.56087
_diffrn_source                     'micro-focus sealed X-ray tube'
_diffrn_source_type                'PhotonJet (Ag) X-ray Source'
_reflns_Friedel_coverage           0.000
_reflns_Friedel_fraction_full      .
_reflns_Friedel_fraction_max       .
_reflns_number_gt                  10258
_reflns_number_total               11101
_reflns_odcompleteness_completeness  99.83
_reflns_odcompleteness_iscentric   1
_reflns_odcompleteness_theta       27.79
_reflns_special_details
;
 Reflections were merged by SHELXL according to the crystal
 class for the calculation of statistics and refinement.
 
 _reflns_Friedel_fraction is defined as the number of unique
 Friedel pairs measured divided by the number that would be
 possible theoretically, ignoring centric projections and
 systematic absences.
;
_reflns_threshold_expression       'I > 2\s(I)'
_computing_cell_refinement         'CrysAlisPro 1.171.39.46 (Rigaku OD, 2018)'
_computing_data_collection         'CrysAlisPro 1.171.39.46 (Rigaku OD, 2018)'
_computing_data_reduction          'CrysAlisPro 1.171.39.46 (Rigaku OD, 2018)'
_computing_molecular_graphics      'Olex2 1.3 (Dolomanov et al., 2009)'
_computing_publication_material    'Olex2 1.3 (Dolomanov et al., 2009)'
_computing_structure_refinement    'XL  (Sheldrick, 2008)'
_computing_structure_solution      ?
_refine_diff_density_max           1.295
_refine_diff_density_min           -0.686
_refine_diff_density_rms           0.082
_refine_ls_extinction_coef         .
_refine_ls_extinction_method       none
_refine_ls_goodness_of_fit_ref     1.108
_refine_ls_hydrogen_treatment      refall
_refine_ls_matrix_type             full
_refine_ls_number_parameters       356
_refine_ls_number_reflns           11101
_refine_ls_number_restraints       0
_refine_ls_R_factor_all            0.0184
_refine_ls_R_factor_gt             0.0156
_refine_ls_restrained_S_all        1.108
_refine_ls_shift/su_max            0.004
_refine_ls_shift/su_mean           0.000
_refine_ls_structure_factor_coef   Fsqd
_refine_ls_weighting_details      
 'w=1/[\s^2^(Fo^2^)+(0.0141P)^2^+1.0117P] where P=(Fo^2^+2Fc^2^)/3'
_refine_ls_weighting_scheme        calc
_refine_ls_wR_factor_gt            0.0375
_refine_ls_wR_factor_ref           0.0391
_refine_special_details            ?
_olex2_refinement_description
;
;
_atom_sites_solution_hydrogens     difmap
_atom_sites_solution_primary       ?
_atom_sites_solution_secondary     ?
loop_
  _atom_site_label
  _atom_site_type_symbol
  _atom_site_fract_x
  _atom_site_fract_y
  _atom_site_fract_z
  _atom_site_U_iso_or_equiv
  _atom_site_adp_type
  _atom_site_occupancy
  _atom_site_site_symmetry_order
  _atom_site_calc_flag
  _atom_site_refinement_flags_posn
  _atom_site_refinement_flags_adp
  _atom_site_refinement_flags_occupancy
  _atom_site_disorder_assembly
  _atom_site_disorder_group
 Au1 Au 0.44369(2) 0.23931(2) 0.42184(2) 0.01772(1) Uani 1 1 d . . . . .
 P1 P 0.36560(2) 0.31543(3) 0.34375(2) 0.01579(5) Uani 1 1 d . . . . .
 Cl1 Cl 0.91681(2) -0.02746(4) 0.52301(2) 0.03518(8) Uani 1 1 d . . . . .
 O1 O 0.57779(6) 0.05815(9) 0.63306(5) 0.0283(2) Uani 1 1 d . . . . .
 C1 C 0.51253(8) 0.17548(11) 0.49076(6) 0.0228(2) Uani 1 1 d . . . . .
 C16 C 0.37397(7) 0.25433(9) 0.26723(6) 0.01670(19) Uani 1 1 d . . . . .
 C17 C 0.39892(8) 0.14648(10) 0.26498(6) 0.0218(2) Uani 1 1 d . . . . .
 C11 C 0.24784(7) 0.32643(10) 0.42061(6) 0.0193(2) Uani 1 1 d . . . . .
 C22 C 0.38658(7) 0.45960(10) 0.33501(6) 0.0183(2) Uani 1 1 d . . . . .
 C10 C 0.26638(7) 0.31209(9) 0.35862(6) 0.01704(19) Uani 1 1 d . . . . .
 C19 C 0.38710(8) 0.15197(12) 0.15156(6) 0.0248(2) Uani 1 1 d . . . . .
 C3 C 0.60088(8) 0.08296(10) 0.58230(6) 0.0204(2) Uani 1 1 d . . . . .
 C21 C 0.35597(8) 0.31121(11) 0.21089(6) 0.0220(2) Uani 1 1 d . . . . .
 C12 C 0.17243(8) 0.33421(11) 0.43399(6) 0.0219(2) Uani 1 1 d . . . . .
 C13 C 0.11504(8) 0.32595(11) 0.38564(7) 0.0225(2) Uani 1 1 d . . . . .
 C2 C 0.55312(8) 0.13553(11) 0.53325(6) 0.0229(2) Uani 1 1 d . . . . .
 C18 C 0.40519(9) 0.09593(11) 0.20719(7) 0.0263(3) Uani 1 1 d . . . . .
 C7 C 0.82635(7) 0.00799(11) 0.54122(7) 0.0233(2) Uani 1 1 d . . . . .
 C9 C 0.71169(8) 0.10698(11) 0.51664(6) 0.0224(2) Uani 1 1 d . . . . .
 C5 C 0.72388(8) -0.01315(10) 0.60662(7) 0.0219(2) Uani 1 1 d . . . . .
 C4 C 0.68053(7) 0.05938(9) 0.56791(6) 0.0187(2) Uani 1 1 d . . . . .
 C15 C 0.20846(8) 0.30271(12) 0.31048(6) 0.0228(2) Uani 1 1 d . . . . .
 C8 C 0.78532(8) 0.08251(12) 0.50327(7) 0.0247(2) Uani 1 1 d . . . . .
 C23 C 0.46213(8) 0.48776(12) 0.33025(8) 0.0282(3) Uani 1 1 d . . . . .
 C27 C 0.33243(9) 0.54135(12) 0.33653(7) 0.0254(3) Uani 1 1 d . . . . .
 C20 C 0.36263(10) 0.25968(11) 0.15355(7) 0.0263(3) Uani 1 1 d . . . . .
 C6 C 0.79676(8) -0.04011(11) 0.59302(7) 0.0241(2) Uani 1 1 d . . . . .
 C25 C 0.42941(10) 0.67791(12) 0.32925(7) 0.0303(3) Uani 1 1 d . . . . .
 C14 C 0.13323(8) 0.30901(12) 0.32431(7) 0.0247(2) Uani 1 1 d . . . . .
 C26 C 0.35452(10) 0.65077(12) 0.33419(7) 0.0301(3) Uani 1 1 d . . . . .
 C24 C 0.48310(10) 0.59696(13) 0.32670(9) 0.0340(3) Uani 1 1 d . . . . .
 H8 H 0.8081(10) 0.1159(15) 0.4710(9) 0.030(5) Uiso 1 1 d . . . . .
 H11 H 0.2900(10) 0.3309(14) 0.4546(9) 0.027(5) Uiso 1 1 d . . . . .
 H19 H 0.3927(11) 0.1173(15) 0.1145(9) 0.035(5) Uiso 1 1 d . . . . .
 H6 H 0.8274(10) -0.0905(14) 0.6192(8) 0.026(4) Uiso 1 1 d . . . . .
 H5 H 0.7030(10) -0.0441(14) 0.6406(9) 0.025(4) Uiso 1 1 d . . . . .
 H12 H 0.1619(11) 0.3444(15) 0.4740(9) 0.031(5) Uiso 1 1 d . . . . .
 H9 H 0.6833(10) 0.1573(14) 0.4905(8) 0.024(4) Uiso 1 1 d . . . . .
 H15 H 0.2187(11) 0.2964(16) 0.2707(9) 0.029(5) Uiso 1 1 d . . . . .
 H20 H 0.3512(11) 0.2974(16) 0.1140(10) 0.034(5) Uiso 1 1 d . . . . .
 H17 H 0.4148(10) 0.1127(14) 0.3019(8) 0.026(5) Uiso 1 1 d . . . . .
 H14 H 0.0932(11) 0.3047(15) 0.2927(9) 0.030(5) Uiso 1 1 d . . . . .
 H21 H 0.3400(10) 0.3855(14) 0.2117(8) 0.027(5) Uiso 1 1 d . . . . .
 H13 H 0.0667(11) 0.3318(16) 0.3936(9) 0.033(5) Uiso 1 1 d . . . . .
 H23 H 0.4989(10) 0.4339(15) 0.3293(9) 0.030(5) Uiso 1 1 d . . . . .
 H25 H 0.4418(14) 0.7557(15) 0.3274(12) 0.040(6) Uiso 1 1 d . . . . .
 H27 H 0.2840(12) 0.5252(17) 0.3395(10) 0.039(6) Uiso 1 1 d . . . . .
 H18 H 0.4243(11) 0.0260(16) 0.2048(10) 0.039(5) Uiso 1 1 d . . . . .
 H26 H 0.3155(12) 0.7032(18) 0.3359(10) 0.038(5) Uiso 1 1 d . . . . .
 H24 H 0.5360(12) 0.6144(17) 0.3237(10) 0.048(6) Uiso 1 1 d . . . . .

loop_
  _atom_site_aniso_label
  _atom_site_aniso_U_11
  _atom_site_aniso_U_22
  _atom_site_aniso_U_33
  _atom_site_aniso_U_23
  _atom_site_aniso_U_13
  _atom_site_aniso_U_12
 Au1 0.01692(2) 0.02289(2) 0.01349(2) 0.00322(1) 0.00207(1) 0.00382(1)
 P1 0.01546(12) 0.01874(12) 0.01330(12) 0.00186(9) 0.00191(9) 0.00080(10)
 Cl1 0.02002(14) 0.0449(2) 0.0412(2) -0.00914(17) 0.00628(14) 0.00190(15)
 O1 0.0312(5) 0.0306(5) 0.0239(5) 0.0112(4) 0.0081(4) 0.0120(4)
 C1 0.0237(6) 0.0266(6) 0.0184(5) 0.0027(4) 0.0041(4) 0.0065(5)
 C16 0.0168(5) 0.0191(5) 0.0145(5) 0.0017(3) 0.0031(4) -0.0009(4)
 C17 0.0269(6) 0.0211(5) 0.0177(5) 0.0021(4) 0.0034(4) 0.0031(5)
 C11 0.0202(5) 0.0219(5) 0.0162(5) -0.0014(4) 0.0035(4) -0.0017(4)
 C22 0.0204(5) 0.0202(5) 0.0143(5) 0.0006(4) 0.0005(4) -0.0002(4)
 C10 0.0168(5) 0.0186(5) 0.0160(5) 0.0010(4) 0.0028(4) -0.0002(4)
 C19 0.0282(6) 0.0281(6) 0.0189(5) -0.0037(4) 0.0064(5) -0.0047(5)
 C3 0.0240(6) 0.0186(5) 0.0187(5) 0.0027(4) 0.0017(4) 0.0060(4)
 C21 0.0293(6) 0.0208(5) 0.0158(5) 0.0027(4) 0.0019(4) 0.0002(5)
 C12 0.0219(6) 0.0240(5) 0.0206(5) -0.0027(4) 0.0074(4) -0.0016(5)
 C13 0.0172(5) 0.0241(5) 0.0269(6) -0.0002(4) 0.0064(4) -0.0009(4)
 C2 0.0242(6) 0.0261(6) 0.0188(5) 0.0031(4) 0.0039(4) 0.0080(5)
 C18 0.0321(7) 0.0224(5) 0.0248(6) -0.0032(5) 0.0052(5) 0.0031(5)
 C7 0.0182(5) 0.0241(5) 0.0277(6) -0.0074(5) 0.0023(4) -0.0001(4)
 C9 0.0254(6) 0.0239(5) 0.0175(5) 0.0011(4) 0.0009(4) 0.0014(5)
 C5 0.0218(5) 0.0183(5) 0.0256(6) 0.0046(4) 0.0018(4) 0.0037(4)
 C4 0.0225(5) 0.0163(4) 0.0172(5) 0.0004(4) 0.0005(4) 0.0034(4)
 C15 0.0184(5) 0.0335(6) 0.0167(5) 0.0001(5) 0.0020(4) -0.0008(5)
 C8 0.0250(6) 0.0285(6) 0.0206(6) -0.0011(5) 0.0030(5) -0.0022(5)
 C23 0.0206(6) 0.0240(6) 0.0390(8) 0.0000(5) -0.0041(5) -0.0037(5)
 C27 0.0263(6) 0.0248(6) 0.0259(6) 0.0066(5) 0.0066(5) 0.0046(5)
 C20 0.0367(8) 0.0276(6) 0.0147(5) 0.0024(4) 0.0024(5) -0.0039(5)
 C6 0.0208(6) 0.0185(5) 0.0329(7) 0.0017(5) 0.0003(5) 0.0027(4)
 C25 0.0466(9) 0.0215(6) 0.0223(6) 0.0007(5) -0.0002(6) -0.0058(6)
 C14 0.0173(5) 0.0329(6) 0.0236(6) 0.0003(5) 0.0004(4) -0.0014(5)
 C26 0.0419(8) 0.0231(6) 0.0260(7) 0.0053(5) 0.0083(6) 0.0068(6)
 C24 0.0300(7) 0.0282(7) 0.0424(9) 0.0012(6) -0.0057(6) -0.0101(6)

_geom_special_details
;
 All esds (except the esd in the dihedral angle between two l.s. planes)
 are estimated using the full covariance matrix.  The cell esds are taken
 into account individually in the estimation of esds in distances, angles
 and torsion angles; correlations between esds in cell parameters are only
 used when they are defined by crystal symmetry.  An approximate (isotropic)
 treatment of cell esds is used for estimating esds involving l.s. planes.
;
loop_
  _geom_bond_atom_site_label_1
  _geom_bond_atom_site_label_2
  _geom_bond_distance
  _geom_bond_site_symmetry_2
  _geom_bond_publ_flag
 Au1 P1 2.2730(3) . ?
 Au1 C1 1.9891(13) . ?
 P1 C16 1.8086(13) . ?
 P1 C22 1.8143(12) . ?
 P1 C10 1.8090(13) . ?
 Cl1 C7 1.7316(14) . ?
 O1 C3 1.2235(16) . ?
 C1 C2 1.2114(17) . ?
 C16 C17 1.3929(17) . ?
 C16 C21 1.4004(17) . ?
 C17 C18 1.3889(19) . ?
 C17 H17 0.911(18) . ?
 C11 C10 1.3958(17) . ?
 C11 C12 1.3896(19) . ?
 C11 H11 0.999(18) . ?
 C22 C23 1.3917(19) . ?
 C22 C27 1.3868(18) . ?
 C10 C15 1.3941(17) . ?
 C19 C18 1.383(2) . ?
 C19 C20 1.388(2) . ?
 C19 H19 0.907(19) . ?
 C3 C2 1.4404(17) . ?
 C3 C4 1.4938(19) . ?
 C21 C20 1.387(2) . ?
 C21 H21 0.951(18) . ?
 C12 C13 1.3899(19) . ?
 C12 H12 0.894(19) . ?
 C13 C14 1.385(2) . ?
 C13 H13 0.887(19) . ?
 C18 H18 0.92(2) . ?
 C7 C8 1.384(2) . ?
 C7 C6 1.389(2) . ?
 C9 C4 1.3893(19) . ?
 C9 C8 1.388(2) . ?
 C9 H9 0.946(17) . ?
 C5 C4 1.3970(16) . ?
 C5 C6 1.384(2) . ?
 C5 H5 0.920(19) . ?
 C15 C14 1.388(2) . ?
 C15 H15 0.88(2) . ?
 C8 H8 0.920(19) . ?
 C23 C24 1.390(2) . ?
 C23 H23 0.927(19) . ?
 C27 C26 1.396(2) . ?
 C27 H27 0.89(2) . ?
 C20 H20 0.97(2) . ?
 C6 H6 0.966(17) . ?
 C25 C26 1.378(2) . ?
 C25 C24 1.376(2) . ?
 C25 H25 0.978(18) . ?
 C14 H14 0.939(19) . ?
 C26 H26 0.95(2) . ?
 C24 H24 0.97(2) . ?

loop_
  _geom_angle_atom_site_label_1
  _geom_angle_atom_site_label_2
  _geom_angle_atom_site_label_3
  _geom_angle
  _geom_angle_site_symmetry_1
  _geom_angle_site_symmetry_3
  _geom_angle_publ_flag
 C1 Au1 P1 178.93(4) . . ?
 C16 P1 Au1 113.59(4) . . ?
 C16 P1 C22 106.07(5) . . ?
 C16 P1 C10 107.39(6) . . ?
 C22 P1 Au1 110.84(4) . . ?
 C10 P1 Au1 113.83(4) . . ?
 C10 P1 C22 104.43(6) . . ?
 C2 C1 Au1 178.57(13) . . ?
 C17 C16 P1 118.11(9) . . ?
 C17 C16 C21 119.46(12) . . ?
 C21 C16 P1 122.43(9) . . ?
 C16 C17 H17 118.5(11) . . ?
 C18 C17 C16 119.99(12) . . ?
 C18 C17 H17 121.3(11) . . ?
 C10 C11 H11 118.2(11) . . ?
 C12 C11 C10 120.31(11) . . ?
 C12 C11 H11 121.4(11) . . ?
 C23 C22 P1 116.97(10) . . ?
 C27 C22 P1 123.43(10) . . ?
 C27 C22 C23 119.50(12) . . ?
 C11 C10 P1 117.87(9) . . ?
 C15 C10 P1 122.65(10) . . ?
 C15 C10 C11 119.35(12) . . ?
 C18 C19 C20 119.69(13) . . ?
 C18 C19 H19 118.6(12) . . ?
 C20 C19 H19 121.7(12) . . ?
 O1 C3 C2 122.16(12) . . ?
 O1 C3 C4 121.37(11) . . ?
 C2 C3 C4 116.47(11) . . ?
 C16 C21 H21 120.4(11) . . ?
 C20 C21 C16 119.87(12) . . ?
 C20 C21 H21 119.8(11) . . ?
 C11 C12 H12 118.8(12) . . ?
 C13 C12 C11 119.96(12) . . ?
 C13 C12 H12 121.3(12) . . ?
 C12 C13 H13 120.7(12) . . ?
 C14 C13 C12 119.83(13) . . ?
 C14 C13 H13 119.4(12) . . ?
 C1 C2 C3 177.23(15) . . ?
 C17 C18 H18 121.1(13) . . ?
 C19 C18 C17 120.53(13) . . ?
 C19 C18 H18 118.2(13) . . ?
 C8 C7 Cl1 119.02(12) . . ?
 C8 C7 C6 121.92(13) . . ?
 C6 C7 Cl1 119.06(11) . . ?
 C4 C9 H9 120.6(11) . . ?
 C8 C9 C4 120.59(12) . . ?
 C8 C9 H9 118.8(11) . . ?
 C4 C5 H5 119.3(11) . . ?
 C6 C5 C4 120.30(13) . . ?
 C6 C5 H5 120.4(11) . . ?
 C9 C4 C3 121.37(11) . . ?
 C9 C4 C5 119.70(12) . . ?
 C5 C4 C3 118.93(12) . . ?
 C10 C15 H15 121.1(12) . . ?
 C14 C15 C10 120.01(12) . . ?
 C14 C15 H15 118.8(12) . . ?
 C7 C8 C9 118.63(13) . . ?
 C7 C8 H8 119.2(12) . . ?
 C9 C8 H8 122.2(12) . . ?
 C22 C23 H23 120.3(11) . . ?
 C24 C23 C22 120.26(14) . . ?
 C24 C23 H23 119.4(12) . . ?
 C22 C27 C26 119.63(14) . . ?
 C22 C27 H27 121.0(13) . . ?
 C26 C27 H27 119.4(13) . . ?
 C19 C20 H20 118.0(12) . . ?
 C21 C20 C19 120.45(13) . . ?
 C21 C20 H20 121.5(12) . . ?
 C7 C6 H6 119.9(11) . . ?
 C5 C6 C7 118.83(12) . . ?
 C5 C6 H6 121.3(11) . . ?
 C26 C25 H25 117.2(15) . . ?
 C24 C25 C26 120.04(14) . . ?
 C24 C25 H25 122.7(15) . . ?
 C13 C14 C15 120.50(12) . . ?
 C13 C14 H14 117.7(12) . . ?
 C15 C14 H14 121.7(12) . . ?
 C27 C26 H26 116.2(13) . . ?
 C25 C26 C27 120.48(14) . . ?
 C25 C26 H26 123.3(13) . . ?
 C23 C24 H24 118.7(13) . . ?
 C25 C24 C23 120.07(16) . . ?
 C25 C24 H24 121.2(13) . . ?

loop_
  _geom_torsion_atom_site_label_1
  _geom_torsion_atom_site_label_2
  _geom_torsion_atom_site_label_3
  _geom_torsion_atom_site_label_4
  _geom_torsion
  _geom_torsion_site_symmetry_1
  _geom_torsion_site_symmetry_2
  _geom_torsion_site_symmetry_3
  _geom_torsion_site_symmetry_4
  _geom_torsion_publ_flag
 Au1 P1 C16 C17 25.94(12) . . . . ?
 Au1 P1 C16 C21 -154.40(10) . . . . ?
 Au1 P1 C22 C23 49.82(11) . . . . ?
 Au1 P1 C22 C27 -126.37(10) . . . . ?
 Au1 P1 C10 C11 36.12(11) . . . . ?
 Au1 P1 C10 C15 -147.98(10) . . . . ?
 P1 C16 C17 C18 179.15(11) . . . . ?
 P1 C16 C21 C20 -179.23(12) . . . . ?
 P1 C22 C23 C24 -176.71(13) . . . . ?
 P1 C22 C27 C26 175.18(11) . . . . ?
 P1 C10 C15 C14 -175.06(11) . . . . ?
 Cl1 C7 C8 C9 177.32(10) . . . . ?
 Cl1 C7 C6 C5 -178.71(10) . . . . ?
 O1 C3 C4 C9 -166.26(13) . . . . ?
 O1 C3 C4 C5 14.51(19) . . . . ?
 C16 P1 C22 C23 -73.91(12) . . . . ?
 C16 P1 C22 C27 109.90(12) . . . . ?
 C16 P1 C10 C11 162.76(9) . . . . ?
 C16 P1 C10 C15 -21.34(12) . . . . ?
 C16 C17 C18 C19 0.2(2) . . . . ?
 C16 C21 C20 C19 -0.1(2) . . . . ?
 C17 C16 C21 C20 0.4(2) . . . . ?
 C11 C10 C15 C14 0.8(2) . . . . ?
 C11 C12 C13 C14 0.6(2) . . . . ?
 C22 P1 C16 C17 147.93(11) . . . . ?
 C22 P1 C16 C21 -32.41(13) . . . . ?
 C22 P1 C10 C11 -84.90(10) . . . . ?
 C22 P1 C10 C15 91.01(12) . . . . ?
 C22 C23 C24 C25 1.4(3) . . . . ?
 C22 C27 C26 C25 1.2(2) . . . . ?
 C10 P1 C16 C17 -100.85(11) . . . . ?
 C10 P1 C16 C21 78.81(12) . . . . ?
 C10 P1 C22 C23 172.80(11) . . . . ?
 C10 P1 C22 C27 -3.38(12) . . . . ?
 C10 C11 C12 C13 1.0(2) . . . . ?
 C10 C15 C14 C13 0.8(2) . . . . ?
 C21 C16 C17 C18 -0.5(2) . . . . ?
 C12 C11 C10 P1 174.34(10) . . . . ?
 C12 C11 C10 C15 -1.70(19) . . . . ?
 C12 C13 C14 C15 -1.5(2) . . . . ?
 C2 C3 C4 C9 14.11(18) . . . . ?
 C2 C3 C4 C5 -165.12(12) . . . . ?
 C18 C19 C20 C21 -0.2(2) . . . . ?
 C4 C9 C8 C7 1.4(2) . . . . ?
 C4 C5 C6 C7 1.4(2) . . . . ?
 C8 C7 C6 C5 0.5(2) . . . . ?
 C8 C9 C4 C3 -178.76(12) . . . . ?
 C8 C9 C4 C5 0.46(19) . . . . ?
 C23 C22 C27 C26 -0.9(2) . . . . ?
 C27 C22 C23 C24 -0.4(2) . . . . ?
 C20 C19 C18 C17 0.1(2) . . . . ?
 C6 C7 C8 C9 -1.9(2) . . . . ?
 C6 C5 C4 C3 177.35(12) . . . . ?
 C6 C5 C4 C9 -1.89(19) . . . . ?
 C26 C25 C24 C23 -1.2(2) . . . . ?
 C24 C25 C26 C27 -0.1(2) . . . . ?

# start Validation Reply Form
_vrf_PLAT910_mg14_IAM_Ag
;
PROBLEM: Missing # of FCF Reflection(s) Below Theta(Min).          5 Note  
RESPONSE: Theta min = 2.225 deg. The (002), (110), (-111), (111) and (200)
 reflections have a theta value of ~1.5 deg. and therefore were excluded.
;
_vrf_PLAT911_mg14_IAM_Ag
;
PROBLEM: Missing FCF Refl Between Thmin & STh/L=    0.600          8 Report
RESPONSE: The (-2 0 6), (0 0 8), (-2 0 8), (-2 0 10), (-2 0 12), (-2 0 14) 
and (-4 0 16) reflections were hidden behind the beamstop.
;
# end Validation Reply Form

data_mg14_ag_rhf_anh_rel

_audit_creation_date                2020-6-18
_audit_creation_method              'Tonto 20.04.15 github v. 97c7857'

_publ_contact_author_address      
;
Biological and Chemical Research Centre
Faculty of Chemistry
University of Warsaw
\.Zwirki i Wigury 101
02-089 Warszawa
Poland
;
_publ_contact_author_email 'kwozniak@chem.uw.edu.pl'
_publ_contact_author_name  'Krzysztof Wo\'zniak'
_publ_contact_author_phone  ?
loop_
_publ_author_name                 
_publ_author_address
'Sylwia Pawl\;edzio'
;Biological and Chemical Research Centre
Faculty of Chemistry
University of Warsaw
\.Zwirki i Wigury 101
02-089 Warszawa
Poland
;
'Maura Malinska'
;Biological and Chemical Research Centre
Faculty of Chemistry
University of Warsaw
\.Zwirki i Wigury 101
02-089 Warszawa
Poland
;
'Krzysztof Wo\'zniak'
;Biological and Chemical Research Centre
Faculty of Chemistry
University of Warsaw
\.Zwirki i Wigury 101
02-089 Warszawa
Poland
;
'Magdalena Woi\'nska'
;Biological and Chemical Research Centre
Faculty of Chemistry
University of Warsaw
\.Zwirki i Wigury 101
02-089 Warszawa
Poland
;
'Jakub Wojciechowski'
;Rigaku Europe SE
Hugenottenallee 167
63263 Neu-Isenburg
Germany
;
'Lorraine A. Malaspina'
;Department of Chemistry and Biochemistry
University of Bern
Freiestrasse 3
3012 Bern
Switzerland
;
'Florian Kleemiss'
;Department of Chemistry and Biochemistry
University of Bern
Freiestrasse 3
3012 Bern
Switzerland
;
'Simon Grabowsky'
;Department of Chemistry and Biochemistry
University of Bern
Freiestrasse 3
3012 Bern
Switzerland
;


# ==================
# Chemical information
# ==================

_chemical_name_common               mg14
_chemical_formula_sum               'C27 H19 Au Cl O P'
_chemical_formula_moiety            'C27 H19 Au Cl O P'
_chemical_oxdiff_formula            'C27 H19 Au Cl O P'
_chemical_formula_weight            622.81
_chemical_compound_source           'see text'
_chemical_absolute_configuration    unk

# ========
# Crystal
# ========

_exptl_crystal_size_max            0.19
_exptl_crystal_size_mid            0.136
_exptl_crystal_size_min            0.111
_exptl_crystal_colour              colourless
_exptl_crystal_colour_lustre       .
_exptl_crystal_colour_modifier     .
_exptl_crystal_colour_primary      colourless
_exptl_crystal_density_diffrn      1.803
_exptl_crystal_density_meas        ?
_exptl_crystal_density_method      ?
_exptl_crystal_description         block
_exptl_crystal_F_000               2400

# ========
# Experimental data
# ========

_diffrn_measurement_device         'four-circle diffractometer'
_diffrn_measurement_device_type    'XtaLAB Synergy, Dualflex, HyPix'
_diffrn_measurement_method         '\w scans'
_diffrn_detector_type              HyPix
_diffrn_reflns_number              66469
_diffrn_reflns_av_R_equivalents    0.0237
_diffrn_reflns_theta_full          19.665
_diffrn_reflns_theta_max           27.864
_diffrn_reflns_theta_min           2.152
_diffrn_ambient_temperature        89.97(15)
_diffrn_measured_fraction_theta_full  0.997
_diffrn_measured_fraction_theta_max  0.999
_diffrn_radiation_monochromator    mirror
_diffrn_radiation_probe            x-ray
_diffrn_radiation_type             'Ag K\a'
_diffrn_radiation_wavelength       0.56087
_diffrn_source                     'micro-focus sealed X-ray tube'
_diffrn_source_type                'PhotonJet (Ag) X-ray Source'
_reflns_Friedel_coverage           0.000
_reflns_Friedel_fraction_full      .
_reflns_Friedel_fraction_max       .
_reflns_number_gt                  10137
_reflns_number_total               11101
_reflns_odcompleteness_completeness  99.83
_reflns_odcompleteness_iscentric   1
_reflns_odcompleteness_theta       27.79

# ==========
# QCr method
# ==========

_QCr_calc_method                    'Hartree-Fock/SCCF L=1 R=8.0 A'
_QCr_calc_spinorbital_kind          'restricted'
_QCr_calc_gaussian_basis_set        'DZP-DKH-unc'
_QCr_calc_gaussian_basis_set_kind   'cartesian'
_QCr_calc_basis_max_l               '3'

_QCr_calc_unit                      'See _atom_site_* in tonto.cif2'
_QCr_calc_unit_spin_multiplicity    1
_QCr_calc_unit_n_electrons          300
_QCr_calc_unit_n_alpha_electrons    150
_QCr_calc_unit_n_beta_electrons     150


# ========
# Symmetry
# ========

_symmetry_cell_setting              Monoclinic
_symmetry_space_group_name_H-M      'c 1 2/c 1'
_symmetry_space_group_name_Hall     '-c 2yc'
_symmetry_Int_Tables_number         '15'

loop_
    _symmetry_equiv_pos_as_xyz
'+x, +y, +z'
'+x+1/2, +y+1/2, +z'
'-x, -y, -z'
'-x+1/2, -y+1/2, -z'
 '-x, +y, -z+1/2'
'-x+1/2, +y+1/2, -z+1/2'
 '+x, -y, +z+1/2'
'+x+1/2, -y+1/2, +z+1/2'

# =========
# Unit cell
# =========

_cell_measurement_reflns_used      52248
_cell_measurement_temperature      89.97(15)
_cell_measurement_theta_max        38.6450
_cell_measurement_theta_min        2.2250

_cell_length_a                    17.6904(2)
_cell_length_b                  12.22917(16)
_cell_length_c                    21.2808(2)
_cell_angle_alpha               90.000000(0)
_cell_angle_beta                 94.6132(10)
_cell_angle_gamma               90.000000(0)
_cell_volume                      4588.95(9)

_cell_formula_units_Z               8.000000

_atom_sites_solution_hydrogens      HAR

# ===============
# Refinement data
# ===============

_refine_ls_kind                     'Hirshfeld atom refinement (HAR)'
_refine_ls_method_description
;
   S.C. Capelli, H.-B. Burgi, B. Dittrich, S.Grabowsky
   and Dylan Jayatilaka, IUCrJ (2014). 1, 361-379
;
_refine_QCr_Psi_constraint          'none'

_refine_ls_SVD_threshold            0.1E-02
_refine_ls_coordinate_system        cartesian
_refine_ls_structure_factor_coeff   F
_refine_ls_matrix_type              full
_refine_ls_R_factor_gt              0.0157
_refine_ls_R_factor_all             0.0157
_refine_ls_wR_factor_gt             0.0176
_refine_ls_wR_factor_all            0.0176
_refine_ls_R_Fsqd_factor            0.0146
_refine_ls_goodness_of_fit_gt       0.9750
_refine_ls_goodness_of_fit_all      0.9750
_refine_ls_number_reflns            11102
_refine_ls_number_parameters        381
_refine_ls_number_restraints        0
_refine_ls_number_constraints       95
_refine_ls_hydrogen_treatment       refall
_refine_ls_weighting_scheme         sigma
_refine_ls_weighting_details        'w=1/\s(F)'
_refine_ls_shift/su_conv_tol        0.0100
_refine_ls_shift/su_max             0.0030
_refine_ls_shift/su_max_mean        0.0002
_refine_ls_shift/su_max_par         'H19 Uzz'
_refine_ls_extinction_method        none

_refine_diff_density_max            0.63
_refine_diff_density_min            -0.54
_refine_diff_density_rms            0.0735
_refine_diff_density_max_atom       0.1487
_refine_diff_density_max_atom_tag   C26
_refine_diff_density_min_atom       -0.2065
_refine_diff_density_min_atom_tag   H5
_refine_diff_density_rms_atom       0.0774

_refine_special_details
;
  .  H thermal motions refined isotropically.
  .  Hirshfeld atom refinement:
     .  Uses aspherical atomic scattering factors
        obtained from Hirshfeld partitioning of a
        gaussian quantum chemical wavefunction.
     .  Hirshfeld weight functions obtained from
        spherically averaged unrestricted atomic
        densities.
;


# ======================
# Fractional coordinates
# ======================

loop_
_atom_site_label
_atom_site_fract_x
_atom_site_fract_y
_atom_site_fract_z
_atom_site_U_iso_or_equiv
_atom_site_adp_type
_atom_site_occupancy
_atom_site_disorder_group
  Au1  0.443744(5)    0.239419(7)  0.421885(4)   0.01827(7)   Uani  1.000000  0
   P1  0.365570(14)   0.31546(2)   0.343759(11)  0.01610(10)  Uani  1.000000  0
  Cl1  0.916793(16)  -0.02732(3)   0.523085(16)  0.03522(15)  Uani  1.000000  0
   O1  0.57784(5)     0.05839(7)   0.63299(4)    0.0286(4)    Uani  1.000000  0
   C1  0.51256(6)     0.17517(9)   0.49065(5)    0.0235(4)    Uani  1.000000  0
  C16  0.37389(6)     0.25438(7)   0.26717(5)    0.0171(4)    Uani  1.000000  0
  C17  0.39890(6)     0.14630(8)   0.26496(5)    0.0225(4)    Uani  1.000000  0
  C11  0.24804(6)     0.32610(8)   0.42070(4)    0.0195(4)    Uani  1.000000  0
  C22  0.38656(6)     0.45940(8)   0.33515(4)    0.0186(4)    Uani  1.000000  0
  C10  0.26628(5)     0.31209(8)   0.35861(4)    0.0174(4)    Uani  1.000000  0
  C19  0.38720(6)     0.15198(10)  0.15139(5)    0.0255(5)    Uani  1.000000  0
   C3  0.60078(6)     0.08306(8)   0.58217(5)    0.0209(4)    Uani  1.000000  0
  C21  0.35590(7)     0.31133(9)   0.21087(5)    0.0231(4)    Uani  1.000000  0
  C12  0.17237(6)     0.33404(9)   0.43410(5)    0.0222(4)    Uani  1.000000  0
  C13  0.11499(6)     0.32552(9)   0.38568(5)    0.0226(4)    Uani  1.000000  0
   C2  0.55320(6)     0.13466(9)   0.53337(5)    0.0237(4)    Uani  1.000000  0
  C18  0.40539(7)     0.09569(9)   0.20721(5)    0.0272(5)    Uani  1.000000  0
   C7  0.82671(6)     0.00789(9)   0.54114(5)    0.0236(4)    Uani  1.000000  0
   C9  0.71153(6)     0.10740(9)   0.51659(5)    0.0225(4)    Uani  1.000000  0
   C5  0.72368(6)    -0.01335(8)   0.60667(5)    0.0228(4)    Uani  1.000000  0
   C4  0.68039(6)     0.05961(8)   0.56813(4)    0.0193(4)    Uani  1.000000  0
  C15  0.20862(6)     0.30269(10)  0.31044(5)    0.0234(4)    Uani  1.000000  0
   C8  0.78536(7)     0.08307(10)  0.50315(5)    0.0255(5)    Uani  1.000000  0
  C23  0.46232(7)     0.48786(10)  0.33039(6)    0.0295(5)    Uani  1.000000  0
  C27  0.33203(7)     0.54109(9)   0.33655(5)    0.0259(5)    Uani  1.000000  0
  C20  0.36264(9)     0.26003(9)   0.15339(6)    0.0272(5)    Uani  1.000000  0
   C6  0.79684(6)    -0.04066(9)   0.59303(6)    0.0245(5)    Uani  1.000000  0
  C25  0.42937(8)     0.67845(9)   0.32944(5)    0.0304(5)    Uani  1.000000  0
  C14  0.13318(6)     0.30879(10)  0.32415(5)    0.0253(5)    Uani  1.000000  0
  C26  0.35436(8)     0.65136(10)  0.33408(6)    0.0310(6)    Uani  1.000000  0
  C24  0.48345(8)     0.59639(10)  0.32685(7)    0.0350(6)    Uani  1.000000  0
   H8  0.8093(10)     0.1239(15)   0.4656(8)     0.050(5)     Uiso  1.000000  0
  H11  0.2948(10)     0.3307(15)   0.4563(8)     0.052(5)     Uiso  1.000000  0
  H19  0.3966(12)     0.1100(16)   0.1066(9)     0.069(6)     Uiso  1.000000  0
   H6  0.8316(8)     -0.0984(12)   0.6219(7)     0.028(4)     Uiso  1.000000  0
   H5  0.6999(8)     -0.0597(12)   0.6476(7)     0.025(4)     Uiso  1.000000  0
  H12  0.1605(8)      0.3539(12)   0.4821(7)     0.034(4)     Uiso  1.000000  0
   H9  0.6795(9)      0.1520(14)   0.4870(8)     0.051(5)     Uiso  1.000000  0
  H15  0.2217(11)     0.2898(17)   0.2626(10)    0.061(6)     Uiso  1.000000  0
  H20  0.3482(9)      0.3023(14)   0.1067(8)     0.035(4)     Uiso  1.000000  0
  H17  0.4120(8)      0.1055(12)   0.3079(7)     0.035(4)     Uiso  1.000000  0
  H14  0.0934(10)     0.3015(16)   0.2892(9)     0.058(5)     Uiso  1.000000  0
  H21  0.3373(9)      0.3979(13)   0.2126(7)     0.040(4)     Uiso  1.000000  0
  H13  0.0595(10)     0.3341(16)   0.3942(9)     0.061(5)     Uiso  1.000000  0
  H23  0.5056(9)      0.4228(13)   0.3287(8)     0.043(5)     Uiso  1.000000  0
  H25  0.4388(13)     0.7709(13)   0.3220(11)    0.049(6)     Uiso  1.000000  0
  H27  0.2704(10)     0.5170(14)   0.3395(8)     0.045(5)     Uiso  1.000000  0
  H18  0.4270(10)     0.0074(14)   0.2057(9)     0.046(5)     Uiso  1.000000  0
  H26  0.3068(10)     0.7101(17)   0.3364(9)     0.046(5)     Uiso  1.000000  0
  H24  0.5498(12)     0.6133(18)   0.3216(10)    0.078(7)     Uiso  1.000000  0


# ====
# ADPs
# ====

loop_
_atom_site_aniso_label
_atom_site_aniso_U_11
_atom_site_aniso_U_22
_atom_site_aniso_U_33
_atom_site_aniso_U_12
_atom_site_aniso_U_13
_atom_site_aniso_U_23
  Au1  0.01730(7)   0.02384(7)   0.01387(7)    0.00394(3)    0.00246(4)    0.00337(3)
   P1  0.01573(10)  0.01897(10)  0.01368(9)    0.00078(8)    0.00167(7)    0.00194(7)
  Cl1  0.02041(12)  0.04475(17)  0.04105(16)   0.00183(12)   0.00598(11)  -0.00916(13)
   O1  0.0307(4)    0.0316(4)    0.0245(4)     0.0131(3)     0.0083(3)     0.0115(3)
   C1  0.0226(4)    0.0307(5)    0.0174(4)     0.0087(4)     0.0018(3)     0.0045(3)
  C16  0.0188(4)    0.0181(4)    0.0147(4)    -0.0002(3)     0.0030(3)     0.0026(3)
  C17  0.0305(5)    0.0198(4)    0.0177(4)     0.0048(4)     0.0041(4)     0.0018(3)
  C11  0.0184(4)    0.0244(4)    0.0159(4)    -0.0012(3)     0.0031(3)    -0.0015(3)
  C22  0.0193(4)    0.0198(4)    0.0165(4)     0.0000(3)     0.0007(3)     0.0007(3)
  C10  0.0169(4)    0.0201(4)    0.0154(4)     0.0000(3)     0.0028(3)     0.0005(3)
  C19  0.0302(5)    0.0285(5)    0.0185(4)    -0.0030(4)     0.0059(4)    -0.0037(4)
   C3  0.0237(4)    0.0209(4)    0.0183(4)     0.0071(3)     0.0031(3)     0.0039(3)
  C21  0.0323(5)    0.0216(4)    0.0154(4)     0.0015(4)     0.0016(3)     0.0025(3)
  C12  0.0205(4)    0.0259(4)    0.0212(4)    -0.0012(4)     0.0068(3)    -0.0019(3)
  C13  0.0167(4)    0.0267(4)    0.0251(5)    -0.0019(4)     0.0056(3)    -0.0007(3)
   C2  0.0259(5)    0.0274(5)    0.0176(4)     0.0102(4)     0.0019(3)     0.0040(3)
  C18  0.0363(6)    0.0233(5)    0.0225(5)     0.0033(4)     0.0049(4)    -0.0026(4)
   C7  0.0204(4)    0.0236(4)    0.0267(5)    -0.0002(4)     0.0022(4)    -0.0050(4)
   C9  0.0245(5)    0.0247(4)    0.0180(4)     0.0019(4)     0.0011(3)     0.0026(3)
   C5  0.0207(4)    0.0209(4)    0.0268(5)     0.0054(4)     0.0019(3)     0.0058(3)
   C4  0.0224(4)    0.0177(4)    0.0178(4)     0.0045(3)     0.0012(3)     0.0019(3)
  C15  0.0172(4)    0.0369(5)    0.0161(4)    -0.0011(4)     0.0018(3)     0.0001(4)
   C8  0.0245(5)    0.0312(5)    0.0211(4)    -0.0011(4)     0.0036(4)     0.0002(4)
  C23  0.0203(5)    0.0242(5)    0.0429(6)    -0.0045(4)    -0.0035(4)    -0.0006(4)
  C27  0.0273(5)    0.0229(5)    0.0284(5)     0.0049(4)     0.0076(4)     0.0070(4)
  C20  0.0398(6)    0.0270(5)    0.0151(4)    -0.0025(4)     0.0036(4)     0.0016(3)
   C6  0.0201(4)    0.0204(4)    0.0329(5)     0.0039(4)     0.0009(4)     0.0022(4)
  C25  0.0439(7)    0.0204(4)    0.0261(5)    -0.0047(5)    -0.0008(5)     0.0011(4)
  C14  0.0169(4)    0.0357(5)    0.0232(5)    -0.0016(4)     0.0007(3)    -0.0006(4)
  C26  0.0419(7)    0.0225(5)    0.0296(5)     0.0061(5)     0.0089(5)     0.0064(4)
  C24  0.0311(6)    0.0264(5)    0.0462(7)    -0.0094(5)    -0.0055(5)    -0.0003(5)


# ======================================
# Third order Gram-Charlier coefficients
# ======================================

# . These data are in standard presentation

_atom_site_anharm_GC_C_scale_factor 1000.0000000000000

loop_
_atom_site_anharm_GC_C_label
_atom_site_anharm_GC_C_111
_atom_site_anharm_GC_C_222
_atom_site_anharm_GC_C_333
_atom_site_anharm_GC_C_112
_atom_site_anharm_GC_C_113
_atom_site_anharm_GC_C_122
_atom_site_anharm_GC_C_223
_atom_site_anharm_GC_C_133
_atom_site_anharm_GC_C_233
_atom_site_anharm_GC_C_123
Au1
      0.0000125(19)        0.000096(6)      0.0000086(10)
      0.0000240(15)       0.0000057(8)
        0.000046(2)      0.0000191(17)
       0.0000044(6)       0.0000045(9)
       0.0000012(8)


# =======================================
# Fourth order Gram-Charlier coefficients
# =======================================

# . These data are in standard presentation

_atom_site_anharm_GC_D_scale_factor 10000.000000000000

loop_
_atom_site_anharm_GC_D_label
_atom_site_anharm_GC_D_1111
_atom_site_anharm_GC_D_2222
_atom_site_anharm_GC_D_3333
_atom_site_anharm_GC_D_1112
_atom_site_anharm_GC_D_1113
_atom_site_anharm_GC_D_1222
_atom_site_anharm_GC_D_2223
_atom_site_anharm_GC_D_1333
_atom_site_anharm_GC_D_2333
_atom_site_anharm_GC_D_1122
_atom_site_anharm_GC_D_1133
_atom_site_anharm_GC_D_2233
_atom_site_anharm_GC_D_1123
_atom_site_anharm_GC_D_1223
_atom_site_anharm_GC_D_1233
Au1
      0.0000094(10)        0.000089(5)       0.0000047(5)
       0.0000007(6)       0.0000037(4)
      0.0000064(13)      0.0000026(10)
       0.0000015(2)       0.0000016(3)
       0.0000113(8)       0.0000016(2)       0.0000064(5)
       0.0000005(3)       0.0000048(4)       0.0000004(2)


# ============
# Bond lengths
# ============

loop_
 _geom_bond_atom_site_label_1
 _geom_bond_atom_site_label_2
 _geom_bond_distance
  Au1    P1  2.2741(2)
  Au1    C1  1.9886(10)
  Cl1    C7  1.7237(11)
   P1   C16  1.8095(10)
   P1   C22  1.8114(10)
   P1   C10  1.8099(10)
   O1    C3  1.2232(12)
   C1    C2  1.2180(13)
  C16   C17  1.3958(13)
  C16   C21  1.4002(13)
  C17   C18  1.3890(15)
  C11   C10  1.3958(13)
  C11   C12  1.3943(14)
  C22   C23  1.3962(15)
  C22   C27  1.3908(14)
  C10   C15  1.3916(13)
  C19   C18  1.3883(16)
  C19   C20  1.3927(16)
   C3    C2  1.4299(13)
   C3    C4  1.4908(14)
  C21   C20  1.3883(16)
  C12   C13  1.3909(14)
  C13   C14  1.3884(15)
   C7    C8  1.3924(15)
   C7    C6  1.3947(16)
   C9    C4  1.3946(15)
   C9    C8  1.3916(17)
   C5    C4  1.3979(13)
   C5    C6  1.3897(15)
  C15   C14  1.3909(15)
  C23   C24  1.3825(16)
  C27   C26  1.4074(16)
  C25   C26  1.3790(19)
  C25   C24  1.3907(18)
  C17   H17   1.050(15)
  C11   H11   1.077(16)
  C19   H19   1.11(2)
  C21   H21   1.109(16)
  C12   H12   1.086(15)
  C13   H13   1.018(18)
  C18   H18   1.146(17)
   C9    H9   0.979(16)
   C5    H5   1.147(14)
  C15   H15   1.07(2)
   C8    H8   1.059(18)
  C23   H23   1.107(16)
  C27   H27   1.136(17)
  C20   H20   1.130(16)
   C6    H6   1.093(14)
  C25   H25   1.156(17)
  C14   H14   0.986(18)
  C26   H26   1.110(19)
  C24   H24   1.21(2)

# ===========
# Bond Angles
# ===========

loop_
 _geom_angle_atom_site_label_1
 _geom_angle_atom_site_label_2
 _geom_angle_atom_site_label_3
 _geom_angle
  Au1    P1   C16       113.64(3)
  Au1    P1   C22       110.72(3)
  Au1    P1   C10       113.87(3)
  Au1    C1    C2      178.41(10)
  Cl1    C7    C8       119.17(9)
  Cl1    C7    C6       119.08(8)
   P1   Au1    C1       179.14(3)
   P1   C16   C17       118.05(7)
   P1   C16   C21       122.42(7)
   P1   C22   C23       117.09(8)
   P1   C22   C27       123.21(8)
   P1   C10   C11       117.65(7)
   P1   C10   C15       122.51(8)
   O1    C3    C2      122.23(10)
   O1    C3    C4      121.05(9)
  C16    P1   C22       106.13(4)
  C16    P1   C10       107.35(5)
  C22    P1   C10       104.45(5)
   C1    C2    C3      177.71(12)
  C16   C17   C18      120.06(9)
  C16   C21   C20      119.96(10)
  C17   C16   C21      119.54(9)
  C17   C18   C19      120.41(10)
  C11   C10   C15      119.73(9)
  C11   C12   C13      119.92(10)
  C22   C23   C24      120.57(12)
  C22   C27   C26      119.35(11)
  C10   C11   C12      120.07(9)
  C10   C15   C14      120.00(10)
  C19   C20   C21      120.32(10)
   C3    C4    C9      121.08(9)
   C3    C4    C5      119.14(9)
  C12   C13   C14      119.94(10)
  C13   C14   C15      120.32(10)
   C2    C3    C4      116.72(9)
  C18   C19   C20      119.72(10)
   C7    C8    C9      118.66(10)
   C7    C6    C5      118.78(10)
   C9    C4    C5      119.76(10)
   C4    C9    C8      120.58(10)
   C4    C5    C6      120.42(10)
   C8    C7    C6      121.74(10)
  C23   C22   C27      119.60(10)
  C23   C24   C25      120.05(12)
  C27   C26   C25      120.50(11)
  C26   C25   C24      119.90(11)
  C16   C17   H17       118.0(8)
  C16   C21   H21       119.6(8)
  C17   C18   H18       119.7(9)
  C11   C12   H12       117.9(8)
  C22   C23   H23       119.6(8)
  C22   C27   H27       119.0(9)
  C10   C11   H11       116.7(10)
  C10   C15   H15       120.7(11)
  C19   C18   H18       119.8(9)
  C19   C20   H20       117.1(9)
  C21   C20   H20       122.6(9)
  C12   C11   H11       123.3(10)
  C12   C13   H13       121.2(10)
  C13   C12   H12       121.9(8)
  C13   C14   H14       121.3(11)
  C18   C17   H17       122.0(8)
  C18   C19   H19       117.8(10)
   C7    C8    H8       121.7(9)
   C7    C6    H6       119.2(8)
   C9    C8    H8       119.6(9)
   C5    C6    H6       122.0(8)
   C4    C9    H9       119.7(10)
   C4    C5    H5       122.9(7)
  C15   C14   H14       118.4(11)
   C8    C9    H9       119.4(10)
  C23   C24   H24       116.1(11)
  C27   C26   H26       113.7(10)
  C20   C19   H19       122.4(10)
  C20   C21   H21       120.5(8)
   C6    C5    H5       116.4(7)
  C25   C26   H26       125.8(10)
  C25   C24   H24       123.9(11)
  C14   C13   H13       118.8(10)
  C14   C15   H15       119.3(11)
  C26   C27   H27       121.6(9)
  C26   C25   H25       113.3(12)
  C24   C23   H23       119.8(8)
  C24   C25   H25       126.4(12)

# start Validation Reply Form
_vrf_PLAT924_mg14_ag_rhf_anh_rel
;
PROBLEM: The Reported and Calculated Rho(min) Differ by .       3.94 eA-3  
RESPONSE: In the checkCIF routine, the residual densities are
calculated using spherical atomic form factors based on the submitted
geometry. "Note: F(obs) from FCF and F(calc) from CIF model" This is
incorrect for the case of an aspherical refinement. The submitted F(calc)
values should be used because they are based on the aspherical Hirshfeld
stockholder partitioning.
;
_vrf_PLAT972_mg14_ag_rhf_anh_rel
;
PROBLEM: Check Calcd Resid. Dens.  0.42A   From Au1            -4.48 eA-3  
RESPONSE: In the checkCIF routine, the residual densities are
calculated using spherical atomic form factors based on the submitted
geometry. "Note: F(obs) from FCF and F(calc) from CIF model" This is
incorrect for the case of an aspherical refinement. The submitted F(calc)
values should be used because they are based on the aspherical Hirshfeld
stockholder partitioning.
;
_vrf_PLAT351_mg14_ag_rhf_anh_rel
;
PROBLEM: Long   C-H (X0.96,N1.08A)  C5       - H5       .       1.15 Ang.  
RESPONSE: The hydrogen atom positions have been refined with HAR, therefore,
 in some cases, bond lengths do not correspond to the neutron value.
;
_vrf_PLAT910_mg14_ag_rhf_anh_rel
;
PROBLEM: Missing # of FCF Reflection(s) Below Theta(Min).          5 Note  
RESPONSE: Theta min = 2.225 deg. The (002), (110), (-111), (111) and (200)
 reflections have a theta value of ~1.5 deg. and therefore were excluded.
;
_vrf_PLAT925_mg14_ag_rhf_anh_rel
;
PROBLEM: The Reported and Calculated Rho(max) Differ by .       1.16 eA-3  
RESPONSE: In the checkCIF routine, the residual densities are
calculated using spherical atomic form factors based on the submitted
geometry. "Note: F(obs) from FCF and F(calc) from CIF model" This is
incorrect for the case of an aspherical refinement. The submitted F(calc)
values should be used because they are based on the aspherical Hirshfeld
stockholder partitioning.
;
# end Validation Reply Form

data_mg14_ag_rks_anh_nrel

_audit_creation_date                2020-7-18
_audit_creation_method              'Tonto 20.04.15 github v. 97c7857'

_publ_contact_author_address      
;
Biological and Chemical Research Centre
Faculty of Chemistry
University of Warsaw
\.Zwirki i Wigury 101
02-089 Warszawa
Poland
;
_publ_contact_author_email 'kwozniak@chem.uw.edu.pl'
_publ_contact_author_name  'Krzysztof Wo\'zniak'
_publ_contact_author_phone  ?
loop_
_publ_author_name                 
_publ_author_address
'Sylwia Pawl\;edzio'
;Biological and Chemical Research Centre
Faculty of Chemistry
University of Warsaw
\.Zwirki i Wigury 101
02-089 Warszawa
Poland
;
'Maura Malinska'
;Biological and Chemical Research Centre
Faculty of Chemistry
University of Warsaw
\.Zwirki i Wigury 101
02-089 Warszawa
Poland
;
'Krzysztof Wo\'zniak'
;Biological and Chemical Research Centre
Faculty of Chemistry
University of Warsaw
\.Zwirki i Wigury 101
02-089 Warszawa
Poland
;
'Magdalena Woi\'nska'
;Biological and Chemical Research Centre
Faculty of Chemistry
University of Warsaw
\.Zwirki i Wigury 101
02-089 Warszawa
Poland
;
'Jakub Wojciechowski'
;Rigaku Europe SE
Hugenottenallee 167
63263 Neu-Isenburg
Germany
;
'Lorraine A. Malaspina'
;Department of Chemistry and Biochemistry
University of Bern
Freiestrasse 3
3012 Bern
Switzerland
;
'Florian Kleemiss'
;Department of Chemistry and Biochemistry
University of Bern
Freiestrasse 3
3012 Bern
Switzerland
;
'Simon Grabowsky'
;Department of Chemistry and Biochemistry
University of Bern
Freiestrasse 3
3012 Bern
Switzerland
;

# ==================
# Chemical information
# ==================

_chemical_name_common               mg14
_chemical_formula_sum               'C27 H19 Au Cl O P'
_chemical_formula_moiety            'C27 H19 Au Cl O P'
_chemical_oxdiff_formula            'C27 H19 Au Cl O P'
_chemical_formula_weight            622.81
_chemical_compound_source           'see text'
_chemical_absolute_configuration    unk

# ========
# Crystal
# ========

_exptl_crystal_size_max            0.19
_exptl_crystal_size_mid            0.136
_exptl_crystal_size_min            0.111
_exptl_crystal_colour              colourless
_exptl_crystal_colour_lustre       .
_exptl_crystal_colour_modifier     .
_exptl_crystal_colour_primary      colourless
_exptl_crystal_density_diffrn      1.803
_exptl_crystal_density_meas        ?
_exptl_crystal_density_method      ?
_exptl_crystal_description         block
_exptl_crystal_F_000               2400

# ========
# Experimental data
# ========

_diffrn_measurement_device         'four-circle diffractometer'
_diffrn_measurement_device_type    'XtaLAB Synergy, Dualflex, HyPix'
_diffrn_measurement_method         '\w scans'
_diffrn_detector_type              HyPix
_diffrn_reflns_number              66469
_diffrn_reflns_av_R_equivalents    0.0237
_diffrn_reflns_theta_full          19.665
_diffrn_reflns_theta_max           27.864
_diffrn_reflns_theta_min           2.152
_diffrn_ambient_temperature        89.97(15)
_diffrn_measured_fraction_theta_full  0.997
_diffrn_measured_fraction_theta_max  0.999
_diffrn_radiation_monochromator    mirror
_diffrn_radiation_probe            x-ray
_diffrn_radiation_type             'Ag K\a'
_diffrn_radiation_wavelength       0.56087
_diffrn_source                     'micro-focus sealed X-ray tube'
_diffrn_source_type                'PhotonJet (Ag) X-ray Source'
_reflns_Friedel_coverage           0.000
_reflns_Friedel_fraction_full      .
_reflns_Friedel_fraction_max       .
_reflns_number_gt                  10137
_reflns_number_total               11101
_reflns_odcompleteness_completeness  99.83
_reflns_odcompleteness_iscentric   1
_reflns_odcompleteness_theta       27.79


# ==========
# QCr method
# ==========

_QCr_calc_method                    'Kohn-Sham/b3lypgxb3lypgc/SCCF L=1 R=8.0 A'
_QCr_calc_spinorbital_kind          'restricted'
_QCr_calc_gaussian_basis_set        'DZP-DKH-unc'
_QCr_calc_gaussian_basis_set_kind   'cartesian'
_QCr_calc_basis_max_l               '3'

_QCr_calc_unit                      'See _atom_site_* in tonto.cif2'
_QCr_calc_unit_spin_multiplicity    1
_QCr_calc_unit_n_electrons          300
_QCr_calc_unit_n_alpha_electrons    150
_QCr_calc_unit_n_beta_electrons     150

_QCr_Becke_grid_kind                mura_knowles
_QCr_Becke_grid_accuracy            low
_QCr_Becke_grid_L_angular_grid      23
_QCr_Becke_grid_L_H_angular_grid    17
_QCr_Becke_grid_reduce_L_H_ang_grid T
_QCr_Becke_grid_core_pruning_scheme treutler_ahlrichs
_QCr_Becke_grid_scale_H-He_grid     T
_QCr_Becke_grid_n_pts_for_row_1     1742
_QCr_Becke_grid_n_pts_for_row_2     3300
_QCr_Becke_grid_n_pts_for_row_3     3946
_QCr_Becke_grid_n_radial_H_pts      25
_QCr_Becke_grid_H_pts_per_n_shell   5
_QCr_Becke_grid_basis_fn_cutoff     .1E-09
_QCr_Becke_grid_rho_cutoff          .1E-05


# ========
# Symmetry
# ========

_symmetry_cell_setting              Monoclinic
_symmetry_space_group_name_H-M      'c 1 2/c 1'
_symmetry_space_group_name_Hall     '-c 2yc'
_symmetry_Int_Tables_number         '15'

loop_
    _symmetry_equiv_pos_as_xyz
'+x, +y, +z'
'+x+1/2, +y+1/2, +z'
'-x, -y, -z'
'-x+1/2, -y+1/2, -z'
 '-x, +y, -z+1/2'
'-x+1/2, +y+1/2, -z+1/2'
 '+x, -y, +z+1/2'
'+x+1/2, -y+1/2, +z+1/2'

# =========
# Unit cell
# =========

_cell_measurement_reflns_used      52248
_cell_measurement_temperature      89.97(15)
_cell_measurement_theta_max        38.6450
_cell_measurement_theta_min        2.2250

_cell_length_a                    17.6904(2)
_cell_length_b                  12.22917(16)
_cell_length_c                    21.2808(2)
_cell_angle_alpha               90.000000(0)
_cell_angle_beta                 94.6132(10)
_cell_angle_gamma               90.000000(0)
_cell_volume                      4588.95(9)

_cell_formula_units_Z               8.000000

_atom_sites_solution_hydrogens      HAR

# ===============
# Refinement data
# ===============

_refine_ls_kind                     'Hirshfeld atom refinement (HAR)'
_refine_ls_method_description
;
   S.C. Capelli, H.-B. Burgi, B. Dittrich, S.Grabowsky
   and Dylan Jayatilaka, IUCrJ (2014). 1, 361-379
;
_refine_QCr_Psi_constraint          'none'

_refine_ls_SVD_threshold            0.1E-02
_refine_ls_coordinate_system        cartesian
_refine_ls_structure_factor_coeff   F
_refine_ls_matrix_type              full
_refine_ls_R_factor_gt              0.0159
_refine_ls_R_factor_all             0.0159
_refine_ls_wR_factor_gt             0.0178
_refine_ls_wR_factor_all            0.0178
_refine_ls_R_Fsqd_factor            0.0149
_refine_ls_goodness_of_fit_gt       0.9826
_refine_ls_goodness_of_fit_all      0.9826
_refine_ls_number_reflns            11101
_refine_ls_number_parameters        381
_refine_ls_number_restraints        0
_refine_ls_number_constraints       95
_refine_ls_hydrogen_treatment       refall
_refine_ls_weighting_scheme         sigma
_refine_ls_weighting_details        'w=1/\s(F)'
_refine_ls_shift/su_conv_tol        0.0100
_refine_ls_shift/su_max             0.0034
_refine_ls_shift/su_max_mean        0.0003
_refine_ls_shift/su_max_par         'H19 Uyy'
_refine_ls_extinction_method        none

_refine_diff_density_max            0.63
_refine_diff_density_min            -0.58
_refine_diff_density_rms            0.0740
_refine_diff_density_max_atom       0.1623
_refine_diff_density_max_atom_tag   C26
_refine_diff_density_min_atom       -0.1951
_refine_diff_density_min_atom_tag   H5
_refine_diff_density_rms_atom       0.0757

_refine_special_details
;
  .  H thermal motions refined isotropically.
  .  Hirshfeld atom refinement:
     .  Uses aspherical atomic scattering factors
        obtained from Hirshfeld partitioning of a
        gaussian quantum chemical wavefunction.
     .  Hirshfeld weight functions obtained from
        spherically averaged unrestricted atomic
        densities.
;


# ======================
# Fractional coordinates
# ======================

loop_
_atom_site_label
_atom_site_fract_x
_atom_site_fract_y
_atom_site_fract_z
_atom_site_U_iso_or_equiv
_atom_site_adp_type
_atom_site_occupancy
  Au1  0.443742(5)    0.239400(7)  0.421884(4)   0.01761(7)   Uani  1.000000
   P1  0.365570(14)   0.31547(2)   0.343760(11)  0.01593(10)  Uani  1.000000
  Cl1  0.916793(16)  -0.02731(3)   0.523079(17)  0.03503(15)  Uani  1.000000
   O1  0.57784(5)     0.05838(7)   0.63300(4)    0.0291(4)    Uani  1.000000
   C1  0.51262(6)     0.17517(9)   0.49069(5)    0.0237(5)    Uani  1.000000
  C16  0.37389(6)     0.25438(7)   0.26716(5)    0.0172(4)    Uani  1.000000
  C17  0.39888(6)     0.14630(8)   0.26495(5)    0.0227(4)    Uani  1.000000
  C11  0.24799(6)     0.32613(8)   0.42069(5)    0.0197(4)    Uani  1.000000
  C22  0.38656(6)     0.45944(8)   0.33514(4)    0.0187(4)    Uani  1.000000
  C10  0.26629(5)     0.31208(8)   0.35860(4)    0.0176(4)    Uani  1.000000
  C19  0.38719(7)     0.15198(10)  0.15138(5)    0.0257(5)    Uani  1.000000
   C3  0.60076(6)     0.08303(8)   0.58221(5)    0.0212(4)    Uani  1.000000
  C21  0.35592(7)     0.31127(9)   0.21087(5)    0.0233(4)    Uani  1.000000
  C12  0.17237(6)     0.33404(9)   0.43407(5)    0.0224(4)    Uani  1.000000
  C13  0.11498(6)     0.32554(9)   0.38568(5)    0.0228(4)    Uani  1.000000
   C2  0.55318(6)     0.13467(9)   0.53333(5)    0.0239(5)    Uani  1.000000
  C18  0.40538(7)     0.09573(9)   0.20721(5)    0.0275(5)    Uani  1.000000
   C7  0.82667(6)     0.00788(9)   0.54115(5)    0.0239(5)    Uani  1.000000
   C9  0.71153(6)     0.10738(9)   0.51657(5)    0.0227(4)    Uani  1.000000
   C5  0.72370(6)    -0.01333(8)   0.60663(5)    0.0230(4)    Uani  1.000000
   C4  0.68038(6)     0.05962(8)   0.56812(4)    0.0195(4)    Uani  1.000000
  C15  0.20861(6)     0.30270(10)  0.31043(5)    0.0236(5)    Uani  1.000000
   C8  0.78537(7)     0.08312(10)  0.50316(5)    0.0257(5)    Uani  1.000000
  C23  0.46233(7)     0.48786(10)  0.33038(6)    0.0298(5)    Uani  1.000000
  C27  0.33205(7)     0.54107(9)   0.33656(5)    0.0262(5)    Uani  1.000000
  C20  0.36268(9)     0.26001(9)   0.15338(6)    0.0275(5)    Uani  1.000000
   C6  0.79685(6)    -0.04064(9)   0.59300(6)    0.0248(5)    Uani  1.000000
  C25  0.42937(8)     0.67843(9)   0.32943(6)    0.0306(6)    Uani  1.000000
  C14  0.13320(6)     0.30877(10)  0.32414(5)    0.0255(5)    Uani  1.000000
  C26  0.35437(8)     0.65135(10)  0.33407(6)    0.0313(6)    Uani  1.000000
  C24  0.48342(8)     0.59640(11)  0.32687(7)    0.0354(6)    Uani  1.000000
   H8  0.8090(10)     0.1245(15)   0.4655(8)     0.050(5)     Uiso  1.000000
  H11  0.2945(10)     0.3312(15)   0.4565(8)     0.050(5)     Uiso  1.000000
  H19  0.3967(12)     0.1102(16)   0.1062(9)     0.067(6)     Uiso  1.000000
   H6  0.8317(8)     -0.0980(12)   0.6217(7)     0.031(4)     Uiso  1.000000
   H5  0.6999(8)     -0.0591(12)   0.6473(7)     0.028(4)     Uiso  1.000000
  H12  0.1604(8)      0.3540(12)   0.4820(7)     0.035(4)     Uiso  1.000000
   H9  0.6795(10)     0.1528(14)   0.4869(8)     0.052(5)     Uiso  1.000000
  H15  0.2223(11)     0.2893(17)   0.2627(10)    0.061(6)     Uiso  1.000000
  H20  0.3484(9)      0.3024(14)   0.1071(8)     0.037(4)     Uiso  1.000000
  H17  0.4120(8)      0.1056(12)   0.3074(7)     0.036(4)     Uiso  1.000000
  H14  0.0930(11)     0.3026(16)   0.2889(9)     0.057(5)     Uiso  1.000000
  H21  0.3370(9)      0.3975(14)   0.2121(8)     0.045(5)     Uiso  1.000000
  H13  0.0590(10)     0.3343(16)   0.3947(9)     0.059(5)     Uiso  1.000000
  H23  0.5057(9)      0.4223(13)   0.3291(8)     0.042(4)     Uiso  1.000000
  H25  0.4382(13)     0.7703(13)   0.3219(11)    0.049(6)     Uiso  1.000000
  H27  0.2706(10)     0.5165(14)   0.3395(8)     0.045(5)     Uiso  1.000000
  H18  0.4276(9)      0.0079(14)   0.2059(9)     0.044(5)     Uiso  1.000000
  H26  0.3068(10)     0.7105(17)   0.3366(9)     0.048(5)     Uiso  1.000000
  H24  0.5499(12)     0.6129(18)   0.3216(10)    0.080(7)     Uiso  1.000000


# ====
# ADPs
# ====

loop_
_atom_site_aniso_label
_atom_site_aniso_U_11
_atom_site_aniso_U_22
_atom_site_aniso_U_33
_atom_site_aniso_U_12
_atom_site_aniso_U_13
_atom_site_aniso_U_23
  Au1  0.01665(7)   0.02316(7)   0.01323(7)    0.00397(3)    0.00236(4)    0.00342(3)
   P1  0.01558(10)  0.01881(10)  0.01348(10)   0.00078(8)    0.00168(8)    0.00190(7)
  Cl1  0.02027(12)  0.04455(17)  0.04085(17)   0.00181(12)   0.00598(11)  -0.00919(13)
   O1  0.0313(4)    0.0320(4)    0.0249(4)     0.0130(3)     0.0084(3)     0.0115(3)
   C1  0.0229(5)    0.0307(5)    0.0176(4)     0.0088(4)     0.0018(3)     0.0043(3)
  C16  0.0188(4)    0.0183(4)    0.0148(4)    -0.0002(3)     0.0031(3)     0.0025(3)
  C17  0.0306(5)    0.0201(4)    0.0178(4)     0.0046(4)     0.0042(4)     0.0019(3)
  C11  0.0189(4)    0.0242(4)    0.0162(4)    -0.0013(3)     0.0031(3)    -0.0014(3)
  C22  0.0194(4)    0.0200(4)    0.0166(4)     0.0000(3)     0.0006(3)     0.0007(3)
  C10  0.0173(4)    0.0202(4)    0.0156(4)    -0.0001(3)     0.0028(3)     0.0006(3)
  C19  0.0302(5)    0.0290(5)    0.0186(4)    -0.0032(4)     0.0059(4)    -0.0037(4)
   C3  0.0244(5)    0.0205(4)    0.0188(4)     0.0070(4)     0.0028(3)     0.0036(3)
  C21  0.0323(5)    0.0219(4)    0.0158(4)     0.0013(4)     0.0016(3)     0.0027(3)
  C12  0.0208(4)    0.0259(5)    0.0214(4)    -0.0012(4)     0.0069(3)    -0.0020(3)
  C13  0.0173(4)    0.0265(4)    0.0254(5)    -0.0019(4)     0.0057(3)    -0.0006(3)
   C2  0.0259(5)    0.0278(5)    0.0180(4)     0.0103(4)     0.0019(3)     0.0041(3)
  C18  0.0364(6)    0.0237(5)    0.0228(5)     0.0034(4)     0.0050(4)    -0.0027(4)
   C7  0.0209(4)    0.0238(4)    0.0269(5)    -0.0003(4)     0.0020(4)    -0.0054(4)
   C9  0.0251(5)    0.0246(4)    0.0183(4)     0.0018(4)     0.0011(3)     0.0026(3)
   C5  0.0213(4)    0.0209(4)    0.0268(5)     0.0054(4)     0.0018(4)     0.0056(3)
   C4  0.0227(4)    0.0179(4)    0.0178(4)     0.0046(3)     0.0012(3)     0.0017(3)
  C15  0.0174(4)    0.0371(5)    0.0164(4)    -0.0012(4)     0.0017(3)     0.0001(4)
   C8  0.0247(5)    0.0314(5)    0.0213(5)    -0.0012(4)     0.0034(4)    -0.0001(4)
  C23  0.0209(5)    0.0247(5)    0.0429(6)    -0.0045(4)    -0.0036(4)    -0.0006(4)
  C27  0.0277(5)    0.0234(5)    0.0285(5)     0.0049(4)     0.0076(4)     0.0071(4)
  C20  0.0400(7)    0.0275(5)    0.0152(4)    -0.0024(4)     0.0037(4)     0.0016(3)
   C6  0.0203(4)    0.0204(4)    0.0334(5)     0.0037(4)     0.0008(4)     0.0022(4)
  C25  0.0446(7)    0.0207(4)    0.0259(5)    -0.0048(5)    -0.0009(5)     0.0010(4)
  C14  0.0175(4)    0.0357(5)    0.0233(5)    -0.0015(4)     0.0008(4)    -0.0005(4)
  C26  0.0427(7)    0.0228(5)    0.0294(5)     0.0061(5)     0.0089(5)     0.0064(4)
  C24  0.0317(6)    0.0269(5)    0.0461(7)    -0.0096(5)    -0.0055(5)    -0.0005(5)


# ======================================
# Third order Gram-Charlier coefficients
# ======================================

# . These data are in standard presentation

_atom_site_anharm_GC_C_scale_factor 1000.0000000000000

loop_
_atom_site_anharm_GC_C_label
_atom_site_anharm_GC_C_111
_atom_site_anharm_GC_C_222
_atom_site_anharm_GC_C_333
_atom_site_anharm_GC_C_112
_atom_site_anharm_GC_C_113
_atom_site_anharm_GC_C_122
_atom_site_anharm_GC_C_223
_atom_site_anharm_GC_C_133
_atom_site_anharm_GC_C_233
_atom_site_anharm_GC_C_123
Au1
      0.0000117(18)        0.000083(6)      0.0000083(10)
      0.0000226(15)       0.0000054(8)
        0.000045(2)      0.0000188(17)
       0.0000041(6)       0.0000034(9)
       0.0000012(8)


# =======================================
# Fourth order Gram-Charlier coefficients
# =======================================

# . These data are in standard presentation

_atom_site_anharm_GC_D_scale_factor 10000.000000000000

loop_
_atom_site_anharm_GC_D_label
_atom_site_anharm_GC_D_1111
_atom_site_anharm_GC_D_2222
_atom_site_anharm_GC_D_3333
_atom_site_anharm_GC_D_1112
_atom_site_anharm_GC_D_1113
_atom_site_anharm_GC_D_1222
_atom_site_anharm_GC_D_2223
_atom_site_anharm_GC_D_1333
_atom_site_anharm_GC_D_2333
_atom_site_anharm_GC_D_1122
_atom_site_anharm_GC_D_1133
_atom_site_anharm_GC_D_2233
_atom_site_anharm_GC_D_1123
_atom_site_anharm_GC_D_1223
_atom_site_anharm_GC_D_1233
Au1
      0.0000036(10)        0.000061(5)       0.0000020(5)
       0.0000011(6)       0.0000030(3)
      0.0000070(13)       0.0000035(9)
       0.0000010(2)       0.0000018(3)
       0.0000068(8)       0.0000001(2)       0.0000035(5)
       0.0000008(2)       0.0000043(4)       0.0000007(2)


# ============
# Bond lengths
# ============

loop_
 _geom_bond_atom_site_label_1
 _geom_bond_atom_site_label_2
 _geom_bond_distance
  Au1    P1  2.2742(2)
  Au1    C1  1.9896(10)
  Cl1    C7  1.7244(11)
   P1   C16  1.8098(10)
   P1   C22  1.8117(10)
   P1   C10  1.8098(10)
   O1    C3  1.2224(12)
   C1    C2  1.2160(13)
  C16   C17  1.3958(13)
  C16   C21  1.3995(14)
  C17   C18  1.3885(15)
  C11   C10  1.3961(13)
  C11   C12  1.3933(14)
  C22   C23  1.3963(15)
  C22   C27  1.3900(14)
  C10   C15  1.3917(13)
  C19   C18  1.3881(16)
  C19   C20  1.3922(16)
   C3    C2  1.4314(13)
   C3    C4  1.4912(15)
  C21   C20  1.3884(16)
  C12   C13  1.3907(15)
  C13   C14  1.3888(15)
   C7    C8  1.3926(16)
   C7    C6  1.3933(16)
   C9    C4  1.3948(15)
   C9    C8  1.3912(17)
   C5    C4  1.3978(13)
   C5    C6  1.3895(15)
  C15   C14  1.3902(15)
  C23   C24  1.3825(17)
  C27   C26  1.4074(16)
  C25   C26  1.3786(19)
  C25   C24  1.3899(19)
  C17   H17   1.041(15)
  C11   H11   1.077(16)
  C19   H19   1.11(2)
  C21   H21   1.107(17)
  C12   H12   1.086(15)
  C13   H13   1.029(18)
  C18   H18   1.145(17)
   C9    H9   0.985(17)
   C5    H5   1.140(15)
  C15   H15   1.08(2)
   C8    H8   1.061(18)
  C23   H23   1.111(16)
  C27   H27   1.135(17)
  C20   H20   1.124(17)
   C6    H6   1.089(14)
  C25   H25   1.148(17)
  C14   H14   0.995(18)
  C26   H26   1.115(19)
  C24   H24   1.21(2)

# ===========
# Bond Angles
# ===========

loop_
 _geom_angle_atom_site_label_1
 _geom_angle_atom_site_label_2
 _geom_angle_atom_site_label_3
 _geom_angle
  Au1    P1   C16   113.64(3)
  Au1    P1   C22   110.73(3)
  Au1    P1   C10   113.87(3)
  Au1    C1    C2  178.38(10)
  Cl1    C7    C8   119.13(9)
  Cl1    C7    C6   119.08(9)
   P1   Au1    C1   179.11(3)
   P1   C16   C17   118.05(7)
   P1   C16   C21   122.44(7)
   P1   C22   C23   117.06(8)
   P1   C22   C27   123.20(8)
   P1   C10   C11   117.67(7)
   P1   C10   C15   122.53(8)
   O1    C3    C2  122.27(10)
   O1    C3    C4  121.09(9)
  C16    P1   C22   106.12(4)
  C16    P1   C10   107.34(5)
  C22    P1   C10   104.45(5)
   C1    C2    C3  177.75(12)
  C16   C17   C18  120.04(10)
  C16   C21   C20  120.00(10)
  C17   C16   C21  119.51(9)
  C17   C18   C19  120.44(10)
  C11   C10   C15  119.68(9)
  C11   C12   C13  119.96(10)
  C22   C23   C24  120.51(12)
  C22   C27   C26  119.35(11)
  C10   C11   C12  120.09(9)
  C10   C15   C14  120.01(10)
  C19   C20   C21  120.30(11)
   C3    C4    C9  121.14(9)
   C3    C4    C5  119.12(9)
  C12   C13   C14  119.89(10)
  C13   C14   C15  120.34(10)
   C2    C3    C4  116.64(9)
  C18   C19   C20  119.70(10)
   C7    C8    C9  118.64(11)
   C7    C6    C5  118.77(10)
   C9    C4    C5  119.72(10)
   C4    C9    C8  120.59(10)
   C4    C5    C6  120.45(10)
   C8    C7    C6  121.79(10)
  C23   C22   C27  119.64(10)
  C23   C24   C25  120.09(12)
  C27   C26   C25  120.49(11)
  C26   C25   C24  119.90(11)
  C16   C17   H17   118.2(8)
  C16   C21   H21   120.1(8)
  C17   C18   H18   119.5(9)
  C11   C12   H12   118.1(8)
  C22   C23   H23   119.4(8)
  C22   C27   H27   118.7(9)
  C10   C11   H11   117.1(10)
  C10   C15   H15   120.1(11)
  C19   C18   H18   120.1(9)
  C19   C20   H20   117.4(9)
  C21   C20   H20   122.3(9)
  C12   C11   H11   122.8(10)
  C12   C13   H13   120.7(10)
  C13   C12   H12   121.7(8)
  C13   C14   H14   121.1(11)
  C18   C17   H17   121.7(8)
  C18   C19   H19   118.1(10)
   C7    C8    H8   122.2(9)
   C7    C6    H6   119.1(8)
   C9    C8    H8   119.1(9)
   C5    C6    H6   122.1(8)
   C4    C9    H9   119.8(10)
   C4    C5    H5   122.7(7)
  C15   C14   H14   118.6(11)
   C8    C9    H9   119.3(10)
  C23   C24   H24   115.8(11)
  C27   C26   H26   113.9(10)
  C20   C19   H19   122.1(10)
  C20   C21   H21   119.8(8)
   C6    C5    H5   116.6(7)
  C25   C26   H26   125.7(10)
  C25   C24   H24   124.1(11)
  C14   C13   H13   119.4(10)
  C14   C15   H15   119.9(11)
  C26   C27   H27   121.9(9)
  C26   C25   H25   112.8(12)
  C24   C23   H23   120.1(8)
  C24   C25   H25   126.8(12)

# start Validation Reply Form
_vrf_PLAT924_mg14_ag_rks_anh_nrel
;
PROBLEM: The Reported and Calculated Rho(min) Differ by .       6.60 eA-3  
RESPONSE: In the checkCIF routine, the residual densities are
calculated using spherical atomic form factors based on the submitted
geometry. "Note: F(obs) from FCF and F(calc) from CIF model" This is
incorrect for the case of an aspherical refinement. The submitted F(calc)
values should be used because they are based on the aspherical Hirshfeld
stockholder partitioning.
;
_vrf_PLAT972_mg14_ag_rks_anh_nrel
;
PROBLEM: Check Calcd Resid. Dens.  0.26A   From Au1            -7.18 eA-3  
RESPONSE: In the checkCIF routine, the residual densities are
calculated using spherical atomic form factors based on the submitted
geometry. "Note: F(obs) from FCF and F(calc) from CIF model" This is
incorrect for the case of an aspherical refinement. The submitted F(calc)
values should be used because they are based on the aspherical Hirshfeld
stockholder partitioning.
;
_vrf_PLAT351_mg14_ag_rks_anh_nrel
;
PROBLEM: Long   C-H (X0.96,N1.08A)  C5       - H5       .       1.14 Ang.  
RESPONSE: The hydrogen atom positions have been refined with HAR, therefore,
 in some cases, bond lengths do not correspond to the neutron value.
;
_vrf_PLAT910_mg14_ag_rks_anh_nrel
;
PROBLEM: Missing # of FCF Reflection(s) Below Theta(Min).          5 Note  
RESPONSE: Theta min = 2.225 deg. The (002), (110), (-111), (111) and (200)
 reflections have a theta value of ~1.5 deg. and therefore were excluded.
;
# end Validation Reply Form

data_mg14_ag_rks_anh_rel

_audit_creation_date                2020-6-19
_audit_creation_method              'Tonto 20.04.15 github v. 97c7857'

_publ_contact_author_address      
;
Biological and Chemical Research Centre
Faculty of Chemistry
University of Warsaw
\.Zwirki i Wigury 101
02-089 Warszawa
Poland
;
_publ_contact_author_email 'kwozniak@chem.uw.edu.pl'
_publ_contact_author_name  'Krzysztof Wo\'zniak'
_publ_contact_author_phone  ?
loop_
_publ_author_name                 
_publ_author_address
'Sylwia Pawl\;edzio'
;Biological and Chemical Research Centre
Faculty of Chemistry
University of Warsaw
\.Zwirki i Wigury 101
02-089 Warszawa
Poland
;
'Maura Malinska'
;Biological and Chemical Research Centre
Faculty of Chemistry
University of Warsaw
\.Zwirki i Wigury 101
02-089 Warszawa
Poland
;
'Krzysztof Wo\'zniak'
;Biological and Chemical Research Centre
Faculty of Chemistry
University of Warsaw
\.Zwirki i Wigury 101
02-089 Warszawa
Poland
;
'Magdalena Woi\'nska'
;Biological and Chemical Research Centre
Faculty of Chemistry
University of Warsaw
\.Zwirki i Wigury 101
02-089 Warszawa
Poland
;
'Jakub Wojciechowski'
;Rigaku Europe SE
Hugenottenallee 167
63263 Neu-Isenburg
Germany
;
'Lorraine A. Malaspina'
;Department of Chemistry and Biochemistry
University of Bern
Freiestrasse 3
3012 Bern
Switzerland
;
'Florian Kleemiss'
;Department of Chemistry and Biochemistry
University of Bern
Freiestrasse 3
3012 Bern
Switzerland
;
'Simon Grabowsky'
;Department of Chemistry and Biochemistry
University of Bern
Freiestrasse 3
3012 Bern
Switzerland
;

# ========
# Crystal
# ========

_exptl_crystal_size_max            0.19
_exptl_crystal_size_mid            0.136
_exptl_crystal_size_min            0.111
_exptl_crystal_colour              colourless
_exptl_crystal_colour_lustre       .
_exptl_crystal_colour_modifier     .
_exptl_crystal_colour_primary      colourless
_exptl_crystal_density_diffrn      1.803
_exptl_crystal_density_meas        ?
_exptl_crystal_density_method      ?
_exptl_crystal_description         block
_exptl_crystal_F_000               2400

# ========
# Experimental data
# ========

_diffrn_measurement_device         'four-circle diffractometer'
_diffrn_measurement_device_type    'XtaLAB Synergy, Dualflex, HyPix'
_diffrn_measurement_method         '\w scans'
_diffrn_detector_type              HyPix
_diffrn_reflns_number              66469
_diffrn_reflns_av_R_equivalents    0.0237
_diffrn_reflns_theta_full          19.665
_diffrn_reflns_theta_max           27.864
_diffrn_reflns_theta_min           2.152
_diffrn_ambient_temperature        89.97(15)
_diffrn_measured_fraction_theta_full  0.997
_diffrn_measured_fraction_theta_max  0.999
_diffrn_radiation_monochromator    mirror
_diffrn_radiation_probe            x-ray
_diffrn_radiation_type             'Ag K\a'
_diffrn_radiation_wavelength       0.56087
_diffrn_source                     'micro-focus sealed X-ray tube'
_diffrn_source_type                'PhotonJet (Ag) X-ray Source'
_reflns_Friedel_coverage           0.000
_reflns_Friedel_fraction_full      .
_reflns_Friedel_fraction_max       .
_reflns_number_gt                  10137
_reflns_number_total               11101
_reflns_odcompleteness_completeness  99.83
_reflns_odcompleteness_iscentric   1
_reflns_odcompleteness_theta       27.79

# ========
# Chemical
# ========

_chemical_name_common               mg14
_chemical_formula_sum               'C27 H19 Au Cl O P'
_chemical_formula_moiety            'C27 H19 Au Cl O P'
_chemical_oxdiff_formula            'C27 H19 Au Cl O P'
_chemical_formula_weight            622.81
_chemical_compound_source           'see text'
_chemical_absolute_configuration    unk

# ==========
# QCr method
# ==========

_QCr_calc_method                    'Kohn-Sham/b3lypgxb3lypgc/SCCF L=1 R=8.0 A'
_QCr_calc_spinorbital_kind          'restricted'
_QCr_calc_gaussian_basis_set        'DZP-DKH-unc'
_QCr_calc_gaussian_basis_set_kind   'cartesian'
_QCr_calc_basis_max_l               '3'

_QCr_calc_unit                      'See _atom_site_* in tonto.cif2'
_QCr_calc_unit_spin_multiplicity    1
_QCr_calc_unit_n_electrons          300
_QCr_calc_unit_n_alpha_electrons    150
_QCr_calc_unit_n_beta_electrons     150

_QCr_Becke_grid_kind                mura_knowles
_QCr_Becke_grid_accuracy            low
_QCr_Becke_grid_L_angular_grid      23
_QCr_Becke_grid_L_H_angular_grid    17
_QCr_Becke_grid_reduce_L_H_ang_grid T
_QCr_Becke_grid_core_pruning_scheme treutler_ahlrichs
_QCr_Becke_grid_scale_H-He_grid     T
_QCr_Becke_grid_n_pts_for_row_1     1742
_QCr_Becke_grid_n_pts_for_row_2     3300
_QCr_Becke_grid_n_pts_for_row_3     3946
_QCr_Becke_grid_n_radial_H_pts      25
_QCr_Becke_grid_H_pts_per_n_shell   5
_QCr_Becke_grid_basis_fn_cutoff     .1E-09
_QCr_Becke_grid_rho_cutoff          .1E-05


# ========
# Symmetry
# ========

_symmetry_cell_setting              Monoclinic
_symmetry_space_group_name_H-M      'c 1 2/c 1'
_symmetry_space_group_name_Hall     '-c 2yc'
_symmetry_Int_Tables_number         '15'

loop_
    _symmetry_equiv_pos_as_xyz
'+x, +y, +z'
'+x+1/2, +y+1/2, +z'
'-x, -y, -z'
'-x+1/2, -y+1/2, -z'
 '-x, +y, -z+1/2'
'-x+1/2, +y+1/2, -z+1/2'
 '+x, -y, +z+1/2'
'+x+1/2, -y+1/2, +z+1/2'

# =========
# Unit cell
# =========

_cell_measurement_reflns_used      52248
_cell_measurement_temperature      89.97(15)
_cell_measurement_theta_max        38.6450
_cell_measurement_theta_min        2.2250

_cell_length_a                    17.6904(2)
_cell_length_b                  12.22917(16)
_cell_length_c                    21.2808(2)
_cell_angle_alpha               90.000000(0)
_cell_angle_beta                 94.6132(10)
_cell_angle_gamma               90.000000(0)
_cell_volume                      4588.95(9)

_cell_formula_units_Z               8.000000

_atom_sites_solution_hydrogens      HAR

# ===============
# Refinement data
# ===============

_refine_ls_kind                     'Hirshfeld atom refinement (HAR)'
_refine_ls_method_description
;
   S.C. Capelli, H.-B. Burgi, B. Dittrich, S.Grabowsky
   and Dylan Jayatilaka, IUCrJ (2014). 1, 361-379
;
_refine_QCr_Psi_constraint          'none'

_refine_ls_SVD_threshold            0.1E-02
_refine_ls_coordinate_system        cartesian
_refine_ls_structure_factor_coeff   F
_refine_ls_matrix_type              full
_refine_ls_R_factor_gt              0.0159
_refine_ls_R_factor_all             0.0159
_refine_ls_wR_factor_gt             0.0178
_refine_ls_wR_factor_all            0.0178
_refine_ls_R_Fsqd_factor            0.0150
_refine_ls_goodness_of_fit_gt       0.9845
_refine_ls_goodness_of_fit_all      0.9845
_refine_ls_number_reflns            11101
_refine_ls_number_parameters        381
_refine_ls_number_restraints        0
_refine_ls_number_constraints       95
_refine_ls_hydrogen_treatment       refall
_refine_ls_weighting_scheme         sigma
_refine_ls_weighting_details        'w=1/\s(F)'
_refine_ls_shift/su_conv_tol        0.0100
_refine_ls_shift/su_max             0.0039
_refine_ls_shift/su_max_mean        0.0002
_refine_ls_shift/su_max_par         'H19 Uyy'
_refine_ls_extinction_method        none

_refine_diff_density_max            0.63
_refine_diff_density_min            -0.58
_refine_diff_density_rms            0.0742
_refine_diff_density_max_atom       0.1679
_refine_diff_density_max_atom_tag   C26
_refine_diff_density_min_atom       -0.1954
_refine_diff_density_min_atom_tag   H5
_refine_diff_density_rms_atom       0.0765

_refine_special_details
;
  .  H thermal motions refined isotropically.
  .  Hirshfeld atom refinement:
     .  Uses aspherical atomic scattering factors
        obtained from Hirshfeld partitioning of a
        gaussian quantum chemical wavefunction.
     .  Hirshfeld weight functions obtained from
        spherically averaged unrestricted atomic
        densities.
;


# ======================
# Fractional coordinates
# ======================

loop_
_atom_site_label
_atom_site_fract_x
_atom_site_fract_y
_atom_site_fract_z
_atom_site_U_iso_or_equiv
_atom_site_adp_type
_atom_site_occupancy
_atom_site_disorder_group
  Au1  0.443743(5)    0.239399(7)  0.421886(4)   0.01808(7)   Uani  1.000000  0
   P1  0.365574(14)   0.31546(2)   0.343761(11)  0.01596(10)  Uani  1.000000  0
  Cl1  0.916792(16)  -0.02732(3)   0.523080(17)  0.03508(15)  Uani  1.000000  0
   O1  0.57784(5)     0.05838(7)   0.63300(4)    0.0290(4)    Uani  1.000000  0
   C1  0.51258(6)     0.17520(9)   0.49065(5)    0.0237(5)    Uani  1.000000  0
  C16  0.37388(6)     0.25438(7)   0.26716(5)    0.0172(4)    Uani  1.000000  0
  C17  0.39889(6)     0.14631(8)   0.26495(5)    0.0228(4)    Uani  1.000000  0
  C11  0.24800(6)     0.32612(8)   0.42070(5)    0.0197(4)    Uani  1.000000  0
  C22  0.38656(6)     0.45942(8)   0.33515(4)    0.0187(4)    Uani  1.000000  0
  C10  0.26629(5)     0.31210(8)   0.35860(4)    0.0176(4)    Uani  1.000000  0
  C19  0.38719(7)     0.15198(10)  0.15139(5)    0.0257(5)    Uani  1.000000  0
   C3  0.60077(6)     0.08302(8)   0.58219(5)    0.0211(4)    Uani  1.000000  0
  C21  0.35592(7)     0.31128(9)   0.21087(5)    0.0233(4)    Uani  1.000000  0
  C12  0.17237(6)     0.33405(9)   0.43408(5)    0.0224(4)    Uani  1.000000  0
  C13  0.11498(6)     0.32556(9)   0.38567(5)    0.0228(4)    Uani  1.000000  0
   C2  0.55316(6)     0.13470(9)   0.53333(5)    0.0239(5)    Uani  1.000000  0
  C18  0.40539(7)     0.09571(9)   0.20721(5)    0.0275(5)    Uani  1.000000  0
   C7  0.82667(6)     0.00788(9)   0.54113(5)    0.0239(5)    Uani  1.000000  0
   C9  0.71153(6)     0.10739(9)   0.51657(5)    0.0227(4)    Uani  1.000000  0
   C5  0.72369(6)    -0.01332(8)   0.60665(5)    0.0230(4)    Uani  1.000000  0
   C4  0.68038(6)     0.05961(8)   0.56813(5)    0.0195(4)    Uani  1.000000  0
  C15  0.20860(6)     0.30268(10)  0.31044(5)    0.0236(5)    Uani  1.000000  0
   C8  0.78537(7)     0.08312(10)  0.50313(5)    0.0257(5)    Uani  1.000000  0
  C23  0.46233(7)     0.48786(10)  0.33038(6)    0.0298(5)    Uani  1.000000  0
  C27  0.33205(7)     0.54109(9)   0.33655(5)    0.0262(5)    Uani  1.000000  0
  C20  0.36268(9)     0.26000(9)   0.15339(6)    0.0275(5)    Uani  1.000000  0
   C6  0.79685(6)    -0.04063(9)   0.59301(6)    0.0247(5)    Uani  1.000000  0
  C25  0.42937(8)     0.67842(9)   0.32943(6)    0.0306(6)    Uani  1.000000  0
  C14  0.13320(6)     0.30880(10)  0.32414(5)    0.0255(5)    Uani  1.000000  0
  C26  0.35437(8)     0.65136(10)  0.33406(6)    0.0313(6)    Uani  1.000000  0
  C24  0.48342(8)     0.59641(11)  0.32686(7)    0.0354(6)    Uani  1.000000  0
   H8  0.8092(10)     0.1248(14)   0.4656(8)     0.049(5)     Uiso  1.000000  0
  H11  0.2946(10)     0.3314(15)   0.4565(8)     0.050(5)     Uiso  1.000000  0
  H19  0.3969(12)     0.1100(16)   0.1062(9)     0.067(6)     Uiso  1.000000  0
   H6  0.8317(8)     -0.0981(12)   0.6216(7)     0.031(4)     Uiso  1.000000  0
   H5  0.6999(8)     -0.0591(12)   0.6474(7)     0.027(4)     Uiso  1.000000  0
  H12  0.1604(8)      0.3540(13)   0.4822(7)     0.035(4)     Uiso  1.000000  0
   H9  0.6795(10)     0.1529(14)   0.4871(8)     0.052(5)     Uiso  1.000000  0
  H15  0.2227(11)     0.2898(17)   0.2627(10)    0.060(6)     Uiso  1.000000  0
  H20  0.3484(9)      0.3024(14)   0.1071(8)     0.036(4)     Uiso  1.000000  0
  H17  0.4121(8)      0.1055(12)   0.3074(7)     0.036(4)     Uiso  1.000000  0
  H14  0.0930(11)     0.3021(16)   0.2889(9)     0.057(5)     Uiso  1.000000  0
  H21  0.3371(9)      0.3977(14)   0.2120(8)     0.044(5)     Uiso  1.000000  0
  H13  0.0590(10)     0.3340(16)   0.3945(9)     0.059(5)     Uiso  1.000000  0
  H23  0.5056(9)      0.4223(14)   0.3290(8)     0.043(4)     Uiso  1.000000  0
  H25  0.4383(13)     0.7705(13)   0.3220(11)    0.048(6)     Uiso  1.000000  0
  H27  0.2705(10)     0.5166(14)   0.3396(8)     0.044(5)     Uiso  1.000000  0
  H18  0.4276(9)      0.0079(14)   0.2058(9)     0.045(5)     Uiso  1.000000  0
  H26  0.3067(10)     0.7108(17)   0.3363(9)     0.047(5)     Uiso  1.000000  0
  H24  0.5499(12)     0.6129(18)   0.3216(11)    0.080(7)     Uiso  1.000000  0


# ====
# ADPs
# ====

loop_
_atom_site_aniso_label
_atom_site_aniso_U_11
_atom_site_aniso_U_22
_atom_site_aniso_U_33
_atom_site_aniso_U_12
_atom_site_aniso_U_13
_atom_site_aniso_U_23
  Au1  0.01711(7)   0.02362(7)   0.01370(7)    0.00393(3)    0.00246(4)    0.00335(3)
   P1  0.01561(10)  0.01884(10)  0.01352(10)   0.00078(8)    0.00169(8)    0.00192(7)
  Cl1  0.02030(12)  0.04459(17)  0.04093(17)   0.00181(12)   0.00597(11)  -0.00916(13)
   O1  0.0313(4)    0.0320(4)    0.0248(4)     0.0130(3)     0.0084(3)     0.0115(3)
   C1  0.0229(5)    0.0306(5)    0.0177(4)     0.0087(4)     0.0020(3)     0.0044(3)
  C16  0.0188(4)    0.0183(4)    0.0148(4)    -0.0002(3)     0.0030(3)     0.0026(3)
  C17  0.0306(5)    0.0201(4)    0.0179(4)     0.0046(4)     0.0042(4)     0.0019(3)
  C11  0.0189(4)    0.0243(4)    0.0162(4)    -0.0013(3)     0.0031(3)    -0.0015(3)
  C22  0.0195(4)    0.0200(4)    0.0165(4)     0.0000(3)     0.0006(3)     0.0006(3)
  C10  0.0173(4)    0.0201(4)    0.0156(4)    -0.0001(3)     0.0028(3)     0.0005(3)
  C19  0.0301(5)    0.0290(5)    0.0187(4)    -0.0032(4)     0.0059(4)    -0.0037(4)
   C3  0.0244(5)    0.0205(4)    0.0186(4)     0.0070(4)     0.0029(3)     0.0036(3)
  C21  0.0323(5)    0.0219(4)    0.0157(4)     0.0014(4)     0.0016(4)     0.0026(3)
  C12  0.0208(4)    0.0259(5)    0.0215(4)    -0.0012(4)     0.0069(3)    -0.0019(3)
  C13  0.0172(4)    0.0265(4)    0.0253(5)    -0.0019(4)     0.0057(3)    -0.0007(3)
   C2  0.0260(5)    0.0277(5)    0.0179(4)     0.0102(4)     0.0021(3)     0.0040(3)
  C18  0.0364(6)    0.0236(5)    0.0228(5)     0.0034(4)     0.0050(4)    -0.0027(4)
   C7  0.0209(4)    0.0238(4)    0.0269(5)    -0.0003(4)     0.0021(4)    -0.0053(4)
   C9  0.0251(5)    0.0247(4)    0.0182(4)     0.0018(4)     0.0011(3)     0.0025(3)
   C5  0.0213(4)    0.0209(4)    0.0269(5)     0.0054(4)     0.0018(4)     0.0057(3)
   C4  0.0226(4)    0.0179(4)    0.0179(4)     0.0045(3)     0.0012(3)     0.0018(3)
  C15  0.0174(4)    0.0371(5)    0.0164(4)    -0.0012(4)     0.0018(3)     0.0002(4)
   C8  0.0247(5)    0.0313(5)    0.0213(5)    -0.0012(4)     0.0034(4)     0.0000(4)
  C23  0.0209(5)    0.0247(5)    0.0428(6)    -0.0045(4)    -0.0036(4)    -0.0006(4)
  C27  0.0278(5)    0.0233(5)    0.0283(5)     0.0049(4)     0.0076(4)     0.0070(4)
  C20  0.0400(7)    0.0274(5)    0.0152(4)    -0.0024(4)     0.0036(4)     0.0017(3)
   C6  0.0203(4)    0.0204(4)    0.0332(5)     0.0038(4)     0.0008(4)     0.0021(4)
  C25  0.0445(7)    0.0207(4)    0.0259(5)    -0.0048(5)    -0.0009(5)     0.0011(4)
  C14  0.0174(4)    0.0357(5)    0.0233(5)    -0.0016(4)     0.0008(4)    -0.0005(4)
  C26  0.0426(7)    0.0228(5)    0.0295(5)     0.0061(5)     0.0089(5)     0.0064(4)
  C24  0.0317(6)    0.0269(5)    0.0462(7)    -0.0096(5)    -0.0055(5)    -0.0004(5)


# ======================================
# Third order Gram-Charlier coefficients
# ======================================

# . These data are in standard presentation

_atom_site_anharm_GC_C_scale_factor 1000.0000000000000

loop_
_atom_site_anharm_GC_C_label
_atom_site_anharm_GC_C_111
_atom_site_anharm_GC_C_222
_atom_site_anharm_GC_C_333
_atom_site_anharm_GC_C_112
_atom_site_anharm_GC_C_113
_atom_site_anharm_GC_C_122
_atom_site_anharm_GC_C_223
_atom_site_anharm_GC_C_133
_atom_site_anharm_GC_C_233
_atom_site_anharm_GC_C_123
Au1
      0.0000121(19)        0.000083(6)      0.0000087(10)
      0.0000225(15)       0.0000057(8)
        0.000046(2)      0.0000191(17)
       0.0000043(6)       0.0000033(9)
       0.0000012(8)


# =======================================
# Fourth order Gram-Charlier coefficients
# =======================================

# . These data are in standard presentation

_atom_site_anharm_GC_D_scale_factor 10000.000000000000

loop_
_atom_site_anharm_GC_D_label
_atom_site_anharm_GC_D_1111
_atom_site_anharm_GC_D_2222
_atom_site_anharm_GC_D_3333
_atom_site_anharm_GC_D_1112
_atom_site_anharm_GC_D_1113
_atom_site_anharm_GC_D_1222
_atom_site_anharm_GC_D_2223
_atom_site_anharm_GC_D_1333
_atom_site_anharm_GC_D_2333
_atom_site_anharm_GC_D_1122
_atom_site_anharm_GC_D_1133
_atom_site_anharm_GC_D_2233
_atom_site_anharm_GC_D_1123
_atom_site_anharm_GC_D_1223
_atom_site_anharm_GC_D_1233
Au1
      0.0000076(10)        0.000079(5)       0.0000040(5)
       0.0000007(6)       0.0000036(4)
      0.0000062(13)      0.0000023(10)
       0.0000015(2)       0.0000015(3)
       0.0000097(8)       0.0000012(2)       0.0000055(5)
       0.0000005(3)       0.0000048(4)       0.0000005(2)


# ============
# Bond lengths
# ============

loop_
 _geom_bond_atom_site_label_1
 _geom_bond_atom_site_label_2
 _geom_bond_distance
  Au1   P1  2.2742(2) 
  Au1   C1  1.9884(10)
  Cl1   C7  1.7242(11)
   P1  C16  1.8097(10)
   P1  C22  1.8116(10)
   P1  C10  1.8099(10)
   O1   C3  1.2226(12)
   C1   C2  1.2169(13)
  C16  C17  1.3957(13)
  C16  C21  1.3996(14)
  C17  C18  1.3887(15)
  C11  C10  1.3960(13)
  C11  C12  1.3935(14)
  C22  C23  1.3965(15)
  C22  C27  1.3902(14)
  C10  C15  1.3918(13)
  C19  C18  1.3881(16)
  C19  C20  1.3921(16)
   C3   C2  1.4315(13)
   C3   C4  1.4909(15)
  C21  C20  1.3884(16)
  C12  C13  1.3909(15)
  C13  C14  1.3888(15)
   C7   C8  1.3926(16)
   C7   C6  1.3939(16)
   C9   C4  1.3952(15)
   C9   C8  1.3915(17)
   C5   C4  1.3976(13)
   C5   C6  1.3897(15)
  C15  C14  1.3900(15)
  C23  C24  1.3825(17)
  C27  C26  1.4073(16)
  C25  C26  1.3787(19)
  C25  C24  1.3898(19)
  C17  H17   1.042(15)
  C11  H11   1.080(16)
  C19  H19   1.11(2)  
  C21  H21   1.109(17)
  C12  H12   1.090(15)
  C13  H13   1.027(18)
  C18  H18   1.144(17)
   C9   H9   0.983(17)
   C5   H5   1.141(15)
  C15  H15   1.08(2)  
   C8   H8   1.063(18)
  C23  H23   1.111(16)
  C27  H27   1.136(17)
  C20  H20   1.124(16)
   C6   H6   1.088(14)
  C25  H25   1.149(17)
  C14  H14   0.995(18)
  C26  H26   1.118(19)
  C24  H24   1.21(2)  

# ===========
# Bond Angles
# ===========

loop_
 _geom_angle_atom_site_label_1
 _geom_angle_atom_site_label_2
 _geom_angle_atom_site_label_3
 _geom_angle
  Au1   P1  C16     113.64(3)
  Au1   P1  C22     110.73(3)
  Au1   P1  C10     113.87(3)
  Au1   C1   C2    178.39(10)
  Cl1   C7   C8     119.14(9)
  Cl1   C7   C6     119.07(9)
   P1  Au1   C1     179.11(3)
   P1  C16  C17     118.05(7)
   P1  C16  C21     122.44(7)
   P1  C22  C23     117.07(8)
   P1  C22  C27     123.22(8)
   P1  C10  C11     117.67(7)
   P1  C10  C15     122.53(8)
   O1   C3   C2    122.25(10)
   O1   C3   C4    121.07(9) 
  C16   P1  C22     106.13(4)
  C16   P1  C10     107.34(5)
  C22   P1  C10     104.44(5)
   C1   C2   C3    177.72(12)
  C16  C17  C18    120.06(10)
  C16  C21  C20    119.99(10)
  C17  C16  C21    119.51(9) 
  C17  C18  C19    120.41(10)
  C11  C10  C15    119.69(9) 
  C11  C12  C13    119.94(10)
  C22  C23  C24    120.52(12)
  C22  C27  C26    119.36(11)
  C10  C11  C12    120.09(9) 
  C10  C15  C14    120.01(10)
  C19  C20  C21    120.31(11)
   C3   C4   C9    121.11(9) 
   C3   C4   C5    119.15(9) 
  C12  C13  C14    119.89(10)
  C13  C14  C15    120.34(10)
   C2   C3   C4    116.68(9) 
  C18  C19  C20    119.72(10)
   C7   C8   C9    118.61(11)
   C7   C6   C5    118.77(10)
   C9   C4   C5    119.73(10)
   C4   C9   C8    120.60(10)
   C4   C5   C6    120.45(10)
   C8   C7   C6    121.79(10)
  C23  C22  C27    119.61(10)
  C23  C24  C25    120.08(12)
  C27  C26  C25    120.48(12)
  C26  C25  C24    119.91(11)
  C16  C17  H17     118.3(8) 
  C16  C21  H21     120.2(8) 
  C17  C18  H18     119.6(9) 
  C11  C12  H12     118.0(8) 
  C22  C23  H23     119.3(8) 
  C22  C27  H27     118.8(9) 
  C10  C11  H11     117.0(10)
  C10  C15  H15     119.7(11)
  C19  C18  H18     119.9(9) 
  C19  C20  H20     117.3(9) 
  C21  C20  H20     122.4(9) 
  C12  C11  H11     122.9(10)
  C12  C13  H13     121.0(10)
  C13  C12  H12     121.8(8) 
  C13  C14  H14     121.1(11)
  C18  C17  H17     121.7(8) 
  C18  C19  H19     117.9(10)
   C7   C8   H8     122.2(9) 
   C7   C6   H6     119.0(8) 
   C9   C8   H8     119.2(9) 
   C5   C6   H6     122.2(8) 
   C4   C9   H9     119.7(11)
   C4   C5   H5     122.7(7) 
  C15  C14  H14     118.6(11)
   C8   C9   H9     119.4(11)
  C23  C24  H24     115.7(11)
  C27  C26  H26     114.0(10)
  C20  C19  H19     122.2(10)
  C20  C21  H21     119.8(8) 
   C6   C5   H5     116.6(7) 
  C25  C26  H26     125.5(10)
  C25  C24  H24     124.2(11)
  C14  C13  H13     119.1(10)
  C14  C15  H15     120.3(11)
  C26  C27  H27     121.9(9) 
  C26  C25  H25     112.8(11)
  C24  C23  H23     120.1(8) 
  C24  C25  H25     126.8(12)

# start Validation Reply Form
_vrf_PLAT924_mg14_ag_rks_anh_rel
;
PROBLEM: The Reported and Calculated Rho(min) Differ by .       3.92 eA-3  
RESPONSE: In the checkCIF routine, the residual densities are
calculated using spherical atomic form factors based on the submitted
geometry. "Note: F(obs) from FCF and F(calc) from CIF model" This is
incorrect for the case of an aspherical refinement. The submitted F(calc)
values should be used because they are based on the aspherical Hirshfeld
stockholder partitioning.
;
_vrf_PLAT972_mg14_ag_rks_anh_rel
;
PROBLEM: Check Calcd Resid. Dens.  0.23A   From Au1            -4.50 eA-3  
RESPONSE: In the checkCIF routine, the residual densities are
calculated using spherical atomic form factors based on the submitted
geometry. "Note: F(obs) from FCF and F(calc) from CIF model" This is
incorrect for the case of an aspherical refinement. The submitted F(calc)
values should be used because they are based on the aspherical Hirshfeld
stockholder partitioning.
;
_vrf_PLAT351_mg14_ag_rks_anh_rel
;
PROBLEM: Long   C-H (X0.96,N1.08A)  C5       - H5       .       1.14 Ang.  
RESPONSE: The hydrogen atom positions have been refined with HAR, therefore,
 in some cases, bond lengths do not correspond to the neutron value.
;
_vrf_PLAT910_mg14_ag_rks_anh_rel
;
PROBLEM: Missing # of FCF Reflection(s) Below Theta(Min).          5 Note  
RESPONSE: Theta min = 2.225 deg. The (002), (110), (-111), (111) and (200)
 reflections have a theta value of ~1.5 deg. and therefore were excluded.
;
# end Validation Reply Form

data_mg14_ag_rks_rel

_audit_creation_date                2020-6-19
_audit_creation_method              'Tonto 20.04.15 github v. 97c7857'


_publ_contact_author_address      
;
Biological and Chemical Research Centre
Faculty of Chemistry
University of Warsaw
\.Zwirki i Wigury 101
02-089 Warszawa
Poland
;
_publ_contact_author_email 'kwozniak@chem.uw.edu.pl'
_publ_contact_author_name  'Krzysztof Wo\'zniak'
_publ_contact_author_phone  ?
loop_
_publ_author_name                 
_publ_author_address
'Sylwia Pawl\;edzio'
;Biological and Chemical Research Centre
Faculty of Chemistry
University of Warsaw
\.Zwirki i Wigury 101
02-089 Warszawa
Poland
;
'Maura Malinska'
;Biological and Chemical Research Centre
Faculty of Chemistry
University of Warsaw
\.Zwirki i Wigury 101
02-089 Warszawa
Poland
;
'Krzysztof Wo\'zniak'
;Biological and Chemical Research Centre
Faculty of Chemistry
University of Warsaw
\.Zwirki i Wigury 101
02-089 Warszawa
Poland
;
'Magdalena Woi\'nska'
;Biological and Chemical Research Centre
Faculty of Chemistry
University of Warsaw
\.Zwirki i Wigury 101
02-089 Warszawa
Poland
;
'Jakub Wojciechowski'
;Rigaku Europe SE
Hugenottenallee 167
63263 Neu-Isenburg
Germany
;
'Lorraine A. Malaspina'
;Department of Chemistry and Biochemistry
University of Bern
Freiestrasse 3
3012 Bern
Switzerland
;
'Florian Kleemiss'
;Department of Chemistry and Biochemistry
University of Bern
Freiestrasse 3
3012 Bern
Switzerland
;
'Simon Grabowsky'
;Department of Chemistry and Biochemistry
University of Bern
Freiestrasse 3
3012 Bern
Switzerland
;

# ========
# Chemical
# ========

_chemical_name_common               mg14
_chemical_formula_sum               'C27 H19 Au Cl O P'
_chemical_formula_moiety            'C27 H19 Au Cl O P'
_chemical_oxdiff_formula            'C27 H19 Au Cl O P'
_chemical_formula_weight            622.81
_chemical_compound_source           'see text'
_chemical_absolute_configuration    unk

# ========
# Crystal
# ========

_exptl_crystal_size_max            0.19
_exptl_crystal_size_mid            0.136
_exptl_crystal_size_min            0.111
_exptl_crystal_colour              colourless
_exptl_crystal_colour_lustre       .
_exptl_crystal_colour_modifier     .
_exptl_crystal_colour_primary      colourless
_exptl_crystal_density_diffrn      1.803
_exptl_crystal_density_meas        ?
_exptl_crystal_density_method      ?
_exptl_crystal_description         block
_exptl_crystal_F_000               2400

# ========
# Experimental data
# ========

_diffrn_measurement_device         'four-circle diffractometer'
_diffrn_measurement_device_type    'XtaLAB Synergy, Dualflex, HyPix'
_diffrn_measurement_method         '\w scans'
_diffrn_detector_type              HyPix
_diffrn_reflns_number              66469
_diffrn_reflns_av_R_equivalents    0.0237
_diffrn_reflns_theta_full          19.665
_diffrn_reflns_theta_max           27.864
_diffrn_reflns_theta_min           2.152
_diffrn_ambient_temperature        89.97(15)
_diffrn_measured_fraction_theta_full  0.997
_diffrn_measured_fraction_theta_max  0.999
_diffrn_radiation_monochromator    mirror
_diffrn_radiation_probe            x-ray
_diffrn_radiation_type             'Ag K\a'
_diffrn_radiation_wavelength       0.56087
_diffrn_source                     'micro-focus sealed X-ray tube'
_diffrn_source_type                'PhotonJet (Ag) X-ray Source'
_reflns_Friedel_coverage           0.000
_reflns_Friedel_fraction_full      .
_reflns_Friedel_fraction_max       .
_reflns_number_gt                  10137
_reflns_number_total               11101
_reflns_odcompleteness_completeness  99.83
_reflns_odcompleteness_iscentric   1
_reflns_odcompleteness_theta       27.79

# ==========
# QCr method
# ==========

_QCr_calc_method                    'Kohn-Sham/b3lypgxb3lypgc/SCCF L=1 R=8.0 A'
_QCr_calc_spinorbital_kind          'restricted'
_QCr_calc_gaussian_basis_set        'DZP-DKH-unc'
_QCr_calc_gaussian_basis_set_kind   'cartesian'
_QCr_calc_basis_max_l               '3'

_QCr_calc_unit                      'See _atom_site_* in tonto.cif2'
_QCr_calc_unit_spin_multiplicity    1
_QCr_calc_unit_n_electrons          300
_QCr_calc_unit_n_alpha_electrons    150
_QCr_calc_unit_n_beta_electrons     150

_QCr_Becke_grid_kind                mura_knowles
_QCr_Becke_grid_accuracy            high
_QCr_Becke_grid_L_angular_grid      35
_QCr_Becke_grid_L_H_angular_grid    29
_QCr_Becke_grid_reduce_L_H_ang_grid T
_QCr_Becke_grid_core_pruning_scheme jayatilaka2
_QCr_Becke_grid_scale_H-He_grid     T
_QCr_Becke_grid_n_pts_for_row_1     5670
_QCr_Becke_grid_n_pts_for_row_2     8960
_QCr_Becke_grid_n_pts_for_row_3     10282
_QCr_Becke_grid_n_radial_H_pts      35
_QCr_Becke_grid_H_pts_per_n_shell   5
_QCr_Becke_grid_basis_fn_cutoff     .1E-09
_QCr_Becke_grid_rho_cutoff          .1E-05


# ========
# Symmetry
# ========

_symmetry_cell_setting              Monoclinic
_symmetry_space_group_name_H-M      'c 1 2/c 1'
_symmetry_space_group_name_Hall     '-c 2yc'
_symmetry_Int_Tables_number         '15'

loop_
    _symmetry_equiv_pos_as_xyz
'+x, +y, +z'
'+x+1/2, +y+1/2, +z'
'-x, -y, -z'
'-x+1/2, -y+1/2, -z'
 '-x, +y, -z+1/2'
'-x+1/2, +y+1/2, -z+1/2'
 '+x, -y, +z+1/2'
'+x+1/2, -y+1/2, +z+1/2'

# =========
# Unit cell
# =========

_cell_measurement_reflns_used      52248
_cell_measurement_temperature      89.97(15)
_cell_measurement_theta_max        38.6450
_cell_measurement_theta_min        2.2250

_cell_length_a                    17.6904(2)
_cell_length_b                  12.22917(16)
_cell_length_c                    21.2808(2)
_cell_angle_alpha               90.000000(0)
_cell_angle_beta                 94.6132(10)
_cell_angle_gamma               90.000000(0)
_cell_volume                      4588.95(9)

_cell_formula_units_Z               8.000000

_atom_sites_solution_hydrogens      HAR

# ===============
# Refinement data
# ===============

_refine_ls_kind                     'Hirshfeld atom refinement (HAR)'
_refine_ls_method_description
;
   S.C. Capelli, H.-B. Burgi, B. Dittrich, S.Grabowsky
   and Dylan Jayatilaka, IUCrJ (2014). 1, 361-379
;
_refine_QCr_Psi_constraint          'none'

_refine_ls_SVD_threshold            0.1E-02
_refine_ls_coordinate_system        cartesian
_refine_ls_structure_factor_coeff   F
_refine_ls_matrix_type              full
_refine_ls_R_factor_gt              0.0171
_refine_ls_R_factor_all             0.0171
_refine_ls_wR_factor_gt             0.0190
_refine_ls_wR_factor_all            0.0190
_refine_ls_R_Fsqd_factor            0.0175
_refine_ls_goodness_of_fit_gt       1.0481
_refine_ls_goodness_of_fit_all      1.0481
_refine_ls_number_reflns            11102
_refine_ls_number_parameters        356
_refine_ls_number_restraints        0
_refine_ls_number_constraints       95
_refine_ls_hydrogen_treatment       refall
_refine_ls_weighting_scheme         sigma
_refine_ls_weighting_details        'w=1/\s(F)'
_refine_ls_shift/su_conv_tol        0.0100
_refine_ls_shift/su_max             0.0026
_refine_ls_shift/su_max_mean        0.0003
_refine_ls_shift/su_max_par         'H13 px'
_refine_ls_extinction_method        none

_refine_diff_density_max            1.66
_refine_diff_density_min            -0.62
_refine_diff_density_rms            0.0787
_refine_diff_density_max_atom       0.1533
_refine_diff_density_max_atom_tag   C22
_refine_diff_density_min_atom       -0.1841
_refine_diff_density_min_atom_tag   H27
_refine_diff_density_rms_atom       0.0764

_refine_special_details
;
  .  H thermal motions refined isotropically.
  .  Hirshfeld atom refinement:
     .  Uses aspherical atomic scattering factors
        obtained from Hirshfeld partitioning of a
        gaussian quantum chemical wavefunction.
     .  Hirshfeld weight functions obtained from
        spherically averaged unrestricted atomic
        densities.
;


# ======================
# Fractional coordinates
# ======================

loop_
_atom_site_label
_atom_site_fract_x
_atom_site_fract_y
_atom_site_fract_z
_atom_site_U_iso_or_equiv
_atom_site_adp_type
_atom_site_occupancy
_atom_site_disorder_group
  Au1  0.443685(2)    0.239311(3)  0.4218381(17)  0.01739(2)   Uani  1.000000  0
   P1  0.365569(15)   0.31548(2)   0.343759(12)   0.01511(10)  Uani  1.000000  0
  Cl1  0.916794(18)  -0.02752(3)   0.523079(18)   0.03400(16)  Uani  1.000000  0
   O1  0.57786(5)     0.05817(8)   0.63299(4)     0.0284(4)    Uani  1.000000  0
   C1  0.51259(6)     0.17560(10)  0.49068(5)     0.0224(5)    Uani  1.000000  0
  C16  0.37391(6)     0.25430(8)   0.26720(5)     0.0167(4)    Uani  1.000000  0
  C17  0.39897(7)     0.14690(9)   0.26494(5)     0.0218(5)    Uani  1.000000  0
  C11  0.24801(6)     0.32624(9)   0.42069(5)     0.0190(4)    Uani  1.000000  0
  C22  0.38660(6)     0.45946(8)   0.33516(5)     0.0179(4)    Uani  1.000000  0
  C10  0.26625(6)     0.31206(8)   0.35858(5)     0.0169(4)    Uani  1.000000  0
  C19  0.38728(7)     0.15188(10)  0.15144(5)     0.0246(5)    Uani  1.000000  0
   C3  0.60083(6)     0.08311(9)   0.58216(5)     0.0203(4)    Uani  1.000000  0
  C21  0.35587(7)     0.31146(9)   0.21093(5)     0.0223(5)    Uani  1.000000  0
  C12  0.17240(6)     0.33396(9)   0.43405(5)     0.0215(5)    Uani  1.000000  0
  C13  0.11504(6)     0.32565(10)  0.38565(6)     0.0221(5)    Uani  1.000000  0
   C2  0.55326(7)     0.13501(10)  0.53338(5)     0.0231(5)    Uani  1.000000  0
  C18  0.40537(8)     0.09547(10)  0.20727(6)     0.0268(5)    Uani  1.000000  0
   C7  0.82668(6)     0.00815(10)  0.54123(6)     0.0231(5)    Uani  1.000000  0
   C9  0.71149(7)     0.10697(9)   0.51654(5)     0.0219(5)    Uani  1.000000  0
   C5  0.72370(6)    -0.01313(9)   0.60667(6)     0.0218(5)    Uani  1.000000  0
   C4  0.68036(6)     0.05958(8)   0.56801(5)     0.0186(4)    Uani  1.000000  0
  C15  0.20851(6)     0.30255(11)  0.31037(5)     0.0225(5)    Uani  1.000000  0
   C8  0.78535(7)     0.08247(10)  0.50314(6)     0.0245(5)    Uani  1.000000  0
  C23  0.46234(7)     0.48776(10)  0.33056(7)     0.0286(6)    Uani  1.000000  0
  C27  0.33197(7)     0.54097(10)  0.33654(6)     0.0253(5)    Uani  1.000000  0
  C20  0.36260(9)     0.25957(10)  0.15334(6)     0.0261(5)    Uani  1.000000  0
   C6  0.79685(7)    -0.04049(9)   0.59303(6)     0.0238(5)    Uani  1.000000  0
  C25  0.42931(9)     0.67820(10)  0.32941(6)     0.0297(6)    Uani  1.000000  0
  C14  0.13311(6)     0.30862(11)  0.32406(6)     0.0243(5)    Uani  1.000000  0
  C26  0.35421(9)     0.65089(10)  0.33404(6)     0.0299(6)    Uani  1.000000  0
  C24  0.48336(8)     0.59650(11)  0.32681(7)     0.0339(7)    Uani  1.000000  0
   H8  0.8090(13)     0.1212(19)   0.4644(11)     0.072(7)     Uiso  1.000000  0
  H11  0.2961(10)     0.3269(15)   0.4568(8)      0.042(5)     Uiso  1.000000  0
  H19  0.3987(11)     0.1218(15)   0.1061(9)      0.054(5)     Uiso  1.000000  0
   H6  0.8319(8)     -0.1048(12)   0.6215(7)      0.021(4)     Uiso  1.000000  0
   H5  0.6990(9)     -0.0559(14)   0.6474(8)      0.036(5)     Uiso  1.000000  0
  H12  0.1613(9)      0.3402(14)   0.4815(8)      0.038(4)     Uiso  1.000000  0
   H9  0.6804(10)     0.1641(15)   0.4863(9)      0.043(5)     Uiso  1.000000  0
  H15  0.2182(10)     0.2981(16)   0.2605(9)      0.042(5)     Uiso  1.000000  0
  H20  0.3488(12)     0.2941(19)   0.1059(11)     0.060(6)     Uiso  1.000000  0
  H17  0.4118(9)      0.1072(14)   0.3078(8)      0.037(4)     Uiso  1.000000  0
  H14  0.0914(9)      0.3042(14)   0.2878(8)      0.032(4)     Uiso  1.000000  0
  H21  0.3381(10)     0.4021(14)   0.2109(8)      0.036(5)     Uiso  1.000000  0
  H13  0.0617(12)     0.3354(18)   0.3943(10)     0.073(7)     Uiso  1.000000  0
  H23  0.5053(10)     0.4136(14)   0.3269(8)      0.037(5)     Uiso  1.000000  0
  H25  0.4417(13)     0.7725(14)   0.3255(11)     0.039(6)     Uiso  1.000000  0
  H27  0.2697(10)     0.5163(14)   0.3405(8)      0.036(5)     Uiso  1.000000  0
  H18  0.4269(10)     0.0089(15)   0.2036(9)      0.044(5)     Uiso  1.000000  0
  H26  0.3062(11)     0.7151(19)   0.3367(10)     0.048(6)     Uiso  1.000000  0
  H24  0.5493(11)     0.6083(17)   0.3210(10)     0.056(6)     Uiso  1.000000  0


# ====
# ADPs
# ====

loop_
_atom_site_aniso_label
_atom_site_aniso_U_11
_atom_site_aniso_U_22
_atom_site_aniso_U_33
_atom_site_aniso_U_12
_atom_site_aniso_U_13
_atom_site_aniso_U_23
  Au1  0.01662(2)   0.02251(2)   0.013182(19)   0.003821(13)   0.001997(12)   0.003220(11)
   P1  0.01457(11)  0.01822(11)  0.01263(10)    0.00081(9)     0.00159(8)     0.00189(8)
  Cl1  0.01927(12)  0.04357(18)  0.03973(17)    0.00173(12)    0.00580(11)   -0.00904(14)
   O1  0.0295(4)    0.0331(4)    0.0236(4)      0.0132(4)      0.0083(3)      0.0120(3)
   C1  0.0223(5)    0.0276(5)    0.0172(4)      0.0085(4)      0.0017(4)      0.0042(4)
  C16  0.0175(4)    0.0189(4)    0.0139(4)     -0.0002(3)      0.0029(3)      0.0024(3)
  C17  0.0289(5)    0.0200(4)    0.0169(4)      0.0046(4)      0.0041(4)      0.0016(3)
  C11  0.0180(4)    0.0238(4)    0.0154(4)     -0.0013(4)      0.0031(3)     -0.0015(3)
  C22  0.0186(4)    0.0195(4)    0.0156(4)     -0.0002(4)      0.0006(3)      0.0012(3)
  C10  0.0159(4)    0.0206(4)    0.0145(4)     -0.0002(3)      0.0028(3)      0.0007(3)
  C19  0.0296(5)    0.0274(5)    0.0174(5)     -0.0028(4)      0.0059(4)     -0.0031(4)
   C3  0.0230(5)    0.0201(4)    0.0179(4)      0.0070(4)      0.0028(4)      0.0039(3)
  C21  0.0311(5)    0.0207(4)    0.0149(4)      0.0010(4)      0.0014(4)      0.0027(3)
  C12  0.0199(5)    0.0251(5)    0.0203(5)     -0.0010(4)      0.0071(4)     -0.0023(4)
  C13  0.0160(4)    0.0264(5)    0.0245(5)     -0.0017(4)      0.0055(4)     -0.0005(4)
   C2  0.0245(5)    0.0281(5)    0.0167(4)      0.0103(4)      0.0016(4)      0.0040(4)
  C18  0.0349(6)    0.0234(5)    0.0223(5)      0.0029(5)      0.0049(4)     -0.0032(4)
   C7  0.0192(5)    0.0241(5)    0.0260(5)     -0.0003(4)      0.0020(4)     -0.0056(4)
   C9  0.0239(5)    0.0246(5)    0.0173(4)      0.0018(4)      0.0017(4)      0.0025(3)
   C5  0.0204(5)    0.0187(4)    0.0263(5)      0.0053(4)      0.0019(4)      0.0054(4)
   C4  0.0217(5)    0.0171(4)    0.0169(4)      0.0044(4)      0.0010(3)      0.0017(3)
  C15  0.0166(4)    0.0352(6)    0.0158(4)     -0.0011(4)      0.0016(3)      0.0001(4)
   C8  0.0242(5)    0.0288(5)    0.0207(5)     -0.0013(4)      0.0033(4)      0.0000(4)
  C23  0.0199(5)    0.0237(5)    0.0413(7)     -0.0046(4)     -0.0036(5)     -0.0002(5)
  C27  0.0268(5)    0.0229(5)    0.0271(5)      0.0049(4)      0.0073(4)      0.0066(4)
  C20  0.0388(7)    0.0251(5)    0.0147(5)     -0.0025(5)      0.0036(4)      0.0018(3)
   C6  0.0194(5)    0.0200(4)    0.0319(6)      0.0035(4)      0.0011(4)      0.0024(4)
  C25  0.0429(8)    0.0214(5)    0.0242(5)     -0.0047(5)     -0.0011(5)      0.0007(4)
  C14  0.0163(4)    0.0338(6)    0.0226(5)     -0.0015(4)      0.0008(4)     -0.0004(4)
  C26  0.0419(7)    0.0211(5)    0.0278(6)      0.0055(5)      0.0086(5)      0.0054(4)
  C24  0.0302(6)    0.0248(6)    0.0453(7)     -0.0094(5)     -0.0057(6)      0.0008(5)


# ============
# Bond lengths
# ============

loop_
 _geom_bond_atom_site_label_1
 _geom_bond_atom_site_label_2
 _geom_bond_distance
  Au1   P1   2.2735(3)
  Au1   C1   1.9880(10)
  Cl1   C7   1.7262(12)
   P1  C16   1.8095(11)
   P1  C22   1.8120(11)
   P1  C10   1.8103(11)
   O1   C3   1.2243(13)
   C1   C2   1.2183(14)
  C16  C17   1.3883(14)
  C16  C21   1.4012(15)
  C17  C18   1.3918(16)
  C11  C10   1.3964(14)
  C11  C12   1.3927(15)
  C22  C23   1.3950(16)
  C22  C27   1.3903(15)
  C10  C15   1.3932(14)
  C19  C18   1.3889(17)
  C19  C20   1.3891(17)
   C3   C2   1.4312(14)
   C3   C4   1.4904(16)
  C21  C20   1.3935(17)
  C12  C13   1.3902(16)
  C13  C14   1.3897(16)
   C7   C8   1.3864(17)
   C7   C6   1.3932(17)
   C9   C4   1.3914(16)
   C9   C8   1.3922(18)
   C5   C4   1.3978(14)
   C5   C6   1.3897(16)
  C15  C14   1.3899(16)
  C23  C24   1.3849(18)
  C27  C26   1.4028(17)
  C25  C26   1.381(2)
  C25  C24   1.387(2)
  C17  H17    1.042(16)
  C11  H11    1.099(17)
  C19  H19    1.07(2)
  C21  H21    1.152(17)
  C12  H12    1.047(17)
  C13  H13    0.98(2)
  C18  H18    1.130(18)
   C9   H9    1.071(18)
   C5   H5    1.131(18)
  C15  H15    1.091(19)
   C8   H8    1.06(2)
  C23  H23    1.190(17)
  C27  H27    1.151(17)
  C20  H20    1.10(2)
   C6   H6    1.144(14)
  C25  H25    1.178(17)
  C14  H14    1.024(16)
  C26  H26    1.16(2)
  C24  H24    1.19(2)

# ===========
# Bond Angles
# ===========

loop_
 _geom_angle_atom_site_label_1
 _geom_angle_atom_site_label_2
 _geom_angle_atom_site_label_3
 _geom_angle
  Au1   P1   C16    113.57(4)
  Au1   P1   C22    110.75(3)
  Au1   P1   C10    113.86(3)
  Au1   C1    C2   178.31(11)
  Cl1   C7    C8   119.20(10)
  Cl1   C7    C6   118.98(9)
   P1  Au1    C1    178.89(4)
   P1  C16   C17    118.15(8)
   P1  C16   C21    122.26(8)
   P1  C22   C23    117.02(9)
   P1  C22   C27    123.09(9)
   P1  C10   C11    117.62(8)
   P1  C10   C15    122.54(8)
   O1   C3    C2   122.27(11)
   O1   C3    C4   121.08(9)
  C16   P1   C22    106.17(5)
  C16   P1   C10    107.33(5)
  C22   P1   C10    104.48(5)
   C1   C2    C3   177.64(13)
  C16  C17   C18   120.46(10)
  C16  C21   C20   119.65(10)
  C17  C16   C21   119.59(10)
  C17  C18   C19   120.03(11)
  C11  C10   C15   119.73(10)
  C11  C12   C13   119.98(10)
  C22  C23   C24   120.41(12)
  C22  C27   C26   119.25(12)
  C10  C11   C12   120.03(10)
  C10  C15   C14   120.02(10)
  C19  C20   C21   120.44(11)
   C3   C4    C9   121.23(9)
   C3   C4    C5   119.07(10)
  C12  C13   C14   120.01(11)
  C13  C14   C15   120.21(10)
   C2   C3    C4   116.66(10)
  C18  C19   C20   119.82(11)
   C7   C8    C9   118.74(11)
   C7   C6    C5   118.74(10)
   C9   C4    C5   119.68(10)
   C4   C9    C8   120.59(10)
   C4   C5    C6   120.41(11)
   C8   C7    C6   121.80(11)
  C23  C22   C27   119.79(11)
  C23  C24   C25   120.01(13)
  C27  C26   C25   120.58(12)
  C26  C25   C24   119.93(12)
  C16  C17   H17    117.3(9)
  C16  C21   H21    121.6(8)
  C17  C18   H18    122.4(10)
  C11  C12   H12    117.4(9)
  C22  C23   H23    116.0(8)
  C22  C27   H27    118.9(9)
  C10  C11   H11    115.9(10)
  C10  C15   H15    123.9(10)
  C19  C18   H18    117.5(10)
  C19  C20   H20    112.5(12)
  C21  C20   H20    127.0(12)
  C12  C11   H11    124.0(10)
  C12  C13   H13    120.5(13)
  C13  C12   H12    122.5(9)
  C13  C14   H14    120.8(9)
  C18  C17   H17    122.3(9)
  C18  C19   H19    123.7(10)
   C7   C8    H8    121.5(12)
   C7   C6    H6    119.3(8)
   C9   C8    H8    119.8(12)
   C5   C6    H6    121.9(8)
   C4   C9    H9    121.9(10)
   C4   C5    H5    121.2(8)
  C15  C14   H14    118.9(9)
   C8   C9    H9    117.5(10)
  C23  C24   H24    113.1(10)
  C27  C26   H26    115.9(10)
  C20  C19   H19    115.8(10)
  C20  C21   H21    118.7(8)
   C6   C5    H5    118.2(8)
  C25  C26   H26    123.5(10)
  C25  C24   H24    126.9(10)
  C14  C13   H13    119.5(13)
  C14  C15   H15    115.8(9)
  C26  C27   H27    121.8(9)
  C26  C25   H25    115.3(11)
  C24  C23   H23    123.5(8)
  C24  C25   H25    124.7(11)


# start Validation Reply Form
_vrf_PLAT973_mg14_ag_rks_rel
;
PROBLEM: Check Calcd Positive Resid. Density on       Au1       2.56 eA-3  
RESPONSE:  In the checkCIF routine, the residual densities are
calculated using spherical atomic form factors based on the submitted
geometry. "Note: F(obs) from FCF and F(calc) from CIF model" This is
incorrect for the case of an aspherical refinement. The submitted F(calc)
values should be used because they are based on the aspherical Hirshfeld
stockholder partitioning.
;
_vrf_PLAT351_mg14_ag_rks_rel
;
PROBLEM: Long   C-H (X0.96,N1.08A)  C5       - H5       .       1.13 Ang.  
RESPONSE: The hydrogen atom positions have been refined with HAR, therefore,
 in some cases, bond lengths do not correspond to the neutron value.
;
_vrf_PLAT910_mg14_ag_rks_rel
;
PROBLEM: Missing # of FCF Reflection(s) Below Theta(Min).          5 Note  
RESPONSE: Theta min = 2.225 deg. The (002), (110), (-111), (111) and (200)
 reflections have a theta value of ~1.5 deg. and therefore were excluded.
;
_vrf_PLAT925_mg14_ag_rks_rel
;
PROBLEM: The Reported and Calculated Rho(max) Differ by .       1.47 eA-3  
RESPONSE:  In the checkCIF routine, the residual densities are
calculated using spherical atomic form factors based on the submitted
geometry. "Note: F(obs) from FCF and F(calc) from CIF model" This is
incorrect for the case of an aspherical refinement. The submitted F(calc)
values should be used because they are based on the aspherical Hirshfeld
stockholder partitioning.
;
_vrf_PLAT094_mg14_ag_rks_rel
;
PROBLEM: Ratio of Maximum / Minimum Residual Density ....       2.68 Report
RESPONSE: For this crystal structure, the gold atom showed the presence of
anharmonic vibrations. The applied model does not account for anharmonicity.
;
# end Validation Reply Form
data_mg14-Mo_IAM
_audit_creation_date               2020-11-06

_publ_contact_author_address      
;
Biological and Chemical Research Centre
Faculty of Chemistry
University of Warsaw
\.Zwirki i Wigury 101
02-089 Warszawa
Poland
;
_publ_contact_author_email 'kwozniak@chem.uw.edu.pl'
_publ_contact_author_name  'Krzysztof Wo\'zniak'
_publ_contact_author_phone  ?
loop_
_publ_author_name                 
_publ_author_address
'Sylwia Pawl\;edzio'
;Biological and Chemical Research Centre
Faculty of Chemistry
University of Warsaw
\.Zwirki i Wigury 101
02-089 Warszawa
Poland
;
'Maura Malinska'
;Biological and Chemical Research Centre
Faculty of Chemistry
University of Warsaw
\.Zwirki i Wigury 101
02-089 Warszawa
Poland
;
'Krzysztof Wo\'zniak'
;Biological and Chemical Research Centre
Faculty of Chemistry
University of Warsaw
\.Zwirki i Wigury 101
02-089 Warszawa
Poland
;
'Magdalena Woi\'nska'
;Biological and Chemical Research Centre
Faculty of Chemistry
University of Warsaw
\.Zwirki i Wigury 101
02-089 Warszawa
Poland
;
'Jakub Wojciechowski'
;Rigaku Europe SE
Hugenottenallee 167
63263 Neu-Isenburg
Germany
;
'Lorraine A. Malaspina'
;Department of Chemistry and Biochemistry
University of Bern
Freiestrasse 3
3012 Bern
Switzerland
;
'Florian Kleemiss'
;Department of Chemistry and Biochemistry
University of Bern
Freiestrasse 3
3012 Bern
Switzerland
;
'Simon Grabowsky'
;Department of Chemistry and Biochemistry
University of Bern
Freiestrasse 3
3012 Bern
Switzerland
;

_audit_creation_method
;
Olex2 1.3
(compiled 2020.07.31 svn.rc2a77460 for OlexSys, GUI svn.r6145)
;
_shelx_SHELXL_version_number       '2018/3'
_audit_contact_author_address      ?
_audit_contact_author_email        ?
_audit_contact_author_name         ''
_audit_contact_author_phone        ?
_publ_contact_author_id_orcid      ?
_publ_section_references
;
Dolomanov, O.V., Bourhis, L.J., Gildea, R.J, Howard, J.A.K. & Puschmann, H.
 (2009), J. Appl. Cryst. 42, 339-341.

Sheldrick, G.M. (2008). Acta Cryst. A64, 112-122.

Sheldrick, G.M. (2015). Acta Cryst. C71, 3-8.
;
_chemical_name_common              ?
_chemical_name_systematic          ?
_chemical_formula_moiety           'C27 H19 Au Cl O P'
_chemical_formula_sum              'C27 H19 Au Cl O P'
_chemical_formula_weight           622.81
_chemical_melting_point            ?
_chemical_oxdiff_formula           'C27  H19  Au  Cl  P  O  '
loop_
  _atom_type_symbol
  _atom_type_description
  _atom_type_scat_dispersion_real
  _atom_type_scat_dispersion_imag
  _atom_type_scat_source
 'C' 'C' 0.0033 0.0016 'International Tables Vol C Tables 4.2.6.8 and 6.1.1.4'
 'H' 'H' 0.0000 0.0000 'International Tables Vol C Tables 4.2.6.8 and 6.1.1.4'
 'O' 'O' 0.0106 0.0060 'International Tables Vol C Tables 4.2.6.8 and 6.1.1.4'
 'P' 'P' 0.1023 0.0942 'International Tables Vol C Tables 4.2.6.8 and 6.1.1.4'
 'Cl' 'Cl' 0.1484 0.1585 'International Tables Vol C Tables 4.2.6.8 and 6.1.1.4'
 'Au' 'Au' -2.0133 8.8022
 'International Tables Vol C Tables 4.2.6.8 and 6.1.1.4'

_shelx_space_group_comment
;
The symmetry employed for this shelxl refinement is uniquely defined
by the following loop, which should always be used as a source of
symmetry information in preference to the above space-group names.
They are only intended as comments.
;
_space_group_crystal_system        'monoclinic'
_space_group_IT_number             15
_space_group_name_H-M_alt          'C 1 2/c 1'
_space_group_name_Hall             '-C 2yc'
loop_
  _space_group_symop_operation_xyz
 'x, y, z'
 '-x, y, -z+1/2'
 'x+1/2, y+1/2, z'
 '-x+1/2, y+1/2, -z+1/2'
 '-x, -y, -z'
 'x, -y, z-1/2'
 '-x+1/2, -y+1/2, -z'
 'x+1/2, -y+1/2, z-1/2'

_cell_length_a                     17.68955(19)
_cell_length_b                     12.24357(14)
_cell_length_c                     21.26596(18)
_cell_angle_alpha                  90
_cell_angle_beta                   94.6500(9)
_cell_angle_gamma                  90
_cell_volume                       4590.69(8)
_cell_formula_units_Z              8
_cell_measurement_reflns_used      178236
_cell_measurement_temperature      93(3)
_cell_measurement_theta_max        57.0670
_cell_measurement_theta_min        1.8710
_shelx_estimated_absorpt_T_max     ?
_shelx_estimated_absorpt_T_min     ?
_exptl_absorpt_coefficient_mu      6.612
_exptl_absorpt_correction_T_max    0.585
_exptl_absorpt_correction_T_min    0.379
_exptl_absorpt_correction_type     analytical
_exptl_absorpt_process_details
;
CrysAlisPro 1.171.39.46 (Rigaku Oxford Diffraction, 2018)
Analytical numeric absorption correction using a multifaceted crystal
			model based on expressions derived by R.C. Clark & J.S. Reid.
(Clark, R. C. & Reid, J. S. (1995). Acta Cryst. A51, 887-897)
Empirical absorption correction using spherical harmonics,
 implemented in SCALE3 ABSPACK scaling algorithm.
;
_exptl_absorpt_special_details     ?
_exptl_crystal_colour              colourless
_exptl_crystal_colour_lustre       .
_exptl_crystal_colour_modifier     .
_exptl_crystal_density_diffrn      1.802
_exptl_crystal_density_meas        ?
_exptl_crystal_density_method      ?
_exptl_crystal_description         block
_exptl_crystal_F_000               2400


_exptl_crystal_size_max            0.2
_exptl_crystal_size_mid            0.139
_exptl_crystal_size_min            0.11


_exptl_transmission_factor_max     ?
_exptl_transmission_factor_min     ?
_diffrn_reflns_av_R_equivalents    0.0539
_diffrn_reflns_av_unetI/netI       0.0107
_diffrn_reflns_Laue_measured_fraction_full  1.000
_diffrn_reflns_Laue_measured_fraction_max  1.000
_diffrn_reflns_limit_h_max         35
_diffrn_reflns_limit_h_min         -35
_diffrn_reflns_limit_k_max         24
_diffrn_reflns_limit_k_min         -24
_diffrn_reflns_limit_l_max         42
_diffrn_reflns_limit_l_min         -42
_diffrn_reflns_number              482446
_diffrn_reflns_point_group_measured_fraction_full  1.000
_diffrn_reflns_point_group_measured_fraction_max  1.000
_diffrn_reflns_theta_full          25.242
_diffrn_reflns_theta_max           45.294
_diffrn_reflns_theta_min           1.922
_diffrn_ambient_environment        N~2~
_diffrn_ambient_temperature        93(3)
_diffrn_detector                   'CCD plate'
_diffrn_detector_area_resol_mean   ?
_diffrn_detector_type              HyPix
_diffrn_measured_fraction_theta_full  1.000
_diffrn_measured_fraction_theta_max  1.000

_diffrn_measurement_device         'four-circle diffractometer'
_diffrn_measurement_device_type    'XtaLAB Synergy, Dualflex, HyPix'
_diffrn_measurement_method         '\w scans'
_diffrn_orient_matrix_type        
 'CrysAlisPro convention (1999,Acta A55,543-557)'
_diffrn_orient_matrix_UB_11        0.0162098000
_diffrn_orient_matrix_UB_12        0.0133562000
_diffrn_orient_matrix_UB_13        -0.0284484000
_diffrn_orient_matrix_UB_21        0.0201457000
_diffrn_orient_matrix_UB_22        0.0437135000
_diffrn_orient_matrix_UB_23        0.0155139000
_diffrn_orient_matrix_UB_31        0.0307976000
_diffrn_orient_matrix_UB_32        -0.0356273000
_diffrn_orient_matrix_UB_33        0.0083629000
_diffrn_radiation_monochromator    mirror
_diffrn_radiation_probe            x-ray
_diffrn_radiation_type             'Mo K\a'
_diffrn_radiation_wavelength       0.71073
_diffrn_source                     'micro-focus sealed X-ray tube'
_diffrn_source_type                'PhotonJet (Mo) X-ray Source'
_reflns_Friedel_coverage           0.000
_reflns_Friedel_fraction_full      .
_reflns_Friedel_fraction_max       .
_reflns_number_gt                  16601
_reflns_number_total               19253
_reflns_odcompleteness_completeness  99.99
_reflns_odcompleteness_iscentric   1
_reflns_odcompleteness_theta       40.15
_reflns_special_details
;
 Reflections were merged by SHELXL according to the crystal
 class for the calculation of statistics and refinement.
 
 _reflns_Friedel_fraction is defined as the number of unique
 Friedel pairs measured divided by the number that would be
 possible theoretically, ignoring centric projections and
 systematic absences.
;
_reflns_threshold_expression       'I > 2\s(I)'
_computing_cell_refinement         'CrysAlisPro 1.171.39.46 (Rigaku OD, 2018)'
_computing_data_collection         'CrysAlisPro 1.171.39.46 (Rigaku OD, 2018)'
_computing_data_reduction          'CrysAlisPro 1.171.39.46 (Rigaku OD, 2018)'
_computing_molecular_graphics      'Olex2 1.3 (Dolomanov et al., 2009)'
_computing_publication_material    'Olex2 1.3 (Dolomanov et al., 2009)'
_computing_structure_refinement    'SHELXL 2018/3 (Sheldrick, 2015)'
_computing_structure_solution      'SHELXS  (Sheldrick, 2008)'
_refine_diff_density_max           2.762
_refine_diff_density_min           -0.437
_refine_diff_density_rms           0.101
_refine_ls_extinction_coef         .
_refine_ls_extinction_method       none
_refine_ls_goodness_of_fit_ref     1.020
_refine_ls_hydrogen_treatment      constr
_refine_ls_matrix_type             full
_refine_ls_number_parameters       280
_refine_ls_number_reflns           19253
_refine_ls_number_restraints       0
_refine_ls_R_factor_all            0.0234
_refine_ls_R_factor_gt             0.0173
_refine_ls_restrained_S_all        1.020
_refine_ls_shift/su_max            0.010
_refine_ls_shift/su_mean           0.000
_refine_ls_structure_factor_coef   Fsqd
_refine_ls_weighting_details      
 'w=1/[\s^2^(Fo^2^)+(0.0290P)^2^+0.5572P] where P=(Fo^2^+2Fc^2^)/3'
_refine_ls_weighting_scheme        calc
_refine_ls_wR_factor_gt            0.0439
_refine_ls_wR_factor_ref           0.0456
_refine_special_details            ?
_olex2_refinement_description
;
1. Fixed Uiso
 At 1.2 times of:
  All C(H) groups
2.a Aromatic/amide H refined with riding coordinates:
 C11(H11), C5(H5), C9(H9), C6(H6), C15(H15), C25(H25), C12(H12), C27(H27),
 C8(H8), C21(H21), C13(H13), C23(H23), C17(H17), C18(H18), C19(H19), C26(H26),
 C24(H24), C20(H20), C14(H14)
;
_atom_sites_solution_hydrogens     geom
_atom_sites_solution_primary       direct
_atom_sites_solution_secondary     ?
loop_
  _atom_site_label
  _atom_site_type_symbol
  _atom_site_fract_x
  _atom_site_fract_y
  _atom_site_fract_z
  _atom_site_U_iso_or_equiv
  _atom_site_adp_type
  _atom_site_occupancy
  _atom_site_site_symmetry_order
  _atom_site_calc_flag
  _atom_site_refinement_flags_posn
  _atom_site_refinement_flags_adp
  _atom_site_refinement_flags_occupancy
  _atom_site_disorder_assembly
  _atom_site_disorder_group
 Au1 Au 0.55631(2) 0.23948(2) 0.57806(2) 0.01872(1) Uani 1 1 d . . . . .
 P1 P 0.63440(2) 0.31547(2) 0.65621(2) 0.01649(3) Uani 1 1 d . . . . .
 Cl1 Cl 0.08330(2) -0.02738(3) 0.47707(2) 0.03743(6) Uani 1 1 d . . . . .
 O1 O 0.42202(5) 0.05838(7) 0.36681(4) 0.02990(15) Uani 1 1 d . . . . .
 C1 C 0.48748(5) 0.17574(8) 0.50932(4) 0.02366(14) Uani 1 1 d . . . . .
 C11 C 0.75217(5) 0.32638(7) 0.57936(4) 0.02000(12) Uani 1 1 d . . . . .
 H11 H 0.713873 0.330781 0.546815 0.024 Uiso 1 1 calc R U . . .
 C10 C 0.73369(4) 0.31194(7) 0.64142(3) 0.01810(10) Uani 1 1 d . . . . .
 C5 C 0.27617(5) -0.01298(7) 0.39345(5) 0.02309(13) Uani 1 1 d . . . . .
 H5 H 0.296399 -0.043407 0.358421 0.028 Uiso 1 1 calc R U . . .
 C9 C 0.28838(6) 0.10730(8) 0.48347(4) 0.02334(13) Uani 1 1 d . . . . .
 H9 H 0.317088 0.156038 0.509043 0.028 Uiso 1 1 calc R U . . .
 C16 C 0.62612(5) 0.25441(6) 0.73272(4) 0.01758(11) Uani 1 1 d . . . . .
 C6 C 0.20315(5) -0.03996(8) 0.40695(5) 0.02535(15) Uani 1 1 d . . . . .
 H6 H 0.174485 -0.089306 0.381766 0.030 Uiso 1 1 calc R U . . .
 C15 C 0.79159(5) 0.30210(9) 0.68964(4) 0.02430(15) Uani 1 1 d . . . . .
 H15 H 0.779811 0.291076 0.730995 0.029 Uiso 1 1 calc R U . . .
 C4 C 0.31957(5) 0.05947(7) 0.43198(4) 0.01967(11) Uani 1 1 d . . . . .
 C25 C 0.57067(8) 0.67788(9) 0.67066(5) 0.0322(2) Uani 1 1 d . . . . .
 H25 H 0.556379 0.750876 0.672058 0.039 Uiso 1 1 calc R U . . .
 C12 C 0.82760(5) 0.33419(8) 0.56609(4) 0.02287(13) Uani 1 1 d . . . . .
 H12 H 0.839636 0.345053 0.524784 0.027 Uiso 1 1 calc R U . . .
 C2 C 0.44686(6) 0.13554(8) 0.46651(4) 0.02416(15) Uani 1 1 d . . . . .
 C27 C 0.66763(6) 0.54111(8) 0.66336(5) 0.02704(16) Uani 1 1 d . . . . .
 H27 H 0.718371 0.523161 0.660771 0.032 Uiso 1 1 calc R U . . .
 C22 C 0.61351(5) 0.45924(7) 0.66493(4) 0.01927(11) Uani 1 1 d . . . . .
 C3 C 0.39906(5) 0.08307(7) 0.41776(4) 0.02168(13) Uani 1 1 d . . . . .
 C8 C 0.21466(6) 0.08264(9) 0.49683(4) 0.02622(15) Uani 1 1 d . . . . .
 H8 H 0.193386 0.115578 0.530638 0.031 Uiso 1 1 calc R U . . .
 C7 C 0.17349(5) 0.00822(8) 0.45895(5) 0.02495(14) Uani 1 1 d . . . . .
 C21 C 0.64378(6) 0.31134(8) 0.78909(4) 0.02352(14) Uani 1 1 d . . . . .
 H21 H 0.659854 0.383594 0.788054 0.028 Uiso 1 1 calc R U . . .
 C13 C 0.88515(5) 0.32580(8) 0.61443(5) 0.02389(14) Uani 1 1 d . . . . .
 H13 H 0.935624 0.331583 0.605592 0.029 Uiso 1 1 calc R U . . .
 C23 C 0.53779(6) 0.48754(9) 0.66966(6) 0.03041(19) Uani 1 1 d . . . . .
 H23 H 0.501143 0.433169 0.670230 0.036 Uiso 1 1 calc R U . . .
 C17 C 0.60130(6) 0.14671(7) 0.73481(4) 0.02350(14) Uani 1 1 d . . . . .
 H17 H 0.588996 0.108769 0.697496 0.028 Uiso 1 1 calc R U . . .
 C18 C 0.59485(7) 0.09566(9) 0.79258(5) 0.02822(17) Uani 1 1 d . . . . .
 H18 H 0.578583 0.023514 0.793792 0.034 Uiso 1 1 calc R U . . .
 C19 C 0.61264(6) 0.15212(9) 0.84838(4) 0.02651(16) Uani 1 1 d . . . . .
 H19 H 0.608067 0.117946 0.886945 0.032 Uiso 1 1 calc R U . . .
 C26 C 0.64566(8) 0.65052(9) 0.66569(5) 0.0324(2) Uani 1 1 d . . . . .
 H26 H 0.681813 0.705332 0.663881 0.039 Uiso 1 1 calc R U . . .
 C24 C 0.51688(7) 0.59652(10) 0.67354(7) 0.0365(2) Uani 1 1 d . . . . .
 H24 H 0.466586 0.614797 0.678082 0.044 Uiso 1 1 calc R U . . .
 C20 C 0.63726(8) 0.25965(9) 0.84663(5) 0.02805(18) Uani 1 1 d . . . . .
 H20 H 0.649438 0.297263 0.884082 0.034 Uiso 1 1 calc R U . . .
 C14 C 0.86693(5) 0.30877(10) 0.67583(5) 0.02643(16) Uani 1 1 d . . . . .
 H14 H 0.905413 0.301762 0.708061 0.032 Uiso 1 1 calc R U . . .

loop_
  _atom_site_aniso_label
  _atom_site_aniso_U_11
  _atom_site_aniso_U_22
  _atom_site_aniso_U_33
  _atom_site_aniso_U_23
  _atom_site_aniso_U_13
  _atom_site_aniso_U_12
 Au1 0.01818(1) 0.02428(1) 0.01383(1) -0.00372(1) 0.00203(1) -0.00431(1)
 P1 0.01610(7) 0.02006(7) 0.01338(6) -0.00228(5) 0.00153(5) -0.00100(6)
 Cl1 0.02163(9) 0.04793(16) 0.04323(14) 0.00980(12) 0.00575(9) -0.00200(9)
 O1 0.0333(3) 0.0334(4) 0.0240(3) -0.0126(3) 0.0085(2) -0.0137(3)
 C1 0.0245(3) 0.0287(4) 0.0179(3) -0.0039(2) 0.0023(2) -0.0082(3)
 C11 0.0204(3) 0.0239(3) 0.0160(2) 0.0009(2) 0.0034(2) 0.0017(2)
 C10 0.0169(3) 0.0219(3) 0.0157(2) -0.0011(2) 0.00260(19) 0.0003(2)
 C5 0.0225(3) 0.0198(3) 0.0269(3) -0.0058(2) 0.0015(3) -0.0047(2)
 C9 0.0270(4) 0.0247(3) 0.0182(3) -0.0021(2) 0.0011(3) -0.0017(3)
 C16 0.0187(3) 0.0199(3) 0.0144(2) -0.00238(18) 0.0032(2) -0.0001(2)
 C6 0.0222(3) 0.0205(3) 0.0331(4) -0.0020(3) 0.0003(3) -0.0036(3)
 C15 0.0189(3) 0.0369(5) 0.0170(3) 0.0000(3) 0.0012(2) 0.0011(3)
 C4 0.0231(3) 0.0173(3) 0.0184(3) -0.0014(2) 0.0008(2) -0.0042(2)
 C25 0.0491(6) 0.0226(4) 0.0243(4) -0.0006(3) -0.0011(4) 0.0060(4)
 C12 0.0217(3) 0.0265(3) 0.0213(3) 0.0022(2) 0.0072(2) 0.0014(3)
 C2 0.0262(4) 0.0278(4) 0.0185(3) -0.0049(2) 0.0021(2) -0.0100(3)
 C27 0.0286(4) 0.0250(4) 0.0284(4) -0.0077(3) 0.0076(3) -0.0052(3)
 C22 0.0210(3) 0.0206(3) 0.0160(2) -0.0007(2) 0.0002(2) -0.0001(2)
 C3 0.0255(3) 0.0207(3) 0.0189(3) -0.0042(2) 0.0025(2) -0.0078(2)
 C8 0.0263(4) 0.0312(4) 0.0214(3) 0.0012(3) 0.0032(3) 0.0021(3)
 C7 0.0207(3) 0.0259(4) 0.0283(4) 0.0068(3) 0.0022(3) 0.0004(3)
 C21 0.0330(4) 0.0219(3) 0.0156(3) -0.0034(2) 0.0015(3) -0.0004(3)
 C13 0.0185(3) 0.0268(4) 0.0270(3) 0.0007(3) 0.0055(3) 0.0013(3)
 C23 0.0215(4) 0.0252(4) 0.0435(5) 0.0000(4) -0.0038(3) 0.0044(3)
 C17 0.0303(4) 0.0216(3) 0.0190(3) -0.0024(2) 0.0043(3) -0.0039(3)
 C18 0.0366(5) 0.0244(4) 0.0241(4) 0.0027(3) 0.0052(3) -0.0036(3)
 C19 0.0314(4) 0.0300(4) 0.0188(3) 0.0038(3) 0.0062(3) 0.0045(3)
 C26 0.0453(6) 0.0229(4) 0.0301(4) -0.0060(3) 0.0095(4) -0.0061(4)
 C24 0.0324(5) 0.0282(4) 0.0474(6) -0.0011(4) -0.0066(4) 0.0106(4)
 C20 0.0409(5) 0.0285(4) 0.0148(3) -0.0025(2) 0.0024(3) 0.0040(3)
 C14 0.0183(3) 0.0374(5) 0.0234(3) -0.0002(3) 0.0005(3) 0.0010(3)

_geom_special_details
;
 All esds (except the esd in the dihedral angle between two l.s. planes)
 are estimated using the full covariance matrix.  The cell esds are taken
 into account individually in the estimation of esds in distances, angles
 and torsion angles; correlations between esds in cell parameters are only
 used when they are defined by crystal symmetry.  An approximate (isotropic)
 treatment of cell esds is used for estimating esds involving l.s. planes.
;
loop_
  _geom_bond_atom_site_label_1
  _geom_bond_atom_site_label_2
  _geom_bond_distance
  _geom_bond_site_symmetry_2
  _geom_bond_publ_flag
 Au1 P1 2.2724(2) . ?
 Au1 C1 1.9849(9) . ?
 P1 C10 1.8098(8) . ?
 P1 C16 1.8074(8) . ?
 P1 C22 1.8111(9) . ?
 Cl1 C7 1.7273(10) . ?
 O1 C3 1.2254(11) . ?
 C1 C2 1.2171(12) . ?
 C11 H11 0.9300 . ?
 C11 C10 1.3963(10) . ?
 C11 C12 1.3894(12) . ?
 C10 C15 1.3946(12) . ?
 C5 H5 0.9300 . ?
 C5 C6 1.3857(13) . ?
 C5 C4 1.3949(11) . ?
 C9 H9 0.9300 . ?
 C9 C4 1.3943(12) . ?
 C9 C8 1.3903(14) . ?
 C16 C21 1.3998(11) . ?
 C16 C17 1.3916(12) . ?
 C6 H6 0.9300 . ?
 C6 C7 1.3929(15) . ?
 C15 H15 0.9300 . ?
 C15 C14 1.3901(13) . ?
 C4 C3 1.4904(12) . ?
 C25 H25 0.9300 . ?
 C25 C26 1.3804(19) . ?
 C25 C24 1.3824(19) . ?
 C12 H12 0.9300 . ?
 C12 C13 1.3906(13) . ?
 C2 C3 1.4354(11) . ?
 C27 H27 0.9300 . ?
 C27 C22 1.3885(13) . ?
 C27 C26 1.3968(15) . ?
 C22 C23 1.3950(13) . ?
 C8 H8 0.9300 . ?
 C8 C7 1.3837(15) . ?
 C21 H21 0.9300 . ?
 C21 C20 1.3909(14) . ?
 C13 H13 0.9300 . ?
 C13 C14 1.3859(13) . ?
 C23 H23 0.9300 . ?
 C23 C24 1.3889(16) . ?
 C17 H17 0.9300 . ?
 C17 C18 1.3913(13) . ?
 C18 H18 0.9300 . ?
 C18 C19 1.3873(15) . ?
 C19 H19 0.9300 . ?
 C19 C20 1.3881(16) . ?
 C26 H26 0.9300 . ?
 C24 H24 0.9300 . ?
 C20 H20 0.9300 . ?
 C14 H14 0.9300 . ?

loop_
  _geom_angle_atom_site_label_1
  _geom_angle_atom_site_label_2
  _geom_angle_atom_site_label_3
  _geom_angle
  _geom_angle_site_symmetry_1
  _geom_angle_site_symmetry_3
  _geom_angle_publ_flag
 C1 Au1 P1 178.98(3) . . ?
 C10 P1 Au1 113.83(3) . . ?
 C10 P1 C22 104.47(4) . . ?
 C16 P1 Au1 113.59(3) . . ?
 C16 P1 C10 107.29(4) . . ?
 C16 P1 C22 106.13(4) . . ?
 C22 P1 Au1 110.84(3) . . ?
 C2 C1 Au1 178.34(9) . . ?
 C10 C11 H11 119.9 . . ?
 C12 C11 H11 119.9 . . ?
 C12 C11 C10 120.20(8) . . ?
 C11 C10 P1 117.79(6) . . ?
 C15 C10 P1 122.65(6) . . ?
 C15 C10 C11 119.45(7) . . ?
 C6 C5 H5 119.7 . . ?
 C6 C5 C4 120.51(9) . . ?
 C4 C5 H5 119.7 . . ?
 C4 C9 H9 119.8 . . ?
 C8 C9 H9 119.8 . . ?
 C8 C9 C4 120.44(8) . . ?
 C21 C16 P1 122.42(6) . . ?
 C17 C16 P1 118.00(6) . . ?
 C17 C16 C21 119.58(8) . . ?
 C5 C6 H6 120.6 . . ?
 C5 C6 C7 118.75(9) . . ?
 C7 C6 H6 120.6 . . ?
 C10 C15 H15 120.0 . . ?
 C14 C15 C10 119.95(8) . . ?
 C14 C15 H15 120.0 . . ?
 C5 C4 C3 119.17(7) . . ?
 C9 C4 C5 119.64(8) . . ?
 C9 C4 C3 121.18(7) . . ?
 C26 C25 H25 120.1 . . ?
 C26 C25 C24 119.85(10) . . ?
 C24 C25 H25 120.1 . . ?
 C11 C12 H12 119.9 . . ?
 C11 C12 C13 120.15(8) . . ?
 C13 C12 H12 119.9 . . ?
 C1 C2 C3 177.12(11) . . ?
 C22 C27 H27 120.1 . . ?
 C22 C27 C26 119.81(10) . . ?
 C26 C27 H27 120.1 . . ?
 C27 C22 P1 123.53(7) . . ?
 C27 C22 C23 119.36(9) . . ?
 C23 C22 P1 116.99(7) . . ?
 O1 C3 C4 121.16(8) . . ?
 O1 C3 C2 122.07(8) . . ?
 C2 C3 C4 116.77(7) . . ?
 C9 C8 H8 120.6 . . ?
 C7 C8 C9 118.83(9) . . ?
 C7 C8 H8 120.6 . . ?
 C6 C7 Cl1 118.98(8) . . ?
 C8 C7 Cl1 119.23(8) . . ?
 C8 C7 C6 121.78(9) . . ?
 C16 C21 H21 120.1 . . ?
 C20 C21 C16 119.88(9) . . ?
 C20 C21 H21 120.1 . . ?
 C12 C13 H13 120.2 . . ?
 C14 C13 C12 119.70(8) . . ?
 C14 C13 H13 120.2 . . ?
 C22 C23 H23 119.8 . . ?
 C24 C23 C22 120.32(11) . . ?
 C24 C23 H23 119.8 . . ?
 C16 C17 H17 119.9 . . ?
 C18 C17 C16 120.17(8) . . ?
 C18 C17 H17 119.9 . . ?
 C17 C18 H18 119.9 . . ?
 C19 C18 C17 120.15(9) . . ?
 C19 C18 H18 119.9 . . ?
 C18 C19 H19 120.0 . . ?
 C18 C19 C20 119.97(9) . . ?
 C20 C19 H19 120.0 . . ?
 C25 C26 C27 120.49(10) . . ?
 C25 C26 H26 119.8 . . ?
 C27 C26 H26 119.8 . . ?
 C25 C24 C23 120.13(11) . . ?
 C25 C24 H24 119.9 . . ?
 C23 C24 H24 119.9 . . ?
 C21 C20 H20 119.9 . . ?
 C19 C20 C21 120.25(9) . . ?
 C19 C20 H20 119.9 . . ?
 C15 C14 H14 119.7 . . ?
 C13 C14 C15 120.53(9) . . ?
 C13 C14 H14 119.7 . . ?

loop_
  _geom_torsion_atom_site_label_1
  _geom_torsion_atom_site_label_2
  _geom_torsion_atom_site_label_3
  _geom_torsion_atom_site_label_4
  _geom_torsion
  _geom_torsion_site_symmetry_1
  _geom_torsion_site_symmetry_2
  _geom_torsion_site_symmetry_3
  _geom_torsion_site_symmetry_4
  _geom_torsion_publ_flag
 Au1 P1 C10 C11 36.24(8) . . . . ?
 Au1 P1 C10 C15 -147.71(7) . . . . ?
 Au1 P1 C16 C21 -154.09(7) . . . . ?
 Au1 P1 C16 C17 26.01(8) . . . . ?
 Au1 P1 C22 C27 -126.28(7) . . . . ?
 Au1 P1 C22 C23 49.83(8) . . . . ?
 P1 C10 C15 C14 -174.77(8) . . . . ?
 P1 C16 C21 C20 -179.17(9) . . . . ?
 P1 C16 C17 C18 179.24(8) . . . . ?
 P1 C22 C23 C24 -177.04(10) . . . . ?
 C11 C10 C15 C14 1.22(15) . . . . ?
 C11 C12 C13 C14 0.49(15) . . . . ?
 C10 P1 C16 C21 79.20(8) . . . . ?
 C10 P1 C16 C17 -100.70(8) . . . . ?
 C10 P1 C22 C27 -3.27(8) . . . . ?
 C10 P1 C22 C23 172.84(8) . . . . ?
 C10 C11 C12 C13 1.10(14) . . . . ?
 C10 C15 C14 C13 0.36(17) . . . . ?
 C5 C6 C7 Cl1 -178.57(8) . . . . ?
 C5 C6 C7 C8 0.61(15) . . . . ?
 C5 C4 C3 O1 14.79(14) . . . . ?
 C5 C4 C3 C2 -165.08(9) . . . . ?
 C9 C4 C3 O1 -166.09(10) . . . . ?
 C9 C4 C3 C2 14.04(13) . . . . ?
 C9 C8 C7 Cl1 177.30(8) . . . . ?
 C9 C8 C7 C6 -1.88(15) . . . . ?
 C16 P1 C10 C11 162.80(7) . . . . ?
 C16 P1 C10 C15 -21.14(9) . . . . ?
 C16 P1 C22 C27 109.94(8) . . . . ?
 C16 P1 C22 C23 -73.95(8) . . . . ?
 C16 C21 C20 C19 -0.58(18) . . . . ?
 C16 C17 C18 C19 0.44(16) . . . . ?
 C6 C5 C4 C9 -1.76(14) . . . . ?
 C6 C5 C4 C3 177.38(9) . . . . ?
 C4 C5 C6 C7 1.22(15) . . . . ?
 C4 C9 C8 C7 1.32(15) . . . . ?
 C12 C11 C10 P1 174.24(7) . . . . ?
 C12 C11 C10 C15 -1.95(13) . . . . ?
 C12 C13 C14 C15 -1.23(16) . . . . ?
 C27 C22 C23 C24 -0.76(17) . . . . ?
 C22 P1 C10 C11 -84.81(7) . . . . ?
 C22 P1 C10 C15 91.24(8) . . . . ?
 C22 P1 C16 C21 -32.06(9) . . . . ?
 C22 P1 C16 C17 148.05(7) . . . . ?
 C22 C27 C26 C25 1.14(16) . . . . ?
 C22 C23 C24 C25 2.1(2) . . . . ?
 C8 C9 C4 C5 0.47(14) . . . . ?
 C8 C9 C4 C3 -178.65(9) . . . . ?
 C21 C16 C17 C18 -0.66(15) . . . . ?
 C17 C16 C21 C20 0.73(15) . . . . ?
 C17 C18 C19 C20 -0.29(17) . . . . ?
 C18 C19 C20 C21 0.37(18) . . . . ?
 C26 C25 C24 C23 -1.81(19) . . . . ?
 C26 C27 C22 P1 175.17(8) . . . . ?
 C26 C27 C22 C23 -0.85(15) . . . . ?
 C24 C25 C26 C27 0.19(17) . . . . ?

# start Validation Reply Form

_vrf_PLAT911_mg14-c1c-mo-90k
;
PROBLEM: Missing FCF Refl Between Thmin & STh/L=    0.600          2 Report
RESPONSE: The reflections were hidden behind the beamstop.
;
_vrf_PLAT971_mg14-c1c-mo-90k
;
PROBLEM: Check Calcd Resid. Dens.  0.48A   From Au1             1.84 eA-3  
RESPONSE: Large positive residual density is located in close vicinity
of gold. Therefore, this maximum density is, in fact, unmodelled charge density.
;
# end Validation Reply Form

data_mg14_mo_rhf_anh_rel

_audit_creation_date                2020-6-16
_audit_creation_method              'Tonto 20.04.15 github v. 97c7857'

_publ_contact_author_address      
;
Biological and Chemical Research Centre
Faculty of Chemistry
University of Warsaw
\.Zwirki i Wigury 101
02-089 Warszawa
Poland
;
_publ_contact_author_email 'kwozniak@chem.uw.edu.pl'
_publ_contact_author_name  'Krzysztof Wo\'zniak'
_publ_contact_author_phone  ?
loop_
_publ_author_name                 
_publ_author_address
'Sylwia Pawl\;edzio'
;Biological and Chemical Research Centre
Faculty of Chemistry
University of Warsaw
\.Zwirki i Wigury 101
02-089 Warszawa
Poland
;
'Maura Malinska'
;Biological and Chemical Research Centre
Faculty of Chemistry
University of Warsaw
\.Zwirki i Wigury 101
02-089 Warszawa
Poland
;
'Krzysztof Wo\'zniak'
;Biological and Chemical Research Centre
Faculty of Chemistry
University of Warsaw
\.Zwirki i Wigury 101
02-089 Warszawa
Poland
;
'Magdalena Woi\'nska'
;Biological and Chemical Research Centre
Faculty of Chemistry
University of Warsaw
\.Zwirki i Wigury 101
02-089 Warszawa
Poland
;
'Jakub Wojciechowski'
;Rigaku Europe SE
Hugenottenallee 167
63263 Neu-Isenburg
Germany
;
'Lorraine A. Malaspina'
;Department of Chemistry and Biochemistry
University of Bern
Freiestrasse 3
3012 Bern
Switzerland
;
'Florian Kleemiss'
;Department of Chemistry and Biochemistry
University of Bern
Freiestrasse 3
3012 Bern
Switzerland
;
'Simon Grabowsky'
;Department of Chemistry and Biochemistry
University of Bern
Freiestrasse 3
3012 Bern
Switzerland
;


# ========
# Chemical
# ========

_chemical_name_common               mg14
_chemical_formula_moiety           'C27 H19 Au Cl O P'
_chemical_formula_sum              'C27 H19 Au Cl O P'
_chemical_formula_weight           622.81
_chemical_compound_source           'see text'
_chemical_absolute_configuration    unk

# ========
# Crystal
# ========

_exptl_crystal_size_max            0.2
_exptl_crystal_size_mid            0.139
_exptl_crystal_size_min            0.11
_exptl_absorpt_special_details     ?
_exptl_crystal_colour              colourless
_exptl_crystal_colour_lustre       .
_exptl_crystal_colour_modifier     .
_exptl_crystal_density_diffrn      1.802
_exptl_crystal_density_meas        ?
_exptl_crystal_density_method      ?
_exptl_crystal_description         block
_exptl_crystal_F_000               2400

# ========
# Experimental data
# ========

_diffrn_measurement_device         'four-circle diffractometer'
_diffrn_measurement_device_type    'XtaLAB Synergy, Dualflex, HyPix'
_diffrn_measurement_method         '\w scans'
_diffrn_detector_type              HyPix
_diffrn_reflns_number              482446
_diffrn_reflns_av_R_equivalents    0.0539
_diffrn_reflns_theta_full          25.242
_diffrn_reflns_theta_max           45.294
_diffrn_reflns_theta_min           1.922
_diffrn_ambient_temperature        93(3)
_diffrn_measured_fraction_theta_full  1.000
_diffrn_measured_fraction_theta_max  1.000
_diffrn_radiation_monochromator    mirror
_diffrn_radiation_probe            x-ray
_diffrn_radiation_type             'Mo K\a'
_diffrn_radiation_wavelength       0.71073
_diffrn_source                     'micro-focus sealed X-ray tube'
_diffrn_source_type                'PhotonJet (Mo) X-ray Source'
_reflns_Friedel_coverage           0.000
_reflns_Friedel_fraction_full      .
_reflns_Friedel_fraction_max       .
_reflns_number_gt                  16914
_reflns_number_total               19253
_reflns_odcompleteness_completeness  99.99
_reflns_odcompleteness_iscentric   1
_reflns_odcompleteness_theta       40.15

# ==========
# QCr method
# ==========

_QCr_calc_method                    'Hartree-Fock/SCCF L=1 R=8.0 A'
_QCr_calc_spinorbital_kind          'restricted'
_QCr_calc_gaussian_basis_set        'DZP-DKH-unc'
_QCr_calc_gaussian_basis_set_kind   'cartesian'
_QCr_calc_basis_max_l               '3'

_QCr_calc_unit                      'See _atom_site_* in tonto.cif2'
_QCr_calc_unit_spin_multiplicity    1
_QCr_calc_unit_n_electrons          300
_QCr_calc_unit_n_alpha_electrons    150
_QCr_calc_unit_n_beta_electrons     150


# ========
# Symmetry
# ========

_symmetry_cell_setting              Monoclinic
_symmetry_space_group_name_H-M      'c 1 2/c 1'
_symmetry_space_group_name_Hall     '-c 2yc'
_symmetry_Int_Tables_number         '15'

loop_
    _symmetry_equiv_pos_as_xyz
'+x, +y, +z'
'+x+1/2, +y+1/2, +z'
'-x, -y, -z'
'-x+1/2, -y+1/2, -z'
 '-x, +y, -z+1/2'
'-x+1/2, +y+1/2, -z+1/2'
 '+x, -y, +z+1/2'
'+x+1/2, -y+1/2, +z+1/2'

# =========
# Unit cell
# =========

_cell_measurement_reflns_used      178236
_cell_measurement_temperature      93(3)
_cell_measurement_theta_max        57.0670
_cell_measurement_theta_min        1.8710

_cell_length_a                  17.68955(19)
_cell_length_b                  12.24357(14)
_cell_length_c                  21.26596(18)
_cell_angle_alpha               90.000000(0)
_cell_angle_beta                  94.6500(9)
_cell_angle_gamma               90.000000(0)
_cell_volume                      4590.69(8)

_cell_formula_units_Z               8.000000

_atom_sites_solution_hydrogens      HAR

# ===============
# Refinement data
# ===============

_refine_ls_kind                     'Hirshfeld atom refinement (HAR)'
_refine_ls_method_description
;
   S.C. Capelli, H.-B. Burgi, B. Dittrich, S.Grabowsky
   and Dylan Jayatilaka, IUCrJ (2014). 1, 361-379
;
_refine_QCr_Psi_constraint          'none'

_refine_ls_SVD_threshold            0.1E-02
_refine_ls_coordinate_system        cartesian
_refine_ls_structure_factor_coeff   F
_refine_ls_matrix_type              full
_refine_ls_R_factor_gt              0.0191
_refine_ls_R_factor_all             0.0191
_refine_ls_wR_factor_gt             0.0201
_refine_ls_wR_factor_all            0.0201
_refine_ls_R_Fsqd_factor            0.0156
_refine_ls_goodness_of_fit_gt       1.2223
_refine_ls_goodness_of_fit_all      1.2223
_refine_ls_number_reflns            19255
_refine_ls_number_parameters        381
_refine_ls_number_restraints        0
_refine_ls_number_constraints       95
_refine_ls_hydrogen_treatment       refall
_refine_ls_weighting_scheme         sigma
_refine_ls_weighting_details        'w=1/\s(F)'
_refine_ls_shift/su_conv_tol        0.0100
_refine_ls_shift/su_max             0.0042
_refine_ls_shift/su_max_mean        0.0014
_refine_ls_shift/su_max_par         'H26 Uxx'
_refine_ls_extinction_method        none

_refine_diff_density_max            1.01
_refine_diff_density_min            -1.18
_refine_diff_density_rms            0.0774
_refine_diff_density_max_atom       0.1596
_refine_diff_density_max_atom_tag   H13
_refine_diff_density_min_atom       -0.6764
_refine_diff_density_min_atom_tag   Au1
_refine_diff_density_rms_atom       0.1183

_refine_special_details
;
  .  H thermal motions refined isotropically.
  .  Hirshfeld atom refinement:
     .  Uses aspherical atomic scattering factors
        obtained from Hirshfeld partitioning of a
        gaussian quantum chemical wavefunction.
     .  Hirshfeld weight functions obtained from
        spherically averaged unrestricted atomic
        densities.
;


# ======================
# Fractional coordinates
# ======================

loop_
_atom_site_label
_atom_site_fract_x
_atom_site_fract_y
_atom_site_fract_z
_atom_site_U_iso_or_equiv
_atom_site_adp_type
_atom_site_occupancy
_atom_site_disorder_group
  Au1  0.556253(4)    0.239709(6)   0.578022(3)   0.02034(5)   Uani  1.000000  0
   P1  0.634426(10)   0.315478(15)  0.656205(8)   0.01715(6)   Uani  1.000000  0
  Cl1  0.083314(14)  -0.02739(3)    0.477033(14)  0.03782(11)  Uani  1.000000  0
   O1  0.42200(4)     0.05851(6)    0.36690(3)    0.0311(3)    Uani  1.000000  0
   C1  0.48745(5)     0.17573(7)    0.50929(3)    0.0247(3)    Uani  1.000000  0
  C11  0.75203(4)     0.32635(6)    0.57933(3)    0.0210(2)    Uani  1.000000  0
  H11  0.7028(9)      0.3315(15)    0.5414(8)     0.034(4)     Uiso  1.000000  0
  C10  0.73368(4)     0.31196(6)    0.64137(3)    0.0191(2)    Uani  1.000000  0
   C5  0.27627(5)    -0.01304(6)    0.39341(4)    0.0241(3)    Uani  1.000000  0
   H5  0.2986(12)    -0.0488(19)    0.3501(10)    0.056(6)     Uiso  1.000000  0
   C9  0.28855(5)     0.10730(7)    0.48349(3)    0.0243(3)    Uani  1.000000  0
   H9  0.3224(11)     0.1647(17)    0.5124(9)     0.048(5)     Uiso  1.000000  0
  C16  0.62614(4)     0.25454(5)    0.73275(3)    0.0186(2)    Uani  1.000000  0
   C6  0.20306(5)    -0.04003(7)    0.40698(4)    0.0264(3)    Uani  1.000000  0
   H6  0.1698(10)    -0.1022(14)    0.3767(8)     0.033(4)     Uiso  1.000000  0
  C15  0.79149(4)     0.30210(8)    0.68971(3)    0.0256(3)    Uani  1.000000  0
  H15  0.7784(11)     0.2962(17)    0.7379(9)     0.044(4)     Uiso  1.000000  0
   C4  0.31954(4)     0.05956(6)    0.43192(3)    0.0207(2)    Uani  1.000000  0
  C25  0.57086(7)     0.67811(8)    0.67055(4)    0.0332(4)    Uani  1.000000  0
  H25  0.5583(16)     0.7652(16)    0.6721(14)    0.059(7)     Uiso  1.000000  0
  C12  0.82764(4)     0.33417(7)    0.56604(4)    0.0239(3)    Uani  1.000000  0
  H12  0.8383(10)     0.3450(15)    0.5189(8)     0.041(4)     Uiso  1.000000  0
   C2  0.44676(5)     0.13535(7)    0.46647(4)    0.0254(3)    Uani  1.000000  0
  C27  0.66784(5)     0.54089(7)    0.66340(4)    0.0281(3)    Uani  1.000000  0
  H27  0.7274(11)     0.5145(17)    0.6592(9)     0.047(5)     Uiso  1.000000  0
  C22  0.61353(4)     0.45936(6)    0.66488(3)    0.0202(2)    Uani  1.000000  0
   C3  0.39911(4)     0.08320(6)    0.41776(3)    0.0226(3)    Uani  1.000000  0
   C8  0.21471(5)     0.08271(8)    0.49693(4)    0.0273(3)    Uani  1.000000  0
   H8  0.1896(12)     0.1194(18)    0.5363(10)    0.060(6)     Uiso  1.000000  0
   C7  0.17334(5)     0.00799(7)    0.45890(4)    0.0260(3)    Uani  1.000000  0
  C21  0.64382(5)     0.31133(6)    0.78903(3)    0.0248(3)    Uani  1.000000  0
  H21  0.6644(11)     0.4030(16)    0.7874(9)     0.040(5)     Uiso  1.000000  0
  C13  0.88517(4)     0.32575(7)    0.61438(4)    0.0250(3)    Uani  1.000000  0
  H13  0.9439(12)     0.3488(18)    0.6040(10)    0.056(6)     Uiso  1.000000  0
  C23  0.53781(5)     0.48788(8)    0.66958(5)    0.0319(4)    Uani  1.000000  0
  H23  0.4940(12)     0.4276(18)    0.6722(10)    0.063(6)     Uiso  1.000000  0
  C17  0.60130(5)     0.14666(6)    0.73481(4)    0.0246(3)    Uani  1.000000  0
  H17  0.5886(9)      0.1036(14)    0.6926(8)     0.036(4)     Uiso  1.000000  0
  C18  0.59476(6)     0.09563(7)    0.79254(4)    0.0293(3)    Uani  1.000000  0
  H18  0.5728(16)     0.013(2)      0.7937(14)    0.093(9)     Uiso  1.000000  0
  C19  0.61260(5)     0.15183(8)    0.84845(4)    0.0275(3)    Uani  1.000000  0
  H19  0.6028(11)     0.1125(15)    0.8943(8)     0.042(4)     Uiso  1.000000  0
  C26  0.64581(7)     0.65053(8)    0.66574(5)    0.0333(4)    Uani  1.000000  0
  H26  0.6902(13)     0.715(2)      0.6659(11)    0.060(6)     Uiso  1.000000  0
  C24  0.51657(7)     0.59637(9)    0.67332(6)    0.0377(5)    Uani  1.000000  0
  H24  0.4536(17)     0.619(3)      0.6804(14)    0.101(10)    Uiso  1.000000  0
  C20  0.63717(7)     0.25976(7)    0.84665(4)    0.0293(3)    Uani  1.000000  0
  H20  0.6532(12)     0.2966(18)    0.8926(10)    0.052(5)     Uiso  1.000000  0
  C14  0.86703(4)     0.30866(8)    0.67584(4)    0.0274(3)    Uani  1.000000  0
  H14  0.9055(12)     0.3060(19)    0.7147(10)    0.060(6)     Uiso  1.000000  0


# ====
# ADPs
# ====

loop_
_atom_site_aniso_label
_atom_site_aniso_U_11
_atom_site_aniso_U_22
_atom_site_aniso_U_33
_atom_site_aniso_U_12
_atom_site_aniso_U_13
_atom_site_aniso_U_23
  Au1  0.01969(5)  0.02595(5)   0.01557(5)   -0.00453(2)    0.00253(3)   -0.00390(2)
   P1  0.01668(6)  0.02078(7)   0.01404(6)   -0.00100(5)    0.00160(4)   -0.00225(5)
  Cl1  0.02207(8)  0.04829(14)  0.04359(12)  -0.00195(8)    0.00575(8)    0.00976(10)
   O1  0.0331(3)   0.0364(3)    0.0248(2)    -0.0151(2)     0.0087(2)    -0.0132(2)
   C1  0.0253(3)   0.0312(3)    0.0176(2)    -0.0091(2)     0.0015(2)    -0.0049(2)
  C11  0.0204(2)   0.0264(3)    0.0165(2)     0.00142(19)   0.00344(18)   0.00114(18)
  C10  0.0177(2)   0.0241(2)    0.0157(2)     0.00022(18)   0.00242(16)  -0.00107(17)
   C5  0.0230(3)   0.0213(3)    0.0281(3)    -0.0053(2)     0.0017(2)    -0.0063(2)
   C9  0.0276(3)   0.0263(3)    0.0190(2)    -0.0023(2)     0.0017(2)    -0.0027(2)
  C16  0.0203(2)   0.0207(2)    0.0153(2)    -0.00067(17)   0.00336(17)  -0.00276(16)
   C6  0.0226(3)   0.0223(3)    0.0341(4)    -0.0041(2)     0.0011(2)    -0.0029(2)
  C15  0.0195(3)   0.0397(4)    0.0175(2)     0.0009(2)     0.00116(19)   0.0003(2)
   C4  0.0238(3)   0.0191(2)    0.0192(2)    -0.00492(19)   0.00134(19)  -0.00214(17)
  C25  0.0498(5)   0.0227(3)    0.0266(3)     0.0059(3)    -0.0009(3)    -0.0007(2)
  C12  0.0220(3)   0.0288(3)    0.0220(3)     0.0012(2)     0.0072(2)     0.0024(2)
   C2  0.0275(3)   0.0295(3)    0.0191(2)    -0.0106(2)     0.0015(2)    -0.0052(2)
  C27  0.0295(3)   0.0252(3)    0.0306(3)    -0.0054(2)     0.0079(3)    -0.0078(3)
  C22  0.0210(2)   0.0214(2)    0.0179(2)    -0.00035(18)   0.00052(18)  -0.00071(17)
   C3  0.0260(3)   0.0226(3)    0.0195(2)    -0.0081(2)     0.0030(2)    -0.00485(19)
   C8  0.0269(3)   0.0328(4)    0.0223(3)     0.0016(3)     0.0036(2)     0.0006(2)
   C7  0.0223(3)   0.0269(3)    0.0287(3)     0.0002(2)     0.0021(2)     0.0055(2)
  C21  0.0352(3)   0.0230(3)    0.0160(2)    -0.0010(2)     0.0015(2)    -0.00350(19)
  C13  0.0187(2)   0.0297(3)    0.0271(3)     0.0014(2)     0.0052(2)     0.0010(2)
  C23  0.0223(3)   0.0261(3)    0.0463(5)     0.0045(2)    -0.0028(3)     0.0007(3)
  C17  0.0327(3)   0.0219(3)    0.0196(3)    -0.0045(2)     0.0044(2)    -0.0023(2)
  C18  0.0390(4)   0.0252(3)    0.0240(3)    -0.0039(3)     0.0051(3)     0.0025(2)
  C19  0.0330(3)   0.0309(3)    0.0194(3)     0.0034(3)     0.0064(2)     0.0038(2)
  C26  0.0447(5)   0.0237(3)    0.0326(4)    -0.0057(3)     0.0094(3)    -0.0063(3)
  C24  0.0331(4)   0.0283(4)    0.0502(5)     0.0103(3)    -0.0065(4)    -0.0012(4)
  C20  0.0434(5)   0.0288(3)    0.0156(3)     0.0037(3)     0.0026(3)    -0.0022(2)
  C14  0.0185(3)   0.0398(4)    0.0239(3)     0.0012(2)     0.0009(2)     0.0003(3)


# ======================================
# Third order Gram-Charlier coefficients
# ======================================

# . These data are in standard presentation

_atom_site_anharm_GC_C_scale_factor 1000.0000000000000

loop_
_atom_site_anharm_GC_C_label
_atom_site_anharm_GC_C_111
_atom_site_anharm_GC_C_222
_atom_site_anharm_GC_C_333
_atom_site_anharm_GC_C_112
_atom_site_anharm_GC_C_113
_atom_site_anharm_GC_C_122
_atom_site_anharm_GC_C_223
_atom_site_anharm_GC_C_133
_atom_site_anharm_GC_C_233
_atom_site_anharm_GC_C_123
Au1
     -0.0000057(11)        0.000135(4)      -0.0000039(6)
       0.0000305(8)      -0.0000027(4)
     -0.0000479(13)     -0.0000220(10)
      -0.0000029(4)       0.0000081(5)
       0.0000011(4)


# =======================================
# Fourth order Gram-Charlier coefficients
# =======================================

# . These data are in standard presentation

_atom_site_anharm_GC_D_scale_factor 10000.000000000000

loop_
_atom_site_anharm_GC_D_label
_atom_site_anharm_GC_D_1111
_atom_site_anharm_GC_D_2222
_atom_site_anharm_GC_D_3333
_atom_site_anharm_GC_D_1112
_atom_site_anharm_GC_D_1113
_atom_site_anharm_GC_D_1222
_atom_site_anharm_GC_D_2223
_atom_site_anharm_GC_D_1333
_atom_site_anharm_GC_D_2333
_atom_site_anharm_GC_D_1122
_atom_site_anharm_GC_D_1133
_atom_site_anharm_GC_D_2233
_atom_site_anharm_GC_D_1123
_atom_site_anharm_GC_D_1223
_atom_site_anharm_GC_D_1233
Au1
       0.0000141(5)        0.000076(3)       0.0000084(2)
      -0.0000020(3)     0.00000324(17)
      -0.0000077(7)      -0.0000057(5)
     0.00000173(12)    -0.00000067(15)
       0.0000108(4)     0.00000355(11)       0.0000071(2)
    -0.00000059(12)     0.00000330(18)    -0.00000050(10)


# ============
# Bond lengths
# ============

loop_
 _geom_bond_atom_site_label_1
 _geom_bond_atom_site_label_2
 _geom_bond_distance
  Au1   P1  2.27255(18)
  Au1   C1    1.9856(7)
  Cl1   C7    1.7239(8)
   P1  C10    1.8094(7)
   P1  C16    1.8074(7)
   P1  C22    1.8125(7)
   O1   C3    1.2233(9)
   C1   C2   1.2188(10)
  C11  C10   1.3951(9)
  C11  C12   1.3926(10)
  C10  C15   1.3951(10)
   C5   C6   1.3893(11)
   C5   C4   1.3946(10)
   C9   C4   1.3937(10)
   C9   C8   1.3924(12)
  C16  C21   1.3975(10)
  C16  C17   1.3939(10)
   C6   C7   1.3911(12)
  C15  C14   1.3939(11)
   C4   C3   1.4914(10)
  C25  C26   1.3800(16)
  C25  C24   1.3917(17)
  C12  C13   1.3905(12)
   C2   C3   1.4317(10)
  C27  C22   1.3876(11)
  C27  C26   1.3998(13)
  C22  C23   1.3956(11)
   C8   C7   1.3895(13)
  C21  C20   1.3920(12)
  C13  C14   1.3867(11)
  C23  C24   1.3845(14)
  C17  C18   1.3906(11)
  C18  C19   1.3878(13)
  C19  C20   1.3925(13)
  C11  H11    1.139(17)
   C5   H5    1.12(2)
   C9   H9    1.08(2)
   C6   H6    1.131(17)
  C15  H15    1.071(18)
  C25  H25    1.09(2)
  C12  H12    1.044(17)
  C27  H27    1.112(19)
   C8   H8    1.08(2)
  C21  H21    1.181(19)
  C13  H13    1.12(2)
  C23  H23    1.07(2)
  C17  H17    1.049(16)
  C18  H18    1.08(3)
  C19  H19    1.114(18)
  C26  H26    1.12(3)
  C24  H24    1.17(3)
  C20  H20    1.09(2)
  C14  H14    1.03(2)

# ===========
# Bond Angles
# ===========

loop_
 _geom_angle_atom_site_label_1
 _geom_angle_atom_site_label_2
 _geom_angle_atom_site_label_3
 _geom_angle
  Au1  P1   C10  113.84(2)
  Au1  P1   C16  113.67(2)
  Au1  P1   C22  110.74(2)
  Au1  C1    C2  178.39(8)
  Cl1  C7    C6  119.12(7)
  Cl1  C7    C8  119.19(7)
   P1 Au1    C1  179.14(3)
   P1 C10   C11  117.73(5)
   P1 C10   C15  122.49(5)
   P1 C16   C21  122.48(5)
   P1 C16   C17  117.92(5)
   P1 C22   C27  123.34(6)
   P1 C22   C23  117.09(6)
   O1  C3    C4  121.07(7)
   O1  C3    C2  122.16(7)
  C10  P1   C16  107.33(3)
  C10  P1   C22  104.46(3)
  C16  P1   C22  106.10(3)
   C1  C2    C3 177.33(9)
  C11 C10   C15 119.66(6)
  C11 C12   C13 120.15(7)
  C10 C11   C12 120.10(7)
  C10 C15   C14 119.81(7)
   C5  C6    C7 118.88(7)
   C5  C4    C9 119.82(7)
   C5  C4    C3 119.15(6)
   C9  C4    C3 121.02(6)
   C9  C8    C7 118.78(7)
  C16 C21   C20 119.94(7)
  C16 C17   C18 120.16(7)
   C6  C5    C4 120.40(7)
   C6  C7    C8 121.68(7)
  C15 C14   C13 120.48(7)
   C4  C9    C8 120.41(7)
   C4  C3    C2 116.77(6)
  C25 C26   C27 120.61(9)
  C25 C24   C23 119.75(10)
  C12 C13   C14 119.77(7)
  C27 C22   C23 119.47(8)
  C22 C27   C26 119.59(9)
  C22 C23   C24 120.71(9)
  C21 C16   C17 119.60(7)
  C21 C20   C19 120.23(8)
  C17 C18   C19 120.28(8)
  C18 C19   C20 119.79(7)
  C26 C25   C24 119.84(9)
  C11 C12   H12  117.1(9)
  C10 C11   H11  116.9(8)
  C10 C15   H15  120.5(11)
   C5  C6    H6  119.5(9)
   C9  C8    H8  121.4(12)
  C16 C21   H21  119.7(9)
  C16 C17   H17  119.7(9)
   C6  C5    H5  118.4(11)
  C15 C14   H14  114.4(12)
   C4  C5    H5  121.2(11)
   C4  C9    H9  119.0(10)
  C25 C26   H26  120.4(13)
  C25 C24   H24  120.1(15)
  C12 C11   H11  123.0(8)
  C12 C13   H13  118.2(11)
  C27 C26   H26  118.9(13)
  C22 C27   H27  117.1(11)
  C22 C23   H23  122.2(12)
   C8  C9    H9  120.6(10)
   C7  C6    H6  121.6(9)
   C7  C8    H8  119.8(12)
  C21 C20   H20  124.4(12)
  C13 C12   H12  122.8(9)
  C13 C14   H14  125.0(12)
  C23 C24   H24  120.2(15)
  C17 C18   H18  119.7(15)
  C18 C17   H17  120.1(9)
  C18 C19   H19  119.7(10)
  C19 C18   H18  120.0(15)
  C19 C20   H20  115.2(12)
  C26 C25   H25  116.1(15)
  C26 C27   H27  123.3(11)
  C24 C25   H25  124.0(15)
  C24 C23   H23  117.1(12)
  C20 C21   H21  120.4(9)
  C20 C19   H19  120.4(9)
  C14 C15   H15  119.5(11)
  C14 C13   H13  121.0(11)

# start Validation Reply Form
_vrf_PLAT924_mg14_mo_rhf_anh_rel
;
PROBLEM: The Reported and Calculated Rho(min) Differ by .       4.41 eA-3  
RESPONSE: In the checkCIF routine, the residual densities are
calculated using spherical atomic form factors based on the submitted
geometry. "Note: F(obs) from FCF and F(calc) from CIF model" This is
incorrect for the case of an aspherical refinement. The submitted F(calc)
values should be used because they are based on the aspherical Hirshfeld
stockholder partitioning.
;
_vrf_PLAT925_mg14_mo_rhf_anh_rel
;
PROBLEM: The Reported and Calculated Rho(max) Differ by .      18.60 eA-3  
RESPONSE: In the checkCIF routine, the residual densities are
calculated using spherical atomic form factors based on the submitted
geometry. "Note: F(obs) from FCF and F(calc) from CIF model" This is
incorrect for the case of an aspherical refinement. The submitted F(calc)
values should be used because they are based on the aspherical Hirshfeld
stockholder partitioning.
;
_vrf_PLAT972_mg14_mo_rhf_anh_rel
;
PROBLEM: Check Calcd Resid. Dens.  0.39A   From Au1            -5.59 eA-3  
RESPONSE: In the checkCIF routine, the residual densities are
calculated using spherical atomic form factors based on the submitted
geometry. "Note: F(obs) from FCF and F(calc) from CIF model" This is
incorrect for the case of an aspherical refinement. The submitted F(calc)
values should be used because they are based on the aspherical Hirshfeld
stockholder partitioning.
;
_vrf_PLAT973_mg14_mo_rhf_anh_rel
;
PROBLEM: Check Calcd Positive Resid. Density on       Au1      19.61 eA-3  
RESPONSE: In the checkCIF routine, the residual densities are
calculated using spherical atomic form factors based on the submitted
geometry. "Note: F(obs) from FCF and F(calc) from CIF model" This is
incorrect for the case of an aspherical refinement. The submitted F(calc)
values should be used because they are based on the aspherical Hirshfeld
stockholder partitioning.
;
_vrf_PLAT351_mg14_mo_rhf_anh_rel
;
PROBLEM: Long   C-H (X0.96,N1.08A)  C5       - H5       .       1.12 Ang.  
RESPONSE: The hydrogen atom positions have been refined with HAR, therefore,
 in some cases, bond lengths do not correspond to the neutron value.
;
_vrf_PLAT971_mg14_mo_rhf_anh_rel
;
PROBLEM: Check Calcd Resid. Dens.  0.71A   From Au1             2.27 eA-3  
RESPONSE: In the checkCIF routine, the residual densities are
calculated using spherical atomic form factors based on the submitted
geometry. "Note: F(obs) from FCF and F(calc) from CIF model" This is
incorrect for the case of an aspherical refinement. The submitted F(calc)
values should be used because they are based on the aspherical Hirshfeld
stockholder partitioning.
;
# end Validation Reply Form


data_mg14_mo_rks_anh_nrel

_audit_creation_date                2020-6-16
_audit_creation_method              'Tonto 20.04.15 github v. 97c7857'

_publ_contact_author_address      
;
Biological and Chemical Research Centre
Faculty of Chemistry
University of Warsaw
\.Zwirki i Wigury 101
02-089 Warszawa
Poland
;
_publ_contact_author_email 'kwozniak@chem.uw.edu.pl'
_publ_contact_author_name  'Krzysztof Wo\'zniak'
_publ_contact_author_phone  ?
loop_
_publ_author_name                 
_publ_author_address
'Sylwia Pawl\;edzio'
;Biological and Chemical Research Centre
Faculty of Chemistry
University of Warsaw
\.Zwirki i Wigury 101
02-089 Warszawa
Poland
;
'Maura Malinska'
;Biological and Chemical Research Centre
Faculty of Chemistry
University of Warsaw
\.Zwirki i Wigury 101
02-089 Warszawa
Poland
;
'Krzysztof Wo\'zniak'
;Biological and Chemical Research Centre
Faculty of Chemistry
University of Warsaw
\.Zwirki i Wigury 101
02-089 Warszawa
Poland
;
'Magdalena Woi\'nska'
;Biological and Chemical Research Centre
Faculty of Chemistry
University of Warsaw
\.Zwirki i Wigury 101
02-089 Warszawa
Poland
;
'Jakub Wojciechowski'
;Rigaku Europe SE
Hugenottenallee 167
63263 Neu-Isenburg
Germany
;
'Lorraine A. Malaspina'
;Department of Chemistry and Biochemistry
University of Bern
Freiestrasse 3
3012 Bern
Switzerland
;
'Florian Kleemiss'
;Department of Chemistry and Biochemistry
University of Bern
Freiestrasse 3
3012 Bern
Switzerland
;
'Simon Grabowsky'
;Department of Chemistry and Biochemistry
University of Bern
Freiestrasse 3
3012 Bern
Switzerland
;

# ==================
# Chemical information
# ==================

_chemical_name_common               mg14
_chemical_formula_moiety           'C27 H19 Au Cl O P'
_chemical_formula_sum              'C27 H19 Au Cl O P'
_chemical_formula_weight           622.81
_chemical_compound_source           'see text'
_chemical_absolute_configuration    unk

# ========
# Crystal
# ========

_exptl_crystal_size_max            0.2
_exptl_crystal_size_mid            0.139
_exptl_crystal_size_min            0.11
_exptl_absorpt_special_details     ?
_exptl_crystal_colour              colourless
_exptl_crystal_colour_lustre       .
_exptl_crystal_colour_modifier     .
_exptl_crystal_density_diffrn      1.802
_exptl_crystal_density_meas        ?
_exptl_crystal_density_method      ?
_exptl_crystal_description         block
_exptl_crystal_F_000               2400

# ========
# Experimental data
# ========

_diffrn_measurement_device         'four-circle diffractometer'
_diffrn_measurement_device_type    'XtaLAB Synergy, Dualflex, HyPix'
_diffrn_measurement_method         '\w scans'
_diffrn_detector_type              HyPix
_diffrn_reflns_number              482446
_diffrn_reflns_av_R_equivalents    0.0539
_diffrn_reflns_theta_full          25.242
_diffrn_reflns_theta_max           45.294
_diffrn_reflns_theta_min           1.922
_diffrn_ambient_temperature        93(3)
_diffrn_measured_fraction_theta_full  1.000
_diffrn_measured_fraction_theta_max  1.000
_diffrn_radiation_monochromator    mirror
_diffrn_radiation_probe            x-ray
_diffrn_radiation_type             'Mo K\a'
_diffrn_radiation_wavelength       0.71073
_diffrn_source                     'micro-focus sealed X-ray tube'
_diffrn_source_type                'PhotonJet (Mo) X-ray Source'
_reflns_Friedel_coverage           0.000
_reflns_Friedel_fraction_full      .
_reflns_Friedel_fraction_max       .
_reflns_number_gt                  16914
_reflns_number_total               19253
_reflns_odcompleteness_completeness  99.99
_reflns_odcompleteness_iscentric   1
_reflns_odcompleteness_theta       40.15

# ==========
# QCr method
# ==========

_QCr_calc_method                    'Kohn-Sham/b3lypgxb3lypgc/SCCF L=1 R=8.0 A'
_QCr_calc_spinorbital_kind          'restricted'
_QCr_calc_gaussian_basis_set        'DZP-DKH-unc'
_QCr_calc_gaussian_basis_set_kind   'cartesian'
_QCr_calc_basis_max_l               '3'

_QCr_calc_unit                      'See _atom_site_* in tonto.cif2'
_QCr_calc_unit_spin_multiplicity    1
_QCr_calc_unit_n_electrons          300
_QCr_calc_unit_n_alpha_electrons    150
_QCr_calc_unit_n_beta_electrons     150

_QCr_Becke_grid_kind                mura_knowles
_QCr_Becke_grid_accuracy            low
_QCr_Becke_grid_L_angular_grid      23
_QCr_Becke_grid_L_H_angular_grid    17
_QCr_Becke_grid_reduce_L_H_ang_grid T
_QCr_Becke_grid_core_pruning_scheme treutler_ahlrichs
_QCr_Becke_grid_scale_H-He_grid     T
_QCr_Becke_grid_n_pts_for_row_1     1742
_QCr_Becke_grid_n_pts_for_row_2     3300
_QCr_Becke_grid_n_pts_for_row_3     3946
_QCr_Becke_grid_n_radial_H_pts      25
_QCr_Becke_grid_H_pts_per_n_shell   5
_QCr_Becke_grid_basis_fn_cutoff     .1E-09
_QCr_Becke_grid_rho_cutoff          .1E-05

# ========
# Symmetry
# ========

_symmetry_cell_setting              Monoclinic
_symmetry_space_group_name_H-M      'c 1 2/c 1'
_symmetry_space_group_name_Hall     '-c 2yc'
_symmetry_Int_Tables_number         '15'

loop_
    _symmetry_equiv_pos_as_xyz
'+x, +y, +z'
'+x+1/2, +y+1/2, +z'
'-x, -y, -z'
'-x+1/2, -y+1/2, -z'
 '-x, +y, -z+1/2'
'-x+1/2, +y+1/2, -z+1/2'
 '+x, -y, +z+1/2'
'+x+1/2, -y+1/2, +z+1/2'

# =========
# Unit cell
# =========

_cell_measurement_reflns_used      178236
_cell_measurement_temperature      93(3)
_cell_measurement_theta_max        57.0670
_cell_measurement_theta_min        1.8710

_cell_length_a                  17.68955(19)
_cell_length_b                  12.24357(14)
_cell_length_c                  21.26596(18)
_cell_angle_alpha               90.000000(0)
_cell_angle_beta                  94.6500(9)
_cell_angle_gamma               90.000000(0)
_cell_volume                      4590.69(8)

_cell_formula_units_Z               8.000000

_atom_sites_solution_hydrogens      HAR

# ===============
# Refinement data
# ===============

_refine_ls_kind                     'Hirshfeld atom refinement (HAR)'
_refine_ls_method_description
;
   S.C. Capelli, H.-B. Burgi, B. Dittrich, S.Grabowsky
   and Dylan Jayatilaka, IUCrJ (2014). 1, 361-379
;
_refine_QCr_Psi_constraint          'none'

_refine_ls_SVD_threshold            0.1E-02
_refine_ls_coordinate_system        cartesian
_refine_ls_structure_factor_coeff   F
_refine_ls_matrix_type              full
_refine_ls_R_factor_gt              0.0191
_refine_ls_R_factor_all             0.0191
_refine_ls_wR_factor_gt             0.0201
_refine_ls_wR_factor_all            0.0201
_refine_ls_R_Fsqd_factor            0.0155
_refine_ls_goodness_of_fit_gt       1.2271
_refine_ls_goodness_of_fit_all      1.2271
_refine_ls_number_reflns            19255
_refine_ls_number_parameters        381
_refine_ls_number_restraints        0
_refine_ls_number_constraints       95
_refine_ls_hydrogen_treatment       refall
_refine_ls_weighting_scheme         sigma
_refine_ls_weighting_details        'w=1/\s(F)'
_refine_ls_shift/su_conv_tol        0.0100
_refine_ls_shift/su_max             0.0081
_refine_ls_shift/su_max_mean        0.0019
_refine_ls_shift/su_max_par         'H14 Uyy'
_refine_ls_extinction_method        none

_refine_diff_density_max            0.98
_refine_diff_density_min            -0.89
_refine_diff_density_rms            0.0774
_refine_diff_density_max_atom       0.1417
_refine_diff_density_max_atom_tag   H13
_refine_diff_density_min_atom       -0.5071
_refine_diff_density_min_atom_tag   Au1
_refine_diff_density_rms_atom       0.0983

_refine_special_details
;
  .  H thermal motions refined isotropically.
  .  Hirshfeld atom refinement:
     .  Uses aspherical atomic scattering factors
        obtained from Hirshfeld partitioning of a
        gaussian quantum chemical wavefunction.
     .  Hirshfeld weight functions obtained from
        spherically averaged unrestricted atomic
        densities.
;


# ======================
# Fractional coordinates
# ======================

loop_
_atom_site_label
_atom_site_fract_x
_atom_site_fract_y
_atom_site_fract_z
_atom_site_U_iso_or_equiv
_atom_site_adp_type
_atom_site_occupancy
_atom_site_disorder_group
  Au1  0.556254(4)    0.239692(6)   0.578022(3)   0.02000(5)   Uani  1.000000  0
   P1  0.634423(10)   0.315479(15)  0.656204(8)   0.01707(6)   Uani  1.000000  0
  Cl1  0.083310(14)  -0.02739(3)    0.477034(14)  0.03774(11)  Uani  1.000000  0
   O1  0.42201(4)     0.05850(6)    0.36689(3)    0.0314(3)    Uani  1.000000  0
   C1  0.48743(5)     0.17574(7)    0.50928(3)    0.0248(3)    Uani  1.000000  0
  C11  0.75205(4)     0.32636(6)    0.57933(3)    0.0211(2)    Uani  1.000000  0
  H11  0.7034(9)      0.3312(15)    0.5413(8)     0.034(4)     Uiso  1.000000  0
  C10  0.73369(4)     0.31195(6)    0.64137(3)    0.0192(2)    Uani  1.000000  0
   C5  0.27628(5)    -0.01303(6)    0.39341(4)    0.0243(3)    Uani  1.000000  0
   H5  0.2991(12)    -0.0491(19)    0.3504(11)    0.059(6)     Uiso  1.000000  0
   C9  0.28854(5)     0.10731(7)    0.48351(4)    0.0244(3)    Uani  1.000000  0
   H9  0.3223(11)     0.1649(17)    0.5120(9)     0.051(5)     Uiso  1.000000  0
  C16  0.62614(4)     0.25454(5)    0.73276(3)    0.0187(2)    Uani  1.000000  0
   C6  0.20306(5)    -0.04003(7)    0.40699(4)    0.0265(3)    Uani  1.000000  0
   H6  0.1699(10)    -0.1012(15)    0.3767(8)     0.036(4)     Uiso  1.000000  0
  C15  0.79149(4)     0.30212(8)    0.68970(3)    0.0257(3)    Uani  1.000000  0
  H15  0.7778(11)     0.2959(17)    0.7375(9)     0.046(5)     Uiso  1.000000  0
   C4  0.31954(4)     0.05956(6)    0.43192(3)    0.0208(2)    Uani  1.000000  0
  C25  0.57088(7)     0.67810(8)    0.67055(4)    0.0334(4)    Uani  1.000000  0
  H25  0.5590(16)     0.7650(16)    0.6730(14)    0.058(7)     Uiso  1.000000  0
  C12  0.82765(4)     0.33418(7)    0.56605(4)    0.0241(3)    Uani  1.000000  0
  H12  0.8386(10)     0.3457(15)    0.5187(8)     0.042(4)     Uiso  1.000000  0
   C2  0.44676(5)     0.13534(7)    0.46648(4)    0.0255(3)    Uani  1.000000  0
  C27  0.66782(5)     0.54088(7)    0.66341(4)    0.0283(3)    Uani  1.000000  0
  H27  0.7272(11)     0.5143(16)    0.6593(9)     0.046(5)     Uiso  1.000000  0
  C22  0.61353(4)     0.45936(6)    0.66488(3)    0.0202(2)    Uani  1.000000  0
   C3  0.39911(5)     0.08316(6)    0.41776(3)    0.0227(3)    Uani  1.000000  0
   C8  0.21471(5)     0.08272(8)    0.49694(4)    0.0274(3)    Uani  1.000000  0
   H8  0.1902(12)     0.1200(18)    0.5362(10)    0.059(6)     Uiso  1.000000  0
   C7  0.17335(5)     0.00800(7)    0.45890(4)    0.0261(3)    Uani  1.000000  0
  C21  0.64381(5)     0.31134(7)    0.78903(3)    0.0248(3)    Uani  1.000000  0
  H21  0.6647(11)     0.4023(17)    0.7878(9)     0.046(5)     Uiso  1.000000  0
  C13  0.88517(4)     0.32577(7)    0.61438(4)    0.0250(3)    Uani  1.000000  0
  H13  0.9440(12)     0.3477(18)    0.6038(10)    0.057(6)     Uiso  1.000000  0
  C23  0.53780(5)     0.48788(8)    0.66959(5)    0.0320(4)    Uani  1.000000  0
  H23  0.4938(12)     0.4268(18)    0.6722(10)    0.063(6)     Uiso  1.000000  0
  C17  0.60129(5)     0.14666(6)    0.73481(4)    0.0247(3)    Uani  1.000000  0
  H17  0.5885(10)     0.1042(14)    0.6930(8)     0.039(4)     Uiso  1.000000  0
  C18  0.59478(6)     0.09563(7)    0.79254(4)    0.0294(3)    Uani  1.000000  0
  H18  0.5717(15)     0.013(2)      0.7935(13)    0.089(8)     Uiso  1.000000  0
  C19  0.61261(5)     0.15183(8)    0.84844(4)    0.0277(3)    Uani  1.000000  0
  H19  0.6026(11)     0.1131(15)    0.8942(9)     0.044(5)     Uiso  1.000000  0
  C26  0.64578(7)     0.65055(8)    0.66575(5)    0.0334(4)    Uani  1.000000  0
  H26  0.6900(13)     0.715(2)      0.6663(11)    0.061(6)     Uiso  1.000000  0
  C24  0.51660(7)     0.59640(9)    0.67331(6)    0.0380(5)    Uani  1.000000  0
  H24  0.4537(17)     0.619(3)      0.6806(14)    0.105(10)    Uiso  1.000000  0
  C20  0.63716(7)     0.25973(7)    0.84666(4)    0.0294(3)    Uani  1.000000  0
  H20  0.6530(12)     0.2962(19)    0.8921(10)    0.054(5)     Uiso  1.000000  0
  C14  0.86702(4)     0.30867(8)    0.67584(4)    0.0276(3)    Uani  1.000000  0
  H14  0.9058(12)     0.3064(19)    0.7147(10)    0.059(5)     Uiso  1.000000  0


# ====
# ADPs
# ====

loop_
_atom_site_aniso_label
_atom_site_aniso_U_11
_atom_site_aniso_U_22
_atom_site_aniso_U_33
_atom_site_aniso_U_12
_atom_site_aniso_U_13
_atom_site_aniso_U_23
  Au1  0.01936(5)  0.02557(5)   0.01526(4)   -0.00453(2)    0.00249(3)   -0.00392(2)
   P1  0.01660(6)  0.02071(7)   0.01396(6)   -0.00100(5)    0.00159(5)   -0.00226(5)
  Cl1  0.02197(8)  0.04824(14)  0.04352(13)  -0.00196(8)    0.00572(8)    0.00977(10)
   O1  0.0336(3)   0.0366(3)    0.0251(3)    -0.0151(2)     0.0088(2)    -0.0133(2)
   C1  0.0254(3)   0.0312(3)    0.0178(2)    -0.0091(2)     0.0016(2)    -0.0048(2)
  C11  0.0205(2)   0.0264(3)    0.0167(2)     0.0015(2)     0.00345(18)   0.00115(19)
  C10  0.0177(2)   0.0241(2)    0.0158(2)     0.00023(18)   0.00245(16)  -0.00108(17)
   C5  0.0232(3)   0.0213(3)    0.0282(3)    -0.0053(2)     0.0017(2)    -0.0063(2)
   C9  0.0277(3)   0.0264(3)    0.0191(2)    -0.0022(2)     0.0017(2)    -0.0027(2)
  C16  0.0203(2)   0.0207(2)    0.0153(2)    -0.00066(17)   0.00338(17)  -0.00276(16)
   C6  0.0227(3)   0.0223(3)    0.0343(4)    -0.0041(2)     0.0011(2)    -0.0029(2)
  C15  0.0197(3)   0.0398(4)    0.0176(2)     0.0009(2)     0.00118(19)   0.0002(2)
   C4  0.0239(3)   0.0191(2)    0.0193(2)    -0.00496(19)   0.00134(19)  -0.00212(17)
  C25  0.0502(6)   0.0229(3)    0.0265(3)     0.0060(3)    -0.0010(3)    -0.0007(2)
  C12  0.0221(3)   0.0288(3)    0.0221(3)     0.0012(2)     0.0072(2)     0.0024(2)
   C2  0.0275(3)   0.0297(3)    0.0191(2)    -0.0107(2)     0.0016(2)    -0.0052(2)
  C27  0.0297(3)   0.0254(3)    0.0306(3)    -0.0054(2)     0.0079(3)    -0.0078(3)
  C22  0.0211(2)   0.0215(2)    0.0179(2)    -0.00035(19)   0.00048(18)  -0.00070(17)
   C3  0.0263(3)   0.0225(3)    0.0197(2)    -0.0080(2)     0.0029(2)    -0.00472(19)
   C8  0.0270(3)   0.0329(4)    0.0224(3)     0.0017(3)     0.0036(2)     0.0007(2)
   C7  0.0224(3)   0.0269(3)    0.0289(3)     0.0003(2)     0.0021(2)     0.0057(2)
  C21  0.0352(3)   0.0230(3)    0.0162(2)    -0.0010(2)     0.0015(2)    -0.00353(19)
  C13  0.0189(2)   0.0296(3)    0.0273(3)     0.0014(2)     0.0053(2)     0.0010(2)
  C23  0.0224(3)   0.0263(3)    0.0463(5)     0.0045(2)    -0.0028(3)     0.0007(3)
  C17  0.0327(3)   0.0220(3)    0.0197(3)    -0.0044(2)     0.0045(2)    -0.0023(2)
  C18  0.0391(4)   0.0253(3)    0.0242(3)    -0.0039(3)     0.0051(3)     0.0025(2)
  C19  0.0331(3)   0.0312(3)    0.0195(3)     0.0035(3)     0.0064(2)     0.0038(2)
  C26  0.0450(5)   0.0239(3)    0.0325(4)    -0.0057(3)     0.0093(4)    -0.0063(3)
  C24  0.0333(4)   0.0287(4)    0.0503(5)     0.0105(3)    -0.0065(4)    -0.0013(4)
  C20  0.0436(5)   0.0290(3)    0.0157(3)     0.0037(3)     0.0026(3)    -0.0023(2)
  C14  0.0186(3)   0.0399(4)    0.0241(3)     0.0012(2)     0.0010(2)     0.0003(3)


# ======================================
# Third order Gram-Charlier coefficients
# ======================================

# . These data are in standard presentation

_atom_site_anharm_GC_C_scale_factor 1000.0000000000000

loop_
_atom_site_anharm_GC_C_label
_atom_site_anharm_GC_C_111
_atom_site_anharm_GC_C_222
_atom_site_anharm_GC_C_333
_atom_site_anharm_GC_C_112
_atom_site_anharm_GC_C_113
_atom_site_anharm_GC_C_122
_atom_site_anharm_GC_C_223
_atom_site_anharm_GC_C_133
_atom_site_anharm_GC_C_233
_atom_site_anharm_GC_C_123
Au1
     -0.0000053(11)        0.000126(4)      -0.0000037(6)
       0.0000291(8)      -0.0000025(4)
     -0.0000475(13)     -0.0000219(10)
      -0.0000027(4)       0.0000073(5)
       0.0000010(4)


# =======================================
# Fourth order Gram-Charlier coefficients
# =======================================

# . These data are in standard presentation

_atom_site_anharm_GC_D_scale_factor 10000.000000000000

loop_
_atom_site_anharm_GC_D_label
_atom_site_anharm_GC_D_1111
_atom_site_anharm_GC_D_2222
_atom_site_anharm_GC_D_3333
_atom_site_anharm_GC_D_1112
_atom_site_anharm_GC_D_1113
_atom_site_anharm_GC_D_1222
_atom_site_anharm_GC_D_2223
_atom_site_anharm_GC_D_1333
_atom_site_anharm_GC_D_2333
_atom_site_anharm_GC_D_1122
_atom_site_anharm_GC_D_1133
_atom_site_anharm_GC_D_2233
_atom_site_anharm_GC_D_1123
_atom_site_anharm_GC_D_1223
_atom_site_anharm_GC_D_1233
Au1
       0.0000125(5)        0.000066(2)       0.0000077(2)
      -0.0000020(3)     0.00000304(17)
      -0.0000076(7)      -0.0000060(5)
     0.00000159(12)    -0.00000078(15)
       0.0000094(3)     0.00000316(11)       0.0000062(2)
    -0.00000072(12)     0.00000315(18)    -0.00000061(10)


# ============
# Bond lengths
# ============

loop_
 _geom_bond_atom_site_label_1
 _geom_bond_atom_site_label_2
 _geom_bond_distance
  Au1   P1 2.27258(18)
  Au1   C1   1.9859(7)
  Cl1   C7   1.7243(8)
   P1  C10   1.8095(7)
   P1  C16   1.8076(7)
   P1  C22   1.8125(7)
   O1   C3   1.2233(9)
   C1   C2  1.2183(10)
  C11  C10  1.3954(9)
  C11  C12  1.3924(10)
  C10  C15  1.3949(10)
   C5   C6  1.3895(11)
   C5   C4  1.3945(10)
   C9   C4  1.3940(10)
   C9   C8  1.3923(12)
  C16  C21  1.3973(10)
  C16  C17  1.3938(10)
   C6   C7  1.3909(12)
  C15  C14  1.3937(11)
   C4   C3  1.4913(10)
  C25  C26  1.3789(16)
  C25  C24  1.3912(17)
  C12  C13  1.3904(12)
   C2   C3  1.4320(10)
  C27  C22  1.3873(11)
  C27  C26  1.4002(13)
  C22  C23  1.3958(11)
   C8   C7  1.3894(13)
  C21  C20  1.3923(12)
  C13  C14  1.3868(11)
  C23  C24  1.3845(14)
  C17  C18  1.3906(11)
  C18  C19  1.3876(13)
  C19  C20  1.3921(13)
  C11  H11   1.134(16)
   C5   H5   1.12(2)
   C9   H9   1.08(2)
   C6   H6   1.122(17)
  C15  H15   1.067(19)
  C25  H25   1.09(2)
  C12  H12   1.049(17)
  C27  H27   1.109(19)
   C8   H8   1.07(2)
  C21  H21   1.17(2)
  C13  H13   1.12(2)
  C23  H23   1.08(2)
  C17  H17   1.039(17)
  C18  H18   1.10(3)
  C19  H19   1.109(18)
  C26  H26   1.11(3)
  C24  H24   1.17(3)
  C20  H20   1.08(2)
  C14  H14   1.03(2)

# ===========
# Bond Angles
# ===========

loop_
 _geom_angle_atom_site_label_1
 _geom_angle_atom_site_label_2
 _geom_angle_atom_site_label_3
 _geom_angle
  Au1    P1  C10     113.84(2)
  Au1    P1  C16     113.67(2)
  Au1    P1  C22     110.75(2)
  Au1    C1   C2     178.38(8)
  Cl1    C7   C6     119.11(7)
  Cl1    C7   C8     119.18(7)
   P1   Au1   C1     179.12(3)
   P1   C10  C11     117.73(5)
   P1   C10  C15     122.51(5)
   P1   C16  C21     122.48(5)
   P1   C16  C17     117.91(5)
   P1   C22  C27     123.35(6)
   P1   C22  C23     117.08(6)
   O1    C3   C4     121.09(7)
   O1    C3   C2     122.16(7)
  C10    P1  C16     107.33(3)
  C10    P1  C22     104.46(3)
  C16    P1  C22     106.11(3)
   C1    C2   C3    177.34(9)
  C11   C10  C15    119.65(6)
  C11   C12  C13    120.16(7)
  C10   C11  C12    120.10(7)
  C10   C15  C14    119.82(7)
   C5    C6   C7    118.86(7)
   C5    C4   C9    119.82(7)
   C5    C4   C3    119.14(6)
   C9    C4   C3    121.03(6)
   C9    C8   C7    118.77(7)
  C16   C21  C20    119.93(7)
  C16   C17  C18    120.15(7)
   C6    C5   C4    120.40(7)
   C6    C7   C8    121.70(8)
  C15   C14  C13    120.48(7)
   C4    C9   C8    120.41(7)
   C4    C3   C2    116.76(6)
  C25   C26  C27    120.61(9)
  C25   C24  C23    119.76(10)
  C12   C13  C14    119.76(7)
  C27   C22  C23    119.46(8)
  C22   C27  C26    119.59(9)
  C22   C23  C24    120.68(9)
  C21   C16  C17    119.61(7)
  C21   C20  C19    120.23(8)
  C17   C18  C19    120.28(8)
  C18   C19  C20    119.80(7)
  C26   C25  C24    119.86(9)
  C11   C12  H12     117.3(9)
  C10   C11  H11     117.4(8)
  C10   C15  H15     119.9(11)
   C5    C6   H6     119.5(9)
   C9    C8   H8     120.8(12)
  C16   C21  H21     120.2(9)
  C16   C17  H17     119.6(9)
   C6    C5   H5     118.7(11)
  C15   C14  H14     114.6(12)
   C4    C5   H5     120.9(11)
   C4    C9   H9     118.8(10)
  C25   C26  H26     120.2(13)
  C25   C24  H24     120.1(16)
  C12   C11  H11     122.5(8)
  C12   C13  H13     118.1(11)
  C27   C26  H26     119.1(13)
  C22   C27  H27     116.9(10)
  C22   C23  H23     121.9(12)
   C8    C9   H9     120.8(10)
   C7    C6   H6     121.6(9)
   C7    C8   H8     120.4(11)
  C21   C20  H20     124.4(12)
  C13   C12  H12     122.5(9)
  C13   C14  H14     124.8(12)
  C23   C24  H24     120.1(16)
  C17   C18  H18     119.4(15)
  C18   C17  H17     120.2(10)
  C18   C19  H19     119.9(10)
  C19   C18  H18     120.2(15)
  C19   C20  H20     115.2(12)
  C26   C25  H25     115.7(15)
  C26   C27  H27     123.5(10)
  C24   C25  H25     124.4(15)
  C24   C23  H23     117.4(12)
  C20   C21  H21     119.9(9)
  C20   C19  H19     120.1(10)
  C14   C15  H15     120.1(11)
  C14   C13  H13     121.2(11)


# start Validation Reply Form
_vrf_PLAT924_mg14_mo_rks_anh_nrel
;
PROBLEM: The Reported and Calculated Rho(min) Differ by .       4.43 eA-3  
RESPONSE: In the checkCIF routine, the residual densities are
calculated using spherical atomic form factors based on the submitted
geometry. "Note: F(obs) from FCF and F(calc) from CIF model" This is
incorrect for the case of an aspherical refinement. The submitted F(calc)
values should be used because they are based on the aspherical Hirshfeld
stockholder partitioning.
;
_vrf_PLAT925_mg14_mo_rks_anh_nrel
;
PROBLEM: The Reported and Calculated Rho(max) Differ by .      12.71 eA-3  
RESPONSE: In the checkCIF routine, the residual densities are
calculated using spherical atomic form factors based on the submitted
geometry. "Note: F(obs) from FCF and F(calc) from CIF model" This is
incorrect for the case of an aspherical refinement. The submitted F(calc)
values should be used because they are based on the aspherical Hirshfeld
stockholder partitioning.
;
_vrf_PLAT972_mg14_mo_rks_anh_nrel
;
PROBLEM: Check Calcd Resid. Dens.  0.40A   From Au1            -5.32 eA-3  
RESPONSE: In the checkCIF routine, the residual densities are
calculated using spherical atomic form factors based on the submitted
geometry. "Note: F(obs) from FCF and F(calc) from CIF model" This is
incorrect for the case of an aspherical refinement. The submitted F(calc)
values should be used because they are based on the aspherical Hirshfeld
stockholder partitioning.
;
_vrf_PLAT973_mg14_mo_rks_anh_nrel
;
PROBLEM: Check Calcd Positive Resid. Density on       Au1      13.69 eA-3  
RESPONSE: In the checkCIF routine, the residual densities are
calculated using spherical atomic form factors based on the submitted
geometry. "Note: F(obs) from FCF and F(calc) from CIF model" This is
incorrect for the case of an aspherical refinement. The submitted F(calc)
values should be used because they are based on the aspherical Hirshfeld
stockholder partitioning.
;
_vrf_PLAT351_mg14_mo_rks_anh_nrel
;
PROBLEM: Long   C-H (X0.96,N1.08A)  C5       - H5       .       1.12 Ang.  
RESPONSE: The hydrogen atom positions have been refined with HAR, therefore,
 in some cases, bond lengths do not correspond to the neutron value.
;
_vrf_PLAT971_mg14_mo_rks_anh_nrel
;
PROBLEM: Check Calcd Resid. Dens.  0.69A   From Au1             2.18 eA-3  
RESPONSE: In the checkCIF routine, the residual densities are
calculated using spherical atomic form factors based on the submitted
geometry. "Note: F(obs) from FCF and F(calc) from CIF model" This is
incorrect for the case of an aspherical refinement. The submitted F(calc)
values should be used because they are based on the aspherical Hirshfeld
stockholder partitioning.
;
_vrf_PLAT230_mg14_mo_rks_anh_nrel
;
PROBLEM: Hirshfeld Test Diff for    P1       --C16      .        5.5 s.u.  
RESPONSE: Manual inspection of the thermal ellipsoids doesnot indicate any 
problems.
;
# end Validation Reply Form

data_mg14_mo_rks_anh_rel

_audit_creation_date                2020-6-17
_audit_creation_method              'Tonto 20.04.15 github v. 97c7857'

_publ_contact_author_address
;
Biological and Chemical Research Centre
Faculty of Chemistry
University of Warsaw
\.Zwirki i Wigury 101
02-089 Warszawa
Poland
;
_publ_contact_author_email 'kwozniak@chem.uw.edu.pl'
_publ_contact_author_name  'Krzysztof Wo\'zniak'
_publ_contact_author_phone  ?
loop_
_publ_author_name
_publ_author_address
'Sylwia Pawl\;edzio'
;Biological and Chemical Research Centre
Faculty of Chemistry
University of Warsaw
\.Zwirki i Wigury 101
02-089 Warszawa
Poland
;
'Maura Malinska'
;Biological and Chemical Research Centre
Faculty of Chemistry
University of Warsaw
\.Zwirki i Wigury 101
02-089 Warszawa
Poland
;
'Krzysztof Wo\'zniak'
;Biological and Chemical Research Centre
Faculty of Chemistry
University of Warsaw
\.Zwirki i Wigury 101
02-089 Warszawa
Poland
;
'Magdalena Woi\'nska'
;Biological and Chemical Research Centre
Faculty of Chemistry
University of Warsaw
\.Zwirki i Wigury 101
02-089 Warszawa
Poland
;
'Jakub Wojciechowski'
;Rigaku Europe SE
Hugenottenallee 167
63263 Neu-Isenburg
Germany
;
'Lorraine A. Malaspina'
;Department of Chemistry and Biochemistry
University of Bern
Freiestrasse 3
3012 Bern
Switzerland
;
'Florian Kleemiss'
;Department of Chemistry and Biochemistry
University of Bern
Freiestrasse 3
3012 Bern
Switzerland
;
'Simon Grabowsky'
;Department of Chemistry and Biochemistry
University of Bern
Freiestrasse 3
3012 Bern
Switzerland
;

# ==================
# Chemical information
# ==================

_chemical_name_common               mg14
_chemical_formula_moiety           'C27 H19 Au Cl O P'
_chemical_formula_sum              'C27 H19 Au Cl O P'
_chemical_formula_weight           622.81
_chemical_compound_source           'see text'
_chemical_absolute_configuration    unk

# ========
# Crystal
# ========

_exptl_crystal_size_max            0.2
_exptl_crystal_size_mid            0.139
_exptl_crystal_size_min            0.11
_exptl_absorpt_special_details     ?
_exptl_crystal_colour              colourless
_exptl_crystal_colour_lustre       .
_exptl_crystal_colour_modifier     .
_exptl_crystal_density_diffrn      1.802
_exptl_crystal_density_meas        ?
_exptl_crystal_density_method      ?
_exptl_crystal_description         block
_exptl_crystal_F_000               2400

# ========
# Experimental data
# ========

_diffrn_measurement_device         'four-circle diffractometer'
_diffrn_measurement_device_type    'XtaLAB Synergy, Dualflex, HyPix'
_diffrn_measurement_method         '\w scans'
_diffrn_detector_type              HyPix
_diffrn_reflns_number              482446
_diffrn_reflns_av_R_equivalents    0.0539
_diffrn_reflns_theta_full          25.242
_diffrn_reflns_theta_max           45.294
_diffrn_reflns_theta_min           1.922
_diffrn_ambient_temperature        93(3)
_diffrn_measured_fraction_theta_full  1.000
_diffrn_measured_fraction_theta_max  1.000
_diffrn_radiation_monochromator    mirror
_diffrn_radiation_probe            x-ray
_diffrn_radiation_type             'Mo K\a'
_diffrn_radiation_wavelength       0.71073
_diffrn_source                     'micro-focus sealed X-ray tube'
_diffrn_source_type                'PhotonJet (Mo) X-ray Source'
_reflns_Friedel_coverage           0.000
_reflns_Friedel_fraction_full      .
_reflns_Friedel_fraction_max       .
_reflns_number_gt                  16914
_reflns_number_total               19253
_reflns_odcompleteness_completeness  99.99
_reflns_odcompleteness_iscentric   1
_reflns_odcompleteness_theta       40.15

# ==========
# QCr method
# ==========

_QCr_calc_method                    'Kohn-Sham/b3lypgxb3lypgc/SCCF L=1 R=8.0 A'
_QCr_calc_spinorbital_kind          'restricted'
_QCr_calc_gaussian_basis_set        'DZP-DKH-unc'
_QCr_calc_gaussian_basis_set_kind   'cartesian'
_QCr_calc_basis_max_l               '3'

_QCr_calc_unit                      'See _atom_site_* in tonto.cif2'
_QCr_calc_unit_spin_multiplicity    1
_QCr_calc_unit_n_electrons          300
_QCr_calc_unit_n_alpha_electrons    150
_QCr_calc_unit_n_beta_electrons     150

_QCr_Becke_grid_kind                mura_knowles
_QCr_Becke_grid_accuracy            low
_QCr_Becke_grid_L_angular_grid      23
_QCr_Becke_grid_L_H_angular_grid    17
_QCr_Becke_grid_reduce_L_H_ang_grid T
_QCr_Becke_grid_core_pruning_scheme treutler_ahlrichs
_QCr_Becke_grid_scale_H-He_grid     T
_QCr_Becke_grid_n_pts_for_row_1     1742
_QCr_Becke_grid_n_pts_for_row_2     3300
_QCr_Becke_grid_n_pts_for_row_3     3946
_QCr_Becke_grid_n_radial_H_pts      25
_QCr_Becke_grid_H_pts_per_n_shell   5
_QCr_Becke_grid_basis_fn_cutoff     .1E-09
_QCr_Becke_grid_rho_cutoff          .1E-05

# ========
# Symmetry
# ========

_symmetry_cell_setting              Monoclinic
_symmetry_space_group_name_H-M      'c 1 2/c 1'
_symmetry_space_group_name_Hall     '-c 2yc'
_symmetry_Int_Tables_number         '15'

loop_
    _symmetry_equiv_pos_as_xyz
'+x, +y, +z'
'+x+1/2, +y+1/2, +z'
'-x, -y, -z'
'-x+1/2, -y+1/2, -z'
 '-x, +y, -z+1/2'
'-x+1/2, +y+1/2, -z+1/2'
 '+x, -y, +z+1/2'
'+x+1/2, -y+1/2, +z+1/2'

# =========
# Unit cell
# =========

_cell_measurement_reflns_used      178236
_cell_measurement_temperature      93(3)
_cell_measurement_theta_max        57.0670
_cell_measurement_theta_min        1.8710

_cell_length_a                  17.68955(19)
_cell_length_b                  12.24357(14)
_cell_length_c                  21.26596(18)
_cell_angle_alpha               90.000000(0)
_cell_angle_beta                  94.6500(9)
_cell_angle_gamma               90.000000(0)
_cell_volume                      4590.69(8)

_cell_formula_units_Z               8.000000

_atom_sites_solution_hydrogens      HAR

# ===============
# Refinement data
# ===============

_refine_ls_kind                     'Hirshfeld atom refinement (HAR)'
_refine_ls_method_description
;
   S.C. Capelli, H.-B. Burgi, B. Dittrich, S.Grabowsky
   and Dylan Jayatilaka, IUCrJ (2014). 1, 361-379
;
_refine_QCr_Psi_constraint          'none'

_refine_ls_SVD_threshold            0.1E-02
_refine_ls_coordinate_system        cartesian
_refine_ls_structure_factor_coeff   F
_refine_ls_matrix_type              full
_refine_ls_R_factor_gt              0.0192
_refine_ls_R_factor_all             0.0192
_refine_ls_wR_factor_gt             0.0201
_refine_ls_wR_factor_all            0.0201
_refine_ls_R_Fsqd_factor            0.0159
_refine_ls_goodness_of_fit_gt       1.2245
_refine_ls_goodness_of_fit_all      1.2245
_refine_ls_number_reflns            19255
_refine_ls_number_parameters        381
_refine_ls_number_restraints        0
_refine_ls_number_constraints       95
_refine_ls_hydrogen_treatment       refall
_refine_ls_weighting_scheme         sigma
_refine_ls_weighting_details        'w=1/\s(F)'
_refine_ls_shift/su_conv_tol        0.0100
_refine_ls_shift/su_max             0.0039
_refine_ls_shift/su_max_mean        0.0002
_refine_ls_shift/su_max_par         'H18 py'
_refine_ls_extinction_method        none

_refine_diff_density_max            1.6685
_refine_diff_density_min            -0.97
_refine_diff_density_rms            0.0780
_refine_diff_density_max_atom       0.1405
_refine_diff_density_max_atom_tag   H13
_refine_diff_density_min_atom       -0.5709
_refine_diff_density_min_atom_tag   Au1
_refine_diff_density_rms_atom       0.1049

_refine_special_details
;
  .  H thermal motions refined isotropically.
  .  Hirshfeld atom refinement:
     .  Uses aspherical atomic scattering factors
        obtained from Hirshfeld partitioning of a
        gaussian quantum chemical wavefunction.
     .  Hirshfeld weight functions obtained from
        spherically averaged unrestricted atomic
        densities.
;


# ======================
# Fractional coordinates
# ======================

loop_
_atom_site_label
_atom_site_fract_x
_atom_site_fract_y
_atom_site_fract_z
_atom_site_U_iso_or_equiv
_atom_site_adp_type
_atom_site_occupancy
_atom_site_disorder_group
  Au1  0.556253(4)    0.239697(6)   0.578022(3)   0.02019(5)   Uani  1.000000  0
   P1  0.634422(10)   0.315478(15)  0.656204(8)   0.01705(6)   Uani  1.000000  0
  Cl1  0.083310(14)  -0.02739(3)    0.477034(14)  0.03770(11)  Uani  1.000000  0
   O1  0.42201(4)     0.05850(6)    0.36689(3)    0.0313(3)    Uani  1.000000  0
   C1  0.48746(5)     0.17575(7)    0.50930(3)    0.0247(3)    Uani  1.000000  0
  C11  0.75204(4)     0.32635(6)    0.57933(3)    0.0210(2)    Uani  1.000000  0
  H11  0.7032(9)      0.3312(15)    0.5413(8)     0.034(4)     Uiso  1.000000  0
  C10  0.73369(4)     0.31195(6)    0.64137(3)    0.0191(2)    Uani  1.000000  0
   C5  0.27627(5)    -0.01303(6)    0.39341(4)    0.0242(3)    Uani  1.000000  0
   H5  0.2991(12)    -0.0490(19)    0.3504(10)    0.058(6)     Uiso  1.000000  0
   C9  0.28854(5)     0.10730(7)    0.48351(4)    0.0243(3)    Uani  1.000000  0
   H9  0.3223(11)     0.1650(17)    0.5120(9)     0.050(5)     Uiso  1.000000  0
  C16  0.62614(4)     0.25453(5)    0.73276(3)    0.0186(2)    Uani  1.000000  0
   C6  0.20306(5)    -0.04003(7)    0.40698(4)    0.0264(3)    Uani  1.000000  0
   H6  0.1699(10)    -0.1014(15)    0.3767(8)     0.036(4)     Uiso  1.000000  0
  C15  0.79149(4)     0.30212(8)    0.68970(3)    0.0256(3)    Uani  1.000000  0
  H15  0.7776(11)     0.2964(17)    0.7374(9)     0.045(4)     Uiso  1.000000  0
   C4  0.31954(4)     0.05956(6)    0.43192(3)    0.0207(2)    Uani  1.000000  0
  C25  0.57088(7)     0.67809(8)    0.67055(4)    0.0333(4)    Uani  1.000000  0
  H25  0.5591(16)     0.7652(16)    0.6727(14)    0.058(7)     Uiso  1.000000  0
  C12  0.82765(4)     0.33418(7)    0.56605(4)    0.0240(3)    Uani  1.000000  0
  H12  0.8385(10)     0.3457(15)    0.5188(8)     0.042(4)     Uiso  1.000000  0
   C2  0.44677(5)     0.13535(7)    0.46649(4)    0.0254(3)    Uani  1.000000  0
  C27  0.66782(5)     0.54088(7)    0.66341(4)    0.0282(3)    Uani  1.000000  0
  H27  0.7272(11)     0.5146(16)    0.6594(9)     0.047(5)     Uiso  1.000000  0
  C22  0.61353(4)     0.45936(6)    0.66488(3)    0.0202(2)    Uani  1.000000  0
   C3  0.39911(5)     0.08317(6)    0.41776(3)    0.0227(3)    Uani  1.000000  0
   C8  0.21471(5)     0.08272(8)    0.49694(4)    0.0273(3)    Uani  1.000000  0
   H8  0.1900(12)     0.1201(18)    0.5361(10)    0.058(6)     Uiso  1.000000  0
   C7  0.17335(5)     0.00800(7)    0.45890(4)    0.0260(3)    Uani  1.000000  0
  C21  0.64381(5)     0.31134(6)    0.78903(3)    0.0248(3)    Uani  1.000000  0
  H21  0.6646(11)     0.4026(17)    0.7879(9)     0.046(5)     Uiso  1.000000  0
  C13  0.88517(4)     0.32577(7)    0.61438(4)    0.0250(3)    Uani  1.000000  0
  H13  0.9439(12)     0.3481(18)    0.6038(10)    0.057(6)     Uiso  1.000000  0
  C23  0.53780(5)     0.48788(8)    0.66959(5)    0.0319(4)    Uani  1.000000  0
  H23  0.4938(12)     0.4268(18)    0.6721(10)    0.063(6)     Uiso  1.000000  0
  C17  0.60129(5)     0.14666(6)    0.73481(4)    0.0246(3)    Uani  1.000000  0
  H17  0.5886(10)     0.1041(14)    0.6930(8)     0.038(4)     Uiso  1.000000  0
  C18  0.59477(6)     0.09562(7)    0.79254(4)    0.0293(3)    Uani  1.000000  0
  H18  0.5719(15)     0.013(2)      0.7936(13)    0.089(8)     Uiso  1.000000  0
  C19  0.61261(5)     0.15183(8)    0.84844(4)    0.0276(3)    Uani  1.000000  0
  H19  0.6024(11)     0.1131(15)    0.8942(9)     0.044(5)     Uiso  1.000000  0
  C26  0.64578(7)     0.65055(8)    0.66575(5)    0.0334(4)    Uani  1.000000  0
  H26  0.6902(13)     0.715(2)      0.6663(11)    0.061(6)     Uiso  1.000000  0
  C24  0.51660(7)     0.59639(9)    0.67331(6)    0.0379(5)    Uani  1.000000  0
  H24  0.4537(17)     0.619(3)      0.6809(14)    0.105(10)    Uiso  1.000000  0
  C20  0.63716(7)     0.25974(7)    0.84666(4)    0.0293(3)    Uani  1.000000  0
  H20  0.6530(12)     0.2964(19)    0.8921(10)    0.054(5)     Uiso  1.000000  0
  C14  0.86702(4)     0.30867(8)    0.67584(4)    0.0275(3)    Uani  1.000000  0
  H14  0.9057(12)     0.3062(19)    0.7148(10)    0.059(5)     Uiso  1.000000  0


# ====
# ADPs
# ====

loop_
_atom_site_aniso_label
_atom_site_aniso_U_11
_atom_site_aniso_U_22
_atom_site_aniso_U_33
_atom_site_aniso_U_12
_atom_site_aniso_U_13
_atom_site_aniso_U_23
  Au1  0.01955(5)  0.02578(5)   0.01544(5)   -0.00451(2)    0.00253(3)   -0.00389(2)
   P1  0.01658(6)  0.02069(7)   0.01394(6)   -0.00099(5)    0.00159(4)   -0.00225(5)
  Cl1  0.02195(8)  0.04818(14)  0.04347(12)  -0.00196(8)    0.00572(8)    0.00975(10)
   O1  0.0335(3)   0.0365(3)    0.0250(2)    -0.0151(2)     0.0088(2)    -0.0133(2)
   C1  0.0254(3)   0.0310(3)    0.0178(2)    -0.0091(2)     0.0016(2)    -0.0048(2)
  C11  0.0204(2)   0.0263(3)    0.0166(2)     0.00146(19)   0.00343(18)   0.00114(18)
  C10  0.0177(2)   0.0240(2)    0.0158(2)     0.00022(18)   0.00244(16)  -0.00108(17)
   C5  0.0231(3)   0.0212(3)    0.0282(3)    -0.0052(2)     0.0017(2)    -0.0063(2)
   C9  0.0277(3)   0.0263(3)    0.0190(2)    -0.0022(2)     0.0016(2)    -0.0026(2)
  C16  0.0202(2)   0.0207(2)    0.0153(2)    -0.00065(17)   0.00337(17)  -0.00276(16)
   C6  0.0227(3)   0.0222(3)    0.0342(4)    -0.0040(2)     0.0011(2)    -0.0029(2)
  C15  0.0196(3)   0.0397(4)    0.0175(2)     0.0009(2)     0.00117(19)   0.0002(2)
   C4  0.0239(3)   0.0191(2)    0.0192(2)    -0.00494(19)   0.00133(19)  -0.00211(17)
  C25  0.0501(5)   0.0228(3)    0.0264(3)     0.0060(3)    -0.0010(3)    -0.0007(2)
  C12  0.0221(3)   0.0288(3)    0.0220(3)     0.0012(2)     0.0072(2)     0.0024(2)
   C2  0.0275(3)   0.0296(3)    0.0191(2)    -0.0107(2)     0.0016(2)    -0.0052(2)
  C27  0.0296(3)   0.0253(3)    0.0305(3)    -0.0054(2)     0.0079(3)    -0.0078(3)
  C22  0.0210(2)   0.0215(2)    0.0178(2)    -0.00034(18)   0.00047(18)  -0.00070(17)
   C3  0.0262(3)   0.0224(3)    0.0196(2)    -0.0080(2)     0.0029(2)    -0.00471(19)
   C8  0.0270(3)   0.0329(4)    0.0223(3)     0.0017(3)     0.0036(2)     0.0007(2)
   C7  0.0224(3)   0.0269(3)    0.0288(3)     0.0003(2)     0.0021(2)     0.0056(2)
  C21  0.0351(3)   0.0230(3)    0.0161(2)    -0.0010(2)     0.0015(2)    -0.00351(19)
  C13  0.0188(2)   0.0295(3)    0.0272(3)     0.0014(2)     0.0053(2)     0.0010(2)
  C23  0.0224(3)   0.0262(3)    0.0462(5)     0.0045(2)    -0.0028(3)     0.0007(3)
  C17  0.0327(3)   0.0220(3)    0.0197(3)    -0.0044(2)     0.0045(2)    -0.0023(2)
  C18  0.0390(4)   0.0253(3)    0.0241(3)    -0.0039(3)     0.0051(3)     0.0025(2)
  C19  0.0330(3)   0.0311(3)    0.0194(3)     0.0035(3)     0.0064(2)     0.0038(2)
  C26  0.0449(5)   0.0238(3)    0.0324(4)    -0.0057(3)     0.0093(4)    -0.0063(3)
  C24  0.0332(4)   0.0286(4)    0.0502(5)     0.0104(3)    -0.0065(4)    -0.0013(4)
  C20  0.0435(5)   0.0289(3)    0.0156(3)     0.0037(3)     0.0026(3)    -0.0023(2)
  C14  0.0186(3)   0.0398(4)    0.0240(3)     0.0012(2)     0.0009(2)     0.0003(3)


# ======================================
# Third order Gram-Charlier coefficients
# ======================================

# . These data are in standard presentation

_atom_site_anharm_GC_C_scale_factor 1000.0000000000000

loop_
_atom_site_anharm_GC_C_label
_atom_site_anharm_GC_C_111
_atom_site_anharm_GC_C_222
_atom_site_anharm_GC_C_333
_atom_site_anharm_GC_C_112
_atom_site_anharm_GC_C_113
_atom_site_anharm_GC_C_122
_atom_site_anharm_GC_C_223
_atom_site_anharm_GC_C_133
_atom_site_anharm_GC_C_233
_atom_site_anharm_GC_C_123
Au1
     -0.0000055(11)        0.000128(4)      -0.0000039(6)
       0.0000295(8)      -0.0000026(4)
     -0.0000477(13)     -0.0000219(10)
      -0.0000028(4)       0.0000075(5)
       0.0000010(4)


# =======================================
# Fourth order Gram-Charlier coefficients
# =======================================

# . These data are in standard presentation

_atom_site_anharm_GC_D_scale_factor 10000.000000000000

loop_
_atom_site_anharm_GC_D_label
_atom_site_anharm_GC_D_1111
_atom_site_anharm_GC_D_2222
_atom_site_anharm_GC_D_3333
_atom_site_anharm_GC_D_1112
_atom_site_anharm_GC_D_1113
_atom_site_anharm_GC_D_1222
_atom_site_anharm_GC_D_2223
_atom_site_anharm_GC_D_1333
_atom_site_anharm_GC_D_2333
_atom_site_anharm_GC_D_1122
_atom_site_anharm_GC_D_1133
_atom_site_anharm_GC_D_2233
_atom_site_anharm_GC_D_1123
_atom_site_anharm_GC_D_1223
_atom_site_anharm_GC_D_1233
Au1
       0.0000131(5)        0.000070(2)       0.0000079(2)
      -0.0000018(3)     0.00000319(17)
      -0.0000073(7)      -0.0000056(5)
     0.00000170(12)    -0.00000062(15)
       0.0000100(4)     0.00000331(11)       0.0000065(2)
    -0.00000060(12)     0.00000325(18)    -0.00000051(10)


# ============
# Bond lengths
# ============

loop_
 _geom_bond_atom_site_label_1
 _geom_bond_atom_site_label_2
 _geom_bond_distance
  Au1    P1  2.27255(18)
  Au1    C1    1.9854(7)
  Cl1    C7    1.7244(8)
   P1   C10    1.8096(7)
   P1   C16    1.8076(7)
   P1   C22    1.8125(7)
   O1    C3    1.2233(9)
   C1    C2   1.2187(10)
  C11   C10   1.3953(9)
  C11   C12   1.3925(10)
  C10   C15   1.3949(10)
   C5    C6   1.3894(11)
   C5    C4   1.3945(10)
   C9    C4   1.3940(10)
   C9    C8   1.3924(12)
  C16   C21   1.3973(10)
  C16   C17   1.3938(10)
   C6    C7   1.3910(12)
  C15   C14   1.3936(11)
   C4    C3   1.4914(10)
  C25   C26   1.3790(16)
  C25   C24   1.3912(17)
  C12   C13   1.3903(12)
   C2    C3   1.4321(10)
  C27   C22   1.3873(11)
  C27   C26   1.4002(13)
  C22   C23   1.3957(11)
   C8    C7   1.3894(13)
  C21   C20   1.3922(12)
  C13   C14   1.3868(11)
  C23   C24   1.3844(14)
  C17   C18   1.3906(11)
  C18   C19   1.3876(13)
  C19   C20   1.3922(13)
  C11   H11    1.137(16)
   C5    H5    1.12(2)
   C9    H9    1.08(2)
   C6    H6    1.123(17)
  C15   H15    1.066(19)
  C25   H25    1.09(2)
  C12   H12    1.048(17)
  C27   H27    1.108(19)
   C8    H8    1.07(2)
  C21   H21    1.18(2)
  C13   H13    1.11(2)
  C23   H23    1.08(2)
  C17   H17    1.039(17)
  C18   H18    1.09(3)
  C19   H19    1.111(18)
  C26   H26    1.11(3)
  C24   H24    1.17(3)
  C20   H20    1.08(2)
  C14   H14    1.03(2)

# ===========
# Bond Angles
# ===========

loop_
 _geom_angle_atom_site_label_1
 _geom_angle_atom_site_label_2
 _geom_angle_atom_site_label_3
 _geom_angle
  Au1   P1  C10     113.84(2)
  Au1   P1  C16     113.67(2)
  Au1   P1  C22     110.75(2)
  Au1   C1   C2     178.39(8)
  Cl1   C7   C6     119.11(7)
  Cl1   C7   C8     119.18(7)
   P1  Au1   C1     179.13(3)
   P1  C10  C11     117.73(5)
   P1  C10  C15     122.51(5)
   P1  C16  C21     122.48(5)
   P1  C16  C17     117.91(5)
   P1  C22  C27     123.35(6)
   P1  C22  C23     117.08(6)
   O1   C3   C4     121.08(7)
   O1   C3   C2     122.16(7)
  C10   P1  C16     107.32(3)
  C10   P1  C22     104.46(3)
  C16   P1  C22     106.11(3)
   C1   C2   C3    177.33(9)
  C11  C10  C15    119.65(6)
  C11  C12  C13    120.16(7)
  C10  C11  C12    120.10(7)
  C10  C15  C14    119.82(7)
   C5   C6   C7    118.86(7)
   C5   C4   C9    119.81(7)
   C5   C4   C3    119.14(6)
   C9   C4   C3    121.03(6)
   C9   C8   C7    118.77(7)
  C16  C21  C20    119.93(7)
  C16  C17  C18    120.15(7)
   C6   C5   C4    120.41(7)
   C6   C7   C8    121.70(7)
  C15  C14  C13    120.48(7)
   C4   C9   C8    120.41(7)
   C4   C3   C2    116.76(6)
  C25  C26  C27    120.61(9)
  C25  C24  C23    119.76(10)
  C12  C13  C14    119.76(7)
  C27  C22  C23    119.46(8)
  C22  C27  C26    119.60(9)
  C22  C23  C24    120.68(9)
  C21  C16  C17    119.61(7)
  C21  C20  C19    120.23(8)
  C17  C18  C19    120.27(8)
  C18  C19  C20    119.80(7)
  C26  C25  C24    119.86(9)
  C11  C12  H12     117.2(9)
  C10  C11  H11     117.3(8)
  C10  C15  H15     119.7(11)
   C5   C6   H6     119.5(9)
   C9   C8   H8     120.9(11)
  C16  C21  H21     120.2(9)
  C16  C17  H17     119.7(9)
   C6   C5   H5     118.7(11)
  C15  C14  H14     114.4(12)
   C4   C5   H5     120.9(11)
   C4   C9   H9     118.8(10)
  C25  C26  H26     120.4(13)
  C25  C24  H24     120.4(16)
  C12  C11  H11     122.7(8)
  C12  C13  H13     118.1(11)
  C27  C26  H26     118.9(13)
  C22  C27  H27     117.0(10)
  C22  C23  H23     121.9(12)
   C8   C9   H9     120.8(10)
   C7   C6   H6     121.6(9)
   C7   C8   H8     120.3(11)
  C21  C20  H20     124.3(12)
  C13  C12  H12     122.6(9)
  C13  C14  H14     124.9(12)
  C23  C24  H24     119.8(16)
  C17  C18  H18     119.5(15)
  C18  C17  H17     120.2(9)
  C18  C19  H19     119.8(10)
  C19  C18  H18     120.1(15)
  C19  C20  H20     115.4(12)
  C26  C25  H25     115.5(15)
  C26  C27  H27     123.4(10)
  C24  C25  H25     124.6(15)
  C24  C23  H23     117.4(12)
  C20  C21  H21     119.9(9)
  C20  C19  H19     120.2(10)
  C14  C15  H15     120.3(11)
  C14  C13  H13     121.2(11)

# start Validation Reply Form
_vrf_PLAT924_mg14_mo_rks_anh_rel
;
PROBLEM: The Reported and Calculated Rho(min) Differ by .       4.30 eA-3  
RESPONSE: In the checkCIF routine, the residual densities are
calculated using spherical atomic form factors based on the submitted
geometry. "Note: F(obs) from FCF and F(calc) from CIF model" This is
incorrect for the case of an aspherical refinement. The submitted F(calc)
values should be used because they are based on the aspherical Hirshfeld
stockholder partitioning.
;
_vrf_PLAT925_mg14_mo_rks_anh_rel
;
PROBLEM: The Reported and Calculated Rho(max) Differ by .      16.92 eA-3  
RESPONSE: In the checkCIF routine, the residual densities are
calculated using spherical atomic form factors based on the submitted
geometry. "Note: F(obs) from FCF and F(calc) from CIF model" This is
incorrect for the case of an aspherical refinement. The submitted F(calc)
values should be used because they are based on the aspherical Hirshfeld
stockholder partitioning.
;
_vrf_PLAT972_mg14_mo_rks_anh_rel
;
PROBLEM: Check Calcd Resid. Dens.  0.40A   From Au1            -5.27 eA-3  
RESPONSE: In the checkCIF routine, the residual densities are
calculated using spherical atomic form factors based on the submitted
geometry. "Note: F(obs) from FCF and F(calc) from CIF model" This is
incorrect for the case of an aspherical refinement. The submitted F(calc)
values should be used because they are based on the aspherical Hirshfeld
stockholder partitioning.
;
_vrf_PLAT973_mg14_mo_rks_anh_rel
;
PROBLEM: Check Calcd Positive Resid. Density on       Au1      18.58 eA-3  
RESPONSE: In the checkCIF routine, the residual densities are
calculated using spherical atomic form factors based on the submitted
geometry. "Note: F(obs) from FCF and F(calc) from CIF model" This is
incorrect for the case of an aspherical refinement. The submitted F(calc)
values should be used because they are based on the aspherical Hirshfeld
stockholder partitioning.
;
_vrf_PLAT351_mg14_mo_rks_anh_rel
;
PROBLEM: Long   C-H (X0.96,N1.08A)  C5       - H5       .       1.12 Ang.  
RESPONSE: The hydrogen atom positions have been refined with HAR, therefore,
 in some cases, bond lengths do not correspond to the neutron value.
;
_vrf_PLAT971_mg14_mo_rks_anh_rel
;
PROBLEM: Check Calcd Resid. Dens.  0.69A   From Au1             2.24 eA-3  
RESPONSE: In the checkCIF routine, the residual densities are
calculated using spherical atomic form factors based on the submitted
geometry. "Note: F(obs) from FCF and F(calc) from CIF model" This is
incorrect for the case of an aspherical refinement. The submitted F(calc)
values should be used because they are based on the aspherical Hirshfeld
stockholder partitioning.
;
_vrf_PLAT230_mg14_mo_rks_anh_rel
;
PROBLEM: Hirshfeld Test Diff for    P1       --C16      .        5.5 s.u.  
RESPONSE: Manual inspection of the thermal ellipsoids doesnot indicate any 
problems.
;
# end Validation Reply Form

data_mg14_mo_rks_rel

_audit_creation_date                2020-6-17
_audit_creation_method              'Tonto 20.04.15 github v. 97c7857'

_publ_contact_author_address
;
Biological and Chemical Research Centre
Faculty of Chemistry
University of Warsaw
\.Zwirki i Wigury 101
02-089 Warszawa
Poland
;
_publ_contact_author_email 'kwozniak@chem.uw.edu.pl'
_publ_contact_author_name  'Krzysztof Wo\'zniak'
_publ_contact_author_phone  ?
loop_
_publ_author_name
_publ_author_address
'Sylwia Pawl\;edzio'
;Biological and Chemical Research Centre
Faculty of Chemistry
University of Warsaw
\.Zwirki i Wigury 101
02-089 Warszawa
Poland
;
'Maura Malinska'
;Biological and Chemical Research Centre
Faculty of Chemistry
University of Warsaw
\.Zwirki i Wigury 101
02-089 Warszawa
Poland
;
'Krzysztof Wo\'zniak'
;Biological and Chemical Research Centre
Faculty of Chemistry
University of Warsaw
\.Zwirki i Wigury 101
02-089 Warszawa
Poland
;
'Magdalena Woi\'nska'
;Biological and Chemical Research Centre
Faculty of Chemistry
University of Warsaw
\.Zwirki i Wigury 101
02-089 Warszawa
Poland
;
'Jakub Wojciechowski'
;Rigaku Europe SE
Hugenottenallee 167
63263 Neu-Isenburg
Germany
;
'Lorraine A. Malaspina'
;Department of Chemistry and Biochemistry
University of Bern
Freiestrasse 3
3012 Bern
Switzerland
;
'Florian Kleemiss'
;Department of Chemistry and Biochemistry
University of Bern
Freiestrasse 3
3012 Bern
Switzerland
;
'Simon Grabowsky'
;Department of Chemistry and Biochemistry
University of Bern
Freiestrasse 3
3012 Bern
Switzerland
;

# ========
# Crystal
# ========

_exptl_crystal_size_max            0.2
_exptl_crystal_size_mid            0.139
_exptl_crystal_size_min            0.11
_exptl_absorpt_special_details     ?
_exptl_crystal_colour              colourless
_exptl_crystal_colour_lustre       .
_exptl_crystal_colour_modifier     .
_exptl_crystal_density_diffrn      1.802
_exptl_crystal_density_meas        ?
_exptl_crystal_density_method      ?
_exptl_crystal_description         block
_exptl_crystal_F_000               2400

# ========
# Experimental data
# ========

_diffrn_measurement_device         'four-circle diffractometer'
_diffrn_measurement_device_type    'XtaLAB Synergy, Dualflex, HyPix'
_diffrn_measurement_method         '\w scans'
_diffrn_detector_type              HyPix
_diffrn_reflns_number              482446
_diffrn_reflns_av_R_equivalents    0.0539
_diffrn_reflns_theta_full          25.242
_diffrn_reflns_theta_max           45.294
_diffrn_reflns_theta_min           1.922
_diffrn_ambient_temperature        93(3)
_diffrn_measured_fraction_theta_full  1.000
_diffrn_measured_fraction_theta_max  1.000
_diffrn_radiation_monochromator    mirror
_diffrn_radiation_probe            x-ray
_diffrn_radiation_type             'Mo K\a'
_diffrn_radiation_wavelength       0.71073
_diffrn_source                     'micro-focus sealed X-ray tube'
_diffrn_source_type                'PhotonJet (Mo) X-ray Source'
_reflns_Friedel_coverage           0.000
_reflns_Friedel_fraction_full      .
_reflns_Friedel_fraction_max       .
_reflns_number_gt                  16914
_reflns_number_total               19253
_reflns_odcompleteness_completeness  99.99
_reflns_odcompleteness_iscentric   1
_reflns_odcompleteness_theta       40.15


# ==================
# Chemical information
# ==================

_chemical_name_common               mg14
_chemical_formula_moiety           'C27 H19 Au Cl O P'
_chemical_formula_sum              'C27 H19 Au Cl O P'
_chemical_formula_weight           622.81
_chemical_compound_source           'see text'
_chemical_absolute_configuration    unk


# ==========
# QCr method
# ==========

_QCr_calc_method                    'Kohn-Sham/b3lypgxb3lypgc/SCCF L=1 R=8.0 A'
_QCr_calc_spinorbital_kind          'restricted'
_QCr_calc_gaussian_basis_set        'DZP-DKH-unc'
_QCr_calc_gaussian_basis_set_kind   'cartesian'
_QCr_calc_basis_max_l               '3'

_QCr_calc_unit                      'See _atom_site_* in tonto.cif2'
_QCr_calc_unit_spin_multiplicity    1
_QCr_calc_unit_n_electrons          300
_QCr_calc_unit_n_alpha_electrons    150
_QCr_calc_unit_n_beta_electrons     150

_QCr_Becke_grid_kind                mura_knowles
_QCr_Becke_grid_accuracy            high
_QCr_Becke_grid_L_angular_grid      35
_QCr_Becke_grid_L_H_angular_grid    29
_QCr_Becke_grid_reduce_L_H_ang_grid T
_QCr_Becke_grid_core_pruning_scheme jayatilaka2
_QCr_Becke_grid_scale_H-He_grid     T
_QCr_Becke_grid_n_pts_for_row_1     5670
_QCr_Becke_grid_n_pts_for_row_2     8960
_QCr_Becke_grid_n_pts_for_row_3     10282
_QCr_Becke_grid_n_radial_H_pts      35
_QCr_Becke_grid_H_pts_per_n_shell   5
_QCr_Becke_grid_basis_fn_cutoff     .1E-09
_QCr_Becke_grid_rho_cutoff          .1E-05


# ========
# Symmetry
# ========

_symmetry_cell_setting              Monoclinic
_symmetry_space_group_name_H-M      'c 1 2/c 1'
_symmetry_space_group_name_Hall     '-c 2yc'
_symmetry_Int_Tables_number         '15'

loop_
    _symmetry_equiv_pos_as_xyz
'+x, +y, +z'
'+x+1/2, +y+1/2, +z'
'-x, -y, -z'
'-x+1/2, -y+1/2, -z'
 '-x, +y, -z+1/2'
'-x+1/2, +y+1/2, -z+1/2'
 '+x, -y, +z+1/2'
'+x+1/2, -y+1/2, +z+1/2'

# =========
# Unit cell
# =========

_cell_measurement_reflns_used      178236
_cell_measurement_temperature      93(3)
_cell_measurement_theta_max        57.0670
_cell_measurement_theta_min        1.8710

_cell_length_a                  17.68955(19)
_cell_length_b                  12.24357(14)
_cell_length_c                  21.26596(18)
_cell_angle_alpha               90.000000(0)
_cell_angle_beta                  94.6500(9)
_cell_angle_gamma               90.000000(0)
_cell_volume                      4590.69(8)

_cell_formula_units_Z               8.000000

_atom_sites_solution_hydrogens      HAR

# ===============
# Refinement data
# ===============

_refine_ls_kind                     'Hirshfeld atom refinement (HAR)'
_refine_ls_method_description
;
   S.C. Capelli, H.-B. Burgi, B. Dittrich, S.Grabowsky
   and Dylan Jayatilaka, IUCrJ (2014). 1, 361-379
;
_refine_QCr_Psi_constraint          'none'

_refine_ls_SVD_threshold            0.1E-02
_refine_ls_coordinate_system        cartesian
_refine_ls_structure_factor_coeff   F
_refine_ls_matrix_type              full
_refine_ls_R_factor_gt              0.0237
_refine_ls_R_factor_all             0.0237
_refine_ls_wR_factor_gt             0.0241
_refine_ls_wR_factor_all            0.0241
_refine_ls_R_Fsqd_factor            0.0277
_refine_ls_goodness_of_fit_gt       1.4688
_refine_ls_goodness_of_fit_all      1.4688
_refine_ls_number_reflns            19255
_refine_ls_number_parameters        356
_refine_ls_number_restraints        0
_refine_ls_number_constraints       95
_refine_ls_hydrogen_treatment       refall
_refine_ls_weighting_scheme         sigma
_refine_ls_weighting_details        'w=1/\s(F)'
_refine_ls_shift/su_conv_tol        0.0100
_refine_ls_shift/su_max             0.0010
_refine_ls_shift/su_max_mean        0.0001
_refine_ls_shift/su_max_par         'H24 Uxz'
_refine_ls_extinction_method        none

_refine_diff_density_max            3.54
_refine_diff_density_min            -0.97
_refine_diff_density_rms            0.1002
_refine_diff_density_max_atom       0.3307
_refine_diff_density_max_atom_tag   Au1
_refine_diff_density_min_atom       -0.1745
_refine_diff_density_min_atom_tag   H15
_refine_diff_density_rms_atom       0.0862

_refine_special_details
;
  .  H thermal motions refined isotropically.
  .  Hirshfeld atom refinement:
     .  Uses aspherical atomic scattering factors
        obtained from Hirshfeld partitioning of a
        gaussian quantum chemical wavefunction.
     .  Hirshfeld weight functions obtained from
        spherically averaged unrestricted atomic
        densities.
;


# ======================
# Fractional coordinates
# ======================

loop_
_atom_site_label
_atom_site_fract_x
_atom_site_fract_y
_atom_site_fract_z
_atom_site_U_iso_or_equiv
_atom_site_adp_type
_atom_site_occupancy
_atom_site_disorder_group
  Au1  0.5563153(17)   0.239487(3)   0.5780610(13)  0.018641(14)  Uani  1.000000  0
   P1  0.634422(12)    0.315484(18)  0.656207(9)    0.01591(7)    Uani  1.000000  0
  Cl1  0.083312(16)   -0.02739(3)    0.477048(17)   0.03623(13)   Uani  1.000000  0
   O1  0.42198(5)      0.05851(7)    0.36689(4)     0.0298(3)     Uani  1.000000  0
   C1  0.48748(6)      0.17574(8)    0.50933(4)     0.0235(3)     Uani  1.000000  0
  C11  0.75203(5)      0.32633(7)    0.57933(4)     0.0199(3)     Uani  1.000000  0
  H11  0.7025(11)      0.3310(18)    0.5416(9)      0.032(5)      Uiso  1.000000  0
  C10  0.73368(4)      0.31195(7)    0.64139(4)     0.0181(3)     Uani  1.000000  0
   C5  0.27626(5)     -0.01304(7)    0.39342(5)     0.0230(3)     Uani  1.000000  0
   H5  0.3001(14)     -0.052(2)      0.3508(12)     0.049(6)      Uiso  1.000000  0
   C9  0.28853(6)      0.10727(8)    0.48349(4)     0.0231(3)     Uani  1.000000  0
   H9  0.3210(13)      0.163(2)      0.5117(11)     0.050(6)      Uiso  1.000000  0
  C16  0.62614(5)      0.25456(6)    0.73275(4)     0.0177(3)     Uani  1.000000  0
   C6  0.20305(6)     -0.04000(8)    0.40698(5)     0.0252(4)     Uani  1.000000  0
   H6  0.1703(12)     -0.1001(17)    0.3763(9)      0.033(5)      Uiso  1.000000  0
  C15  0.79154(5)      0.30209(9)    0.68972(4)     0.0243(3)     Uani  1.000000  0
  H15  0.7804(13)      0.296(2)      0.7380(10)     0.041(5)      Uiso  1.000000  0
   C4  0.31953(5)      0.05958(7)    0.43194(4)     0.0196(3)     Uani  1.000000  0
  C25  0.57090(8)      0.67811(9)    0.67052(5)     0.0320(5)     Uani  1.000000  0
  H25  0.559(2)        0.763(2)      0.6691(18)     0.065(10)     Uiso  1.000000  0
  C12  0.82761(5)      0.33420(8)    0.56604(4)     0.0228(3)     Uani  1.000000  0
  H12  0.8379(11)      0.3464(17)    0.5194(9)      0.036(5)      Uiso  1.000000  0
   C2  0.44675(6)      0.13534(8)    0.46649(4)     0.0242(3)     Uani  1.000000  0
  C27  0.66784(6)      0.54086(9)    0.66341(5)     0.0269(4)     Uani  1.000000  0
  H27  0.7254(15)      0.516(2)      0.6601(12)     0.055(7)      Uiso  1.000000  0
  C22  0.61356(5)      0.45928(7)    0.66488(4)     0.0191(3)     Uani  1.000000  0
   C3  0.39909(5)      0.08316(7)    0.41775(4)     0.0215(3)     Uani  1.000000  0
   C8  0.21466(6)      0.08263(9)    0.49689(5)     0.0261(4)     Uani  1.000000  0
   H8  0.1883(15)      0.121(2)      0.5345(12)     0.059(7)      Uiso  1.000000  0
   C7  0.17334(5)      0.00812(8)    0.45892(5)     0.0248(4)     Uani  1.000000  0
  C21  0.64384(6)      0.31133(8)    0.78905(4)     0.0236(3)     Uani  1.000000  0
  H21  0.6636(13)      0.402(2)      0.7878(10)     0.042(6)      Uiso  1.000000  0
  C13  0.88515(5)      0.32574(8)    0.61439(5)     0.0238(3)     Uani  1.000000  0
  H13  0.9416(15)      0.353(2)      0.6037(13)     0.061(7)      Uiso  1.000000  0
  C23  0.53786(6)      0.48787(9)    0.66959(7)     0.0307(4)     Uani  1.000000  0
  H23  0.4934(15)      0.429(2)      0.6720(13)     0.061(7)      Uiso  1.000000  0
  C17  0.60133(6)      0.14662(8)    0.73484(4)     0.0235(3)     Uani  1.000000  0
  H17  0.5890(12)      0.1062(17)    0.6937(9)      0.038(5)      Uiso  1.000000  0
  C18  0.59476(7)      0.09565(9)    0.79255(5)     0.0281(4)     Uani  1.000000  0
  H18  0.5730(19)      0.016(3)      0.7944(16)     0.089(10)     Uiso  1.000000  0
  C19  0.61263(6)      0.15190(9)    0.84845(4)     0.0264(4)     Uani  1.000000  0
  H19  0.6008(13)      0.1135(18)    0.8940(10)     0.041(5)      Uiso  1.000000  0
  C26  0.64575(8)      0.65064(9)    0.66572(6)     0.0321(5)     Uani  1.000000  0
  H26  0.6886(15)      0.714(3)      0.6650(13)     0.057(7)      Uiso  1.000000  0
  C24  0.51665(8)      0.59638(11)   0.67338(7)     0.0366(5)     Uani  1.000000  0
  H24  0.455(2)        0.610(3)      0.6812(19)     0.116(14)     Uiso  1.000000  0
  C20  0.63720(9)      0.25985(9)    0.84667(5)     0.0280(4)     Uani  1.000000  0
  H20  0.6538(15)      0.297(2)      0.8926(12)     0.048(6)      Uiso  1.000000  0
  C14  0.86704(5)      0.30870(10)   0.67583(5)     0.0263(4)     Uani  1.000000  0
  H14  0.9050(15)      0.304(2)      0.7148(12)     0.055(6)      Uiso  1.000000  0


# ====
# ADPs
# ====

loop_
_atom_site_aniso_label
_atom_site_aniso_U_11
_atom_site_aniso_U_22
_atom_site_aniso_U_33
_atom_site_aniso_U_12
_atom_site_aniso_U_13
_atom_site_aniso_U_23
  Au1  0.018099(14)  0.024218(15)  0.013722(13)  -0.004301(8)   0.002005(8)  -0.003715(8)
   P1  0.01539(7)    0.01956(8)    0.01283(7)    -0.00100(6)    0.00144(5)   -0.00224(5)
  Cl1  0.02077(9)    0.04659(16)   0.04182(15)   -0.00192(9)    0.00556(9)    0.00954(12)
   O1  0.0320(3)     0.0348(4)     0.0236(3)     -0.0146(3)     0.0085(3)    -0.0128(3)
   C1  0.0242(3)     0.0295(4)     0.0169(3)     -0.0087(3)     0.0016(2)    -0.0045(3)
  C11  0.0194(3)     0.0251(3)     0.0156(3)      0.0014(2)     0.0033(2)     0.0010(2)
  C10  0.0166(3)     0.0230(3)     0.0148(2)      0.0003(2)     0.0025(2)    -0.0010(2)
   C5  0.0218(3)     0.0202(3)     0.0268(4)     -0.0052(2)     0.0015(3)    -0.0061(3)
   C9  0.0265(4)     0.0250(3)     0.0178(3)     -0.0022(3)     0.0014(3)    -0.0025(2)
  C16  0.0190(3)     0.0198(3)     0.0144(2)     -0.0005(2)     0.0032(2)    -0.00279(19)
   C6  0.0215(3)     0.0212(3)     0.0327(4)     -0.0040(3)     0.0009(3)    -0.0027(3)
  C15  0.0182(3)     0.0381(5)     0.0166(3)      0.0009(3)     0.0011(2)     0.0002(3)
   C4  0.0227(3)     0.0180(3)     0.0181(3)     -0.0047(2)     0.0012(2)    -0.0020(2)
  C25  0.0485(7)     0.0216(4)     0.0253(4)      0.0057(4)    -0.0010(4)    -0.0008(3)
  C12  0.0209(3)     0.0277(4)     0.0208(3)      0.0010(3)     0.0070(3)     0.0023(3)
   C2  0.0263(4)     0.0286(4)     0.0178(3)     -0.0106(3)     0.0014(3)    -0.0052(3)
  C27  0.0280(4)     0.0243(4)     0.0292(4)     -0.0051(3)     0.0077(3)    -0.0077(3)
  C22  0.0200(3)     0.0205(3)     0.0167(3)     -0.0003(2)     0.0004(2)    -0.0007(2)
   C3  0.0248(3)     0.0212(3)     0.0185(3)     -0.0077(2)     0.0027(2)    -0.0045(2)
   C8  0.0258(4)     0.0316(4)     0.0211(3)      0.0018(3)     0.0034(3)     0.0006(3)
   C7  0.0211(3)     0.0257(4)     0.0276(4)      0.0002(3)     0.0020(3)     0.0056(3)
  C21  0.0337(4)     0.0219(3)     0.0151(3)     -0.0010(3)     0.0013(3)    -0.0035(2)
  C13  0.0178(3)     0.0281(4)     0.0259(4)      0.0013(3)     0.0052(3)     0.0009(3)
  C23  0.0212(4)     0.0250(4)     0.0449(6)      0.0042(3)    -0.0030(4)     0.0007(4)
  C17  0.0312(4)     0.0211(3)     0.0186(3)     -0.0042(3)     0.0043(3)    -0.0023(2)
  C18  0.0376(5)     0.0241(4)     0.0231(4)     -0.0038(3)     0.0051(3)     0.0024(3)
  C19  0.0317(4)     0.0298(4)     0.0182(3)      0.0034(3)     0.0061(3)     0.0038(3)
  C26  0.0437(6)     0.0228(4)     0.0309(5)     -0.0057(4)     0.0092(4)    -0.0062(3)
  C24  0.0320(5)     0.0275(5)     0.0487(6)      0.0104(4)    -0.0064(5)    -0.0013(4)
  C20  0.0417(5)     0.0278(4)     0.0146(3)      0.0036(3)     0.0024(3)    -0.0023(2)
  C14  0.0174(3)     0.0382(5)     0.0231(3)      0.0012(3)     0.0008(3)     0.0002(3)


# ============
# Bond lengths
# ============

loop_
 _geom_bond_atom_site_label_1
 _geom_bond_atom_site_label_2
 _geom_bond_distance
  Au1  P1  2.2725(2)
  Au1  C1  1.9849(9)
  Cl1  C7  1.7243(10)
   P1 C10   1.8094(8)
   P1 C16   1.8073(9)
   P1 C22   1.8113(9)
   O1  C3  1.2232(11)
   C1  C2  1.2196(12)
  C11 C10  1.3955(11)
  C11 C12  1.3921(12)
  C10 C15  1.3957(12)
   C5  C6  1.3892(13)
   C5  C4  1.3949(12)
   C9  C4  1.3931(12)
   C9  C8  1.3929(15)
  C16 C21  1.3977(11)
  C16 C17  1.3944(12)
   C6  C7  1.3919(15)
  C15 C14  1.3932(13)
   C4  C3  1.4913(12)
  C25 C26  1.378(2)
  C25 C24  1.391(2)
  C12 C13  1.3909(14)
   C2  C3  1.4322(12)
  C27 C22  1.3877(13)
  C27 C26  1.4017(16)
  C22 C23  1.3956(14)
   C8  C7  1.3866(16)
  C21 C20  1.3914(14)
  C13 C14  1.3861(14)
  C23 C24  1.3846(16)
  C17 C18  1.3901(14)
  C18 C19  1.3880(15)
  C19 C20  1.3929(16)
  C11 H11   1.14(2)
   C5  H5   1.14(3)
   C9  H9   1.05(2)
   C6  H6   1.11(2)
  C15 H15   1.06(2)
  C25 H25   1.06(3)
  C12 H12   1.033(19)
  C27 H27   1.07(3)
   C8  H8   1.07(3)
  C21 H21   1.17(2)
  C13 H13   1.09(3)
  C23 H23   1.07(3)
  C17 H17   1.01(2)
  C18 H18   1.05(3)
  C19 H19   1.11(2)
  C26 H26   1.08(3)
  C24 H24   1.12(4)
  C20 H20   1.10(3)
  C14 H14   1.03(3)

# ===========
# Bond Angles
# ===========

loop_
 _geom_angle_atom_site_label_1
 _geom_angle_atom_site_label_2
 _geom_angle_atom_site_label_3
 _geom_angle
  Au1   P1   C10     113.82(3)
  Au1   P1   C16     113.63(3)
  Au1   P1   C22     110.83(3)
  Au1   C1    C2     178.36(9)
  Cl1   C7    C6     119.06(8)
  Cl1   C7    C8     119.24(8)
   P1  Au1    C1     178.98(3)
   P1  C10   C11     117.71(6)
   P1  C10   C15     122.54(6)
   P1  C16   C21     122.50(6)
   P1  C16   C17     117.94(6)
   P1  C22   C27     123.38(7)
   P1  C22   C23     117.11(7)
   O1   C3    C4     121.11(8)
   O1   C3    C2     122.16(9)
  C10   P1   C16     107.32(4)
  C10   P1   C22     104.45(4)
  C16   P1   C22     106.10(4)
   C1   C2    C3    177.32(11)
  C11  C10   C15    119.63(8)
  C11  C12   C13    120.14(8)
  C10  C11   C12    120.10(8)
  C10  C15   C14    119.82(8)
   C5   C6    C7    118.85(9)
   C5   C4    C9    119.80(8)
   C5   C4    C3    119.11(8)
   C9   C4    C3    121.07(8)
   C9   C8    C7    118.84(9)
  C16  C21   C20    120.00(9)
  C16  C17   C18    120.17(9)
   C6   C5    C4    120.39(9)
   C6   C7    C8    121.70(9)
  C15  C14   C13    120.49(9)
   C4   C9    C8    120.39(9)
   C4   C3    C2    116.73(8)
  C25  C26   C27    120.60(11)
  C25  C24   C23    119.77(12)
  C12  C13   C14    119.79(8)
  C27  C22   C23    119.40(9)
  C22  C27   C26    119.60(10)
  C22  C23   C24    120.73(11)
  C21  C16   C17    119.56(8)
  C21  C20   C19    120.16(9)
  C17  C18   C19    120.26(9)
  C18  C19   C20    119.84(9)
  C26  C25   C24    119.88(10)
  C11  C12   H12     116.8(11)
  C10  C11   H11     116.5(10)
  C10  C15   H15     122.3(13)
   C5   C6    H6     119.0(11)
   C9   C8    H8     122.2(14)
  C16  C21   H21     120.0(11)
  C16  C17   H17     118.8(12)
   C6   C5    H5     118.4(13)
  C15  C14   H14     113.7(14)
   C4   C5    H5     121.2(13)
   C4   C9    H9     119.4(13)
  C25  C26   H26     120.3(15)
  C25  C24   H24      125(2)
  C12  C11   H11     123.4(10)
  C12  C13   H13     116.7(14)
  C27  C26   H26     119.1(15)
  C22  C27   H27     117.3(14)
  C22  C23   H23     123.4(15)
   C8   C9    H9     120.2(13)
   C7   C6    H6     122.2(11)
   C7   C8    H8     118.9(14)
  C21  C20   H20     124.1(14)
  C13  C12   H12     123.1(11)
  C13  C14   H14     125.8(14)
  C23  C24   H24      115(2)
  C17  C18   H18     120.5(19)
  C18  C17   H17     121.1(12)
  C18  C19   H19     119.4(12)
  C19  C18   H18     119.1(19)
  C19  C20   H20     115.6(14)
  C26  C25   H25      115(2)
  C26  C27   H27     123.1(14)
  C24  C25   H25      125(2)
  C24  C23   H23     115.9(15)
  C20  C21   H21     120.0(11)
  C20  C19   H19     120.4(12)
  C14  C15   H15     117.6(13)
  C14  C13   H13     121.8(14)

# start Validation Reply Form
_vrf_PLAT925_mg14_mo_rks_rel
;
PROBLEM: The Reported and Calculated Rho(max) Differ by .       8.30 eA-3  
RESPONSE: In the checkCIF routine, the residual densities are
calculated using spherical atomic form factors based on the submitted
geometry. "Note: F(obs) from FCF and F(calc) from CIF model" This is
incorrect for the case of an aspherical refinement. The submitted F(calc)
values should be used because they are based on the aspherical Hirshfeld
stockholder partitioning.
;
_vrf_PLAT973_mg14_mo_rks_rel
;
PROBLEM: Check Calcd Positive Resid. Density on       Au1      11.84 eA-3  
RESPONSE: In the checkCIF routine, the residual densities are
calculated using spherical atomic form factors based on the submitted
geometry. "Note: F(obs) from FCF and F(calc) from CIF model" This is
incorrect for the case of an aspherical refinement. The submitted F(calc)
values should be used because they are based on the aspherical Hirshfeld
stockholder partitioning.
;
_vrf_PLAT351_mg14_mo_rks_rel
;
PROBLEM: Long   C-H (X0.96,N1.08A)  C5       - H5       .       1.14 Ang.  
RESPONSE: The hydrogen atom positions have been refined with HAR, therefore,
 in some cases, bond lengths do not correspond to the neutron value.
;
_vrf_PLAT094_mg14_mo_rks_rel
;
PROBLEM: Ratio of Maximum / Minimum Residual Density ....       3.65 Report
RESPONSE: For this crystal structure, the gold atom showed the presence of
anharmonic vibrations. The applied model does not account for anharmonicity.
;
# end Validation Reply Form
data_SP8_IAM
_audit_creation_date               2020-11-06

_publ_contact_author_address      
;
Biological and Chemical Research Centre
Faculty of Chemistry
University of Warsaw
\.Zwirki i Wigury 101
02-089 Warszawa
Poland
;
_publ_contact_author_email 'kwozniak@chem.uw.edu.pl'
_publ_contact_author_name  'Krzysztof Wo\'zniak'
_publ_contact_author_phone  ?
loop_
_publ_author_name                 
_publ_author_address
'Sylwia Pawl\;edzio'
;Biological and Chemical Research Centre
Faculty of Chemistry
University of Warsaw
\.Zwirki i Wigury 101
02-089 Warszawa
Poland
;
'Maura Malinska'
;Biological and Chemical Research Centre
Faculty of Chemistry
University of Warsaw
\.Zwirki i Wigury 101
02-089 Warszawa
Poland
;
'Krzysztof Wo\'zniak'
;Biological and Chemical Research Centre
Faculty of Chemistry
University of Warsaw
\.Zwirki i Wigury 101
02-089 Warszawa
Poland
;
'Magdalena Woi\'nska'
;Biological and Chemical Research Centre
Faculty of Chemistry
University of Warsaw
\.Zwirki i Wigury 101
02-089 Warszawa
Poland
;
'Jakub Wojciechowski'
;Rigaku Europe SE
Hugenottenallee 167
63263 Neu-Isenburg
Germany
;
'Lorraine A. Malaspina'
;Department of Chemistry and Biochemistry
University of Bern
Freiestrasse 3
3012 Bern
Switzerland
;
'Florian Kleemiss'
;Department of Chemistry and Biochemistry
University of Bern
Freiestrasse 3
3012 Bern
Switzerland
;
'Simon Grabowsky'
;Department of Chemistry and Biochemistry
University of Bern
Freiestrasse 3
3012 Bern
Switzerland
;
_audit_creation_method
;
Olex2 1.3
(compiled 2020.07.31 svn.rc2a77460 for OlexSys, GUI svn.r6145)
;
_shelx_SHELXL_version_number       '2018/3'
_audit_contact_author_address      ?
_audit_contact_author_email        ?
_audit_contact_author_name         ''
_audit_contact_author_phone        ?
_publ_contact_author_id_orcid      ?
_publ_section_references
;
Dolomanov, O.V., Bourhis, L.J., Gildea, R.J, Howard, J.A.K. & Puschmann, H.
 (2009), J. Appl. Cryst. 42, 339-341.

Sheldrick, G.M. (2008). Acta Cryst. A64, 112-122.

Sheldrick, G.M. (2015). Acta Cryst. C71, 3-8.
;
_chemical_name_common              ?
_chemical_name_systematic          ?
_chemical_formula_moiety           'C27 H19 Au Cl O P'
_chemical_formula_sum              'C27 H19 Au Cl O P'
_chemical_formula_weight           622.81
_chemical_melting_point            ?
loop_
  _atom_type_symbol
  _atom_type_description
  _atom_type_scat_dispersion_real
  _atom_type_scat_dispersion_imag
  _atom_type_scat_source
 'C' 'C' -0.0013 0.0001 'International Tables Vol C Tables 4.2.6.8 and 6.1.1.4'
 'H' 'H' 0.0000 0.0000 'International Tables Vol C Tables 4.2.6.8 and 6.1.1.4'
 'Au' 'Au' -1.0970 1.5108
 'International Tables Vol C Tables 4.2.6.8 and 6.1.1.4'
 'Cl' 'Cl' 0.0111 0.0181 'International Tables Vol C Tables 4.2.6.8 and 6.1.1.4'
 'O' 'O' -0.0018 0.0006 'International Tables Vol C Tables 4.2.6.8 and 6.1.1.4'
 'P' 'P' 0.0046 0.0104 'International Tables Vol C Tables 4.2.6.8 and 6.1.1.4'

_shelx_space_group_comment
;
The symmetry employed for this shelxl refinement is uniquely defined
by the following loop, which should always be used as a source of
symmetry information in preference to the above space-group names.
They are only intended as comments.
;
_space_group_crystal_system        'monoclinic'
_space_group_IT_number             15
_space_group_name_H-M_alt          'C 1 2/c 1'
_space_group_name_Hall             '-C 2yc'
loop_
  _space_group_symop_operation_xyz
 'x, y, z'
 '-x, y, -z+1/2'
 'x+1/2, y+1/2, z'
 '-x+1/2, y+1/2, -z+1/2'
 '-x, -y, -z'
 'x, -y, z-1/2'
 '-x+1/2, -y+1/2, -z'
 'x+1/2, -y+1/2, z-1/2'

_cell_length_a                     17.7234(6)
_cell_length_b                     12.2442(5)
_cell_length_c                     21.3184(8)
_cell_angle_alpha                  90
_cell_angle_beta                   94.6480(16)
_cell_angle_gamma                  90
_cell_volume                       4611.1(3)
_cell_formula_units_Z              8
_cell_measurement_reflns_used      288963
_cell_measurement_temperature      80.01
_cell_measurement_theta_max        15.495
_cell_measurement_theta_min        0.707
_shelx_estimated_absorpt_T_max     ?
_shelx_estimated_absorpt_T_min     ?
_exptl_absorpt_coefficient_mu      0.377
_exptl_absorpt_correction_T_max    0.7439
_exptl_absorpt_correction_T_min    0.6627
_exptl_absorpt_correction_type     multi-scan
_exptl_absorpt_process_details
;
 SADABS 2016/2: Krause, L., Herbst-Irmer, R., Sheldrick G.M. & Stalke D.,
 J. Appl. Cryst. 48 (2015) 3-10
;
_exptl_absorpt_special_details     ?
_exptl_crystal_colour              colourless
_exptl_crystal_colour_lustre       .
_exptl_crystal_colour_modifier     .
_exptl_crystal_colour_primary      colourless
_exptl_crystal_density_diffrn      1.794
_exptl_crystal_density_meas        ?
_exptl_crystal_density_method      ?
_exptl_crystal_description         block
_exptl_crystal_F_000               2400
_exptl_transmission_factor_max     ?
_exptl_transmission_factor_min     ?
_diffrn_reflns_av_R_equivalents    0.0582
_diffrn_reflns_av_unetI/netI       0.0221
_diffrn_reflns_Laue_measured_fraction_full  0.972
_diffrn_reflns_Laue_measured_fraction_max  0.986
_diffrn_reflns_limit_h_max         38
_diffrn_reflns_limit_h_min         -38
_diffrn_reflns_limit_k_max         26
_diffrn_reflns_limit_k_min         -26
_diffrn_reflns_limit_l_max         45
_diffrn_reflns_limit_l_min         -45
_diffrn_reflns_number              288963
_diffrn_reflns_point_group_measured_fraction_full  0.972
_diffrn_reflns_point_group_measured_fraction_max  0.986
_diffrn_reflns_theta_full          8.564
_diffrn_reflns_theta_max           15.495
_diffrn_reflns_theta_min           0.707
_diffrn_ambient_temperature        80.01
_diffrn_detector_area_resol_mean   ?
_diffrn_measured_fraction_theta_full  0.972
_diffrn_measured_fraction_theta_max  0.986
_diffrn_measurement_method         ?
_diffrn_measurement_device_type    'SPring-8 BL02B1'
_diffrn_detector                   'pixel'
_diffrn_detector_type              'Pilatus3 X 1M CdTe'
_diffrn_radiation_type             synchrotron
_diffrn_radiation_wavelength       0.2482
_diffrn_source                     ?
_diffrn_source_current             100.0
_diffrn_source_power               0.8
_diffrn_source_voltage             8.0
_reflns_Friedel_coverage           0.000
_reflns_Friedel_fraction_full      .
_reflns_Friedel_fraction_max       .
_reflns_number_gt                  21044
_reflns_number_total               23743
_reflns_special_details
;
 Reflections were merged by SHELXL according to the crystal
 class for the calculation of statistics and refinement.
 
 _reflns_Friedel_fraction is defined as the number of unique
 Friedel pairs measured divided by the number that would be
 possible theoretically, ignoring centric projections and
 systematic absences.
;
_reflns_threshold_expression       'I > 2\s(I)'
_computing_cell_refinement         ?
_computing_data_collection         ?
_computing_data_reduction          ?
_computing_molecular_graphics      'Olex2 1.3 (Dolomanov et al., 2009)'
_computing_publication_material    'Olex2 1.3 (Dolomanov et al., 2009)'
_computing_structure_refinement    'SHELXL 2018/3 (Sheldrick, 2015)'
_computing_structure_solution      'SHELXS  (Sheldrick, 2008)'
_refine_diff_density_max           2.068
_refine_diff_density_min           -1.097
_refine_diff_density_rms           0.119
_refine_ls_extinction_coef         .
_refine_ls_extinction_method       none
_refine_ls_goodness_of_fit_ref     1.083
_refine_ls_hydrogen_treatment      refall
_refine_ls_matrix_type             full
_refine_ls_number_parameters       356
_refine_ls_number_reflns           23743
_refine_ls_number_restraints       0
_refine_ls_R_factor_all            0.0216
_refine_ls_R_factor_gt             0.0179
_refine_ls_restrained_S_all        1.083
_refine_ls_shift/su_max            0.008
_refine_ls_shift/su_mean           0.000
_refine_ls_structure_factor_coef   Fsqd
_refine_ls_weighting_details      
 'w=1/[\s^2^(Fo^2^)+(0.0151P)^2^+2.7293P] where P=(Fo^2^+2Fc^2^)/3'
_refine_ls_weighting_scheme        calc
_refine_ls_wR_factor_gt            0.0452
_refine_ls_wR_factor_ref           0.0497
_refine_special_details            ?
_olex2_refinement_description
;
;
_atom_sites_solution_hydrogens     difmap
_atom_sites_solution_primary       direct
_atom_sites_solution_secondary     ?
loop_
  _atom_site_label
  _atom_site_type_symbol
  _atom_site_fract_x
  _atom_site_fract_y
  _atom_site_fract_z
  _atom_site_U_iso_or_equiv
  _atom_site_adp_type
  _atom_site_occupancy
  _atom_site_site_symmetry_order
  _atom_site_calc_flag
  _atom_site_refinement_flags_posn
  _atom_site_refinement_flags_adp
  _atom_site_refinement_flags_occupancy
  _atom_site_disorder_assembly
  _atom_site_disorder_group
 Au1 Au 0.55638(2) 0.23920(2) 0.57818(2) 0.01705(1) Uani 1 1 d . . . . .
 P1 P 0.63452(2) 0.31541(2) 0.65622(2) 0.01514(3) Uani 1 1 d . . . . .
 Cl1 Cl 0.08317(2) -0.02792(3) 0.47700(2) 0.03314(5) Uani 1 1 d . . . . .
 O1 O 0.42214(4) 0.05822(7) 0.36686(3) 0.02678(13) Uani 1 1 d . . . . .
 C1 C 0.48754(5) 0.17542(8) 0.50943(4) 0.02162(12) Uani 1 1 d . . . . .
 C16 C 0.62632(4) 0.25447(6) 0.73278(3) 0.01612(9) Uani 1 1 d . . . . .
 C22 C 0.61351(4) 0.45936(6) 0.66494(3) 0.01781(9) Uani 1 1 d . . . . .
 C9 C 0.28824(5) 0.10722(7) 0.48338(4) 0.02100(11) Uani 1 1 d . . . . .
 H9 H 0.3177(9) 0.1563(14) 0.5096(8) 0.023(4) Uiso 1 1 d . . . . .
 C3 C 0.39902(5) 0.08310(6) 0.41777(4) 0.01955(11) Uani 1 1 d . . . . .
 C10 C 0.73376(4) 0.31214(6) 0.64144(3) 0.01668(9) Uani 1 1 d . . . . .
 C2 C 0.44680(5) 0.13536(8) 0.46668(4) 0.02197(12) Uani 1 1 d . . . . .
 C4 C 0.31947(4) 0.05924(6) 0.43193(3) 0.01802(10) Uani 1 1 d . . . . .
 C15 C 0.79179(4) 0.30240(8) 0.68972(4) 0.02159(12) Uani 1 1 d . . . . .
 H15 H 0.7825(11) 0.2941(17) 0.7316(9) 0.033(5) Uiso 1 1 d . . . . .
 C11 C 0.75215(4) 0.32637(7) 0.57933(3) 0.01865(10) Uani 1 1 d . . . . .
 H11 H 0.7073(11) 0.3288(17) 0.5462(9) 0.038(5) Uiso 1 1 d . . . . .
 C5 C 0.27613(5) -0.01344(7) 0.39338(4) 0.02112(12) Uani 1 1 d . . . . .
 H5 H 0.2988(9) -0.0452(15) 0.3565(8) 0.025(4) Uiso 1 1 d . . . . .
 C19 C 0.61287(6) 0.15237(8) 0.84858(4) 0.02384(13) Uani 1 1 d . . . . .
 H19 H 0.6067(11) 0.1196(16) 0.8883(9) 0.035(5) Uiso 1 1 d . . . . .
 C27 C 0.66760(5) 0.54152(8) 0.66323(5) 0.02428(14) Uani 1 1 d . . . . .
 H27 H 0.7157(11) 0.5290(17) 0.6590(9) 0.036(5) Uiso 1 1 d . . . . .
 C21 C 0.64434(5) 0.31157(7) 0.78901(4) 0.02149(12) Uani 1 1 d . . . . .
 H21 H 0.6598(10) 0.3836(15) 0.7867(8) 0.028(4) Uiso 1 1 d . . . . .
 C25 C 0.57040(7) 0.67840(8) 0.67063(5) 0.02854(17) Uani 1 1 d . . . . .
 H25 H 0.5594(15) 0.7571(15) 0.6660(13) 0.041(6) Uiso 1 1 d . . . . .
 C26 C 0.64563(7) 0.65102(8) 0.66555(5) 0.02876(17) Uani 1 1 d . . . . .
 H26 H 0.6849(12) 0.704(2) 0.6634(10) 0.042(5) Uiso 1 1 d . . . . .
 C6 C 0.20309(5) -0.04047(7) 0.40694(5) 0.02290(13) Uani 1 1 d . . . . .
 H6 H 0.1736(10) -0.0945(15) 0.3808(8) 0.028(4) Uiso 1 1 d . . . . .
 C12 C 0.82763(5) 0.33444(7) 0.56601(4) 0.02114(11) Uani 1 1 d . . . . .
 H12 H 0.8388(9) 0.3464(14) 0.5241(7) 0.023(4) Uiso 1 1 d . . . . .
 C13 C 0.88521(5) 0.32591(7) 0.61438(4) 0.02191(12) Uani 1 1 d . . . . .
 H13 H 0.9345(10) 0.3339(15) 0.6055(8) 0.029(4) Uiso 1 1 d . . . . .
 C23 C 0.53750(5) 0.48751(8) 0.66980(6) 0.02690(16) Uani 1 1 d . . . . .
 H23 H 0.5003(10) 0.4342(16) 0.6698(9) 0.032(4) Uiso 1 1 d . . . . .
 C8 C 0.21455(5) 0.08252(8) 0.49679(4) 0.02351(13) Uani 1 1 d . . . . .
 H8 H 0.1925(11) 0.1133(17) 0.5277(9) 0.039(5) Uiso 1 1 d . . . . .
 C14 C 0.86715(5) 0.30888(9) 0.67579(4) 0.02363(13) Uani 1 1 d . . . . .
 H14 H 0.9082(11) 0.3051(17) 0.7083(9) 0.036(5) Uiso 1 1 d . . . . .
 C7 C 0.17343(5) 0.00771(7) 0.45881(4) 0.02237(12) Uani 1 1 d . . . . .
 C17 C 0.60112(5) 0.14658(7) 0.73496(4) 0.02099(11) Uani 1 1 d . . . . .
 H17 H 0.5872(10) 0.1118(16) 0.6989(9) 0.033(4) Uiso 1 1 d . . . . .
 C18 C 0.59481(6) 0.09567(8) 0.79277(4) 0.02512(14) Uani 1 1 d . . . . .
 H18 H 0.5760(11) 0.0265(18) 0.7964(10) 0.041(5) Uiso 1 1 d . . . . .
 C20 C 0.63773(7) 0.25999(8) 0.84669(4) 0.02542(15) Uani 1 1 d . . . . .
 H20 H 0.6487(10) 0.2996(17) 0.8850(9) 0.032(4) Uiso 1 1 d . . . . .
 C24 C 0.51659(6) 0.59656(9) 0.67334(6) 0.0319(2) Uani 1 1 d . . . . .
 H24 H 0.4644(11) 0.6141(17) 0.6780(9) 0.042(5) Uiso 1 1 d . . . . .

loop_
  _atom_site_aniso_label
  _atom_site_aniso_U_11
  _atom_site_aniso_U_22
  _atom_site_aniso_U_33
  _atom_site_aniso_U_23
  _atom_site_aniso_U_13
  _atom_site_aniso_U_12
 Au1 0.01652(1) 0.02180(1) 0.01293(1) -0.00299(1) 0.00180(1) -0.00356(1)
 P1 0.01479(6) 0.01819(7) 0.01252(6) -0.00182(5) 0.00152(5) -0.00087(5)
 Cl1 0.01949(8) 0.04189(14) 0.03852(13) 0.00829(11) 0.00537(8) -0.00180(8)
 O1 0.0295(3) 0.0297(3) 0.0220(2) -0.0106(2) 0.0075(2) -0.0116(2)
 C1 0.0218(3) 0.0266(3) 0.0165(2) -0.0035(2) 0.0020(2) -0.0073(2)
 C16 0.0172(2) 0.0182(2) 0.0132(2) -0.00204(16) 0.00289(17) -0.00016(17)
 C22 0.0190(2) 0.0185(2) 0.0158(2) -0.00057(18) 0.00030(18) 0.00020(18)
 C9 0.0242(3) 0.0223(3) 0.0164(2) -0.0018(2) 0.0013(2) -0.0015(2)
 C3 0.0229(3) 0.0185(2) 0.0174(2) -0.00339(19) 0.0022(2) -0.0067(2)
 C10 0.0159(2) 0.0199(2) 0.0144(2) -0.00070(17) 0.00180(16) 0.00017(17)
 C2 0.0232(3) 0.0254(3) 0.0173(2) -0.0040(2) 0.0019(2) -0.0084(2)
 C4 0.0209(2) 0.0162(2) 0.0169(2) -0.00111(18) 0.00094(19) -0.00371(18)
 C15 0.0169(2) 0.0326(4) 0.0152(2) 0.0000(2) 0.00109(18) 0.0009(2)
 C11 0.0185(2) 0.0226(3) 0.0152(2) 0.00076(19) 0.00308(18) 0.0014(2)
 C5 0.0205(3) 0.0185(3) 0.0243(3) -0.0050(2) 0.0015(2) -0.0039(2)
 C19 0.0279(3) 0.0270(3) 0.0172(3) 0.0033(2) 0.0050(2) 0.0035(3)
 C27 0.0252(3) 0.0222(3) 0.0261(3) -0.0063(3) 0.0062(3) -0.0042(2)
 C21 0.0297(3) 0.0197(3) 0.0149(2) -0.00310(19) 0.0012(2) -0.0007(2)
 C25 0.0424(5) 0.0208(3) 0.0219(3) -0.0003(3) -0.0001(3) 0.0051(3)
 C26 0.0392(5) 0.0208(3) 0.0271(4) -0.0053(3) 0.0078(3) -0.0057(3)
 C6 0.0198(3) 0.0188(3) 0.0299(4) -0.0014(2) 0.0004(2) -0.0029(2)
 C12 0.0209(3) 0.0236(3) 0.0197(3) 0.0021(2) 0.0062(2) 0.0010(2)
 C13 0.0174(2) 0.0236(3) 0.0252(3) 0.0002(2) 0.0049(2) 0.0009(2)
 C23 0.0194(3) 0.0227(3) 0.0379(5) -0.0003(3) -0.0021(3) 0.0043(2)
 C8 0.0234(3) 0.0280(4) 0.0194(3) 0.0011(2) 0.0034(2) 0.0013(3)
 C14 0.0165(2) 0.0326(4) 0.0216(3) -0.0005(3) 0.0007(2) 0.0011(2)
 C7 0.0191(3) 0.0226(3) 0.0255(3) 0.0058(2) 0.0021(2) 0.0002(2)
 C17 0.0271(3) 0.0190(3) 0.0171(2) -0.0018(2) 0.0036(2) -0.0036(2)
 C18 0.0327(4) 0.0217(3) 0.0213(3) 0.0024(2) 0.0042(3) -0.0035(3)
 C20 0.0366(4) 0.0261(3) 0.0136(2) -0.0021(2) 0.0022(3) 0.0025(3)
 C24 0.0281(4) 0.0257(4) 0.0408(5) -0.0002(4) -0.0043(4) 0.0090(3)

_geom_special_details
;
 All esds (except the esd in the dihedral angle between two l.s. planes)
 are estimated using the full covariance matrix.  The cell esds are taken
 into account individually in the estimation of esds in distances, angles
 and torsion angles; correlations between esds in cell parameters are only
 used when they are defined by crystal symmetry.  An approximate (isotropic)
 treatment of cell esds is used for estimating esds involving l.s. planes.
;
loop_
  _geom_bond_atom_site_label_1
  _geom_bond_atom_site_label_2
  _geom_bond_distance
  _geom_bond_site_symmetry_2
  _geom_bond_publ_flag
 Au1 P1 2.2766(2) . ?
 Au1 C1 1.9893(8) . ?
 P1 C16 1.8112(8) . ?
 P1 C22 1.8142(8) . ?
 P1 C10 1.8122(7) . ?
 Cl1 C7 1.7322(9) . ?
 O1 C3 1.2291(10) . ?
 C1 C2 1.2190(11) . ?
 C16 C21 1.4020(10) . ?
 C16 C17 1.3964(11) . ?
 C22 C27 1.3921(12) . ?
 C22 C23 1.4024(12) . ?
 C9 H9 0.948(17) . ?
 C9 C4 1.3974(11) . ?
 C9 C8 1.3927(13) . ?
 C3 C2 1.4388(10) . ?
 C3 C4 1.4945(11) . ?
 C10 C15 1.4001(10) . ?
 C10 C11 1.4000(10) . ?
 C4 C5 1.3982(10) . ?
 C15 H15 0.93(2) . ?
 C15 C14 1.3937(11) . ?
 C11 H11 1.020(19) . ?
 C11 C12 1.3934(11) . ?
 C5 H5 0.991(17) . ?
 C5 C6 1.3892(12) . ?
 C19 H19 0.950(19) . ?
 C19 C18 1.3921(14) . ?
 C19 C20 1.3910(15) . ?
 C27 H27 0.88(2) . ?
 C27 C26 1.3981(14) . ?
 C21 H21 0.926(19) . ?
 C21 C20 1.3957(13) . ?
 C25 H25 0.986(19) . ?
 C25 C26 1.3876(17) . ?
 C25 C24 1.3877(18) . ?
 C26 H26 0.95(2) . ?
 C6 H6 0.987(18) . ?
 C6 C7 1.3932(14) . ?
 C12 H12 0.942(16) . ?
 C12 C13 1.3948(12) . ?
 C13 H13 0.914(18) . ?
 C13 C14 1.3885(13) . ?
 C23 H23 0.928(19) . ?
 C23 C24 1.3895(14) . ?
 C8 H8 0.88(2) . ?
 C8 C7 1.3893(14) . ?
 C14 H14 0.964(19) . ?
 C17 H17 0.896(19) . ?
 C17 C18 1.3936(12) . ?
 C18 H18 0.92(2) . ?
 C20 H20 0.956(19) . ?
 C24 H24 0.96(2) . ?

loop_
  _geom_angle_atom_site_label_1
  _geom_angle_atom_site_label_2
  _geom_angle_atom_site_label_3
  _geom_angle
  _geom_angle_site_symmetry_1
  _geom_angle_site_symmetry_3
  _geom_angle_publ_flag
 C1 Au1 P1 178.92(3) . . ?
 C16 P1 Au1 113.65(3) . . ?
 C16 P1 C22 106.01(3) . . ?
 C16 P1 C10 107.31(3) . . ?
 C22 P1 Au1 110.81(2) . . ?
 C10 P1 Au1 113.91(2) . . ?
 C10 P1 C22 104.44(4) . . ?
 C2 C1 Au1 178.49(8) . . ?
 C21 C16 P1 122.39(6) . . ?
 C17 C16 P1 117.97(6) . . ?
 C17 C16 C21 119.64(7) . . ?
 C27 C22 P1 123.49(6) . . ?
 C27 C22 C23 119.48(8) . . ?
 C23 C22 P1 116.92(6) . . ?
 C4 C9 H9 119.7(10) . . ?
 C8 C9 H9 119.8(10) . . ?
 C8 C9 C4 120.50(8) . . ?
 O1 C3 C2 122.10(8) . . ?
 O1 C3 C4 121.15(7) . . ?
 C2 C3 C4 116.74(7) . . ?
 C15 C10 P1 122.65(6) . . ?
 C11 C10 P1 117.74(5) . . ?
 C11 C10 C15 119.51(7) . . ?
 C1 C2 C3 177.24(10) . . ?
 C9 C4 C3 121.09(7) . . ?
 C9 C4 C5 119.68(7) . . ?
 C5 C4 C3 119.22(7) . . ?
 C10 C15 H15 122.7(12) . . ?
 C14 C15 C10 119.87(7) . . ?
 C14 C15 H15 117.4(12) . . ?
 C10 C11 H11 115.5(11) . . ?
 C12 C11 C10 120.17(7) . . ?
 C12 C11 H11 124.3(11) . . ?
 C4 C5 H5 118.5(10) . . ?
 C6 C5 C4 120.41(8) . . ?
 C6 C5 H5 121.1(10) . . ?
 C18 C19 H19 121.0(12) . . ?
 C20 C19 H19 119.0(12) . . ?
 C20 C19 C18 119.94(8) . . ?
 C22 C27 H27 123.6(14) . . ?
 C22 C27 C26 119.84(9) . . ?
 C26 C27 H27 116.5(14) . . ?
 C16 C21 H21 118.6(11) . . ?
 C20 C21 C16 119.87(8) . . ?
 C20 C21 H21 121.6(11) . . ?
 C26 C25 H25 114.3(16) . . ?
 C26 C25 C24 119.79(9) . . ?
 C24 C25 H25 125.3(16) . . ?
 C27 C26 H26 116.3(14) . . ?
 C25 C26 C27 120.44(9) . . ?
 C25 C26 H26 123.3(14) . . ?
 C5 C6 H6 120.1(10) . . ?
 C5 C6 C7 118.82(8) . . ?
 C7 C6 H6 121.0(10) . . ?
 C11 C12 H12 118.9(10) . . ?
 C11 C12 C13 120.07(7) . . ?
 C13 C12 H12 121.0(10) . . ?
 C12 C13 H13 119.5(11) . . ?
 C14 C13 C12 119.84(7) . . ?
 C14 C13 H13 120.6(11) . . ?
 C22 C23 H23 120.9(12) . . ?
 C24 C23 C22 120.14(10) . . ?
 C24 C23 H23 118.9(12) . . ?
 C9 C8 H8 122.9(13) . . ?
 C7 C8 C9 118.68(8) . . ?
 C7 C8 H8 118.4(13) . . ?
 C15 C14 H14 121.6(12) . . ?
 C13 C14 C15 120.51(8) . . ?
 C13 C14 H14 117.8(12) . . ?
 C6 C7 Cl1 119.05(7) . . ?
 C8 C7 Cl1 119.08(7) . . ?
 C8 C7 C6 121.87(8) . . ?
 C16 C17 H17 119.1(12) . . ?
 C18 C17 C16 120.09(8) . . ?
 C18 C17 H17 120.7(12) . . ?
 C19 C18 C17 120.22(8) . . ?
 C19 C18 H18 116.7(13) . . ?
 C17 C18 H18 122.9(13) . . ?
 C19 C20 C21 120.24(8) . . ?
 C19 C20 H20 120.0(12) . . ?
 C21 C20 H20 119.8(12) . . ?
 C25 C24 C23 120.29(10) . . ?
 C25 C24 H24 120.8(13) . . ?
 C23 C24 H24 118.9(13) . . ?

loop_
  _geom_torsion_atom_site_label_1
  _geom_torsion_atom_site_label_2
  _geom_torsion_atom_site_label_3
  _geom_torsion_atom_site_label_4
  _geom_torsion
  _geom_torsion_site_symmetry_1
  _geom_torsion_site_symmetry_2
  _geom_torsion_site_symmetry_3
  _geom_torsion_site_symmetry_4
  _geom_torsion_publ_flag
 Au1 P1 C16 C21 -154.33(6) . . . . ?
 Au1 P1 C16 C17 25.72(7) . . . . ?
 Au1 P1 C22 C27 -126.20(7) . . . . ?
 Au1 P1 C22 C23 49.87(8) . . . . ?
 Au1 P1 C10 C15 -147.73(7) . . . . ?
 Au1 P1 C10 C11 36.03(7) . . . . ?
 P1 C16 C21 C20 -179.28(8) . . . . ?
 P1 C16 C17 C18 179.17(7) . . . . ?
 P1 C22 C27 C26 175.16(7) . . . . ?
 P1 C22 C23 C24 -176.70(9) . . . . ?
 P1 C10 C15 C14 -175.03(8) . . . . ?
 P1 C10 C11 C12 174.22(7) . . . . ?
 O1 C3 C4 C9 -166.19(9) . . . . ?
 O1 C3 C4 C5 14.63(13) . . . . ?
 C16 P1 C22 C27 110.05(7) . . . . ?
 C16 P1 C22 C23 -73.88(8) . . . . ?
 C16 P1 C10 C15 -21.01(8) . . . . ?
 C16 P1 C10 C11 162.75(6) . . . . ?
 C16 C21 C20 C19 -0.42(16) . . . . ?
 C16 C17 C18 C19 0.64(15) . . . . ?
 C22 P1 C16 C21 -32.38(8) . . . . ?
 C22 P1 C16 C17 147.68(7) . . . . ?
 C22 P1 C10 C15 91.23(8) . . . . ?
 C22 P1 C10 C11 -85.00(7) . . . . ?
 C22 C27 C26 C25 1.10(15) . . . . ?
 C22 C23 C24 C25 1.49(18) . . . . ?
 C9 C4 C5 C6 -1.79(13) . . . . ?
 C9 C8 C7 Cl1 177.34(7) . . . . ?
 C9 C8 C7 C6 -1.88(14) . . . . ?
 C3 C4 C5 C6 177.40(8) . . . . ?
 C10 P1 C16 C21 78.80(8) . . . . ?
 C10 P1 C16 C17 -101.15(7) . . . . ?
 C10 P1 C22 C27 -3.12(8) . . . . ?
 C10 P1 C22 C23 172.95(7) . . . . ?
 C10 C15 C14 C13 0.58(15) . . . . ?
 C10 C11 C12 C13 1.43(13) . . . . ?
 C2 C3 C4 C9 14.35(12) . . . . ?
 C2 C3 C4 C5 -164.83(8) . . . . ?
 C4 C9 C8 C7 1.29(13) . . . . ?
 C4 C5 C6 C7 1.23(13) . . . . ?
 C15 C10 C11 C12 -2.14(12) . . . . ?
 C11 C10 C15 C14 1.14(14) . . . . ?
 C11 C12 C13 C14 0.30(14) . . . . ?
 C5 C6 C7 Cl1 -178.59(7) . . . . ?
 C5 C6 C7 C8 0.63(14) . . . . ?
 C27 C22 C23 C24 -0.46(15) . . . . ?
 C21 C16 C17 C18 -0.77(13) . . . . ?
 C26 C25 C24 C23 -1.22(18) . . . . ?
 C12 C13 C14 C15 -1.30(15) . . . . ?
 C23 C22 C27 C26 -0.82(14) . . . . ?
 C8 C9 C4 C3 -178.67(8) . . . . ?
 C8 C9 C4 C5 0.51(13) . . . . ?
 C17 C16 C21 C20 0.67(14) . . . . ?
 C18 C19 C20 C21 0.28(17) . . . . ?
 C20 C19 C18 C17 -0.39(16) . . . . ?
 C24 C25 C26 C27 -0.08(16) . . . . ?

_shelx_res_file
;
TITL mm_apex3_a.res in C2/c
    mm_apex3.res
    created by SHELXL-2018/3 at 17:49:33 on 06-Nov-2020
REM Old TITL mm_apex3 in C2/c
REM SHELXT solution in C2/c
REM R1 0.090, Rweak 0.003, Alpha 0.024, Orientation as input
REM Formula found by SHELXT: C26 O2 P2 Au
CELL 0.2482 17.7234 12.2442 21.3184 90 94.648 90
ZERR 8 0.0006 0.0005 0.0008 0 0.0016 0
LATT 7
SYMM -X,+Y,0.5-Z
SFAC C H Au Cl O P
DISP Au -1.097 1.5108 2113.29
DISP C -0.0013 0.0001 0.2
DISP Cl 0.0111 0.0181 25.32
DISP H 0 0 0.59
DISP O -0.0018 0.0006 0.8
DISP P 0.0046 0.0104 14.52
UNIT 216 152 8 8 8 8

L.S. 5
PLAN  4
TEMP -193.14
CONF
list 4
MORE -1
BOND $H
fmap -2 53
acta
OMIT -17 1 29
OMIT -14 4 30
OMIT -13 3 31
OMIT -20 0 26
OMIT -18 0 28
OMIT -18 2 28
OMIT -15 5 29
OMIT -16 6 28
OMIT -12 2 32
OMIT -12 4 31
OMIT -11 1 33
OMIT -19 3 27
OMIT -15 7 28
OMIT -23 1 24
OMIT -2 6 8
OMIT -14 2 31
OMIT -18 4 27
OMIT -15 3 30
OMIT 12 0 10
OMIT 3 3 16
OMIT -22 10 19
OMIT -1 17 20
OMIT -22 10 16
OMIT 4 6 2
OMIT -13 11 28
OMIT 13 7 22
OMIT 12 6 21
OMIT -5 13 27
OMIT 12 4 18
OMIT -8 2 9
OMIT -8 2 36
REM <olex2.extras>
REM <HklSrc "%.\\Mg14crystal11_sfrm_0m.hkl">
REM </olex2.extras>

WGHT    0.015100    2.729300
FVAR       0.11823
AU1   3    0.556385    0.239203    0.578182    11.00000    0.01652    0.02180 =
         0.01293   -0.00299    0.00180   -0.00356
P1    6    0.634525    0.315407    0.656221    11.00000    0.01479    0.01819 =
         0.01252   -0.00182    0.00152   -0.00087
CL1   4    0.083168   -0.027923    0.477000    11.00000    0.01949    0.04189 =
         0.03852    0.00829    0.00537   -0.00180
O1    5    0.422139    0.058218    0.366857    11.00000    0.02950    0.02973 =
         0.02201   -0.01064    0.00752   -0.01165
C1    1    0.487539    0.175417    0.509430    11.00000    0.02175    0.02662 =
         0.01655   -0.00350    0.00197   -0.00725
C16   1    0.626324    0.254466    0.732782    11.00000    0.01717    0.01824 =
         0.01323   -0.00204    0.00289   -0.00016
C22   1    0.613510    0.459365    0.664939    11.00000    0.01896    0.01847 =
         0.01583   -0.00057    0.00030    0.00020
C9    1    0.288244    0.107221    0.483378    11.00000    0.02425    0.02227 =
         0.01644   -0.00181    0.00132   -0.00146
H9    2    0.317717    0.156257    0.509640    11.00000    0.02313
C3    1    0.399024    0.083105    0.417770    11.00000    0.02285    0.01851 =
         0.01739   -0.00339    0.00221   -0.00666
C10   1    0.733761    0.312142    0.641438    11.00000    0.01589    0.01987 =
         0.01438   -0.00070    0.00180    0.00017
C2    1    0.446797    0.135360    0.466676    11.00000    0.02320    0.02541 =
         0.01735   -0.00396    0.00189   -0.00835
C4    1    0.319472    0.059237    0.431929    11.00000    0.02088    0.01619 =
         0.01689   -0.00111    0.00094   -0.00371
C15   1    0.791795    0.302402    0.689723    11.00000    0.01689    0.03260 =
         0.01523   -0.00001    0.00109    0.00087
H15   2    0.782499    0.294050    0.731634    11.00000    0.03339
C11   1    0.752153    0.326375    0.579327    11.00000    0.01849    0.02259 =
         0.01516    0.00076    0.00308    0.00144
H11   2    0.707292    0.328839    0.546209    11.00000    0.03792
C5    1    0.276134   -0.013442    0.393384    11.00000    0.02052    0.01845 =
         0.02435   -0.00496    0.00153   -0.00385
H5    2    0.298806   -0.045205    0.356484    11.00000    0.02480
C19   1    0.612869    0.152373    0.848577    11.00000    0.02789    0.02700 =
         0.01716    0.00328    0.00500    0.00347
H19   2    0.606666    0.119640    0.888259    11.00000    0.03521
C27   1    0.667601    0.541522    0.663228    11.00000    0.02524    0.02221 =
         0.02608   -0.00631    0.00621   -0.00425
H27   2    0.715688    0.528987    0.658992    11.00000    0.03592
C21   1    0.644337    0.311573    0.789010    11.00000    0.02973    0.01971 =
         0.01495   -0.00310    0.00122   -0.00071
H21   2    0.659788    0.383571    0.786749    11.00000    0.02836
C25   1    0.570396    0.678399    0.670625    11.00000    0.04240    0.02083 =
         0.02193   -0.00026   -0.00014    0.00513
H25   2    0.559360    0.757085    0.666022    11.00000    0.04107
C26   1    0.645630    0.651021    0.665549    11.00000    0.03922    0.02075 =
         0.02714   -0.00532    0.00779   -0.00572
H26   2    0.684901    0.703895    0.663380    11.00000    0.04237
C6    1    0.203088   -0.040472    0.406945    11.00000    0.01978    0.01878 =
         0.02987   -0.00139    0.00044   -0.00291
H6    2    0.173607   -0.094458    0.380782    11.00000    0.02797
C12   1    0.827631    0.334436    0.566006    11.00000    0.02085    0.02361 =
         0.01971    0.00212    0.00617    0.00104
H12   2    0.838790    0.346445    0.524094    11.00000    0.02271
C13   1    0.885211    0.325914    0.614382    11.00000    0.01742    0.02360 =
         0.02524    0.00022    0.00491    0.00094
H13   2    0.934497    0.333900    0.605479    11.00000    0.02914
C23   1    0.537504    0.487505    0.669804    11.00000    0.01943    0.02269 =
         0.03785   -0.00030   -0.00213    0.00427
H23   2    0.500306    0.434164    0.669786    11.00000    0.03225
C8    1    0.214554    0.082518    0.496791    11.00000    0.02342    0.02804 =
         0.01935    0.00114    0.00344    0.00134
H8    2    0.192455    0.113306    0.527694    11.00000    0.03937
C14   1    0.867147    0.308878    0.675791    11.00000    0.01655    0.03255 =
         0.02164   -0.00048    0.00066    0.00115
H14   2    0.908181    0.305051    0.708262    11.00000    0.03579
C7    1    0.173435    0.007708    0.458812    11.00000    0.01908    0.02255 =
         0.02550    0.00582    0.00206    0.00024
C17   1    0.601116    0.146583    0.734962    11.00000    0.02714    0.01899 =
         0.01714   -0.00185    0.00360   -0.00358
H17   2    0.587199    0.111847    0.698881    11.00000    0.03313
C18   1    0.594811    0.095675    0.792772    11.00000    0.03268    0.02174 =
         0.02129    0.00239    0.00425   -0.00350
H18   2    0.576021    0.026499    0.796376    11.00000    0.04097
C20   1    0.637729    0.259986    0.846690    11.00000    0.03662    0.02608 =
         0.01358   -0.00211    0.00224    0.00255
H20   2    0.648711    0.299624    0.884971    11.00000    0.03160
C24   1    0.516590    0.596562    0.673340    11.00000    0.02810    0.02573 =
         0.04084   -0.00024   -0.00431    0.00904
H24   2    0.464390    0.614105    0.678019    11.00000    0.04161
HKLF 4


REM  mm_apex3_a.res in C2/c
REM wR2 = 0.0497, GooF = S = 1.083, Restrained GooF = 1.083 for all data
REM R1 = 0.0179 for 21044 Fo > 4sig(Fo) and 0.0216 for all 23743 data
REM 356 parameters refined using 0 restraints

END

WGHT      0.0151      2.7309

REM Highest difference peak  2.068,  deepest hole -1.097,  1-sigma level  0.119
Q1    1   0.5387  0.2680  0.5715  11.00000  0.05    2.07
Q2    1   0.5596  0.1995  0.5793  11.00000  0.05   -1.10
Q3    1   0.6047  0.6800  0.6743  11.00000  0.05    0.78
Q4    1   0.5421  0.6175  0.6616  11.00000  0.05    0.76
;
_shelx_res_checksum                2530
_shelx_hkl_file
;
   2   0   0 1654.53 121.325   2
   2   0   0 2108.22 121.275   4
  -2   0   0 1725.96 121.329   2
  -2   0   0 2150.79 121.276   4
   4   0   0 897.411 61.1339   3
   4   0   0 961.478 61.1742   4
   4   0   0 957.123 61.3104   2
  -4   0   0 924.486 61.1351   3
  -4   0   0 968.859 61.1758   4
  -4   0   0 988.591 61.2354   1
  -4   0   0 1045.82 61.3293   2
   6   0   0 2042.08 122.797   3
  -6   0   0 2103.81 122.798   3
  -6   0   0 1818.27 123.040   2
  -6   0   0 1858.22 122.927   1
   6   0   0 1844.80 122.924   1
  -6   0   0 1932.85 122.850   4
  -8   0   0 2393.13 140.928   2
  -8   0   0 2203.59 140.620   4
   8   0   0 2011.00 140.710   1
  -8   0   0 2104.29 140.720   1
   8   0   0 2244.74 140.546   3
   8   0   0 2484.99 140.637   4
   8   0   0 1998.37 140.854   2
  -8   0   0 2266.24 140.546   3
  10   0   0 1409.43 103.492   2
 -10   0   0 1557.35 103.347   1
 -10   0   0 1722.97 103.128   3
 -10   0   0 1687.99 103.226   4
  10   0   0 1625.99 103.219   4
  10   0   0 1658.73 103.127   3
  10   0   0 1694.78 103.377   1
  12   0   0 515.847 30.5941   4
  12   0   0 523.082 30.4696   3
  12   0   0 426.714 30.9231   2
 -12   0   0 477.939 30.4583   3
 -12   0   0 459.286 30.7286   1
  12   0   0 455.940 30.7276   1
  14   0   0 280.067 17.0709   3
 -14   0   0 266.948 17.3956   1
 -14   0   0 267.924 17.0616   3
 -14   0   0 224.000 17.1595   4
  14   0   0 300.816 17.4585   1
 -16   0   0 812.654 51.9254   1
 -16   0   0 804.766 52.2419   2
 -16   0   0 787.545 51.5443   3
 -16   0   0 785.430 51.6953   4
  16   0   0 814.668 51.9399   1
  16   0   0 836.712 52.2832   2
  16   0   0 832.261 51.7129   4
  20   0   0 187.495 12.4430   2
  20   0   0 162.890 11.9194   1
 -20   0   0 202.911 12.5093   2
  20   0   0 163.598 11.6577   4
  20   0   0 183.612 11.4924   3
  22   0   0 34.3563 3.32017   2
 -22   0   0 34.7741 3.28508   2
 -22   0   0 33.3537 2.28726   3
  22   0   0 32.8279 2.86262   1
  22   0   0 31.1825 2.53676   4
 -22   0   0 29.3455 2.51308   4
  22   0   0 29.4779 2.26550   3
 -22   0   0 36.9812 2.92129   1
 -24   0   0 47.9726 3.26100   3
 -24   0   0 45.2976 4.26132   2
  24   0   0 47.7510 3.87200   1
  24   0   0 46.8955 3.25761   3
  24   0   0 44.9527 3.51791   4
  24   0   0 54.1782 4.50193   2
 -24   0   0 44.3231 3.50126   4
 -24   0   0 50.9481 3.92688   1
 -26   0   0 398.365 27.3856   1
 -26   0   0 399.991 27.9336   2
 -26   0   0 428.654 27.0796   4
  26   0   0 436.503 27.4659   1
  26   0   0 448.986 28.1161   2
  26   0   0 418.240 27.0658   4
 -26   0   0 406.849 26.7919   3
  26   0   0 415.752 26.8004   3
 -28   0   0 118.474 8.12020   3
  28   0   0 139.225 9.59516   2
 -28   0   0 127.443 8.85238   1
  28   0   0 118.476 8.42067   4
 -28   0   0 116.787 9.33474   2
  28   0   0 122.540 8.81945   1
 -28   0   0 122.360 8.42541   4
  28   0   0 130.071 8.14556   3
 -30   0   0 20.6416 2.57849   1
  30   0   0 17.2888 2.43344   1
  30   0   0 19.4522 3.23956   2
 -30   0   0 20.3437 3.11069   2
  30   0   0 19.4787 1.61511   3
  30   0   0 16.9525 1.94994   4
 -30   0   0 20.4792 2.01569   4
 -30   0   0 18.3929 1.58693   3
 -32   0   0 0.64024 1.01838   1
 -32   0   0 0.23567 0.48406   3
  32   0   0 0.45487 1.36192   2
  32   0   0 0.51057 0.51715   3
  32   0   0 -0.1852 0.92585   1
 -32   0   0 0.66139 0.83826   4
  32   0   0 0.61241 0.86713   4
 -32   0   0 -0.5689 1.25341   2
  34   0   0 58.4755 5.24290   2
  34   0   0 47.8008 3.42111   3
 -34   0   0 52.1361 4.31480   1
  34   0   0 50.1688 4.32715   1
 -34   0   0 42.3491 3.36545   3
 -34   0   0 54.3012 5.03482   2
 -34   0   0 45.2109 3.80467   4
 -36   0   0 53.8555 3.94437   3
  36   0   0 56.0395 5.65259   2
 -36   0   0 59.4541 5.60596   2
 -36   0   0 56.2030 4.39549   4
  36   0   0 56.1423 3.97071   3
  36   0   0 55.7480 4.87663   1
 -36   0   0 57.8145 4.89293   1
   1  -1   0 31.1272 2.04318   4
   1  -1   0 30.3742 2.10208   1
   1  -1   0 30.5553 2.02578   3
   1  -1   0 29.7759 2.12188   2
   1   1   0 34.1089 2.02997   3
  -1   1   0 34.6760 2.05069   4
  -1   1   0 29.5200 2.12219   2
   1   1   0 29.8430 2.10381   1
   3  -1   0 35.2735 2.76586   1
  -3  -1   0 43.4914 2.76432   2
  -3  -1   0 48.0630 2.68204   4
   3  -1   0 45.0912 2.67596   3
   3  -1   0 37.3862 2.71617   4
  -3  -1   0 38.0854 2.78275   1
  -3  -1   0 42.3681 2.67800   3
   3   1   0 34.1534 2.73825   2
  -3   1   0 36.4542 2.66692   3
  -3   1   0 46.3109 2.90695   2
   3   1   0 38.7187 2.78977   1
   3   1   0 44.4709 2.67909   3
  -3   1   0 42.6582 2.78355   1
  -3   1   0 46.6441 2.73688   4
   5  -1   0 65.8960 3.96342   3
  -5  -1   0 51.3093 4.10359   2
   5  -1   0 59.9212 4.03523   4
  -5  -1   0 64.2558 4.13524   1
   5  -1   0 53.0859 4.22718   2
  -5  -1   0 61.6010 3.96744   3
   5  -1   0 57.9038 4.09225   1
  -5  -1   0 67.1989 3.99584   4
   5   1   0 64.0378 3.96729   3
  -5   1   0 61.0684 3.95843   3
   5   1   0 62.6485 4.14211   2
  -5   1   0 57.0630 4.24575   2
  -5   1   0 68.8210 4.11960   1
   5   1   0 64.1263 3.99094   4
  -5   1   0 65.9874 4.04350   4
   5   1   0 52.0231 4.10199   1
  -7  -1   0 101.606 7.50700   2
   7  -1   0 108.403 7.27572   3
  -7  -1   0 102.128 7.45778   1
   7  -1   0 106.080 7.44134   1
  -7  -1   0 121.237 7.33495   4
   7  -1   0 106.909 7.63177   2
  -7  -1   0 121.195 7.29061   3
   7  -1   0 133.036 7.39561   4
  -7   1   0 112.985 7.27640   3
  -7   1   0 91.4559 7.57710   2
   7   1   0 124.978 7.49962   1
   7   1   0 123.875 7.33566   4
   7   1   0 107.739 7.52454   2
  -7   1   0 107.204 7.44180   1
  -7   1   0 113.403 7.36846   4
   7   1   0 123.332 7.29161   3
  -9  -1   0 8.48774 0.97919   1
   9  -1   0 9.08744 0.68330   3
   9  -1   0 6.25531 1.08977   2
  -9  -1   0 8.81809 0.68903   3
  -9  -1   0 7.95212 0.78223   4
  -9  -1   0 9.30336 1.14150   2
   9  -1   0 8.81310 0.81842   4
   9  -1   0 6.99857 0.91992   1
   9   1   0 10.3174 1.14122   1
   9   1   0 9.01992 0.69964   3
  -9   1   0 8.17886 0.67188   3
  -9   1   0 10.2869 0.86089   4
   9   1   0 10.0673 0.79594   4
  -9   1   0 8.46445 0.95188   1
  -9   1   0 8.83629 1.22128   2
   9   1   0 6.31519 1.00505   2
  11  -1   0 -0.4598 0.53047   2
 -11  -1   0 0.53364 0.42607   1
 -11  -1   0 0.26272 0.22083   3
  11  -1   0 0.01818 0.39566   1
 -11  -1   0 -0.1078 0.32777   4
 -11  -1   0 0.04459 0.51030   2
  11  -1   0 0.26915 0.23170   3
  11  -1   0 -0.2290 0.31847   4
  11   1   0 0.20797 0.23573   3
 -11   1   0 0.01197 0.15600   2
 -11   1   0 0.14269 0.21928   3
 -11   1   0 0.41599 0.42832   1
  11   1   0 0.20835 0.36013   4
  11   1   0 0.08554 0.42706   1
 -11   1   0 0.00040 0.05412   4
  11   1   0 -0.6332 0.45895   2
 -13  -1   0 19.8079 1.32373   3
  13  -1   0 16.8976 1.29247   3
 -13  -1   0 16.1563 1.80409   2
 -13  -1   0 19.2599 1.69176   1
  13  -1   0 17.0622 1.63590   1
  13   1   0 18.0913 1.31295   3
 -13   1   0 19.9602 1.51716   4
  13   1   0 16.3815 1.81372   2
  13   1   0 16.9007 1.43054   4
 -13   1   0 20.4537 1.67722   1
  13   1   0 15.3756 1.64278   1
 -13   1   0 18.2543 1.29666   3
  15  -1   0 0.40520 0.88844   2
 -15  -1   0 0.00279 0.19820   2
  15  -1   0 1.38015 0.55410   4
 -15  -1   0 1.42373 0.50240   4
 -15  -1   0 0.94627 0.32899   3
  15  -1   0 1.22246 0.64891   1
 -15  -1   0 0.60217 0.58220   1
 -15   1   0 1.19563 0.33025   3
 -15   1   0 0.92094 0.86351   2
 -15   1   0 0.76050 0.50172   4
  15   1   0 0.00915 0.18990   2
 -15   1   0 0.93509 0.60375   1
  15   1   0 1.13213 0.65958   1
 -17  -1   0 65.6178 4.64518   2
 -17  -1   0 59.6068 4.02689   4
  17  -1   0 56.6272 4.06044   4
  17  -1   0 63.8887 4.76083   2
  17   1   0 57.5149 4.01648   4
 -17   1   0 51.8432 4.02833   4
 -17   1   0 48.0707 4.49464   2
 -17   1   0 59.1516 3.85460   3
 -17   1   0 62.5413 4.30282   1
  17   1   0 57.1643 3.85902   3
  17   1   0 62.6024 4.62016   2
  19  -1   0 49.7032 3.70694   4
  19  -1   0 51.0375 3.48004   3
 -19  -1   0 64.2672 4.42690   2
 -19  -1   0 63.9214 3.75838   4
  19  -1   0 51.5604 4.40716   2
 -19   1   0 47.1978 4.30739   2
  19   1   0 55.1484 4.36322   2
  19   1   0 55.1105 4.01190   1
 -19   1   0 43.8426 3.65850   4
  19   1   0 48.7413 3.64657   4
  19   1   0 49.1954 3.47853   3
  21  -1   0 1.73010 0.82012   1
  21  -1   0 2.21068 1.24401   2
 -21  -1   0 1.54115 0.87398   1
 -21  -1   0 2.21536 0.72479   4
 -21  -1   0 1.57804 1.09807   2
 -21  -1   0 1.10801 0.42593   3
  21  -1   0 1.41384 0.42944   3
  21  -1   0 2.14659 0.75582   4
  21   1   0 2.06250 0.71624   4
  21   1   0 1.87231 0.47658   3
  21   1   0 2.22384 1.17582   2
 -21   1   0 1.84035 0.75385   4
 -21   1   0 1.33453 1.14475   2
 -21   1   0 1.43545 0.71542   1
 -21   1   0 2.48352 0.47835   3
  21   1   0 2.64369 0.91059   1
  23  -1   0 11.2371 2.17642   2
 -23  -1   0 12.1877 1.40865   4
 -23  -1   0 12.4604 1.76033   1
  23  -1   0 13.0694 1.12723   3
 -23  -1   0 12.6455 1.14404   3
  23  -1   0 9.48028 1.60691   1
 -23  -1   0 13.6374 2.23993   2
  23  -1   0 13.0948 1.49135   4
 -23   1   0 19.6360 2.76630   2
 -23   1   0 12.3725 1.52780   4
 -23   1   0 13.8199 1.86343   1
  23   1   0 13.6089 2.30003   2
  23   1   0 13.8055 1.89479   1
  23   1   0 14.0298 1.48120   4
  23   1   0 12.8052 1.14530   3
 -23   1   0 12.1490 1.10327   3
  25  -1   0 25.7747 2.45239   1
  25  -1   0 22.1633 1.73392   3
  25  -1   0 25.1303 3.22048   2
  25  -1   0 22.5420 2.11423   4
 -25  -1   0 20.8336 1.75340   3
 -25  -1   0 24.1540 2.10055   4
 -25  -1   0 15.9829 2.61665   2
 -25  -1   0 23.7287 2.45661   1
 -25   1   0 24.8089 2.13769   4
  25   1   0 23.1411 1.77726   3
  25   1   0 19.2354 2.27973   1
  25   1   0 23.8416 2.10972   4
  25   1   0 30.0246 3.56561   2
 -25   1   0 21.1781 2.35541   1
 -25   1   0 24.9177 1.77311   3
 -25   1   0 21.0407 3.07960   2
  27  -1   0 0.61432 0.76399   4
  27  -1   0 -1.3235 1.05591   2
 -27  -1   0 -0.0449 0.84507   1
 -27  -1   0 0.11685 0.42714   3
 -27  -1   0 -0.2519 0.69048   4
  27  -1   0 -0.3193 0.42056   3
  27  -1   0 0.40565 0.93203   1
 -27  -1   0 -0.1129 1.17408   2
 -27   1   0 0.11466 0.44473   3
 -27   1   0 -0.1978 1.12655   2
  27   1   0 -0.3319 0.66996   4
 -27   1   0 0.47140 0.89391   1
 -27   1   0 0.09027 0.68129   4
  27   1   0 -0.0951 0.44608   3
  27   1   0 0.01738 0.85615   1
  27   1   0 0.40653 1.24723   2
  29  -1   0 -0.0054 0.91237   1
  29  -1   0 -1.8035 1.23985   2
 -29  -1   0 0.10631 0.48553   3
  29  -1   0 0.56011 0.86564   4
  29  -1   0 0.35751 0.48304   3
 -29  -1   0 -0.3424 0.86124   1
 -29  -1   0 -0.2856 0.75071   4
 -29  -1   0 0.55306 1.33269   2
  29   1   0 0.27222 0.48024   3
  29   1   0 0.29604 0.97623   1
  29   1   0 -0.7966 1.19493   2
 -29   1   0 0.45194 1.23270   2
 -29   1   0 0.17749 0.46774   3
  29   1   0 0.06810 0.77119   4
 -29   1   0 -0.0214 0.90966   1
 -29   1   0 0.87785 0.82890   4
 -31  -1   0 2.37437 0.62097   3
  31  -1   0 1.44316 0.98338   4
  31  -1   0 1.75326 0.62121   3
  31  -1   0 1.95376 1.69081   2
 -31  -1   0 0.94613 1.37870   2
 -31  -1   0 0.77381 0.90268   4
  31  -1   0 2.70970 1.22761   1
 -31  -1   0 2.39453 1.21084   1
 -31   1   0 0.87138 0.92608   4
 -31   1   0 1.12535 1.05077   1
 -31   1   0 1.87760 0.57227   3
 -31   1   0 2.75058 1.64494   2
  31   1   0 1.84889 1.16134   1
  31   1   0 1.22672 0.88695   4
  31   1   0 1.75249 0.60923   3
  31   1   0 0.72272 1.48536   2
  33  -1   0 2.44997 0.69385   3
  33  -1   0 2.67074 1.78864   2
 -33  -1   0 2.00406 0.63235   3
 -33  -1   0 0.99819 1.17590   1
  33  -1   0 2.33676 1.28216   1
 -33  -1   0 1.35151 1.52758   2
 -33  -1   0 1.17903 0.92343   4
  33   1   0 1.40963 1.02429   4
 -33   1   0 1.17064 1.48693   2
 -33   1   0 1.45807 1.18939   1
 -33   1   0 0.48929 0.95005   4
  33   1   0 1.70517 1.69715   2
  33   1   0 1.67272 1.18764   1
  33   1   0 0.74779 0.58064   3
 -33   1   0 1.51113 0.57260   3
 -35  -1   0 1.17010 0.59221   3
 -35  -1   0 -0.1651 1.08519   1
  35  -1   0 0.63006 1.08458   1
 -35  -1   0 0.65989 1.43433   2
 -35  -1   0 1.17074 0.95904   4
  35  -1   0 0.87836 0.60275   3
  35  -1   0 -0.3971 1.52070   2
  35   1   0 -0.4873 1.59155   2
 -35   1   0 0.36321 0.58540   3
  35   1   0 1.03825 0.59187   3
 -35   1   0 0.34416 1.60541   2
 -35   1   0 0.14806 0.98877   4
 -35   1   0 -0.2695 1.05369   1
  35   1   0 0.46643 1.10955   1
 -37  -1   0 0.34516 1.66056   2
 -37  -1   0 -0.0655 0.56877   3
  37  -1   0 -0.0046 0.68378   2
 -37  -1   0 -0.0322 1.02542   1
  37  -1   0 0.15442 0.57364   3
 -37  -1   0 0.07021 0.99912   4
  37  -1   0 0.49262 1.11947   1
 -37   1   0 0.02251 0.66377   2
 -37   1   0 0.02090 0.23090   4
  37   1   0 0.21422 1.09471   1
 -37   1   0 -0.4884 1.02791   1
 -37   1   0 -0.0157 0.53861   3
  37   1   0 -0.5434 1.56216   2
  37   1   0 -0.0458 0.55152   3
   0  -2   0 4296.49 250.354   4
   0  -2   0 3890.37 250.447   2
   0  -2   0 3664.42 250.346   3
   0  -2   0 3758.25 250.477   1
   0   2   0 4125.84 250.352   3
   0   2   0 3928.83 250.446   2
   2  -2   0 1839.70 132.613   2
  -2  -2   0 2024.77 132.449   3
  -2  -2   0 1872.86 132.572   1
   2  -2   0 2111.34 132.585   1
  -2  -2   0 2387.41 132.436   4
   2  -2   0 1996.23 132.446   3
   2  -2   0 2191.99 132.484   4
  -2  -2   0 2104.94 132.498   2
   2   2   0 1998.84 132.582   1
  -2   2   0 2164.14 132.645   2
  -2   2   0 2176.94 132.482   4
   2   2   0 1934.37 132.489   2
  -2   2   0 2114.87 132.449   3
   2   2   0 2283.30 132.434   4
  -4  -2   0 7.38848 0.84780   1
   4  -2   0 6.06182 0.94263   2
  -4  -2   0 7.05506 0.59075   3
   4  -2   0 7.99076 0.59750   3
  -4  -2   0 6.11924 0.69060   2
   4  -2   0 7.50987 0.84216   1
   4  -2   0 6.51079 0.69195   4
  -4  -2   0 7.47064 0.56585   4
   4   2   0 7.58890 0.69712   2
  -4   2   0 6.81779 0.57590   3
   4   2   0 7.92170 0.56836   4
   4   2   0 7.34136 0.59888   3
   4   2   0 8.59505 0.89851   1
  -4   2   0 6.03212 0.75406   1
  -6  -2   0 392.496 25.2460   3
  -6  -2   0 447.324 25.2524   4
   6  -2   0 412.427 25.2384   3
   6  -2   0 390.129 25.4139   1
  -6  -2   0 392.131 25.4501   1
   6  -2   0 396.104 25.3223   4
  -6   2   0 403.929 25.2359   3
   6   2   0 394.237 25.4457   1
   6   2   0 400.930 25.2425   4
   6   2   0 384.651 25.3811   2
   6   2   0 431.620 25.2524   3
  -6   2   0 342.022 25.3814   1
  -6   2   0 355.772 25.5680   2
  -8  -2   0 680.488 39.2498   4
   8  -2   0 663.376 39.3321   4
   8  -2   0 548.877 39.3944   1
   8  -2   0 689.961 39.2180   3
   8  -2   0 539.225 39.6010   2
  -8  -2   0 533.814 39.4088   2
  -8  -2   0 533.374 39.2057   3
  -8  -2   0 613.940 39.4606   1
   8   2   0 693.677 39.2304   3
   8   2   0 566.919 39.4340   1
  -8   2   0 634.086 39.4274   1
   8   2   0 670.801 39.2432   4
  -8   2   0 600.093 39.2044   3
   8   2   0 648.520 39.4593   2
 -10  -2   0 3968.51 230.563   4
  10  -2   0 3555.47 230.496   3
  10  -2   0 3466.19 230.619   4
  10  -2   0 3379.56 231.016   2
 -10  -2   0 3877.47 230.818   1
 -10  -2   0 3797.09 230.519   3
  10  -2   0 3624.22 230.754   1
  10   2   0 3491.00 230.802   2
 -10   2   0 3615.55 230.496   3
  10   2   0 3756.35 230.516   3
  10   2   0 4055.27 230.563   4
  10   2   0 3194.97 230.749   1
 -10   2   0 3405.10 230.725   1
 -12  -2   0 1115.47 69.8259   3
 -12  -2   0 1040.25 70.1968   2
  12  -2   0 1135.21 70.1140   1
 -12  -2   0 1073.46 69.8757   4
 -12  -2   0 1101.83 70.1616   1
  12  -2   0 1133.87 69.8113   3
  12   2   0 1055.10 70.1240   1
  12   2   0 979.535 69.8563   4
 -12   2   0 1136.84 70.1138   1
 -12   2   0 1085.05 69.8042   3
  12   2   0 1131.19 69.8226   3
 -12   2   0 1114.06 69.9602   4
  12   2   0 1179.50 70.2597   2
  14  -2   0 190.850 12.6432   2
 -14  -2   0 202.878 12.4476   2
  14  -2   0 194.352 12.0717   4
 -14  -2   0 186.838 11.8914   3
 -14  -2   0 177.345 12.2536   1
  14  -2   0 174.095 12.1919   1
  14  -2   0 187.687 11.8767   3
 -14   2   0 174.618 11.8653   3
 -14   2   0 183.233 12.0431   4
  14   2   0 173.718 12.3483   2
 -14   2   0 172.376 12.5554   2
 -14   2   0 172.426 12.1809   1
  14   2   0 205.800 11.9897   4
  14   2   0 190.698 12.2869   1
 -18  -2   0 738.083 51.1755   2
  18  -2   0 862.180 51.5356   2
 -18  -2   0 856.968 50.6900   4
  18  -2   0 748.925 50.7253   4
  18  -2   0 834.712 50.5382   3
  18   2   0 789.247 51.2116   2
  18   2   0 783.609 51.0039   1
  18   2   0 787.702 50.5412   3
 -18   2   0 743.004 51.3719   2
  18   2   0 791.749 50.6598   4
 -18   2   0 789.425 50.7382   4
 -20  -2   0 430.543 26.3380   1
 -20  -2   0 352.971 26.4383   2
 -20  -2   0 405.554 25.7741   3
 -20  -2   0 457.579 25.9603   4
  20  -2   0 385.807 26.7317   2
  20  -2   0 391.180 26.2202   1
  20  -2   0 413.622 25.7616   3
  20  -2   0 389.363 25.9813   4
  20   2   0 380.426 25.8924   4
 -20   2   0 408.980 26.7702   2
  20   2   0 384.500 26.2634   1
 -20   2   0 366.925 25.9555   4
  20   2   0 444.632 26.6455   2
  20   2   0 425.767 25.7829   3
  22  -2   0 4.73795 0.99194   4
  22  -2   0 4.59760 0.65298   3
 -22  -2   0 4.78919 0.91742   4
 -22  -2   0 2.31307 1.19107   2
  22  -2   0 4.05817 1.06429   1
  22  -2   0 5.36217 1.75287   2
 -22  -2   0 4.44917 0.63611   3
 -22  -2   0 4.41688 1.18054   1
  22   2   0 4.62256 0.65876   3
  22   2   0 4.38068 1.18973   1
 -22   2   0 2.07044 0.81221   4
  22   2   0 4.73170 0.86375   4
 -22   2   0 4.78951 1.17126   1
  22   2   0 4.55192 1.44555   2
 -22   2   0 3.52551 0.58399   3
 -22   2   0 5.76568 1.73622   2
  24  -2   0 211.570 12.7106   3
 -24  -2   0 204.353 12.9183   4
  24  -2   0 182.988 12.9574   4
  24  -2   0 192.430 13.2612   1
 -24  -2   0 194.506 12.7090   3
 -24  -2   0 205.944 13.3675   1
  24  -2   0 209.157 13.9924   2
 -24  -2   0 210.421 13.7297   2
 -24   2   0 192.773 12.6840   3
  24   2   0 184.197 12.8751   4
  24   2   0 181.766 13.2601   1
  24   2   0 220.954 13.8159   2
 -24   2   0 190.393 12.9639   4
 -24   2   0 196.281 13.8929   2
  24   2   0 193.510 12.7041   3
 -24   2   0 186.388 13.2267   1
  26  -2   0 362.796 24.3611   3
  26  -2   0 373.422 25.6455   2
 -26  -2   0 366.922 25.0270   1
 -26  -2   0 390.889 25.4900   2
 -26  -2   0 371.438 24.5806   4
  26  -2   0 385.898 25.0040   1
 -26  -2   0 374.899 24.3847   3
  26  -2   0 370.530 24.6681   4
  26   2   0 352.661 24.3657   3
 -26   2   0 401.145 24.3754   3
 -26   2   0 365.301 24.9471   1
  26   2   0 397.689 25.5096   2
  26   2   0 393.349 25.0874   1
 -26   2   0 416.737 25.8103   2
 -26   2   0 400.775 24.6961   4
  26   2   0 378.182 24.5914   4
  28  -2   0 160.034 10.5678   1
  28  -2   0 165.512 11.3799   2
  28  -2   0 137.007 9.81155   3
 -28  -2   0 164.589 10.6732   1
 -28  -2   0 155.047 10.1053   4
 -28  -2   0 171.206 11.1627   2
  28  -2   0 140.771 10.1441   4
 -28  -2   0 147.828 9.84978   3
  28   2   0 152.420 11.0459   2
 -28   2   0 140.423 9.80966   3
 -28   2   0 172.425 11.3993   2
  28   2   0 146.350 9.84424   3
  28   2   0 157.566 10.1265   4
 -28   2   0 155.458 10.5253   1
 -28   2   0 145.634 10.1560   4
  28   2   0 139.519 10.5170   1
 -30  -2   0 3.09341 0.96941   4
 -30  -2   0 3.68722 0.70196   3
  30  -2   0 4.47222 1.92176   2
 -30  -2   0 4.09063 1.61925   2
 -30  -2   0 2.67383 1.22009   1
  30  -2   0 2.77798 1.04886   4
  30  -2   0 2.90974 0.66347   3
  30  -2   0 2.54483 1.16199   1
  30   2   0 3.17426 0.98817   4
 -30   2   0 2.76152 1.16195   1
 -30   2   0 2.76804 1.04830   4
 -30   2   0 3.64609 1.73464   2
  30   2   0 2.44640 0.66996   3
 -30   2   0 3.05495 0.63732   3
  30   2   0 4.74410 1.73464   2
  30   2   0 2.72392 1.28183   1
 -32  -2   0 11.5837 1.30897   3
  32  -2   0 13.2091 2.14180   1
  32  -2   0 12.6194 1.31720   3
 -32  -2   0 13.6638 2.19094   1
 -32  -2   0 12.8559 2.59705   2
 -32  -2   0 12.2966 1.68698   4
  32  -2   0 16.5856 3.08607   2
 -32   2   0 13.3739 1.30773   3
  32   2   0 12.1271 1.32922   3
  32   2   0 13.1955 2.68020   2
  32   2   0 15.1380 1.80735   4
 -32   2   0 13.0290 2.17707   1
 -32   2   0 13.8686 2.73697   2
  32   2   0 15.3164 2.31702   1
 -32   2   0 15.5717 1.90703   4
  34  -2   0 31.9948 2.48696   3
  34  -2   0 32.1704 3.31713   1
 -34  -2   0 31.7304 3.33927   1
  34  -2   0 40.3439 4.42225   2
 -34  -2   0 32.3439 2.51304   3
 -34  -2   0 38.5973 4.02045   2
 -34  -2   0 32.1308 2.89022   4
 -34   2   0 32.6425 3.36405   1
  34   2   0 35.6450 4.01665   2
 -34   2   0 29.8945 2.94018   4
  34   2   0 34.5140 3.44940   1
  34   2   0 31.1562 2.81689   4
 -34   2   0 31.1099 2.46727   3
  34   2   0 33.8754 2.51041   3
 -34   2   0 37.8115 4.20119   2
 -36  -2   0 38.5022 4.13924   2
 -36  -2   0 35.8930 3.54967   1
 -36  -2   0 31.0233 2.52574   3
  36  -2   0 34.3565 3.47228   1
  36  -2   0 30.5764 2.50895   3
 -36  -2   0 33.7910 2.94284   4
 -36   2   0 33.1899 2.51227   3
  36   2   0 31.4986 4.45016   2
 -36   2   0 35.6647 3.48331   1
  36   2   0 30.9672 2.50449   3
  36   2   0 34.0885 3.51320   1
  -1  -3   0 1174.76 87.2483   1
  -1  -3   0 1406.67 87.0896   4
  -1  -3   0 1415.02 87.2156   2
   1  -3   0 1469.34 87.1060   3
  -1  -3   0 1393.30 87.0972   3
   1  -3   0 1256.26 87.2810   1
   1  -3   0 1325.83 87.1132   4
   1   3   0 1229.81 87.1890   2
  -1   3   0 1392.87 87.3051   1
   1   3   0 1393.32 87.0979   3
  -1   3   0 1375.46 87.2952   2
   1   3   0 1482.24 87.3085   1
   1   3   0 1507.54 87.0936   4
  -3  -3   0 40.9041 3.16887   2
  -3  -3   0 46.3448 3.07964   4
  -3  -3   0 47.0379 3.11699   3
  -3  -3   0 47.6170 3.34961   1
   3  -3   0 46.7878 3.11209   3
   3  -3   0 45.2765 3.32807   1
  -3   3   0 52.6945 3.17841   4
   3   3   0 50.2823 3.08405   4
  -3   3   0 51.4353 3.11789   3
   3   3   0 51.1246 3.11692   3
   3   3   0 38.0417 3.29865   1
   3   3   0 49.2438 3.19340   2
  -3   3   0 47.5864 3.33821   1
  -3   3   0 46.3975 3.40816   2
   5  -3   0 37.0994 2.90153   2
   5  -3   0 36.4203 2.69218   1
  -5  -3   0 33.2978 2.54531   2
  -5  -3   0 40.4553 2.43381   4
  -5  -3   0 31.5377 2.69006   1
   5  -3   0 44.6595 2.47387   3
   5  -3   0 39.6885 2.57586   4
  -5  -3   0 37.4192 2.46453   3
  -5   3   0 39.5991 2.72375   1
  -5   3   0 35.9167 2.45306   3
   5   3   0 33.1370 2.42173   4
   5   3   0 35.5191 2.46856   3
   5   3   0 36.4602 2.72820   1
   5   3   0 37.1478 2.55386   2
  -7  -3   0 412.799 30.2351   1
   7  -3   0 442.863 30.0854   4
  -7  -3   0 527.503 29.9937   4
   7  -3   0 485.329 29.9955   3
  -7  -3   0 488.212 30.0127   3
  -7  -3   0 459.945 30.1417   2
   7  -3   0 483.088 30.4724   2
  -7   3   0 428.548 29.9832   3
  -7   3   0 491.637 30.2436   1
   7   3   0 444.649 30.2548   1
   7   3   0 404.264 30.1057   2
   7   3   0 501.615 29.9857   4
  -7   3   0 530.819 30.5154   2
   7   3   0 496.690 30.0117   3
  -9  -3   0 47.7158 3.73127   1
   9  -3   0 53.9054 3.71442   1
  -9  -3   0 53.4379 3.67705   2
   9  -3   0 48.0856 3.53408   4
  -9  -3   0 54.7064 3.44445   3
   9  -3   0 44.5931 3.89925   2
  -9  -3   0 54.5968 3.43765   4
   9  -3   0 55.3341 3.42521   3
   9   3   0 57.9146 3.68462   2
  -9   3   0 40.9620 3.50864   4
  -9   3   0 50.2564 3.41245   3
   9   3   0 56.5138 3.44478   3
   9   3   0 51.7256 3.75684   1
  -9   3   0 54.2455 3.71502   1
   9   3   0 52.7186 3.43216   4
 -11  -3   0 126.717 8.27319   3
  11  -3   0 138.900 8.26292   3
 -11  -3   0 124.595 8.61594   1
 -11  -3   0 120.740 8.55895   2
  11  -3   0 127.612 8.56222   1
 -11  -3   0 136.615 8.30160   4
  11   3   0 133.017 8.28813   4
 -11   3   0 132.970 8.92790   2
 -11   3   0 121.526 8.24439   3
 -11   3   0 138.227 8.42791   4
  11   3   0 130.733 8.57566   2
 -11   3   0 115.189 8.51883   1
  11   3   0 111.967 8.56166   1
  13  -3   0 45.4383 2.81708   3
  13  -3   0 42.0998 2.99805   4
 -13  -3   0 36.7556 3.18325   1
 -13  -3   0 38.2123 2.81043   3
  13  -3   0 47.3908 3.69174   2
 -13  -3   0 42.0260 2.87064   4
  13  -3   0 45.3702 3.21983   1
 -13  -3   0 39.0300 3.21613   2
 -13   3   0 45.6012 3.20305   1
  13   3   0 42.0947 2.87342   4
 -13   3   0 41.1187 2.79643   3
  13   3   0 35.9474 3.15901   2
 -13   3   0 43.0921 3.02086   4
 -13   3   0 42.8326 3.55150   2
  15  -3   0 9.40653 1.34898   1
  15  -3   0 10.0478 1.14223   4
 -15  -3   0 7.68610 1.28833   2
  15  -3   0 13.4848 2.16533   2
  15   3   0 7.63374 0.88388   4
  15   3   0 7.68371 1.29050   2
 -15   3   0 7.38826 0.77153   3
 -15   3   0 9.06817 1.24366   1
  15   3   0 8.70414 0.82035   3
 -15   3   0 10.1097 1.85819   2
 -15   3   0 9.15413 1.10042   4
 -17  -3   0 44.6142 3.14124   4
  17  -3   0 41.7534 3.23216   4
  17  -3   0 46.8098 3.01994   3
 -17  -3   0 45.3056 3.03702   3
  17  -3   0 45.3511 3.92552   2
 -17   3   0 44.6302 3.00461   3
  17   3   0 40.5903 3.01747   3
 -17   3   0 51.8309 4.02674   2
 -17   3   0 43.7391 3.45652   1
 -17   3   0 42.5308 3.22937   4
  17   3   0 48.6009 3.57848   1
  19  -3   0 107.066 6.47674   3
 -19  -3   0 94.5683 7.13374   2
  19  -3   0 97.6608 7.49746   2
  19  -3   0 88.9043 6.66899   4
 -19  -3   0 100.066 6.60361   4
 -19  -3   0 106.651 7.05170   1
 -19  -3   0 91.8603 6.46998   3
  19   3   0 104.664 7.05300   1
 -19   3   0 86.2949 7.32403   2
 -19   3   0 103.918 6.72638   4
  19   3   0 106.581 6.49581   3
  19   3   0 102.212 7.17811   2
  19   3   0 91.3233 6.56090   4
  21  -3   0 13.0965 1.18434   3
  21  -3   0 19.1987 2.10493   1
 -21  -3   0 15.9507 2.04026   1
  21  -3   0 14.9549 2.51986   2
 -21  -3   0 13.4959 1.19820   3
  21  -3   0 14.0244 1.55216   4
 -21  -3   0 14.2876 2.18239   2
 -21  -3   0 13.2245 1.39386   4
 -21   3   0 14.3402 1.59501   4
  21   3   0 15.3255 2.14504   2
 -21   3   0 18.5734 2.86931   2
  21   3   0 12.2539 1.35634   4
 -21   3   0 11.0123 1.65411   1
  21   3   0 15.5169 1.22002   3
 -21   3   0 13.3519 1.16588   3
  21   3   0 14.7609 1.97423   1
 -23  -3   0 -0.3283 0.99464   2
 -23  -3   0 -0.1704 0.59289   4
 -23  -3   0 0.60157 0.44811   3
  23  -3   0 0.12991 0.71726   4
  23  -3   0 0.42756 0.80875   1
 -23  -3   0 0.43326 0.82802   1
  23  -3   0 1.08671 1.37864   2
  23  -3   0 0.42609 0.44539   3
 -23   3   0 0.40688 0.40927   3
  23   3   0 -0.1064 1.03136   2
  23   3   0 0.70902 0.45989   3
 -23   3   0 -0.0512 0.77435   4
 -23   3   0 1.59663 0.90215   1
  23   3   0 0.86812 0.61961   4
  23   3   0 0.10238 0.81868   1
 -23   3   0 -0.1006 1.09065   2
  25  -3   0 1.78274 0.97043   1
  25  -3   0 2.48254 0.95659   4
 -25  -3   0 1.44870 0.99542   1
  25  -3   0 1.71362 0.51651   3
 -25  -3   0 2.50976 1.24048   2
  25  -3   0 1.96207 1.49590   2
 -25  -3   0 0.83026 0.42577   3
 -25  -3   0 1.11793 0.74580   4
  25   3   0 2.41168 1.25219   2
  25   3   0 1.49972 0.53894   3
 -25   3   0 1.80854 0.99045   1
 -25   3   0 1.85464 1.44801   2
 -25   3   0 2.19874 0.93272   4
  25   3   0 1.13845 0.72031   4
 -25   3   0 1.42453 0.50646   3
  25   3   0 2.23989 1.06114   1
 -27  -3   0 15.0789 1.64617   4
  27  -3   0 13.2646 1.24131   3
 -27  -3   0 11.8934 1.24284   3
  27  -3   0 16.1785 2.12067   1
 -27  -3   0 15.5371 2.54145   2
  27  -3   0 16.5054 1.85072   4
  27  -3   0 16.0151 2.87694   2
 -27   3   0 12.2190 1.22260   3
  27   3   0 16.0159 2.59373   2
  27   3   0 10.7660 1.46853   4
 -27   3   0 16.0834 2.18901   1
  27   3   0 15.7105 2.17356   1
  27   3   0 11.0309 1.23363   3
 -27   3   0 14.9496 1.78011   4
 -27   3   0 15.0123 2.66197   2
 -29  -3   0 3.28595 0.92486   4
 -29  -3   0 5.56810 1.76271   2
 -29  -3   0 2.54585 1.18261   1
  29  -3   0 5.86288 2.25823   2
  29  -3   0 4.45884 1.19312   4
 -29  -3   0 3.71749 0.73272   3
  29  -3   0 3.15393 0.63949   3
  29  -3   0 4.24463 1.33673   1
  29   3   0 2.42154 0.64177   3
 -29   3   0 4.15919 1.16245   4
  29   3   0 4.00384 1.35024   1
 -29   3   0 3.50950 1.60497   2
 -29   3   0 2.51951 0.60493   3
  29   3   0 5.97338 1.87824   2
 -29   3   0 3.22483 1.24130   1
  29   3   0 2.64901 0.92062   4
 -31  -3   0 6.50289 0.91068   3
 -31  -3   0 6.86946 1.64924   1
 -31  -3   0 4.50431 1.07071   4
 -31  -3   0 6.56982 1.95808   2
  31  -3   0 6.44778 1.60370   1
  31  -3   0 5.01578 2.13000   2
  31  -3   0 6.73436 0.89058   3
  31   3   0 4.70522 1.11247   4
  31   3   0 7.84395 1.75034   1
  31   3   0 5.06115 0.82787   3
 -31   3   0 5.84157 0.82144   3
 -31   3   0 5.90359 1.51289   1
 -31   3   0 4.63849 1.22186   4
  31   3   0 9.11454 2.23034   2
 -31   3   0 6.72824 2.21507   2
 -33  -3   0 5.21746 0.91643   3
  33  -3   0 5.81117 0.89461   3
  33  -3   0 5.56303 1.57491   1
 -33  -3   0 5.74907 1.19643   4
 -33  -3   0 5.30329 1.83934   2
  33  -3   0 6.12662 2.20532   2
 -33  -3   0 5.96520 1.68823   1
  33   3   0 7.31020 2.11428   2
  33   3   0 4.49898 1.53055   1
 -33   3   0 8.08727 2.49495   2
 -33   3   0 7.88508 1.47665   4
 -33   3   0 7.51479 1.65048   1
 -33   3   0 7.66242 0.95819   3
  33   3   0 6.97246 0.98970   3
  33   3   0 6.74908 1.29764   4
 -35  -3   0 6.33454 0.95827   3
 -35  -3   0 5.24924 1.64570   1
 -35  -3   0 4.62109 1.16432   4
 -35  -3   0 5.98112 2.04666   2
  35  -3   0 6.31547 0.94364   3
  35  -3   0 4.88874 1.57396   1
 -35   3   0 1.49559 1.18419   2
  35   3   0 7.22414 1.77638   1
  35   3   0 4.64456 1.19979   4
  35   3   0 9.12047 1.06251   3
  35   3   0 7.37844 2.16177   2
 -35   3   0 9.68305 1.87386   1
 -35   3   0 6.04857 0.91047   3
  37  -3   0 0.52179 1.19669   1
  37  -3   0 -0.9368 1.76842   2
 -37  -3   0 0.80224 0.93280   4
  37  -3   0 0.86687 0.62465   3
 -37  -3   0 -0.6237 1.18635   1
 -37  -3   0 -0.5838 1.32261   2
 -37  -3   0 0.45155 0.61984   3
  37   3   0 1.27461 1.28185   1
 -37   3   0 -0.3635 1.54298   2
 -37   3   0 0.41118 0.56458   3
  37   3   0 1.78534 1.78944   2
 -37   3   0 0.91517 1.10396   4
  37   3   0 1.08339 0.64340   3
 -37   3   0 -0.6503 1.13629   1
  -2  -4   0 1755.78 109.557   2
   2  -4   0 1628.21 109.686   2
   2  -4   0 1653.59 109.416   3
   2  -4   0 1612.14 109.662   1
   2  -4   0 1936.59 109.471   4
   2   4   0 1788.00 109.560   2
  -2   4   0 1799.85 109.425   3
   2   4   0 1539.22 109.408   3
   2   4   0 1718.67 109.677   1
  -2   4   0 1603.47 109.677   2
  -2   4   0 2013.94 109.474   4
  -2   4   0 1613.85 109.663   1
  -4  -4   0 40.2771 2.42236   4
  -4  -4   0 33.8055 2.54838   2
   4  -4   0 32.6110 2.71898   1
  -4  -4   0 35.2095 2.45058   3
  -4  -4   0 29.7298 2.70129   1
   4  -4   0 33.9452 2.45097   3
   4   4   0 43.9158 2.42938   4
   4   4   0 34.0091 2.73512   1
  -4   4   0 36.5331 2.75870   1
  -4   4   0 34.5950 2.45382   3
  -4   4   0 37.7510 2.87760   2
   4   4   0 34.3009 2.45503   3
   4   4   0 36.3795 2.56289   2
  -4   4   0 42.9760 2.56273   4
  -6  -4   0 780.672 52.1228   2
  -6  -4   0 770.264 52.0241   3
   6  -4   0 822.925 52.3075   1
   6  -4   0 785.835 52.1062   4
   6  -4   0 789.406 52.0184   3
  -6  -4   0 789.425 51.9836   4
  -6  -4   0 783.241 52.3255   1
   6   4   0 922.641 51.9944   4
  -6   4   0 782.012 52.0175   3
   6   4   0 903.440 52.0426   3
   6   4   0 770.632 52.3127   1
   6   4   0 845.141 52.1317   2
  -6   4   0 887.012 52.3374   1
   8  -4   0 2492.43 166.097   3
  -8  -4   0 2681.09 166.272   2
  -8  -4   0 2782.49 166.084   4
   8  -4   0 2570.69 166.399   1
  -8  -4   0 2272.39 166.394   1
   8   4   0 2384.45 166.229   2
  -8   4   0 2544.19 166.222   4
  -8   4   0 2683.29 166.409   1
   8   4   0 2770.92 166.080   4
   8   4   0 2747.48 166.469   1
  -8   4   0 2836.49 166.111   3
  10  -4   0 2028.28 121.679   3
  10  -4   0 1948.85 121.822   4
 -10  -4   0 1926.37 121.695   3
 -10  -4   0 1973.36 121.919   2
 -10  -4   0 1907.85 122.070   1
  10  -4   0 2005.95 122.022   1
 -10  -4   0 1856.53 121.664   4
  10   4   0 1760.07 121.865   2
 -10   4   0 2137.35 121.845   4
  10   4   0 1944.26 121.664   4
 -10   4   0 1829.54 121.981   1
  10   4   0 1838.03 122.032   1
 -10   4   0 1682.82 122.216   2
 -10   4   0 1962.93 121.673   3
  12  -4   0 235.748 17.5001   2
 -12  -4   0 240.575 17.2251   1
  12  -4   0 246.558 17.1649   1
 -12  -4   0 266.808 16.8560   4
 -12  -4   0 281.378 17.1847   2
  12   4   0 279.848 16.8537   4
 -12   4   0 279.691 17.2246   1
 -12   4   0 257.467 16.9991   4
  12   4   0 272.468 16.8590   3
 -12   4   0 265.415 17.5581   2
 -12   4   0 273.430 16.8374   3
  12   4   0 244.414 17.1107   2
 -14  -4   0 126.353 8.48818   4
 -14  -4   0 135.651 8.87862   2
  14  -4   0 137.918 8.88115   1
  14  -4   0 127.629 8.65232   4
  14  -4   0 141.730 9.38540   2
 -14   4   0 129.779 8.84287   1
  14   4   0 141.050 8.49772   4
  14   4   0 139.977 8.48131   3
  14   4   0 126.748 8.82352   2
 -14   4   0 99.9785 9.05010   2
 -14   4   0 121.282 8.62344   4
 -14   4   0 133.834 8.45380   3
  16  -4   0 632.511 40.2711   4
  16  -4   0 564.936 40.8886   2
 -16  -4   0 584.411 40.5199   1
 -16  -4   0 679.683 40.0914   3
  16  -4   0 562.529 40.0303   3
 -16   4   0 654.150 40.4951   1
  16   4   0 648.750 40.1074   4
 -16   4   0 659.546 40.2802   4
 -16   4   0 605.083 40.9161   2
  16   4   0 655.058 40.0753   3
  16   4   0 653.692 40.5845   1
  16   4   0 627.495 40.5182   2
  18  -4   0 507.618 34.6875   3
 -18  -4   0 567.596 35.2958   1
  18  -4   0 548.097 34.9526   4
 -18  -4   0 561.757 34.7359   3
  18  -4   0 563.728 35.7763   2
 -18  -4   0 544.185 34.7875   4
 -18   4   0 558.654 34.9474   4
  18   4   0 495.728 35.1868   1
  18   4   0 552.511 34.7245   3
 -18   4   0 542.804 35.6914   2
 -20  -4   0 131.773 8.22226   4
  20  -4   0 113.725 8.07296   3
  20  -4   0 130.425 9.28085   2
  20  -4   0 136.380 8.41562   4
 -20  -4   0 124.401 8.70759   1
  20  -4   0 126.815 8.63013   1
 -20  -4   0 124.846 8.12435   3
 -20  -4   0 123.389 8.77090   2
 -20   4   0 118.312 8.07320   3
  20   4   0 116.106 8.09451   3
  20   4   0 127.974 8.20154   4
  20   4   0 132.158 8.80252   2
  20   4   0 120.142 8.66442   1
 -20   4   0 116.395 8.55601   1
 -20   4   0 117.064 9.08417   2
 -20   4   0 131.789 8.37848   4
  22  -4   0 14.2245 2.52335   2
  22  -4   0 19.1145 2.20610   1
 -22  -4   0 16.5395 2.18172   1
 -22  -4   0 17.2865 2.35380   2
 -22  -4   0 15.0778 1.36120   3
  22  -4   0 16.1248 1.71297   4
  22  -4   0 16.4367 1.32480   3
 -22  -4   0 14.3243 1.48654   4
  22   4   0 15.7221 1.48097   4
  22   4   0 17.9850 2.33772   2
 -22   4   0 16.4301 1.64124   4
 -22   4   0 16.4734 2.53252   2
 -22   4   0 17.5183 1.96345   1
  22   4   0 18.2875 2.35270   1
 -22   4   0 14.4300 1.29416   3
  22   4   0 16.7760 1.36629   3
  24  -4   0 42.9885 3.62719   1
  24  -4   0 42.7490 3.35359   4
 -24  -4   0 47.2371 3.80736   1
 -24  -4   0 41.6265 3.05666   3
 -24  -4   0 48.4003 4.02941   2
  24  -4   0 41.6384 3.03045   3
  24  -4   0 39.4716 4.16429   2
 -24  -4   0 44.7225 3.23460   4
 -24   4   0 45.1808 4.31192   2
  24   4   0 46.2361 3.77593   1
 -24   4   0 47.1355 3.70347   1
 -24   4   0 42.6472 3.01944   3
  24   4   0 39.8847 3.17610   4
  24   4   0 48.6536 3.95660   2
 -24   4   0 53.7695 3.49272   4
  24   4   0 37.1238 3.02654   3
 -26  -4   0 144.721 10.5682   1
  26  -4   0 146.360 9.83967   3
 -26  -4   0 166.425 10.0735   4
 -26  -4   0 149.132 10.8088   2
 -26  -4   0 153.868 9.88450   3
  26  -4   0 148.926 10.1877   4
  26  -4   0 144.354 10.4820   1
  26  -4   0 168.276 11.4278   2
  26   4   0 142.305 10.0018   4
  26   4   0 149.248 10.5770   1
 -26   4   0 161.734 10.2171   4
 -26   4   0 145.114 11.1036   2
  26   4   0 149.407 9.86520   3
 -26   4   0 145.732 10.4501   1
  26   4   0 167.083 10.9138   2
 -26   4   0 142.319 9.81869   3
  28  -4   0 157.549 11.2698   2
  28  -4   0 154.526 10.3949   1
 -28  -4   0 145.756 10.6807   2
 -28  -4   0 148.467 10.4393   1
 -28  -4   0 148.556 9.66803   3
  28  -4   0 136.097 9.97004   4
  28  -4   0 140.795 9.62071   3
  28   4   0 150.286 10.4569   1
  28   4   0 132.846 9.78960   4
  28   4   0 155.699 10.7619   2
  28   4   0 147.982 9.65564   3
 -28   4   0 155.300 10.3660   1
 -28   4   0 146.130 9.99272   4
 -28   4   0 157.924 11.1389   2
 -28   4   0 150.359 9.62697   3
 -30  -4   0 13.7189 2.57839   2
 -30  -4   0 16.7567 1.72251   4
  30  -4   0 19.2099 3.36239   2
 -30  -4   0 15.4950 2.36303   1
  30  -4   0 12.9695 1.38285   3
 -30  -4   0 14.6224 1.45208   3
  30  -4   0 13.8299 2.16226   1
  30   4   0 14.6236 2.37263   1
 -30   4   0 20.4803 2.52774   1
  30   4   0 14.5740 1.42546   3
 -30   4   0 15.2388 1.38340   3
  30   4   0 16.4197 2.64524   2
  30   4   0 13.5984 1.68949   4
 -30   4   0 18.5642 3.31974   2
 -30   4   0 20.7780 2.21418   4
 -32  -4   0 4.75258 1.60613   1
  32  -4   0 4.88679 0.82858   3
 -32  -4   0 5.96625 1.13788   4
  32  -4   0 4.72521 2.35872   2
 -32  -4   0 6.07540 0.91866   3
  32  -4   0 5.11089 1.48336   1
 -32  -4   0 8.21042 2.11135   2
  32   4   0 5.04786 1.09326   4
 -32   4   0 6.63471 2.25804   2
 -32   4   0 5.28906 0.84856   3
 -32   4   0 6.04321 1.57304   1
  32   4   0 4.74992 1.53367   1
 -32   4   0 6.54567 1.33397   4
  32   4   0 4.88936 0.87052   3
  32   4   0 7.31338 2.05110   2
 -34  -4   0 46.2017 3.67792   4
  34  -4   0 44.5654 3.34437   3
 -34  -4   0 54.1824 4.89542   2
 -34  -4   0 40.8153 3.34235   3
  34  -4   0 50.2009 4.27405   1
 -34  -4   0 47.7619 4.33198   1
  34   4   0 55.3200 4.92644   2
 -34   4   0 45.6153 3.32699   3
  34   4   0 43.3724 3.63869   4
 -34   4   0 53.1283 5.20553   2
  34   4   0 46.8255 4.33555   1
  34   4   0 47.0702 3.38709   3
 -34   4   0 51.7628 4.28360   1
  36  -4   0 38.8301 3.02526   3
 -36  -4   0 40.6108 4.39134   2
 -36  -4   0 41.3788 4.05621   1
  36  -4   0 43.0868 4.98904   2
  36  -4   0 38.4610 3.91064   1
 -36  -4   0 42.5992 3.08035   3
 -36  -4   0 39.2825 3.37813   4
  36   4   0 45.9701 4.66917   2
  36   4   0 41.0813 3.07788   3
  36   4   0 44.9158 4.14111   1
 -36   4   0 41.9073 3.02956   3
 -36   4   0 47.4947 4.95577   2
  36   4   0 36.0915 3.35037   4
 -36   4   0 42.8308 3.98202   1
 -36   4   0 41.7435 3.58129   4
  -1  -5   0 1.89165 0.35986   4
   1  -5   0 0.38232 0.30000   4
   1  -5   0 0.00418 0.45566   2
   1  -5   0 0.70462 0.33197   3
  -1  -5   0 0.26214 0.27224   4
   1  -5   0 0.22919 0.50448   1
  -1  -5   0 0.66383 0.48403   2
  -1  -5   0 0.66722 0.46986   2
  -1   5   0 1.03385 0.35736   4
  -1   5   0 -0.2775 0.49501   1
  -1   5   0 0.19079 0.28417   3
   1   5   0 0.21650 0.31313   3
  -1   5   0 1.14236 0.56795   2
   1   5   0 0.61469 0.31651   3
   1   5   0 0.43595 0.52726   1
   1   5   0 0.49772 0.52718   1
   3  -5   0 488.314 28.2309   3
   3  -5   0 476.293 28.2767   4
  -3  -5   0 445.151 28.5481   1
   3  -5   0 393.269 28.5474   2
  -3  -5   0 437.103 28.2129   3
  -3  -5   0 435.908 28.1840   4
  -3  -5   0 476.073 28.3908   2
   3  -5   0 455.584 28.5641   1
   3   5   0 401.820 28.4965   1
  -3   5   0 448.514 28.5584   1
   3   5   0 402.770 28.3372   2
   3   5   0 425.767 28.1787   4
  -3   5   0 453.694 28.6081   2
  -3   5   0 451.446 28.2158   3
  -5  -5   0 177.656 12.6063   1
   5  -5   0 184.276 12.6114   1
  -5  -5   0 186.185 12.4046   2
  -5  -5   0 192.362 12.2906   3
   5  -5   0 219.669 12.3035   3
  -5  -5   0 184.550 12.2384   4
   5   5   0 214.444 12.2501   4
  -5   5   0 194.537 12.2882   3
  -5   5   0 179.276 12.6074   1
  -5   5   0 192.957 12.7451   2
   5   5   0 170.251 12.3791   2
  -7  -5   0 105.724 7.74547   1
   7  -5   0 128.387 7.39984   3
  -7  -5   0 108.620 7.38614   3
  -7  -5   0 111.553 7.51480   2
   7  -5   0 116.872 7.75048   1
  -7  -5   0 114.662 7.33726   4
   7   5   0 106.859 7.49048   2
  -7   5   0 109.042 7.37686   3
   7   5   0 124.536 7.34324   4
  -7   5   0 124.088 7.50858   4
  -7   5   0 108.956 7.72431   1
   7   5   0 100.751 7.71036   1
   9  -5   0 129.508 7.36832   4
  -9  -5   0 116.069 7.14781   4
   9  -5   0 96.2641 7.49047   1
  -9  -5   0 117.348 7.37399   2
   9  -5   0 104.975 7.80813   2
  -9   5   0 110.653 7.82476   2
   9   5   0 101.552 7.31537   2
  -9   5   0 106.307 7.17373   3
   9   5   0 111.423 7.13778   4
   9   5   0 108.148 7.19026   3
  -9   5   0 112.276 7.55834   1
  -9   5   0 110.235 7.31964   4
  11  -5   0 59.1952 5.60471   2
  11  -5   0 83.5225 5.48714   1
 -11  -5   0 71.1130 5.25148   2
  11  -5   0 78.5044 5.21353   4
 -11  -5   0 70.6348 5.00070   4
 -11   5   0 81.2849 5.23267   4
 -11   5   0 82.2119 5.04283   3
 -11   5   0 75.4090 5.78448   2
  11   5   0 75.2583 5.00636   4
  11   5   0 75.8972 5.26371   2
 -11   5   0 73.7283 5.41988   1
  11   5   0 88.3365 5.07609   3
 -13  -5   0 9.87292 1.28598   2
 -13  -5   0 7.11210 0.74513   3
  13  -5   0 5.44033 1.50880   2
  13  -5   0 7.76983 1.05489   4
 -13  -5   0 5.36799 0.66674   4
  13   5   0 8.83179 1.37000   1
  13   5   0 6.88351 0.74137   3
 -13   5   0 8.08062 1.68429   2
 -13   5   0 4.90237 0.91280   4
 -13   5   0 8.77744 1.25831   1
  13   5   0 5.73830 0.69650   4
  13   5   0 7.58834 1.09695   2
 -13   5   0 7.50034 0.71131   3
 -15  -5   0 43.7127 3.47761   2
 -15  -5   0 46.8849 3.10764   3
 -15  -5   0 43.2879 3.63253   1
  15  -5   0 45.8581 3.98912   2
  15  -5   0 47.4597 3.07419   3
  15   5   0 45.9044 3.08751   4
 -15   5   0 43.0694 3.96906   2
  15   5   0 40.4107 3.55372   1
 -15   5   0 45.1805 3.31336   4
  15   5   0 47.2956 3.09151   3
  15   5   0 39.8376 3.40207   2
  17  -5   0 188.036 12.3618   2
  17  -5   0 175.930 11.6966   1
 -17  -5   0 177.316 11.8161   1
 -17  -5   0 178.296 11.2394   3
  17  -5   0 171.116 11.1944   3
  17  -5   0 179.001 11.4718   4
  17   5   0 182.263 11.8311   1
  17   5   0 169.139 11.6605   2
  17   5   0 169.063 11.2308   4
 -17   5   0 160.118 12.1271   2
 -17   5   0 176.531 11.4430   4
  17   5   0 161.235 11.2098   3
  19  -5   0 159.018 10.0187   3
  19  -5   0 150.594 10.2734   4
 -19  -5   0 145.529 10.6086   1
  19  -5   0 147.153 10.5039   1
 -19  -5   0 143.806 10.0695   4
  19  -5   0 173.039 11.2816   2
 -19  -5   0 142.488 10.0299   3
 -19   5   0 162.320 10.3035   4
 -19   5   0 169.107 10.5895   1
 -19   5   0 148.791 9.99880   3
  19   5   0 153.651 10.6377   1
 -19   5   0 165.250 11.1841   2
  19   5   0 163.110 10.0558   3
 -21  -5   0 7.26172 1.48575   2
  21  -5   0 10.8774 2.30442   2
 -21  -5   0 9.55136 1.10382   4
 -21  -5   0 10.4472 1.78391   1
  21  -5   0 9.45991 1.34822   4
 -21  -5   0 9.33519 1.01988   3
  21  -5   0 7.19658 1.41320   1
  21  -5   0 9.41107 0.97895   3
 -21   5   0 9.55374 1.26275   4
  21   5   0 10.2237 1.04158   3
 -21   5   0 9.65241 0.94241   3
 -21   5   0 7.81098 1.89210   2
  21   5   0 8.64033 1.05778   4
  21   5   0 9.29902 1.62002   2
 -21   5   0 9.91395 1.61718   1
  21   5   0 8.79488 1.65686   1
 -23  -5   0 39.9596 2.77178   3
 -23  -5   0 42.5247 2.89947   4
  23  -5   0 35.6789 2.70007   3
  23  -5   0 35.5709 3.02392   4
 -23  -5   0 37.2563 3.45150   1
  23  -5   0 38.1046 3.96053   2
  23  -5   0 40.9406 3.41528   1
 -23  -5   0 39.1855 3.52074   2
 -23   5   0 36.9360 3.07247   4
 -23   5   0 37.0667 3.96631   2
 -23   5   0 39.4400 2.71572   3
  23   5   0 36.5842 2.73441   3
  23   5   0 34.6489 3.37624   1
  23   5   0 37.2031 3.47896   2
 -23   5   0 42.0508 3.40778   1
  23   5   0 38.6759 2.84959   4
  25  -5   0 31.2695 2.33881   3
  25  -5   0 31.4932 3.01180   1
 -25  -5   0 32.2674 3.26738   2
  25  -5   0 31.7151 2.75196   4
 -25  -5   0 31.4397 3.12565   1
  25  -5   0 25.8300 3.75772   2
 -25  -5   0 30.0445 2.33335   3
 -25  -5   0 32.2547 2.51748   4
 -25   5   0 30.3552 2.97238   1
 -25   5   0 34.2343 3.63931   2
  25   5   0 30.6331 2.48182   4
  25   5   0 33.6095 2.38131   3
  25   5   0 32.1626 3.10385   1
  25   5   0 33.4824 3.24637   2
 -25   5   0 31.4053 2.32779   3
 -25   5   0 34.6374 2.71473   4
 -27  -5   0 15.6618 1.49095   3
  27  -5   0 21.3750 2.52809   1
  27  -5   0 16.6451 2.99379   2
 -27  -5   0 18.9879 2.51237   1
 -27  -5   0 14.9803 2.46392   2
  27  -5   0 16.4880 1.47269   3
 -27  -5   0 18.0817 1.71694   4
 -27   5   0 20.4660 2.16599   4
  27   5   0 16.4838 2.34709   1
  27   5   0 21.8996 2.87759   2
 -27   5   0 19.5221 2.37608   1
 -27   5   0 14.6701 1.41766   3
  27   5   0 14.3524 1.65992   4
  27   5   0 17.6447 1.51795   3
 -27   5   0 19.7063 3.19107   2
 -29  -5   0 11.8236 2.24710   2
  29  -5   0 14.1201 2.16536   1
 -29  -5   0 13.0355 2.21749   1
 -29  -5   0 13.0892 1.35254   3
  29  -5   0 15.6323 3.20804   2
  29  -5   0 13.6532 1.27679   3
 -29  -5   0 11.3685 1.52845   4
  29   5   0 14.1625 2.22230   1
 -29   5   0 12.7813 1.25587   3
 -29   5   0 9.18859 2.47684   2
 -29   5   0 13.9691 1.87694   4
 -29   5   0 16.2487 2.26051   1
  29   5   0 11.9765 1.30148   3
  29   5   0 11.4486 1.48577   4
  29   5   0 17.2504 2.53967   2
  31  -5   0 -1.3840 1.60062   2
 -31  -5   0 0.39817 0.59353   3
 -31  -5   0 0.75284 1.16530   1
 -31  -5   0 0.49324 1.28568   2
  31  -5   0 0.24386 0.53795   3
 -31  -5   0 0.39377 0.76891   4
  31  -5   0 0.87236 1.08485   1
 -31   5   0 0.25220 0.71024   4
 -31   5   0 0.02302 0.56069   2
 -31   5   0 0.21625 1.04540   1
 -31   5   0 0.65571 0.58186   3
  31   5   0 0.04499 0.73998   4
  31   5   0 1.57606 1.23371   1
  31   5   0 0.16969 0.58194   3
  31   5   0 -0.4965 1.28782   2
 -33  -5   0 9.24874 1.45381   4
 -33  -5   0 10.4245 1.22421   3
  33  -5   0 8.32404 1.11064   3
 -33  -5   0 9.59752 2.16314   2
  33  -5   0 7.27947 1.78362   1
 -33  -5   0 9.59274 2.02336   1
 -33   5   0 10.8969 1.16968   3
 -33   5   0 12.0278 2.12229   1
  33   5   0 9.57944 2.29918   2
  33   5   0 9.31683 1.96864   1
  33   5   0 12.3972 1.28376   3
 -33   5   0 7.48012 2.50586   2
  33   5   0 8.86388 1.41029   4
 -35  -5   0 3.58561 1.80083   2
 -35  -5   0 2.14421 1.46483   1
  35  -5   0 2.19132 2.08811   2
  35  -5   0 2.85046 1.37902   1
  35  -5   0 3.24727 0.76494   3
 -35  -5   0 3.40124 0.79731   3
 -35  -5   0 4.12809 1.05695   4
 -35   5   0 4.53937 2.04086   2
  35   5   0 3.58083 1.86717   2
  35   5   0 2.59358 1.42402   1
 -35   5   0 1.99969 1.32556   1
  35   5   0 2.05203 0.72939   3
 -35   5   0 2.87245 0.73871   3
  35   5   0 2.45105 1.00738   4
 -35   5   0 2.92070 1.27487   4
 -37  -5   0 0.36505 0.63746   3
 -37  -5   0 0.65892 1.30085   1
 -37  -5   0 0.29670 0.87268   4
  37  -5   0 0.52402 0.63057   3
  37  -5   0 0.38573 1.16825   1
 -37  -5   0 -0.7168 1.27149   2
  37  -5   0 1.14826 2.01795   2
 -37   5   0 0.05064 0.53934   3
  37   5   0 -0.3991 1.16372   1
  37   5   0 -0.5267 0.68194   4
  37   5   0 -0.1063 0.62550   3
 -37   5   0 1.20177 1.22326   1
 -37   5   0 -0.9660 1.04205   4
  37   5   0 0.10790 1.43783   2
 -37   5   0 1.01480 1.76074   2
   0  -6   0 715.328 41.7986   4
   0  -6   0 584.846 42.0204   2
   0  -6   0 674.891 41.7974   4
   0  -6   0 643.125 42.0900   2
   2  -6   0 1669.79 105.234   2
   2  -6   0 1713.39 105.256   1
  -2  -6   0 1586.22 105.038   2
   2  -6   0 1780.14 104.879   4
  -2   6   0 1474.76 105.173   1
   2   6   0 1512.28 105.015   2
   2   6   0 1760.92 104.814   4
  -2   6   0 1640.26 105.214   2
  -2   6   0 1699.89 104.835   3
   4  -6   0 188.471 11.9773   1
  -4  -6   0 178.539 11.9513   1
  -4  -6   0 190.209 11.5551   3
   4  -6   0 160.625 11.9634   2
  -4  -6   0 164.080 11.6953   2
  -4  -6   0 183.579 11.5088   4
   4  -6   0 181.173 11.6172   4
  -4   6   0 159.702 11.8944   1
  -4   6   0 188.943 11.5561   3
   4   6   0 188.568 11.5119   4
  -4   6   0 192.128 11.6239   4
   4   6   0 166.143 11.6963   2
  -6  -6   0 547.458 31.7789   4
  -6  -6   0 511.772 31.9799   2
   6  -6   0 422.197 32.1420   1
   6   6   0 489.368 31.8233   3
  -6   6   0 476.482 31.8129   3
  -6   6   0 481.984 32.3481   2
   6   6   0 430.505 31.9210   2
   6   6   0 542.172 31.7748   4
  -6   6   0 541.028 32.2729   1
  -6   6   0 537.899 31.9301   4
   8  -6   0 2247.80 126.693   4
  -8  -6   0 1978.15 126.685   2
  -8  -6   0 2184.03 126.492   4
   8  -6   0 1828.58 127.145   2
   8   6   0 1948.19 126.540   3
   8   6   0 1824.10 126.647   2
   8   6   0 2020.66 126.477   4
  -8   6   0 1930.95 126.935   1
  -8   6   0 1925.77 126.528   3
  -8   6   0 1883.99 127.138   2
  -8   6   0 2116.41 126.666   4
  10  -6   0 704.810 45.6761   2
  10  -6   0 684.231 44.9061   3
  10  -6   0 801.441 45.1090   4
 -10  -6   0 730.457 44.8677   4
 -10  -6   0 756.666 44.9413   3
 -10  -6   0 626.122 45.0628   2
  10   6   0 596.859 45.2987   1
 -10   6   0 687.476 45.0540   4
 -10   6   0 717.166 44.9130   3
  10   6   0 642.149 45.0530   2
  10   6   0 787.333 44.9477   3
 -10   6   0 743.432 45.3800   1
 -10   6   0 643.278 45.5652   2
  10   6   0 733.771 44.8637   4
 -12  -6   0 295.600 18.1532   3
 -12  -6   0 261.705 18.3358   2
  12  -6   0 278.134 18.9411   2
 -12  -6   0 283.842 18.6729   1
 -12  -6   0 282.476 18.0836   4
  12  -6   0 322.902 18.3561   4
  12  -6   0 261.309 18.1032   3
  12   6   0 299.100 18.1508   3
  12   6   0 285.234 18.3475   2
  12   6   0 231.861 18.5190   1
 -12   6   0 323.679 18.3407   4
  12   6   0 282.503 18.0775   4
 -12   6   0 253.674 18.8536   2
  14  -6   0 34.9992 2.51540   3
  14  -6   0 42.1484 2.83621   4
 -14  -6   0 34.9277 2.50046   4
  14  -6   0 34.5474 3.39566   2
 -14  -6   0 42.8294 2.93208   2
 -14  -6   0 35.3320 3.09097   1
 -14  -6   0 34.6369 2.54022   3
  14   6   0 34.1753 2.52595   3
 -14   6   0 35.1891 3.38634   2
  14   6   0 36.2158 2.82452   2
  14   6   0 35.9392 2.49169   4
  14   6   0 32.2976 3.01375   1
 -14   6   0 38.4140 2.75301   4
  16  -6   0 319.573 22.8141   2
  16  -6   0 337.098 22.3662   1
 -16  -6   0 327.078 21.8878   3
  16  -6   0 312.269 21.8480   3
 -16  -6   0 326.562 22.4525   1
 -16  -6   0 359.432 22.2984   2
  16  -6   0 368.747 22.1365   4
  16   6   0 342.395 21.8629   4
  16   6   0 364.348 21.9050   3
 -16   6   0 331.405 21.8534   3
 -16   6   0 382.861 22.1422   4
  16   6   0 330.249 22.2173   2
  16   6   0 337.448 22.4646   1
 -16   6   0 333.842 22.8541   2
 -18  -6   0 677.366 42.7064   1
 -18  -6   0 629.512 42.0357   3
  18  -6   0 638.685 42.2589   4
  18  -6   0 632.070 42.5269   1
  18  -6   0 634.797 42.0046   3
  18  -6   0 684.493 43.2093   2
  18   6   0 656.713 42.0380   3
 -18   6   0 761.513 42.3346   4
  18   6   0 639.768 42.4526   2
  18   6   0 664.870 42.0308   4
 -18   6   0 628.563 41.9974   3
  18   6   0 614.661 42.5887   1
 -18   6   0 709.628 42.5922   1
 -18   6   0 661.198 43.1286   2
  20  -6   0 310.079 19.4943   4
  20  -6   0 305.967 20.4839   2
  20  -6   0 318.607 19.1988   3
  20  -6   0 300.614 19.7771   1
 -20  -6   0 275.050 19.2057   3
 -20  -6   0 291.571 19.7459   2
 -20  -6   0 335.032 20.0063   1
 -20  -6   0 304.399 19.2477   4
 -20   6   0 309.429 19.7721   1
  20   6   0 260.884 19.7707   1
 -20   6   0 269.401 19.4109   4
 -20   6   0 293.785 19.1729   3
  20   6   0 313.045 19.2183   3
  22  -6   0 -0.5376 0.77221   1
  22  -6   0 -0.0262 0.41685   3
 -22  -6   0 0.39944 0.55303   4
 -22  -6   0 0.22027 0.50677   3
 -22  -6   0 0.20720 0.87976   2
  22  -6   0 0.71935 0.79958   4
  22  -6   0 0.06433 1.19855   2
 -22  -6   0 0.20418 0.96288   1
 -22   6   0 0.21480 1.25808   2
 -22   6   0 -0.9593 0.74482   4
 -22   6   0 0.39346 0.41464   3
  22   6   0 0.02936 0.52185   4
  22   6   0 -0.5209 0.42639   3
 -22   6   0 0.42241 0.83487   1
  22   6   0 0.68535 0.90717   2
  22   6   0 0.03432 0.91246   1
 -24  -6   0 97.1992 7.20007   1
 -24  -6   0 93.3389 6.46845   4
 -24  -6   0 93.0348 7.11957   2
  24  -6   0 88.9036 6.32946   3
  24  -6   0 96.1053 7.03416   1
 -24  -6   0 91.7943 6.39405   3
  24  -6   0 103.364 6.76550   4
  24  -6   0 107.709 7.94128   2
  24   6   0 87.6186 6.36572   3
 -24   6   0 108.727 7.86261   2
 -24   6   0 94.7865 6.68335   4
 -24   6   0 94.2199 6.99640   1
  24   6   0 118.949 7.32611   2
  24   6   0 97.6600 7.13715   1
  24   6   0 90.5252 6.43129   4
 -24   6   0 99.7575 6.36089   3
 -26  -6   0 156.412 10.6598   4
 -26  -6   0 153.512 10.5651   3
  26  -6   0 171.355 11.2835   1
  26  -6   0 183.929 12.2765   2
  26  -6   0 158.812 10.5196   3
 -26  -6   0 179.207 11.5017   1
 -26  -6   0 173.448 11.4953   2
 -26   6   0 165.302 10.5272   3
  26   6   0 160.441 11.3553   2
 -26   6   0 142.477 10.8028   4
  26   6   0 157.289 10.5511   3
  26   6   0 163.334 11.3480   1
 -26   6   0 177.931 11.3032   1
  26   6   0 156.368 10.6407   4
 -26   6   0 149.342 11.8534   2
  28  -6   0 121.510 7.76523   3
 -28  -6   0 114.132 7.92145   4
  28  -6   0 115.277 8.49762   1
 -28  -6   0 117.373 8.76203   2
 -28  -6   0 110.309 7.79268   3
 -28  -6   0 131.456 8.79211   1
  28  -6   0 126.651 9.50682   2
  28   6   0 118.629 8.63491   1
  28   6   0 131.629 8.81704   2
  28   6   0 111.490 7.89491   4
 -28   6   0 128.592 8.57973   1
 -28   6   0 112.435 7.73998   3
  28   6   0 121.661 7.79589   3
 -28   6   0 120.225 9.35617   2
 -28   6   0 102.523 8.07988   4
 -30  -6   0 21.6186 3.11877   2
 -30  -6   0 20.9172 2.91828   1
 -30  -6   0 27.0837 2.19160   4
  30  -6   0 24.9891 3.83621   2
 -30  -6   0 23.9886 1.94295   3
  30  -6   0 23.6834 2.68086   1
  30  -6   0 19.0342 1.80577   3
 -30   6   0 23.1856 1.85620   3
  30   6   0 18.7231 2.77051   1
  30   6   0 22.3627 1.90629   3
  30   6   0 26.3196 3.29670   2
 -30   6   0 26.9435 3.09753   1
  30   6   0 21.1480 2.08799   4
 -32  -6   0 16.1598 2.62511   2
 -32  -6   0 13.8730 1.53605   3
  32  -6   0 16.7391 2.47639   1
 -32  -6   0 16.2134 1.76857   4
 -32  -6   0 21.1031 2.86131   1
  32  -6   0 17.2105 1.50676   3
  32   6   0 13.0857 1.72418   4
 -32   6   0 16.4471 2.44380   1
  32   6   0 15.1501 2.47143   1
  32   6   0 16.0316 1.55668   3
  32   6   0 19.7827 2.88132   2
 -32   6   0 15.3828 3.06534   2
 -32   6   0 15.2482 1.47307   3
 -32   6   0 16.7867 2.04900   4
  34  -6   0 25.3472 2.21132   3
 -34  -6   0 28.4290 2.32652   3
 -34  -6   0 26.2223 2.49550   4
 -34  -6   0 34.0229 3.47955   1
  34  -6   0 33.3486 3.28925   1
  34  -6   0 30.3657 4.38562   2
 -34  -6   0 25.1561 3.64148   2
  34   6   0 33.3812 3.61780   2
  34   6   0 28.6256 2.52968   4
 -34   6   0 26.4010 4.10007   2
 -34   6   0 29.4798 2.25727   3
  34   6   0 27.7818 2.29438   3
 -34   6   0 26.9368 3.10801   1
 -34   6   0 27.9726 2.81774   4
  34   6   0 25.3514 3.40378   1
 -36  -6   0 16.6468 3.03890   2
  36  -6   0 13.0609 3.25354   2
 -36  -6   0 17.3611 1.90494   4
  36  -6   0 14.4642 1.51830   3
 -36  -6   0 13.8690 1.63371   3
  36  -6   0 16.2937 2.53361   1
 -36  -6   0 21.0427 3.02857   1
  36   6   0 18.7934 3.11635   2
  36   6   0 17.4313 2.78861   1
 -36   6   0 19.7992 2.75464   1
 -36   6   0 20.4736 2.38739   4
 -36   6   0 15.0617 1.54089   3
  36   6   0 17.4305 1.63440   3
  36   6   0 14.5376 1.85631   4
 -36   6   0 16.6418 3.51202   2
   1  -7   0 434.737 28.6578   3
   1  -7   0 461.364 28.6880   4
  -1  -7   0 377.948 28.9077   2
   1  -7   0 461.249 29.0755   2
  -1  -7   0 404.901 28.9166   2
  -1  -7   0 474.083 28.6642   4
  -1  -7   0 503.979 28.6747   4
  -1   7   0 484.332 29.0880   2
   1   7   0 432.592 28.6456   3
  -5  -7   0 47.9962 3.63577   2
  -5  -7   0 44.8618 3.42047   3
  -5  -7   0 51.8698 3.39489   4
   5  -7   0 51.5673 3.54162   4
   5  -7   0 51.5734 3.44343   3
  -5   7   0 50.1555 3.98191   2
   5   7   0 57.4260 3.41038   4
   5   7   0 46.1785 3.86945   1
   5   7   0 47.6344 3.61881   2
  -5   7   0 52.3539 3.52907   4
   5   7   0 54.6992 3.46093   3
   7  -7   0 449.500 27.0837   4
   7  -7   0 419.956 27.6243   2
  -7  -7   0 444.861 26.8986   4
  -7  -7   0 399.298 27.1137   2
   7  -7   0 486.676 26.9755   3
  -7  -7   0 433.652 27.4708   1
  -7  -7   0 370.642 26.9308   3
   7   7   0 472.848 26.9020   4
   7   7   0 372.537 27.0785   2
   7   7   0 369.944 26.9310   3
  -7   7   0 448.581 27.6695   2
  -7   7   0 424.450 27.0548   4
   7   7   0 388.362 27.3992   1
  -9  -7   0 548.654 35.8758   2
   9  -7   0 585.171 35.7091   3
   9  -7   0 499.237 36.3754   2
  -9  -7   0 503.019 36.1703   1
   9  -7   0 527.852 35.8229   4
  -9  -7   0 600.573 35.6487   4
  -9  -7   0 628.628 35.7415   3
   9   7   0 635.055 35.6508   4
  -9   7   0 537.096 36.3922   2
   9   7   0 468.565 35.6787   3
  -9   7   0 515.391 35.8059   4
   9   7   0 602.384 36.2800   1
   9   7   0 603.849 35.8950   2
  11  -7   0 18.3747 1.35462   3
 -11  -7   0 15.7449 1.26692   4
 -11  -7   0 16.8737 1.36903   3
 -11  -7   0 19.0873 1.59456   2
  11  -7   0 17.4813 1.59972   4
  11  -7   0 18.5671 1.92086   1
  11  -7   0 24.1082 2.74250   2
 -11  -7   0 16.1872 1.97789   1
  11   7   0 21.2356 2.01346   1
  11   7   0 15.8727 1.25122   4
 -11   7   0 14.6820 1.48444   4
  11   7   0 14.9180 1.33863   3
  11   7   0 18.2280 1.54720   2
 -11   7   0 16.5065 2.16169   2
 -13  -7   0 1.05753 0.80162   1
  13  -7   0 0.32285 0.56273   4
 -13  -7   0 0.78615 0.36632   4
 -13  -7   0 0.20818 0.41423   3
 -13  -7   0 1.05361 0.61540   2
  13  -7   0 0.35311 0.35741   3
  13  -7   0 0.58571 0.76471   1
  13  -7   0 1.08945 1.04284   2
 -13   7   0 0.65324 0.97435   2
  13   7   0 1.25619 0.34574   4
  13   7   0 0.97367 0.45201   3
  13   7   0 0.63255 0.76899   1
  13   7   0 1.28776 0.62161   2
 -13   7   0 0.50145 0.72159   1
 -13   7   0 0.47310 0.58237   4
 -13   7   0 0.65022 0.40474   3
 -15  -7   0 70.9873 4.90819   2
 -15  -7   0 62.9395 5.17199   1
 -15  -7   0 64.6823 4.56308   3
  15  -7   0 86.3139 5.80325   2
  15  -7   0 61.8272 5.04677   1
  15  -7   0 67.3102 4.79848   4
  15  -7   0 74.0036 4.55693   3
 -15  -7   0 69.6422 4.51537   4
 -15   7   0 71.6427 5.13108   1
  15   7   0 66.3433 4.55171   3
  15   7   0 72.3687 4.50772   4
 -15   7   0 66.1776 4.75720   4
  15   7   0 61.4228 4.80260   2
 -15   7   0 63.1248 5.46007   2
  15   7   0 59.2025 5.07575   1
 -15   7   0 66.0081 4.53259   3
 -17  -7   0 66.2992 4.88648   2
  17  -7   0 71.8092 5.11863   1
 -17  -7   0 63.5735 4.49504   3
 -17  -7   0 68.4424 5.18289   1
  17  -7   0 61.4722 4.44556   3
  17  -7   0 65.2917 4.72736   4
  17  -7   0 70.2325 5.60862   2
  17   7   0 67.2283 4.44674   4
 -17   7   0 61.4694 4.70891   4
  17   7   0 70.1285 4.87447   2
 -17   7   0 69.1692 4.46293   3
  17   7   0 64.1479 4.48246   3
 -17   7   0 67.8968 5.06287   1
 -17   7   0 66.2577 5.59153   2
  17   7   0 70.0724 5.19831   1
 -19  -7   0 32.1056 3.07297   1
  19  -7   0 40.3823 3.78098   2
  19  -7   0 34.2640 2.99774   1
  19  -7   0 31.7908 2.66686   4
 -19  -7   0 31.1576 2.33387   4
  19  -7   0 32.5436 2.31301   3
 -19  -7   0 29.1967 2.34222   3
 -19   7   0 32.3787 3.50599   2
  19   7   0 29.2766 2.31062   3
 -19   7   0 30.1713 2.62205   4
  19   7   0 29.5025 2.27339   4
 -19   7   0 32.6378 2.94807   1
 -19   7   0 31.1446 2.29674   3
  19   7   0 35.1705 2.82504   2
  19   7   0 36.7724 3.11449   1
 -21  -7   0 5.42768 0.81976   3
  21  -7   0 7.65843 2.07944   2
  21  -7   0 6.32497 0.82279   3
  21  -7   0 4.58451 1.04264   4
 -21  -7   0 5.11208 0.82620   4
 -21  -7   0 7.88600 1.48708   2
  21  -7   0 7.26066 1.50863   1
 -21  -7   0 6.56338 1.55749   1
 -21   7   0 6.30377 1.19288   4
  21   7   0 6.84064 1.53036   1
 -21   7   0 5.70986 1.34316   1
 -21   7   0 6.32107 0.79792   3
 -21   7   0 6.39110 1.82667   2
  21   7   0 6.00154 0.85771   3
  23  -7   0 5.40442 1.41560   1
  23  -7   0 6.65125 0.83616   3
  23  -7   0 3.73587 1.07213   4
  23  -7   0 6.67054 2.06479   2
 -23  -7   0 5.65201 0.88872   4
 -23  -7   0 6.15836 0.89989   3
 -23  -7   0 5.85975 1.57278   1
 -23  -7   0 6.84781 1.50863   2
  23   7   0 5.39039 1.45829   1
  23   7   0 5.05393 0.78709   3
  23   7   0 6.55151 0.91247   4
 -23   7   0 4.96439 1.34198   1
 -23   7   0 5.40495 1.22193   4
  23   7   0 7.67813 1.52789   2
 -23   7   0 4.89509 1.91875   2
 -25  -7   0 29.6938 3.13879   1
  25  -7   0 29.0435 2.94118   1
 -25  -7   0 28.9202 2.95033   2
 -25  -7   0 27.1548 2.30712   4
  25  -7   0 33.7117 3.74748   2
  25  -7   0 30.7212 2.23629   3
 -25  -7   0 28.7824 2.25731   3
 -25   7   0 34.0345 3.64764   2
 -25   7   0 31.1922 2.58912   4
  25   7   0 27.8740 2.29771   4
  25   7   0 27.2859 2.98316   1
  25   7   0 31.0276 3.00614   2
 -25   7   0 30.2649 2.20935   3
  25   7   0 26.1273 2.20179   3
  27  -7   0 24.2853 2.03815   3
  27  -7   0 37.1063 4.80349   2
 -27  -7   0 29.6702 3.02002   2
  27  -7   0 24.6759 2.80563   1
 -27  -7   0 25.6626 2.10832   3
 -27  -7   0 31.9797 3.16473   1
 -27  -7   0 26.0902 2.21176   4
 -27   7   0 25.9358 3.78980   2
 -27   7   0 24.9740 2.80276   1
  27   7   0 24.9461 2.07222   3
  27   7   0 25.3769 2.91495   1
  27   7   0 27.7494 2.91060   2
 -27   7   0 27.4722 2.05737   3
 -27   7   0 23.6617 2.38344   4
  27   7   0 26.9205 2.19174   4
 -29  -7   0 2.55309 0.72636   3
  29  -7   0 4.25053 1.39141   1
 -29  -7   0 3.21034 1.43674   2
 -29  -7   0 2.56476 0.84822   4
  29  -7   0 2.45129 1.83308   2
  29  -7   0 3.95875 0.76934   3
 -29  -7   0 2.93141 1.41054   1
  29   7   0 3.83011 1.52992   2
  29   7   0 3.40617 1.36735   1
  29   7   0 3.01606 0.71889   3
  29   7   0 2.87866 0.83721   4
 -29   7   0 0.01777 0.50378   2
 -29   7   0 2.56256 0.67852   3
 -29   7   0 2.47690 1.26831   1
 -31  -7   0 0.60850 1.31472   2
 -31  -7   0 -0.0301 1.16558   1
 -31  -7   0 1.05285 0.78020   4
  31  -7   0 0.86784 1.71640   2
  31  -7   0 0.14780 0.57440   3
  31  -7   0 -0.0464 1.06058   1
 -31  -7   0 0.20021 0.59530   3
 -31   7   0 -1.0304 1.38704   2
  31   7   0 -0.5420 1.06717   1
 -31   7   0 -0.5890 0.86165   4
  31   7   0 -0.2988 1.13548   2
 -31   7   0 0.10425 0.51252   3
  31   7   0 0.50627 0.75846   4
 -31   7   0 -0.6720 0.97090   1
  31   7   0 0.65565 0.55301   3
 -33  -7   0 11.3344 2.33745   1
 -33  -7   0 11.3797 1.50194   4
 -33  -7   0 13.3485 2.50747   2
  33  -7   0 11.9563 3.01566   2
 -33  -7   0 12.0555 1.38393   3
  33  -7   0 13.3892 2.23850   1
  33  -7   0 9.75502 1.23619   3
 -33   7   0 13.6217 2.96446   2
  33   7   0 12.3014 2.46198   2
  33   7   0 11.5711 1.53337   4
  33   7   0 12.4436 1.39632   3
 -33   7   0 14.0981 2.00282   4
  33   7   0 12.5687 2.32868   1
 -33   7   0 10.8302 2.05529   1
 -33   7   0 13.3905 1.33202   3
  35  -7   0 5.84979 1.73319   1
 -35  -7   0 8.75385 1.36798   4
 -35  -7   0 6.62905 2.09383   2
 -35  -7   0 7.25503 1.08154   3
  35  -7   0 5.37724 0.95504   3
 -35  -7   0 11.1855 2.25752   1
  35  -7   0 8.08018 2.79279   2
 -35   7   0 5.09395 2.42188   2
 -35   7   0 6.26054 0.97700   3
 -35   7   0 8.20418 1.65502   4
  35   7   0 5.84451 1.26397   4
  35   7   0 7.40602 1.11027   3
 -35   7   0 6.84776 1.78847   1
  35   7   0 8.51848 2.07802   1
  35   7   0 8.51461 2.29351   2
   0  -8   0 494.342 33.4817   2
   0  -8   0 583.350 33.1311   4
   0   8   0 528.316 33.1087   3
   0   8   0 543.602 33.6889   1
   0   8   0 467.236 33.5108   1
   0   8   0 487.791 33.0713   3
  -2  -8   0 1107.17 76.4779   2
  -2  -8   0 1155.40 76.4849   2
  -2  -8   0 1247.89 76.1767   4
   2  -8   0 1260.04 76.7699   1
   2  -8   0 1191.29 76.1890   3
   2   8   0 1288.22 76.1969   3
   2   8   0 1271.28 76.8040   1
  -2   8   0 1102.55 76.6623   1
   2   8   0 1091.50 76.1775   3
  -2   8   0 1176.64 76.1883   3
  -2   8   0 1279.05 76.2335   4
  -4  -8   0 147.157 8.96710   4
   4  -8   0 138.407 9.56451   2
   4  -8   0 130.038 9.49654   1
  -4  -8   0 125.810 9.44818   1
   4  -8   0 128.702 9.03720   4
   4  -8   0 148.518 9.00951   3
  -4  -8   0 140.134 8.99026   3
  -4  -8   0 138.927 9.26155   2
  -4   8   0 126.827 9.49661   2
   4   8   0 160.104 8.97530   4
  -4   8   0 139.813 9.53453   1
   4   8   0 125.556 9.21243   2
   4   8   0 133.215 9.47341   1
  -4   8   0 132.589 8.98507   3
   4   8   0 124.618 8.96569   3
  -4   8   0 156.969 9.09264   4
   6  -8   0 344.938 23.5943   1
  -6  -8   0 389.460 23.1106   3
  -6  -8   0 375.590 23.0412   4
   6  -8   0 326.193 23.6925   2
   6  -8   0 368.347 23.0975   3
  -6  -8   0 341.108 23.2983   2
   6  -8   0 335.596 23.1704   4
  -6  -8   0 362.998 23.6445   1
   6   8   0 355.185 23.6289   1
  -6   8   0 346.461 23.5998   1
  -6   8   0 360.402 23.7446   2
   6   8   0 331.278 23.0758   3
  -6   8   0 363.445 23.0962   3
   6   8   0 349.516 23.2981   2
  -6   8   0 388.607 23.2084   4
   6   8   0 410.221 23.0552   4
  -8  -8   0 1388.21 90.1455   2
  -8  -8   0 1381.41 90.4973   1
  -8  -8   0 1453.36 89.8817   4
   8  -8   0 1485.17 90.0889   4
  -8  -8   0 1263.95 89.9271   3
   8  -8   0 1335.80 89.9284   3
   8  -8   0 1511.00 90.5179   1
   8   8   0 1252.83 89.9272   3
  -8   8   0 1433.39 90.7016   2
   8   8   0 1410.63 90.1360   2
  -8   8   0 1485.12 90.0780   4
   8   8   0 1329.96 90.4746   1
   8   8   0 1574.53 89.8889   4
  -8   8   0 1499.26 90.5314   1
  -8   8   0 1411.33 89.9434   3
 -10  -8   0 856.743 49.6053   4
  10  -8   0 814.107 49.8373   4
  10  -8   0 776.196 49.6570   3
  10  -8   0 646.512 50.0827   1
 -10  -8   0 751.249 49.8541   2
 -10  -8   0 772.978 49.6716   3
  10  -8   0 861.399 50.6383   2
 -10  -8   0 730.107 50.2134   1
 -10   8   0 863.135 49.8468   4
 -10   8   0 766.219 50.2040   1
 -10   8   0 775.483 49.6584   3
  10   8   0 774.878 50.2523   1
  10   8   0 715.613 49.8144   2
  10   8   0 791.682 49.5839   4
  10   8   0 769.882 49.6691   3
 -10   8   0 795.236 50.4997   2
  12  -8   0 184.143 11.6466   3
 -12  -8   0 168.876 11.6461   3
  12  -8   0 178.225 12.2037   1
 -12  -8   0 181.462 11.8786   2
 -12  -8   0 188.153 11.5797   4
 -12  -8   0 171.517 12.2519   1
  12  -8   0 167.943 12.5184   2
  12   8   0 181.752 11.5682   4
 -12   8   0 186.841 11.8275   4
  12   8   0 188.625 11.6702   3
 -12   8   0 182.464 12.2262   1
 -12   8   0 176.088 12.5094   2
  12   8   0 172.380 12.2398   1
 -12   8   0 181.513 11.6424   3
  12   8   0 173.643 11.8350   2
  14  -8   0 0.40639 0.41047   3
 -14  -8   0 0.23248 0.37255   4
  14  -8   0 0.88245 0.89816   1
  14  -8   0 -0.0664 0.99340   2
  14  -8   0 -0.0848 0.59058   4
 -14  -8   0 0.06990 0.54741   2
 -14  -8   0 0.26380 0.45015   3
 -14  -8   0 0.48274 0.79686   1
 -14   8   0 0.66703 0.42157   3
 -14   8   0 0.58731 0.99718   2
  14   8   0 0.23366 0.56497   2
 -14   8   0 1.06657 0.66664   4
  14   8   0 0.34764 0.33449   4
 -14   8   0 -0.2772 0.72208   1
  14   8   0 0.49373 0.43276   3
  14   8   0 0.51014 0.84866   1
 -16  -8   0 187.680 11.6151   2
 -16  -8   0 154.683 11.8685   1
 -16  -8   0 166.370 11.2517   3
  16  -8   0 163.101 11.8066   1
  16  -8   0 164.555 11.2196   3
  16  -8   0 181.796 12.4016   2
  16  -8   0 164.226 11.4536   4
 -16   8   0 173.081 11.2256   3
  16   8   0 169.166 11.8985   1
  16   8   0 189.065 11.2762   3
  16   8   0 166.941 11.1720   4
 -16   8   0 178.796 11.4696   4
 -16   8   0 179.598 12.3402   2
  16   8   0 185.426 11.5691   2
 -18  -8   0 595.108 36.2987   2
 -18  -8   0 573.744 36.6385   1
 -18  -8   0 565.827 35.8855   3
  18  -8   0 526.859 36.9675   2
  18  -8   0 557.745 35.8414   3
  18  -8   0 515.537 36.4063   1
 -18   8   0 562.740 35.8404   3
 -18   8   0 620.454 36.1487   4
  18   8   0 594.942 36.6238   1
  18   8   0 527.001 35.8594   3
  18   8   0 559.166 35.8053   4
 -18   8   0 590.873 36.5206   1
  18   8   0 536.080 36.1889   2
 -18   8   0 521.482 36.9178   2
 -20  -8   0 181.226 11.7757   4
  20  -8   0 186.567 11.7795   3
 -20  -8   0 167.155 11.7924   3
 -20  -8   0 195.674 12.6795   1
  20  -8   0 166.820 12.9533   2
  20  -8   0 176.540 12.4251   1
  20   8   0 177.567 12.5301   1
  20   8   0 186.108 11.8084   3
 -20   8   0 187.670 12.4612   1
 -20   8   0 159.816 12.8469   2
 -20   8   0 175.604 11.7558   3
 -20   8   0 207.362 12.1414   4
 -22  -8   0 3.03656 1.27688   1
 -22  -8   0 2.63298 1.11246   2
  22  -8   0 2.90489 0.65828   3
  22  -8   0 2.17253 1.54841   2
  22  -8   0 1.55501 0.87962   4
 -22  -8   0 3.67890 0.71277   4
  22  -8   0 1.58653 1.08150   1
 -22  -8   0 2.79289 0.68473   3
 -22   8   0 3.83661 0.66812   3
 -22   8   0 2.22729 0.91133   4
 -22   8   0 2.31008 1.49748   2
  22   8   0 2.90069 0.65191   3
  22   8   0 3.84257 1.41279   1
  22   8   0 2.53484 0.56068   4
 -22   8   0 1.89006 1.07297   1
  24  -8   0 44.1515 4.02910   1
 -24  -8   0 45.5874 3.35540   3
  24  -8   0 53.2987 4.90737   2
  24  -8   0 44.4657 3.29768   3
 -24  -8   0 52.1774 4.30001   1
 -24  -8   0 47.3401 3.37091   4
 -24  -8   0 50.2871 4.06109   2
  24   8   0 45.5248 4.17607   1
  24   8   0 49.2285 3.35915   3
 -24   8   0 47.5997 4.65903   2
 -24   8   0 42.8083 3.27551   3
  24   8   0 46.6360 3.94582   2
 -24   8   0 49.6985 4.08710   1
 -24   8   0 45.6669 3.64050   4
  24   8   0 46.7858 3.34757   4
 -26  -8   0 72.4954 4.92793   4
  26  -8   0 76.1302 4.86049   3
 -26  -8   0 69.2656 5.74918   1
 -26  -8   0 67.5742 4.87980   3
  26  -8   0 75.7320 6.56217   2
  26  -8   0 76.3917 5.69207   1
 -26  -8   0 75.2248 5.66254   2
  26   8   0 66.1708 4.87644   4
  26   8   0 57.0087 5.51953   1
  26   8   0 71.1922 4.88295   3
 -26   8   0 82.5570 6.55065   2
 -26   8   0 64.8734 5.18503   4
  26   8   0 69.9879 5.56705   2
 -26   8   0 73.9948 5.63315   1
 -26   8   0 72.6671 4.82447   3
 -28  -8   0 93.0066 7.16163   2
  28  -8   0 99.4462 7.17206   1
  28  -8   0 87.3985 6.26985   3
 -28  -8   0 88.2965 6.33105   3
 -28  -8   0 88.5478 6.38475   4
 -28  -8   0 95.6088 7.28611   1
  28   8   0 93.8341 6.32957   3
 -28   8   0 98.5360 6.29420   3
  28   8   0 88.6838 6.35863   4
 -28   8   0 102.250 7.15490   1
  28   8   0 96.3045 7.27197   1
  28   8   0 108.607 7.28385   2
 -30  -8   0 22.9372 1.94032   3
 -30  -8   0 20.4418 2.01020   4
 -30  -8   0 20.7354 2.97468   1
 -30  -8   0 26.1569 3.16784   2
  30  -8   0 31.5823 4.47502   2
  30  -8   0 22.2347 2.88570   1
  30  -8   0 22.1341 1.85945   3
 -30   8   0 28.1372 4.27699   2
  30   8   0 22.9230 3.16202   1
  30   8   0 24.9124 3.06971   2
 -30   8   0 22.0809 2.36124   4
 -30   8   0 19.9802 1.80980   3
 -30   8   0 21.0343 2.82605   1
  30   8   0 19.5666 1.96831   4
  30   8   0 21.7675 1.90278   3
  32  -8   0 7.82874 1.08115   3
 -32  -8   0 7.72677 1.97491   2
 -32  -8   0 9.50777 1.32696   4
  32  -8   0 11.1994 2.08352   1
 -32  -8   0 7.96725 2.01348   1
  32  -8   0 8.27253 2.68069   2
 -32  -8   0 7.11863 1.12748   3
 -32   8   0 6.25716 0.95621   3
  32   8   0 7.63783 1.90411   1
 -32   8   0 9.97975 2.00723   1
  32   8   0 8.75206 1.15533   3
  32   8   0 6.66589 1.17636   4
 -32   8   0 6.76619 2.32039   2
 -32   8   0 6.02050 1.37961   4
  32   8   0 8.96249 2.08049   2
  34  -8   0 21.7947 1.93368   3
  34  -8   0 25.7384 3.20714   1
 -34  -8   0 24.7300 2.21267   4
 -34  -8   0 23.6508 3.21074   1
 -34  -8   0 25.1153 3.25661   2
  34  -8   0 19.2683 3.66139   2
 -34  -8   0 21.3235 2.00336   3
  34   8   0 21.4377 3.09546   1
 -34   8   0 25.8233 3.21751   1
 -34   8   0 20.3289 2.33484   4
 -34   8   0 21.6724 1.89982   3
  34   8   0 20.9907 1.95327   3
  34   8   0 21.5305 2.14586   4
  34   8   0 26.4348 3.44685   2
 -34   8   0 25.6701 3.96788   2
 -36  -8   0 19.9931 2.11802   4
  36  -8   0 17.0614 2.85050   1
  36  -8   0 22.6406 1.89262   3
 -36  -8   0 24.4092 3.34162   1
 -36  -8   0 18.3691 3.02401   2
  36  -8   0 25.5154 4.08282   2
  36   8   0 18.1276 2.08913   4
 -36   8   0 19.7912 2.40575   4
 -36   8   0 20.5088 1.83420   3
 -36   8   0 22.0564 2.98457   1
  36   8   0 19.9544 3.16756   2
  36   8   0 17.9018 2.90421   1
  36   8   0 20.6852 1.91948   3
 -36   8   0 23.5350 4.05761   2
  -3  -9   0 50.8418 3.49056   4
  -3  -9   0 54.0105 3.88670   2
   3  -9   0 50.1396 4.10474   1
   3  -9   0 43.8901 3.99008   2
   3  -9   0 50.3110 3.56381   4
   3  -9   0 50.5305 3.51143   3
   3   9   0 52.0429 4.17016   1
  -3   9   0 51.2099 4.12312   1
  -3   9   0 48.8022 4.03341   2
  -3   9   0 48.6348 3.54792   4
   3   9   0 52.8842 4.09365   1
   3   9   0 58.6561 3.53618   3
  -3   9   0 52.2812 3.53084   3
   3   9   0 51.4782 3.52789   3
   5  -9   0 34.7542 3.35194   1
  -5  -9   0 39.4575 2.81434   3
  -5  -9   0 38.9824 3.38661   1
  -5  -9   0 34.9228 3.07335   2
   5  -9   0 45.5338 2.95508   4
   5  -9   0 37.2066 2.82026   3
   5  -9   0 36.8438 3.42586   2
  -5   9   0 43.6156 2.85123   3
   5   9   0 41.4923 3.42767   1
   5   9   0 44.8076 2.78934   4
  -5   9   0 40.1685 3.49484   2
   5   9   0 41.2828 3.12057   2
  -5   9   0 39.7239 3.43203   1
   5   9   0 40.1862 2.81977   3
  -5   9   0 37.8611 2.91414   4
  -7  -9   0 384.842 24.7717   3
  -7  -9   0 369.806 24.7004   4
   7  -9   0 407.071 24.7840   3
   7  -9   0 371.708 25.4992   2
   7  -9   0 412.009 25.4230   1
  -7  -9   0 359.220 25.3268   1
   7  -9   0 373.812 24.8782   4
  -7  -9   0 344.371 24.9743   2
  -7   9   0 412.395 24.8960   4
   7   9   0 430.722 25.4662   1
  -7   9   0 392.858 25.3824   1
   7   9   0 395.646 24.7073   4
   7   9   0 384.129 24.7715   3
  -7   9   0 394.881 24.7732   3
   7   9   0 379.904 25.0053   2
  -7   9   0 376.133 25.4782   2
   9  -9   0 211.771 15.2599   2
  -9  -9   0 223.163 14.7107   2
   9  -9   0 221.714 15.0697   1
  -9  -9   0 221.452 15.1112   1
   9  -9   0 226.217 14.6331   4
  -9  -9   0 198.905 14.4618   3
  -9  -9   0 229.765 14.4090   4
   9  -9   0 260.794 14.5146   3
  -9   9   0 246.225 15.1636   1
   9   9   0 228.593 14.7089   2
   9   9   0 219.309 14.4830   3
  -9   9   0 222.988 14.6178   4
   9   9   0 225.023 14.4016   4
   9   9   0 219.057 15.1054   1
  -9   9   0 223.560 15.3241   2
  -9   9   0 210.058 14.4595   3
 -11  -9   0 336.923 21.8670   4
 -11  -9   0 360.702 21.9760   3
 -11  -9   0 359.746 22.6544   1
  11  -9   0 338.071 22.5575   1
 -11  -9   0 342.358 22.1868   2
  11  -9   0 325.351 22.8401   2
  11  -9   0 340.367 21.9433   3
  11   9   0 343.466 21.9599   3
 -11   9   0 353.030 21.9548   3
 -11   9   0 315.708 22.7645   2
  11   9   0 348.530 21.8642   4
 -11   9   0 346.189 22.5844   1
  11   9   0 335.257 22.1560   2
  11   9   0 337.217 22.6080   1
 -11   9   0 335.960 22.1013   4
 -13  -9   0 3.59804 1.14181   1
  13  -9   0 4.50198 1.26706   1
  13  -9   0 5.18160 0.77284   3
  13  -9   0 4.04102 1.47999   2
 -13  -9   0 6.17733 0.67845   4
  13  -9   0 5.54658 0.97136   4
 -13  -9   0 4.24160 0.70723   3
 -13  -9   0 5.92797 1.03631   2
  13   9   0 6.62431 1.47082   1
  13   9   0 7.36325 0.72194   4
 -13   9   0 5.95670 0.79532   3
  13   9   0 6.02594 0.83534   3
 -13   9   0 3.40771 1.15904   1
  13   9   0 6.61021 1.08874   2
 -15  -9   0 171.319 11.2238   4
 -15  -9   0 179.392 12.0915   1
  15  -9   0 177.943 11.5452   4
 -15  -9   0 177.639 11.6159   2
 -15  -9   0 176.163 11.3370   3
  15  -9   0 186.464 11.3173   3
  15  -9   0 154.440 11.8611   1
  15   9   0 180.375 12.0643   1
 -15   9   0 176.154 11.2973   3
 -15   9   0 157.370 12.2475   2
 -15   9   0 161.896 11.4930   4
  15   9   0 174.301 11.2196   4
  15   9   0 161.698 11.3037   3
  15   9   0 185.714 11.5917   2
 -15   9   0 182.954 11.9942   1
  17  -9   0 91.0417 6.70518   1
 -17  -9   0 85.8609 6.30866   2
  17  -9   0 94.6883 5.99528   3
 -17  -9   0 88.0480 6.00032   3
  17  -9   0 110.214 7.47442   2
 -17  -9   0 91.5582 6.79493   1
  17  -9   0 78.2187 6.18538   4
  17   9   0 81.5494 5.98055   3
 -17   9   0 94.7825 7.17179   2
 -17   9   0 77.5432 6.16460   4
  17   9   0 93.6831 6.77582   1
  17   9   0 95.1875 6.33598   2
 -17   9   0 101.098 6.74804   1
  17   9   0 94.0878 5.91916   4
 -17   9   0 89.3338 5.97153   3
  19  -9   0 125.061 8.62693   4
 -19  -9   0 139.892 9.27040   1
  19  -9   0 130.906 8.34670   3
  19  -9   0 117.337 9.52044   2
 -19  -9   0 131.510 8.38206   3
  19  -9   0 122.199 9.02481   1
 -19   9   0 132.809 8.34368   3
  19   9   0 123.294 8.27739   4
 -19   9   0 118.577 9.51103   2
  19   9   0 110.526 8.32382   3
 -19   9   0 134.600 9.10777   1
  19   9   0 128.063 8.71534   2
  19   9   0 146.181 9.26775   1
 -19   9   0 121.065 8.59103   4
 -21  -9   0 13.1489 1.30286   4
 -21  -9   0 13.9809 2.13892   1
 -21  -9   0 13.5767 1.38269   3
  21  -9   0 14.8465 1.33776   3
  21  -9   0 17.2672 1.73441   4
  21  -9   0 20.9951 2.56039   1
  21  -9   0 23.8907 3.48351   2
 -21   9   0 10.2632 1.52074   4
  21   9   0 12.0388 1.32258   3
  21   9   0 11.8661 2.05090   1
 -21   9   0 15.1867 2.79264   2
 -21   9   0 14.8323 1.31772   3
 -21   9   0 12.5328 1.99275   1
  23  -9   0 14.9270 2.93057   2
 -23  -9   0 15.6180 2.52758   1
  23  -9   0 16.9183 2.44406   1
  23  -9   0 17.7585 1.50602   3
 -23  -9   0 15.3735 1.51959   3
 -23  -9   0 19.2197 2.29591   2
 -23  -9   0 17.2786 1.52950   4
  23   9   0 16.2263 1.46245   4
 -23   9   0 20.1991 3.18242   2
 -23   9   0 18.7141 2.42967   1
 -23   9   0 18.8572 1.95707   4
  23   9   0 14.2971 1.49308   3
 -23   9   0 15.1622 1.46354   3
  23   9   0 19.1575 2.68456   1
 -25  -9   0 55.9623 4.81505   2
 -25  -9   0 67.6006 5.26811   1
  25  -9   0 61.7035 4.17106   3
 -25  -9   0 55.1842 4.18535   4
  25  -9   0 63.8674 5.79179   2
  25  -9   0 55.0949 4.91104   1
 -25  -9   0 62.7316 4.22742   3
  25   9   0 60.8005 4.19245   4
  25   9   0 59.7373 5.07957   1
 -25   9   0 58.6179 4.14320   3
  25   9   0 66.3987 4.90653   2
 -25   9   0 69.1571 5.82909   2
 -25   9   0 58.2079 4.52717   4
  25   9   0 55.2807 4.16892   3
 -25   9   0 63.5659 5.01452   1
  27  -9   0 52.3287 3.64198   3
 -27  -9   0 46.6999 3.67970   3
 -27  -9   0 54.7119 4.45440   2
 -27  -9   0 51.7499 3.72025   4
 -27  -9   0 55.1020 4.74704   1
  27  -9   0 47.0131 4.43211   1
  27   9   0 51.6791 4.39526   2
  27   9   0 52.8030 4.64648   1
 -27   9   0 49.9942 3.62116   3
 -27   9   0 54.2819 4.49429   1
  27   9   0 49.7537 3.66325   3
  27   9   0 52.3612 3.68263   4
 -29  -9   0 8.57940 2.06241   1
 -29  -9   0 6.09821 1.67141   2
 -29  -9   0 6.86318 1.09540   4
  29  -9   0 6.77060 1.72032   1
  29  -9   0 8.13558 2.54816   2
 -29  -9   0 5.01772 0.92536   3
  29  -9   0 4.42936 0.84297   3
  29   9   0 8.25502 1.80398   2
 -29   9   0 6.50342 0.92837   3
  29   9   0 4.90383 1.71991   1
  29   9   0 6.42831 1.00552   4
 -29   9   0 9.20323 2.53841   2
 -29   9   0 3.60604 1.13473   4
  29   9   0 5.90327 0.93864   3
 -29   9   0 5.01916 1.59531   1
 -31  -9   0 5.70012 1.77432   1
  31  -9   0 3.98109 0.80599   3
  31  -9   0 5.63101 2.46157   2
 -31  -9   0 4.48789 1.70802   2
 -31  -9   0 3.76305 0.87891   3
  31  -9   0 5.20628 1.64158   1
 -31  -9   0 4.57804 1.01063   4
 -31   9   0 4.27394 0.83624   3
  31   9   0 4.76411 1.68089   2
  31   9   0 4.87793 0.97293   4
  31   9   0 5.02837 1.72229   1
 -31   9   0 4.43096 2.01646   2
 -31   9   0 4.64606 1.54915   1
 -31   9   0 5.54918 1.26480   4
  31   9   0 4.83537 0.92973   3
  33  -9   0 8.36482 2.77313   2
 -33  -9   0 9.79162 1.33683   4
 -33  -9   0 9.08633 2.17766   1
  33  -9   0 6.30711 1.02949   3
  33  -9   0 8.41081 1.88941   1
 -33  -9   0 7.27450 1.16270   3
 -33  -9   0 8.61595 2.09346   2
 -33   9   0 9.62989 1.14564   3
  33   9   0 8.76768 2.08191   2
 -33   9   0 7.19511 1.89811   1
  33   9   0 7.69663 1.12511   3
  33   9   0 7.32425 1.96569   1
  33   9   0 9.33032 1.30609   4
 -33   9   0 8.59344 1.72443   4
 -33   9   0 9.85291 2.64534   2
  35  -9   0 8.91546 1.22790   3
  35  -9   0 16.5862 3.46227   2
  35  -9   0 11.3742 2.26527   1
 -35  -9   0 11.8333 2.41691   1
 -35  -9   0 13.5628 1.57651   4
 -35  -9   0 13.7335 2.54784   2
 -35   9   0 10.8203 2.19237   1
  35   9   0 11.6350 1.37013   3
  35   9   0 10.9393 1.50821   4
  35   9   0 12.9113 2.47594   1
 -35   9   0 12.2592 2.99535   2
  35   9   0 15.3576 2.66407   2
 -35   9   0 12.0963 1.33532   3
 -35   9   0 8.60805 1.66120   4
   0 -10   0 759.062 45.2208   2
   0 -10   0 736.156 44.7119   4
   0 -10   0 667.896 45.1718   2
   0 -10   0 751.147 44.7066   4
   0  10   0 742.513 44.6827   3
   0  10   0 618.740 45.1773   1
   0  10   0 652.194 45.3097   1
   0  10   0 658.066 44.6778   3
   2 -10   0 586.765 37.5546   4
   2 -10   0 619.743 37.5269   3
   2 -10   0 563.484 38.0828   2
  -2 -10   0 535.897 37.8638   2
  -2 -10   0 607.888 37.5007   4
  -2  10   0 525.978 38.0861   1
   2  10   0 548.806 37.4868   3
   2  10   0 627.053 38.1910   1
  -2  10   0 586.667 37.5181   3
  -2  10   0 615.738 37.5584   4
  -2  10   0 574.944 38.0602   2
   2  10   0 613.662 37.5355   3
   2  10   0 619.485 38.2583   1
  -4 -10   0 0.50532 0.40223   4
  -4 -10   0 -0.0088 0.17419   2
  -4 -10   0 -0.0277 0.06928   4
   4 -10   0 0.44278 0.43607   3
  -4 -10   0 0.43358 0.58148   2
   4 -10   0 0.34376 0.78922   1
   4 -10   0 0.46748 0.46377   4
   4 -10   0 0.69759 0.86289   2
  -4  10   0 -0.2232 0.36632   3
  -4  10   0 0.01820 0.41952   4
   4  10   0 -0.4179 0.62648   1
  -4  10   0 0.12403 0.76657   2
   4  10   0 0.68120 0.46794   3
  -4  10   0 0.17691 0.78157   1
  -6 -10   0 192.756 13.4100   2
   6 -10   0 189.667 13.0937   3
   6 -10   0 208.082 13.9101   2
   6 -10   0 175.818 13.6706   1
  -6 -10   0 212.504 13.1244   3
   6 -10   0 209.272 13.2271   4
  -6 -10   0 195.967 13.7266   1
  -6  10   0 193.101 13.7341   1
   6  10   0 210.273 13.4351   2
   6  10   0 217.500 13.1301   3
   6  10   0 217.068 13.8206   1
  -6  10   0 196.386 13.8352   2
   6  10   0 196.507 13.0434   4
  -6  10   0 209.624 13.1234   3
  -6  10   0 203.933 13.2095   4
   8 -10   0 732.287 46.8020   2
  -8 -10   0 694.189 45.9194   3
   8 -10   0 664.009 46.5207   1
  -8 -10   0 669.287 46.1750   2
   8 -10   0 765.731 46.0795   4
   8 -10   0 637.144 45.8942   3
  -8 -10   0 684.405 46.5552   1
   8  10   0 731.809 45.9258   3
   8  10   0 696.820 46.5755   1
  -8  10   0 776.471 46.6683   1
  -8  10   0 763.065 46.0592   4
   8  10   0 705.187 46.1802   2
  -8  10   0 776.857 46.8293   2
   8  10   0 777.423 45.8618   4
  -8  10   0 720.736 45.9268   3
  10 -10   0 367.010 25.7170   3
 -10 -10   0 385.842 26.4247   1
 -10 -10   0 396.443 25.7528   3
  10 -10   0 404.791 26.7027   2
  10 -10   0 383.664 26.3731   1
 -10 -10   0 399.304 26.0065   2
  10 -10   0 471.460 25.9865   4
 -10  10   0 375.488 25.7206   3
 -10  10   0 425.567 26.4653   1
 -10  10   0 377.039 26.5795   2
  10  10   0 433.844 25.6678   4
  10  10   0 459.799 26.5793   1
  10  10   0 410.325 25.9956   2
  10  10   0 373.830 25.7349   3
 -10  10   0 368.529 25.8579   4
 -12 -10   0 55.5517 3.65546   4
 -12 -10   0 52.6792 3.75299   3
  12 -10   0 55.4006 3.74051   3
 -12 -10   0 54.6791 4.01443   2
 -12 -10   0 55.1113 4.51402   1
  12 -10   0 51.4671 4.40962   1
  12  10   0 52.1675 4.44816   1
  12  10   0 53.1080 3.73872   3
  12  10   0 61.5241 3.65912   4
 -12  10   0 53.3843 4.43887   1
 -12  10   0 46.9823 3.87821   4
  12  10   0 52.9613 3.97124   2
 -12  10   0 45.3342 4.55133   2
 -12  10   0 54.8935 3.74473   3
  14 -10   0 0.18303 0.90130   1
  14 -10   0 -0.2495 0.40810   3
 -14 -10   0 0.77592 0.91811   1
 -14 -10   0 -0.1007 0.46204   3
 -14 -10   0 0.38964 0.66834   2
  14 -10   0 -0.5381 1.12463   2
 -14 -10   0 0.00473 0.24013   4
  14 -10   0 0.94197 0.71722   4
 -14  10   0 -0.0427 0.87202   1
 -14  10   0 0.00569 0.32340   2
 -14  10   0 0.20273 0.47892   3
 -14  10   0 0.00443 0.10728   4
  14  10   0 0.11619 0.56237   2
  14  10   0 -0.3679 0.74872   1
  14  10   0 0.16207 0.35369   4
  14  10   0 -0.0247 0.39462   3
 -16 -10   0 236.833 16.9754   1
  16 -10   0 231.040 17.2930   2
  16 -10   0 236.465 16.1837   3
 -16 -10   0 270.092 16.5611   2
  16 -10   0 268.564 16.4812   4
  16 -10   0 276.715 17.0198   1
 -16 -10   0 241.045 16.2186   3
  16  10   0 256.549 17.0223   1
 -16  10   0 261.193 16.2005   3
  16  10   0 234.036 16.0928   4
  16  10   0 270.644 16.5132   2
 -16  10   0 262.754 17.4008   2
 -16  10   0 237.537 16.3981   4
  16  10   0 225.611 16.1906   3
 -16  10   0 268.525 16.9834   1
 -18 -10   0 318.987 20.4240   2
  18 -10   0 365.687 20.4074   4
 -18 -10   0 306.627 20.8952   1
  18 -10   0 377.761 21.6419   2
  18 -10   0 307.499 20.0348   3
 -18 -10   0 274.387 20.0320   3
  18 -10   0 304.570 20.7536   1
 -18  10   0 320.405 20.7997   1
 -18  10   0 315.090 20.0374   3
  18  10   0 305.884 20.0575   3
 -18  10   0 325.872 20.3071   4
 -18  10   0 299.705 21.2144   2
  18  10   0 285.834 19.9377   4
  18  10   0 274.844 20.7465   1
 -20 -10   0 107.086 7.69197   3
  20 -10   0 120.816 7.69631   3
 -20 -10   0 100.546 8.46284   1
  20 -10   0 121.456 8.51305   1
  20 -10   0 99.8503 8.05148   4
  20 -10   0 102.197 8.89177   2
  20  10   0 123.614 8.11077   2
  20  10   0 111.324 8.49567   1
 -20  10   0 132.651 8.02975   4
 -20  10   0 117.353 7.67081   3
  20  10   0 117.329 7.70535   3
 -20  10   0 124.502 8.52359   1
 -20  10   0 128.730 9.11165   2
  20  10   0 113.785 7.59413   4
 -22 -10   0 0.76825 0.59521   3
  22 -10   0 -0.3968 0.46959   3
 -22 -10   0 -0.0068 0.27810   2
  22 -10   0 0.08952 1.02581   1
 -22 -10   0 -0.1711 1.05599   1
 -22 -10   0 -0.1870 0.50608   4
  22 -10   0 -0.7057 1.32496   2
 -22  10   0 1.84526 1.48077   2
 -22  10   0 -0.0096 0.38328   3
  22  10   0 -0.0058 0.26822   2
 -22  10   0 1.07124 0.88144   4
  22  10   0 0.00530 1.01134   1
  22  10   0 -0.0693 0.54496   3
 -22  10   0 0.49724 1.00614   1
  22  10   0 -0.0063 0.10594   4
 -24 -10   0 23.0650 3.07131   1
 -24 -10   0 24.2384 2.49172   2
 -24 -10   0 21.3822 1.84634   4
 -24 -10   0 21.1241 1.88211   3
  24 -10   0 22.4782 2.89024   1
  24 -10   0 22.9450 1.86351   3
  24 -10   0 30.1421 4.18649   2
  24  10   0 24.0141 2.44243   2
 -24  10   0 22.4851 2.28424   4
  24  10   0 24.2313 1.90094   3
 -24  10   0 20.6976 1.82751   3
  24  10   0 25.0869 3.15899   1
  24  10   0 18.6049 1.76484   4
 -24  10   0 24.5100 3.67733   2
 -24  10   0 20.1662 2.70785   1
 -26 -10   0 41.6423 3.15358   3
 -26 -10   0 42.9822 3.80952   2
  26 -10   0 47.9043 4.08270   1
 -26 -10   0 39.6052 3.12097   4
  26 -10   0 38.9887 3.08760   3
 -26 -10   0 46.9176 4.23117   1
  26  10   0 44.5536 3.16047   3
  26  10   0 40.5747 4.08152   1
  26  10   0 41.2715 3.08997   4
 -26  10   0 43.5412 3.10310   3
  26  10   0 47.3206 3.81885   2
 -26  10   0 44.9135 4.00816   1
 -28 -10   0 56.7308 3.98286   4
 -28 -10   0 60.6869 3.99534   3
  28 -10   0 55.4669 5.57978   2
 -28 -10   0 62.0632 4.78618   2
 -28 -10   0 53.6143 4.97696   1
  28 -10   0 53.0421 3.90642   3
  28 -10   0 50.7933 4.73846   1
 -28  10   0 56.9100 4.80944   1
  28  10   0 50.0776 3.92501   3
  28  10   0 60.8650 5.03720   1
  28  10   0 61.1343 4.73016   2
 -28  10   0 52.9664 3.88082   3
  28  10   0 50.8445 3.88511   4
 -28  10   0 54.7509 4.28739   4
 -28  10   0 54.6244 5.44108   2
  30 -10   0 14.3524 2.46069   1
 -30 -10   0 18.9374 1.78503   4
  30 -10   0 20.7067 3.78867   2
  30 -10   0 16.4151 1.62663   3
 -30 -10   0 17.8677 2.54110   2
 -30 -10   0 17.5333 2.80421   1
 -30 -10   0 15.6500 1.63636   3
  30  10   0 16.4958 2.66481   1
 -30  10   0 17.4701 2.64210   1
 -30  10   0 16.3453 3.13309   2
  30  10   0 14.5727 1.64810   4
 -30  10   0 14.2053 1.98345   4
 -30  10   0 18.1643 1.58942   3
  30  10   0 19.5700 1.73955   3
  30  10   0 20.7080 2.72848   2
 -32 -10   0 1.28052 1.31177   2
 -32 -10   0 1.55391 1.45227   1
  32 -10   0 0.47106 1.23221   1
 -32 -10   0 1.43095 0.80666   4
  32 -10   0 1.84394 0.71248   3
  32 -10   0 0.74313 1.77920   2
 -32  10   0 1.28099 0.65668   3
 -32  10   0 1.02127 1.59133   2
  32  10   0 0.71748 1.35272   1
 -32  10   0 2.61645 1.36560   1
 -32  10   0 1.62156 1.07530   4
  32  10   0 2.06843 1.47225   2
  32  10   0 1.31085 0.76640   4
  32  10   0 0.98922 0.70706   3
 -34 -10   0 18.9801 1.87195   4
  34 -10   0 13.6795 3.27269   2
 -34 -10   0 20.5222 3.07981   1
 -34 -10   0 16.3166 2.71964   2
  34 -10   0 17.3483 1.70002   3
  34 -10   0 12.0701 2.43663   1
  34  10   0 17.2767 1.76273   3
 -34  10   0 21.2532 2.93046   1
  34  10   0 17.3322 1.81728   4
 -34  10   0 19.9550 2.43796   4
  34  10   0 20.3182 3.17963   1
  34  10   0 22.9601 3.11800   2
 -34  10   0 16.3162 1.64926   3
 -34  10   0 15.7029 3.37188   2
  -1 -11   0 516.936 32.8199   4
   1 -11   0 554.732 32.8536   4
   1 -11   0 530.814 33.3911   2
  -1 -11   0 537.513 33.3520   2
  -1 -11   0 493.635 33.3212   2
  -1 -11   0 504.091 32.8079   4
   1 -11   0 549.833 32.8697   4
   1 -11   0 528.311 33.4587   2
  -1  11   0 469.868 32.7757   3
   1  11   0 505.044 32.8233   3
  -1  11   0 509.044 33.5416   1
  -1  11   0 446.430 33.3537   1
  -1  11   0 511.997 32.8189   3
   3 -11   0 113.084 7.52651   4
  -3 -11   0 113.237 7.92729   2
   3 -11   0 120.824 8.20237   2
  -3 -11   0 114.030 7.45686   4
  -3 -11   0 107.780 7.44024   4
   3 -11   0 126.642 7.50426   3
   3 -11   0 127.758 8.32107   1
   3  11   0 106.386 7.46715   3
   3  11   0 123.179 8.33050   1
   3  11   0 106.515 8.09732   1
  -3  11   0 111.291 8.18807   1
  -3  11   0 106.096 7.45460   3
  -3  11   0 114.059 7.53114   4
   3  11   0 106.056 7.44824   3
  -3  11   0 110.405 8.09301   2
   5 -11   0 25.8463 2.09772   4
  -5 -11   0 28.1922 1.92014   4
   5 -11   0 25.0935 1.97472   3
   5 -11   0 23.2914 2.64947   1
   5 -11   0 22.9192 2.68609   2
  -5  11   0 25.6806 2.03229   4
   5  11   0 20.5984 2.52689   1
   5  11   0 29.1552 1.99719   3
  -5  11   0 20.6120 2.53394   2
  -5  11   0 23.6077 2.65581   1
  -5  11   0 23.0848 1.94697   3
   7 -11   0 202.371 13.8838   1
   7 -11   0 199.589 14.0013   2
   7 -11   0 214.824 13.2908   4
   7 -11   0 211.267 13.1575   3
  -7 -11   0 195.381 13.8229   1
  -7 -11   0 222.078 13.1663   3
  -7 -11   0 206.872 13.0841   4
  -7  11   0 222.827 13.2862   4
  -7  11   0 193.424 13.1272   3
  -7  11   0 166.634 13.7837   2
   7  11   0 198.120 13.4527   2
   7  11   0 172.317 13.0958   3
   7  11   0 211.122 13.9115   1
  -7  11   0 211.483 13.9153   1
   9 -11   0 487.488 33.0983   4
   9 -11   0 591.510 34.0936   2
  -9 -11   0 511.310 33.7143   1
  -9 -11   0 447.504 32.9389   3
   9 -11   0 559.773 32.9991   3
   9 -11   0 526.807 33.7350   1
   9  11   0 511.694 32.8882   4
   9  11   0 547.432 33.7809   1
  -9  11   0 517.877 33.1036   4
  -9  11   0 526.381 33.9071   2
   9  11   0 517.127 33.2687   2
  -9  11   0 578.258 33.8397   1
  -9  11   0 487.975 32.9610   3
   9  11   0 448.866 32.9398   3
 -11 -11   0 282.023 19.3382   1
  11 -11   0 265.364 19.5209   2
  11 -11   0 328.464 18.5935   3
  11 -11   0 256.863 19.1930   1
 -11 -11   0 271.133 18.5483   3
  11 -11   0 291.000 18.7331   4
 -11 -11   0 273.087 18.8294   2
 -11  11   0 325.502 19.4298   1
 -11  11   0 263.621 19.4386   2
  11  11   0 284.947 18.4571   4
  11  11   0 286.736 18.5644   3
  11  11   0 293.538 18.8369   2
 -11  11   0 300.602 18.5661   3
 -11  11   0 290.722 18.7190   4
  11  11   0 289.596 19.3287   1
  13 -11   0 1.19046 0.54542   3
 -13 -11   0 1.66025 0.57756   3
  13 -11   0 1.13401 0.99245   1
 -13 -11   0 2.10910 1.06756   1
  13 -11   0 0.01444 0.37121   2
 -13 -11   0 2.16611 0.83573   2
 -13  11   0 3.01457 0.84517   4
  13  11   0 2.96843 0.49924   4
  13  11   0 2.41968 0.62457   3
 -13  11   0 2.62645 1.22159   1
 -13  11   0 1.60554 0.58980   3
  13  11   0 1.97126 0.71253   2
  13  11   0 0.76633 1.01301   1
 -13  11   0 3.07613 1.40389   2
 -15 -11   0 151.009 10.2069   3
  15 -11   0 158.138 10.4560   4
 -15 -11   0 159.030 10.5319   2
  15 -11   0 148.135 10.9270   1
 -15 -11   0 136.611 10.9189   1
  15 -11   0 157.212 10.2020   3
  15 -11   0 169.778 11.5611   2
  15  11   0 165.940 10.2395   3
  15  11   0 158.085 10.4787   2
  15  11   0 140.521 10.9439   1
 -15  11   0 159.724 10.2077   3
 -15  11   0 155.894 10.9846   1
 -17 -11   0 214.759 13.2525   3
 -17 -11   0 197.444 13.5305   2
 -17 -11   0 198.848 14.0822   1
  17 -11   0 256.485 14.8778   2
  17 -11   0 190.422 13.1869   3
  17 -11   0 198.070 13.9798   1
  17 -11   0 210.814 13.4897   4
 -17  11   0 222.904 14.0945   1
  17  11   0 205.861 14.0871   1
  17  11   0 198.370 13.4869   2
  17  11   0 194.019 13.0912   4
 -17  11   0 190.513 14.3413   2
 -17  11   0 198.952 13.4350   4
  17  11   0 192.176 13.2123   3
 -17  11   0 205.350 13.1977   3
  19 -11   0 43.6872 2.99078   3
  19 -11   0 37.9075 4.33669   2
 -19 -11   0 41.9809 3.03101   3
  19 -11   0 46.1856 3.90135   1
 -19 -11   0 36.4996 3.83951   1
  19  11   0 37.3823 2.85540   4
 -19  11   0 42.7326 2.97650   3
 -19  11   0 44.4384 3.86856   1
 -19  11   0 44.3132 4.28329   2
 -19  11   0 37.5556 3.21512   4
  19  11   0 40.5386 3.30153   2
  19  11   0 40.9193 3.88097   1
  19  11   0 40.1301 3.00574   3
 -21 -11   0 17.2435 1.71231   3
  21 -11   0 17.3977 1.64522   3
  21 -11   0 21.4141 3.42864   2
 -21 -11   0 17.2679 1.58783   4
 -21 -11   0 19.6334 2.68488   1
  21 -11   0 24.3357 2.94097   1
  21  11   0 20.1990 1.73602   3
 -21  11   0 19.8069 1.69813   3
 -21  11   0 24.8211 3.60189   2
  21  11   0 26.0702 3.15609   1
 -21  11   0 19.7382 2.72040   1
 -21  11   0 20.8761 2.12132   4
  23 -11   0 11.3490 2.75056   2
 -23 -11   0 9.02911 1.66162   2
 -23 -11   0 9.35204 1.96507   1
 -23 -11   0 8.74604 1.14090   3
 -23 -11   0 9.98395 1.11181   4
  23 -11   0 9.05260 1.89504   1
  23 -11   0 7.18907 1.07234   3
 -23  11   0 10.8929 1.16981   3
  23  11   0 8.85541 1.17493   3
 -23  11   0 12.8845 2.27157   1
  23  11   0 6.53666 1.82609   1
  25 -11   0 92.9678 6.01044   3
 -25 -11   0 97.6984 7.17503   1
  25 -11   0 93.5878 6.98027   1
 -25 -11   0 81.9651 5.94463   4
 -25 -11   0 90.8199 6.62073   2
 -25 -11   0 81.6686 6.00265   3
  25  11   0 90.7859 6.02578   3
  25  11   0 87.5908 6.98874   1
 -25  11   0 90.5469 7.59434   2
  25  11   0 83.7987 5.91665   4
 -25  11   0 88.6003 6.84873   1
  25  11   0 96.2784 6.59160   2
 -25  11   0 84.7929 5.95724   3
  27 -11   0 41.8819 4.01597   1
 -27 -11   0 41.7352 4.15010   1
 -27 -11   0 38.1295 2.98487   4
 -27 -11   0 41.5503 3.70600   2
  27 -11   0 38.2392 4.57989   2
  27 -11   0 40.6301 3.00561   3
 -27 -11   0 38.6328 3.05185   3
  27  11   0 45.8640 3.73844   2
 -27  11   0 43.4731 3.97046   1
 -27  11   0 38.9435 4.55901   2
 -27  11   0 38.2279 3.41089   4
 -27  11   0 41.2642 2.97777   3
  27  11   0 43.2280 4.15037   1
  27  11   0 40.8905 3.05549   3
  27  11   0 36.0670 2.95086   4
 -29 -11   0 4.05610 0.85880   4
  29 -11   0 3.90410 0.85859   3
 -29 -11   0 1.34908 1.41404   1
  29 -11   0 2.95647 2.01076   2
  29 -11   0 2.71562 1.49273   1
 -29 -11   0 2.51838 1.19584   2
 -29  11   0 3.83236 1.49756   1
 -29  11   0 3.49629 1.14209   4
  29  11   0 2.92350 1.54706   1
 -29  11   0 3.15705 0.79481   3
  29  11   0 1.22300 0.70929   3
  29  11   0 3.66322 1.43421   2
  29  11   0 2.56211 0.77808   4
 -29  11   0 5.22885 2.10755   2
  31 -11   0 0.98516 1.28543   1
  31 -11   0 2.32565 0.77650   3
 -31 -11   0 2.52980 1.32722   2
  31 -11   0 3.55123 2.24782   2
 -31 -11   0 1.27974 1.40111   1
 -31 -11   0 1.69706 0.77115   4
 -31  11   0 2.65084 1.85867   2
 -31  11   0 2.41336 1.41089   1
  31  11   0 2.01193 1.51175   1
  31  11   0 2.82933 0.81423   4
  31  11   0 2.52561 1.36867   2
 -31  11   0 1.71139 0.67661   3
 -31  11   0 1.96155 1.11429   4
  31  11   0 1.48180 0.79674   3
  33 -11   0 10.7088 3.02505   2
 -33 -11   0 7.78153 1.22447   4
  33 -11   0 7.20245 1.95650   1
 -33 -11   0 8.29528 1.97694   2
  33 -11   0 9.06023 1.20631   3
 -33 -11   0 7.42574 2.09176   1
  33  11   0 9.17272 2.04487   2
  33  11   0 7.12671 1.13505   4
  33  11   0 6.89377 1.16921   3
  33  11   0 7.75312 2.11296   1
 -33  11   0 8.85378 2.54094   2
 -33  11   0 6.64299 1.87390   1
 -33  11   0 7.34381 1.09338   3
 -33  11   0 5.77473 1.44041   4
   0 -12   0 692.525 42.4665   4
   0 -12   0 657.080 43.0024   2
   0 -12   0 655.458 43.0546   2
   0 -12   0 672.501 42.4467   4
   0  12   0 664.089 42.4145   3
   0  12   0 604.304 43.0530   1
   0  12   0 680.460 43.2656   1
   0  12   0 674.824 42.4435   3
   2 -12   0 237.608 15.8008   2
   2 -12   0 261.304 15.1538   4
  -2 -12   0 225.254 15.6226   2
  -2 -12   0 225.965 15.0692   4
   2 -12   0 222.319 15.6802   2
  -2 -12   0 235.189 15.6029   2
   2 -12   0 221.202 15.1130   4
  -2 -12   0 254.295 15.0967   4
  -2  12   0 214.441 15.7307   1
  -2  12   0 236.313 15.0913   3
  -2  12   0 252.351 15.9765   1
   2  12   0 192.291 15.7231   1
  -2  12   0 259.690 15.1029   3
   2  12   0 226.715 15.0583   3
   2  12   0 203.790 15.6916   1
  -4 -12   0 6.09891 1.25448   2
   4 -12   0 4.98149 0.86963   4
  -4 -12   0 4.45275 1.09326   2
   4 -12   0 4.92816 1.38670   1
  -4 -12   0 6.95793 0.90346   4
   4 -12   0 7.53136 0.94729   3
  -4 -12   0 4.85536 0.78030   4
   4 -12   0 7.86936 1.70635   2
  -4  12   0 4.66629 0.86742   4
  -4  12   0 8.07312 1.78699   2
   4  12   0 6.39438 0.86215   3
   4  12   0 5.26487 1.28841   1
   4  12   0 6.33258 0.90638   3
  -4  12   0 5.74091 0.82471   3
   4  12   0 7.09934 1.65258   1
  -4  12   0 4.99967 1.39877   1
   6 -12   0 61.2371 5.30407   2
   6 -12   0 63.3449 5.28522   1
   6 -12   0 60.9582 4.58908   4
  -6 -12   0 69.9717 4.47412   4
   6 -12   0 71.2756 4.53657   3
  -6 -12   0 66.3673 4.92083   2
   6  12   0 70.1158 4.53645   3
  -6  12   0 61.8004 5.27663   1
   6  12   0 64.6415 5.26367   1
  -6  12   0 70.1132 5.37679   2
  -6  12   0 63.8773 4.59021   4
  -6  12   0 59.8119 4.49220   3
   8 -12   0 126.564 7.45264   3
  -8 -12   0 112.143 7.42154   3
   8 -12   0 118.917 7.58305   4
   8 -12   0 119.309 8.29342   1
   8 -12   0 109.275 8.36468   2
  -8 -12   0 109.455 8.18051   1
  -8 -12   0 108.987 7.33395   4
  -8  12   0 122.330 8.29684   1
  -8  12   0 94.6267 7.47446   4
  -8  12   0 105.243 8.25475   2
  -8  12   0 110.704 7.40702   3
   8  12   0 106.396 8.15278   1
   8  12   0 110.162 7.41008   3
  10 -12   0 283.981 18.4126   3
 -10 -12   0 274.298 18.3229   4
 -10 -12   0 262.774 18.3958   3
  10 -12   0 277.688 18.5725   4
  10 -12   0 300.629 19.2688   1
 -10 -12   0 255.328 19.1236   1
  10 -12   0 304.035 19.5238   2
 -10  12   0 275.663 18.4081   3
  10  12   0 295.770 18.4325   3
 -10  12   0 307.914 18.5992   4
  10  12   0 278.276 19.2271   1
 -10  12   0 311.231 19.5284   2
 -10  12   0 294.473 19.2634   1
 -12 -12   0 70.8228 4.59390   3
  12 -12   0 59.3503 4.50150   3
  12 -12   0 61.7482 5.31394   1
  12 -12   0 70.1192 4.81070   4
 -12 -12   0 63.7516 5.37666   1
  12 -12   0 71.4755 5.80948   2
  12  12   0 63.1110 4.83410   2
 -12  12   0 70.9101 4.78830   4
 -12  12   0 61.0951 5.30887   1
 -12  12   0 69.7584 4.56757   3
  12  12   0 67.7280 4.44161   4
  12  12   0 64.1894 5.34342   1
 -12  12   0 66.6861 5.65028   2
  12  12   0 60.6030 4.51795   3
  14 -12   0 0.75195 1.04644   1
  14 -12   0 -0.0287 0.67191   4
  14 -12   0 -0.1185 0.41515   2
  14 -12   0 0.35854 0.54114   3
 -14 -12   0 -0.0155 0.23284   2
 -14 -12   0 0.38943 0.56872   3
 -14 -12   0 0.00359 0.08107   4
 -14 -12   0 0.76098 1.08132   1
  14  12   0 0.31300 0.39574   4
 -14  12   0 -0.0221 0.50858   3
 -14  12   0 0.11586 0.99434   1
 -14  12   0 0.38544 0.80130   4
  14  12   0 0.30521 0.66725   2
 -14  12   0 0.63377 1.28542   2
  14  12   0 0.76829 1.01833   1
  14  12   0 0.85876 0.61790   3
 -16 -12   0 119.902 7.35412   3
  16 -12   0 130.040 8.82314   2
 -16 -12   0 117.315 8.31649   1
  16 -12   0 107.977 7.55417   4
  16 -12   0 106.491 7.29228   3
  16 -12   0 90.7630 7.97101   1
  16  12   0 98.7109 7.29637   3
 -16  12   0 107.027 7.52886   4
 -16  12   0 126.332 8.32028   1
  16  12   0 111.337 7.18819   4
  16  12   0 109.036 7.60528   2
 -16  12   0 112.454 8.55398   2
 -16  12   0 108.123 7.30795   3
  16  12   0 103.100 8.14154   1
  18 -12   0 134.878 9.65224   3
  18 -12   0 161.112 10.6493   1
 -18 -12   0 140.151 9.69859   3
  18 -12   0 174.750 11.3989   2
 -18 -12   0 152.341 10.6777   1
  18  12   0 140.438 9.55730   4
 -18  12   0 142.990 10.9549   2
 -18  12   0 143.341 10.5232   1
 -18  12   0 163.734 10.0007   4
  18  12   0 144.565 10.6095   1
  18  12   0 146.167 9.69971   3
 -18  12   0 146.891 9.67476   3
  18  12   0 144.244 9.97728   2
  20 -12   0 49.1492 5.17453   2
  20 -12   0 52.3722 4.62318   1
 -20 -12   0 47.2018 4.63799   1
  20 -12   0 47.2801 3.70725   3
 -20 -12   0 54.0056 3.79003   3
 -20 -12   0 53.7636 3.65167   4
 -20  12   0 56.4575 4.10730   4
 -20  12   0 51.5331 4.60872   1
 -20  12   0 54.9590 5.15088   2
  20  12   0 56.2486 4.77428   1
  20  12   0 50.3402 3.73880   3
 -20  12   0 55.7023 3.74476   3
  22 -12   0 12.3741 2.80145   2
 -22 -12   0 11.3691 2.24490   1
 -22 -12   0 9.88791 1.13493   4
  22 -12   0 9.66674 1.19477   3
 -22 -12   0 13.7133 1.40013   3
  22  12   0 9.26391 1.94566   1
 -22  12   0 12.3020 1.29906   3
 -22  12   0 10.7270 2.13300   1
  22  12   0 9.28301 1.18651   3
  24 -12   0 16.8668 2.59097   1
 -24 -12   0 17.9377 2.28939   2
 -24 -12   0 17.7679 1.68169   3
 -24 -12   0 16.4818 1.53427   4
 -24 -12   0 24.2101 3.31637   1
  24 -12   0 19.1417 1.62275   3
 -24  12   0 15.8568 3.23518   2
  24  12   0 14.9393 1.63136   3
  24  12   0 21.3262 3.15514   1
 -24  12   0 19.7545 2.23325   4
 -24  12   0 16.7701 2.63250   1
  24  12   0 13.9741 1.42561   4
 -24  12   0 17.8196 1.60246   3
 -26 -12   0 56.1324 3.95291   4
  26 -12   0 58.1364 3.99668   3
 -26 -12   0 57.7807 5.15011   1
  26 -12   0 55.7204 4.93991   1
  26 -12   0 66.3571 6.04138   2
 -26 -12   0 55.0858 4.57742   2
  26  12   0 55.6601 4.50759   2
 -26  12   0 58.2603 4.94711   1
 -26  12   0 53.8499 4.37467   4
  26  12   0 56.0684 5.05912   1
 -26  12   0 56.0536 5.49667   2
 -26  12   0 56.6295 3.97031   3
  26  12   0 51.9372 3.98871   3
  26  12   0 52.2233 3.88555   4
  28 -12   0 23.9240 3.19543   1
 -28 -12   0 25.0045 3.53408   1
  28 -12   0 26.5157 4.12247   2
  28 -12   0 26.3275 2.10706   3
 -28 -12   0 25.7435 2.77429   2
 -28 -12   0 24.4115 2.07600   4
 -28  12   0 23.5591 2.55163   4
 -28  12   0 27.6103 4.19886   2
  28  12   0 21.3108 3.22498   1
 -28  12   0 22.9319 2.04215   3
  28  12   0 22.0355 2.01321   4
  28  12   0 24.5155 2.15144   3
 -28  12   0 30.7360 3.54517   1
  28  12   0 24.9685 2.72513   2
 -30 -12   0 6.26744 1.99461   1
 -30 -12   0 5.43560 1.02372   4
  30 -12   0 6.43291 2.46214   2
 -30 -12   0 6.18514 1.62935   2
  30 -12   0 5.53257 1.77608   1
  30 -12   0 5.21366 0.97581   3
  30  12   0 4.81638 0.98211   3
  30  12   0 4.31359 1.76130   1
 -30  12   0 5.09140 1.70512   1
  30  12   0 6.30291 1.65375   2
 -30  12   0 4.92460 0.94880   3
  30  12   0 6.50852 1.01721   4
 -30  12   0 4.99252 2.21467   2
 -30  12   0 5.91060 1.38869   4
  32 -12   0 1.47731 0.74107   3
  32 -12   0 1.00503 1.47649   1
 -32 -12   0 0.31625 1.36944   1
 -32 -12   0 0.89757 0.74946   4
  32 -12   0 1.17071 2.05898   2
 -32 -12   0 1.67019 1.29066   2
  32  12   0 2.92031 1.46863   2
 -32  12   0 0.50669 0.65303   3
  32  12   0 0.45675 1.39336   1
  32  12   0 1.02470 0.72626   3
 -32  12   0 1.38449 1.35208   1
  32  12   0 0.70673 0.69777   4
 -32  12   0 1.09341 1.91796   2
 -32  12   0 0.85265 1.14425   4
  -1 -13   0 605.890 36.7494   4
   1 -13   0 539.398 37.3265   2
   1 -13   0 544.276 36.7283   4
  -1 -13   0 551.454 37.3022   2
  -1 -13   0 553.405 37.3494   2
   1 -13   0 559.825 36.7569   4
   1 -13   0 550.358 37.4282   2
  -1 -13   0 547.182 36.7222   4
   1  13   0 594.248 36.7507   3
   1  13   0 644.951 36.7486   3
  -1  13   0 552.574 36.7242   3
  -1  13   0 579.455 37.5022   1
   1  13   0 606.055 37.5813   1
   1  13   0 514.991 37.5025   1
  -1  13   0 637.312 37.7343   1
  -1  13   0 593.188 36.7154   3
   3 -13   0 21.1195 1.97990   4
   3 -13   0 24.7170 2.08719   4
  -3 -13   0 23.7311 2.48980   2
  -3 -13   0 24.5196 1.97402   4
   3 -13   0 27.4571 2.67730   2
  -3 -13   0 27.8838 2.62051   2
   3 -13   0 24.0890 2.75951   2
  -3 -13   0 22.8308 1.96537   4
   3  13   0 27.8876 2.82049   1
  -3  13   0 24.9993 2.85505   1
  -3  13   0 24.4527 1.98492   3
   3  13   0 26.2784 2.03007   3
   3  13   0 28.4273 2.04586   3
   3  13   0 23.7757 2.95056   1
  -5 -13   0 96.9755 6.66011   4
   5 -13   0 89.6923 7.47388   2
   5 -13   0 107.400 6.72739   3
   5 -13   0 84.7588 7.42691   1
  -5 -13   0 104.844 7.23136   2
  -5 -13   0 96.6145 7.19725   2
  -5 -13   0 104.975 6.68751   4
   5 -13   0 101.277 6.81712   4
  -5  13   0 97.9850 7.56336   1
   5  13   0 97.5578 6.71637   3
   5  13   0 114.733 7.81553   1
   5  13   0 101.754 7.53225   1
  -5  13   0 96.6569 7.52165   2
  -5  13   0 107.133 6.82389   4
   5  13   0 97.3932 6.69721   3
  -5  13   0 96.8364 6.69550   3
   7 -13   0 214.023 15.4506   1
   7 -13   0 248.343 14.6755   3
   7 -13   0 199.171 15.4796   2
  -7 -13   0 222.188 15.0767   2
   7 -13   0 217.802 14.7441   4
  -7 -13   0 219.071 14.5706   4
  -7  13   0 240.208 14.7670   4
   7  13   0 208.604 14.6126   3
   7  13   0 231.753 15.5034   1
  -7  13   0 241.878 14.6666   3
  -7  13   0 221.670 15.5325   2
  -7  13   0 228.233 15.5097   1
   9 -13   0 171.925 13.6635   3
  -9 -13   0 206.679 13.6443   4
  -9 -13   0 234.382 14.2304   2
   9 -13   0 197.767 14.6844   2
   9 -13   0 243.811 14.7798   1
   9 -13   0 212.920 13.8854   4
  -9 -13   0 205.610 14.5579   1
  -9 -13   0 227.829 13.7564   3
   9  13   0 207.612 14.5648   1
  -9  13   0 210.406 13.8580   4
   9  13   0 203.590 13.6286   4
  -9  13   0 210.470 14.7268   2
  -9  13   0 220.169 13.7478   3
   9  13   0 204.122 13.7138   3
  -9  13   0 225.181 14.6725   1
 -11 -13   0 85.3782 5.49211   4
  11 -13   0 87.1244 5.59214   3
  11 -13   0 67.2630 5.67404   4
  11 -13   0 85.3063 6.48199   1
  11 -13   0 77.8922 6.62309   2
 -11 -13   0 75.1594 5.55759   3
 -11 -13   0 82.7792 6.46215   1
 -11  13   0 88.4816 5.60231   3
 -11  13   0 99.7639 6.67608   1
  11  13   0 90.2112 6.57172   1
 -11  13   0 78.6339 5.73865   4
  11  13   0 74.4121 5.55505   3
 -11  13   0 89.7632 6.79968   2
  13 -13   0 1.06833 0.80891   4
  13 -13   0 0.62520 0.52935   3
 -13 -13   0 -0.0078 0.24917   2
 -13 -13   0 0.44788 0.49106   4
  13 -13   0 0.53825 1.29258   2
  13 -13   0 -0.0791 0.94479   1
 -13 -13   0 0.25352 0.54145   3
 -13 -13   0 0.00188 1.05503   1
 -13  13   0 0.74911 0.70721   4
 -13  13   0 0.89790 1.17759   1
  13  13   0 0.00203 0.08739   4
  13  13   0 -0.3175 0.85482   1
 -13  13   0 0.83303 0.61323   3
  13  13   0 0.85304 0.62768   3
  13  13   0 -0.0043 0.21883   2
 -13  13   0 -0.6131 1.03892   2
 -15 -13   0 55.4575 3.78043   4
 -15 -13   0 50.7510 3.89675   3
  15 -13   0 62.5166 5.40063   2
  15 -13   0 49.9252 3.85474   3
  15 -13   0 52.0096 4.73157   1
 -15 -13   0 55.9130 4.89091   1
  15 -13   0 48.9329 4.13294   4
 -15  13   0 55.4713 3.88820   3
 -15  13   0 60.1701 4.87546   1
 -15  13   0 57.9188 5.09910   2
  15  13   0 57.7766 3.93976   3
  15  13   0 52.6970 4.80696   1
 -15  13   0 62.2147 4.20876   4
  17 -13   0 188.358 12.6564   2
 -17 -13   0 166.438 12.0956   1
 -17 -13   0 157.518 10.9854   4
  17 -13   0 190.630 11.1561   3
 -17 -13   0 152.827 11.1103   3
  17 -13   0 148.792 11.8657   1
 -17  13   0 162.765 11.3471   4
  17  13   0 172.531 12.1109   1
  17  13   0 175.383 11.1430   3
 -17  13   0 169.845 11.1219   3
 -17  13   0 192.275 12.1921   1
 -17  13   0 170.355 12.4580   2
 -19 -13   0 51.1827 4.01301   3
 -19 -13   0 54.8568 3.89849   4
  19 -13   0 56.6276 4.95123   1
 -19 -13   0 63.4504 5.17241   1
  19 -13   0 70.1768 5.72180   2
  19 -13   0 60.3006 4.02554   3
 -19  13   0 58.3113 4.34478   4
  19  13   0 47.2127 3.98542   3
  19  13   0 57.9079 5.04052   1
 -19  13   0 53.7686 4.90248   1
 -19  13   0 64.8729 5.53941   2
 -19  13   0 60.5429 4.04069   3
 -21 -13   0 16.7939 1.50998   4
  21 -13   0 19.1252 1.65250   3
  21 -13   0 19.1193 2.82706   1
 -21 -13   0 16.1216 1.65483   3
 -21 -13   0 15.5548 2.61145   1
  21  13   0 18.2927 1.70901   3
  21  13   0 15.1837 2.62913   1
 -21  13   0 18.7862 2.74592   1
 -21  13   0 18.6508 1.64353   3
 -23 -13   0 21.4408 3.03450   1
  23 -13   0 23.5989 3.80902   2
  23 -13   0 19.1371 2.84636   1
  23 -13   0 17.6060 1.75861   3
 -23 -13   0 19.6891 2.26167   2
 -23 -13   0 18.8504 1.66660   4
 -23  13   0 18.1553 2.06142   4
  23  13   0 17.3314 2.73949   1
 -23  13   0 21.4937 1.78965   3
 -23  13   0 18.4516 2.82111   1
  23  13   0 21.0065 1.82356   3
 -23  13   0 17.0983 3.20143   2
 -25 -13   0 44.4348 3.29340   4
 -25 -13   0 44.1409 3.92375   2
  25 -13   0 48.6235 4.43170   1
  25 -13   0 50.1315 3.40202   3
 -25 -13   0 44.4235 4.51288   1
  25 -13   0 56.8930 5.31111   2
 -25  13   0 49.0901 3.38033   3
  25  13   0 44.1642 3.42066   3
 -25  13   0 46.4342 4.90335   2
  25  13   0 43.5428 3.26504   4
 -25  13   0 44.8581 3.72539   4
 -25  13   0 46.8437 4.36620   1
  25  13   0 41.7229 3.76004   2
  25  13   0 44.4787 4.47636   1
 -27 -13   0 42.0351 4.40840   1
 -27 -13   0 41.6426 3.14227   4
  27 -13   0 49.4023 5.08214   2
  27 -13   0 40.2802 4.17024   1
 -27 -13   0 43.9864 3.84972   2
  27 -13   0 43.8666 3.22022   3
 -27  13   0 43.9691 4.79148   2
 -27  13   0 38.8620 3.52967   4
  27  13   0 43.7184 3.25454   3
 -27  13   0 48.1240 4.32352   1
  27  13   0 43.4685 3.74363   2
  27  13   0 45.4648 4.39007   1
 -27  13   0 41.7740 3.19136   3
  27  13   0 40.3617 3.09247   4
 -29 -13   0 6.78058 2.01666   1
 -29 -13   0 6.01566 1.01424   4
  29 -13   0 8.34317 2.79481   2
 -29 -13   0 8.19209 1.74933   2
  29 -13   0 6.46291 1.03835   3
  29 -13   0 8.49360 2.03634   1
  29  13   0 7.40574 1.65734   2
 -29  13   0 6.04844 1.03905   3
 -29  13   0 7.25631 1.94499   1
 -29  13   0 7.16466 1.44589   4
  29  13   0 7.79514 2.05297   1
  29  13   0 5.07375 0.94077   4
 -29  13   0 6.29876 2.32282   2
  29  13   0 8.44915 1.21558   3
  31 -13   0 0.82337 0.70419   3
  31 -13   0 -0.0849 1.91835   2
 -31 -13   0 1.97696 1.51612   1
  31 -13   0 0.24358 1.31348   1
 -31 -13   0 0.48802 1.11349   2
 -31 -13   0 1.61511 0.75343   4
  31  13   0 0.49033 0.65621   4
 -31  13   0 4.91981 2.31773   2
  31  13   0 0.01499 0.14945   3
 -31  13   0 1.17035 1.38531   1
 -31  13   0 1.09940 0.70362   3
  31  13   0 0.72059 1.18040   2
  31  13   0 0.05557 0.50317   1
 -31  13   0 0.82021 1.16624   4
  33 -13   0 6.52554 1.14100   3
 -33 -13   0 6.04833 1.11402   4
 -33  13   0 4.55373 0.96336   3
 -33  13   0 7.27921 1.68878   4
   0 -14   0 532.500 33.0963   4
   0 -14   0 500.849 33.7032   2
   0 -14   0 498.222 33.7806   2
   0 -14   0 518.920 33.0748   4
   0  14   0 582.934 33.1100   3
   0  14   0 462.178 33.8678   1
   0  14   0 481.669 33.8075   1
   0  14   0 520.546 33.0387   3
  -2 -14   0 86.1342 6.57831   2
  -2 -14   0 88.2576 5.97125   4
   2 -14   0 101.241 6.07109   4
   2 -14   0 82.7756 6.01158   4
  -2 -14   0 92.9584 6.69688   2
  -2 -14   0 97.5842 6.00239   4
   2 -14   0 94.5941 6.87100   2
   2 -14   0 83.7022 6.67122   2
  -2  14   0 78.1529 5.90659   3
  -2  14   0 80.2516 6.69811   1
  -2  14   0 74.7758 6.74940   1
   4 -14   0 0.42861 0.64077   4
  -4 -14   0 1.18847 0.90531   2
  -4 -14   0 -0.4495 0.87832   2
   4 -14   0 0.78405 1.15294   2
  -4 -14   0 0.35109 0.54245   4
  -4 -14   0 0.11095 0.52542   4
   4  14   0 0.41551 0.59022   3
  -4  14   0 0.36416 1.07777   1
   4  14   0 0.20262 0.94377   1
  -4  14   0 0.13398 0.51644   3
   4  14   0 0.48551 1.15939   1
   4  14   0 0.63298 0.60311   3
   6 -14   0 35.3216 2.64553   3
  -6 -14   0 32.7236 3.09343   2
  -6 -14   0 34.7150 2.57423   4
   6 -14   0 38.1325 3.72316   2
  -6 -14   0 36.4097 3.15023   2
  -6 -14   0 33.1963 2.54723   4
   6 -14   0 38.0989 2.81730   4
   6 -14   0 36.6930 3.59491   1
   6  14   0 30.6987 2.60662   3
   6  14   0 32.8793 3.60899   1
  -6  14   0 33.6093 3.45773   2
   6  14   0 35.3464 2.64240   3
  -6  14   0 33.4580 2.60471   3
  -6  14   0 34.3167 2.71019   4
   6  14   0 34.0486 3.47783   1
  -6  14   0 36.4171 3.62053   1
   8 -14   0 36.1502 2.90749   4
  -8 -14   0 37.1336 2.70029   4
   8 -14   0 37.7486 3.70426   1
  -8 -14   0 38.4821 3.28427   2
   8 -14   0 38.7349 2.79630   3
   8 -14   0 36.8525 3.74269   2
  -8  14   0 37.6092 3.73064   1
  -8  14   0 34.8900 3.63419   2
  -8  14   0 36.6102 2.91084   4
  -8  14   0 36.7418 2.77425   3
   8  14   0 33.4878 2.71702   3
   8  14   0 36.0639 3.59817   1
 -10 -14   0 130.466 9.82451   1
 -10 -14   0 133.406 8.93292   3
  10 -14   0 140.678 8.95139   3
  10 -14   0 133.466 9.86317   1
 -10 -14   0 140.226 8.86067   4
 -10 -14   0 131.094 9.35639   2
  10 -14   0 127.403 9.07788   4
  10 -14   0 130.920 9.99418   2
  10  14   0 130.939 8.92912   3
 -10  14   0 132.771 9.88505   1
 -10  14   0 138.614 8.94740   3
  10  14   0 130.832 9.80725   1
 -10  14   0 118.581 9.89261   2
  10  14   0 141.627 9.38338   2
 -10  14   0 146.240 9.13041   4
  10  14   0 132.357 8.82948   4
 -12 -14   0 61.1627 3.99247   4
  12 -14   0 55.9396 4.97270   1
  12 -14   0 54.2013 4.05861   3
 -12 -14   0 52.3464 4.45427   2
  12 -14   0 60.9499 5.34958   2
  12 -14   0 59.6866 4.29528   4
 -12 -14   0 55.7935 4.99367   1
 -12 -14   0 58.0466 4.07274   3
 -12  14   0 55.2717 4.95799   1
  12  14   0 59.4108 5.03113   1
  12  14   0 55.0971 3.95175   4
 -12  14   0 57.1250 4.28777   4
 -12  14   0 63.4110 5.36835   2
 -12  14   0 55.4670 4.06951   3
  12  14   0 60.5474 4.11986   3
  14 -14   0 14.8709 2.87337   2
 -14 -14   0 18.8443 2.80388   1
  14 -14   0 13.7614 1.54619   3
  14 -14   0 20.3669 2.86009   1
 -14 -14   0 18.6055 2.20636   2
 -14 -14   0 16.6175 1.46211   4
 -14 -14   0 16.2487 1.60855   3
 -14  14   0 14.3577 1.81910   4
  14  14   0 15.9999 2.53050   1
 -14  14   0 20.6704 2.95706   1
 -14  14   0 16.6831 1.57692   3
  14  14   0 16.5826 1.55729   3
 -14  14   0 19.8961 3.08622   2
  16 -14   0 68.6818 6.65981   2
 -16 -14   0 80.4535 5.42749   3
 -16 -14   0 72.9772 6.35512   1
  16 -14   0 88.6089 5.42639   3
  16 -14   0 74.2308 6.29437   1
 -16 -14   0 75.5927 5.24848   4
 -16  14   0 78.5443 6.63128   2
  16  14   0 73.0450 5.38799   3
  16  14   0 82.4099 6.47591   1
 -16  14   0 80.2957 6.37547   1
 -16  14   0 80.6140 5.39453   3
 -16  14   0 75.8565 5.58102   4
 -18 -14   0 20.9345 1.77899   4
 -18 -14   0 27.1031 3.55330   1
  18 -14   0 21.9097 1.91246   3
  18 -14   0 24.5183 3.62363   2
  18 -14   0 21.1447 3.08520   1
 -18 -14   0 21.3781 1.96720   3
  18  14   0 24.7575 3.31196   1
 -18  14   0 22.3939 3.47015   2
 -18  14   0 22.1661 1.95957   3
 -18  14   0 21.3901 2.24095   4
 -18  14   0 24.2200 3.08590   1
  18  14   0 23.3762 1.98353   3
  20 -14   0 18.0528 1.65582   3
 -20 -14   0 16.8017 1.53915   4
 -20 -14   0 21.2474 3.06575   1
  20 -14   0 15.9944 2.63606   1
 -20  14   0 15.7975 2.60646   1
  20  14   0 18.6105 1.72007   3
 -20  14   0 17.0132 1.64903   3
  20  14   0 15.5927 2.70303   1
  22 -14   0 0.83252 0.68756   3
 -22 -14   0 1.32173 1.00794   2
 -22 -14   0 2.32051 0.64984   4
  22 -14   0 1.60414 1.38279   1
  22 -14   0 3.36941 1.89366   2
 -22 -14   0 3.73831 1.66285   1
 -22  14   0 2.07805 1.03855   4
  22  14   0 1.72935 0.76219   3
  22  14   0 -0.0121 0.29109   2
  22  14   0 0.32878 1.18121   1
 -22  14   0 4.49036 1.84925   2
 -22  14   0 1.04067 1.32355   1
 -22  14   0 1.95087 0.74765   3
  24 -14   0 -0.3160 0.59697   3
 -24 -14   0 -0.2095 1.19915   1
  24 -14   0 1.16716 1.65397   2
 -24 -14   0 -0.8434 0.52665   4
  24 -14   0 -0.7027 1.07589   1
 -24 -14   0 -0.0651 0.90470   2
  24  14   0 -0.4372 1.11424   1
 -24  14   0 -0.0779 0.64599   3
  24  14   0 0.31028 0.51415   4
 -24  14   0 0.04368 1.24587   1
 -24  14   0 -0.7168 1.24344   2
  24  14   0 -0.2009 0.64855   3
 -24  14   0 -0.5469 0.85831   4
  24  14   0 -0.0097 0.31950   2
 -26 -14   0 25.1564 2.06818   4
 -26 -14   0 24.6697 3.45906   1
 -26 -14   0 26.8080 2.76724   2
  26 -14   0 22.4032 3.27285   1
  26 -14   0 31.1675 4.50539   2
  26 -14   0 26.8114 2.20162   3
 -26  14   0 21.8148 3.83340   2
 -26  14   0 26.8342 3.53329   1
  26  14   0 30.3589 3.94191   1
 -26  14   0 23.3624 2.09594   3
 -26  14   0 24.1065 2.50272   4
  26  14   0 27.9210 2.71079   2
  26  14   0 23.3940 1.99840   4
  26  14   0 23.5337 2.20657   3
 -28 -14   0 8.32158 2.16508   1
  28 -14   0 18.5570 1.87530   3
  28 -14   0 24.9557 4.12070   2
  28 -14   0 21.1917 3.09769   1
 -28 -14   0 24.6524 2.60757   2
 -28 -14   0 20.2478 1.83329   4
 -28  14   0 19.1640 2.98864   1
 -28  14   0 21.6539 2.43892   4
  28  14   0 20.4231 1.77966   4
  28  14   0 27.5695 2.58903   2
 -28  14   0 20.3396 1.88535   3
 -28  14   0 27.0580 4.20904   2
  30 -14   0 3.19165 0.88767   3
  30 -14   0 6.02043 2.57369   2
 -30 -14   0 3.41968 0.85000   4
 -30 -14   0 5.40429 1.54883   2
  30 -14   0 3.38187 1.61330   1
 -30  14   0 4.19012 0.92806   3
  30  14   0 3.03211 1.53493   1
 -30  14   0 4.28962 2.20866   2
  30  14   0 4.03097 0.84199   4
 -30  14   0 4.60229 1.72506   1
 -30  14   0 4.13599 1.38986   4
  30  14   0 5.22980 1.51824   2
 -32 -14   0 0.88991 0.72187   4
  32 -14   0 -0.0161 0.66836   3
  32 -14   0 -0.3015 1.79348   2
 -32 -14   0 -0.5274 1.38649   1
 -32 -14   0 0.89383 1.18015   2
  32 -14   0 0.74972 1.41173   1
 -32  14   0 -0.0084 1.60562   2
  32  14   0 1.44903 1.54815   1
 -32  14   0 0.11077 1.30140   1
  32  14   0 0.32160 0.63672   4
 -32  14   0 0.76962 1.12453   4
 -32  14   0 -0.4311 0.64853   3
  32  14   0 1.03912 1.12680   2
  32  14   0 0.35906 0.75157   3
   1 -15   0 188.736 11.3210   4
  -1 -15   0 173.423 11.9516   2
  -1 -15   0 171.575 12.0198   2
   1 -15   0 155.776 11.9175   2
  -1 -15   0 165.157 11.2523   4
  -1 -15   0 169.169 11.2470   4
   1 -15   0 166.041 11.2727   4
   1 -15   0 168.224 12.0413   2
   1  15   0 193.880 11.2685   3
  -1  15   0 166.960 12.0919   1
  -1  15   0 173.954 11.2208   3
   1  15   0 166.667 11.2510   3
  -1  15   0 175.646 11.2615   3
   1  15   0 165.443 12.2186   1
   1  15   0 150.581 12.0064   1
  -1  15   0 162.683 12.1868   1
  -3 -15   0 69.6172 5.31896   2
  -3 -15   0 65.6161 4.60408   4
   3 -15   0 64.6813 5.45015   2
   3 -15   0 72.5460 5.44360   2
   3 -15   0 67.2564 4.63742   4
  -3 -15   0 69.3454 5.27613   2
  -3 -15   0 58.4609 4.53577   4
   3 -15   0 61.5613 4.62277   4
   3  15   0 65.0273 4.57950   3
   3  15   0 79.2943 5.85632   1
   3  15   0 60.2262 5.39767   1
  -3  15   0 65.4017 5.43894   1
  -3  15   0 62.1123 4.53692   3
   3  15   0 70.3819 4.65853   3
  -3  15   0 63.0344 4.58923   3
  -3  15   0 72.6079 5.69177   1
  -5 -15   0 5.27676 1.40744   2
   5 -15   0 5.63821 1.09283   4
   5 -15   0 4.10563 1.46445   2
  -5 -15   0 5.18832 0.88181   4
  -5 -15   0 5.58684 0.86838   4
  -5 -15   0 5.65437 1.37904   2
   5  15   0 7.03768 1.02502   3
   5  15   0 6.74895 1.65767   1
   5  15   0 3.81688 1.57355   1
  -5  15   0 4.85769 0.91099   3
  -5  15   0 7.59459 1.94495   1
   5  15   0 5.66073 0.89046   3
   7 -15   0 114.948 8.59688   1
  -7 -15   0 113.210 8.10625   2
   7 -15   0 113.359 7.70171   4
  -7 -15   0 106.084 8.06990   2
   7 -15   0 123.811 8.75181   2
  -7 -15   0 108.525 7.50268   4
   7 -15   0 115.185 7.57749   3
  -7 -15   0 109.459 7.49762   4
  -7  15   0 104.458 8.45586   2
   7  15   0 109.942 7.59144   3
  -7  15   0 116.905 8.59931   1
   7  15   0 99.9859 8.38396   1
  -7  15   0 120.403 7.60493   3
  -7  15   0 112.934 7.66583   4
   7  15   0 117.725 7.58348   3
   7  15   0 119.618 8.74558   1
  -9 -15   0 206.159 13.8038   4
   9 -15   0 190.624 14.0012   4
   9 -15   0 244.651 15.2299   2
   9 -15   0 199.374 13.8652   3
   9 -15   0 200.520 14.8210   1
  -9 -15   0 222.202 14.4575   2
   9  15   0 222.719 13.8968   3
  -9  15   0 207.137 14.0112   4
  -9  15   0 222.499 15.0540   2
   9  15   0 186.694 14.7018   1
  -9  15   0 224.800 13.9167   3
  -9  15   0 244.936 15.0673   1
 -11 -15   0 105.419 8.14009   1
 -11 -15   0 106.667 7.13343   3
  11 -15   0 102.042 7.30342   4
 -11 -15   0 99.6101 7.03466   4
 -11 -15   0 109.170 7.65626   2
  11 -15   0 96.2833 7.11496   3
  11 -15   0 122.387 8.33601   1
  11 -15   0 106.785 8.36104   2
  11  15   0 109.420 8.18553   1
 -11  15   0 115.430 7.17943   3
  11  15   0 102.338 7.12257   3
 -11  15   0 115.803 8.39254   2
  11  15   0 97.0651 7.01012   4
 -11  15   0 123.645 8.35160   1
  11  15   0 116.903 7.64220   2
 -11  15   0 97.6928 7.25356   4
  13 -15   0 -0.0855 0.54433   3
 -13 -15   0 -0.0555 0.52196   4
 -13 -15   0 0.16935 0.60467   3
  13 -15   0 -0.1336 1.27960   2
 -13 -15   0 -0.2077 1.08096   1
 -13 -15   0 0.38543 0.91105   2
  13 -15   0 1.55889 1.22031   1
 -13  15   0 1.51268 1.31733   1
  13  15   0 -0.0551 0.48481   4
  13  15   0 0.77048 1.10880   1
 -13  15   0 -0.3922 1.28664   2
  13  15   0 0.05844 0.58986   3
 -13  15   0 -0.3149 0.80410   4
  13  15   0 0.08310 0.75722   2
 -13  15   0 0.27478 0.58744   3
  15 -15   0 38.6619 3.81555   1
 -15 -15   0 35.6816 3.23976   2
 -15 -15   0 35.7483 2.66384   4
 -15 -15   0 36.5027 3.82139   1
  15 -15   0 41.1756 2.83009   3
  15 -15   0 38.9156 4.13841   2
  15  15   0 33.2223 2.61137   4
 -15  15   0 32.9166 3.89934   2
  15  15   0 35.9833 3.13664   2
 -15  15   0 41.3698 3.94792   1
  15  15   0 37.9286 2.83145   3
 -15  15   0 34.9325 2.99128   4
 -15  15   0 32.0981 2.75607   3
  15  15   0 39.8752 3.88462   1
 -17 -15   0 146.521 10.8180   1
 -17 -15   0 155.837 10.1929   2
 -17 -15   0 133.316 9.55396   4
  17 -15   0 159.772 10.8525   1
  17 -15   0 147.857 11.2426   2
  17 -15   0 137.493 9.68369   3
 -17  15   0 144.575 10.7362   1
  17  15   0 133.523 9.54524   4
  17  15   0 155.652 10.8808   1
  17  15   0 163.211 9.77848   3
 -17  15   0 151.811 9.72212   3
  19 -15   0 96.4189 7.35741   1
 -19 -15   0 95.0567 7.43194   1
 -19 -15   0 94.2669 6.69529   2
  19 -15   0 92.9372 6.24246   3
 -19 -15   0 86.7111 6.09041   4
 -19  15   0 88.8883 7.66255   2
 -19  15   0 92.2090 6.24650   3
  19  15   0 97.5722 7.42038   1
 -19  15   0 85.2684 7.23468   1
  19  15   0 87.9024 6.24920   3
 -21 -15   0 8.29408 1.57109   2
  21 -15   0 3.29835 1.37606   1
 -21 -15   0 9.01150 2.21427   1
  21 -15   0 7.44023 1.12822   3
  21 -15   0 7.80655 2.41781   2
 -21 -15   0 7.15756 0.98646   4
  21  15   0 5.16697 1.72005   1
 -21  15   0 6.29193 1.91972   1
 -21  15   0 9.17917 2.46916   2
 -21  15   0 8.19470 1.15546   3
  21  15   0 6.57531 1.08953   3
 -21  15   0 7.35077 1.37879   4
 -23 -15   0 12.6827 1.31045   4
  23 -15   0 15.3198 1.47616   3
 -23 -15   0 13.8441 2.59754   1
  23 -15   0 10.8344 2.40433   1
  23 -15   0 9.43930 2.60427   2
 -23 -15   0 13.8552 1.97002   2
  23  15   0 11.9025 2.56708   1
 -23  15   0 11.7109 2.75710   2
 -23  15   0 10.3017 2.26771   1
  23  15   0 14.5918 1.58968   3
 -23  15   0 10.9423 1.38641   3
 -23  15   0 11.4404 1.75703   4
  23  15   0 9.79809 1.17889   4
  25 -15   0 51.1649 5.28045   2
 -25 -15   0 40.7154 3.00080   4
  25 -15   0 41.0971 3.15077   3
  25 -15   0 45.0289 4.32780   1
 -25 -15   0 45.8509 3.72999   2
 -25 -15   0 32.5156 4.46631   1
 -25  15   0 39.7102 4.70605   2
 -25  15   0 39.5672 3.12449   3
  25  15   0 36.3341 2.94751   4
  25  15   0 43.6081 3.59979   2
 -25  15   0 44.5372 4.30114   1
 -25  15   0 40.7570 3.52105   4
  27 -15   0 28.9072 3.72112   1
 -27 -15   0 32.2584 2.97235   2
 -27 -15   0 25.9211 2.18077   4
  27 -15   0 24.4645 4.16481   2
  27 -15   0 28.9676 2.33860   3
  27  15   0 27.1379 2.79256   2
 -27  15   0 27.1090 2.29800   3
  27  15   0 21.9552 3.49073   1
 -27  15   0 26.7706 2.65514   4
  27  15   0 24.8901 2.12663   4
 -27  15   0 20.9943 3.74629   2
 -27  15   0 30.6984 3.73027   1
  29 -15   0 2.54345 1.66572   1
 -29 -15   0 2.10799 1.64048   1
  29 -15   0 3.88257 0.96074   3
  29 -15   0 4.91398 2.48675   2
 -29 -15   0 3.56847 1.36591   2
 -29 -15   0 2.89012 0.81237   4
  29  15   0 4.61883 1.40018   2
  29  15   0 2.46063 0.74007   4
 -29  15   0 2.53795 1.93860   2
  29  15   0 1.56589 0.84741   3
  29  15   0 1.56731 1.54239   1
 -29  15   0 1.86908 1.55522   1
 -29  15   0 2.61304 1.21206   4
  31 -15   0 2.24751 1.62804   1
  31 -15   0 1.30481 0.77190   3
 -31 -15   0 0.79656 0.67387   4
  31 -15   0 0.58181 1.97464   2
 -31 -15   0 0.21166 1.14862   2
 -31 -15   0 -0.1642 1.39946   1
  31  15   0 0.58054 1.37087   1
  31  15   0 0.67919 0.65565   4
 -31  15   0 0.14463 1.03068   4
  31  15   0 0.39056 0.78339   3
 -31  15   0 0.28794 1.61499   2
  31  15   0 -0.4969 1.00863   2
 -31  15   0 0.79143 1.39811   1
   0 -16   0 125.932 8.28488   4
   0 -16   0 122.444 8.28969   4
   0 -16   0 115.091 8.96338   2
   0 -16   0 119.776 9.08037   2
   0  16   0 117.603 8.23995   3
   0  16   0 138.259 8.28088   3
   0  16   0 110.404 9.07586   1
   0  16   0 128.063 9.37763   1
  -2 -16   0 21.2615 2.88505   2
   2 -16   0 20.7935 1.94970   4
  -2 -16   0 20.9279 1.92644   4
   2 -16   0 29.3757 3.41805   2
   2 -16   0 20.3537 2.84015   2
  -2 -16   0 21.0462 1.92927   4
  -2 -16   0 24.5701 3.13089   2
   2 -16   0 21.6184 1.99861   4
  -2  16   0 21.7089 1.87512   3
  -2  16   0 21.3166 1.94938   3
   2  16   0 17.8429 2.85453   1
  -2  16   0 21.6326 3.17282   1
   2  16   0 29.4036 3.63964   1
  -2  16   0 21.0723 2.93041   1
   2  16   0 24.1288 2.01640   3
   4 -16   0 -0.3509 1.09363   2
  -4 -16   0 0.19691 1.01176   2
   4 -16   0 -0.8520 0.63022   4
  -4 -16   0 0.32394 0.93226   2
   4 -16   0 -0.2783 1.23927   2
  -4 -16   0 0.69093 0.67046   4
  -4 -16   0 0.57480 0.64371   4
   4 -16   0 -0.2794 0.72397   4
  -4  16   0 -0.2295 1.04478   1
   4  16   0 -0.9332 1.16972   1
  -4  16   0 0.49959 1.28150   1
  -4  16   0 0.17848 0.57595   3
   4  16   0 -0.0278 1.00388   1
   4  16   0 0.86245 0.61707   3
  -4  16   0 0.19778 0.65373   3
   4  16   0 0.26117 0.69777   3
   6 -16   0 1.00730 1.31347   2
   6 -16   0 2.54654 0.89101   4
  -6 -16   0 1.73267 0.69775   4
  -6 -16   0 2.37279 1.15476   2
  -6 -16   0 1.65975 0.68531   4
  -6 -16   0 1.56734 1.10899   2
  -6  16   0 1.53853 1.30372   1
  -6  16   0 0.69108 0.63194   3
   6  16   0 1.43366 0.71637   3
   6  16   0 2.67244 1.42523   1
   6  16   0 0.87342 0.64593   3
   6  16   0 2.29057 1.34371   1
   8 -16   0 21.2186 1.80799   3
   8 -16   0 18.5955 2.86399   2
  -8 -16   0 20.1689 2.36124   2
   8 -16   0 19.3130 1.95922   4
  -8 -16   0 19.7370 1.72880   4
  -8 -16   0 18.3858 1.76244   4
   8 -16   0 19.7114 2.90672   1
  -8 -16   0 21.3318 2.44221   2
  -8  16   0 17.5941 2.81420   2
   8  16   0 18.5306 2.77152   1
  -8  16   0 21.5082 2.02469   4
   8  16   0 20.8241 1.85100   3
  -8  16   0 19.8250 2.92963   1
   8  16   0 22.3531 1.82740   3
   8  16   0 18.2787 2.91373   1
  -8  16   0 20.3755 1.86033   3
 -10 -16   0 152.102 9.39863   4
  10 -16   0 151.108 10.7365   2
 -10 -16   0 144.137 10.0042   2
 -10 -16   0 145.317 9.99680   2
 -10 -16   0 127.276 9.32704   4
  10 -16   0 151.893 10.6066   1
  10 -16   0 134.017 9.42242   3
  10 -16   0 130.067 9.58137   4
  10  16   0 141.299 9.43440   3
 -10  16   0 142.835 9.45427   3
 -10  16   0 151.033 10.6056   1
 -10  16   0 146.780 10.6350   2
  10  16   0 152.830 10.5711   1
 -10  16   0 140.390 9.58003   4
 -12 -16   0 47.0688 4.56726   1
  12 -16   0 53.7297 4.70077   1
  12 -16   0 48.8610 3.53857   3
 -12 -16   0 46.6615 3.42180   4
  12 -16   0 43.6533 4.80616   2
  12  16   0 45.1026 3.37875   4
 -12  16   0 47.7642 3.67961   4
 -12  16   0 50.7261 4.71851   2
 -12  16   0 47.5229 3.52560   3
  12  16   0 50.9354 3.56024   3
 -12  16   0 43.9655 4.53164   1
  12  16   0 43.8746 4.48969   1
  14 -16   0 5.44243 1.86822   1
 -14 -16   0 4.77017 1.39122   2
 -14 -16   0 4.07036 0.81301   4
 -14 -16   0 3.40589 1.59270   1
  14 -16   0 3.67811 0.90165   3
  14 -16   0 3.29179 1.82820   2
 -14  16   0 5.91872 1.96406   1
 -14  16   0 4.62139 0.97866   3
  14  16   0 2.75601 0.78507   3
  14  16   0 3.87801 1.19741   2
  14  16   0 2.26930 1.33332   1
 -14  16   0 3.56070 1.11293   4
 -14  16   0 3.89789 1.85811   2
  14  16   0 3.11464 0.73901   4
 -16 -16   0 39.3742 4.25409   1
 -16 -16   0 48.2163 3.77034   2
  16 -16   0 42.6479 3.20413   3
  16 -16   0 42.3852 4.25987   1
 -16 -16   0 39.5601 3.05891   4
  16  16   0 44.1249 3.63136   2
 -16  16   0 44.2461 3.22120   3
  16  16   0 39.2719 3.02537   4
  16  16   0 41.2919 3.22427   3
 -16  16   0 44.7396 4.36897   1
  16  16   0 44.2230 4.32226   1
 -18 -16   0 10.3086 2.19466   1
  18 -16   0 10.3304 2.28069   1
 -18 -16   0 9.76199 1.15821   4
  18 -16   0 9.79392 1.30763   3
  18 -16   0 9.83767 2.60466   2
 -18 -16   0 9.91375 1.78741   2
 -18  16   0 10.8010 1.36014   3
 -18  16   0 13.4345 2.86722   2
  18  16   0 10.0436 1.17085   4
  18  16   0 12.0284 1.47721   3
  18  16   0 13.8375 1.91786   2
  18  16   0 7.84673 2.08448   1
 -18  16   0 11.3499 1.69917   4
 -18  16   0 15.8016 2.61255   1
  20 -16   0 8.68135 2.56255   2
  20 -16   0 5.68410 1.85631   1
 -20 -16   0 6.05081 0.92688   4
 -20 -16   0 6.33122 1.45623   2
 -20 -16   0 4.27906 1.75673   1
  20 -16   0 8.08915 1.17295   3
 -20  16   0 7.12349 2.09326   1
 -20  16   0 6.37461 1.11077   3
  20  16   0 6.76782 0.90248   4
 -20  16   0 6.93182 1.38640   4
 -20  16   0 5.83314 2.12963   2
  20  16   0 5.60869 1.39245   2
 -22 -16   0 19.8962 2.45608   2
  22 -16   0 16.7689 2.82046   1
  22 -16   0 19.8092 3.92558   2
 -22 -16   0 18.2458 1.63108   4
  22  16   0 17.1398 1.58962   4
 -22  16   0 18.3322 1.83520   3
 -22  16   0 18.4602 2.96428   1
  22  16   0 18.6625 2.16876   2
 -24 -16   0 -0.0114 0.51575   1
  24 -16   0 0.26496 1.66687   2
  24 -16   0 0.07501 0.69449   3
 -24 -16   0 0.84977 1.02507   2
  24 -16   0 0.59442 1.21713   1
 -24 -16   0 0.35526 0.59063   4
  24  16   0 0.30779 0.52760   4
  24  16   0 -0.0115 0.14826   3
  24  16   0 -0.3701 1.22338   1
 -24  16   0 1.51471 1.47853   1
  24  16   0 0.83029 0.91733   2
 -24  16   0 0.07964 1.08191   4
 -24  16   0 0.30285 1.62388   2
  26 -16   0 10.8675 2.88252   2
 -26 -16   0 8.89325 1.15314   4
  26 -16   0 10.3907 1.36140   3
 -26 -16   0 10.6287 2.48353   1
  26 -16   0 9.42215 2.25848   1
 -26 -16   0 11.1418 1.84179   2
  26  16   0 9.05793 1.30090   3
  26  16   0 7.96265 2.09454   1
 -26  16   0 11.4690 2.66234   2
 -26  16   0 11.3410 2.42620   1
  26  16   0 8.19569 1.06397   4
 -26  16   0 8.57991 1.54758   4
  26  16   0 10.9562 1.75743   2
 -28 -16   0 7.75357 2.11792   1
  28 -16   0 9.53767 2.32896   1
  28 -16   0 10.2424 3.05917   2
  28 -16   0 9.22634 1.33189   3
 -28 -16   0 8.82162 1.16373   4
 -28 -16   0 7.88288 1.71712   2
  28  16   0 6.74859 1.21594   3
 -28  16   0 10.4127 2.34940   1
  28  16   0 9.84333 1.16092   4
  28  16   0 9.35377 1.74174   2
 -28  16   0 8.98412 2.68777   2
 -28  16   0 10.2944 1.82220   4
  28  16   0 10.0021 2.41571   1
  30 -16   0 2.08659 2.08467   2
  30 -16   0 0.58875 0.77775   3
 -30 -16   0 2.01048 1.24862   2
 -30 -16   0 0.08188 1.49431   1
  30 -16   0 1.03780 1.47817   1
 -30 -16   0 1.81810 0.75339   4
 -30  16   0 0.30476 1.41572   1
 -30  16   0 0.94684 1.69088   2
 -30  16   0 0.44123 1.04953   4
  30  16   0 0.70478 0.78714   3
  30  16   0 1.15834 0.67303   4
  30  16   0 2.02113 1.19987   2
  30  16   0 1.03494 1.47955   1
  -1 -17   0 145.119 11.0442   2
   1 -17   0 150.695 10.3381   4
  -1 -17   0 146.979 10.3205   4
  -1 -17   0 143.756 10.2988   4
  -1 -17   0 177.255 11.3623   2
   1 -17   0 153.546 10.3646   4
   1 -17   0 156.194 11.2797   2
   1 -17   0 153.159 11.1357   2
  -1  17   0 157.806 10.3009   3
  -1  17   0 146.624 11.2299   1
   1  17   0 184.068 10.3765   3
  -1  17   0 155.056 11.4529   1
   1  17   0 148.274 11.2524   1
   1  17   0 159.734 11.5065   1
  -3 -17   0 52.8716 4.12177   4
  -3 -17   0 62.5098 4.94742   2
   3 -17   0 60.0191 4.22489   4
   3 -17   0 70.4443 5.24518   2
  -3 -17   0 51.0690 4.11471   4
   3 -17   0 61.1076 4.26508   4
  -3 -17   0 64.7281 5.06086   2
   3 -17   0 57.1743 5.17546   2
  -3  17   0 59.4012 4.17144   3
  -3  17   0 62.9113 4.13571   3
  -3  17   0 61.0213 5.30136   1
   3  17   0 45.3857 4.01354   3
  -3  17   0 58.6634 5.11614   1
   5 -17   0 0.51044 1.09590   2
  -5 -17   0 -0.7230 0.58178   4
  -5 -17   0 0.45287 0.62794   4
   5 -17   0 -0.3943 0.69486   4
  -5 -17   0 -0.4837 0.94192   2
   5 -17   0 0.14834 1.21288   2
   5 -17   0 0.31003 0.72497   4
  -5 -17   0 0.61091 1.05229   2
  -5  17   0 0.74537 1.28454   1
  -5  17   0 -0.0946 0.60721   3
   5  17   0 0.51540 1.24781   1
   5  17   0 -0.3939 0.99584   1
  -5  17   0 1.39351 1.30409   1
  -5  17   0 -0.3639 0.59772   3
   5  17   0 -0.4104 0.53058   3
  -7 -17   0 146.936 9.70739   4
  -7 -17   0 127.674 9.65893   4
   7 -17   0 129.900 9.84512   4
   7 -17   0 158.048 11.0742   2
  -7 -17   0 145.883 10.4536   2
  -7 -17   0 154.674 10.4703   2
  -7  17   0 160.993 10.9953   1
   7  17   0 139.282 10.7453   1
   7  17   0 163.851 11.1446   1
  -7  17   0 151.799 9.76608   3
   7  17   0 156.496 9.77426   3
  -9 -17   0 160.430 11.2194   4
  -9 -17   0 158.447 11.2206   4
  -9 -17   0 169.333 11.9406   2
   9 -17   0 166.018 12.4119   1
   9 -17   0 169.405 12.5713   2
  -9 -17   0 174.761 11.9723   2
   9 -17   0 168.279 11.3052   3
  -9  17   0 181.864 11.3483   3
  -9  17   0 169.341 12.4180   1
   9  17   0 185.544 12.7199   1
   9  17   0 183.884 12.4787   1
  -9  17   0 185.641 12.6072   2
  -9  17   0 179.140 11.4761   4
   9  17   0 163.310 11.2818   3
 -11 -17   0 24.7272 2.24785   4
 -11 -17   0 33.0377 2.99384   2
  11 -17   0 34.1801 2.45909   3
 -11 -17   0 23.4605 2.21679   4
 -11 -17   0 31.1930 3.00534   2
  11 -17   0 30.4398 4.09872   2
  11 -17   0 33.1435 3.59968   1
 -11  17   0 30.2139 2.42556   3
 -11  17   0 35.2244 4.09860   1
  11  17   0 28.8190 2.36044   3
  11  17   0 31.4724 3.48526   1
 -11  17   0 30.4939 3.49048   2
 -11  17   0 26.0998 2.47334   4
 -13 -17   0 1.58037 1.11981   2
 -13 -17   0 0.44243 0.64330   4
  13 -17   0 0.88772 1.62510   2
  13 -17   0 1.24022 0.80925   3
  13 -17   0 0.64634 1.33611   1
 -13  17   0 -0.5563 1.22440   1
  13  17   0 0.54685 1.01268   2
 -13  17   0 1.00367 0.78101   3
  13  17   0 0.83926 0.58984   4
 -13  17   0 -0.6439 1.28863   2
  13  17   0 0.66850 0.66264   3
 -13  17   0 1.21926 0.97142   4
  13  17   0 0.24527 1.14665   1
 -15 -17   0 36.8628 3.36383   2
 -15 -17   0 37.6410 4.56152   1
  15 -17   0 36.0848 2.81902   3
 -15 -17   0 35.0448 2.69224   4
  15 -17   0 38.7075 4.03518   1
  15  17   0 34.4825 2.64908   4
  15  17   0 31.1360 2.73259   3
 -15  17   0 39.1979 4.05537   1
  15  17   0 37.4453 3.31232   2
 -17 -17   0 82.3065 6.02653   2
  17 -17   0 78.1973 6.61062   1
 -17 -17   0 65.1882 6.37433   1
  17 -17   0 82.9351 5.50182   3
 -17 -17   0 72.1123 5.33112   4
  17 -17   0 83.5541 7.17400   2
  17  17   0 84.5869 5.97015   2
  17  17   0 74.8591 5.31200   4
 -17  17   0 79.3542 5.75180   4
 -17  17   0 80.3051 7.01599   2
 -17  17   0 86.3031 6.77060   1
  19 -17   0 50.2128 3.32114   3
  19 -17   0 44.6124 4.44031   1
 -19 -17   0 39.6858 3.09429   4
  19 -17   0 55.8612 5.11720   2
 -19 -17   0 42.9145 3.76823   2
 -19  17   0 47.6075 4.80190   2
  19  17   0 45.7526 3.70238   2
 -19  17   0 36.6386 3.42954   4
 -19  17   0 47.3471 4.54751   1
  19  17   0 37.3492 3.03838   4
  21 -17   0 0.20900 1.37778   1
  21 -17   0 0.04909 0.69979   3
 -21 -17   0 0.55291 1.05085   2
 -21 -17   0 1.05469 0.62747   4
  21 -17   0 0.03104 0.57038   2
 -21 -17   0 -0.0479 0.48617   1
  21  17   0 -0.2846 0.69549   3
  21  17   0 1.08731 0.58306   4
 -21  17   0 2.82077 1.63754   1
  21  17   0 0.58540 1.28581   1
 -21  17   0 1.00540 0.94619   4
  21  17   0 2.35843 1.13817   2
 -21  17   0 1.27177 1.71090   2
  23 -17   0 6.17637 2.00007   1
  23 -17   0 9.12165 1.20991   3
  23 -17   0 4.97774 2.34170   2
 -23 -17   0 6.47315 0.96263   4
 -23 -17   0 6.22696 1.53746   2
 -23 -17   0 4.55050 1.81485   1
 -23  17   0 6.09856 2.01719   1
  23  17   0 6.89810 1.46109   2
  23  17   0 4.76427 1.03304   3
  23  17   0 5.34736 0.84067   4
  23  17   0 5.53314 1.85472   1
  25 -17   0 21.3494 3.33891   1
 -25 -17   0 21.1024 3.36160   1
 -25 -17   0 17.4151 2.35120   2
  25 -17   0 17.8543 1.87236   3
  25 -17   0 14.0637 3.34539   2
 -25 -17   0 16.5743 1.56845   4
 -25  17   0 19.3182 3.52677   2
  25  17   0 11.3102 1.58116   3
 -25  17   0 17.8954 2.97664   1
  25  17   0 13.6994 1.45609   4
  25  17   0 11.8834 2.56730   1
  25  17   0 17.9835 2.27505   2
 -25  17   0 18.9383 2.33643   4
 -27 -17   0 16.5584 2.33529   2
 -27 -17   0 16.1287 1.56242   4
  27 -17   0 15.0378 1.71791   3
 -27 -17   0 14.1825 2.86253   1
  27 -17   0 18.0772 2.97337   1
  27 -17   0 15.9880 3.61692   2
  27  17   0 13.1549 2.68743   1
 -27  17   0 9.79867 2.72481   2
 -27  17   0 16.0326 2.82251   1
  27  17   0 15.9992 2.20229   2
  27  17   0 16.6696 1.81215   3
 -27  17   0 14.1208 2.01218   4
  27  17   0 15.0762 1.49570   4
 -29  17   0 15.9254 2.19080   4
  29  17   0 8.50773 1.39664   3
   0 -18   0 54.9121 4.03210   4
   0 -18   0 51.3440 4.75799   2
   0 -18   0 57.1560 4.98027   2
   0 -18   0 55.4065 4.01749   4
   0  18   0 48.8565 4.89747   1
   0  18   0 51.9018 5.11872   1
   0  18   0 55.8281 3.98042   3
   2 -18   0 17.9765 1.81396   4
  -2 -18   0 16.5579 2.59097   2
  -2 -18   0 19.1493 1.79117   4
   2 -18   0 17.4072 1.81783   4
  -2 -18   0 12.6932 2.47146   2
  -2 -18   0 18.7705 1.78405   4
   2 -18   0 13.5768 2.49731   2
   2 -18   0 19.6138 2.75670   2
  -2  18   0 14.1085 2.38661   1
  -2  18   0 19.4660 3.06313   1
   2  18   0 16.4912 1.65461   3
   2  18   0 13.3993 2.55369   1
   2  18   0 20.5583 3.22598   1
  -2  18   0 16.9486 1.66911   3
  -4 -18   0 3.18184 1.38487   2
   4 -18   0 1.22253 1.60965   2
   4 -18   0 3.53943 1.62333   2
   4 -18   0 4.00574 0.96257   4
  -4 -18   0 2.80564 1.48393   2
  -4 -18   0 2.82335 0.83021   4
   4 -18   0 2.97221 0.99003   4
  -4 -18   0 2.74289 0.84761   4
  -4  18   0 2.47674 0.79944   3
   4  18   0 2.76101 0.81195   3
   4  18   0 2.89215 1.64292   1
  -4  18   0 4.28015 1.92425   1
  -4  18   0 1.56139 1.30896   1
   4  18   0 2.97617 1.40768   1
   6 -18   0 7.70886 2.09397   2
  -6 -18   0 10.7471 1.33978   4
  -6 -18   0 13.9071 2.40328   2
  -6 -18   0 11.6834 2.13955   2
   6 -18   0 11.4905 1.63078   4
  -6 -18   0 10.8782 1.35771   4
   6 -18   0 9.80919 2.50021   2
   6 -18   0 12.8136 1.66009   4
   6  18   0 9.55589 2.34691   1
  -6  18   0 12.1523 2.33771   1
  -6  18   0 12.2419 2.58075   1
  -6  18   0 9.25884 1.27050   3
   6  18   0 8.55442 2.02399   1
   6  18   0 10.7144 1.40781   3
  -8 -18   0 1.49532 1.20472   2
  -8 -18   0 1.18501 1.16001   2
  -8 -18   0 1.62169 0.74798   4
  -8 -18   0 2.07345 0.76500   4
   8 -18   0 3.05307 1.72700   2
   8  18   0 2.88367 1.46277   1
   8  18   0 1.43841 1.54889   1
  -8  18   0 4.53321 1.93817   1
   8  18   0 1.46692 0.75826   3
 -10 -18   0 6.65060 1.60840   2
 -10 -18   0 9.02239 1.26867   4
  10 -18   0 15.8926 2.95860   1
 -10 -18   0 15.0214 2.25318   2
  10 -18   0 16.9152 3.07367   2
  10 -18   0 13.4731 1.53470   3
 -10 -18   0 15.8762 1.45381   4
  10  18   0 19.6056 3.10992   1
 -10  18   0 11.3113 2.51345   1
 -10  18   0 20.4156 3.31261   2
 -10  18   0 16.5879 1.77768   4
 -12 -18   0 22.4228 1.94286   4
 -12 -18   0 21.2351 1.86488   4
 -12 -18   0 22.1538 2.56715   2
  12 -18   0 25.3430 3.60768   1
  12 -18   0 21.3338 3.41779   2
  12 -18   0 19.6456 2.00219   3
 -12 -18   0 22.6467 2.89313   2
 -12  18   0 23.1812 3.52376   1
 -14 -18   0 1.07728 0.69206   4
  14 -18   0 0.84612 0.80943   3
  14 -18   0 0.01808 0.49955   2
 -14 -18   0 0.28917 1.05913   2
  14 -18   0 2.39762 1.67327   1
  14  18   0 -0.0028 0.13081   3
 -14  18   0 0.79166 0.84513   4
 -14  18   0 2.73163 1.65520   2
  14  18   0 0.00492 0.40460   1
 -14  18   0 1.37767 1.50888   1
 -16 -18   0 -0.0255 0.46653   1
  16 -18   0 0.84444 1.42282   1
 -16 -18   0 1.22416 0.69877   4
  16 -18   0 1.45903 0.80676   3
  16 -18   0 -0.1575 1.54607   2
 -16 -18   0 1.31091 1.20396   2
 -16  18   0 0.02087 1.41644   2
  16  18   0 0.56475 0.61113   4
  16  18   0 0.18620 0.49396   3
 -16  18   0 -0.2808 1.36115   1
  16  18   0 -0.0023 1.22755   1
 -16  18   0 1.18626 0.89698   4
  16  18   0 2.27876 1.14838   2
  18 -18   0 3.35208 0.96677   3
 -18 -18   0 4.15958 0.87259   4
  18 -18   0 2.66988 1.66770   1
 -18 -18   0 1.62987 1.53663   1
  18 -18   0 2.85894 1.91147   2
 -18 -18   0 4.93961 1.45128   2
  18  18   0 4.13958 1.31863   2
  18  18   0 3.69514 0.82545   4
  18  18   0 2.30416 0.95320   3
  18  18   0 3.96739 1.85848   1
 -18  18   0 3.07027 1.76939   2
 -18  18   0 2.25014 1.03425   4
 -18  18   0 3.01140 1.77829   1
 -20 -18   0 13.2751 1.42884   4
 -20 -18   0 13.8531 2.12482   2
  20 -18   0 9.81783 2.75662   2
 -20 -18   0 13.9210 2.86470   1
  20 -18   0 15.1868 1.65614   3
  20  18   0 9.82472 1.37961   3
  20  18   0 13.4955 1.36188   4
 -20  18   0 15.3403 2.82448   1
  20  18   0 12.6359 1.96862   2
 -20  18   0 10.2192 2.59456   2
 -20  18   0 15.3438 2.02531   4
  20  18   0 6.70686 2.05141   1
 -22 -18   0 7.47773 1.04384   4
 -22 -18   0 6.32145 1.57972   2
  22 -18   0 4.16116 1.00166   3
  22 -18   0 7.10390 2.11098   1
 -22 -18   0 5.39993 1.99703   1
  22  18   0 6.28565 0.94321   4
  22  18   0 8.89373 1.65108   2
  22  18   0 3.32295 1.71533   1
 -22  18   0 3.60105 1.97178   2
 -22  18   0 5.85311 1.37077   4
  22  18   0 5.88419 1.13709   3
 -22  18   0 8.08895 2.30052   1
  24 -18   0 -0.4519 1.72812   2
 -24 -18   0 0.34904 0.60769   4
  24 -18   0 0.50312 0.74407   3
 -24 -18   0 0.14326 1.06196   2
  24 -18   0 -1.4333 1.17423   1
 -24 -18   0 -0.2326 1.40481   1
 -24  18   0 0.58465 1.46753   1
  24  18   0 0.18368 0.55642   4
  24  18   0 -0.8806 1.25676   1
 -24  18   0 -0.0129 0.64718   2
  24  18   0 0.83210 0.99070   2
  24  18   0 0.84941 0.85210   3
 -24  18   0 0.01112 0.20539   4
 -26 -18   0 2.96996 1.31571   2
  26 -18   0 2.28497 2.06478   2
  26 -18   0 -0.0206 0.58764   1
 -26 -18   0 6.28725 2.15111   1
 -26 -18   0 3.77438 0.83755   4
 -26  18   0 3.09766 1.21125   4
  26  18   0 2.41631 0.69347   4
  26  18   0 2.87522 1.78670   1
  26  18   0 2.98079 1.20615   2
 -26  18   0 5.40632 2.01420   1
  26  18   0 2.49241 0.91233   3
 -26  18   0 2.92126 2.05101   2
  -1 -19   0 73.0705 5.87164   2
  -1 -19   0 70.3091 5.70757   2
   1 -19   0 63.4240 4.80676   4
  -1 -19   0 62.5177 4.77142   4
   1 -19   0 69.3571 5.80262   2
   1 -19   0 68.8613 5.73246   2
   1 -19   0 67.6528 4.83110   4
  -1 -19   0 64.9338 4.80191   4
  -1  19   0 66.0371 5.97868   1
  -1  19   0 66.5440 4.72856   3
   1  19   0 76.1242 6.22787   1
  -1  19   0 58.5613 5.62789   1
  -3 -19   0 71.5882 5.81460   2
  -3 -19   0 64.8752 5.66094   2
   3 -19   0 72.4183 5.99894   2
   3 -19   0 73.4507 4.95713   4
   3 -19   0 64.6672 4.88873   4
  -3 -19   0 61.9381 4.79897   4
  -3 -19   0 65.8938 4.83137   4
   3 -19   0 70.3390 5.80030   2
  -3  19   0 69.4107 5.90866   1
  -3  19   0 67.5708 6.02464   1
  -3  19   0 66.3379 4.77681   3
  -5 -19   0 1.43687 1.34032   2
   5 -19   0 1.72974 0.92529   4
   5 -19   0 1.50203 1.45473   2
  -5 -19   0 0.75779 0.70510   4
   5 -19   0 2.60508 1.57579   2
  -5 -19   0 2.80644 1.34713   2
  -5 -19   0 2.48211 0.88415   4
   5  19   0 0.05574 0.66024   1
  -5  19   0 -0.6390 1.16675   1
  -5  19   0 1.68548 1.60614   1
   5  19   0 -0.0107 0.40087   1
  -5  19   0 2.57440 0.87909   3
  -7 -19   0 66.1412 4.88814   4
  -7 -19   0 70.4925 5.71710   2
   7 -19   0 72.0095 6.11119   2
   7 -19   0 67.2176 5.07471   4
   7 -19   0 75.7608 6.38970   2
  -7 -19   0 70.6698 5.75639   2
  -7 -19   0 68.9819 4.92727   4
  -7  19   0 67.2131 6.14122   1
  -7  19   0 70.7695 6.05190   1
  -7  19   0 71.1232 4.92030   3
  -9 -19   0 109.018 7.67647   4
  -9 -19   0 107.203 7.67197   4
  -9 -19   0 119.272 8.56073   2
  -9 -19   0 119.883 8.57272   2
   9 -19   0 116.055 9.07704   2
  -9  19   0 129.359 9.17612   1
   9  19   0 110.634 8.84027   1
 -11 -19   0 29.5399 3.09170   2
 -11 -19   0 25.8404 2.27982   4
 -11 -19   0 26.2818 3.01361   2
  11 -19   0 28.5783 2.39789   3
  11 -19   0 34.7131 4.23881   1
 -11 -19   0 25.9631 2.25877   4
  11  19   0 27.7847 3.81182   1
 -11  19   0 30.5713 3.93058   1
  11  19   0 26.6772 2.39124   3
  13 -19   0 2.41743 1.83209   2
  13 -19   0 2.67438 0.86976   3
 -13 -19   0 3.39361 0.79415   4
 -13 -19   0 1.92725 1.20957   2
 -13 -19   0 3.80011 0.88940   4
  13 -19   0 4.31812 1.80790   1
 -13 -19   0 3.57548 1.37550   2
 -13  19   0 4.67459 1.82418   1
 -13  19   0 3.91253 1.91007   2
  13  19   0 2.30240 1.52905   1
  13  19   0 3.97279 0.98995   3
 -13  19   0 1.87741 0.90719   4
  13  19   0 4.73126 1.98592   1
 -15 -19   0 9.41252 1.25186   4
 -15 -19   0 9.93572 1.89386   2
  15 -19   0 10.0147 2.69462   2
  15 -19   0 9.30768 2.42810   1
  15 -19   0 14.5250 1.68888   3
 -15 -19   0 11.0117 1.27067   4
 -15 -19   0 9.33132 1.88121   2
 -15  19   0 14.0927 2.78684   1
 -15  19   0 8.61703 2.34685   2
 -15  19   0 7.42080 1.43393   4
  15  19   0 9.18440 2.31863   1
  15  19   0 14.4242 1.62959   3
  17 -19   0 63.3936 5.96638   2
 -17 -19   0 66.8891 5.06035   2
 -17 -19   0 53.3924 4.17922   4
 -17  19   0 57.8774 5.59855   1
  17  19   0 58.1551 4.30543   3
 -17  19   0 64.5203 5.88089   2
  17  19   0 53.3356 4.12383   4
  17  19   0 61.7253 4.88105   2
  17  19   0 73.0338 5.85344   1
 -19 -19   0 63.8559 5.12611   2
 -19 -19   0 72.0354 6.02399   1
 -19 -19   0 57.7145 4.33138   4
  19 -19   0 78.7168 6.58300   2
  19  19   0 54.0680 4.26801   4
 -19  19   0 74.4844 6.04757   1
  19  19   0 55.6176 4.44418   3
 -19  19   0 65.3614 6.15367   2
  19  19   0 63.8270 5.83659   1
  19  19   0 69.6307 5.06451   2
 -19  19   0 58.9281 4.74585   4
 -21 -19   0 2.82465 0.80923   4
  21 -19   0 1.96366 1.95399   2
  21 -19   0 -0.0102 0.54711   1
 -21 -19   0 4.41917 1.93599   1
 -21 -19   0 4.45497 1.48020   2
  21  19   0 3.85824 1.04608   3
 -21  19   0 3.79073 1.24868   4
 -21  19   0 0.88433 1.04005   1
  21  19   0 1.63657 0.66722   4
  21  19   0 3.49593 1.82411   1
 -21  19   0 3.04539 1.95440   2
  21  19   0 2.75620 1.19902   2
  23 -19   0 10.5106 2.78230   2
 -23 -19   0 6.33603 2.14591   1
 -23 -19   0 8.82916 1.13801   4
 -23 -19   0 8.05120 1.77564   2
  23  19   0 10.0792 1.80349   2
  23  19   0 5.27192 1.13408   3
 -23  19   0 6.66365 1.42901   4
 -23  19   0 8.95700 2.56114   2
  23  19   0 7.70034 2.26529   1
  23  19   0 7.39897 1.03556   4
  25 -19   0 20.0391 3.85792   2
 -25 -19   0 18.9080 3.22736   1
 -25 -19   0 18.9839 2.54733   2
 -25 -19   0 17.8252 1.69524   4
 -25  19   0 19.9330 2.49350   4
 -25  19   0 13.7092 3.28690   2
  25  19   0 15.8946 1.91010   3
  25  19   0 16.1429 1.60625   4
  25  19   0 14.9716 3.03587   1
  25  19   0 20.6570 2.56020   2
   0 -20   0 8.13119 2.11819   2
   0 -20   0 7.60987 1.98507   2
   0 -20   0 7.75282 1.30741   4
   0 -20   0 9.72027 1.41072   4
   0  20   0 7.18834 2.04525   1
  -2 -20   0 1.80987 0.91156   4
   2 -20   0 2.71382 1.56304   2
   2 -20   0 0.48862 1.34244   2
   2 -20   0 1.50159 0.87237   4
   2 -20   0 1.69060 0.92579   4
  -2 -20   0 0.85743 1.29952   2
  -2 -20   0 1.26383 0.86637   4
  -2 -20   0 1.86886 1.47582   2
   2  20   0 -0.0211 0.50282   1
  -2  20   0 0.31197 0.76983   1
   2  20   0 1.83948 0.77983   3
   2  20   0 1.71508 1.38059   1
  -2  20   0 -0.0176 0.47191   1
   4 -20   0 -1.0059 1.38864   2
  -4 -20   0 0.49675 1.10391   2
  -4 -20   0 0.87338 1.31468   2
   4 -20   0 0.26277 1.26866   2
  -4 -20   0 -0.1543 0.67355   4
   4 -20   0 0.39035 0.86652   4
  -4 -20   0 0.08075 0.73323   4
  -4  20   0 -0.0371 0.42397   1
   4  20   0 -0.7146 1.11660   1
   4  20   0 -0.1194 1.25835   1
   4  20   0 -0.3878 0.62294   3
[truncated: 9,636,028 more chars]
