# Supplementary material for: Relativistic Hirshfeld atom refinement of an organo-gold(I) compound
Source: IUCrJ. 2021 May 26;8(Pt 4):608–20. doi: 10.1107/S2052252521004541 (PMC8256711; doi:10.1107/S2052252521004541)
Supplement: Supplementary file 2 [file m-08-00608-sup2.fcf]

#
# h,k,l, Fc-squared, Fo-squared, sigma(Fo-squared), status flag
#
data_mg14_Ag_IAM
_shelx_title ' mg14-c1b-ag-90k_a.res in C2/c'
_shelx_refln_list_code          4
_shelx_F_calc_maximum      812.78
_exptl_crystal_F_000      2400.00
_reflns_d_resolution_high  0.6000

loop_
 _space_group_symop_operation_xyz
 'x, y, z'
 '-x, y, -z+1/2'
 'x+1/2, y+1/2, z'
 '-x+1/2, y+1/2, -z+1/2'
 '-x, -y, -z'
 'x, -y, z-1/2'
 '-x+1/2, -y+1/2, -z'
 'x+1/2, -y+1/2, z-1/2'

_cell_length_a    17.6904
_cell_length_b    12.2292
_cell_length_c    21.2808
_cell_angle_alpha  90.000
_cell_angle_beta   94.613
_cell_angle_gamma  90.000

_shelx_F_squared_multiplier     1.000

loop_
 _refln_index_h
 _refln_index_k
 _refln_index_l
 _refln_F_squared_calc
 _refln_F_squared_meas
 _refln_F_squared_sigma
 _refln_observed_status
   4   0   0      61166.70      62785.49       925.34 o
   6   0   0     143351.47     145094.78      1592.15 o
   8   0   0     160079.83     155470.53      1522.47 o
  10   0   0     117437.55     119568.61      1124.31 o
  12   0   0      33049.83      35403.53       388.72 o
  14   0   0      20479.84      19861.03       308.45 o
  16   0   0      57637.87      59920.51       843.66 o
  18   0   0      45653.94      45943.95       547.82 o
  20   0   0      13003.85      13501.87       599.69 o
  22   0   0       2554.79       2805.63       278.36 o
  24   0   0       3501.95       3614.48       363.35 o
  26   0   0      30049.75      31310.47       870.08 o
  28   0   0       9508.02       9864.13       499.02 o
   3   1   0       2745.90       3006.02        69.42 o
   5   1   0       4264.88       4368.57        68.53 o
   7   1   0       7894.36       7969.24       123.23 o
   9   1   0        482.64        542.00        39.03 o
  11   1   0         19.38         39.98        14.61 o
  13   1   0       1316.34       1325.16        71.73 o
  15   1   0         45.90         51.65        16.47 o
  17   1   0       4401.22       4330.62       147.44 o
  19   1   0       3543.03       3594.79       158.48 o
  21   1   0        139.16        103.18        46.52 o
  23   1   0        991.93        959.32        68.98 o
  25   1   0       1656.50       1438.34       148.08 o
  27   1   0          3.35         -2.11        66.53 o
  29   1   0         10.14        -49.91        49.91 o
   0   2   0     295104.28     302390.94      2637.26 o
   2   2   0     144399.48     144744.64      3844.56 o
   4   2   0        426.16        594.28        44.03 o
   6   2   0      27446.50      28324.55       443.76 o
   8   2   0      49596.96      46442.42       531.56 o
  10   2   0     257021.50     263576.72      1945.25 o
  12   2   0      78507.87      79923.74       805.69 o
  14   2   0      13442.18      13149.91       250.31 o
  16   2   0     100320.23     100394.86       964.10 o
  18   2   0      56601.18      58730.33       587.59 o
  20   2   0      29937.06      30487.07       494.26 o
  22   2   0        346.12        362.14        61.88 o
  24   2   0      14319.07      14281.98       332.82 o
  26   2   0      27255.19      27551.94       596.27 o
  28   2   0      11401.03      11866.41       479.86 o
   1   3   0      91253.30      94797.82       547.44 o
   3   3   0       3232.21       3426.18        60.29 o
   5   3   0       2454.44       2555.61        91.65 o
   7   3   0      32037.82      32409.61       464.29 o
   9   3   0       3960.46       3934.35       178.65 o
  11   3   0       9079.12       9229.43       184.56 o
  13   3   0       3086.89       2814.77       115.50 o
  15   3   0        629.63        627.50        55.26 o
  17   3   0       3483.38       3294.29       133.12 o
  19   3   0       7364.13       7263.64       206.87 o
  21   3   0        944.06       1000.43        78.10 o
  23   3   0         35.79         59.92        26.93 o
  25   3   0        107.25        147.37        74.20 o
  27   3   0        821.08        795.46       103.40 o
  29   3   0        223.42        324.97        57.41 o
   0   4   0     267649.12     266231.72      3833.94 o
   2   4   0     125095.80     124557.80       423.53 o
   4   4   0       2694.29       2720.72        55.88 o
   6   4   0      59074.43      58429.85       596.09 o
   8   4   0     189241.80     188809.14      1294.47 o
  10   4   0     134708.44     134471.59      1014.78 o
  12   4   0      19496.86      19837.72       383.07 o
  14   4   0       8668.70       8879.38       245.74 o
  16   4   0      45327.71      46027.50       669.67 o
  18   4   0      38899.32      39494.68       642.02 o
  20   4   0       9650.28       9834.56       310.40 o
  22   4   0       1259.31       1420.94       113.61 o
  24   4   0       3107.71       3260.39       213.19 o
  26   4   0      11124.42      11134.25       396.82 o
  28   4   0      10711.47      11309.66       482.10 o
   1   5   0        182.66        235.81        18.47 o
   3   5   0      29419.48      31511.36       202.15 o
   5   5   0      12165.38      13200.65       163.31 o
   7   5   0       8673.89       8026.15       209.33 o
   9   5   0       8037.31       7891.07       209.19 o
  11   5   0       5568.98       5420.36       138.50 o
  13   5   0        408.86        398.29        59.04 o
  15   5   0       3296.10       3326.02       183.90 o
  17   5   0      12752.60      12869.78       375.42 o
  19   5   0      10881.01      11201.42       357.52 o
  21   5   0        623.46        691.40        84.89 o
  23   5   0       3110.42       2880.71       166.57 o
  25   5   0       2364.50       2552.29       202.34 o
  27   5   0       1067.63       1215.95       121.11 o
   0   6   0      47561.75      44947.52       568.55 o
   2   6   0     114290.43     115181.88       745.52 o
   4   6   0      12447.79      12243.87       138.65 o
   6   6   0      36389.08      35670.39       369.07 o
   8   6   0     137696.86     134080.98      2312.91 o
  10   6   0      52138.04      50215.38      1100.81 o
  12   6   0      20213.96      19505.15       468.19 o
  14   6   0       2439.02       2381.35       184.67 o
  16   6   0      24497.96      24407.10       535.02 o
  18   6   0      48399.09      48572.53       722.19 o
  20   6   0      21918.85      21946.96       492.02 o
  22   6   0          5.39         82.95        64.37 o
  24   6   0       7116.54       7113.79       268.04 o
  26   6   0      11985.27      11865.04       404.20 o
  28   6   0       8851.83       9019.37       353.88 o
   1   7   0      33271.36      32790.56       277.88 o
   3   7   0       9054.00       9097.21       101.61 o
   5   7   0       3707.87       3722.67        96.32 o
   7   7   0      29690.44      29677.64       343.15 o
   9   7   0      40576.81      39133.87      1946.40 o
  11   7   0       1323.54       1219.09       182.17 o
  13   7   0         39.95         86.64        24.68 o
  15   7   0       4958.19       5004.19       230.93 o
  17   7   0       4920.37       4983.96       238.70 o
  19   7   0       2526.50       2483.73       170.53 o
  21   7   0        333.09        367.62        55.51 o
  23   7   0        423.70        522.00        81.93 o
  25   7   0       2123.25       2229.95       211.16 o
  27   7   0       1827.09       2000.10       172.36 o
   0   8   0      38140.91      38962.74       622.09 o
   2   8   0      82998.57      85044.62       603.32 o
   4   8   0      10053.40       9926.29       118.13 o
   6   8   0      25084.51      25349.85       274.57 o
   8   8   0      98246.27      98963.63      1368.70 o
  10   8   0      55052.60      52615.74      1275.01 o
  12   8   0      13083.47      12369.35       511.68 o
  14   8   0         33.95         41.04        38.93 o
  16   8   0      12562.53      12617.24       391.65 o
  18   8   0      41178.51      41468.62       889.11 o
  20   8   0      13578.55      13982.58       422.45 o
  22   8   0        191.41        296.83        55.56 o
  24   8   0       3346.15       3443.83       289.82 o
  26   8   0       5497.53       5688.28       287.41 o
   1   9   0      22987.26      21742.31       271.31 o
   3   9   0       3394.39       3839.36       149.54 o
   5   9   0       2869.78       2970.10        74.91 o
   7   9   0      25299.30      25840.89       290.81 o
   9   9   0      16449.67      15995.06       228.25 o
  11   9   0      25207.65      23951.45       512.49 o
  13   9   0        367.23        269.88        64.90 o
  15   9   0      12354.22      11964.77       309.08 o
  17   9   0       6595.57       6840.86       303.78 o
  19   9   0       8902.44       9252.11       355.19 o
  21   9   0       1014.49       1001.84       118.83 o
  23   9   0       1152.30       1360.65       131.05 o
  25   9   0       4263.48       4569.69       273.46 o
   0  10   0      53050.04      50733.24       567.60 o
   2  10   0      40710.05      41697.67       511.11 o
   4  10   0         76.01         54.54        15.77 o
   6  10   0      13779.94      13540.31       284.20 o
   8  10   0      49749.61      49784.09       453.02 o
  10  10   0      29582.76      29496.12       315.61 o
  12  10   0       4217.58       4125.12       152.47 o
  14  10   0         23.90          2.37        51.55 o
  16  10   0      18437.27      17180.81       435.63 o
  18  10   0      22406.29      22313.61       621.53 o
  20  10   0       9077.12       9013.52       365.35 o
  22  10   0         14.20         78.01        78.19 o
  24  10   0       1461.10       1594.15       209.33 o
   1  11   0      36805.16      36953.85       339.07 o
   3  11   0       8022.50       7570.79       290.24 o
   5  11   0       1705.57       1834.53        49.63 o
   7  11   0      14761.42      14642.56       308.20 o
   9  11   0      36479.11      35605.89       478.00 o
  11  11   0      20290.02      19758.79       236.36 o
  13  11   0        110.57        145.30        46.73 o
  15  11   0      10837.78      10783.59       310.77 o
  17  11   0      14270.62      13903.29       314.58 o
  19  11   0       2790.94       2952.27       188.94 o
  21  11   0       1314.57       1198.86       112.24 o
  23  11   0        615.15        902.52       149.54 o
   0  12   0      47130.84      46551.61       569.84 o
   2  12   0      16765.57      16622.66       380.47 o
   4  12   0        434.06        328.78        43.95 o
   6  12   0       4827.46       4704.76        85.14 o
   8  12   0       8445.10       8335.84       238.48 o
  10  12   0      19788.67      19664.60       317.18 o
  12  12   0       5134.12       4828.66       192.32 o
  14  12   0          7.50         20.99        40.86 o
  16  12   0       8205.56       7969.14       263.31 o
  18  12   0      10642.61      10202.64       387.73 o
  20  12   0       3782.60       3884.66       221.34 o
  22  12   0        917.29        869.93       120.58 o
   1  13   0      39360.24      38767.26       323.84 o
   3  13   0       1779.43       1941.37       150.52 o
   5  13   0       6796.03       6800.22       273.25 o
   7  13   0      14991.50      14946.02       182.57 o
   9  13   0      15073.98      14785.27       326.64 o
  11  13   0       6216.62       5968.91       231.36 o
  13  13   0         26.94        109.69        19.89 o
  15  13   0       3868.70       4023.20       178.55 o
  17  13   0      11445.47      11439.29       334.09 o
  19  13   0       4025.82       3883.46       197.39 o
  21  13   0       1182.51       1242.72       162.08 o
   0  14   0      36417.45      36147.35       484.46 o
   2  14   0       6195.83       6256.06       207.69 o
   4  14   0         44.97          8.82        32.56 o
   6  14   0       2389.44       2338.90       155.29 o
   8  14   0       2662.47       2700.50        89.64 o
  10  14   0       9692.38       9469.31       317.86 o
  12  14   0       4390.13       4100.25       207.86 o
  14  14   0        970.70        916.77        83.12 o
  16  14   0       5403.79       5273.94       191.67 o
  18  14   0       1699.51       1589.41       151.87 o
  20  14   0       1320.58       1156.25       154.47 o
   1  15   0      12269.04      12090.62       264.03 o
   3  15   0       4558.74       4811.81       192.94 o
   5  15   0        432.79        345.19        49.08 o
   7  15   0       7696.65       8001.18       298.23 o
   9  15   0      14908.91      15388.63       285.28 o
  11  15   0       7045.93       7107.76       360.46 o
  13  15   0          8.97         86.90        97.80 o
  15  15   0       2496.25       2664.60       185.02 o
  17  15   0       9796.82      10079.89       319.22 o
  19  15   0       5796.24       6347.80       390.24 o
   0  16   0       8757.68       8300.71       419.17 o
   2  16   0       1562.38       1556.91       109.42 o
   4  16   0         27.39          6.67        36.64 o
   6  16   0        115.27        107.88        38.98 o
   8  16   0       1385.18       1204.56       110.27 o
  10  16   0       9820.16       8601.31       483.73 o
  12  16   0       3464.42       3202.77       244.76 o
  14  16   0        197.87        197.29       115.61 o
  16  16   0       2855.90       2880.51       203.92 o
  18  16   0        797.58        821.75       107.43 o
   1  17   0      10731.89      10936.19       409.88 o
   3  17   0       3960.88       4125.72       192.30 o
   5  17   0         19.58         29.25        28.08 o
   7  17   0       9846.15      10309.36       362.17 o
   9  17   0      11282.73      11521.02       367.40 o
  11  17   0       2114.68       2004.98       207.73 o
  13  17   0         30.46        100.60        66.14 o
  15  17   0       2379.72       2407.96       198.17 o
   0  18   0       3685.56       4210.98       443.52 o
   2  18   0       1233.38       1226.30       141.47 o
   4  18   0        156.47        216.28        58.00 o
   6  18   0        675.24        609.48        88.36 o
   8  18   0        149.27        103.16        48.91 o
  10  18   0       1152.20       1169.97       169.33 o
  12  18   0       1700.43       1475.23       209.04 o
   1  19   0       4498.82       4599.23       334.30 o
   3  19   0       4645.52       4628.89       280.42 o
   5  19   0        128.19        120.10        46.20 o
   7  19   0       4545.07       4819.43       234.75 o
   9  19   0       7496.47       7910.80       366.42 o
   0  20   0        557.88        410.63       105.85 o
   2  20   0        110.50         46.23        82.32 o
   4  20   0          4.53        103.52        53.77 o
 -29   1   1       2497.11       2303.79       168.92 o
 -27   1   1       2479.60       2364.95       182.24 o
 -25   1   1      24048.62      24407.23       622.86 o
 -23   1   1      22790.94      23004.33       367.24 o
 -21   1   1       4987.75       4979.53       187.52 o
 -19   1   1         40.80        104.87        29.70 o
 -17   1   1      28999.79      29250.10       403.10 o
 -15   1   1     125220.91     128914.05      1055.50 o
 -13   1   1      86253.66      85204.28       732.45 o
 -11   1   1       3004.12       3191.86       110.66 o
  -9   1   1      29187.10      29410.83       316.78 o
  -7   1   1      71681.26      70147.49       459.04 o
  -5   1   1     375895.34     382784.06      4227.37 o
  -3   1   1     121719.94     121991.48       905.68 o
   3   1   1     176806.33     171524.55      1569.29 o
   5   1   1      67774.70      65685.29       740.29 o
   7   1   1      17189.41      17190.55       158.22 o
   9   1   1      16095.68      14396.55       164.53 o
  11   1   1     215718.06     216955.11       901.17 o
  13   1   1     119055.32     120334.21       760.05 o
  15   1   1      24413.97      24286.66       369.64 o
  17   1   1       7641.98       7524.85       214.38 o
  19   1   1      22383.15      22045.39       378.89 o
  21   1   1      43816.68      43560.82       545.69 o
  23   1   1      15814.62      14466.05       464.95 o
  25   1   1        121.91         92.20        42.75 o
  27   1   1       6988.11       6912.64       291.45 o
  29   1   1      12048.89      12775.27       494.65 o
 -28   2   1          0.58         -6.10        63.34 o
 -26   2   1        120.40        173.46        98.51 o
 -24   2   1        405.52        401.61        87.37 o
 -22   2   1       1458.33       1555.11       115.33 o
 -20   2   1        430.64        373.66        47.43 o
 -18   2   1       1111.76       1237.36        86.61 o
 -16   2   1        264.75        290.32        35.86 o
 -14   2   1        106.24         69.20        11.55 o
 -12   2   1       8392.25       9184.16       219.63 o
 -10   2   1       4151.95       4542.34       139.56 o
  -8   2   1      24192.20      26345.66       275.82 o
  -6   2   1       5167.09       5032.23       169.78 o
  -4   2   1       6381.46       6756.04       128.08 o
  -2   2   1      36899.39      38073.54       487.58 o
   0   2   1        928.27       1110.63        40.94 o
   2   2   1       7747.90       7813.54       112.26 o
   4   2   1         50.95        135.08        20.99 o
   6   2   1         14.26         67.36        17.17 o
   8   2   1         42.28         73.93        12.84 o
  10   2   1        119.64        206.46        25.80 o
  12   2   1        195.48        207.51        26.43 o
  14   2   1       2658.94       3011.56       112.43 o
  16   2   1       3176.62       3509.71       130.92 o
  18   2   1       2042.27       1987.90       117.10 o
  20   2   1       4555.97       4883.24       198.96 o
  22   2   1         51.38         -5.07        40.18 o
  24   2   1        368.80        411.31        54.05 o
  26   2   1        102.91         -6.76        53.03 o
  28   2   1        551.38        387.98        76.88 o
 -29   3   1       1106.75       1121.15       141.48 o
 -27   3   1       1320.66       1387.35       118.43 o
 -25   3   1      19456.62      19795.91       402.82 o
 -23   3   1      28900.71      29245.50       498.28 o
 -21   3   1      15657.71      15157.85       314.65 o
 -19   3   1       1342.05       1227.01        85.61 o
 -17   3   1      38588.79      38864.50       488.68 o
 -15   3   1     116227.41     119028.82       960.26 o
 -13   3   1      98556.43      99779.59      1046.88 o
 -11   3   1       2173.04       1953.30        87.32 o
  -9   3   1      44129.72      46259.83       637.93 o
  -7   3   1     140053.20     139922.17       820.01 o
  -5   3   1     214786.16     218088.78      1127.58 o
  -3   3   1     102079.74     106537.14       808.69 o
  -1   3   1        847.39        857.99        27.65 o
   1   3   1     370354.84     378734.88      4516.59 o
   3   3   1     201444.17     201335.81      1179.30 o
   5   3   1     172466.88     172784.50      2056.07 o
   7   3   1      25021.66      27251.49       406.44 o
   9   3   1      56961.99      58411.90       659.74 o
  11   3   1     128349.36     131799.06      1421.97 o
  13   3   1      89241.76      90694.09       792.49 o
  15   3   1      15237.86      15572.14       267.52 o
  17   3   1       1375.68       1450.49        82.74 o
  19   3   1      26918.93      26811.91       378.15 o
  21   3   1      41620.89      42783.31       561.77 o
  23   3   1      20695.23      20999.61       507.28 o
  25   3   1        448.90        393.79        73.50 o
  27   3   1       9927.80      10438.65       450.33 o
 -28   4   1         37.88         84.92        37.74 o
 -26   4   1        119.98         40.97        57.55 o
 -24   4   1       1187.59       1330.26       148.89 o
 -22   4   1       2900.08       2970.30       176.96 o
 -20   4   1         86.05         79.40        44.21 o
 -18   4   1       4891.19       5010.81       158.19 o
 -16   4   1       1780.70       1802.84       100.34 o
 -14   4   1        322.37        409.41        37.05 o
 -12   4   1       5494.31       5932.71       264.85 o
 -10   4   1      22755.84      24661.16       591.24 o
  -8   4   1       7387.68       7504.58       194.26 o
  -6   4   1      32675.55      32586.86       550.88 o
  -4   4   1      21115.29      21573.39       171.85 o
  -2   4   1       2862.09       2883.06        41.49 o
   0   4   1      12219.38      12887.60       137.53 o
   2   4   1     168036.22     174711.31       666.67 o
   4   4   1      43409.17      41527.87       277.47 o
   6   4   1        494.17        815.67        79.85 o
   8   4   1      37210.29      37788.32       509.25 o
  10   4   1      19766.60      18748.13       365.69 o
  12   4   1        163.98        154.52        21.02 o
  14   4   1       7186.60       7021.13       212.65 o
  16   4   1         25.13         53.42        36.49 o
  18   4   1       3941.24       3946.64       183.84 o
  20   4   1       2784.39       2908.26       153.63 o
  22   4   1         52.35         78.26        69.00 o
  24   4   1        646.44        450.05        69.31 o
  26   4   1        229.07        176.18        60.66 o
  28   4   1        160.90        146.52        42.44 o
 -27   5   1       4107.65       4119.33       254.04 o
 -25   5   1      12295.51      12736.41       455.12 o
 -23   5   1      21667.03      21876.60       475.60 o
 -21   5   1      15821.04      16242.56       454.18 o
 -19   5   1       1054.11       1242.87       121.31 o
 -17   5   1      32531.46      33611.24       626.99 o
 -15   5   1      55213.53      54944.21       901.82 o
 -13   5   1      56853.17      57606.96       879.92 o
 -11   5   1        318.73        380.88        41.03 o
  -9   5   1      15175.93      15059.04       365.37 o
  -7   5   1     100878.76      98094.10      1503.65 o
  -5   5   1     227684.38     228182.09      1953.19 o
  -3   5   1      84955.56      89455.27       466.92 o
  -1   5   1       8873.84      10358.71       121.05 o
   1   5   1      86095.90      86026.57       462.85 o
   3   5   1     274854.38     274223.97      1351.24 o
   5   5   1     165260.28     165501.44      1520.95 o
   7   5   1       9996.78      10109.87       303.38 o
   9   5   1      48305.65      46993.45       697.38 o
  11   5   1     110755.88     109322.40       803.89 o
  13   5   1      95625.45      95094.12      1014.86 o
  15   5   1       6634.26       6845.68       212.13 o
  17   5   1       3610.66       3531.11       167.29 o
  19   5   1      22533.35      23368.30       468.61 o
  21   5   1      30694.14      30654.64       520.20 o
  23   5   1      10757.01      10767.97       410.17 o
  25   5   1        350.81        229.04        61.74 o
  27   5   1        938.40        865.41        90.21 o
 -28   6   1         79.85        183.70        56.82 o
 -26   6   1         22.07        -18.36        33.30 o
 -24   6   1       2729.82       2888.06       176.93 o
 -22   6   1       7842.04       7840.66       306.11 o
 -20   6   1       5322.56       5350.77       270.15 o
 -18   6   1       4050.18       4045.95       228.18 o
 -16   6   1      13419.83      13319.20       579.89 o
 -14   6   1      17142.05      17346.16       516.23 o
 -12   6   1      18039.79      16943.31       326.83 o
 -10   6   1        579.65        593.57        78.35 o
  -8   6   1      47914.29      47231.04      1338.49 o
  -6   6   1      26737.94      25981.51       259.27 o
  -4   6   1        203.66        334.51        17.61 o
  -2   6   1         68.70         72.37         9.07 o
   0   6   1       6794.89       8448.98       162.57 o
   2   6   1       8154.76       8060.95        89.73 o
   4   6   1      38426.47      40856.77       243.09 o
   6   6   1       9787.63       9883.56       137.89 o
   8   6   1       8108.34       8132.30       295.75 o
  10   6   1       5462.26       5192.06       186.32 o
  12   6   1       9001.70       8646.64       178.80 o
  14   6   1      12679.59      12595.56       292.60 o
  16   6   1       2897.96       2868.99       155.02 o
  18   6   1       4217.81       4291.36       204.88 o
  20   6   1      13815.40      14429.43       383.89 o
  22   6   1       2694.08       2687.94       165.16 o
  24   6   1        684.60        436.98        99.72 o
  26   6   1        737.42        786.67        97.42 o
  28   6   1       3114.99       3362.33       214.19 o
 -27   7   1       2144.66       2123.92       202.56 o
 -25   7   1       4669.14       4596.98       295.19 o
 -23   7   1      18458.06      19311.49       496.61 o
 -21   7   1      17577.68      17865.03       476.37 o
 -19   7   1          6.21          6.84        38.25 o
 -17   7   1      23719.44      24130.21       577.05 o
 -15   7   1      62447.36      62938.24      1044.45 o
 -13   7   1      32478.28      30732.73       482.59 o
 -11   7   1      20443.93      19014.79       530.95 o
  -9   7   1      29519.56      27513.74      1292.12 o
  -7   7   1     186146.69     185357.75      1884.81 o
  -5   7   1     103451.78     103120.06       427.11 o
  -3   7   1      36138.99      38358.73       201.68 o
  -1   7   1      41503.73      44429.27       361.56 o
   1   7   1      20758.12      20127.43       205.02 o
   3   7   1      92264.91      89917.25      1040.14 o
   5   7   1      52458.36      50582.18       338.51 o
   7   7   1       6382.79       6884.81       121.64 o
   9   7   1      28084.62      26774.28       453.86 o
  11   7   1      51863.75      48952.73       616.97 o
  13   7   1      40455.81      39824.64       583.64 o
  15   7   1      17300.81      17484.48       423.40 o
  17   7   1        575.44        574.83        69.19 o
  19   7   1      29558.83      29844.09       577.21 o
  21   7   1      23689.77      23771.60       511.97 o
  23   7   1      13889.22      14130.41       383.16 o
  25   7   1        192.53        167.03        57.66 o
  27   7   1       3151.48       3095.70       205.88 o
 -26   8   1       1663.23       1694.98       187.01 o
 -24   8   1       3614.57       3598.03       217.35 o
 -22   8   1       4319.86       4570.14       248.14 o
 -20   8   1       1315.07       1185.52       121.83 o
 -18   8   1        350.81        332.99        52.52 o
 -16   8   1       3506.58       3588.15       237.06 o
 -14   8   1      10107.24       9849.59       291.95 o
 -12   8   1       9335.89       9470.20       374.80 o
 -10   8   1          6.29          8.38        23.16 o
  -8   8   1       4917.49       5316.79       156.75 o
  -6   8   1      35635.54      35978.52       328.71 o
  -4   8   1      33505.44      33245.92       224.61 o
  -2   8   1       1503.57       1366.69        64.27 o
   0   8   1       4084.33       3677.11       113.95 o
   2   8   1      60143.62      58545.73       512.32 o
   4   8   1      66041.60      63917.16       671.90 o
   6   8   1      10069.75       9681.20       182.64 o
   8   8   1       4031.59       4168.97       103.82 o
  10   8   1      19483.66      19431.09       440.34 o
  12   8   1      17959.75      17804.91       638.25 o
  14   8   1      10514.24       9931.35       305.67 o
  16   8   1       4194.74       4306.98       224.46 o
  18   8   1       4973.46       5274.43       252.03 o
  20   8   1       4529.39       4691.34       239.48 o
  22   8   1       2805.51       2803.50       179.52 o
  24   8   1        127.38        198.53        67.60 o
  26   8   1        145.14        159.89        72.81 o
 -25   9   1       6341.52       6397.38       414.47 o
 -23   9   1       8975.65       9019.28       362.95 o
 -21   9   1       7340.10       7502.98       330.37 o
 -19   9   1       1948.29       1835.18       159.21 o
 -17   9   1      19668.70      19687.25       567.43 o
 -15   9   1      12763.49      12061.71       340.79 o
 -13   9   1       6564.28       6416.32       354.05 o
 -11   9   1       2490.07       2723.70       167.78 o
  -9   9   1        311.80        349.34        35.28 o
  -7   9   1      58569.57      58258.66       765.61 o
  -5   9   1     101571.71     102030.90       481.95 o
  -3   9   1      22155.90      21929.39       256.13 o
  -1   9   1       2637.02       2536.28        96.53 o
   1   9   1      55099.46      54200.55       380.59 o
   3   9   1     101679.45     101966.00       767.24 o
   5   9   1      61221.61      57761.57       851.31 o
   7   9   1        182.14        166.69        22.32 o
   9   9   1      22779.29      22449.55       342.17 o
  11   9   1      24980.15      25528.43       572.77 o
  13   9   1      34637.68      33278.98       956.61 o
  15   9   1       3171.03       2997.51       151.95 o
  17   9   1        785.09        739.93        92.33 o
  19   9   1      13352.73      13943.12       427.29 o
  21   9   1       9387.16       9303.17       288.51 o
  23   9   1       4529.38       4518.76       255.15 o
  25   9   1        446.72        440.04        89.52 o
 -24  10   1       6564.40       6817.43       432.13 o
 -22  10   1       6433.44       6595.70       322.38 o
 -20  10   1       1815.40       1796.22       131.75 o
 -18  10   1         68.17         -1.40        37.75 o
 -16  10   1      12161.51      11870.39       287.65 o
 -14  10   1      20102.31      19465.18       520.04 o
 -12  10   1       7777.25       7904.19       274.86 o
 -10  10   1       1541.99       1546.19        78.74 o
  -8  10   1      13621.83      13702.20       190.73 o
  -6  10   1      21595.77      21376.95       352.47 o
  -4  10   1      20875.05      20264.72       187.30 o
  -2  10   1       4018.51       3924.37       113.76 o
   0  10   1      24912.39      25256.86       281.02 o
   2  10   1      14388.90      14099.25       284.70 o
   4  10   1       9892.63      10324.10       116.44 o
   6  10   1       2680.48       2680.11       139.09 o
   8  10   1        611.29        627.74        45.75 o
  10  10   1      11025.44      11195.78       185.10 o
  12  10   1      20552.98      20640.77       412.84 o
  14  10   1       5131.81       5310.93       199.88 o
  16  10   1          0.03         49.42        29.83 o
  18  10   1       4987.15       5419.70       300.63 o
  20  10   1       6468.75       6640.56       236.96 o
  22  10   1       9641.18      10214.05       370.12 o
  24  10   1       1112.83       1385.54       196.66 o
 -23  11   1       5169.47       5096.62       284.58 o
 -21  11   1       5450.64       5705.33       330.33 o
 -19  11   1        177.54        130.25        40.12 o
 -17  11   1      11180.71      10801.24       281.14 o
 -15  11   1      31724.45      30235.83       594.73 o
 -13  11   1       8327.02       8563.01       250.87 o
 -11  11   1       1063.07       1051.71        63.12 o
  -9  11   1       7785.61       7649.24       238.61 o
  -7  11   1      35924.27      35630.42       471.50 o
  -5  11   1      27680.65      26733.05       309.50 o
  -3  11   1       3722.89       3511.32       167.27 o
  -1  11   1       2688.40       2414.22        97.30 o
   1  11   1      12281.01      12045.96       181.45 o
   3  11   1      23782.88      23534.66       509.37 o
   5  11   1      18122.73      18836.83       191.46 o
   7  11   1       4739.12       4552.11       173.52 o
   9  11   1       1106.75       1321.13        85.53 o
  11  11   1      20781.09      20165.56       389.35 o
  13  11   1      23185.94      22953.28       471.78 o
  15  11   1       8084.66       7788.93       313.26 o
  17  11   1         23.46         41.30        52.33 o
  19  11   1       8463.32       8689.08       394.46 o
  21  11   1      10380.60      10488.18       406.21 o
  23  11   1       4135.30       3917.84       336.98 o
 -22  12   1       3732.80       4103.20       290.29 o
 -20  12   1        170.74        115.04        35.50 o
 -18  12   1        625.35        557.12       117.77 o
 -16  12   1       5117.10       5040.37       180.60 o
 -14  12   1      14164.65      14004.38       316.55 o
 -12  12   1       4030.59       4112.55       115.46 o
 -10  12   1       2405.23       2237.07       133.36 o
  -8  12   1       2164.91       2286.35       121.96 o
  -6  12   1      16297.92      16567.58       162.05 o
  -4  12   1      35708.59      35245.93       597.12 o
  -2  12   1       6762.95       6533.00       144.33 o
   0  12   1      16305.67      15870.03       232.68 o
   2  12   1      24723.87      24857.69       377.03 o
   4  12   1      15725.98      15658.65       359.55 o
   6  12   1       5797.07       5610.06       107.50 o
   8  12   1        113.78         87.15        18.38 o
  10  12   1      17088.65      16801.25       307.01 o
  12  12   1      35156.07      34934.98       536.53 o
  14  12   1       4352.44       4446.63       188.47 o
  16  12   1       1383.45       1345.53       125.01 o
  18  12   1       2475.73       2455.50       193.61 o
  20  12   1       6533.72       6624.84       290.57 o
  22  12   1       4933.28       5413.18       454.49 o
 -21  13   1         25.81        162.94        90.81 o
 -19  13   1         79.01         63.96        36.17 o
 -17  13   1       2702.97       2440.01       126.67 o
 -15  13   1      14630.22      14420.15       325.30 o
 -13  13   1       6399.15       6327.34       219.39 o
 -11  13   1        196.26         98.68        29.01 o
  -9  13   1       3660.99       3796.34       160.93 o
  -7  13   1       9647.42       9414.10       126.87 o
  -5  13   1      17824.02      17766.62       442.57 o
  -3  13   1      14627.65      14514.27       400.38 o
  -1  13   1         21.72         21.21        28.90 o
   1  13   1      23892.99      23244.88       367.28 o
   3  13   1      15718.71      16159.21       362.22 o
   5  13   1      12257.45      12623.82       351.61 o
   7  13   1       1074.49       1009.93        42.70 o
   9  13   1       2643.85       2731.66       140.13 o
  11  13   1      24388.88      24303.79       483.17 o
  13  13   1       9215.44       9125.94       279.58 o
  15  13   1       3555.08       3288.54       164.68 o
  17  13   1          8.87         22.33        46.66 o
  19  13   1        893.28        953.52       128.54 o
  21  13   1       3006.81       3001.17       248.41 o
 -20  14   1       1533.31       1684.65       202.82 o
 -18  14   1         28.30        116.27        28.91 o
 -16  14   1       9593.85       9303.79       300.39 o
 -14  14   1      19142.45      19327.11       473.40 o
 -12  14   1       7451.60       7607.11       268.58 o
 -10  14   1        101.13        171.88        80.79 o
  -8  14   1       7796.42       7685.02       155.18 o
  -6  14   1      27423.90      27111.36       565.15 o
  -4  14   1      11274.26      11252.87       367.78 o
  -2  14   1       2943.49       3121.03       159.98 o
   0  14   1      13459.81      12749.50       156.77 o
   2  14   1      23239.24      23304.37       371.38 o
   4  14   1       8541.80       8662.62       263.35 o
   6  14   1       5422.39       5450.46       239.71 o
   8  14   1         40.81         60.08        32.13 o
  10  14   1       9062.68       8980.88       259.15 o
  12  14   1      19184.16      19115.61       460.62 o
  14  14   1       3249.93       3352.29       175.26 o
  16  14   1         74.37          2.21        53.95 o
  18  14   1       4367.37       4492.52       258.29 o
  20  14   1       6274.97       6798.56       385.45 o
 -19  15   1         49.89         47.20       117.06 o
 -17  15   1       2209.59       1981.33       138.79 o
 -15  15   1      10338.56      10642.28       371.33 o
 -13  15   1       4436.74       4420.90       257.22 o
 -11  15   1       1318.71       1384.26       152.33 o
  -9  15   1       2876.73       2830.97       168.49 o
  -7  15   1        259.49        157.93        70.50 o
  -5  15   1       4990.66       4687.59       243.98 o
  -3  15   1       4736.02       4783.84       210.72 o
  -1  15   1          5.94        -11.12        29.80 o
   1  15   1       8032.59       7941.89       213.47 o
   3  15   1       4299.19       4367.09       187.33 o
   5  15   1       1524.08       1452.49       109.37 o
   7  15   1       1863.89       1875.50       143.78 o
   9  15   1         17.43         21.62        17.07 o
  11  15   1       6668.96       6781.34       283.64 o
  13  15   1       5211.77       5074.74       229.42 o
  15  15   1       1239.20       1048.25        95.90 o
  17  15   1          9.56         72.47        34.03 o
  19  15   1        133.91        109.70        36.09 o
 -18  16   1        375.33        504.77       119.18 o
 -16  16   1       6005.33       6236.48       303.58 o
 -14  16   1       8767.17       8947.45       375.29 o
 -12  16   1       4095.91       4286.27       289.03 o
 -10  16   1        136.14        192.93       131.28 o
  -8  16   1      12818.44      12912.36       385.98 o
  -6  16   1      10455.39      10504.92       388.83 o
  -4  16   1      11934.42      11842.24       332.28 o
  -2  16   1        483.41        538.71        60.05 o
   0  16   1       2457.30       2526.79       164.69 o
   2  16   1      16856.37      17175.30       363.08 o
   4  16   1      26667.97      27511.47       490.42 o
   6  16   1       2430.28       2435.72       146.30 o
   8  16   1       1876.82       1929.99       149.53 o
  10  16   1      11062.27      11361.12       225.07 o
  12  16   1       8813.45       9090.39       422.60 o
  14  16   1       3735.10       3713.56       245.53 o
  16  16   1        675.05        643.92       100.96 o
  18  16   1       2060.42       2171.14       177.20 o
 -15  17   1       1097.48        948.60       128.65 o
 -13  17   1       1914.99       1893.68       231.00 o
 -11  17   1        756.60        564.37        84.05 o
  -9  17   1       2095.64       1942.83       205.05 o
  -7  17   1        474.10        526.99        86.60 o
  -5  17   1       1328.51       1247.44       109.18 o
  -3  17   1       1811.85       1884.43       120.00 o
  -1  17   1        393.88        550.00        91.41 o
   1  17   1       3488.50       3418.52       137.85 o
   3  17   1        984.10        983.89        97.83 o
   5  17   1       3256.75       3241.64       174.35 o
   7  17   1        776.88        774.59        82.50 o
   9  17   1          6.60        -33.87        41.55 o
  11  17   1       3743.46       3567.49       278.35 o
  13  17   1       2330.85       2269.88       210.97 o
  15  17   1        219.25        200.92        64.68 o
 -12  18   1       3052.73       3174.38       306.08 o
 -10  18   1         27.28        -26.68        77.94 o
  -8  18   1       4385.16       4287.61       258.25 o
  -6  18   1      12294.64      12721.68       371.47 o
  -4  18   1       2766.24       3118.36       165.58 o
  -2  18   1        436.05        370.52        85.97 o
   0  18   1         76.07         71.93        62.40 o
   2  18   1       9504.45       9504.62       248.99 o
   4  18   1      12676.07      13216.18       362.57 o
   6  18   1       1533.59       1337.37       122.46 o
   8  18   1       3480.84       3614.94       191.82 o
  10  18   1       4345.62       4553.93       290.62 o
  12  18   1       5341.83       5530.25       354.70 o
  -9  19   1         12.45        119.98        76.34 o
  -7  19   1       1017.35        901.90       109.18 o
  -5  19   1       2046.90       2135.52       140.36 o
  -3  19   1        320.21        200.75        57.76 o
  -1  19   1        218.85        171.28        58.09 o
   1  19   1        625.19        581.71       114.04 o
   3  19   1        383.33        274.72        48.15 o
   5  19   1         34.17         86.16        62.48 o
   7  19   1        458.60        333.27        77.35 o
   9  19   1         27.11         10.34        56.64 o
  -4  20   1       2215.99       2327.07       201.92 o
  -2  20   1          8.72        -44.07        44.07 o
   0  20   1        616.35        620.22        97.21 o
   2  20   1       4814.50       5224.51       363.58 o
   4  20   1       7429.79       7720.39       374.20 o
 -28   0   2      12557.81      13442.49       683.29 o
 -26   0   2       3940.85       4234.07       385.00 o
 -24   0   2      10839.72      11319.31       599.18 o
 -22   0   2      31028.46      31562.27      1379.03 o
 -20   0   2      32010.72      32615.15       488.80 o
 -18   0   2      41261.80      41375.61       567.29 o
 -16   0   2        876.70        869.83        70.96 o
 -14   0   2      49333.47      49456.92       752.65 o
 -12   0   2     118319.52     118003.93      1236.90 o
 -10   0   2      66740.48      67489.52       743.53 o
  -8   0   2      78675.80      86093.59       754.35 o
  -6   0   2      58159.70      62660.70       586.80 o
  -4   0   2     660606.25     687836.38      2978.58 o
  -2   0   2     356233.50     362692.78      4895.52 o
   2   0   2      61533.14      60598.77       611.89 o
   4   0   2      80481.08      77889.25       753.74 o
   6   0   2     390418.22     391460.91      4065.17 o
   8   0   2     316402.97     321697.03      2127.76 o
  10   0   2       3225.51       3344.30       111.56 o
  12   0   2     115220.84     114552.53      1126.57 o
  14   0   2      89900.12      92361.68      1539.00 o
  16   0   2      64102.02      65864.95       727.40 o
  18   0   2      10114.69       9868.24       241.75 o
  20   0   2        908.76        834.66       136.77 o
  22   0   2      24168.42      23711.37       734.30 o
  24   0   2      24753.21      24816.79       752.18 o
  26   0   2       7326.17       7431.14       426.28 o
  28   0   2         75.16        108.69        38.71 o
 -29   1   2         17.67         48.72        44.97 o
 -27   1   2          1.61         80.04        52.71 o
 -25   1   2        581.47        477.79        72.03 o
 -23   1   2        151.00        199.19        59.67 o
 -21   1   2         67.76         71.08        26.47 o
 -19   1   2        941.44        958.32        75.76 o
 -17   1   2       2861.08       2930.58       129.24 o
 -15   1   2       1360.96       1447.29        52.21 o
 -13   1   2       3849.42       3762.22       102.24 o
 -11   1   2      20672.03      21579.93       309.45 o
  -9   1   2      37372.55      42469.50       418.37 o
  -7   1   2      26042.73      28906.40       221.54 o
  -5   1   2      56462.27      59854.24       659.43 o
  -3   1   2         21.23         69.71        11.33 o
  -1   1   2         96.49         80.26        15.04 o
   1   1   2        603.95        662.66        32.89 o
   3   1   2       5363.49       5570.68        93.79 o
   5   1   2        385.07        539.12        32.35 o
   7   1   2       6685.53       6692.61        90.32 o
   9   1   2      10276.56      10960.62       133.95 o
  11   1   2       1862.67       2142.08        77.32 o
  13   1   2        837.94        829.44        65.75 o
  15   1   2        206.99        125.05        35.13 o
  17   1   2       3953.53       3819.04       161.17 o
  19   1   2        792.79        836.09        75.29 o
  21   1   2         14.09          6.34        52.64 o
  23   1   2       1629.23       1547.80        84.75 o
  25   1   2        635.52        712.31        84.68 o
  27   1   2          5.49         94.97        47.45 o
  29   1   2         73.80        111.62        55.22 o
 -28   2   2      13245.33      13464.09       422.72 o
 -26   2   2        732.85        740.55        68.64 o
 -24   2   2       1632.20       1790.24       120.57 o
 -22   2   2      20478.95      20894.39       382.04 o
 -20   2   2      46354.89      46281.16       559.65 o
 -18   2   2      46659.74      47194.92       546.68 o
 -16   2   2       1518.13       1218.95        95.18 o
 -14   2   2      90883.20      92141.50       908.39 o
 -12   2   2     162134.27     161498.33      1410.74 o
 -10   2   2     158801.78     165627.02       932.28 o
  -8   2   2      12060.81      12969.42       232.63 o
  -6   2   2      73277.46      77133.89       508.76 o
  -4   2   2     443595.09     452987.00      3798.57 o
  -2   2   2     278356.28     287255.88      1291.73 o
   0   2   2       3346.88       3558.67        66.34 o
   2   2   2      14887.89      16414.86       158.69 o
   4   2   2      65194.73      63961.99       760.20 o
   6   2   2     184528.45     186743.67      1277.74 o
   8   2   2     110690.10     112290.27       784.71 o
  10   2   2       7672.74       7744.43       139.09 o
  12   2   2      43945.64      42804.85       350.28 o
  14   2   2      64541.46      64820.58       588.60 o
  16   2   2      55363.19      56836.87       786.38 o
  18   2   2      24803.05      24754.71       434.66 o
  20   2   2        294.87        238.15        60.67 o
  22   2   2      33127.12      33891.08       538.54 o
  24   2   2      37517.41      37801.61       580.35 o
  26   2   2      11118.36      11562.70       495.06 o
  28   2   2         30.43        157.68        85.54 o
 -29   3   2        650.56        655.65       157.53 o
 -27   3   2        496.69        504.42        97.02 o
 -25   3   2        409.34        447.61        67.11 o
 -23   3   2       1365.54       1304.49        97.06 o
 -21   3   2       5430.74       5524.87       193.70 o
 -19   3   2         98.92         18.03        41.14 o
 -17   3   2       2908.92       2866.25       154.93 o
 -15   3   2         17.98         83.49        28.77 o
 -13   3   2       3002.83       2963.41       132.80 o
 -11   3   2       2964.22       3227.50       125.43 o
  -9   3   2      17085.74      18047.38       288.37 o
  -7   3   2       9506.40      10431.88       168.26 o
  -5   3   2       8880.03       9600.54       132.14 o
  -3   3   2       2795.37       3094.78        56.43 o
  -1   3   2       4378.32       4841.02        60.60 o
   1   3   2     242409.08     247229.80      1000.69 o
   3   3   2       3087.57       3258.44        88.43 o
   5   3   2      17778.29      17465.79       550.06 o
   7   3   2      31323.40      32262.85       373.66 o
   9   3   2       5179.43       5519.00       114.14 o
  11   3   2       1720.18       1822.01        95.43 o
  13   3   2       8262.50       7980.98       215.35 o
  15   3   2      11618.74      11255.06       273.53 o
  17   3   2       6034.54       5937.40       195.38 o
  19   3   2       1138.15       1014.12       107.91 o
  21   3   2       3282.09       3341.87       201.17 o
  23   3   2        104.90        138.72        49.43 o
  25   3   2         12.56        -22.48        74.47 o
  27   3   2        630.66        903.57       145.14 o
 -28   4   2       8064.14       8639.00       339.38 o
 -26   4   2       1736.94       1886.63       170.85 o
 -24   4   2       1647.51       1746.71       138.26 o
 -22   4   2      24381.47      24903.52       374.10 o
 -20   4   2      41405.84      42048.00       549.47 o
 -18   4   2      13740.59      14172.32       302.68 o
 -16   4   2       8702.87       8450.34       218.46 o
 -14   4   2      42715.28      44264.29       456.02 o
 -12   4   2      54229.66      55572.58       449.78 o
 -10   4   2      62722.71      60163.15       539.50 o
  -8   4   2      22490.09      23143.68       462.41 o
  -6   4   2      19960.66      20824.68       257.41 o
  -4   4   2     141124.84     144173.80       849.99 o
  -2   4   2     280615.09     289679.16      1446.67 o
   0   4   2      79394.30      79173.23       466.43 o
   2   4   2         86.11        206.26        25.95 o
   4   4   2     175568.09     176927.92      1044.46 o
   6   4   2     262842.44     260038.09      2491.51 o
   8   4   2     108170.08     109188.05       907.57 o
  10   4   2       2703.45       2702.83       120.69 o
  12   4   2      54976.57      53822.85       718.64 o
  14   4   2      76477.56      75425.77       735.52 o
  16   4   2      72670.90      72766.48       660.87 o
  18   4   2       5866.82       6103.59       198.88 o
  20   4   2       3333.03       3249.67       192.86 o
  22   4   2      12819.50      12551.33       448.40 o
  24   4   2      19431.60      19577.90       503.80 o
  26   4   2       6494.78       6668.15       293.77 o
  28   4   2        717.63        764.96       125.30 o
 -27   5   2        257.72        105.16        68.54 o
 -25   5   2       1361.95       1446.43       126.38 o
 -23   5   2        334.54        281.83        60.92 o
 -21   5   2       8273.52       8023.97       327.73 o
 -19   5   2       6026.06       6374.30       286.88 o
 -17   5   2        690.77        647.84       103.86 o
 -15   5   2        156.58         65.82        34.99 o
 -13   5   2       2681.81       2851.20       201.25 o
 -11   5   2      30807.29      30259.76       427.30 o
  -9   5   2      15814.49      15664.35       332.57 o
  -7   5   2      13131.77      14507.64       354.42 o
  -5   5   2      13111.18      12450.38       184.91 o
  -3   5   2       9234.75       9213.41        86.57 o
  -1   5   2        129.10        208.97        11.48 o
   1   5   2      23556.14      25465.78       157.78 o
   3   5   2        673.64        650.97        33.18 o
   5   5   2      29002.12      28710.98       329.74 o
   7   5   2      10689.91      10579.73       314.54 o
   9   5   2        137.10        149.42        30.95 o
  11   5   2         35.85         61.75        12.82 o
  13   5   2       1681.99       1822.10       102.99 o
  15   5   2       3549.67       3540.28       147.70 o
  17   5   2       7783.89       7844.91       230.35 o
  19   5   2        259.22        182.49        37.38 o
  21   5   2       2306.39       2398.76       202.39 o
  23   5   2       4447.40       4456.29       244.09 o
  25   5   2       1284.36       1522.05       144.59 o
  27   5   2        241.67        238.10        55.70 o
 -28   6   2       3285.55       3360.35       249.80 o
 -26   6   2       1089.90       1017.69       132.67 o
 -24   6   2        371.82        322.41        50.53 o
 -22   6   2      18548.72      18874.58       523.86 o
 -20   6   2      54562.86      54302.22       878.91 o
 -18   6   2      16864.66      16886.75       558.37 o
 -16   6   2       3067.59       3054.02       227.63 o
 -14   6   2      20009.13      20417.14       575.45 o
 -12   6   2      78257.76      75793.25      1019.49 o
 -10   6   2     108239.75     104767.17      1103.62 o
  -8   6   2      12768.46      12621.39       415.53 o
  -6   6   2      25325.02      24901.80       278.65 o
  -4   6   2     127624.45     128871.04       493.83 o
  -2   6   2     125784.42     129495.64       779.93 o
   0   6   2      42854.00      43185.70       317.46 o
   2   6   2      11607.98      12851.69       120.57 o
   4   6   2     100327.52      98552.47       556.87 o
   6   6   2     140516.41     137688.12      1085.57 o
   8   6   2      54451.62      54702.52       681.99 o
  10   6   2        411.65        418.47        48.64 o
  12   6   2        528.74        585.73        45.42 o
  14   6   2      57078.17      55975.75       607.48 o
  16   6   2      48989.48      49293.98       800.43 o
  18   6   2      10177.50      10195.39       287.93 o
  20   6   2       2192.54       2342.97       145.28 o
  22   6   2      12459.18      12418.12       411.91 o
  24   6   2      17612.93      18004.29       512.82 o
  26   6   2       8719.77       9261.92       377.42 o
 -27   7   2       1675.97       1852.48       190.83 o
 -25   7   2        709.43        591.71        86.22 o
 -23   7   2        495.39        683.52        97.20 o
 -21   7   2       7362.24       7276.71       333.60 o
 -19   7   2       2489.42       2434.70       190.20 o
 -17   7   2       2235.86       2332.39       205.42 o
 -15   7   2       2898.41       2759.32       218.52 o
 -13   7   2       6730.16       6387.96       231.14 o
 -11   7   2       9277.04       9192.93       355.84 o
  -9   7   2      11808.16      11462.11       318.91 o
  -7   7   2        963.35       1021.87        52.55 o
  -5   7   2       3545.89       3172.10        85.59 o
  -3   7   2      43571.37      43695.27       296.76 o
  -1   7   2      33067.79      34026.97       300.27 o
   1   7   2       2059.81       2115.03        88.00 o
   3   7   2      26174.18      27424.07       231.31 o
   5   7   2      39916.51      39705.77       439.04 o
   7   7   2      17684.52      16830.78       225.76 o
   9   7   2       2098.00       1965.60       125.58 o
  11   7   2       8051.40       7981.53       220.98 o
  13   7   2       7719.54       7805.39       185.05 o
  15   7   2      12304.81      12607.64       306.45 o
  17   7   2       5230.23       5143.96       212.58 o
  19   7   2        136.90        104.21        21.50 o
  21   7   2       3365.34       3407.91       161.55 o
  23   7   2       3568.72       3835.03       241.09 o
  25   7   2       1464.53       1644.18       160.37 o
  27   7   2         36.69        -15.69        66.44 o
 -26   8   2        865.98        947.03       115.80 o
 -24   8   2       1257.25       1179.37       128.89 o
 -22   8   2      16679.70      16219.00       485.44 o
 -20   8   2      29421.29      29216.56       642.91 o
 -18   8   2       3231.08       3505.47       244.66 o
 -16   8   2       1133.36       1065.96       141.32 o
 -14   8   2      13002.14      12697.35       400.62 o
 -12   8   2      49655.39      48845.93       743.48 o
 -10   8   2      47041.72      45879.41       867.30 o
  -8   8   2       7725.43       7500.29       143.02 o
  -6   8   2      30689.53      30718.67       310.47 o
  -4   8   2      61132.56      60766.15       324.67 o
  -2   8   2      50743.61      51425.54       405.11 o
   0   8   2      42637.72      41640.45       375.08 o
   2   8   2        378.54        388.37        23.63 o
   4   8   2      58593.31      57446.74       585.68 o
   6   8   2     121764.40     118994.84      1325.10 o
   8   8   2      54034.84      53385.48       682.77 o
  10   8   2      10511.15      10756.25       187.34 o
  12   8   2       5629.78       5515.48       206.44 o
  14   8   2      55052.52      54406.63       832.26 o
  16   8   2      38302.80      38883.04       659.32 o
  18   8   2      13683.95      13740.54       394.94 o
  20   8   2       2711.71       2660.70       145.36 o
  22   8   2       7212.90       7542.13       326.17 o
  24   8   2       8845.51       9019.77       369.01 o
  26   8   2       6512.62       6678.06       323.01 o
 -25   9   2         17.62        193.23        77.99 o
 -23   9   2       1093.89       1107.60       125.88 o
 -21   9   2       6062.56       6338.69       225.78 o
 -19   9   2      16103.91      15757.69       368.69 o
 -17   9   2        891.78        888.43        94.16 o
 -15   9   2       2640.89       2312.44       128.38 o
 -13   9   2      21230.20      19908.91       410.33 o
 -11   9   2      33414.05      32814.52       530.48 o
  -9   9   2        718.01        773.33        65.69 o
  -7   9   2       4026.54       3958.67       107.23 o
  -5   9   2       5557.20       5802.04       101.29 o
  -3   9   2      48523.94      47228.75       248.95 o
  -1   9   2      36966.21      36552.38       368.83 o
   1   9   2       2627.35       2721.71       101.40 o
   3   9   2       4472.91       4499.43        92.77 o
   5   9   2      15216.22      14964.16       239.96 o
   7   9   2      21230.51      20488.62       329.45 o
   9   9   2      10023.53       9704.62       215.08 o
  11   9   2        438.65        434.62        36.34 o
  13   9   2      13410.50      13098.96       396.14 o
  15   9   2      21020.41      20392.19       548.48 o
  17   9   2       2205.11       2147.18       122.07 o
  19   9   2         88.63        134.72        34.95 o
  21   9   2       3277.22       3472.94       165.78 o
  23   9   2       6338.53       6659.75       302.27 o
  25   9   2       2445.78       2667.41       259.69 o
 -24  10   2       1409.34       1141.80       128.63 o
 -22  10   2      10358.26      10306.51       409.44 o
 -20  10   2      17345.79      16395.38       417.38 o
 -18  10   2       2059.30       2184.24       149.01 o
 -16  10   2        334.84        332.00        49.07 o
 -14  10   2      10631.72      10103.03       306.15 o
 -12  10   2      27638.44      27317.49       416.70 o
 -10  10   2      50088.08      49830.39       735.88 o
  -8  10   2       3323.23       3032.27        95.24 o
  -6  10   2      10181.84      10535.09       242.11 o
  -4  10   2      49842.38      49895.84       408.84 o
  -2  10   2      59845.96      59217.81       476.54 o
   0  10   2      20694.08      20885.26       312.59 o
   2  10   2        163.18        165.35        25.59 o
   4  10   2      23172.72      24202.66       192.85 o
   6  10   2      43621.14      43728.80       543.60 o
   8  10   2      35466.65      34182.22       749.31 o
  10  10   2        122.98        137.93        27.21 o
  12  10   2       5788.87       5385.21       267.16 o
  14  10   2      24216.50      23125.52       653.65 o
  16  10   2      22184.80      22083.63       560.29 o
  18  10   2       3203.83       3202.61       149.12 o
  20  10   2        214.98        239.02        60.92 o
  22  10   2       2941.18       3036.59       277.51 o
  24  10   2       7408.49       7297.08       451.49 o
 -23  11   2       2213.66       2218.20       193.67 o
 -21  11   2       3334.26       3480.11       267.13 o
 -19  11   2       7890.52       8066.03       292.30 o
 -17  11   2      13096.32      13020.20       309.66 o
 -15  11   2       1531.31       1400.65       109.50 o
 -13  11   2      25560.40      25561.07       442.37 o
 -11  11   2      20790.22      21418.52       301.66 o
  -9  11   2       8894.92       8880.58       246.81 o
  -7  11   2        299.66        341.53        51.15 o
  -5  11   2      20175.58      19678.04       171.58 o
  -3  11   2      38401.33      37194.78       430.86 o
  -1  11   2      31447.60      31687.96       391.94 o
   1  11   2       1674.00       1757.31        95.54 o
   3  11   2      16317.07      16209.86       300.99 o
   5  11   2      26758.05      26489.47       217.29 o
   7  11   2      23920.97      22909.64       432.05 o
   9  11   2      14460.11      14313.00       286.01 o
  11  11   2       1401.27       1440.43       112.05 o
  13  11   2      17935.68      17646.74       552.60 o
  15  11   2      11621.19      11302.30       357.76 o
  17  11   2       1499.98       1490.95       107.65 o
  19  11   2        538.13        563.03        96.59 o
  21  11   2       2451.70       2611.99       195.19 o
  23  11   2       5065.59       5816.57       408.23 o
 -22  12   2       4648.07       4831.79       322.61 o
 -20  12   2       4567.98       4567.37       315.04 o
 -18  12   2       2879.19       3017.88       157.61 o
 -16  12   2         94.87        140.72        29.57 o
 -14  12   2      10863.93      10935.82       278.11 o
 -12  12   2      16638.63      16437.88       343.44 o
 -10  12   2       7873.22       7740.86       237.45 o
  -8  12   2       2129.90       2010.71       134.92 o
  -6  12   2      12092.77      11712.98       139.90 o
  -4  12   2      31423.20      30725.11       520.86 o
  -2  12   2      15545.10      16025.08       288.42 o
   0  12   2       8992.79       9358.69       145.57 o
   2  12   2       1352.98       1346.46        87.79 o
   4  12   2      10924.29      11003.30       305.55 o
   6  12   2      23036.52      22711.79       212.88 o
   8  12   2      11029.89      10635.90       279.60 o
  10  12   2       2562.95       2481.40       118.61 o
  12  12   2       5423.59       5543.18       216.27 o
  14  12   2       9139.18       8125.61       352.74 o
  16  12   2       5080.02       4673.67       210.66 o
  18  12   2       8812.12       8448.26       437.94 o
  20  12   2        132.57        129.15       100.66 o
  22  12   2       4203.87       4752.26       437.37 o
 -21  13   2       4455.86       4713.00       330.23 o
 -19  13   2       7269.63       7445.25       418.21 o
 -17  13   2       2082.27       2219.27       141.10 o
 -15  13   2        768.71        750.57        66.94 o
 -13  13   2      11518.83      11344.84       285.88 o
 -11  13   2      13956.42      13938.92       428.05 o
  -9  13   2       5692.20       5878.20       300.83 o
  -7  13   2       1165.35       1125.67        44.22 o
  -5  13   2       6917.04       6703.93       270.43 o
  -3  13   2      35405.22      35842.26       642.34 o
  -1  13   2      27162.95      27251.84       318.99 o
   1  13   2         35.02         46.17        29.95 o
   3  13   2       5535.31       5755.47       220.69 o
   5  13   2      18464.37      18787.29       414.62 o
   7  13   2      16450.17      16271.47       180.70 o
   9  13   2       9036.37       8907.07       260.66 o
  11  13   2       2034.76       2091.05       148.39 o
  13  13   2      12657.49      12792.59       340.41 o
  15  13   2      14262.53      14585.37       358.71 o
  17  13   2       2736.20       2676.49       139.53 o
  19  13   2        161.33        312.18        75.14 o
  21  13   2       1014.09       1361.82       170.20 o
 -20  14   2       4745.25       4895.62       345.66 o
 -18  14   2       1965.32       1969.19       168.61 o
 -16  14   2       1085.05       1077.67        97.41 o
 -14  14   2       5501.11       5450.66       255.87 o
 -12  14   2       6994.00       7080.77       357.24 o
 -10  14   2       1218.56       1328.45       149.63 o
  -8  14   2        155.16        172.10        26.07 o
  -6  14   2        286.52        251.52        50.61 o
  -4  14   2      14650.06      14479.70       462.47 o
  -2  14   2      13846.13      14150.01       315.73 o
   0  14   2       2830.09       2830.34       129.60 o
   2  14   2        122.11        144.61        30.61 o
   4  14   2       2055.63       2109.07       139.24 o
   6  14   2      10582.36      10597.96       300.54 o
   8  14   2      11507.45      11350.47       192.74 o
  10  14   2        702.04        594.92        73.46 o
  12  14   2       3330.73       3153.18       190.35 o
  14  14   2       5737.22       5751.05       232.47 o
  16  14   2       3401.95       3114.11       164.69 o
  18  14   2        592.83        505.22        69.60 o
  20  14   2        190.50        226.00        74.56 o
 -19  15   2       4097.54       4486.36       360.81 o
 -17  15   2       2506.87       2749.59       189.00 o
 -15  15   2        171.65        149.13        51.64 o
 -13  15   2      15274.16      15515.63       477.55 o
 -11  15   2      12538.58      12579.10       471.90 o
  -9  15   2       4344.31       4445.15       282.32 o
  -7  15   2        525.30        527.16        86.66 o
  -5  15   2      12931.33      12970.87       452.65 o
  -3  15   2      13465.54      13719.88       349.05 o
  -1  15   2       9719.11       9667.04       144.37 o
   1  15   2       1792.68       1771.90       106.85 o
   3  15   2       3882.71       4087.09       182.87 o
   5  15   2      11722.03      11936.45       325.12 o
   7  15   2      10948.58      10959.73       350.66 o
   9  15   2       2275.00       2296.39       106.70 o
  11  15   2        328.47        282.61        45.45 o
  13  15   2      11668.30      12271.68       366.66 o
  15  15   2       7421.79       7765.23       274.54 o
  17  15   2       4750.96       4664.65       261.76 o
  19  15   2        515.68        400.93        69.93 o
 -18  16   2       1574.28       1783.33       194.87 o
 -16  16   2        210.93        353.82       162.37 o
 -14  16   2       5250.63       5577.53       353.74 o
 -12  16   2       3220.18       3200.46       301.31 o
 -10  16   2       1229.13       1191.50       179.47 o
  -8  16   2        845.35        775.62        97.46 o
  -6  16   2       1785.13       1688.67       164.71 o
  -4  16   2       6434.35       6664.08       255.29 o
  -2  16   2       8869.50       8613.69       243.65 o
   0  16   2        531.65        529.62        49.22 o
   2  16   2        427.09        414.75        66.76 o
   4  16   2        912.36       1005.51        90.79 o
   6  16   2       3519.72       3376.74       179.67 o
   8  16   2       2900.30       2532.40       170.84 o
  10  16   2        334.32        274.44        50.76 o
  12  16   2       1392.87       1536.32       109.66 o
  14  16   2        468.46        414.75        64.82 o
  16  16   2       1833.43       1736.08       164.58 o
 -15  17   2        245.34        109.17       119.63 o
 -13  17   2       4461.97       4501.78       357.43 o
 -11  17   2       8702.98       8888.45       514.60 o
  -9  17   2       3591.93       3729.73       297.81 o
  -7  17   2        134.23        215.36        74.38 o
  -5  17   2       4179.25       3874.13       195.61 o
  -3  17   2       9223.62       9595.39       267.45 o
  -1  17   2      12077.54      12868.63       436.99 o
   1  17   2       3106.41       3066.13       146.62 o
   3  17   2       3444.59       3425.71       172.90 o
   5  17   2      10803.51      11357.64       332.81 o
   7  17   2      15170.39      15540.59       396.50 o
   9  17   2        708.27        553.71        87.35 o
  11  17   2        704.10        753.59       111.07 o
  13  17   2       4534.12       4741.35       314.24 o
  15  17   2       6213.48       6769.55       344.49 o
 -12  18   2        764.16        735.43       154.57 o
 -10  18   2        140.57        151.11        75.62 o
  -8  18   2        240.75        299.07        66.37 o
  -6  18   2        101.10         41.28        44.96 o
  -4  18   2       1759.60       1745.63       115.08 o
  -2  18   2       3207.68       3195.93       226.78 o
   0  18   2         33.20        -41.62        76.46 o
   2  18   2         84.32        110.69        50.33 o
   4  18   2        176.81         70.97        32.88 o
   6  18   2       1910.37       1870.27       136.87 o
   8  18   2       2367.31       2366.56       156.02 o
  10  18   2        731.40        712.09       111.15 o
  12  18   2         32.11         89.13        62.04 o
  -9  19   2       3175.87       3233.11       280.18 o
  -7  19   2        459.13        381.97        71.07 o
  -5  19   2       2727.15       2773.74       219.51 o
  -3  19   2       8215.47       8546.23       379.54 o
  -1  19   2       4806.86       5232.82       290.14 o
   1  19   2       1548.24       1745.63       209.48 o
   3  19   2       2182.97       2372.33       196.87 o
   5  19   2       8800.84       9073.98       315.61 o
   7  19   2       5041.44       5253.71       252.32 o
   9  19   2        931.86        991.48       116.20 o
  -4  20   2        467.16        364.17        74.25 o
  -2  20   2         98.34         31.94        53.08 o
   0  20   2         80.50        -41.38        77.25 o
   2  20   2          4.50          6.29        89.66 o
   4  20   2          6.33        -44.56        64.63 o
 -29   1   3       5935.19       6030.34       321.37 o
 -27   1   3      19028.62      18669.18       560.33 o
 -25   1   3      12311.81      12114.54       443.44 o
 -23   1   3       3181.10       3394.89       157.43 o
 -21   1   3       2715.86       2616.25       130.40 o
 -19   1   3      43510.82      43966.49       533.28 o
 -17   1   3      81631.41      84279.66       453.46 o
 -15   1   3      43521.71      41401.48       378.79 o
 -13   1   3       4130.77       4293.79       119.16 o
 -11   1   3      51590.77      51674.87       393.43 o
  -9   1   3     140874.05     142267.84      1027.89 o
  -7   1   3     195797.52     203502.92       752.59 o
  -5   1   3       4123.57       3837.35        94.89 o
  -3   1   3      49018.75      50690.11       607.85 o
  -1   1   3     249660.47     254428.83      2969.45 o
   1   1   3     116514.16     114718.80      1479.99 o
   3   1   3     252518.73     255113.66      3599.62 o
   5   1   3        231.40        281.09        19.09 o
   7   1   3     103031.66     104896.51       589.36 o
   9   1   3     240527.25     239736.84      2173.72 o
  11   1   3     181665.73     181529.55      1127.65 o
  13   1   3        439.64        434.52        43.78 o
  15   1   3      31854.75      31357.48       446.00 o
  17   1   3      48077.83      48428.87       576.36 o
  19   1   3      42970.37      43533.64       526.40 o
  21   1   3      14790.13      14824.34       304.48 o
  23   1   3       2161.23       1951.95        96.48 o
  25   1   3      20884.97      21301.95       556.46 o
  27   1   3      13302.28      14222.06       595.32 o
  29   1   3       4260.45       4438.60       343.49 o
 -28   2   3         44.04         11.89        55.65 o
 -26   2   3         20.77        126.98        34.26 o
 -24   2   3        141.42        113.45        43.89 o
 -22   2   3          5.49         34.41        23.04 o
 -20   2   3       1373.70       1385.38        98.38 o
 -18   2   3         33.44         40.13        19.97 o
 -16   2   3       3070.17       3137.08       156.70 o
 -14   2   3       9481.47       9657.67       276.81 o
 -12   2   3       1498.32       1665.60        67.35 o
 -10   2   3       7964.73       8167.63       149.44 o
  -8   2   3        836.33        588.55        46.70 o
  -6   2   3      14002.57      15680.46       198.75 o
  -4   2   3       3898.75       4029.76        81.79 o
  -2   2   3       8010.51       8633.01       125.00 o
   0   2   3      16315.78      17889.39       144.89 o
   2   2   3        267.55        283.02        20.83 o
   4   2   3       2451.22       2470.87        78.54 o
   6   2   3       2463.40       2678.64        70.06 o
   8   2   3      10781.67      11718.40       156.81 o
  10   2   3        593.49        646.43        37.68 o
  12   2   3       3080.73       3017.65       101.09 o
  14   2   3       1355.13       1272.11        87.13 o
  16   2   3         27.37         48.45        23.19 o
  18   2   3        963.68       1007.23        86.98 o
  20   2   3        182.78        214.81        32.40 o
  22   2   3        289.93        279.00        90.52 o
  24   2   3        140.80        165.19        46.44 o
  26   2   3        188.41        197.53        51.39 o
  28   2   3        881.78       1044.12       162.40 o
 -29   3   3       4528.21       4187.96       334.67 o
 -27   3   3      12735.15      12594.02       314.32 o
 -25   3   3      15069.55      14743.21       360.63 o
 -23   3   3       3735.22       3660.26       162.75 o
 -21   3   3       3254.70       3316.78       152.54 o
 -19   3   3      38451.71      38590.40       572.28 o
 -17   3   3      76481.22      76367.24       810.07 o
 -15   3   3      45984.01      45816.23       679.71 o
 -13   3   3       2325.24       2373.42       125.38 o
 -11   3   3      51066.35      51706.85       378.35 o
  -9   3   3     179530.19     184037.44      1550.97 o
  -7   3   3     275324.44     278779.19      1338.40 o
  -5   3   3      28748.83      28884.60       302.74 o
  -3   3   3      76547.02      78542.75       337.82 o
  -1   3   3     377686.41     385224.69      2292.06 o
   1   3   3     388252.66     388617.91      4333.35 o
   3   3   3      17508.67      17114.42       217.34 o
   5   3   3       4542.61       4332.37       134.21 o
   7   3   3     134173.16     137639.56      1554.15 o
   9   3   3     161735.53     160699.17      1574.11 o
  11   3   3      44311.11      44136.32       441.28 o
  13   3   3      10363.81      10525.82       189.89 o
  15   3   3       8034.48       7968.93       213.60 o
  17   3   3      31034.55      31222.84       622.53 o
  19   3   3      48226.49      48466.45       711.42 o
  21   3   3      17704.48      18183.14       448.92 o
  23   3   3        690.01        883.05       106.65 o
  25   3   3      16049.26      16264.80       449.88 o
  27   3   3      18111.04      19004.71       719.79 o
 -28   4   3         31.26        127.39        68.94 o
 -26   4   3       2788.55       2867.84       216.73 o
 -24   4   3       4707.40       5245.68       175.39 o
 -22   4   3        184.15        196.00        36.71 o
 -20   4   3       6358.74       6852.49       201.95 o
 -18   4   3       1361.25       1508.87       102.87 o
 -16   4   3       3089.21       2962.39       138.68 o
 -14   4   3        732.27        925.14        70.71 o
 -12   4   3         46.69        139.35        31.38 o
 -10   4   3       4323.63       4093.44       157.06 o
  -8   4   3      26371.93      27651.70       332.73 o
  -6   4   3        119.76        125.58        16.63 o
  -4   4   3        133.22        152.74        13.59 o
  -2   4   3      34568.54      37902.99       166.27 o
   0   4   3       9859.39       9868.37       100.75 o
   2   4   3      17120.71      15623.46       286.48 o
   4   4   3       3043.76       3908.71       133.45 o
   6   4   3       5853.90       5179.21       133.12 o
   8   4   3      11102.91      11137.74       330.52 o
  10   4   3       4651.71       4510.07       114.25 o
  12   4   3       3033.64       2953.65       119.96 o
  14   4   3       2184.59       2293.82       111.98 o
  16   4   3       2751.86       2948.21       131.16 o
  18   4   3       9005.37       9045.20       329.71 o
  20   4   3        138.48        171.50        34.41 o
  22   4   3         70.44         99.91        38.91 o
  24   4   3        790.16        729.59        96.74 o
  26   4   3        624.86        401.94        72.19 o
  28   4   3        746.32        698.61       119.19 o
 -27   5   3      13968.86      14464.53       487.53 o
 -25   5   3      24627.67      24914.56       568.44 o
 -23   5   3       5434.38       5298.05       258.93 o
 -21   5   3       8799.74       8432.51       345.57 o
 -19   5   3      49311.69      50083.80       979.96 o
 -17   5   3      44311.21      44622.15       889.75 o
 -15   5   3       8573.18       8323.81       366.89 o
 -13   5   3        219.76        324.96        80.10 o
 -11   5   3      41040.29      41034.69       538.07 o
  -9   5   3     124622.13     129176.70      2251.59 o
  -7   5   3      82102.32      85638.95      1243.13 o
  -5   5   3      20240.30      21438.35       250.03 o
  -3   5   3      11510.88      12900.10       125.64 o
  -1   5   3     112353.84     116272.36       546.55 o
   1   5   3     192026.30     191110.88      1364.48 o
   3   5   3     124960.30     124584.95       614.41 o
   5   5   3        157.53        195.88        27.54 o
   7   5   3      69279.78      66430.87       785.75 o
   9   5   3     151153.38     145961.11      1564.99 o
  11   5   3     105284.04     104288.62       854.52 o
  13   5   3       4805.15       4982.71       171.55 o
  15   5   3      17599.78      17517.26       331.20 o
  17   5   3      72856.98      72678.84      1141.71 o
  19   5   3      41395.62      41504.89       532.59 o
  21   5   3       4174.27       4185.08       215.46 o
  23   5   3        573.76        526.47        87.64 o
  25   5   3       7009.71       6982.22       335.59 o
  27   5   3       9043.03       8742.84       370.66 o
 -28   6   3        661.80        587.31       109.30 o
 -26   6   3       1828.85       1638.82       131.53 o
 -24   6   3       1591.50       1385.81       134.75 o
 -22   6   3       1116.88       1205.90       134.26 o
 -20   6   3       2759.39       2686.96       232.49 o
 -18   6   3       4516.84       4924.84       310.92 o
 -16   6   3       6536.00       6448.27       341.48 o
 -14   6   3      13769.32      14130.99       485.89 o
 -12   6   3        722.79        622.45        83.11 o
 -10   6   3      22221.26      20994.68       437.76 o
  -8   6   3      38671.71      38192.27       598.35 o
  -6   6   3      15496.13      16618.14       195.36 o
  -4   6   3         22.97          5.04         5.05 o
  -2   6   3      19643.15      19673.94       181.62 o
   0   6   3      50723.60      51176.35       212.01 o
   2   6   3      15720.61      16026.85       153.34 o
   4   6   3       1436.53       1391.37        59.63 o
   6   6   3      11788.50      11220.55       245.61 o
   8   6   3      13798.61      13030.70       213.07 o
  10   6   3        939.48       1033.06       110.89 o
  12   6   3       7962.59       7497.84       175.74 o
  14   6   3        242.23        219.03        41.71 o
  16   6   3       1564.86       1674.49       111.76 o
  18   6   3       7995.24       7860.33       214.42 o
  20   6   3       4067.82       4098.57       150.90 o
  22   6   3         73.34         61.22        21.30 o
  24   6   3       1014.84       1131.01       133.37 o
  26   6   3       3800.34       4071.69       264.17 o
 -27   7   3       5873.41       6220.73       348.97 o
 -25   7   3       8269.45       8297.05       325.51 o
 -23   7   3       6660.25       6591.98       329.43 o
 -21   7   3       2638.98       2603.44       204.05 o
 -19   7   3      21268.40      21018.12       706.11 o
 -17   7   3      24235.61      23953.68       694.74 o
 -15   7   3      28296.12      28416.37       732.21 o
 -13   7   3       1021.30       1022.20        98.01 o
 -11   7   3      50458.82      48928.22       713.69 o
  -9   7   3     212029.75     208049.89      2046.06 o
  -7   7   3      68629.76      69201.75       720.75 o
  -5   7   3        991.21        886.50        52.20 o
  -3   7   3      19687.85      19549.16       173.64 o
  -1   7   3     100361.24      98103.78       610.53 o
   1   7   3     154371.89     155468.70       967.53 o
   3   7   3      38218.84      37398.03       356.97 o
   5   7   3       8866.49       8553.13       222.05 o
   7   7   3      70215.32      67101.60       629.35 o
   9   7   3      41591.46      41775.05       678.24 o
  11   7   3      11130.32      11734.18       373.60 o
  13   7   3       6735.08       6559.62       176.64 o
  15   7   3       4699.00       4857.94       184.86 o
  17   7   3      38217.14      38145.05       556.55 o
  19   7   3      26243.81      26096.66       462.78 o
  21   7   3       5662.94       5376.44       179.75 o
  23   7   3         80.29        -57.60        98.19 o
  25   7   3       4446.37       4477.40       260.10 o
  27   7   3      10181.45      10379.17       405.31 o
 -26   8   3       5846.22       6031.30       358.76 o
 -24   8   3       4190.62       4347.83       254.57 o
 -22   8   3        277.93        327.80        56.39 o
 -20   8   3       3089.66       2978.95       155.51 o
 -18   8   3      13891.11      13474.61       347.22 o
 -16   8   3      13325.40      13289.70       350.34 o
 -14   8   3        257.25        216.42        52.23 o
 -12   8   3        255.55        249.03        31.80 o
 -10   8   3      11380.69      11780.13       214.38 o
  -8   8   3      13849.35      13925.27       219.82 o
  -6   8   3       8820.69       8427.03       157.81 o
  -4   8   3        891.43       1051.70        41.49 o
  -2   8   3       8152.82       8128.69        93.66 o
   0   8   3      32598.59      32400.44       282.38 o
   2   8   3      27925.09      27539.47       190.72 o
   4   8   3       4224.94       4161.79        95.10 o
   6   8   3       2795.53       2504.71       120.36 o
   8   8   3      33820.69      32300.43       400.82 o
  10   8   3      54442.15      53316.94       714.74 o
  12   8   3       5168.56       5080.07       139.38 o
  14   8   3       2806.27       2871.44       101.77 o
  16   8   3      18767.41      18806.05       322.94 o
  18   8   3      11036.29      11150.18       269.66 o
  20   8   3       1116.33       1117.79       127.34 o
  22   8   3        229.57        254.86        60.37 o
  24   8   3       1469.10       1459.21       142.94 o
  26   8   3       2914.33       3160.41       222.10 o
 -25   9   3      12312.28      12622.61       450.74 o
 -23   9   3       1396.13       1419.70       142.93 o
 -21   9   3       7476.23       7965.51       353.88 o
 -19   9   3      22151.72      21585.01       491.69 o
 -17   9   3      15605.61      15113.04       389.10 o
 -15   9   3       1684.39       1743.23       112.40 o
 -13   9   3        598.58        593.62        68.91 o
 -11   9   3      18172.30      18152.66       322.34 o
  -9   9   3      62179.16      61687.09       592.38 o
  -7   9   3      22919.38      23074.79       277.24 o
  -5   9   3        665.00        790.38        40.30 o
  -3   9   3       8236.87       8337.28       100.54 o
  -1   9   3      19814.07      19467.84       276.79 o
   1   9   3     108565.79     109977.66       749.06 o
   3   9   3      30046.15      29522.89       211.97 o
   5   9   3       3565.05       3661.90       119.61 o
   7   9   3      37304.79      35427.18       433.75 o
   9   9   3      45448.20      44357.75       433.39 o
  11   9   3      28995.16      28233.22       465.56 o
  13   9   3       8270.31       7887.43       263.54 o
  15   9   3       7657.30       7165.11       163.80 o
  17   9   3      32578.80      32462.65       548.03 o
  19   9   3      18012.85      17641.88       357.88 o
  21   9   3       1756.64       1617.07       143.06 o
  23   9   3        246.45        140.17        45.35 o
  25   9   3       3286.87       3189.78       291.83 o
 -24  10   3        983.66        880.39       114.92 o
 -22  10   3       1189.24       1251.49       146.27 o
 -20  10   3         72.42        -68.59        68.59 o
 -18  10   3       7881.09       7551.32       281.96 o
 -16  10   3      18353.53      18027.04       373.08 o
 -14  10   3       3175.96       2895.33       161.66 o
 -12  10   3       4070.02       4064.92       151.95 o
 -10  10   3      13087.82      13373.58       271.18 o
  -8  10   3      35068.86      34158.38       409.85 o
  -6  10   3      25494.74      23687.85       448.46 o
  -4  10   3        100.12        150.25        23.80 o
  -2  10   3      25297.67      24277.05       363.22 o
   0  10   3      68801.77      70063.88       444.85 o
   2  10   3       4931.27       4721.94       142.77 o
   4  10   3       1012.41        973.57        47.84 o
   6  10   3      11344.58      11907.79       262.58 o
   8  10   3      14042.17      14118.33       297.97 o
  10  10   3      14277.05      13781.13       271.65 o
  12  10   3         74.79         11.64        25.10 o
  14  10   3        187.64        192.74        74.27 o
  16  10   3       5886.17       5662.10       213.00 o
  18  10   3       9080.98       9215.28       224.46 o
  20  10   3       6589.29       6811.78       318.83 o
  22  10   3        294.57        225.09        64.48 o
  24  10   3       3306.60       3469.59       313.76 o
 -23  11   3        647.23        756.35       124.94 o
 -21  11   3       2107.05       2079.18       203.13 o
 -19  11   3      10643.73      10546.63       313.77 o
 -17  11   3      10269.95      10008.67       282.49 o
 -15  11   3      10834.75      10124.69       276.36 o
 -13  11   3        925.02        875.63        68.60 o
 -11  11   3      16470.16      16354.04       310.42 o
  -9  11   3      45272.35      45061.50       617.93 o
  -7  11   3      25157.54      24152.65       454.87 o
  -5  11   3       1553.65       1702.58        52.99 o
  -3  11   3      15082.69      14783.12       283.89 o
  -1  11   3      17132.89      17528.44       301.57 o
   1  11   3      42741.60      42564.73       453.78 o
   3  11   3      18084.44      17989.82       315.51 o
   5  11   3        949.38        998.38        57.46 o
   7  11   3      14579.02      14664.23       351.95 o
   9  11   3      20405.51      19996.31       430.68 o
  11  11   3      15179.52      15336.23       444.69 o
  13  11   3       4891.96       4534.64       261.98 o
  15  11   3       2711.18       2728.00       174.68 o
  17  11   3       5446.13       5323.03       246.21 o
  19  11   3      11516.36      11387.52       427.76 o
  21  11   3       4002.69       4017.32       329.60 o
  23  11   3         50.37        146.41        76.40 o
 -22  12   3         94.63         13.30        40.85 o
 -20  12   3        427.29        409.11        89.40 o
 -18  12   3      10413.24      10213.77       270.07 o
 -16  12   3       8923.56       9021.42       305.96 o
 -14  12   3        366.18        444.43        49.58 o
 -12  12   3       5237.55       5307.21       176.04 o
 -10  12   3      11455.12      11556.22       369.89 o
  -8  12   3       6407.62       6119.59       290.79 o
  -6  12   3      17993.65      18343.22       190.20 o
  -4  12   3        261.52        221.94        79.27 o
  -2  12   3      14607.87      14305.88       295.18 o
   0  12   3      23108.06      23095.98       215.04 o
   2  12   3      15638.61      15272.28       281.09 o
   4  12   3       4637.61       4585.28       200.10 o
   6  12   3       1961.13       2032.03        66.28 o
   8  12   3      27128.97      26508.88       486.60 o
  10  12   3      28460.61      27704.59       406.66 o
  12  12   3       2111.46       2064.58       145.36 o
  14  12   3       2229.49       2421.82       184.72 o
  16  12   3      15690.47      14961.00       420.65 o
  18  12   3       9780.96       9920.67       463.63 o
  20  12   3       6916.31       7384.64       351.89 o
  22  12   3        479.43        386.62        74.41 o
 -21  13   3       1027.15       1068.90       183.18 o
 -19  13   3       6055.10       5934.68       371.29 o
 -17  13   3       7336.74       7086.18       323.86 o
 -15  13   3       2418.25       2389.26       152.43 o
 -13  13   3        609.16        563.73        78.48 o
 -11  13   3       4897.25       4963.04       253.23 o
  -9  13   3       9506.46       9500.41       378.62 o
  -7  13   3      12815.06      12777.91       180.60 o
  -5  13   3       1062.40       1134.29       108.91 o
  -3  13   3       1824.00       1939.46        99.98 o
  -1  13   3      17785.74      17964.64       223.13 o
   1  13   3      13320.32      13323.75       288.26 o
   3  13   3      10679.52      10410.79       276.15 o
   5  13   3       1896.83       1785.85       129.19 o
   7  13   3       7942.51       7861.73       149.07 o
   9  13   3      26354.42      25868.35       451.25 o
  11  13   3      13996.46      13418.48       273.20 o
  13  13   3        168.09        114.60        25.14 o
  15  13   3       1173.77       1158.37       104.19 o
  17  13   3       5781.79       5420.06       229.93 o
  19  13   3       4598.25       4663.63       271.96 o
  21  13   3       3473.44       3494.88       282.15 o
 -20  14   3        338.50        156.63        58.61 o
 -18  14   3      10865.57      11681.59       535.15 o
 -16  14   3      14779.82      15619.53       451.15 o
 -14  14   3       4278.92       4586.96       303.49 o
 -12  14   3       3089.52       2923.96       261.81 o
 -10  14   3      12708.23      12914.16       562.02 o
  -8  14   3      22636.40      22405.30       280.50 o
  -6  14   3      12994.78      13169.92       439.71 o
  -4  14   3       1111.21       1075.10       112.98 o
  -2  14   3      13803.87      14197.74       244.21 o
   0  14   3      21344.20      21484.54       370.16 o
   2  14   3      13049.59      12702.07       290.12 o
   4  14   3        781.02        793.57        77.90 o
   6  14   3       3130.15       3182.18       177.64 o
   8  14   3      15655.29      15534.59       238.66 o
  10  14   3      17637.60      17369.57       369.35 o
  12  14   3       1789.18       1770.06       144.46 o
  14  14   3        915.15        948.33        94.83 o
  16  14   3       4794.47       4932.01       214.64 o
  18  14   3       4990.80       5133.33       238.28 o
  20  14   3       2285.58       2204.40       189.11 o
 -19  15   3       2788.03       2814.13       268.62 o
 -17  15   3       4657.65       4695.62       254.71 o
 -15  15   3        436.08        325.71        71.06 o
 -13  15   3        603.08        334.99        87.38 o
 -11  15   3        834.71        690.82       102.72 o
  -9  15   3       2286.49       2205.75       230.37 o
  -7  15   3       9258.41       8843.41       370.92 o
  -5  15   3       5038.39       5284.27       291.61 o
  -3  15   3       4658.72       4709.40       250.00 o
  -1  15   3      11318.81      11591.01       272.96 o
   1  15   3       4004.87       3965.22       165.06 o
   3  15   3       2578.88       2487.89       152.87 o
   5  15   3         78.63         58.69        47.45 o
   7  15   3        449.21        467.85        57.08 o
   9  15   3       9595.31       9580.00       229.74 o
  11  15   3       5941.10       5892.98       162.71 o
  13  15   3        242.17        208.77        48.65 o
  15  15   3         30.96        186.12        34.94 o
  17  15   3        324.44        237.22        83.49 o
  19  15   3       3352.96       3150.92       224.79 o
 -18  16   3       5599.74       5908.77       368.53 o
 -16  16   3       4939.46       5196.55       294.99 o
 -14  16   3       1940.43       2372.39       234.90 o
 -12  16   3        690.15        759.96       134.17 o
 -10  16   3       6517.71       6778.89       435.27 o
  -8  16   3      12197.99      12655.03       584.30 o
  -6  16   3       3206.46       3374.16       237.68 o
  -4  16   3         67.91         68.10        37.85 o
  -2  16   3       9555.54       9585.79       230.28 o
   0  16   3      14122.39      14497.46       301.22 o
   2  16   3      14105.42      13949.34       361.97 o
   4  16   3        489.13        418.11        57.45 o
   6  16   3       5233.50       5500.88       229.37 o
   8  16   3      14736.10      15091.03       425.95 o
  10  16   3       8289.70       8439.38       201.20 o
  12  16   3       3615.35       3546.15       169.59 o
  14  16   3        158.11        367.15       145.15 o
  16  16   3       4837.24       5119.24       286.71 o
 -15  17   3         69.76         78.34        65.83 o
 -13  17   3        169.61        215.15       132.29 o
 -11  17   3       1359.72       1251.99       190.48 o
  -9  17   3        465.50        486.78        89.64 o
  -7  17   3       1867.59       1853.57       185.54 o
  -5  17   3          9.17         40.73        45.44 o
  -3  17   3        244.49        197.43        30.58 o
  -1  17   3       5205.26       5096.50       296.38 o
   1  17   3        717.90        772.24        71.98 o
   3  17   3        266.94        264.76        54.77 o
   5  17   3        668.03        490.68        57.48 o
   7  17   3       2218.98       2377.08       156.18 o
   9  17   3       4048.38       4101.08       201.40 o
  11  17   3       1824.01       1624.02       180.50 o
  13  17   3        111.02        112.94        39.94 o
  15  17   3          1.42         29.80        35.22 o
 -12  18   3        264.89        131.13        77.35 o
 -10  18   3       6526.71       6794.76       419.60 o
  -8  18   3      11006.39      11836.59       536.71 o
  -6  18   3       3969.36       4263.02       209.24 o
  -4  18   3        293.04        353.94        54.59 o
  -2  18   3       5119.71       5133.48       282.03 o
   0  18   3       9058.23       8954.30       361.47 o
   2  18   3       9336.05       9769.49       282.62 o
   4  18   3         33.27         66.82        50.05 o
   6  18   3       2501.80       2565.22       162.53 o
   8  18   3       4271.67       4340.71       212.78 o
  10  18   3       5444.98       5479.68       282.45 o
  12  18   3       2253.39       2320.96       229.87 o
  -9  19   3       1744.99       1590.48       228.99 o
  -7  19   3        588.69        636.40        83.42 o
  -5  19   3         39.14         54.90        51.26 o
  -3  19   3        192.50        304.64        72.70 o
  -1  19   3        199.19        251.60        49.82 o
   1  19   3        490.07        376.98       142.04 o
   3  19   3        653.56        580.62        75.01 o
   5  19   3         26.77         34.49        66.71 o
   7  19   3         19.52          9.49        49.70 o
   9  19   3        661.33        628.08        99.08 o
  -4  20   3        113.90        124.07        90.54 o
  -2  20   3       1920.22       2142.44       187.14 o
   0  20   3       6612.52       7430.38       440.13 o
   2  20   3       3598.30       4019.84       320.01 o
   4  20   3         44.46         56.67        44.20 o
 -28   0   4        373.71        312.53        72.32 o
 -26   0   4       2890.68       2796.90       310.50 o
 -24   0   4      39007.43      39631.30      1135.30 o
 -22   0   4      47347.49      44930.62       882.40 o
 -20   0   4      14455.91      14128.30       249.94 o
 -18   0   4      17034.85      17306.16       522.76 o
 -16   0   4     106150.81     106753.18      1232.72 o
 -14   0   4     126897.84     125292.38      1323.51 o
 -12   0   4      33372.28      33530.31       603.71 o
 -10   0   4      12988.12      13359.12       268.14 o
  -8   0   4      18319.42      17936.29       316.83 o
  -6   0   4     245400.52     253371.12      1598.98 o
  -4   0   4     267362.06     268672.91      2057.50 o
  -2   0   4      15267.25      15283.69       248.09 o
   0   0   4     128745.42     129901.31      1371.53 o
   2   0   4      86990.77      85144.92       977.92 o
   4   0   4     171481.41     165209.42      1598.51 o
   6   0   4     101246.84     102453.89      1026.25 o
   8   0   4         71.08        123.31        17.30 o
  10   0   4     118215.30     119101.64      1281.42 o
  12   0   4     181119.27     184232.45      1334.21 o
  14   0   4      93958.79      94255.12       806.27 o
  16   0   4       1483.19       1586.77       106.87 o
  18   0   4       5189.73       5188.18       187.65 o
  20   0   4      43784.73      43858.23       928.15 o
  22   0   4      42728.55      42333.22      1399.58 o
  24   0   4       4750.16       4571.58       323.93 o
  26   0   4       1356.90       1316.87       193.67 o
  28   0   4       6136.14       6002.53       751.95 o
 -29   1   4        216.11        223.63        72.21 o
 -27   1   4        292.27        434.90        89.42 o
 -25   1   4         65.20         42.09        65.10 o
 -23   1   4         94.69         80.10        24.15 o
 -21   1   4          2.98        -13.47        28.61 o
 -19   1   4       1240.32       1192.83        56.67 o
 -17   1   4         47.42        118.51        15.52 o
 -15   1   4        109.24         88.61        20.95 o
 -13   1   4       5212.16       5092.07       136.93 o
 -11   1   4       1700.24       1667.13        67.21 o
  -9   1   4       1670.95       1810.91        69.90 o
  -7   1   4      26085.07      27942.38       234.96 o
  -5   1   4      22107.82      22809.12       203.98 o
  -3   1   4      39130.49      40933.12       528.52 o
  -1   1   4      56307.50      59866.20       659.92 o
   1   1   4     104473.74     107774.51       774.80 o
   3   1   4      28570.45      27588.43       263.36 o
   5   1   4       5012.83       5204.20        97.14 o
   7   1   4       8418.41       8096.67       112.90 o
   9   1   4       2729.79       2805.22        70.04 o
  11   1   4       4390.79       4358.35        96.29 o
  13   1   4       2073.28       2169.31        71.95 o
  15   1   4          1.62        -15.84        15.84 o
  17   1   4        132.63        179.45        71.00 o
  19   1   4        227.45        271.23        45.09 o
  21   1   4        842.85        724.78        62.62 o
  23   1   4        706.12        810.67        64.51 o
  25   1   4        610.50        846.31       159.63 o
  27   1   4         93.05        117.97        61.75 o
 -28   2   4          5.25        -43.24        43.24 o
 -26   2   4      10338.18      10770.66       292.40 o
 -24   2   4      16798.33      16593.52       353.13 o
 -22   2   4      15527.31      15643.98       345.11 o
 -20   2   4      11632.82      11362.19       336.34 o
 -18   2   4       3653.70       3694.14       182.51 o
 -16   2   4      52564.99      54112.12       611.76 o
 -14   2   4     113776.75     113520.74       724.91 o
 -12   2   4      63269.10      65032.50       477.66 o
 -10   2   4          8.50         87.33        16.62 o
  -8   2   4      74272.77      77754.52       590.15 o
  -6   2   4     346672.56     357162.06      1119.50 o
  -4   2   4     302751.50     305745.69      1516.53 o
  -2   2   4      69733.39      74634.20       719.68 o
   0   2   4      69299.60      67560.72       660.16 o
   2   2   4     308648.69     303983.81      2752.38 o
   4   2   4     183210.11     183066.34      1611.91 o
   6   2   4      72203.11      72492.99       401.05 o
   8   2   4        576.48        478.86        32.56 o
  10   2   4     102223.20      99276.85      1391.27 o
  12   2   4      97676.52      98385.45       957.34 o
  14   2   4      46256.96      46969.86       597.48 o
  16   2   4       1768.29       1751.37       120.70 o
  18   2   4       1846.72       1963.41       135.73 o
  20   2   4      36025.57      36604.57       599.32 o
  22   2   4      31378.90      31690.80       562.57 o
  24   2   4       6458.78       6430.16       241.80 o
  26   2   4        207.10        181.19        43.54 o
  28   2   4       6113.44       6280.68       410.58 o
 -29   3   4       1414.88       1472.49       221.93 o
 -27   3   4        516.54        497.60        86.33 o
 -25   3   4         95.46         50.42        27.89 o
 -23   3   4       9327.08       9835.51       275.13 o
 -21   3   4       3467.26       3480.22       161.92 o
 -19   3   4       2399.16       2188.61       139.43 o
 -17   3   4        570.60        679.50        79.49 o
 -15   3   4        583.15        737.92        77.76 o
 -13   3   4       6854.26       7174.32       155.37 o
 -11   3   4         58.90        127.91        34.39 o
  -9   3   4       9248.25       9431.15       214.69 o
  -7   3   4       1660.97       2308.97        83.52 o
  -5   3   4       3042.64       3223.95       112.25 o
  -3   3   4       9236.88      10091.81       109.36 o
  -1   3   4       6076.49       6296.16        84.94 o
   1   3   4      17717.69      19426.83       163.04 o
   3   3   4      24902.04      24616.52       238.98 o
   5   3   4       3953.27       3529.49       127.58 o
   7   3   4        844.40        857.42        54.05 o
   9   3   4         84.09         97.85        13.65 o
  11   3   4       2055.51       2268.51        69.58 o
  13   3   4      66004.33      64599.68       700.18 o
  15   3   4        896.66       1126.65        97.90 o
  17   3   4       5806.53       5612.29       233.25 o
  19   3   4       6892.25       7301.25       277.01 o
  21   3   4        517.55        506.13        74.14 o
  23   3   4        126.38        126.20        61.65 o
  25   3   4        218.05        168.94        50.55 o
  27   3   4        204.32        278.22        95.35 o
 -28   4   4        438.30        344.98        76.27 o
 -26   4   4       5701.97       5912.68       267.84 o
 -24   4   4      29260.76      30187.21       571.60 o
 -22   4   4      30716.58      31440.11       461.55 o
 -20   4   4       3312.20       3593.85       166.80 o
 -18   4   4       8620.40       9081.94       271.85 o
 -16   4   4      35391.94      36881.30       526.86 o
 -14   4   4      90574.40      92301.39       793.82 o
 -12   4   4      38724.79      40290.67       440.41 o
 -10   4   4       1319.43       1455.09        77.69 o
  -8   4   4     103799.23     106090.05       647.21 o
  -6   4   4     147989.11     152188.06      1953.96 o
  -4   4   4      64448.44      63370.09       299.47 o
  -2   4   4      18550.18      18344.16       144.03 o
   0   4   4      46844.96      49022.75       262.45 o
   2   4   4      88460.43      86722.27       999.78 o
   4   4   4     232907.36     232977.36      2378.96 o
   6   4   4      63636.95      61309.77       456.98 o
   8   4   4        178.72        216.95        40.88 o
  10   4   4      52003.96      50340.44       368.74 o
  12   4   4     158279.41     154748.05      1183.79 o
  14   4   4      48375.09      49213.05       425.09 o
  16   4   4       3450.29       3840.32       180.03 o
  18   4   4      20931.98      20399.47       438.48 o
  20   4   4      43182.02      43593.41       672.44 o
  22   4   4      31772.29      31342.52       591.69 o
  24   4   4       4369.68       4647.47       258.10 o
  26   4   4       1397.48       1405.03       144.05 o
  28   4   4       5542.09       5578.70       395.34 o
 -27   5   4         59.95        127.08        46.85 o
 -25   5   4       1135.77       1212.88       132.06 o
 -23   5   4       1405.07       1372.26       123.91 o
 -21   5   4        393.27        483.76        97.38 o
 -19   5   4         17.53         72.77        25.57 o
 -17   5   4         89.17        106.89        15.80 o
 -15   5   4       3014.30       3447.18       126.91 o
 -13   5   4      27890.63      28316.56       373.08 o
 -11   5   4       9982.14       9489.88       188.57 o
  -9   5   4       2550.66       2554.64        84.07 o
  -7   5   4      28491.26      27937.12       313.43 o
  -5   5   4      22923.58      23452.38       331.93 o
  -3   5   4      14361.35      14532.46       139.22 o
  -1   5   4       3634.31       4025.88        71.21 o
   1   5   4      34435.38      35719.82       265.57 o
   3   5   4      36558.04      34534.62       549.10 o
   5   5   4       5142.26       5260.50       157.34 o
   7   5   4        559.71        501.13        80.54 o
   9   5   4       5428.78       5633.73       119.87 o
  11   5   4       4535.70       4397.22       111.42 o
  13   5   4      19602.30      19571.11       286.67 o
  15   5   4       2061.08       2080.30        94.08 o
  17   5   4       1880.74       1986.25        90.71 o
  19   5   4       4970.09       5223.74       231.37 o
  21   5   4         76.84        139.27        31.55 o
  23   5   4        571.00        598.89        81.04 o
  25   5   4        258.21        212.11        58.43 o
  27   5   4        420.38        444.85        77.17 o
 -28   6   4        200.51        377.21        91.55 o
 -26   6   4       4257.39       3982.91       238.48 o
 -24   6   4      22867.74      22018.47       561.06 o
 -22   6   4      16330.27      16695.05       515.47 o
 -20   6   4        348.15        416.13        87.09 o
 -18   6   4       2188.10       2125.58       202.67 o
 -16   6   4      35513.30      34721.08       809.47 o
 -14   6   4      53807.23      53953.15       972.23 o
 -12   6   4      72886.78      70996.63       700.54 o
 -10   6   4       3859.73       3944.53       108.96 o
  -8   6   4      93681.27      94229.72       842.96 o
  -6   6   4     109247.96     107409.63      1051.79 o
  -4   6   4     100615.31     101782.31       619.14 o
  -2   6   4      22418.29      22704.28       170.46 o
   0   6   4       9922.42       9174.80       106.80 o
   2   6   4     321986.62     330762.59      1877.28 o
   4   6   4     139750.91     135422.81      1425.63 o
   6   6   4      42454.29      43513.98       401.28 o
   8   6   4       6222.90       6454.77       173.68 o
  10   6   4      46202.93      46522.19       492.37 o
  12   6   4      33365.42      33837.23       395.75 o
  14   6   4      40417.20      40452.79       440.13 o
  16   6   4       7378.64       7352.11       190.85 o
  18   6   4       5816.82       5882.32       162.85 o
  20   6   4      19685.43      19739.66       464.49 o
  22   6   4      17378.16      17788.14       490.15 o
  24   6   4       6236.47       6556.56       328.60 o
  26   6   4        194.15        318.75        73.69 o
 -27   7   4         91.68         80.30        60.06 o
 -25   7   4       3312.79       3551.87       232.94 o
 -23   7   4       5872.17       6087.71       323.73 o
 -21   7   4       3843.93       4006.98       303.36 o
 -19   7   4          6.09         27.05        14.99 o
 -17   7   4        982.83        973.97        83.26 o
 -15   7   4      13426.08      13070.63       300.23 o
 -13   7   4       8304.64       7931.89       211.08 o
 -11   7   4       1021.14       1013.55        54.92 o
  -9   7   4       1667.32       1784.48        89.35 o
  -7   7   4      17676.51      17510.85       396.44 o
  -5   7   4      23643.49      23041.85       370.61 o
  -3   7   4       4330.27       3878.29        92.40 o
  -1   7   4         10.45         29.04        10.65 o
   1   7   4      28577.38      28781.86       180.82 o
   3   7   4      32111.62      30652.52       228.40 o
   5   7   4      10179.92       9603.78       259.19 o
   7   7   4         50.34         66.61        17.21 o
   9   7   4      11736.14      11470.65       214.17 o
  11   7   4       9958.02      10152.58       210.26 o
  13   7   4      11136.02      10750.00       194.69 o
  15   7   4       1791.86       1761.94        95.76 o
  17   7   4        798.90        802.81        61.54 o
  19   7   4       8947.02       9059.48       211.19 o
  21   7   4       7725.39       8213.94       328.35 o
  23   7   4       1977.60       1971.61       172.67 o
  25   7   4          1.44         63.65        71.25 o
  27   7   4       1994.61       1957.40       180.64 o
 -26   8   4       3811.92       3566.99       222.32 o
 -24   8   4      16788.47      16976.64       521.22 o
 -22   8   4      15797.50      16236.91       544.42 o
 -20   8   4       1061.49       1267.45       204.65 o
 -18   8   4       3318.73       3191.96       140.26 o
 -16   8   4      15365.32      14646.57       335.03 o
 -14   8   4      45129.69      43413.99       616.98 o
 -12   8   4      35278.20      33783.13       493.16 o
 -10   8   4        416.69        421.61        37.91 o
  -8   8   4      34339.81      33232.98       420.12 o
  -6   8   4      52306.61      51736.86       686.29 o
  -4   8   4      40336.26      40921.73       271.29 o
  -2   8   4      11499.37      11134.18       156.94 o
   0   8   4        169.51        205.87        13.32 o
   2   8   4      89007.90      88192.76       452.54 o
   4   8   4     146112.89     145619.88       767.90 o
   6   8   4      37901.70      37677.76       555.95 o
   8   8   4       1171.43       1474.06        71.75 o
  10   8   4      19246.94      19298.56       473.27 o
  12   8   4      64343.49      63653.82       924.85 o
  14   8   4      34463.70      33652.98       436.96 o
  16   8   4       5569.45       5447.08       171.83 o
  18   8   4       9060.08       8801.68       225.47 o
  20   8   4      21124.73      21965.94       510.21 o
  22   8   4      13723.84      14269.96       465.73 o
  24   8   4       2460.67       2392.84       200.66 o
  26   8   4         39.30         47.38       143.06 o
 -25   9   4       3804.57       3725.65       250.87 o
 -23   9   4       4029.38       4447.11       272.46 o
 -21   9   4       4288.20       4411.05       306.69 o
 -19   9   4        850.44        731.43       133.63 o
 -17   9   4       6885.01       6613.63       230.08 o
 -15   9   4      14772.10      14158.26       313.79 o
 -13   9   4      10412.18      10236.97       286.66 o
 -11   9   4       2925.01       3165.08        98.22 o
  -9   9   4       1657.89       1586.34        81.54 o
  -7   9   4      16479.61      16152.47       377.02 o
  -5   9   4      40164.70      39300.22       568.08 o
  -3   9   4      11247.63      11164.34       132.44 o
  -1   9   4        222.24        203.34        22.59 o
   1   9   4      16415.18      16748.97       139.31 o
   3   9   4      20395.18      20860.48       195.53 o
   5   9   4      41189.44      40686.19       414.08 o
   7   9   4       5294.43       4944.40       170.21 o
   9   9   4       5909.44       5892.78       114.63 o
  11   9   4      22474.04      22371.94       538.53 o
  13   9   4       5467.35       5422.17       233.05 o
  15   9   4       1759.72       1601.68        66.77 o
  17   9   4        547.73        658.43        56.71 o
  19   9   4       5422.69       5764.75       194.36 o
  21   9   4       8936.15       9395.09       343.53 o
  23   9   4       1867.17       1924.78       238.93 o
  25   9   4         30.41         76.12        70.17 o
 -24  10   4       7998.57       8160.81       382.34 o
 -22  10   4      12213.63      12722.55       471.39 o
 -20  10   4        287.63        446.67       143.17 o
 -18  10   4        755.64        783.64       132.59 o
 -16  10   4      16439.81      15514.07       339.52 o
 -14  10   4      30385.58      29189.23       386.89 o
 -12  10   4      14158.67      14340.82       263.18 o
 -10  10   4         50.25         11.37        38.43 o
  -8  10   4      45515.26      44918.42       652.37 o
  -6  10   4      47752.12      46952.01       881.84 o
  -4  10   4      43494.42      43697.98       335.26 o
  -2  10   4       3524.54       3586.50       143.88 o
   0  10   4       8754.32       8785.96       158.11 o
   2  10   4      26314.06      26585.65       229.33 o
   4  10   4      53920.32      53986.05       348.48 o
   6  10   4      24305.22      23695.44       332.56 o
   8  10   4          4.57         21.43        30.27 o
  10  10   4      11409.73      11147.38       246.72 o
  12  10   4      26104.11      25638.95       427.79 o
  14  10   4      19170.53      18183.29       443.35 o
  16  10   4       4079.90       3858.92       172.98 o
  18  10   4       6231.18       6371.64       294.61 o
  20  10   4       8036.50       8373.15       526.77 o
  22  10   4       5711.11       6058.07       450.07 o
  24  10   4       4547.33       4443.14       394.87 o
 -23  11   4       2622.46       2835.11       248.15 o
 -21  11   4       6672.73       6615.52       377.24 o
 -19  11   4       3456.52       3532.20       310.98 o
 -17  11   4       3788.58       3630.02       156.20 o
 -15  11   4      24888.08      24291.06       401.85 o
 -13  11   4      14558.29      13693.23       430.82 o
 -11  11   4       5122.10       5071.72       230.52 o
  -9  11   4        605.90        653.22        82.72 o
  -7  11   4      21095.67      20877.37       449.78 o
  -5  11   4      34578.54      35736.21       376.56 o
  -3  11   4       3957.20       4030.43       156.39 o
  -1  11   4       1435.32       1492.24        74.42 o
   1  11   4      17819.65      17365.88       292.24 o
   3  11   4      28177.01      28153.13       276.67 o
   5  11   4      16370.51      16670.86       224.35 o
   7  11   4       3559.54       3685.70       162.40 o
   9  11   4       8829.88       8992.62       253.30 o
  11  11   4      25510.74      23805.59       811.27 o
  13  11   4       6499.23       6536.18       192.06 o
  15  11   4       2161.37       2167.77       211.92 o
  17  11   4        126.09        215.30        51.60 o
  19  11   4       2524.81       2621.03       190.91 o
  21  11   4      12257.52      12849.07       676.36 o
  23  11   4       1634.47       1813.95       256.97 o
 -22  12   4       3624.61       3488.86       280.81 o
 -20  12   4        392.84        356.83        69.79 o
 -18  12   4       2439.38       2301.92       163.77 o
 -16  12   4       9036.39       8625.35       351.29 o
 -14  12   4      10151.00      10067.44       414.13 o
 -12  12   4       4018.23       3914.46       258.96 o
 -10  12   4        430.58        396.61        48.29 o
  -8  12   4       3103.36       3156.73       254.26 o
  -6  12   4      25359.66      25916.81       327.41 o
  -4  12   4      25493.02      25684.96       393.36 o
  -2  12   4       1587.66       1510.24        97.74 o
   0  12   4       4531.92       4374.37        89.12 o
   2  12   4      23287.80      22971.09       347.56 o
   4  12   4      24035.36      23963.82       293.67 o
   6  12   4       3414.56       3442.92       118.35 o
   8  12   4        523.07        466.74        69.71 o
  10  12   4      10228.80      10002.24       377.31 o
  12  12   4      12140.09      12039.97       383.89 o
  14  12   4       9632.00       9253.59       565.44 o
  16  12   4       1776.04       1886.08       111.07 o
  18  12   4         48.57         -8.57       115.28 o
  20  12   4       5880.07       6104.21       570.84 o
  22  12   4       8021.35       8504.56       571.69 o
 -21  13   4       6947.34       7389.01       389.99 o
 -19  13   4        314.32        235.84       279.88 o
 -17  13   4       6552.10       6382.63       347.15 o
 -15  13   4      14132.65      13824.94       447.24 o
 -13  13   4       7428.52       7662.82       378.78 o
 -11  13   4       1499.45       1634.04       174.40 o
  -9  13   4        293.15        329.44        80.19 o
  -7  13   4      19800.96      19446.22       280.02 o
  -5  13   4      20218.39      20187.98       487.19 o
  -3  13   4      15165.54      15098.56       311.03 o
  -1  13   4       2676.54       2613.21        98.79 o
   1  13   4       8783.06       8928.63       238.55 o
   3  13   4      14787.56      14679.48       335.65 o
   5  13   4      23379.99      23304.70       269.99 o
   7  13   4       1191.45       1157.55        66.91 o
   9  13   4       1753.06       1899.00       129.03 o
  11  13   4      23658.70      23096.76       511.03 o
  13  13   4      10442.11      10866.88       341.18 o
  15  13   4       3105.10       3173.40       198.44 o
  17  13   4        482.78        630.84       129.42 o
  19  13   4       5302.80       5000.01       362.30 o
  21  13   4       6275.57       7176.60       653.45 o
 -20  14   4         78.82        245.32        69.76 o
 -18  14   4       3189.47       3296.32       285.50 o
 -16  14   4       7914.42       7332.42       333.60 o
 -14  14   4       4015.90       3987.38       285.25 o
 -12  14   4       1151.02       1289.12       176.40 o
 -10  14   4        324.39        307.78       100.63 o
  -8  14   4       4406.67       4569.58       327.80 o
  -6  14   4      10507.51      10280.79       389.78 o
  -4  14   4       9660.08       9709.79       350.78 o
  -2  14   4        236.36        162.86        39.42 o
   0  14   4       3319.97       3125.53       143.00 o
   2  14   4       1883.00       1886.95       110.51 o
   4  14   4       7215.66       7246.12       245.10 o
   6  14   4       6273.23       6202.11       228.71 o
   8  14   4        769.02        679.64        53.92 o
  10  14   4       5674.12       5525.89       163.28 o
  12  14   4      11076.55      10725.44       351.42 o
  14  14   4       5341.81       5203.29       230.52 o
  16  14   4        406.18        412.46       116.29 o
  18  14   4          5.39        -46.98        58.51 o
  20  14   4       2330.60       2318.06       257.69 o
 -19  15   4        228.35        354.81       128.72 o
 -17  15   4       2917.01       2891.28       199.42 o
 -15  15   4       5250.66       5280.01       331.84 o
 -13  15   4       8327.07       8396.36       474.13 o
 -11  15   4        907.02        990.08       205.75 o
  -9  15   4        752.11        720.96       128.60 o
  -7  15   4       9632.64       9721.41       390.62 o
  -5  15   4      24903.25      25225.96       633.54 o
  -3  15   4       9794.59       9706.81       361.00 o
  -1  15   4        246.61        244.06        56.79 o
   1  15   4       7370.47       7401.45       228.52 o
   3  15   4      27022.66      26810.00       519.79 o
   5  15   4       8482.38       8756.82       278.98 o
   7  15   4         64.83         43.88        26.32 o
   9  15   4       5546.21       5741.68       150.44 o
  11  15   4      10377.65      10703.39       223.02 o
  13  15   4       9978.41      10091.79       348.60 o
  15  15   4       1017.24        877.86        92.68 o
  17  15   4        865.95        833.61        88.15 o
  19  15   4       3896.31       4385.87       333.69 o
 -18  16   4        193.06        237.14        95.38 o
 -16  16   4       1532.39       1420.73       153.20 o
 -14  16   4       3328.80       3023.13       287.52 o
 -12  16   4        907.12        747.78       144.06 o
 -10  16   4          3.75         -0.89        72.50 o
  -8  16   4       2439.53       2344.61       257.05 o
  -6  16   4      10680.70      10988.97       432.09 o
  -4  16   4       2545.62       2528.51       203.41 o
  -2  16   4        701.63        639.17        35.13 o
   0  16   4       2049.22       2005.35       123.43 o
   2  16   4       3166.41       3328.41       183.72 o
   4  16   4       2200.62       2169.81       153.62 o
   6  16   4       1537.81       1464.77       118.68 o
   8  16   4        373.11        233.40        54.70 o
  10  16   4       1972.88       2045.69       106.81 o
  12  16   4       1480.55       1408.46       110.75 o
  14  16   4        961.59        823.75       107.21 o
  16  16   4        782.68        688.28        90.52 o
 -15  17   4       6174.12       6427.25       392.45 o
 -13  17   4       6815.59       7582.04       478.01 o
 -11  17   4       2398.48       2549.56       273.40 o
  -9  17   4       1506.55       1667.57       221.82 o
  -7  17   4      11360.20      11141.52       446.27 o
  -5  17   4      10770.74      11092.29       446.76 o
  -3  17   4       4537.26       4556.01       173.33 o
  -1  17   4         54.55        104.21        87.56 o
   1  17   4       4483.42       4557.64       181.30 o
   3  17   4      11130.19      11742.75       353.99 o
   5  17   4       6114.54       6230.61       252.04 o
   7  17   4       1117.30       1068.38       103.01 o
   9  17   4       2585.36       2764.89       167.20 o
  11  17   4       6835.88       7155.81       328.81 o
  13  17   4       9766.84      10223.38       297.00 o
  15  17   4       2650.81       2837.42       177.89 o
 -12  18   4        102.18        -49.38        94.51 o
 -10  18   4         58.56         30.26        78.35 o
  -8  18   4        537.47        493.10       122.01 o
  -6  18   4        630.10        608.23        76.92 o
  -4  18   4        767.31        917.73        81.71 o
  -2  18   4        582.59        531.70       112.12 o
   0  18   4          7.55         -1.53        60.31 o
   2  18   4        718.49        605.89        92.16 o
   4  18   4       2479.58       2479.56       158.86 o
   6  18   4       2015.08       2000.51       145.37 o
   8  18   4        371.84        263.67        65.64 o
  10  18   4        232.34        209.05        67.93 o
  12  18   4       1059.29        961.49       140.57 o
  -9  19   4        473.79        365.31       145.09 o
  -7  19   4       5204.42       5695.79       275.66 o
  -5  19   4       7273.41       7568.90       358.67 o
  -3  19   4       4336.21       4571.86       274.94 o
  -1  19   4          8.77         -4.80        88.75 o
   1  19   4       3770.71       3935.03       313.45 o
   3  19   4       9932.44      10413.51       311.67 o
   5  19   4       5200.57       5459.60       239.19 o
   7  19   4         10.37        -53.94        53.94 o
   9  19   4       1004.41       1228.00       133.80 o
  -4  20   4         58.04         60.97        44.96 o
  -2  20   4         53.41         13.97        54.85 o
   0  20   4          1.60        100.19        79.76 o
   2  20   4        527.82        189.99        94.97 o
   4  20   4        826.14        732.51       115.42 o
 -29   1   5      12304.99      12038.83       461.98 o
 -27   1   5       7148.83       7139.21       352.84 o
 -25   1   5        124.53        123.55        49.45 o
 -23   1   5       7785.69       7903.62       237.85 o
 -21   1   5      42953.14      44263.10       705.08 o
 -19   1   5      68132.09      67145.70       705.16 o
 -17   1   5       8634.73       8823.75       198.99 o
 -15   1   5       9428.30      10307.20       212.57 o
 -13   1   5      74344.98      73768.41       476.92 o
 -11   1   5     127260.09     128786.58       689.38 o
  -9   1   5      74484.05      73856.12       503.42 o
  -7   1   5          6.88        183.73        37.89 o
  -5   1   5     138971.28     143798.50       564.10 o
  -3   1   5     352826.19     357898.88      2748.57 o
  -1   1   5     309869.12     313206.22      2784.83 o
   1   1   5      10783.92      10597.31       117.94 o
   3   1   5       6551.95       6662.93        81.19 o
   5   1   5     252155.69     253481.00      1019.85 o
   7   1   5     267117.69     266809.81      1090.76 o
   9   1   5      84001.19      86453.72       543.71 o
  11   1   5       9229.72       8775.32       149.68 o
  13   1   5      47690.49      47618.27       336.95 o
  15   1   5      80246.27      79750.03       553.41 o
  17   1   5      41800.27      42344.76       403.32 o
  19   1   5       4838.00       5137.29       186.17 o
  21   1   5      18140.29      18443.35       392.64 o
  23   1   5      30683.91      30217.05       491.40 o
  25   1   5      15447.23      15822.99       565.01 o
  27   1   5       3596.93       3612.97       299.86 o
 -28   2   5        177.01        195.31       106.79 o
 -26   2   5         18.33         75.64        64.25 o
 -24   2   5         77.88        131.86        25.53 o
 -22   2   5       1579.61       1566.20       111.28 o
 -20   2   5        187.41         97.10        36.81 o
 -18   2   5         52.67         12.37        30.64 o
 -16   2   5          4.79         -1.21        16.00 o
 -14   2   5        479.96        392.52        34.76 o
 -12   2   5       3318.71       3386.14       102.59 o
 -10   2   5        885.57        699.57        40.95 o
  -8   2   5       2269.95       2932.72       109.83 o
  -6   2   5       3999.83       4595.16       100.78 o
  -4   2   5       3255.88       3479.23        78.55 o
  -2   2   5       4548.35       4230.65        85.07 o
   0   2   5        243.46        246.55        18.90 o
   2   2   5       4897.03       4973.21        85.79 o
   4   2   5      34638.80      36416.85       272.37 o
   6   2   5      15853.43      16223.61       203.22 o
   8   2   5        806.00       1060.12        51.90 o
  10   2   5         51.04         53.55        15.64 o
  12   2   5        130.75        149.63        20.45 o
  14   2   5       6764.28       6810.68       231.93 o
  16   2   5       3023.43       2941.42       159.92 o
  18   2   5       1844.12       1781.83       131.01 o
  20   2   5        479.09        433.63        55.26 o
  22   2   5        150.26        135.99        35.83 o
  24   2   5        263.96        343.76        44.25 o
  26   2   5        367.85        309.29       110.55 o
  28   2   5        206.25         45.44       108.66 o
 -29   3   5      11581.13      11318.36       632.19 o
 -27   3   5       5547.19       5701.97       224.30 o
 -25   3   5        577.22        673.51        76.24 o
 -23   3   5      11667.79      11924.20       311.47 o
 -21   3   5      30092.21      30003.29       549.53 o
 -19   3   5      43621.78      43704.43       640.93 o
 -17   3   5      16107.71      15120.63       279.47 o
 -15   3   5      10633.10      10188.05       166.06 o
 -13   3   5      71519.42      72342.49       492.66 o
 -11   3   5     158534.27     162434.69       906.49 o
  -9   3   5      73339.20      74187.50       644.28 o
  -7   3   5      10269.54      10682.00       190.18 o
  -5   3   5      90221.16      89107.66       599.04 o
  -3   3   5     363763.12     370427.69      2397.79 o
  -1   3   5     152421.08     152707.55      1184.85 o
   1   3   5      64663.70      66302.34       464.47 o
   3   3   5      87498.45      91483.85      1208.67 o
   5   3   5     191637.27     190954.00       749.77 o
   7   3   5     190702.61     188616.88       951.97 o
   9   3   5      41408.88      40877.33       328.40 o
  11   3   5       8323.91       8306.11       150.36 o
  13   3   5      17032.80      17506.19       370.01 o
  15   3   5      85131.40      85941.84      1088.07 o
  17   3   5      40168.21      40733.48       633.64 o
  19   3   5       5773.95       5829.93       249.04 o
  21   3   5       6043.68       6086.30       266.55 o
  23   3   5      21959.26      22234.96       510.61 o
  25   3   5      10637.56      10785.66       351.56 o
  27   3   5       4342.52       4721.37       361.03 o
 -28   4   5       1446.81       1503.79       154.81 o
 -26   4   5       2982.75       3063.43       142.29 o
 -24   4   5        116.92         50.07        53.51 o
 -22   4   5       6455.37       6944.25       247.80 o
 -20   4   5       5780.44       5727.17       221.61 o
 -18   4   5       5161.38       4792.59       145.25 o
 -16   4   5        145.57        270.62        49.29 o
 -14   4   5       1757.17       1984.97        88.71 o
 -12   4   5      13322.17      13329.16       284.30 o
 -10   4   5      11822.78      11787.79       240.63 o
  -8   4   5       6574.45       6719.22       208.38 o
  -6   4   5      30395.82      33136.19       607.03 o
  -4   4   5       2925.07       3120.14        83.71 o
  -2   4   5       1246.60       1160.21        49.09 o
   0   4   5      12608.77      13213.05       147.09 o
   2   4   5       6207.39       7002.96       117.89 o
   4   4   5       4670.22       4650.28       154.04 o
   6   4   5       1368.31       1367.69        71.90 o
   8   4   5        996.53       1155.05        60.55 o
  10   4   5       2148.81       2006.16        72.78 o
  12   4   5       3170.03       3244.73        88.58 o
  14   4   5      10289.69       9968.48       206.16 o
  16   4   5      10548.60      10173.35       220.48 o
  18   4   5         45.47         26.53        30.54 o
  20   4   5       2955.30       2978.22       177.23 o
  22   4   5        219.60        256.72        42.17 o
  24   4   5       3204.40       3266.51       195.23 o
  26   4   5       2561.93       2703.11       199.40 o
  28   4   5          4.97        -87.66        90.47 o
 -27   5   5      12585.89      12673.18       420.03 o
 -25   5   5        147.96        100.91        61.89 o
 -23   5   5      11719.19      11423.16       394.95 o
 -21   5   5      29340.84      29391.31       414.34 o
 -19   5   5      30828.05      31389.43       450.44 o
 -17   5   5      10992.80      11263.92       273.95 o
 -15   5   5       4399.65       4772.71       177.61 o
 -13   5   5      83048.76      82904.72      1158.36 o
 -11   5   5     108480.45     107042.73      1521.09 o
  -9   5   5      66310.33      67984.99       932.42 o
  -7   5   5       1779.14       1942.45       137.98 o
  -5   5   5      68967.59      70316.62       744.33 o
  -3   5   5      93259.65      94666.35       462.94 o
  -1   5   5      97454.98      98423.09       420.10 o
   1   5   5      31919.80      33020.78       223.39 o
   3   5   5       3957.59       3396.64       118.13 o
   5   5   5      94194.17      91833.68       707.43 o
   7   5   5     141209.58     140635.69      1402.69 o
   9   5   5      58649.24      58568.41       430.10 o
  11   5   5       3103.19       3173.75        81.26 o
  13   5   5      50137.80      48994.34       325.93 o
  15   5   5      65693.86      66584.45       734.30 o
  17   5   5      58080.94      58065.12       731.87 o
  19   5   5       2552.00       2609.85       164.65 o
  21   5   5       8579.69       8457.98       307.80 o
  23   5   5      16225.45      15918.26       438.37 o
  25   5   5      14517.06      14753.19       484.56 o
  27   5   5       4327.59       4605.50       268.18 o
 -28   6   5        904.13        754.09       136.48 o
 -26   6   5        722.07        706.07       101.15 o
 -24   6   5         87.14        190.40        89.51 o
 -22   6   5       2825.98       2971.68       263.35 o
 -20   6   5       2661.62       2705.34       251.50 o
 -18   6   5       2314.12       2341.66       220.63 o
 -16   6   5        530.86        398.34        65.05 o
 -14   6   5        840.05        828.85        45.71 o
 -12   6   5      18821.40      19004.35       396.31 o
 -10   6   5      17966.77      18454.92       307.91 o
  -8   6   5        352.65        404.47        52.57 o
  -6   6   5       3513.90       4137.16       192.19 o
  -4   6   5      24824.74      25233.19       298.98 o
  -2   6   5      42917.61      42038.41       260.35 o
   0   6   5      59805.06      61268.63       315.84 o
   2   6   5       2086.22       2556.17        66.76 o
   4   6   5      56595.83      56060.81       476.40 o
   6   6   5      25422.79      24899.80       380.85 o
   8   6   5       4028.82       4060.03       215.75 o
  10   6   5       1187.29       1067.64        52.78 o
  12   6   5        213.15        262.85        37.38 o
  14   6   5      13891.67      13301.48       188.29 o
  16   6   5       8874.89       8400.93       317.60 o
  18   6   5        304.46        336.54        59.06 o
  20   6   5        462.61        481.44        78.94 o
  22   6   5       1534.63       1586.45       136.61 o
  24   6   5       1723.93       1785.76       168.46 o
  26   6   5        619.46        724.74       107.88 o
 -27   7   5       5870.53       5914.26       303.86 o
 -25   7   5        151.69        119.38        48.27 o
 -23   7   5       9623.51       9952.88       423.31 o
 -21   7   5      16575.52      16178.14       626.08 o
 -19   7   5       7171.57       7295.73       411.14 o
 -17   7   5       5841.95       5961.38       358.97 o
 -15   7   5        582.47        608.36       116.76 o
 -13   7   5      49701.87      48566.28       880.29 o
 -11   7   5      80174.72      80238.04      1903.08 o
  -9   7   5      39990.05      41448.35       506.32 o
  -7   7   5        143.07        226.35        89.96 o
  -5   7   5      39509.76      39479.30       551.08 o
  -3   7   5     130212.03     129182.95       772.60 o
  -1   7   5     125734.02     124713.52       577.04 o
   1   7   5      29239.40      29329.48       214.96 o
   3   7   5      39329.87      38656.46       269.97 o
   5   7   5     115328.12     110563.67       582.53 o
   7   7   5      72917.29      71997.45       558.46 o
   9   7   5       9215.53       9373.38       217.04 o
  11   7   5        320.28        221.90        58.49 o
  13   7   5      26030.76      26105.86       402.45 o
  15   7   5      32807.18      32516.10       391.89 o
  17   7   5      24993.83      24252.96       333.39 o
  19   7   5        416.29        335.69        59.05 o
  21   7   5        428.50        381.81        66.85 o
  23   7   5       8399.05       8223.53       365.05 o
  25   7   5      12093.55      12561.97       462.68 o
 -26   8   5       2575.12       2801.74       199.80 o
 -24   8   5         26.74         74.66        46.46 o
 -22   8   5       4219.85       4444.48       340.75 o
 -20   8   5       8658.63       8643.42       465.75 o
 -18   8   5       8019.23       8287.85       443.14 o
 -16   8   5        896.02        821.24       128.21 o
 -14   8   5      10132.99       9784.39       345.13 o
 -12   8   5      17787.42      17389.50       364.14 o
 -10   8   5      38936.82      39241.39       820.69 o
  -8   8   5       2906.44       2865.00       209.45 o
  -6   8   5       9506.42       9459.32       282.68 o
  -4   8   5      14944.02      14564.55       326.00 o
  -2   8   5       8547.98       8337.50       119.84 o
   0   8   5       8814.10       8572.16       107.54 o
   2   8   5        926.91        892.32        39.80 o
   4   8   5       8557.86       7955.12       153.05 o
   6   8   5      12660.99      12664.70       286.35 o
   8   8   5      24236.17      23364.84       303.46 o
  10   8   5       3484.04       3248.29       121.57 o
  12   8   5       6862.09       6553.02       301.07 o
  14   8   5      17152.56      16712.27       277.82 o
  16   8   5      13455.55      13700.77       258.22 o
  18   8   5       4867.12       4782.21       148.05 o
  20   8   5        631.66        658.45        77.43 o
  22   8   5       5688.01       5947.56       293.94 o
  24   8   5       4067.14       4167.28       252.70 o
  26   8   5       1622.61       1848.16       259.11 o
 -25   9   5        235.35        158.60        58.34 o
 -23   9   5       6605.10       6832.36       370.10 o
 -21   9   5      20558.61      20385.57       739.65 o
 -19   9   5      11818.00      11726.99       548.67 o
 -17   9   5       3785.32       3616.98       295.52 o
 -15   9   5       6077.73       5828.20       276.16 o
 -13   9   5      40728.64      39489.27       471.81 o
 -11   9   5      55884.86      56065.07      1111.00 o
  -9   9   5      17282.42      18006.14       546.03 o
  -7   9   5       6603.47       6727.68       334.26 o
  -5   9   5      21807.70      22110.95       388.04 o
  -3   9   5      26614.01      27033.19       267.01 o
  -1   9   5      42550.87      43079.14       260.44 o
   1   9   5       5490.67       5480.80        80.70 o
   3   9   5      10009.63      10257.14       137.72 o
   5   9   5      31617.24      31047.42       309.92 o
   7   9   5      44105.98      43822.60       558.21 o
   9   9   5      20818.36      20902.14       302.60 o
  11   9   5       1649.09       1768.35       150.82 o
  13   9   5      22285.64      21553.26       640.56 o
  15   9   5      35586.26      34049.34       556.72 o
  17   9   5      24871.78      24212.26       314.95 o
  19   9   5       1042.42        996.55        64.42 o
  21   9   5       1255.19       1131.13       179.37 o
  23   9   5       8574.32       9309.98       550.62 o
  25   9   5      10780.97      11478.84       620.29 o
 -24  10   5        201.87        310.27        52.77 o
 -22  10   5        857.54        751.05       129.40 o
 -20  10   5       7281.11       7565.39       453.48 o
 -18  10   5       4222.16       4608.57       352.86 o
 -16  10   5        338.37        272.93        55.30 o
 -14  10   5       5069.71       4784.67       272.13 o
 -12  10   5      13642.38      13382.97       286.38 o
 -10  10   5      15636.61      15662.77       540.55 o
  -8  10   5      21116.29      21109.38       713.92 o
  -6  10   5       1892.72       1752.15       148.99 o
  -4  10   5      38199.91      38049.05       272.04 o
  -2  10   5      52350.24      51752.37       321.47 o
   0  10   5      11745.66      11413.71       109.92 o
   2  10   5        974.88       1025.05        39.25 o
   4  10   5      19693.47      20334.74       234.63 o
   6  10   5      47301.45      46218.33       431.38 o
   8  10   5      15207.39      15147.22       319.47 o
  10  10   5        118.17        154.68        28.14 o
  12  10   5      17651.35      18191.53       358.53 o
  14  10   5       7065.67       7012.41       278.94 o
  16  10   5       5751.91       5425.71       184.67 o
  18  10   5       2601.19       2522.53       158.77 o
  20  10   5         35.00         61.04        61.35 o
  22  10   5       4881.78       5262.45       423.97 o
  24  10   5       5061.74       5569.72       440.91 o
 -23  11   5       2406.53       2387.92       234.23 o
 -21  11   5       9429.58       9488.50       531.00 o
 -19  11   5       6007.49       5872.97       410.70 o
 -17  11   5        889.57        913.69       108.54 o
 -15  11   5       1001.15        873.78        98.32 o
 -13  11   5      11698.02      11291.18       422.23 o
 -11  11   5      32213.69      32572.90       877.52 o
  -9  11   5       7810.41       7889.09       346.73 o
  -7  11   5        924.21       1009.40       120.49 o
  -5  11   5       9037.42       8860.91       146.53 o
  -3  11   5      49619.50      48414.01       531.39 o
  -1  11   5      39711.90      39455.40       374.41 o
   1  11   5       9148.27       9237.56       215.70 o
   3  11   5       4827.00       4865.43        86.84 o
   5  11   5      40194.25      40078.36       342.56 o
   7  11   5      36831.31      36798.26       410.91 o
   9  11   5       8586.21       8430.62       226.36 o
  11  11   5         66.00         42.05        49.55 o
  13  11   5      10453.80      10461.68       230.43 o
  15  11   5      17157.67      16977.77       439.35 o
  17  11   5       5159.58       4700.17       201.78 o
  19  11   5       1451.48       1301.58       126.54 o
  21  11   5        516.56        606.08       126.90 o
  23  11   5       2523.20       2963.65       337.22 o
 -22  12   5       2104.78       2203.90       224.82 o
 -20  12   5      11788.54      12288.79       617.17 o
 -18  12   5       9886.28      10211.56       399.57 o
 -16  12   5         32.82         71.25        47.59 o
 -14  12   5       9309.33       9074.88       350.77 o
 -12  12   5      12208.92      12031.54       459.93 o
 -10  12   5      10544.32      10694.61       425.94 o
  -8  12   5       3766.62       3980.33       256.64 o
  -6  12   5       1449.83       1437.64       121.62 o
  -4  12   5      27895.25      26244.71       435.88 o
  -2  12   5      20874.14      20811.16       381.83 o
   0  12   5       2367.82       2257.49        76.70 o
   2  12   5        570.85        528.80        51.48 o
   4  12   5       3667.05       3679.04       100.93 o
   6  12   5      26708.91      26627.08       310.15 o
   8  12   5      31539.18      31016.77       432.64 o
  10  12   5         68.41         69.00        27.70 o
  12  12   5      10843.97      11002.32       443.45 o
  14  12   5      14996.29      15359.99       550.91 o
  16  12   5       7538.32       7408.69       307.93 o
  18  12   5       2707.96       2549.85       230.82 o
  20  12   5        512.52        550.02       203.05 o
  22  12   5       9381.23      10145.69       624.02 o
 -21  13   5       5264.63       5378.65       333.08 o
 -19  13   5       8450.26       8156.94       507.99 o
 -17  13   5       1920.71       1996.39       177.34 o
 -15  13   5       1303.36       1300.24       143.14 o
 -13  13   5       9199.50       8971.81       409.95 o
 -11  13   5       7325.83       7262.94       408.73 o
  -9  13   5       6524.79       6789.54       395.79 o
  -7  13   5          2.19        -39.09        46.97 o
  -5  13   5      12560.26      11974.98       378.86 o
  -3  13   5      17044.51      16594.75       342.96 o
  -1  13   5      18897.97      18569.44       275.76 o
   1  13   5        108.38        113.75        32.75 o
   3  13   5         26.74         72.03        22.86 o
   5  13   5       9787.31       9116.25       259.60 o
   7  13   5      14952.25      14721.58       259.47 o
   9  13   5       7516.30       7351.23       202.58 o
  11  13   5         17.55         12.88        37.03 o
  13  13   5        770.17        744.19        83.14 o
  15  13   5       6876.32       6748.89       342.46 o
  17  13   5       9544.51       9293.66       393.91 o
  19  13   5       1010.56       1098.23       355.61 o
  21  13   5        791.31       1306.72       384.64 o
 -20  14   5       6937.60       7429.06       442.63 o
 -18  14   5       5183.32       5305.47       412.17 o
 -16  14   5        104.19         38.78        44.02 o
 -14  14   5       3655.55       3550.32       268.90 o
 -12  14   5      12608.34      13301.92       669.51 o
 -10  14   5      14146.70      14743.26       603.41 o
  -8  14   5       8799.14       8910.71       460.77 o
  -6  14   5       2695.71       2734.29       186.58 o
  -4  14   5      18512.64      18864.96       354.18 o
  -2  14   5      34707.01      34835.69       513.54 o
   0  14   5       4030.27       4071.66       167.47 o
   2  14   5        302.43        306.84        36.40 o
   4  14   5       7233.32       7732.09       258.83 o
   6  14   5      22618.79      22278.29       253.85 o
   8  14   5      14495.87      14713.24       260.25 o
  10  14   5        254.81        209.22        37.60 o
  12  14   5       5363.27       5595.56       257.35 o
  14  14   5       7291.09       7690.01       300.09 o
  16  14   5       5173.41       5457.32       245.37 o
  18  14   5       1319.26       1345.96       143.10 o
  20  14   5         30.16         90.59        80.88 o
 -19  15   5       1524.07       1701.65       221.51 o
 -17  15   5        122.84        181.49        45.70 o
 -15  15   5       1220.70       1117.31       169.78 o
 -13  15   5       2324.38       2176.21       230.79 o
 -11  15   5       2861.18       3051.57       340.58 o
  -9  15   5       3818.30       4084.17       327.00 o
  -7  15   5        591.40        572.03       111.28 o
  -5  15   5       3685.94       3706.55       228.14 o
  -3  15   5      16252.14      16248.27       333.69 o
  -1  15   5       5468.84       5431.47       207.77 o
   1  15   5       1065.29       1041.67        84.31 o
   3  15   5         20.00         25.14        34.36 o
   5  15   5       7770.76       7655.26       264.89 o
   7  15   5      10463.73      10578.74       311.70 o
   9  15   5       4063.15       3998.80       138.00 o
  11  15   5         28.77         18.62        36.55 o
  13  15   5        236.62        153.16        44.60 o
  15  15   5       2353.82       2331.46       165.48 o
  17  15   5       3093.83       3243.15       241.85 o
  19  15   5       2558.22       2429.86       213.73 o
 -18  16   5       3621.34       3929.13       303.34 o
 -16  16   5        270.33        347.68       164.52 o
 -14  16   5       1907.23       1707.83       209.89 o
 -12  16   5       9247.93       9574.68       520.29 o
 -10  16   5       6988.73       6816.20       433.30 o
  -8  16   5       1504.21       1691.94       209.10 o
  -6  16   5        495.48        518.13        87.23 o
  -4  16   5       6702.37       6674.73       311.25 o
  -2  16   5      18858.49      18816.98       365.16 o
   0  16   5       6342.25       6431.92       232.82 o
   2  16   5        188.48        258.75        39.69 o
   4  16   5       8611.32       8965.55       316.54 o
   6  16   5      10086.15      10439.34       318.17 o
   8  16   5       5145.42       5282.32       211.25 o
  10  16   5       1064.59       1120.25        81.23 o
  12  16   5        692.31        805.51        85.00 o
  14  16   5       8991.67       9580.47       299.40 o
  16  16   5       7516.25       7852.82       306.81 o
 -15  17   5        608.42        403.04        70.35 o
 -13  17   5       2591.82       2548.46       281.46 o
 -11  17   5       1184.15       1383.57       207.19 o
  -9  17   5        274.83        163.57       189.88 o
  -7  17   5          9.75         74.33        93.90 o
  -5  17   5       1348.70       1169.83       139.80 o
  -3  17   5       1409.69       1453.17        88.63 o
  -1  17   5        597.46        668.74        73.24 o
   1  17   5        481.88        431.21        57.35 o
   3  17   5         61.06         93.49        63.51 o
   5  17   5       1801.34       1932.93       152.91 o
   7  17   5       2879.94       2935.35       175.67 o
   9  17   5       1619.34       1526.16       111.40 o
  11  17   5        277.93        338.41        73.43 o
  13  17   5         99.10        107.60        41.57 o
  15  17   5       1128.13       1005.35        94.14 o
 -12  18   5       8148.95       7975.41       500.73 o
 -10  18   5       6025.03       6517.14       448.70 o
  -8  18   5        163.65        461.49       132.88 o
  -6  18   5       2822.02       3000.38       240.28 o
  -4  18   5       4786.23       4939.91       304.57 o
  -2  18   5      10402.29      10832.64       410.02 o
   0  18   5       6219.87       6295.67       216.20 o
   2  18   5         73.97         62.19        93.57 o
   4  18   5       5533.77       5667.15       243.35 o
   6  18   5       7824.54       7926.77       294.29 o
   8  18   5       3286.23       3455.57       194.91 o
  10  18   5       2308.15       2402.16       201.24 o
  12  18   5        733.83        787.22        90.57 o
  -9  19   5        522.03        373.04       137.51 o
  -7  19   5        598.30        577.30        85.25 o
  -5  19   5        644.87        482.45       105.09 o
  -3  19   5        436.96        419.69        90.29 o
  -1  19   5        418.43        476.56        73.32 o
   1  19   5        452.05        436.46       101.13 o
   3  19   5         63.49         86.00        42.52 o
   5  19   5         47.64        -45.34        47.90 o
   7  19   5       1095.17       1026.93        96.91 o
   9  19   5        567.58        507.62        75.06 o
  -4  20   5       3871.75       4061.56       262.66 o
  -2  20   5       2889.79       3332.53       237.02 o
   0  20   5       4767.24       5135.30       369.60 o
   2  20   5        174.58         70.08       105.36 o
 -28   0   6       9147.84       9431.20       593.59 o
 -26   0   6      15799.50      15599.62       739.56 o
 -24   0   6      16397.80      15564.03       316.39 o
 -22   0   6       6857.60       6991.80       244.30 o
 -20   0   6      11883.41      12408.79       480.92 o
 -18   0   6      98602.51      98121.53      1293.68 o
 -16   0   6     111790.09     110787.71      1304.92 o
 -14   0   6      13612.62      14707.75       449.46 o
 -12   0   6      11145.69      11048.98       466.81 o
 -10   0   6     143960.27     147323.98      1563.28 o
  -8   0   6     313649.97     329907.88      3601.51 o
  -6   0   6     125461.63     129709.50       823.99 o
  -4   0   6       3300.60       3741.68       150.53 o
   0   0   6      26526.48      25165.45       423.02 o
   2   0   6      49498.77      47688.95       716.97 o
   4   0   6      69317.34      71541.83       519.17 o
   6   0   6      45366.65      46840.68       509.20 o
   8   0   6     145853.92     145901.14      2051.71 o
  10   0   6      89054.66      84621.94       962.91 o
  12   0   6      15377.63      15216.90       233.43 o
  14   0   6      31146.61      29658.03       641.68 o
  16   0   6      20602.76      19952.89       306.89 o
  18   0   6      75508.13      75056.18       796.27 o
  20   0   6      64808.75      65261.94      1147.15 o
  22   0   6       2479.33       2523.55       229.18 o
  24   0   6      10562.25      10369.90       699.36 o
  26   0   6      15038.73      15326.76       899.54 o
  28   0   6      10313.59      10510.80      1000.39 o
 -29   1   6        131.94        169.81        55.72 o
 -27   1   6         41.95         47.82        62.47 o
 -25   1   6        588.44        659.37        61.93 o
 -23   1   6        432.88        467.65        61.32 o
 -21   1   6        576.61        634.88        43.89 o
 -19   1   6        300.20        242.76        42.33 o
 -17   1   6        104.21        -13.44        19.54 o
 -15   1   6        446.57        192.76        31.32 o
 -13   1   6        250.37        306.53        30.50 o
 -11   1   6        544.47        484.96        60.62 o
  -9   1   6        145.42        160.78        32.72 o
  -7   1   6        481.90        547.55        38.66 o
  -5   1   6       1064.22       1172.82        56.41 o
  -3   1   6      18705.25      20151.67       223.46 o
  -1   1   6      34475.02      34985.34       405.88 o
   1   1   6      88946.37      91196.85       497.97 o
   3   1   6        335.27        239.12        15.68 o
   5   1   6       8983.82       9567.26       152.23 o
   7   1   6        916.45        835.68        43.40 o
   9   1   6        925.51        890.30        48.24 o
  11   1   6        480.69        535.05        35.75 o
  13   1   6       1098.81       1110.60        67.49 o
  15   1   6       1461.10       1491.31       107.18 o
  17   1   6        498.16        566.82        67.81 o
  19   1   6        343.00        371.98        58.45 o
  21   1   6        198.22        184.24        53.68 o
  23   1   6        248.24        222.44       132.82 o
  25   1   6         19.43         40.36        56.58 o
  27   1   6         22.94       -106.16       106.16 o
 -28   2   6      13225.22      13340.25       470.35 o
 -26   2   6      15570.47      15607.67       348.96 o
 -24   2   6       6869.48       7125.74       245.65 o
 -22   2   6        215.05        135.65        46.68 o
 -20   2   6      13320.64      13698.67       384.63 o
 -18   2   6      59801.81      59815.71       508.04 o
 -16   2   6      50777.11      49610.72       399.36 o
 -14   2   6       2035.15       2355.34        98.41 o
 -12   2   6       1589.14       1779.04       131.48 o
 -10   2   6      57938.17      60730.91       831.35 o
  -8   2   6     167091.02     167868.34      1306.44 o
  -6   2   6     144029.48     147637.67       929.23 o
  -4   2   6      13922.33      15272.96       197.98 o
  -2   2   6      85529.67      86556.35       494.88 o
   0   2   6     268742.19     268269.25      1337.60 o
   2   2   6     399552.94     407648.75      2796.94 o
   4   2   6      94568.02      96259.30       369.49 o
   6   2   6      59457.66      59818.62       391.08 o
   8   2   6     235529.66     230966.05      1019.83 o
  10   2   6     173552.91     174139.95      1168.27 o
  12   2   6      20362.92      20117.94       342.43 o
  14   2   6         22.18        138.92        49.70 o
  16   2   6      23743.24      23413.78       430.11 o
  18   2   6      66838.45      66288.96       806.44 o
  20   2   6      25309.96      25604.54       513.71 o
  22   2   6         75.25          6.45        32.04 o
  24   2   6       1559.57       1515.65       119.52 o
  26   2   6       7558.30       7607.82       400.64 o
  28   2   6       7655.38       7889.08       462.81 o
 -29   3   6        490.59        431.77       141.33 o
 -27   3   6       1357.46       1372.95       101.94 o
 -25   3   6        667.84        776.76        80.80 o
 -23   3   6       2975.63       3155.87       188.44 o
 -21   3   6         52.42        122.37        46.22 o
 -19   3   6         85.61        110.40        12.83 o
 -17   3   6       5199.79       5163.65       134.59 o
 -15   3   6      12569.79      12803.73       240.66 o
 -13   3   6       7195.27       7051.33       202.86 o
 -11   3   6      16146.98      16102.62       396.34 o
  -9   3   6      31724.22      32760.12       400.63 o
  -7   3   6       1634.59       1811.87        75.41 o
  -5   3   6       5976.27       6907.13       193.22 o
  -3   3   6       3477.91       3881.50       125.73 o
  -1   3   6        999.92        824.68        41.00 o
   1   3   6       9573.56       9438.08       137.05 o
   3   3   6        131.23        108.42        13.49 o
   5   3   6        871.91        807.72        46.44 o
   7   3   6       4458.07       5106.56       142.40 o
   9   3   6        305.99        245.91        25.65 o
  11   3   6       5989.26       5858.47       155.04 o
  13   3   6       4385.01       4163.09       128.27 o
  15   3   6       2227.05       2266.73       134.24 o
  17   3   6       1753.55       1819.80       125.85 o
  19   3   6        514.42        464.05        63.20 o
  21   3   6       2584.10       2515.61       157.78 o
  23   3   6         19.91         18.51        34.50 o
  25   3   6       4281.00       4578.98       219.85 o
  27   3   6       1554.46       1657.27       194.97 o
 -28   4   6       6825.38       6858.03       296.46 o
 -26   4   6      18471.64      18640.75       367.10 o
 -24   4   6      14407.90      14300.86       333.40 o
 -22   4   6       1680.84       1655.20       122.88 o
 -20   4   6      13524.41      14056.20       360.83 o
 -18   4   6      58600.85      58636.75       763.42 o
 -16   4   6      62233.84      63540.14       521.70 o
 -14   4   6      33402.41      32899.51       465.46 o
 -12   4   6      21771.09      22674.30       578.63 o
 -10   4   6     109551.28     110771.47      1010.40 o
  -8   4   6     181466.41     184886.27      1063.43 o
  -6   4   6      34285.64      32985.71       375.82 o
  -4   4   6       6332.63       6774.51       141.14 o
  -2   4   6     100830.48     104314.47       707.75 o
   0   4   6     202035.20     204331.42      1449.52 o
   2   4   6      84314.27      83868.20       738.81 o
   4   4   6      32395.28      33399.46       269.52 o
   6   4   6      21512.20      21644.94       334.79 o
   8   4   6      67656.07      66998.34       511.05 o
  10   4   6      95368.81      93143.80       667.58 o
  12   4   6      56865.53      56804.61       446.48 o
  14   4   6        710.83        606.49        36.81 o
  16   4   6      33749.09      34446.43       546.66 o
  18   4   6      53642.24      54519.23       686.37 o
  20   4   6      21809.10      21904.01       455.50 o
  22   4   6       2260.41       2298.83       152.28 o
  24   4   6       4940.28       4919.56       231.14 o
  26   4   6      13421.92      13608.61       400.65 o
 -27   5   6       1563.37       1697.11       156.31 o
 -25   5   6       1145.04       1235.70       129.54 o
 -23   5   6        165.88        214.45        48.96 o
 -21   5   6       1512.22       1549.54       109.83 o
 -19   5   6        362.23        343.94        53.99 o
 -17   5   6       3238.49       3128.90       158.98 o
 -15   5   6       5004.01       5383.58       208.36 o
 -13   5   6        113.52         45.15        73.98 o
 -11   5   6       5482.25       5187.81       228.63 o
  -9   5   6      20889.92      21007.84       275.52 o
  -7   5   6       9334.04       9474.26       359.43 o
  -5   5   6       6447.09       6192.45       144.82 o
  -3   5   6       8805.35       9349.72       188.71 o
  -1   5   6      23326.71      22965.19       212.39 o
   1   5   6      51740.46      51534.36       354.51 o
   3   5   6      14030.68      14344.31       218.05 o
   5   5   6      12063.16      12557.57       279.71 o
   7   5   6      24053.91      24698.28       608.69 o
   9   5   6      20213.93      19687.73       325.89 o
  11   5   6      24927.24      24206.75       217.23 o
  13   5   6       1731.77       1746.64        68.47 o
  15   5   6       4397.90       4400.53       132.50 o
  17   5   6       9304.39       9234.91       292.67 o
  19   5   6        190.59        120.99        55.29 o
  21   5   6         68.71         97.59        23.55 o
  23   5   6        152.54        140.79        69.35 o
  25   5   6        896.38       1043.34       108.16 o
  27   5   6        698.78        700.01       106.83 o
 -28   6   6       6089.99       6024.77       300.60 o
 -26   6   6      13818.62      13852.08       464.05 o
 -24   6   6      13145.45      13286.32       527.11 o
 -22   6   6       1171.98       1119.66       155.79 o
 -20   6   6      12236.17      12281.93       540.54 o
 -18   6   6      17834.64      17764.10       625.97 o
 -16   6   6      43319.31      43641.73       383.75 o
 -14   6   6      12556.15      13035.10       283.61 o
 -12   6   6       5278.89       5376.63       171.64 o
 -10   6   6      82506.75      81062.83       730.61 o
  -8   6   6     115629.92     114257.51      2132.23 o
  -6   6   6      60797.11      61739.75       916.39 o
  -4   6   6       1317.28       1485.95        75.68 o
  -2   6   6      62725.59      64014.69       493.42 o
   0   6   6     216110.25     218294.91      1081.45 o
   2   6   6     201818.52     204715.83      1501.35 o
   4   6   6       2840.94       3310.26       129.38 o
   6   6   6      10245.34       9806.30       253.82 o
   8   6   6      48765.07      48810.82       766.66 o
  10   6   6      86530.62      86477.42       849.77 o
  12   6   6      51825.43      50700.05       782.80 o
  14   6   6       1051.37       1114.86        64.17 o
  16   6   6      34151.98      34503.86       544.57 o
  18   6   6      33208.97      33131.88       607.14 o
  20   6   6      11349.56      11591.02       356.00 o
  22   6   6       3123.80       3232.00       185.19 o
  24   6   6        626.43        580.29        76.83 o
  26   6   6       7740.99       8101.09       345.17 o
 -27   7   6       1939.98       2129.28       244.29 o
 -25   7   6       3589.04       3802.71       246.15 o
 -23   7   6       3245.68       3315.93       294.24 o
 -21   7   6        155.79        325.50        99.24 o
 -19   7   6       4717.02       5046.50       348.84 o
 -17   7   6      15273.02      15687.05       593.36 o
 -15   7   6       8924.00       8963.28       432.24 o
 -13   7   6        228.39        254.34        38.61 o
 -11   7   6       4749.13       4634.36       166.15 o
  -9   7   6      26166.96      25502.94       589.54 o
  -7   7   6      18200.13      17420.71       561.66 o
  -5   7   6       1202.12       1181.36        90.56 o
  -3   7   6      14079.02      14154.37       189.06 o
  -1   7   6      29931.93      28936.00       235.22 o
   1   7   6      19729.30      19892.59       199.39 o
   3   7   6        448.68        397.73        29.28 o
   5   7   6        433.75        462.69        46.11 o
   7   7   6       5989.71       5694.16       196.30 o
   9   7   6       7955.66       7900.37       269.09 o
  11   7   6       8899.98       8406.75       154.18 o
  13   7   6       1419.26       1301.13        72.16 o
  15   7   6       4134.85       3994.32        88.78 o
  17   7   6      13013.10      13162.60       337.43 o
  19   7   6       6937.01       6925.94       262.27 o
  21   7   6        583.65        400.19        69.04 o
  23   7   6        321.24        354.91        71.71 o
  25   7   6       5019.90       5416.06       283.50 o
 -26   8   6      13597.42      13992.54       490.39 o
 -24   8   6       7328.91       7528.67       385.42 o
 -22   8   6          8.08        -50.68        80.74 o
 -20   8   6       5872.15       5669.69       381.77 o
 -18   8   6      24076.88      24358.59       770.45 o
 -16   8   6      25083.93      25320.37       765.26 o
 -14   8   6      23064.18      21489.40       534.47 o
 -12   8   6       4007.04       3987.22       154.17 o
 -10   8   6      65185.84      63550.55      1229.76 o
  -8   8   6      43415.60      44106.02       819.70 o
  -6   8   6      27568.96      27970.78       504.53 o
  -4   8   6       5568.76       5430.62       191.07 o
  -2   8   6      16142.33      16266.89       178.22 o
   0   8   6     123109.41     120030.38       594.95 o
   2   8   6     103028.30     100389.45       388.11 o
   4   8   6       5317.08       5265.16       131.11 o
   6   8   6       9639.84       9041.21       187.04 o
   8   8   6      24096.79      24215.22       328.57 o
  10   8   6      43689.94      43020.91       438.04 o
  12   8   6      46220.68      46324.40       809.72 o
  14   8   6       1350.63       1421.71       107.02 o
  16   8   6      26603.31      25195.82       517.20 o
  18   8   6      21339.10      21491.56       423.74 o
  20   8   6       6597.60       6547.63       251.25 o
  22   8   6       3887.17       3678.08       202.52 o
  24   8   6        826.96        785.75       270.35 o
  26   8   6       6620.14       6658.61       413.25 o
 -25   9   6       4209.57       4324.18       301.32 o
 -23   9   6       1951.74       1984.91       236.86 o
 -21   9   6         19.24         52.89        80.90 o
 -19   9   6       5221.28       5457.13       378.68 o
 -17   9   6       7955.82       7847.37       442.22 o
 -15   9   6       7110.18       7106.34       318.41 o
 -13   9   6        161.94        246.18        40.19 o
 -11   9   6       2306.74       2432.03       200.75 o
  -9   9   6      12110.85      12210.68       455.68 o
  -7   9   6      40466.00      40242.70       882.19 o
  -5   9   6       4576.61       4739.85       214.07 o
  -3   9   6      19528.71      18949.38       284.88 o
  -1   9   6      24298.32      23809.55       202.37 o
   1   9   6      22319.95      22457.46       184.48 o
   3   9   6      26072.85      26382.55       229.90 o
   5   9   6        648.49        591.27        42.92 o
   7   9   6       8955.35       9003.47       261.09 o
   9   9   6      27756.67      27724.52       373.79 o
  11   9   6      15676.81      15706.69       242.51 o
  13   9   6        137.35        141.75        44.02 o
  15   9   6       4233.10       4209.16       159.34 o
  17   9   6       7506.45       7567.65       234.45 o
  19   9   6       8842.63       9091.41       400.17 o
  21   9   6       1238.14       1394.97       150.02 o
  23   9   6       1911.51       2183.41       263.95 o
  25   9   6       1469.71       1538.09       285.12 o
 -24  10   6       3613.02       3707.47       266.60 o
 -22  10   6          6.99        -99.54        99.54 o
 -20  10   6       4629.23       4911.10       376.19 o
 -18  10   6       9970.96       9455.27       512.29 o
 -16  10   6      21819.44      20631.13       558.38 o
 -14  10   6       7553.65       7322.40       350.19 o
 -12  10   6       6499.34       6156.32       339.31 o
 -10  10   6      33755.99      33821.14       946.06 o
  -8  10   6      38483.32      38498.11       855.39 o
  -6  10   6      12443.30      12241.51       355.96 o
  -4  10   6       1234.45       1173.95        98.33 o
  -2  10   6       5533.12       5188.74       119.79 o
   0  10   6      74023.54      74616.35       341.26 o
   2  10   6      54903.19      54026.76       325.60 o
   4  10   6       6118.84       6064.64       130.38 o
   6  10   6       4472.05       4577.60       128.19 o
   8  10   6      27504.04      26416.55       432.78 o
  10  10   6      21552.12      20724.75       449.74 o
  12  10   6      23166.88      22938.54       410.44 o
  14  10   6         13.10        -10.65        36.81 o
  16  10   6       6126.56       6047.74       197.30 o
  18  10   6       9749.04       9531.66       275.56 o
  20  10   6       6565.69       6818.69       406.91 o
  22  10   6       3168.71       3390.30       341.18 o
  24  10   6         17.33        -84.99       141.77 o
 -23  11   6       3236.12       3343.41       284.51 o
 -21  11   6         48.45         32.13       115.35 o
 -19  11   6       8181.65       8169.11       490.88 o
 -17  11   6      16120.09      15548.01       492.05 o
 -15  11   6       4889.10       4587.80       283.32 o
 -13  11   6         17.92         93.04        44.84 o
 -11  11   6       1490.32       1573.76       180.60 o
  -9  11   6      18582.81      19034.03       633.80 o
  -7  11   6      19839.80      19968.87       548.28 o
  -5  11   6       8775.85       8623.57       244.30 o
  -3  11   6       2930.64       3175.86        76.01 o
  -1  11   6      19798.69      19738.35       192.84 o
   1  11   6      16503.31      16320.83       156.31 o
   3  11   6      14523.79      14527.87       165.49 o
   5  11   6        672.25        676.34        44.63 o
   7  11   6      10073.02      10392.22       206.61 o
   9  11   6      37574.15      37601.70       528.74 o
  11  11   6       4308.51       4233.47       160.71 o
  13  11   6         43.29         63.15        22.35 o
  15  11   6       1827.98       1837.90       114.62 o
  17  11   6       7488.50       7517.36       202.43 o
  19  11   6       9361.85       9994.35       591.52 o
  21  11   6       1103.12       1219.54       258.77 o
  23  11   6        510.05        634.28       133.23 o
 -22  12   6          3.86         56.42        33.10 o
 -20  12   6       2781.22       2554.81       244.27 o
 -18  12   6      10942.58      10542.98       380.79 o
 -16  12   6       5773.16       5706.20       299.34 o
 -14  12   6        171.15         92.36        47.71 o
 -12  12   6        400.20        411.18        90.99 o
 -10  12   6      15216.69      15080.28       507.38 o
  -8  12   6      15351.16      15718.74       512.64 o
  -6  12   6      10865.59      10850.92       414.53 o
  -4  12   6       2636.16       2586.51        65.76 o
  -2  12   6       5686.55       5710.98       205.60 o
   0  12   6      28444.18      28817.26       286.40 o
   2  12   6      18722.88      18758.93       203.61 o
   4  12   6       3749.61       3781.92        91.92 o
   6  12   6       6478.80       6278.07       146.98 o
   8  12   6      15443.41      15884.22       262.51 o
  10  12   6      15970.18      15551.24       319.44 o
  12  12   6       4979.39       4925.98       251.51 o
  14  12   6       2506.46       2344.99       163.95 o
  16  12   6       4611.72       4496.71       216.19 o
  18  12   6      10692.91      10571.93       461.95 o
  20  12   6       5448.50       5594.10       465.50 o
  22  12   6        627.61        375.11       103.93 o
 -21  13   6         13.92        188.04        86.76 o
 -19  13   6       6992.74       7504.70       496.54 o
 -17  13   6       7594.33       7704.10       353.01 o
 -15  13   6       9349.24       9272.82       376.03 o
 -13  13   6         58.25         67.52        56.55 o
 -11  13   6       6270.38       6244.03       382.87 o
  -9  13   6      12543.62      13014.05       544.45 o
  -7  13   6      29730.68      30371.18       731.38 o
  -5  13   6        843.98        840.26        33.99 o
  -3  13   6       3661.62       3700.92       169.38 o
  -1  13   6      21815.46      21699.40       301.89 o
   1  13   6      17021.48      16679.72       316.58 o
   3  13   6       7887.86       7730.30       202.98 o
   5  13   6        767.28        789.19        50.74 o
   7  13   6      12939.53      12851.85       228.98 o
   9  13   6      22350.59      22906.53       349.67 o
  11  13   6       7166.36       7257.51       233.04 o
  13  13   6        299.54        347.24        52.01 o
  15  13   6       1473.49       1394.36       174.97 o
  17  13   6       4560.53       4559.20       275.93 o
  19  13   6      11711.48      13057.98      1166.25 o
  21  13   6       2668.65       3263.00       568.77 o
 -20  14   6       1863.16       1603.21       220.54 o
 -18  14   6       5311.30       4943.84       291.63 o
 -16  14   6       4615.64       4831.95       280.46 o
 -14  14   6        400.37        351.33        71.66 o
 -12  14   6       1818.37       1991.21       233.20 o
 -10  14   6       8920.36       8954.11       471.71 o
  -8  14   6      12034.98      12237.57       541.71 o
  -6  14   6       6049.26       6137.70       280.58 o
  -4  14   6       1715.83       1736.71       114.76 o
  -2  14   6       4543.35       4581.54       192.57 o
   0  14   6       3597.40       3537.44       169.72 o
   2  14   6       4369.94       4202.73       160.51 o
   4  14   6       3425.67       3309.76       168.88 o
   6  14   6        221.26        190.67        31.71 o
   8  14   6       8677.18       8596.56       208.52 o
  10  14   6       8715.05       8911.02       228.19 o
  12  14   6       3817.67       3716.69       212.70 o
  14  14   6       1159.84       1048.38       117.52 o
  16  14   6        938.89        886.95       108.72 o
  18  14   6       4396.19       4541.97       719.75 o
  20  14   6       6891.71       7043.67       880.49 o
 -19  15   6       3262.65       3288.05       345.58 o
 -17  15   6       8095.51       8439.96       374.10 o
 -15  15   6       3178.66       3132.79       246.82 o
 -13  15   6        752.91        653.90       245.61 o
 -11  15   6       4110.09       4080.29       331.78 o
  -9  15   6      13033.58      13111.71       585.11 o
  -7  15   6       8649.82       8902.17       474.27 o
  -5  15   6       6171.54       5942.88       287.99 o
  -3  15   6       1458.54       1420.83       101.83 o
  -1  15   6      19419.64      19801.01       409.25 o
   1  15   6      19729.78      19907.80       383.18 o
   3  15   6       6815.17       6799.30       250.36 o
   5  15   6        277.89        242.41        44.90 o
   7  15   6      10058.37      10031.64       220.68 o
   9  15   6      18450.44      19023.62       314.33 o
  11  15   6       6151.35       6225.51       178.23 o
  13  15   6        389.25        224.15        49.43 o
  15  15   6       3056.66       3292.01       203.40 o
  17  15   6       7388.31       7718.30       309.09 o
 -16  16   6       1537.15       1491.76       174.58 o
 -14  16   6          4.48         40.93        65.56 o
 -12  16   6        449.94        453.27       239.71 o
 -10  16   6        570.01        293.16        61.74 o
  -8  16   6       4212.84       4014.43       325.97 o
  -6  16   6       1838.02       1789.87       209.84 o
  -4  16   6         71.76         75.22        48.31 o
  -2  16   6       2009.11       1898.33       122.23 o
   0  16   6       2900.17       3015.87       161.91 o
   2  16   6       3375.87       3380.94       193.14 o
   4  16   6       3225.86       3088.36       171.95 o
   6  16   6         33.62         49.49        39.38 o
   8  16   6       3547.96       3550.29       185.94 o
  10  16   6       3829.75       3830.80       149.95 o
  12  16   6        385.36        302.97        56.37 o
  14  16   6        884.13        740.27        80.50 o
  16  16   6         92.77         37.12        50.34 o
 -15  17   6       6338.02       6622.72       443.52 o
 -13  17   6         43.47        -49.19        68.15 o
 -11  17   6       5813.25       5985.32       429.41 o
  -9  17   6      13358.87      13564.16       631.40 o
  -7  17   6       8931.67       9487.64       514.91 o
  -5  17   6        641.84        683.02       152.26 o
  -3  17   6       1093.90       1123.54       122.06 o
  -1  17   6       7583.07       7519.09       249.79 o
   1  17   6      12622.15      12689.78       331.91 o
   3  17   6       1960.94       1959.89       148.44 o
   5  17   6        285.16        293.80        64.70 o
   7  17   6       3732.58       3821.66       198.61 o
   9  17   6      10522.08      10950.05       311.14 o
  11  17   6       6609.64       6728.88       298.99 o
  13  17   6        792.42        811.70        87.56 o
  15  17   6       1773.68       1921.28       135.63 o
 -12  18   6        517.84        254.55        38.96 o
 -10  18   6        156.72        117.13        70.37 o
  -8  18   6       1766.58       1558.85       222.07 o
  -6  18   6        926.76        967.24       160.31 o
  -4  18   6         23.55         75.42        72.67 o
  -2  18   6       1609.14       1647.24       162.46 o
   0  18   6        385.27        409.87        63.11 o
   2  18   6       2167.00       2170.52       168.94 o
   4  18   6        858.12        767.44        88.16 o
   6  18   6         31.32         37.84        50.10 o
   8  18   6        299.42        391.24        61.10 o
  10  18   6        965.20        839.75       105.91 o
  12  18   6       1059.48       1115.44       120.59 o
  -9  19   6       4296.18       4652.08       384.54 o
  -7  19   6       5210.15       5945.15       423.81 o
  -5  19   6       2526.05       2683.87       277.96 o
  -3  19   6         43.04        -35.83        35.83 o
  -1  19   6       6281.30       6748.90       321.49 o
   1  19   6      10805.07      10920.94       347.79 o
   3  19   6       2607.48       2601.53       177.54 o
   5  19   6        110.10         56.07        57.29 o
   7  19   6       4481.56       4908.74       237.64 o
   9  19   6       3523.51       3681.24       241.36 o
  -2  20   6        212.73        267.45        53.65 o
   0  20   6        263.72         58.30        45.04 o
   2  20   6        740.83        604.14        86.82 o
 -29   1   7       1526.29       1596.94       173.82 o
 -27   1   7        952.11        887.01       118.13 o
 -25   1   7      16678.75      17217.46       363.65 o
 -23   1   7      20421.87      18818.15       540.19 o
 -21   1   7      38702.04      39290.77       626.54 o
 -19   1   7       2245.60       2117.01       139.18 o
 -17   1   7      22178.75      23499.62       446.39 o
 -15   1   7      87090.01      85640.60       807.36 o
 -13   1   7      92700.65      92295.41       894.38 o
 -11   1   7      25082.19      25356.64       490.91 o
  -9   1   7      10236.05      11214.56       277.04 o
  -7   1   7     219510.00     225537.98       935.74 o
  -5   1   7     266544.16     275350.91      2021.06 o
  -3   1   7     115166.34     122338.51       810.49 o
  -1   1   7        752.93        805.46       127.04 o
   1   1   7     182126.06     182019.23      1400.90 o
   3   1   7     219695.83     221385.03      1626.79 o
   5   1   7     254988.69     257526.17      1688.40 o
   7   1   7      18326.35      18585.53       239.55 o
   9   1   7      40125.84      39460.02       373.53 o
  11   1   7      86167.89      84724.18       581.51 o
  13   1   7      76392.20      77761.68       672.63 o
  15   1   7      33018.44      33541.62       467.24 o
  17   1   7        209.36        248.84        38.63 o
  19   1   7      31747.87      31521.75       489.57 o
  21   1   7      44826.96      44796.57       588.90 o
  23   1   7      13292.16      13428.04       430.14 o
  25   1   7       2437.71       2473.85       221.46 o
  27   1   7       3231.18       3435.97       276.29 o
 -28   2   7        262.52        304.22       100.03 o
 -26   2   7       1648.16       1944.44       130.01 o
 -24   2   7        446.43        458.65        65.66 o
 -22   2   7         13.36         44.35        68.75 o
 -20   2   7         86.51         67.97        25.62 o
 -18   2   7        386.77        314.64        48.84 o
 -16   2   7        283.42        229.72        33.29 o
 -14   2   7       3544.75       3670.81       206.25 o
 -12   2   7        202.30        230.85        44.09 o
 -10   2   7       2010.57       2047.17       126.17 o
  -8   2   7       1540.60       1573.55        85.10 o
  -6   2   7        130.37        138.77        17.38 o
  -4   2   7       5287.16       5197.64       120.69 o
  -2   2   7      39698.45      41326.06       323.95 o
   0   2   7        327.99        411.23        41.87 o
   2   2   7       4462.89       4577.75        96.45 o
   4   2   7       5149.95       4970.31        97.50 o
   6   2   7       1017.38       1048.12        70.08 o
   8   2   7          0.92         33.10        20.87 o
  10   2   7        362.49        277.93        35.43 o
  12   2   7      23531.29      22567.69       297.48 o
  14   2   7        285.95        313.15        28.61 o
  16   2   7        586.39        564.60        58.13 o
  18   2   7       2408.90       2374.75       135.84 o
  20   2   7        467.84        372.37        69.35 o
  22   2   7       1145.59       1019.94        90.71 o
  24   2   7        270.01        296.37        46.42 o
  26   2   7        322.19        173.58        52.14 o
  28   2   7        190.46        196.80        60.99 o
 -27   3   7        605.56        658.64        78.53 o
 -25   3   7      11637.06      11670.06       323.14 o
 -23   3   7      35417.12      36086.91       652.12 o
 -21   3   7      22200.88      22214.82       497.32 o
 -19   3   7        113.36         84.56        26.11 o
 -17   3   7      22493.05      23266.11       341.75 o
 -15   3   7      95997.98      95229.82       907.65 o
 -13   3   7      47290.16      48541.98       753.66 o
 -11   3   7      22088.03      22009.33       475.82 o
  -9   3   7       4458.53       4209.26       145.03 o
  -7   3   7     116116.12     117977.26       628.68 o
  -5   3   7     203930.02     205179.06      1546.61 o
  -3   3   7     177608.75     185068.31      1463.01 o
  -1   3   7       1876.60       2114.50        92.29 o
   1   3   7      68225.28      70443.48       483.22 o
   3   3   7     254376.12     254841.23       914.68 o
   5   3   7     117317.37     109325.20      1042.07 o
   7   3   7      14657.80      14377.22       271.77 o
   9   3   7      13881.68      13493.02       267.12 o
  11   3   7      83977.71      82225.36       895.77 o
  13   3   7      83065.39      82122.28       802.41 o
  15   3   7      37473.22      37915.95       521.92 o
  17   3   7        300.03        310.68        42.24 o
  19   3   7      20003.69      19901.52       419.43 o
  21   3   7      28370.89      27881.76       514.26 o
  23   3   7      16954.26      16509.28       404.50 o
  25   3   7       2039.45       1905.90       134.55 o
  27   3   7       1607.98       1636.93       160.89 o
 -28   4   7       1077.76       1122.85       118.10 o
 -26   4   7       1130.93       1346.65       102.05 o
 -24   4   7       3075.83       2996.60       176.50 o
 -22   4   7        802.35        711.91        86.27 o
 -20   4   7       1149.95       1252.37       107.72 o
 -18   4   7       3077.26       2967.53       113.36 o
 -16   4   7       2072.03       1908.61        99.69 o
 -14   4   7      16426.14      16669.28       534.21 o
 -12   4   7       8176.80       7890.89       302.99 o
 -10   4   7       4349.97       4519.00       138.08 o
  -8   4   7       7635.97       7880.78       169.98 o
  -6   4   7      11753.35      11982.84       178.54 o
  -4   4   7       3179.23       2745.06       112.69 o
  -2   4   7      17564.65      19250.06       326.35 o
   0   4   7      10480.43      10089.00       207.16 o
   2   4   7      61915.01      65231.09       479.64 o
   4   4   7       5272.74       5927.54       120.25 o
   6   4   7       2123.72       2540.01        79.78 o
   8   4   7        275.63        260.92        25.40 o
  10   4   7        171.66        188.14        23.72 o
  12   4   7       4457.27       4409.81       132.90 o
  14   4   7        534.41        562.04        46.25 o
  16   4   7        428.25        342.99        50.23 o
  18   4   7         30.69         17.16        40.11 o
  20   4   7        849.10        788.77        82.89 o
  22   4   7       7960.90       8286.62       276.24 o
  24   4   7       3236.08       3504.36       182.91 o
  26   4   7       1413.62       1309.21       116.31 o
 -27   5   7        563.27        569.14        87.63 o
 -25   5   7       8589.51       7593.33       638.38 o
 -23   5   7      16362.28      16466.09       356.25 o
 -21   5   7      15741.74      15877.81       385.33 o
 -19   5   7       3342.36       3403.43       178.99 o
 -17   5   7      10814.93      10766.13       320.09 o
 -15   5   7      51437.67      52143.22       996.40 o
 -13   5   7     136440.52     136195.27      1534.39 o
 -11   5   7      25815.62      25188.58       348.00 o
  -9   5   7      12558.26      12772.45       206.05 o
  -7   5   7      87583.46      85128.75       812.92 o
  -5   5   7     148374.77     149656.36       734.83 o
  -3   5   7      74984.34      74617.63       663.63 o
  -1   5   7        768.84       1141.22        73.14 o
   1   5   7      52422.41      51702.57       344.65 o
   3   5   7     140597.59     139426.72       818.23 o
   5   5   7      86239.24      86525.09       712.08 o
   7   5   7      22701.85      23257.51       299.52 o
   9   5   7       1846.10       1836.32        74.90 o
  11   5   7      59929.11      58874.38       537.74 o
  13   5   7     102966.06     100530.22      1077.09 o
  15   5   7      18152.52      17493.49       341.39 o
  17   5   7        452.49        447.70        44.09 o
  19   5   7       7846.51       7907.34       271.55 o
  21   5   7      18918.83      19243.28       444.61 o
  23   5   7      18781.38      18774.36       455.15 o
  25   5   7       2667.19       2456.30       168.72 o
  27   5   7       1547.37       1550.84       142.37 o
 -26   6   7       1073.59       1039.66       132.01 o
 -24   6   7       4231.71       4194.49       304.33 o
 -22   6   7       4054.28       3898.52       312.53 o
 -20   6   7         97.58        148.64        39.65 o
 -18   6   7         90.08         59.85        82.85 o
 -16   6   7       2127.29       2265.04       135.52 o
 -14   6   7       8582.43       8354.72       399.87 o
 -12   6   7       2865.09       2961.63       125.01 o
 -10   6   7         68.13         48.59        22.20 o
  -8   6   7         63.89         72.64        38.31 o
  -6   6   7       1421.76       1157.81        68.25 o
  -4   6   7      38629.02      40678.00       464.03 o
  -2   6   7      25246.27      26338.42       365.28 o
   0   6   7       3791.25       3810.90        94.83 o
   2   6   7      18451.47      18230.08       203.43 o
   4   6   7      41521.36      40865.98       385.73 o
   6   6   7      14691.57      13577.51       290.85 o
   8   6   7       1263.52       1132.35        87.33 o
  10   6   7       6399.24       6487.41       180.69 o
  12   6   7      48093.06      46840.39       445.88 o
  14   6   7       3100.92       2998.65        89.08 o
  16   6   7       1243.98       1214.49        99.54 o
  18   6   7       2880.05       3005.27       170.44 o
  20   6   7       1982.72       1974.31       143.30 o
  22   6   7       2635.90       2919.82       176.06 o
  24   6   7        131.45        165.72        45.22 o
  26   6   7        485.48        399.42        59.51 o
 -27   7   7        701.17        652.01        93.57 o
 -25   7   7       8913.96       8821.06       455.97 o
 -23   7   7      25178.14      25197.25       832.97 o
 -21   7   7       4752.42       4867.06       358.76 o
 -19   7   7          7.27         47.33        41.62 o
 -17   7   7      11045.66      10144.15       233.00 o
 -15   7   7      46797.49      47859.40       553.95 o
 -13   7   7      52075.11      51176.94       502.94 o
 -11   7   7       2068.76       2089.71       147.54 o
  -9   7   7       8185.09       8703.50       310.16 o
  -7   7   7      23095.53      23453.82       516.64 o
  -5   7   7      58136.23      57817.32       548.00 o
  -3   7   7      72366.20      70698.99       460.34 o
  -1   7   7       3221.57       3072.75       116.52 o
   1   7   7      70536.09      69345.55       403.34 o
   3   7   7     128594.29     125256.55       750.31 o
   5   7   7      64492.46      63740.61       582.35 o
   7   7   7      19575.76      19311.46       355.11 o
   9   7   7        143.72        171.41        37.40 o
  11   7   7      59424.89      58096.43       648.62 o
  13   7   7     122864.51     120620.71      1154.80 o
  15   7   7      10321.57       9998.90       204.73 o
  17   7   7       1778.41       1702.75       120.86 o
  19   7   7       9933.15       9861.95       314.34 o
  21   7   7       7802.90       7996.88       297.91 o
  23   7   7      11049.12      11146.95       350.33 o
  25   7   7       1366.87       1412.75       129.60 o
 -26   8   7         74.43         86.74       149.39 o
 -24   8   7        937.50        968.22       163.36 o
 -22   8   7       6257.38       6516.33       425.14 o
 -20   8   7       4907.16       4786.10       356.65 o
 -18   8   7         81.09        127.48       135.21 o
 -16   8   7       5249.86       5083.22       194.67 o
 -14   8   7      32432.10      32323.29       656.64 o
 -12   8   7      27046.29      25593.08       616.19 o
 -10   8   7        268.72        218.97        47.83 o
  -8   8   7      18905.22      18502.84       535.97 o
  -6   8   7      48272.11      48202.47       684.31 o
  -4   8   7      17756.03      17552.01       299.63 o
  -2   8   7         52.34         59.19        18.81 o
   0   8   7       5817.43       6128.40       113.43 o
   2   8   7       7557.08       7421.24       114.72 o
   4   8   7       8316.55       8033.53       188.42 o
   6   8   7      10066.00       9889.17       224.72 o
   8   8   7          3.87         32.07        23.26 o
  10   8   7      13323.45      12853.50       242.56 o
  12   8   7      14473.21      13740.75       435.21 o
  14   8   7       6184.91       6358.84       217.49 o
  16   8   7        107.81        149.42        24.63 o
  18   8   7        723.86        715.66        72.06 o
  20   8   7       6033.48       6320.92       245.05 o
  22   8   7       4338.76       4645.10       224.55 o
  24   8   7       1007.31        808.97       124.58 o
 -25   9   7       5767.10       6150.04       365.81 o
 -23   9   7      13355.10      13610.20       636.24 o
 -21   9   7       4321.98       4154.04       342.75 o
 -19   9   7        311.24        264.35        61.62 o
 -17   9   7       5631.58       5223.44       364.09 o
 -15   9   7      33875.84      32736.53       796.67 o
 -13   9   7      52515.35      52431.48       852.09 o
 -11   9   7       6338.87       6141.61       291.92 o
  -9   9   7      14107.45      13797.47       633.96 o
  -7   9   7      28808.11      28262.62       548.45 o
  -5   9   7      52312.35      52928.37       835.18 o
  -3   9   7      56886.12      55447.59       406.20 o
  -1   9   7        877.13        905.80        47.29 o
   1   9   7      62778.79      63008.70       336.03 o
   3   9   7      67288.39      68507.01       384.94 o
   5   9   7       7624.85       7809.59       168.00 o
   7   9   7       3537.76       3582.04       108.67 o
   9   9   7         55.05        107.92        35.94 o
  11   9   7      24880.15      24538.79       334.59 o
  13   9   7      32057.08      32506.49       558.17 o
  15   9   7      18886.27      18266.61       435.70 o
  17   9   7         41.67         43.26        14.14 o
  19   9   7       3076.61       3133.86       235.66 o
  21   9   7      13061.34      13428.24       507.76 o
  23   9   7      16644.41      17826.12       676.16 o
  25   9   7        752.92        672.36       215.89 o
 -24  10   7       4289.11       4362.27       368.44 o
 -22  10   7       8400.52       8233.07       501.07 o
 -20  10   7       2796.28       3088.25       308.10 o
 -18  10   7       5382.95       5397.99       394.93 o
 -16  10   7      10310.60       9694.92       392.07 o
 -14  10   7       8072.12       7970.19       210.38 o
 -12  10   7       3287.27       3464.45       224.52 o
 -10  10   7       3721.82       3648.26       267.15 o
  -8  10   7       1463.79       1296.81       157.43 o
  -6  10   7      38995.46      38911.43       660.93 o
  -4  10   7      23357.55      23364.94       419.28 o
  -2  10   7       2214.56       2167.55        69.91 o
   0  10   7       5266.31       5350.06        96.47 o
   2  10   7      19966.99      19640.64       211.34 o
   4  10   7      55831.16      55051.09       414.46 o
   6  10   7      13446.12      12672.87       229.84 o
   8  10   7       4082.97       3934.84       182.83 o
  10  10   7      16870.33      16999.71       256.67 o
  12  10   7      14771.27      13809.96       361.33 o
  14  10   7      11408.41      10863.91       345.85 o
  16  10   7        996.17       1068.13        80.45 o
  18  10   7       3919.10       4101.15       269.98 o
  20  10   7      12346.60      12829.40       495.94 o
  22  10   7       2231.39       2094.82       227.13 o
  24  10   7         67.02        -25.24       113.56 o
 -23  11   7       7157.46       7334.50       487.34 o
 -21  11   7       1748.00       1562.98       215.06 o
 -19  11   7          0.50         59.75        89.58 o
 -17  11   7       4993.46       4583.63       276.82 o
 -15  11   7      13278.21      12684.87       487.40 o
 -13  11   7      10725.63      10398.84       410.61 o
 -11  11   7       4498.30       4691.61       318.92 o
  -9  11   7       7488.02       7398.17       400.53 o
  -7  11   7       6114.02       6055.40       360.02 o
  -5  11   7      30421.76      30917.86       600.34 o
  -3  11   7      32310.42      32596.18       328.05 o
  -1  11   7       4704.11       4644.76        96.42 o
   1  11   7      17955.55      17891.51       187.78 o
   3  11   7      48617.38      48350.54       325.54 o
   5  11   7      24755.27      24636.62       287.00 o
   7  11   7       6316.61       6220.10       166.53 o
   9  11   7       1912.48       1891.70       118.91 o
  11  11   7      21107.03      20795.43       379.59 o
  13  11   7      24260.81      23715.75       403.43 o
  15  11   7       6742.02       6507.83       223.47 o
  17  11   7        189.49        183.09        34.70 o
  19  11   7       2810.35       2977.60       189.90 o
  21  11   7       6438.40       6929.49       500.55 o
  23  11   7       3764.56       3477.06       357.72 o
 -22  12   7       8377.86       8922.76       551.67 o
 -20  12   7       5177.54       5730.83       430.06 o
 -18  12   7        795.75        743.54       120.46 o
 -16  12   7      11175.85      10961.15       542.17 o
 -14  12   7       9461.67       9273.57       402.89 o
 -12  12   7      11697.10      11849.56       583.14 o
 -10  12   7       5203.58       5227.40       335.23 o
  -8  12   7       6529.73       6496.16       330.24 o
  -6  12   7      38062.62      38022.29       605.41 o
  -4  12   7      29493.19      29773.76       276.23 o
  -2  12   7        570.02        599.40        34.92 o
   0  12   7       1625.05       1700.02        48.67 o
   2  12   7      18971.63      19021.25       184.19 o
   4  12   7      42456.63      42246.46       336.92 o
   6  12   7       4550.97       4642.71       127.47 o
   8  12   7       3710.01       3940.82       135.51 o
  10  12   7      11719.52      11737.79       285.92 o
  12  12   7       3147.92       3089.36       128.38 o
  14  12   7      10157.96      10417.71       430.11 o
  16  12   7       1730.34       1617.69       119.92 o
  18  12   7       1797.73       1969.46       301.30 o
  20  12   7      12222.42      13112.17       704.01 o
  22  12   7       3528.41       3869.56       390.56 o
 -21  13   7       3882.86       3951.46       357.98 o
 -19  13   7        784.92        918.53       182.88 o
 -17  13   7       1649.23       1547.25       158.25 o
 -15  13   7      13201.27      12336.30       436.90 o
 -13  13   7      11065.42      10957.05       460.94 o
 -11  13   7       2622.36       2943.08       265.09 o
  -9  13   7       1274.12       1190.47       143.73 o
  -7  13   7      24367.26      24122.81       654.04 o
  -5  13   7      16006.17      16089.80       225.60 o
  -3  13   7       1412.38       1460.35        55.65 o
  -1  13   7        201.82        132.39        17.58 o
   1  13   7       4123.45       4200.21       160.30 o
   3  13   7       8399.29       8241.41       123.43 o
   5  13   7      14242.24      14288.87       195.40 o
   7  13   7       3265.88       3092.33       105.91 o
   9  13   7         31.06         11.82        22.39 o
  11  13   7       4700.51       4810.70       179.52 o
  13  13   7       4366.30       4307.09       256.95 o
  15  13   7       6047.65       5658.92       303.97 o
  17  13   7        306.29        282.29        46.00 o
  19  13   7       1424.92       2434.25       534.62 o
  21  13   7       3121.59       3938.20       479.34 o
 -20  14   7       3525.28       3699.49       362.77 o
 -18  14   7        266.04        243.20        69.18 o
 -16  14   7       5955.35       6050.55       313.10 o
 -14  14   7       8499.55       8269.22       416.55 o
 -12  14   7       6001.18       6297.18       400.90 o
 -10  14   7       1671.12       1665.86       205.87 o
  -8  14   7      10203.55       9924.49       438.73 o
  -6  14   7      22292.52      22570.30       321.48 o
  -4  14   7      10277.25      10457.60       295.05 o
  -2  14   7       2014.45       1989.75       146.04 o
   0  14   7        406.12        381.84        44.27 o
   2  14   7       9186.65       9292.43       239.43 o
   4  14   7      24080.73      24088.86       288.03 o
   6  14   7      11237.66      11094.04       210.37 o
   8  14   7        378.19        400.45        42.52 o
  10  14   7      15411.56      16126.03       318.42 o
  12  14   7       6712.92       7101.00       268.23 o
  14  14   7       7955.46       7756.45       342.31 o
  16  14   7       1941.39       1984.17       169.40 o
  18  14   7       3450.27       3038.14       619.53 o
  20  14   7       5044.42       5942.18       852.26 o
 -19  15   7         63.94        -61.36        61.36 o
 -17  15   7       2091.05       2065.70       182.81 o
 -15  15   7       1965.99       1866.85       195.43 o
 -13  15   7        691.03        554.52        86.60 o
 -11  15   7       1488.33       1448.59       185.90 o
  -9  15   7        221.03        293.04       112.24 o
  -7  15   7       6590.26       6714.81       366.85 o
  -5  15   7      10275.44      10244.25       378.90 o
  -3  15   7       2743.15       2585.61       149.16 o
  -1  15   7          8.55         49.57        32.93 o
   1  15   7        259.28        312.70        49.04 o
   3  15   7       8523.45       8810.52       290.36 o
   5  15   7      14083.37      13721.48       367.04 o
   7  15   7       1878.60       1867.91       100.19 o
   9  15   7       2490.73       2509.11       113.32 o
  11  15   7       2084.28       2142.47       109.87 o
  13  15   7       3352.18       3384.58       163.48 o
  15  15   7       3577.52       3642.63       219.06 o
  17  15   7        248.92        207.00        53.86 o
 -16  16   7       3753.98       3864.01       288.13 o
 -14  16   7       9515.95      10416.25       551.91 o
 -12  16   7       5665.55       5768.55       412.82 o
 -10  16   7        200.45        285.62        99.86 o
  -8  16   7       3145.86       2941.74       280.08 o
  -6  16   7      11825.94      12412.47       510.93 o
  -4  16   7      12723.18      12999.04       319.44 o
  -2  16   7       2712.38       2624.05       151.01 o
   0  16   7        334.21        366.85        51.17 o
   2  16   7       9375.14       9355.79       327.05 o
   4  16   7      10543.84      10841.33       331.67 o
   6  16   7       5826.57       5878.99       244.76 o
   8  16   7         14.57         31.38        29.04 o
  10  16   7       3331.15       3590.81       156.49 o
  12  16   7       9869.88      10222.72       325.95 o
  14  16   7       4069.30       4235.65       180.43 o
  16  16   7        211.23         98.30        30.44 o
 -15  17   7       2246.44       2340.98       231.57 o
 -13  17   7        677.31        572.71       142.93 o
 -11  17   7          5.76       -113.32       113.32 o
  -9  17   7        146.08        118.36        62.24 o
  -7  17   7       2915.22       2929.15       285.69 o
  -5  17   7       4105.71       4366.81       304.24 o
  -3  17   7       1390.19       1422.56       102.05 o
  -1  17   7        276.84        145.52        78.12 o
   1  17   7         15.07         75.01        85.61 o
   3  17   7       2310.77       2258.60       163.79 o
   5  17   7       2594.20       2590.85       165.80 o
   7  17   7         82.93         27.75        43.78 o
   9  17   7          7.13          1.35        35.81 o
  11  17   7        512.73        453.73        76.60 o
  13  17   7       1525.91       1623.60       115.63 o
 -12  18   7       4851.69       5170.19       407.47 o
 -10  18   7        197.00        179.29        47.18 o
  -8  18   7       2968.45       3188.53       310.44 o
  -6  18   7       5316.23       5275.49       387.34 o
  -4  18   7       7337.81       7474.14       346.76 o
  -2  18   7       2552.58       2465.22       135.63 o
   0  18   7       1956.99       2201.90       139.81 o
   2  18   7       8809.13       9504.54       363.11 o
   4  18   7       7720.11       7950.95       318.14 o
   6  18   7       5142.97       5513.55       268.98 o
   8  18   7        104.85         48.76        44.96 o
  10  18   7       4434.63       4796.75       262.52 o
  12  18   7       8030.61       8503.15       346.13 o
  -9  19   7        131.73         59.16        63.57 o
  -7  19   7        337.84        231.76        82.87 o
  -5  19   7        361.71        483.32       130.51 o
  -3  19   7        334.41        286.71       139.12 o
  -1  19   7         10.22         10.30        47.31 o
   1  19   7        438.98        608.47        86.69 o
   3  19   7        575.08        448.07       150.72 o
   5  19   7        344.28        355.63        51.58 o
   7  19   7       1678.94       1719.04       140.07 o
 -28   0   8       5245.25       4961.85       438.54 o
 -26   0   8      10053.68      10013.55       604.34 o
 -24   0   8        522.19        703.10       123.06 o
 -22   0   8      15198.18      15480.70       575.97 o
 -20   0   8      56876.62      56050.40      1060.10 o
 -18   0   8      37828.31      37970.70       836.59 o
 -16   0   8       2626.52       2578.98       207.98 o
 -14   0   8      24157.22      23893.88       764.51 o
 -12   0   8      71704.54      72879.88      1242.54 o
 -10   0   8     252049.98     253645.28      2125.99 o
  -8   0   8     101242.57     106078.64       870.09 o
  -6   0   8      35548.29      35651.64       587.74 o
  -4   0   8     207417.38     206426.25      1339.86 o
   2   0   8      12089.35      12799.59       212.15 o
   4   0   8     129855.25     130906.12       693.17 o
   6   0   8      87381.01      81452.10       560.23 o
   8   0   8     101664.61     104270.79       865.09 o
  10   0   8      13873.17      14176.42       343.52 o
  12   0   8       2814.61       2719.31       107.71 o
  14   0   8      23247.12      22343.74       352.98 o
  16   0   8      85433.81      83820.45      1057.40 o
  18   0   8      18672.09      18433.45       486.61 o
  20   0   8        170.11        197.32        80.67 o
  22   0   8       8935.62       8909.90       516.04 o
  24   0   8      22594.45      22725.74       875.54 o
  26   0   8      16802.28      16980.81       794.85 o
  28   0   8       1513.61       1426.03       229.09 o
 -29   1   8        405.08        330.69        83.64 o
 -27   1   8       1144.79       1187.09       150.41 o
 -25   1   8        676.03        739.15        71.11 o
 -23   1   8       1614.51       1755.52       138.66 o
 -21   1   8       2611.94       2589.09       162.67 o
 -19   1   8        304.73        305.49        51.99 o
 -17   1   8        313.54        324.00        45.17 o
 -15   1   8       1349.00       1295.61       112.74 o
 -13   1   8       2323.51       2152.38       155.30 o
 -11   1   8       5043.81       5308.03       226.40 o
  -9   1   8       6821.84       7668.21       173.98 o
  -7   1   8        306.70        357.82        45.68 o
  -5   1   8       8146.29       8212.48       250.16 o
  -3   1   8       2699.73       2935.11       116.77 o
  -1   1   8       2052.84       2057.33       213.43 o
   1   1   8      12696.03      14116.80       217.35 o
   3   1   8        532.48        587.94        34.69 o
   5   1   8       3063.80       3384.47        89.67 o
   7   1   8       4897.92       4781.23       108.38 o
   9   1   8      15372.69      15376.92       257.13 o
  11   1   8       1831.08       1927.78        99.24 o
  13   1   8       2971.91       3089.82       110.30 o
  15   1   8       2030.67       2143.63       116.71 o
  17   1   8        236.40        138.26        32.29 o
  19   1   8        412.86        364.51        39.63 o
  21   1   8        159.14        205.48        39.86 o
  23   1   8        180.11        146.19       118.60 o
  25   1   8         24.90        -53.47        53.47 o
  27   1   8          0.80        -34.60        74.67 o
 -28   2   8      12302.43      12231.17       412.45 o
 -26   2   8       6044.19       6179.39       234.48 o
 -24   2   8        377.09        329.02        60.99 o
 -22   2   8      24229.67      22605.02       457.19 o
 -20   2   8      68852.86      69466.95       829.20 o
 -18   2   8      19371.99      20356.13       431.34 o
 -16   2   8        107.99        185.77        38.34 o
 -14   2   8      19676.54      19104.49       483.64 o
 -12   2   8      69043.77      70222.85      1006.16 o
 -10   2   8     101245.79     101717.66       922.26 o
  -8   2   8      40469.95      41120.25       502.16 o
  -6   2   8       1414.32       1211.89        72.33 o
  -4   2   8     144887.05     151099.95       957.53 o
  -2   2   8     161325.47     165778.28       656.66 o
   0   2   8     139858.17     139149.06       977.58 o
   2   2   8       3332.16       3116.92        83.65 o
   4   2   8      59825.89      58657.62       362.61 o
   6   2   8     250613.73     244238.94      1302.13 o
   8   2   8     193545.56     195096.80      1024.21 o
  10   2   8      31812.64      33283.23       442.35 o
  12   2   8       4307.21       4502.60       162.99 o
  14   2   8     121763.43     122081.58       906.21 o
  16   2   8      69982.34      70263.43       726.44 o
  18   2   8      19472.09      19915.22       404.06 o
  20   2   8       1746.81       1644.50       118.30 o
  22   2   8      14784.37      14731.26       365.56 o
  24   2   8      12126.15      11747.27       325.76 o
  26   2   8      12836.50      13143.73       534.73 o
 -27   3   8       1221.86       1241.20       108.78 o
 -25   3   8          3.05         80.87        58.75 o
 -23   3   8       2233.00       2459.73       172.06 o
 -21   3   8        530.69        462.51        86.75 o
 -19   3   8        473.89        528.36        52.13 o
 -17   3   8      14351.95      13985.88       372.31 o
 -15   3   8       1619.86       1424.49       137.38 o
 -13   3   8       4596.05       4329.59       229.16 o
 -11   3   8      21649.22      20986.89       452.69 o
  -9   3   8       4211.86       4589.73       154.37 o
  -7   3   8       7514.56       8371.35       201.75 o
  -5   3   8        206.49        116.12        16.98 o
  -3   3   8      39176.46      39671.15       378.37 o
  -1   3   8      17604.90      17148.91       276.04 o
   1   3   8       7323.55       7659.84       198.78 o
   3   3   8      48488.39      50632.47       347.17 o
   5   3   8       5813.92       7036.86       142.26 o
   7   3   8       1671.92       1775.64        98.45 o
   9   3   8       6414.58       6283.14       186.56 o
  11   3   8          7.01         52.61        20.30 o
  13   3   8       3606.16       3818.67       169.28 o
  15   3   8        265.95        191.04        37.40 o
  17   3   8        267.86        198.37        44.12 o
  19   3   8        199.60        150.28        41.97 o
  21   3   8        447.18        383.09        54.64 o
  23   3   8       1667.63       1736.43       131.41 o
  25   3   8       1163.94       1182.44       106.35 o
  27   3   8        130.63        141.91        60.88 o
 -28   4   8       7449.35       7632.90       326.52 o
 -26   4   8       2995.74       3131.53       160.27 o
 -24   4   8       2170.81       2165.77       150.45 o
 -22   4   8      10139.01      10159.54       333.91 o
 -20   4   8      34214.19      34855.77       608.23 o
 -18   4   8      45743.22      44982.17       503.63 o
 -16   4   8       5569.13       5518.02       327.47 o
 -14   4   8      21610.23      23186.07       557.64 o
 -12   4   8     147974.97     150428.20      1350.77 o
 -10   4   8     108680.37     108521.77       715.67 o
  -8   4   8      35748.89      36251.55       447.30 o
  -6   4   8      15630.27      16232.68       263.88 o
  -4   4   8     139406.30     142362.98      1007.46 o
  -2   4   8     255944.64     265881.50      1271.40 o
   0   4   8      89421.84      90762.28       717.45 o
   2   4   8       4860.27       5294.47       139.49 o
   4   4   8      55897.37      54107.50       390.55 o
   6   4   8     129509.73     126124.55       601.26 o
   8   4   8     105050.91     105463.29       537.72 o
  10   4   8       9712.29       9962.76       228.99 o
  12   4   8      10985.82      10966.02       260.05 o
  14   4   8      37111.19      36946.93       401.11 o
  16   4   8      37934.13      35660.17       858.12 o
  18   4   8      18563.18      18541.93       386.37 o
  20   4   8       1055.39       1021.96        90.32 o
  22   4   8       7951.46       8130.08       276.60 o
  24   4   8      23536.43      23431.35       485.81 o
  26   4   8      12195.84      12255.98       353.23 o
 -27   5   8       3782.27       3988.72       246.46 o
 -25   5   8          9.72         15.95        42.30 o
 -23   5   8       2346.00       2428.58       148.30 o
 -21   5   8       1317.57       1509.42       129.46 o
 -19   5   8       1889.67       2081.08       147.15 o
 -17   5   8       1622.68       1718.74       131.93 o
 -15   5   8        309.25        201.97       112.22 o
 -13   5   8      20953.45      20641.91       607.79 o
 -11   5   8       7838.61       7511.18       189.73 o
  -9   5   8        103.22        161.82        41.51 o
  -7   5   8        966.24       1134.67        56.72 o
  -5   5   8       2381.46       2851.15       104.52 o
  -3   5   8      18607.38      18507.22       348.69 o
  -1   5   8      35219.34      35572.95       390.84 o
   1   5   8       1076.06       1520.37        69.64 o
   3   5   8       3118.39       2933.28       106.30 o
   5   5   8       6659.56       6256.05       141.72 o
   7   5   8      14968.25      14263.03       240.98 o
   9   5   8      17733.17      17114.08       260.03 o
  11   5   8        143.60        108.06        20.84 o
  13   5   8      30159.78      30005.84       442.41 o
  15   5   8       9020.84       8785.01       191.79 o
  17   5   8        901.72        800.20        76.15 o
  19   5   8          8.81         25.93        46.50 o
  21   5   8        213.22        276.04        58.22 o
  23   5   8       4259.70       4180.56       205.53 o
  25   5   8       1158.73       1091.89        99.31 o
  27   5   8        324.60        417.69        55.79 o
 -26   6   8       2034.87       2150.11       224.77 o
 -24   6   8         31.76         27.51        38.72 o
 -22   6   8      17599.58      17472.33       323.20 o
 -20   6   8      23567.34      24496.07       448.73 o
 -18   6   8      28439.79      28386.82       514.07 o
 -16   6   8       1310.72       1297.28       168.59 o
 -14   6   8      45518.54      45173.07       952.81 o
 -12   6   8      88636.11      86709.82       656.04 o
 -10   6   8      26649.04      26199.23       515.36 o
  -8   6   8       2875.41       2741.95       164.78 o
  -6   6   8         84.82        124.51        16.78 o
  -4   6   8      73928.69      74041.90       652.28 o
  -2   6   8     228946.78     234542.72      1157.13 o
   0   6   8      60694.38      59930.65       463.02 o
   2   6   8        739.98        916.51        48.41 o
   4   6   8      30932.58      31476.88       263.20 o
   6   6   8      77726.95      76868.23       729.19 o
   8   6   8      93557.35      93566.48       813.29 o
  10   6   8      16496.86      16857.09       283.39 o
  12   6   8      22214.50      21673.64       293.92 o
  14   6   8      53879.88      52164.72       752.90 o
  16   6   8      35053.56      32299.31       833.63 o
  18   6   8      15031.72      15292.55       367.90 o
  20   6   8       1555.54       1561.33       125.32 o
  22   6   8       7815.10       8027.79       280.79 o
  24   6   8      21091.55      21274.33       474.14 o
  26   6   8       5313.81       5030.56       235.53 o
 -27   7   8       2037.54       2207.43       195.11 o
 -25   7   8        430.75        430.41       132.91 o
 -23   7   8        904.10        973.01       165.08 o
 -21   7   8       4185.55       4487.47       347.85 o
 -19   7   8      10737.31      10485.54       246.49 o
 -17   7   8       6428.06       6699.62       171.45 o
 -15   7   8       1139.63       1132.63        91.41 o
 -13   7   8      11958.03      11461.85       404.02 o
 -11   7   8      30925.00      29943.18       582.50 o
  -9   7   8       6551.24       6487.37       246.16 o
  -7   7   8         34.40         85.71        39.71 o
  -5   7   8      12139.26      12328.92       262.51 o
  -3   7   8      14087.24      13893.16       288.62 o
  -1   7   8      32867.03      33190.00       406.99 o
   1   7   8       4667.94       4652.61       115.15 o
   3   7   8      12258.05      12933.87       210.53 o
   5   7   8      10900.54      10277.16       210.01 o
   7   7   8      27648.04      26810.95       412.60 o
   9   7   8       2282.03       2373.44       124.63 o
  11   7   8        438.16        527.20        47.03 o
  13   7   8       3806.96       3721.53        86.29 o
  15   7   8       9283.80       9537.58       247.29 o
  17   7   8       3068.75       3179.35       157.85 o
  19   7   8        355.45        327.94        48.32 o
  21   7   8       1073.42       1156.00       105.28 o
  23   7   8       3705.33       3623.59       187.20 o
  25   7   8       5218.30       5459.09       285.71 o
 -26   8   8        842.62        381.09       114.38 o
 -24   8   8        521.53        291.57        81.87 o
 -22   8   8       6358.59       6829.85       446.03 o
 -20   8   8      14271.44      15116.42       644.80 o
 -18   8   8      26363.34      26035.53       960.95 o
 -16   8   8       1421.93       1485.74        71.64 o
 -14   8   8      15449.07      15012.76       480.01 o
 -12   8   8      60844.18      58562.50       996.01 o
 -10   8   8      36298.27      36244.35       632.02 o
  -8   8   8      14559.82      14516.32       482.24 o
  -6   8   8        327.81        330.58        46.29 o
  -4   8   8      50302.31      49254.36       380.12 o
  -2   8   8     190013.41     187803.33       935.06 o
   0   8   8      32453.61      32460.65       318.76 o
   2   8   8       1495.81       1270.12        57.04 o
   4   8   8       9418.95       9448.32       174.01 o
   6   8   8      35678.05      35482.50       403.73 o
   8   8   8      50217.74      50292.37       576.47 o
  10   8   8      19087.36      19008.87       368.74 o
  12   8   8      10762.31      10416.46       183.06 o
  14   8   8      26537.44      25772.98       300.54 o
  16   8   8      18595.58      18899.07       497.07 o
  18   8   8       6394.99       6317.18       208.95 o
  20   8   8        834.82        707.74        85.55 o
  22   8   8       3857.21       3985.34       259.91 o
  24   8   8      11677.02      11596.55       425.02 o
 -25   9   8        658.45        600.64       211.48 o
 -23   9   8         30.31        -80.59        80.59 o
 -21   9   8       6003.91       6101.62       427.09 o
 -19   9   8       9630.73       9720.49       523.57 o
 -17   9   8       1868.17       1928.00       219.89 o
 -15   9   8         17.66         60.19        37.29 o
 -13   9   8       3611.19       3610.54       245.16 o
 -11   9   8      20892.30      20847.51       493.33 o
  -9   9   8      10954.75      10609.11       440.77 o
  -7   9   8        429.34        462.55        88.32 o
  -5   9   8       8804.94       8402.50       281.94 o
  -3   9   8      24060.41      24330.88       288.58 o
  -1   9   8      15115.69      14917.65       214.57 o
   1   9   8      22070.49      21101.87       221.15 o
   3   9   8         80.94         63.01        20.23 o
   5   9   8      68496.59      68237.33       536.79 o
   7   9   8      24859.75      25110.78       324.72 o
   9   9   8       3377.66       3176.20       125.75 o
  11   9   8       1294.64       1252.07        88.08 o
  13   9   8       5822.80       5960.73       228.30 o
  15   9   8      18659.10      18670.66       357.64 o
  17   9   8       5950.00       5633.06       224.51 o
  19   9   8        424.65        406.75        87.82 o
  21   9   8       2722.59       2499.26       200.22 o
  23   9   8       4958.36       5437.37       311.10 o
 -24  10   8        679.79        602.20       127.34 o
 -22  10   8       6843.21       6525.02       445.20 o
 -20  10   8       6538.98       6512.35       439.96 o
 -18  10   8      12309.96      11985.50       697.42 o
 -16  10   8       1255.17       1372.09       154.59 o
 -14  10   8       9479.78       9640.24       418.64 o
 -12  10   8      25584.36      25188.24       621.89 o
 -10  10   8      20228.45      20564.27       639.89 o
  -8  10   8      10986.95      10981.19       467.51 o
  -6  10   8        715.68        728.54        94.18 o
  -4  10   8      46796.08      47138.32       685.12 o
  -2  10   8      46642.28      46791.30       370.08 o
   0  10   8      18535.90      18659.80       196.05 o
   2  10   8       2363.57       2337.36        75.74 o
   4  10   8      11015.97      10795.76       192.27 o
   6  10   8      20562.94      20619.00       291.90 o
   8  10   8      34070.98      33840.46       522.89 o
  10  10   8      16757.64      16444.58       265.70 o
  12  10   8       2126.26       2178.18        95.97 o
  14  10   8      13766.84      13651.34       350.20 o
  16  10   8      12329.95      11834.71       269.87 o
  18  10   8       9745.04       9762.98       386.59 o
  20  10   8       1054.20        905.15       113.00 o
  22  10   8       2139.06       2087.86       192.30 o
  24  10   8       8427.45       8682.70       498.31 o
 -23  11   8         20.46         49.86       138.07 o
 -21  11   8      10400.58      10618.42       580.77 o
 -19  11   8       9638.09       9849.59       654.73 o
 -17  11   8        930.22        910.22       124.05 o
 -15  11   8        843.04        796.33        63.15 o
 -13  11   8       2672.34       2527.62       204.78 o
 -11  11   8      15702.40      15708.62       592.01 o
  -9  11   8      30863.89      30859.15       911.03 o
  -7  11   8         54.28          3.00        34.69 o
  -5  11   8      12828.03      13066.93       405.01 o
  -3  11   8      19817.02      19805.11       271.70 o
  -1  11   8      18492.32      18168.98       210.78 o
   1  11   8       6930.90       6901.36       108.98 o
   3  11   8        181.26        108.66        26.15 o
   5  11   8      15488.47      15994.54       241.45 o
   7  11   8      19706.48      19659.16       306.05 o
   9  11   8       1930.75       1894.01       118.10 o
  11  11   8         32.24         41.31        23.46 o
  13  11   8       1680.02       1835.66       111.88 o
  15  11   8      19634.59      19998.81       441.70 o
  17  11   8      13545.65      13636.24       305.72 o
  19  11   8          9.07         -3.52        62.60 o
  21  11   8       5762.59       6038.83       290.48 o
  23  11   8       1658.97       1795.69       172.21 o
 -22  12   8       4493.80       4207.81       374.10 o
 -20  12   8      11756.00      11905.29       746.37 o
 -18  12   8       2961.76       2817.37       222.10 o
 -16  12   8        135.38        331.11        98.65 o
 -14  12   8       8373.04       8430.45       386.85 o
 -12  12   8       6630.52       6681.39       400.28 o
 -10  12   8      14795.80      14653.47       763.63 o
  -8  12   8       6816.63       6552.13       470.34 o
  -6  12   8       1035.14       1009.51       101.17 o
  -4  12   8       9654.41       9882.49       231.96 o
  -2  12   8      33632.37      33528.94       333.29 o
   0  12   8      12012.79      12081.06       143.43 o
   2  12   8        212.42        163.05        29.13 o
   4  12   8       2273.53       2455.69        87.55 o
   6  12   8      22040.05      22156.31       290.72 o
   8  12   8      21281.67      21032.60       323.66 o
  10  12   8       7802.49       7214.95       204.13 o
  12  12   8       1453.62       1583.10       106.66 o
  14  12   8       6592.91       6562.16       346.69 o
  16  12   8      13215.41      12877.94       337.03 o
  18  12   8       4224.73       4126.57       332.27 o
  20  12   8         15.74        140.96       108.13 o
  22  12   8       1017.11       1260.71       213.71 o
 -21  13   8       4777.56       5003.25       420.39 o
 -19  13   8       7465.45       7631.29       510.18 o
 -17  13   8       1094.64       1139.60       138.22 o
 -15  13   8         16.39         64.49        66.37 o
 -13  13   8       4342.37       4385.83       293.29 o
 -11  13   8      14350.11      15004.22       605.35 o
  -9  13   8      21170.27      21149.95       704.07 o
  -7  13   8        671.31        813.81       121.18 o
  -5  13   8      16630.29      16817.26       320.73 o
  -3  13   8      21883.63      22033.28       218.37 o
  -1  13   8      11031.18      11136.56       141.41 o
   1  13   8       8211.00       8352.62       125.18 o
   3  13   8       3064.69       3100.51        76.85 o
   5  13   8      27649.09      28165.76       294.94 o
   7  13   8      16151.99      16285.61       253.65 o
   9  13   8       2282.22       2269.32       106.60 o
  11  13   8        144.52        142.99        31.85 o
  13  13   8       2640.19       2664.80       199.47 o
  15  13   8      10421.33      10188.89       360.56 o
  17  13   8       9423.33       9354.00       394.57 o
  19  13   8        548.39        605.29       299.31 o
  21  13   8       3347.86       3612.26       375.78 o
 -20  14   8       3380.19       3392.18       351.46 o
 -18  14   8       1389.32       1358.07       146.58 o
 -16  14   8          8.63         25.23        51.54 o
 -14  14   8       1880.66       1937.36       173.77 o
 -12  14   8       6091.44       6095.34       396.63 o
 -10  14   8      11740.98      11502.23       556.99 o
  -8  14   8       1251.79       1081.44       129.46 o
  -6  14   8        699.26        674.22        49.18 o
  -4  14   8      11957.38      11580.21       206.02 o
  -2  14   8       4053.67       4192.35       196.00 o
   0  14   8       5845.17       5709.23       209.09 o
   2  14   8       3287.78       3416.36       145.86 o
   4  14   8       6014.36       5839.91       121.45 o
   6  14   8      13896.62      14118.56       229.30 o
   8  14   8      10313.06       9804.29       196.74 o
  10  14   8        905.50        792.25        62.41 o
  12  14   8        400.69        470.89        60.94 o
  14  14   8       2119.74       1972.08       147.16 o
  16  14   8       3719.07       3710.55       253.34 o
  18  14   8       2937.23       3146.20       599.73 o
 -19  15   8       7130.12       7700.03       531.02 o
 -17  15   8       1540.73       1565.96       162.53 o
 -15  15   8       1175.17       1075.74       152.65 o
 -13  15   8       4982.71       4965.34       368.58 o
 -11  15   8       9781.92      10372.95       535.40 o
  -9  15   8      11062.64      11188.36       550.98 o
  -7  15   8         57.94         34.42        42.82 o
  -5  15   8       3366.01       3409.36       189.55 o
  -3  15   8      14439.27      14002.51       356.96 o
  -1  15   8      10688.38      10929.82       314.57 o
   1  15   8       3541.19       3669.96       169.44 o
   3  15   8       1549.33       1589.80       126.51 o
   5  15   8      16079.58      15558.29       442.49 o
   7  15   8      20509.07      21120.67       304.26 o
   9  15   8       5704.23       5713.90       180.38 o
  11  15   8         24.40         44.44        47.91 o
  13  15   8       6432.51       6601.24       232.67 o
  15  15   8       8347.30       8993.00       294.33 o
  17  15   8       4366.25       4364.52       337.44 o
 -16  16   8        103.32         45.16        33.63 o
 -14  16   8        951.60       1003.72       169.64 o
 -12  16   8       1378.00       1054.18       161.98 o
 -10  16   8       3191.42       3214.51       297.81 o
  -8  16   8       1088.12       1116.82       154.05 o
  -6  16   8       1144.78       1023.76       145.04 o
  -4  16   8        998.47        897.68        86.75 o
  -2  16   8       1578.83       1606.70       120.92 o
   0  16   8       2464.16       2411.43       148.61 o
   2  16   8        810.68        834.09        76.38 o
   4  16   8        160.67         70.57        56.79 o
   6  16   8       4436.85       4437.83       216.86 o
   8  16   8       6011.80       6105.05       190.24 o
  10  16   8        838.73        803.63        70.47 o
  12  16   8        511.06        444.78       111.72 o
  14  16   8        948.34        839.80        75.61 o
  16  16   8       3016.91       2879.61       158.01 o
 -15  17   8         21.36         51.05        49.20 o
 -13  17   8       6720.24       6849.33       516.68 o
 -11  17   8      10426.97      11034.37       579.93 o
  -9  17   8       6645.97       7033.23       458.45 o
  -7  17   8         52.45         12.12        73.22 o
  -5  17   8       4988.85       5302.49       332.94 o
  -3  17   8      10735.50      10953.29       312.00 o
  -1  17   8       7070.47       7265.19       261.09 o
   1  17   8       1393.57       1583.01       118.61 o
   3  17   8       2437.27       2497.11       176.14 o
   5  17   8       8135.52       8709.18       309.87 o
   7  17   8       7943.80       7961.13       296.75 o
   9  17   8       4269.59       4278.96       214.72 o
  11  17   8        252.58        238.11        66.44 o
  13  17   8       3943.80       4323.49       196.82 o
 -12  18   8        815.77        629.69       239.63 o
 -10  18   8        686.43        660.42       115.55 o
  -8  18   8        526.78        524.73       118.01 o
  -6  18   8         19.21         18.53        73.14 o
  -4  18   8       1374.59       1452.00       159.22 o
  -2  18   8       2484.51       2259.42       137.96 o
   0  18   8        655.78        574.08        76.81 o
   2  18   8        283.85        340.33        70.79 o
   4  18   8        672.77        711.76        93.84 o
   6  18   8        937.78       1029.12       107.20 o
   8  18   8        201.90        359.19        66.65 o
  10  18   8        423.75        356.63        63.32 o
  -7  19   8        510.96        329.21       101.04 o
  -5  19   8       1157.33       1242.85       175.54 o
  -3  19   8       6189.20       6483.53       362.99 o
  -1  19   8       8426.99       8861.82       359.68 o
   1  19   8        747.00        870.35       109.44 o
   3  19   8        766.53        709.72        97.60 o
   5  19   8       3987.21       4306.12       241.56 o
   7  19   8       6446.13       6597.44       282.95 o
 -27   1   9       7053.18       7426.89       332.81 o
 -25   1   9      26471.58      26297.85       616.73 o
 -23   1   9      13552.97      13051.72       385.82 o
 -21   1   9       2072.17       2133.13       150.45 o
 -19   1   9      45393.65      44688.54       667.06 o
 -17   1   9      48313.77      47749.74       662.01 o
 -15   1   9      34698.37      34587.36       604.60 o
 -13   1   9      11966.87      11739.10       370.34 o
 -11   1   9      21406.91      22059.70       388.66 o
  -9   1   9     246209.78     250562.81      1044.40 o
  -7   1   9     231491.02     236327.08      1860.86 o
  -5   1   9      38761.75      41219.16       571.40 o
  -3   1   9      61989.62      69273.25       569.18 o
  -1   1   9      94250.59      93196.33       643.50 o
   1   1   9     211101.66     212420.86      1993.13 o
   3   1   9     140010.69     142639.72       778.36 o
   5   1   9         14.96        100.78        14.58 o
   7   1   9      79607.27      77446.72       479.87 o
   9   1   9     148775.34     149170.97       948.05 o
  11   1   9      72431.95      73190.27       690.70 o
  13   1   9      19185.94      19375.33       292.44 o
  15   1   9       8149.01       7699.94       191.65 o
  17   1   9      45265.41      43675.72       564.07 o
  19   1   9      44978.66      43674.54       566.85 o
  21   1   9       9034.34       8484.47       194.49 o
  23   1   9        100.58        174.21        67.31 o
  25   1   9       3308.40       2950.43       235.56 o
  27   1   9      12608.94      12497.72       525.38 o
 -28   2   9        277.48        227.09        40.94 o
 -26   2   9       1135.48       1005.48       116.66 o
 -24   2   9        578.36        681.82        90.91 o
 -22   2   9         17.69         99.82        56.20 o
 -20   2   9        130.76        175.54        32.57 o
 -18   2   9        781.63        746.55        80.91 o
 -16   2   9        404.07        501.88        70.91 o
 -14   2   9        399.04        239.57        49.73 o
 -12   2   9       3651.07       3802.42       239.05 o
 -10   2   9        114.35        144.40        31.37 o
  -8   2   9       9722.62      10144.29       279.74 o
  -6   2   9      15352.60      17266.43       284.19 o
  -4   2   9        541.89        658.13        48.26 o
  -2   2   9       6563.24       6931.75       162.97 o
   0   2   9       3619.84       3827.02        97.42 o
   2   2   9       1799.79       1718.54        71.11 o
   4   2   9       2294.49       2579.47        84.04 o
   6   2   9       1204.54       1335.64        62.71 o
   8   2   9       1421.42       1401.89        93.23 o
  10   2   9      17016.41      16983.16       301.19 o
  12   2   9       2970.50       2943.78       133.43 o
  14   2   9       8312.59       8284.65       239.69 o
  16   2   9       3023.41       2965.51       150.18 o
  18   2   9       1137.35       1223.69       100.92 o
  20   2   9        474.69        560.97        65.49 o
  22   2   9        145.90         90.18        50.26 o
  24   2   9        247.53        252.32        51.53 o
  26   2   9         34.09         95.44        57.08 o
 -27   3   9       9942.37      10400.96       314.68 o
 -25   3   9      24440.45      25714.50       582.99 o
 -23   3   9      17950.01      17805.54       477.61 o
 -21   3   9       1033.19       1109.87        76.66 o
 -19   3   9      39919.93      39900.59       625.25 o
 -17   3   9      65871.02      65633.23       772.94 o
 -15   3   9      34483.68      34761.20       699.72 o
 -13   3   9        240.05        342.86        68.36 o
 -11   3   9      18342.16      18429.09       429.48 o
  -9   3   9     144384.19     144915.34       885.23 o
  -7   3   9     148246.59     154830.45       969.93 o
  -5   3   9      13728.12      13276.53       252.97 o
  -3   3   9      16809.64      17235.33       252.62 o
  -1   3   9      80789.52      77994.73      1936.06 o
   1   3   9     143497.05     139988.16      1034.48 o
   3   3   9     102602.91      99767.43       574.61 o
   5   3   9       3691.88       4049.50       130.42 o
   7   3   9      19056.39      17588.32       218.50 o
   9   3   9     105954.42     107738.95       797.68 o
  11   3   9      83834.78      85020.27       757.71 o
  13   3   9      17999.52      18171.71       372.88 o
  15   3   9       2968.56       2955.53       148.40 o
  17   3   9      51777.73      52023.29       660.56 o
  19   3   9      47633.77      48096.74       664.41 o
  21   3   9      13376.71      13367.54       360.77 o
  23   3   9         11.25         40.16        39.48 o
  25   3   9       7703.03       7336.92       297.77 o
  27   3   9      10310.43      10600.44       483.11 o
 -28   4   9       1669.62       1538.60       144.84 o
 -26   4   9        304.10        289.28        78.18 o
 -24   4   9       1876.80       2095.54       155.51 o
 -22   4   9        602.14        710.49        93.97 o
 -20   4   9        651.89        706.56        61.47 o
 -18   4   9       1210.72       1142.00       119.00 o
 -16   4   9       8372.92       8475.35       358.53 o
 -14   4   9       1424.12       1513.06       145.08 o
 -12   4   9        327.96        303.54        49.08 o
 -10   4   9       5106.41       5012.59       150.84 o
  -8   4   9       8843.87       8514.49       206.82 o
  -6   4   9      27679.71      28260.34       299.10 o
  -4   4   9       2232.33       2246.83       112.01 o
  -2   4   9      20906.05      21240.53       378.84 o
   0   4   9      10080.57       9090.79       236.02 o
   2   4   9       4860.34       4908.57       141.65 o
   4   4   9        729.29        794.34        49.39 o
   6   4   9        314.74        298.20        30.69 o
   8   4   9       6402.59       6624.63       143.39 o
  10   4   9      16681.23      17020.80       307.01 o
  12   4   9        399.81        521.23        55.78 o
  14   4   9        391.99        306.73        36.41 o
  16   4   9       1072.54       1003.59        65.33 o
  18   4   9       2364.36       2553.51       144.69 o
  20   4   9       1155.64       1269.15       106.82 o
  22   4   9       1291.27       1291.01       109.25 o
  24   4   9       1235.29        846.42       160.25 o
  26   4   9       1012.10        985.26        96.45 o
 -27   5   9      10801.10      10618.59       508.54 o
 -25   5   9       5802.43       5787.76       233.01 o
 -23   5   9       3409.28       3445.41       188.57 o
 -21   5   9        199.85        192.40        36.82 o
 -19   5   9      13870.95      14311.42       413.78 o
 -17   5   9      58858.75      59759.41      1151.21 o
 -15   5   9      37202.95      37593.68       869.43 o
 -13   5   9       9394.66       9426.56       417.55 o
 -11   5   9      18383.82      18282.67       284.69 o
  -9   5   9      75944.27      74755.93      1280.66 o
  -7   5   9     100575.12     100287.45       566.09 o
  -5   5   9      93582.59      94849.52       764.33 o
  -3   5   9       2243.13       2008.32       121.39 o
  -1   5   9     174883.03     174460.06       982.36 o
   1   5   9     161182.94     160339.75       815.31 o
   3   5   9     115772.48     115443.01       741.48 o
   5   5   9        711.19        869.05        57.51 o
   7   5   9      71055.84      71234.04       556.07 o
   9   5   9      96904.94      99324.34       587.53 o
  11   5   9      44425.82      44679.68       506.86 o
  13   5   9       3274.82       3311.52       149.70 o
  15   5   9       1693.11       1537.49       106.99 o
  17   5   9      15142.98      13734.89       463.20 o
  19   5   9      21926.80      21666.89       435.40 o
  21   5   9      17468.10      17350.55       406.45 o
  23   5   9         24.41         20.13        42.75 o
  25   5   9       7637.14       7690.70       287.05 o
 -26   6   9       3155.91       3109.37       269.66 o
 -24   6   9       4217.57       4204.88       314.36 o
 -22   6   9        677.26        887.03        92.91 o
 -20   6   9         96.96         39.51        41.70 o
 -18   6   9       8524.62       8412.21       300.86 o
 -16   6   9      13306.09      13253.24       544.29 o
 -14   6   9       1239.31       1275.63        97.08 o
 -12   6   9       2761.09       2558.76       167.56 o
 -10   6   9       2983.11       2980.99       178.60 o
  -8   6   9       5589.67       5638.09       193.14 o
  -6   6   9      13932.79      14542.53       314.25 o
  -4   6   9       2669.72       2455.24       137.27 o
  -2   6   9       6613.31       6900.02       225.98 o
   0   6   9      14319.52      13819.42       275.82 o
   2   6   9       8401.79       7847.94       173.02 o
   4   6   9       3571.48       3481.10        97.37 o
   6   6   9         54.11         48.46        24.28 o
   8   6   9       8940.39       9387.40       247.59 o
  10   6   9      31684.50      31231.32       355.80 o
  12   6   9       5571.22       5748.18       189.42 o
  14   6   9        414.66        386.79        44.96 o
  16   6   9       7340.40       7156.37       151.31 o
  18   6   9       7238.23       7386.80       256.81 o
  20   6   9       3247.71       3343.45       172.74 o
  22   6   9          1.46        -16.94        56.16 o
  24   6   9       2571.15       2817.78       169.17 o
  26   6   9        688.25        510.30        90.81 o
 -27   7   9      13172.97      12949.70       570.22 o
 -25   7   9      10993.75      11190.25       521.39 o
 -23   7   9       2546.32       2649.85       277.61 o
 -21   7   9        276.88        122.79        72.46 o
 -19   7   9      17511.02      17508.38       282.53 o
 -17   7   9      70067.95      69708.92      1371.34 o
 -15   7   9      26795.64      25847.22       601.57 o
 -13   7   9        767.17        883.86       112.97 o
 -11   7   9      24279.30      24013.88       553.27 o
  -9   7   9      17446.05      17797.93       416.43 o
  -7   7   9      70650.55      69445.38       639.02 o
  -5   7   9      17523.80      16501.91       334.39 o
  -3   7   9       3804.20       3471.11       152.11 o
  -1   7   9      69467.73      71804.93       682.25 o
   1   7   9      87204.57      86846.22       546.03 o
   3   7   9      20393.82      19480.60       275.47 o
   5   7   9      25687.81      26173.55       336.34 o
   7   7   9      17751.46      18442.68       337.65 o
   9   7   9     109653.80     107626.49       874.96 o
  11   7   9      76109.55      76147.84       590.15 o
  13   7   9       8082.65       8017.86       319.60 o
  15   7   9       4154.69       3988.22       119.67 o
  17   7   9      12137.50      12369.82       310.26 o
  19   7   9      28609.97      28310.01       506.15 o
  21   7   9      13540.92      13381.63       367.23 o
  23   7   9         37.00         75.85        66.76 o
  25   7   9       6348.65       6467.42       316.85 o
 -26   8   9       1894.54       2100.58       232.13 o
 -24   8   9       1370.28       1425.42       207.95 o
 -22   8   9        711.24        709.19       124.02 o
 -20   8   9        268.83        226.51        76.00 o
 -18   8   9       4262.86       4329.41       122.78 o
 -16   8   9      11069.06      11386.32       634.77 o
 -14   8   9       7244.98       7197.11       340.52 o
 -12   8   9         42.38        116.75        45.75 o
 -10   8   9      19891.43      19556.94       495.60 o
  -8   8   9      15230.25      15176.01       418.48 o
  -6   8   9      15651.10      15427.70       300.40 o
  -4   8   9       4372.33       4228.50       108.45 o
  -2   8   9      10419.48      10072.60       258.70 o
   0   8   9      47147.83      45988.89       417.90 o
   2   8   9      32466.74      31083.01       340.28 o
   4   8   9       5383.93       5224.05       138.20 o
   6   8   9      14286.93      14562.72       255.20 o
   8   8   9      19969.85      20182.39       380.59 o
  10   8   9       3926.05       4041.09       174.95 o
  12   8   9         86.71        126.47        63.65 o
  14   8   9         12.57         18.11        17.99 o
  16   8   9       2358.98       2369.15       177.06 o
  18   8   9       5127.83       5186.68       186.34 o
  20   8   9       2778.91       2902.55       152.66 o
  22   8   9        392.19        319.12        74.05 o
  24   8   9        601.42        454.98       122.44 o
 -25   9   9       3464.64       3306.30       330.55 o
 -23   9   9        474.65        658.21       132.53 o
 -21   9   9        104.86         73.47       128.49 o
 -19   9   9       4883.27       4707.39       365.41 o
 -17   9   9      24989.84      23972.04       371.61 o
 -15   9   9      26407.35      25522.84       663.37 o
 -13   9   9        260.78        269.72       100.44 o
 -11   9   9      11717.55      12053.82       378.97 o
  -9   9   9      27738.23      27811.22       719.45 o
  -7   9   9      75761.10      74779.26       944.59 o
  -5   9   9      33418.45      33311.46       444.09 o
  -3   9   9       6220.54       5898.04       147.11 o
  -1   9   9     108756.75     107755.14       614.83 o
   1   9   9      39656.91      39526.08       378.48 o
   3   9   9      27108.77      27523.54       275.71 o
   5   9   9       5612.70       5185.00       134.81 o
   7   9   9      14898.84      14530.73       254.35 o
   9   9   9      50394.08      49795.96       571.85 o
  11   9   9      35786.45      35127.90       436.49 o
  13   9   9        194.02        214.37        23.60 o
  15   9   9        213.88        196.34        54.54 o
  17   9   9       7722.34       8072.72       343.38 o
  19   9   9      13564.61      13886.90       466.75 o
  21   9   9      11653.03      11664.64       446.80 o
  23   9   9        128.78        143.70        66.64 o
 -24  10   9       5484.77       5631.21       435.65 o
 -22  10   9       1020.63       1037.01       176.53 o
 -20  10   9       4852.70       5283.10       403.08 o
 -18  10   9      12990.70      12626.96       724.00 o
 -16  10   9       9968.59      10117.10       240.35 o
 -14  10   9       3731.09       3935.48       274.63 o
 -12  10   9        213.95        201.56        43.37 o
 -10  10   9      17227.79      17109.94       618.70 o
  -8  10   9      23440.11      23763.44       551.94 o
  -6  10   9       2316.12       2307.78       187.20 o
  -4  10   9       1882.77       1979.99       106.26 o
  -2  10   9       1166.68       1320.29        66.67 o
   0  10   9      26088.21      26064.52       309.05 o
   2  10   9      26688.04      26124.20       268.83 o
   4  10   9       3045.89       2947.68       104.07 o
   6  10   9       3727.09       3529.62       130.59 o
   8  10   9      17711.12      16759.88       238.24 o
  10  10   9      16092.83      15914.93       277.68 o
  12  10   9       9702.35       9525.95       218.86 o
  14  10   9        955.67        983.79        92.60 o
  16  10   9      11179.76      10959.43       238.90 o
  18  10   9      13463.92      13852.99       391.74 o
  20  10   9       4622.83       4826.95       241.12 o
  22  10   9        135.34         22.02        59.25 o
 -23  11   9       2031.56       2177.58       272.44 o
 -21  11   9        402.32        451.62        83.11 o
 -19  11   9       6062.02       5729.64       500.61 o
 -17  11   9      16436.12      16060.34       551.53 o
 -15  11   9       7240.21       7205.15       383.43 o
 -13  11   9        156.35        147.40        35.27 o
 -11  11   9       6609.03       6773.80       390.73 o
  -9  11   9      17331.62      16754.09       739.63 o
  -7  11   9      27925.24      27798.71       785.31 o
  -5  11   9       8175.34       8322.13       369.83 o
  -3  11   9       7057.55       7005.51       174.32 o
  -1  11   9      16605.59      16729.70       216.94 o
   1  11   9      15963.62      16119.97       184.31 o
   3  11   9      12397.95      12424.88       178.21 o
   5  11   9       7053.68       6939.30       165.26 o
   7  11   9       2975.68       3025.29       118.91 o
   9  11   9      33247.59      32704.95       446.31 o
  11  11   9      28011.30      26715.99       529.10 o
  13  11   9       2401.73       2397.88        94.69 o
  15  11   9       1796.27       1670.56       129.30 o
  17  11   9       6105.62       5992.67       205.88 o
  19  11   9      11977.79      11976.04       367.03 o
  21  11   9       4154.95       4072.78       224.77 o
 -22  12   9       1005.01        809.96       180.56 o
 -20  12   9       2943.49       2946.32       363.84 o
 -18  12   9       4915.10       5297.41       328.00 o
 -16  12   9       8413.36       8155.70       416.96 o
 -14  12   9      10521.92      10453.58       438.93 o
 -12  12   9       2180.48       2135.60       226.61 o
 -10  12   9      22245.80      22082.40       874.44 o
  -8  12   9      39328.95      39604.57      1176.67 o
  -6  12   9       8929.81       9132.36       358.22 o
  -4  12   9         55.12         -4.53        34.32 o
  -2  12   9      10398.41      10464.08       182.58 o
   0  12   9      20830.96      20579.53       207.63 o
   2  12   9      33025.36      33170.23       289.40 o
   4  12   9       1680.96       1630.74        75.57 o
   6  12   9      11345.06      11469.42       217.71 o
   8  12   9      13431.70      13497.71       256.71 o
  10  12   9       9522.87       9568.80       235.50 o
  12  12   9       9167.26       9010.07       255.39 o
  14  12   9        106.14         87.69        45.56 o
  16  12   9       6792.04       6990.99       272.43 o
  18  12   9       5782.39       5851.30       338.15 o
  20  12   9       2371.86       2463.94       207.61 o
 -21  13   9        329.75        195.88       133.16 o
 -19  13   9       6871.29       7055.80       491.90 o
 -17  13   9       4409.67       4215.32       305.79 o
 -15  13   9       3153.71       3179.62       245.85 o
 -13  13   9         45.50        122.41        46.62 o
 -11  13   9       1228.76       1212.25       208.09 o
  -9  13   9      12433.74      12703.29       552.77 o
  -7  13   9      23631.40      23490.80       518.22 o
  -5  13   9       2009.14       2108.83       151.10 o
  -3  13   9        882.30        822.97        53.26 o
  -1  13   9       5188.97       5401.55       134.00 o
   1  13   9      15788.33      15936.78       189.09 o
   3  13   9       8633.40       8718.30       139.25 o
   5  13   9        121.14        110.62        21.31 o
   7  13   9       3761.94       3902.45       129.29 o
   9  13   9       6844.94       6997.14       187.47 o
  11  13   9       5988.27       5823.50       176.25 o
  13  13   9       2584.30       2451.24       189.15 o
  15  13   9         51.89        159.92        40.78 o
  17  13   9       1203.52       1169.50       133.00 o
  19  13   9       4013.30       4373.57       395.56 o
 -20  14   9       1731.21       1749.24       250.79 o
 -18  14   9       4969.90       5167.88       291.88 o
 -16  14   9       6767.88       6997.75       361.86 o
 -14  14   9       3742.77       3624.84       270.92 o
 -12  14   9        605.77        539.53       106.09 o
 -10  14   9       6710.62       6997.06       430.08 o
  -8  14   9      23738.04      24542.71       700.39 o
  -6  14   9       2293.28       2334.84       125.55 o
  -4  14   9         49.48         51.36        20.02 o
  -2  14   9       1886.49       1903.96        86.38 o
   0  14   9      13863.73      13865.78       231.23 o
   2  14   9      18550.40      18050.34       279.53 o
   4  14   9       2206.95       2123.06        74.36 o
   6  14   9       1728.86       2003.32        81.76 o
   8  14   9       8698.30       8714.53       199.23 o
  10  14   9      14831.59      15085.79       276.13 o
  12  14   9       5253.25       5179.02       194.32 o
  14  14   9        102.24         72.86        37.45 o
  16  14   9       5567.44       5831.67       295.88 o
  18  14   9       9901.73      10624.57       828.61 o
 -19  15   9       4753.76       4546.54       365.36 o
 -17  15   9       1733.58       1254.72       131.96 o
 -15  15   9        138.37         49.65        84.91 o
 -13  15   9         83.45        140.29       106.76 o
 -11  15   9        349.57        177.16        58.80 o
  -9  15   9       9357.34       9250.84       447.81 o
  -7  15   9       3255.42       3246.34       123.71 o
  -5  15   9        583.42        509.34        69.22 o
  -3  15   9         60.40        105.68        39.21 o
  -1  15   9        981.23       1090.35        96.90 o
   1  15   9       9466.63       9521.21       269.15 o
   3  15   9       7900.52       7760.91       283.55 o
   5  15   9         14.23          6.25        35.37 o
   7  15   9       3111.87       3135.31       110.36 o
   9  15   9       2251.26       2238.11       106.21 o
  11  15   9       2073.47       1963.12       107.32 o
  13  15   9       3382.44       3403.11       198.93 o
  15  15   9         31.93         10.44        32.69 o
  17  15   9       1962.12       2189.32       206.30 o
 -16  16   9       4837.67       5183.86       340.95 o
 -14  16   9       2743.78       3002.64       263.18 o
 -12  16   9        635.33        335.58       171.63 o
 -10  16   9       4040.44       4067.23       340.70 o
  -8  16   9      10515.69      10776.54       491.54 o
  -6  16   9      15024.76      15234.55       570.11 o
  -4  16   9       1093.65       1128.11       110.40 o
  -2  16   9       3975.84       4089.96       202.72 o
   0  16   9      17212.91      17636.91       405.20 o
   2  16   9      13696.60      13824.40       308.56 o
   4  16   9        557.95        562.94        77.10 o
   6  16   9        424.33        414.32        90.99 o
   8  16   9       8616.80       8857.50       243.27 o
  10  16   9       6035.07       6392.37       222.30 o
  12  16   9       5824.16       6073.69       269.93 o
  14  16   9        673.43        841.42        80.77 o
  16  16   9       2442.38       2675.65       151.54 o
 -13  17   9         84.83        137.97        73.88 o
 -11  17   9        428.66        638.83       165.03 o
  -9  17   9       5787.24       5667.64       407.29 o
  -7  17   9       3021.06       3305.39       272.93 o
  -5  17   9         31.42        -85.26        85.26 o
  -3  17   9        284.44        263.62       121.97 o
  -1  17   9        645.89        688.63        78.87 o
   1  17   9       2286.02       2428.13       146.34 o
   3  17   9       3796.54       3859.39       224.09 o
   5  17   9        142.29        124.93        59.94 o
   7  17   9         69.96         58.52        60.97 o
   9  17   9        693.22        589.74        74.29 o
  11  17   9       1357.69       1460.16       127.21 o
  13  17   9       1971.91       1833.03       130.64 o
 -12  18   9        752.43        481.55       119.54 o
 -10  18   9       3528.81       3477.09       323.47 o
  -8  18   9       4778.19       4852.10       386.79 o
  -6  18   9       4197.36       4442.32       317.48 o
  -4  18   9       1834.55       1879.28       187.85 o
  -2  18   9       4265.38       4398.21       204.41 o
   0  18   9      10560.79      11268.79       323.64 o
   2  18   9       5056.85       4959.77       272.91 o
   4  18   9       1273.82       1395.31       151.62 o
   6  18   9       1005.29        999.80        92.59 o
   8  18   9       5585.36       6098.12       264.83 o
  10  18   9       9757.68      10281.15       393.28 o
  -7  19   9         60.24         66.80        42.37 o
  -5  19   9        133.77        116.81       104.64 o
  -3  19   9         42.96         18.35        38.48 o
  -1  19   9        106.52        137.36        34.69 o
   1  19   9        674.80        481.23        85.73 o
   3  19   9        773.76        699.92        98.23 o
   5  19   9        359.62        311.86       105.59 o
 -28   0  10        119.19         10.61        50.25 o
 -26   0  10       2126.58       2332.10       245.36 o
 -24   0  10      20950.55      20794.43       715.06 o
 -22   0  10      42097.46      42606.32       990.77 o
 -20   0  10       3536.77       3352.10       266.39 o
 -18   0  10       1194.20       1206.61       151.57 o
 -16   0  10      13372.84      13192.81       625.14 o
 -14   0  10      77264.08      77121.54      1408.22 o
 -12   0  10      58386.45      60443.70      1159.82 o
 -10   0  10      47010.69      46069.07       641.23 o
  -8   0  10      78436.07      80258.37      1022.59 o
  -6   0  10     174837.06     174560.91      1331.84 o
  -4   0  10     129754.57     130301.59      1880.33 o
   0   0  10        196.73        195.54        70.68 o
   2   0  10     227391.22     223893.50      1441.50 o
   4   0  10     432856.16     444915.25      2521.08 o
   6   0  10      43404.86      42513.27       421.62 o
   8   0  10        681.23        882.06        65.09 o
  10   0  10      24456.05      24655.51       341.12 o
  12   0  10      66430.31      64538.79       706.48 o
  14   0  10      34168.33      34653.64       626.65 o
  16   0  10      18273.39      18665.25       476.38 o
  18   0  10       6851.97       6986.64       409.18 o
  20   0  10      30270.08      30773.97       925.35 o
  22   0  10      15727.69      16155.51       712.72 o
  24   0  10       9629.28       9827.93       578.99 o
  26   0  10         26.70         76.86        48.06 o
 -27   1  10         30.78          1.64        26.36 o
 -25   1  10         31.30        127.65        34.64 o
 -23   1  10        807.70        672.97        82.45 o
 -21   1  10       2075.05       2024.47       147.96 o
 -19   1  10        467.13        297.45        63.55 o
 -17   1  10       1683.26       1471.63       132.14 o
 -15   1  10       3017.68       2894.45       199.23 o
 -13   1  10       1046.77        992.37       108.27 o
 -11   1  10       3422.56       3268.65       151.95 o
  -9   1  10         44.17         58.44        18.34 o
  -7   1  10        247.08        289.55        42.81 o
  -5   1  10        416.69        455.05        52.22 o
  -3   1  10       3814.26       4130.32       137.26 o
  -1   1  10      29815.31      33301.91       381.44 o
   1   1  10       4833.36       4859.45       109.60 o
   3   1  10      12423.18      12934.08       172.87 o
   5   1  10        792.08        872.27        47.40 o
   7   1  10       2908.56       2861.83        92.84 o
   9   1  10        783.36        598.07        39.23 o
  11   1  10         56.23         74.59        19.50 o
  13   1  10        208.75        235.41        32.19 o
  15   1  10       4791.78       4347.14       142.23 o
  17   1  10          7.65        -13.88        30.55 o
  19   1  10         25.77         10.68        24.81 o
  21   1  10       1658.70       1687.28       133.70 o
  23   1  10       1434.06       1383.00       156.31 o
  25   1  10        558.48        550.48       101.10 o
  27   1  10        185.83        209.12       110.26 o
 -28   2  10       1867.78       1785.31       162.68 o
 -26   2  10        701.71        750.08       101.77 o
 -24   2  10      18005.09      17487.93       496.86 o
 -22   2  10      57064.42      57131.23       807.73 o
 -20   2  10      17961.47      18395.39       443.55 o
 -18   2  10       3458.73       3508.46       185.52 o
 -16   2  10      31832.02      32400.37       619.45 o
 -14   2  10      83671.37      85481.63      1063.42 o
 -12   2  10     125177.01     126075.86      1129.10 o
 -10   2  10       2816.62       2805.05       145.21 o
  -8   2  10      75502.03      77540.99       820.30 o
  -6   2  10     134952.75     132883.44      1404.42 o
  -4   2  10     134449.16     139390.81       709.53 o
  -2   2  10       7651.47       6223.76       153.31 o
   0   2  10        701.79        641.18        40.65 o
   2   2  10      90654.44      88845.41       749.97 o
   4   2  10     202771.38     202030.14       962.70 o
   6   2  10     113464.59     115186.73       678.59 o
   8   2  10        162.58        164.30        22.02 o
  10   2  10      23784.66      24166.06       395.87 o
  12   2  10      84442.34      83617.77       787.76 o
  14   2  10     103809.20     105182.04       870.74 o
  16   2  10       7632.44       7716.01       246.18 o
  18   2  10       6058.48       5812.95       241.14 o
  20   2  10      32970.90      33329.79       603.38 o
  22   2  10      25837.01      25514.41       540.57 o
  24   2  10       8511.68       8542.03       311.21 o
  26   2  10          8.16         53.97        77.53 o
 -27   3  10       3076.87       2975.85       201.14 o
 -25   3  10         17.56         66.83        81.50 o
 -23   3  10         26.39         22.73        42.85 o
 -21   3  10        106.82         99.03        47.04 o
 -19   3  10       5355.53       5170.13       229.12 o
 -17   3  10          7.45          6.73        41.07 o
 -15   3  10       8882.98       8482.86       351.38 o
 -13   3  10        457.62        413.08        78.60 o
 -11   3  10         91.29         20.53        22.19 o
  -9   3  10      10921.28      10492.30       311.35 o
  -7   3  10        697.49        634.14        58.48 o
  -5   3  10      23597.07      22840.20       362.22 o
  -3   3  10      17062.00      17066.40       253.76 o
  -1   3  10       4539.24       4985.60       151.98 o
   1   3  10       3113.91       2469.69       125.39 o
   3   3  10      11941.28      11913.29       240.18 o
   5   3  10      16711.69      17379.60       245.55 o
   7   3  10        671.28        493.13        41.48 o
   9   3  10       2126.74       2340.67       120.29 o
  11   3  10       8224.76       8521.39       245.32 o
  13   3  10        133.06        111.10        23.91 o
  15   3  10       3300.92       3455.10       163.51 o
  17   3  10       1557.36       1536.46       111.06 o
  19   3  10        241.07        210.06        38.86 o
  21   3  10        792.27        804.40        85.55 o
  23   3  10        115.40         29.97        76.29 o
  25   3  10        141.43        119.66        62.31 o
  27   3  10          5.81        148.27       114.25 o
 -28   4  10        317.95        230.05        56.67 o
 -26   4  10       3082.09       3291.27       202.60 o
 -24   4  10      20808.83      20414.39       511.09 o
 -22   4  10      20459.40      19946.62       497.59 o
 -20   4  10       7302.62       7175.09       293.08 o
 -18   4  10       1699.30       1791.58       169.16 o
 -16   4  10      36460.69      36343.34       760.87 o
 -14   4  10      69680.84      70309.41      1008.68 o
 -12   4  10      51546.54      51726.69       784.74 o
 -10   4  10      15745.21      15558.63       352.24 o
  -8   4  10      25916.49      26190.40       374.98 o
  -6   4  10     190589.28     192748.94      1031.21 o
  -4   4  10     161703.31     160279.94       969.21 o
  -2   4  10      55250.70      56362.04       653.40 o
   0   4  10       3471.68       3173.87       147.68 o
   2   4  10     129003.28     127521.19       754.20 o
   4   4  10     196477.44     194815.66       986.18 o
   6   4  10      84083.32      83198.63       637.98 o
   8   4  10        188.17        233.56        26.28 o
  10   4  10      48861.84      47108.69       524.27 o
  12   4  10      71794.76      71911.90       692.09 o
  14   4  10      41886.02      41802.36       561.59 o
  16   4  10      13091.61      12691.51       309.39 o
  18   4  10       1331.79       1284.01        99.98 o
  20   4  10      18765.23      18827.01       413.49 o
  22   4  10      16895.42      17104.43       408.34 o
  24   4  10       6532.57       6576.76       258.92 o
  26   4  10        317.94        315.18        68.57 o
 -27   5  10        196.65        251.30        93.15 o
 -25   5  10        432.93        527.22        76.71 o
 -23   5  10       1317.08       1347.79       121.41 o
 -21   5  10       8945.22       8952.04       342.13 o
 -19   5  10       6119.81       6012.05       280.09 o
 -17   5  10       4643.67       4265.29       306.44 o
 -15   5  10      11764.46      12237.46       506.90 o
 -13   5  10      10438.82      10640.50       343.37 o
 -11   5  10       1896.10       1785.84       123.24 o
  -9   5  10          3.53          5.31        28.73 o
  -7   5  10       9450.62      10094.97       186.45 o
  -5   5  10      13967.82      13413.59       217.46 o
  -3   5  10       6634.22       6218.64       224.22 o
  -1   5  10      13885.75      14760.17       301.05 o
   1   5  10       2716.40       2629.01       117.14 o
   3   5  10        197.91        220.92        41.99 o
   5   5  10      25812.71      26088.33       304.61 o
   7   5  10       6398.96       5936.21       137.15 o
   9   5  10         67.18        106.74        27.23 o
  11   5  10      13861.83      13622.94       287.07 o
  13   5  10       6748.46       6505.35       212.50 o
  15   5  10        611.90        470.06        48.77 o
  17   5  10        181.63        160.94        36.70 o
  19   5  10       2670.03       2595.95       150.85 o
  21   5  10       6845.12       6949.55       257.90 o
  23   5  10       3124.66       3127.27       180.07 o
  25   5  10        237.32        223.09        44.50 o
 -26   6  10       3512.08       3778.56       303.90 o
 -24   6  10      16505.55      16827.78       366.73 o
 -22   6  10      23736.56      24200.80       509.56 o
 -20   6  10      11433.84      11739.71       372.21 o
 -18   6  10       1600.42       1609.00       197.88 o
 -16   6  10      40200.01      40473.72       961.54 o
 -14   6  10      45751.29      45016.28       566.27 o
 -12   6  10      24144.83      24200.31       530.03 o
 -10   6  10       2612.03       2816.86       177.71 o
  -8   6  10      17511.45      17214.28       242.91 o
  -6   6  10     111160.07     112987.84       904.45 o
  -4   6  10     108054.38     108283.96       962.57 o
  -2   6  10      20576.73      20882.28       415.80 o
   0   6  10      13630.67      13406.79       287.51 o
   2   6  10      37725.51      38165.39       424.51 o
   4   6  10      64697.67      62899.04       442.10 o
   6   6  10      66348.29      64634.43       456.41 o
   8   6  10       1187.82       1409.38        97.54 o
  10   6  10      22675.86      22230.75       300.32 o
  12   6  10      49998.36      50125.10       630.16 o
  14   6  10      37273.00      37054.20       512.26 o
  16   6  10      16479.09      16551.87       366.78 o
  18   6  10       1500.11       1638.44       118.87 o
  20   6  10      18053.51      17722.56       404.07 o
  22   6  10      29295.23      28782.21       535.50 o
  24   6  10       7984.49       7776.32       287.20 o
  26   6  10        260.77        278.79        50.12 o
 -25   7  10        976.26        972.21       145.96 o
 -23   7  10       6572.37       6679.27       444.74 o
 -21   7  10       2406.49       2640.48       147.50 o
 -19   7  10        350.18        309.34        86.21 o
 -17   7  10       3348.09       3541.93       296.19 o
 -15   7  10      12289.32      12050.90       634.46 o
 -13   7  10       4615.05       4756.24       246.07 o
 -11   7  10       6862.13       6930.16       289.87 o
  -9   7  10        260.50        259.82        60.21 o
  -7   7  10      10424.74      10198.96       266.18 o
  -5   7  10      48035.98      46714.71       647.00 o
  -3   7  10      19634.93      19621.67       378.69 o
  -1   7  10       1015.96       1092.85        87.22 o
   1   7  10      22579.32      21921.18       303.98 o
   3   7  10      30155.04      30371.37       363.17 o
   5   7  10       9297.51       9006.34       147.87 o
   7   7  10       4167.68       3856.26       160.13 o
   9   7  10       2172.63       2074.45       121.37 o
  11   7  10      13609.88      13467.40       247.53 o
  13   7  10       8701.14       8873.42       293.28 o
  15   7  10       4710.95       4548.52       236.61 o
  17   7  10         88.13         71.58        73.17 o
  19   7  10       3324.02       3398.23       174.63 o
  21   7  10       4864.54       4929.03       212.12 o
  23   7  10       1996.54       2177.24       143.70 o
  25   7  10         11.63        -51.03        58.20 o
 -26   8  10       2334.10       2362.09       249.51 o
 -24   8  10       7794.52       8086.11       508.12 o
 -22   8  10       6673.40       6880.54       454.17 o
 -20   8  10       7687.32       7114.78       241.18 o
 -18   8  10        148.12        104.55        70.90 o
 -16   8  10      18889.77      18563.88       823.39 o
 -14   8  10      36101.46      34902.87       776.02 o
 -12   8  10      31158.20      30846.52       648.91 o
 -10   8  10       2447.37       2412.58       162.42 o
  -8   8  10      10711.85      10315.21       351.32 o
  -6   8  10      88167.47      87558.13       794.45 o
  -4   8  10      80629.12      79844.72       637.26 o
  -2   8  10      12514.74      13420.79       314.30 o
   0   8  10       4265.72       4128.17       137.72 o
   2   8  10      23606.43      23786.26       293.24 o
   4   8  10      63424.98      62884.69       509.34 o
   6   8  10      43326.68      43661.04       445.83 o
   8   8  10       2402.45       2307.09       132.61 o
  10   8  10      23940.41      23988.71       434.84 o
  12   8  10      35241.85      35097.36       417.99 o
  14   8  10      16584.54      17228.28       421.57 o
  16   8  10       4137.02       4206.98       207.36 o
  18   8  10         48.13        -24.17        25.49 o
  20   8  10       4533.45       4247.44       256.94 o
  22   8  10      15683.92      15971.17       520.20 o
  24   8  10       3021.65       3071.17       216.28 o
 -25   9  10       2002.05       1682.08       215.32 o
 -23   9  10       3705.98       3905.31       353.77 o
 -21   9  10       6176.47       7026.39       469.18 o
 -19   9  10        152.75        129.57        54.81 o
 -17   9  10        335.28        259.06        53.45 o
 -15   9  10       7162.05       7118.61       358.46 o
 -13   9  10      13586.31      13452.62       447.45 o
 -11   9  10      18756.49      18276.87       478.30 o
  -9   9  10       1005.56        969.25       132.80 o
  -7   9  10      14960.17      15122.07       493.37 o
  -5   9  10      15875.02      15710.53       332.54 o
  -3   9  10      29041.49      28540.38       344.81 o
  -1   9  10       1170.74       1095.46        69.44 o
   1   9  10      12246.17      12032.26       219.25 o
   3   9  10      31957.76      31597.16       369.94 o
   5   9  10      20352.41      19976.25       285.62 o
   7   9  10        634.60        540.33        46.94 o
   9   9  10       2945.24       3056.83       146.14 o
  11   9  10      17460.43      17374.13       378.16 o
  13   9  10      14898.66      14464.56       288.14 o
  15   9  10       6061.26       6143.57       257.57 o
  17   9  10        623.59        687.77        84.78 o
  19   9  10       4597.58       4608.39       232.86 o
  21   9  10       4975.95       5008.21       290.02 o
  23   9  10       2170.38       2296.35       207.17 o
 -24  10  10       5695.19       5653.88       440.23 o
 -22  10  10       6429.42       6147.41       450.32 o
 -20  10  10       3932.45       3819.41       346.77 o
 -18  10  10         87.70        172.83       111.17 o
 -16  10  10      16599.46      15546.06       547.59 o
 -14  10  10      22834.88      21714.13       659.82 o
 -12  10  10      18031.39      17467.70       489.21 o
 -10  10  10        105.40        102.89        29.89 o
  -8  10  10       6958.13       7034.97       348.61 o
  -6  10  10      31044.00      31509.59       652.40 o
  -4  10  10      16211.62      16369.58       237.22 o
  -2  10  10       7432.30       7272.97       170.52 o
   0  10  10        386.76        247.87        24.21 o
   2  10  10      17628.35      17678.84       204.54 o
   4  10  10      35840.57      35328.34       380.74 o
   6  10  10      32062.49      32226.04       425.58 o
   8  10  10        686.02        635.83        47.69 o
  10  10  10      11095.02      11124.71       246.77 o
  12  10  10      23922.91      23383.21       381.68 o
  14  10  10      17245.90      16149.33       264.75 o
  16  10  10       3090.18       3125.28       184.22 o
  18  10  10         11.74        138.51        64.50 o
  20  10  10       5762.88       5837.15       269.06 o
  22  10  10       8800.67       9073.81       348.42 o
 -23  11  10       5521.90       5389.59       436.18 o
 -21  11  10       4642.69       4980.59       412.20 o
 -19  11  10        130.94        244.28        99.16 o
 -17  11  10         43.84        153.36        55.54 o
 -15  11  10       8024.75       8009.63       415.16 o
 -13  11  10      24232.12      24136.62       654.22 o
 -11  11  10       8475.52       8435.91       390.29 o
  -9  11  10       6639.74       6689.15       614.36 o
  -7  11  10      19437.54      19284.52       582.00 o
  -5  11  10      18052.48      17700.64       459.38 o
  -3  11  10       4164.11       4239.40       161.06 o
  -1  11  10       6240.45       6356.53       150.46 o
   1  11  10       4216.33       4171.77       102.28 o
   3  11  10      20448.96      20496.01       238.39 o
   5  11  10      16872.02      16755.68       267.88 o
   7  11  10       5862.21       5430.69       163.16 o
   9  11  10       2347.72       2285.13       120.32 o
  11  11  10      10449.39      10392.14       219.92 o
  13  11  10      17426.38      17271.37       286.52 o
  15  11  10       4419.82       4584.64       209.75 o
  17  11  10       1193.20       1213.37       114.83 o
  19  11  10       5004.96       5392.18       249.12 o
  21  11  10       2788.35       3053.61       193.98 o
 -22  12  10       7289.80       7392.17       511.39 o
 -20  12  10       1746.17       1775.53       286.68 o
 -18  12  10       2238.11       2065.64       208.97 o
 -16  12  10       3628.53       3278.47       243.63 o
 -14  12  10      12768.19      11757.27       471.19 o
 -12  12  10      11165.93      10756.93       412.58 o
 -10  12  10        458.22        486.50       135.66 o
  -8  12  10       3936.78       3810.96       260.05 o
  -6  12  10      29934.32      29520.33       661.00 o
  -4  12  10      19227.03      19551.95       493.61 o
  -2  12  10       4941.45       4998.44       127.38 o
   0  12  10        322.71        294.85        34.35 o
   2  12  10      14583.31      14846.43       207.35 o
   4  12  10      31280.50      30781.23       349.54 o
   6  12  10      12128.86      11737.80       228.37 o
   8  12  10       1188.18       1149.99        75.45 o
  10  12  10       1116.39       1103.37        85.71 o
  12  12  10       8168.52       8136.03       255.21 o
  14  12  10      14602.65      14682.43       488.43 o
  16  12  10       3197.59       2796.64       238.03 o
  18  12  10        126.20        119.16        97.36 o
  20  12  10       3969.12       4419.42       281.45 o
 -21  13  10       2827.25       2928.25       318.05 o
 -19  13  10        298.06        280.24        93.58 o
 -17  13  10        268.56        332.73        97.65 o
 -15  13  10       6994.41       7083.94       376.66 o
 -13  13  10      15767.95      16358.38       577.92 o
 -11  13  10       5713.14       5754.50       469.17 o
  -9  13  10       1620.03       1612.05       248.04 o
  -7  13  10       7898.59       7606.60       340.12 o
  -5  13  10      13270.27      13532.33       396.14 o
  -3  13  10      15156.24      15450.19       264.20 o
  -1  13  10       3414.89       3347.13        95.73 o
   1  13  10       7531.75       7651.99       143.91 o
   3  13  10      34172.39      34488.73       289.03 o
   5  13  10      15096.47      15047.25       246.28 o
   7  13  10        948.04        880.53        61.19 o
   9  13  10       4470.88       4662.99       156.96 o
  11  13  10       7957.47       8002.15       212.87 o
  13  13  10      13390.15      13946.23       366.70 o
  15  13  10       2968.08       3040.24       222.55 o
  17  13  10        271.72        266.71        64.13 o
  19  13  10       3944.70       4159.98       321.08 o
 -20  14  10        122.79         30.46        65.01 o
 -18  14  10        410.53        330.44        87.33 o
 -16  14  10       1655.76       1655.11       169.98 o
 -14  14  10       2668.76       2436.85       222.72 o
 -12  14  10       5340.65       5120.12       371.97 o
 -10  14  10       1865.97       1803.28       216.83 o
  -8  14  10       3764.28       3305.75       256.89 o
  -6  14  10       6454.49       6624.64       223.53 o
  -4  14  10      12500.88      12582.65       234.26 o
  -2  14  10       4479.90       4565.01       106.05 o
   0  14  10         36.87         20.00        18.01 o
   2  14  10      10719.40      10931.78       157.71 o
   4  14  10      21919.58      21691.03       263.58 o
   6  14  10       3916.11       3834.45       122.93 o
   8  14  10         18.98         55.89        27.10 o
  10  14  10        282.44        269.23        27.17 o
  12  14  10       2894.21       3009.72       144.20 o
  14  14  10       5910.95       5829.61       217.58 o
  16  14  10       2238.17       2030.83       163.87 o
  18  14  10         88.76        -41.75        41.75 o
 -17  15  10       1431.52       1526.39       162.79 o
 -15  15  10       7666.14       7385.72       508.40 o
 -13  15  10      14285.35      14497.86       643.92 o
 -11  15  10       2542.49       2515.22       261.97 o
  -9  15  10        577.51        475.60       102.74 o
  -7  15  10       6497.81       6507.23       195.02 o
  -5  15  10      18594.38      18728.33       308.47 o
  -3  15  10       9869.42      10052.88       346.56 o
  -1  15  10         99.06         75.28        29.93 o
   1  15  10       6721.59       6870.92       230.52 o
   3  15  10      17448.33      17179.78       252.71 o
   5  15  10       6940.10       7152.09       141.80 o
   7  15  10       2165.45       2185.51        89.28 o
   9  15  10        494.10        437.54        43.38 o
  11  15  10       6033.59       6249.94       180.07 o
  13  15  10      13240.84      13909.92       346.72 o
  15  15  10       2736.44       2884.62       157.03 o
  17  15  10          6.73          8.23        43.67 o
 -16  16  10       1072.37        997.19       149.28 o
 -14  16  10       2417.58       2337.18       232.51 o
 -12  16  10       1876.20       2136.64       249.64 o
 -10  16  10        289.07        187.07       108.98 o
  -8  16  10       2449.53       2363.87       130.51 o
  -6  16  10       3147.25       3169.14       260.74 o
  -4  16  10       1034.81        924.15       127.72 o
  -2  16  10        426.33        458.79        70.09 o
   0  16  10        606.30        531.00        58.54 o
   2  16  10       1804.01       1815.54       107.36 o
   4  16  10       3121.16       3247.62       191.61 o
   6  16  10       3493.58       3434.19       140.39 o
   8  16  10       1081.18       1101.39        85.45 o
  10  16  10        265.69        270.17        45.68 o
  12  16  10       1202.58       1149.88       116.32 o
  14  16  10       4390.83       4284.13       186.52 o
 -13  17  10       5443.79       5592.40       420.61 o
 -11  17  10        640.25        720.22       151.78 o
  -9  17  10         10.72        -74.26        75.62 o
  -7  17  10       4704.21       4864.20       330.21 o
  -5  17  10       9023.67       9362.10       330.82 o
  -3  17  10       8982.34       9415.02       333.07 o
  -1  17  10          5.81        -37.31        37.31 o
   1  17  10       5815.29       6077.02       231.34 o
   3  17  10       9362.86      10043.19       366.73 o
   5  17  10       6135.93       6027.01       265.56 o
   7  17  10       2454.38       2489.79       170.61 o
   9  17  10        449.01        532.56       101.30 o
  11  17  10       6509.04       7068.51       277.19 o
  13  17  10       5590.61       5615.04       237.07 o
 -10  18  10        283.73        197.23       104.37 o
  -8  18  10        705.43        738.64       180.85 o
  -6  18  10        563.56        744.58       138.92 o
  -4  18  10       1155.62       1088.90       102.28 o
  -2  18  10        975.41        934.91        97.86 o
   0  18  10         11.03         34.23        23.23 o
   2  18  10        483.73        349.61        99.57 o
   4  18  10       1489.76       1426.24       140.87 o
   6  18  10       1409.74       1452.87       133.54 o
   8  18  10         44.96        122.00        38.41 o
  10  18  10         16.12         -9.68       105.78 o
  -7  19  10       2010.50       2176.21       244.74 o
  -5  19  10       8343.09       8827.94       449.35 o
  -3  19  10       4187.42       4572.86       297.72 o
  -1  19  10          3.16         41.96       130.59 o
   1  19  10       2950.55       2939.42       209.45 o
   3  19  10       4239.79       4592.77       276.64 o
   5  19  10       4251.84       4367.09       268.68 o
 -27   1  11      14500.99      14490.63       478.94 o
 -25   1  11       1238.10       1130.52       115.64 o
 -23   1  11       4709.85       4670.63       240.62 o
 -21   1  11      34107.11      34386.20       628.42 o
 -19   1  11      32432.92      32033.22       586.90 o
 -17   1  11      21862.75      21491.38       518.16 o
 -15   1  11         65.23        106.50        72.14 o
 -13   1  11      79276.45      80366.11       996.48 o
 -11   1  11     194677.94     197328.56       919.38 o
  -9   1  11      61402.14      61644.33       782.05 o
  -7   1  11       4415.27       4118.38       184.94 o
  -5   1  11      17353.02      16612.93       329.44 o
  -3   1  11     132292.36     131900.86       752.02 o
  -1   1  11     207305.19     205803.77      1437.69 o
   1   1  11      80801.77      83308.90       565.48 o
   3   1  11      13422.51      12627.86       175.00 o
   5   1  11     146846.88     146755.84       676.08 o
   7   1  11     147374.06     147193.19       632.19 o
   9   1  11      40612.71      40265.71       375.28 o
  11   1  11       8083.90       7860.19       235.26 o
  13   1  11      20907.21      20309.94       402.26 o
  15   1  11      89589.70      85666.89      1479.86 o
  17   1  11      41965.29      39203.28       892.75 o
  19   1  11       8493.66       8501.34       296.68 o
  21   1  11       2592.64       2509.44       165.35 o
  23   1  11       9323.25       9287.94       416.63 o
  25   1  11      15986.02      16447.15       583.45 o
  27   1  11       5508.38       5604.29       353.36 o
 -28   2  11        177.62        110.51        42.30 o
 -26   2  11        118.95         58.28        37.87 o
 -24   2  11        159.50         43.25        57.73 o
 -22   2  11       1688.41       1393.12       119.48 o
 -20   2  11       1485.84       1534.10       128.83 o
 -18   2  11       9062.37       8966.88       347.50 o
 -16   2  11         56.52         79.44        26.72 o
 -14   2  11        181.04        231.57        51.36 o
 -12   2  11      15842.98      15632.02       404.82 o
 -10   2  11       1440.70       1662.47        80.21 o
  -8   2  11       4415.55       4412.58       166.78 o
  -6   2  11       1344.37       1491.62        96.83 o
  -4   2  11       7624.66       7553.86       164.82 o
  -2   2  11      12418.25      13744.12       223.62 o
   0   2  11        160.61        211.64        21.94 o
   2   2  11        614.72        642.24        42.21 o
   4   2  11        348.96        301.26        34.99 o
   6   2  11       5070.88       5254.53       152.69 o
   8   2  11       4795.50       4715.07       118.42 o
  10   2  11        551.10        474.90        50.60 o
  12   2  11       1357.25       1496.58       106.58 o
  14   2  11       2067.09       1907.16       125.50 o
  16   2  11         26.13         19.94        29.04 o
  18   2  11       1108.84       1106.14       106.63 o
  20   2  11        370.95        313.84        46.46 o
  22   2  11       1750.23       1677.66       136.31 o
  24   2  11        856.02        811.65        85.36 o
  26   2  11         18.48         73.96        57.10 o
 -27   3  11      16158.19      16317.00       488.08 o
 -25   3  11       3174.18       3050.30       209.85 o
 -23   3  11       6270.92       6172.50       288.87 o
 -21   3  11      36353.96      36322.66       641.83 o
 -19   3  11      36190.29      36157.55       621.35 o
 -17   3  11      17375.98      16896.61       474.52 o
 -15   3  11         64.74        182.01        75.82 o
 -13   3  11      48988.04      48834.34       761.49 o
 -11   3  11     104601.50     106661.56      1074.70 o
  -9   3  11      76596.86      76328.41       776.07 o
  -7   3  11        394.61        345.63        49.81 o
  -5   3  11      35877.69      35979.85       425.16 o
  -3   3  11      90691.82      88222.03       972.52 o
  -1   3  11     175526.28     177754.92      1494.10 o
   1   3  11      49206.02      51115.01       635.44 o
   3   3  11       8320.57       8028.60       204.70 o
   5   3  11      73150.94      71074.09       614.74 o
   7   3  11      97810.19      98597.36       719.95 o
   9   3  11      62945.11      64911.50       646.78 o
  11   3  11       5265.72       5171.13       211.68 o
  13   3  11      17890.97      17454.76       353.80 o
  15   3  11      44215.87      44365.10       597.49 o
  17   3  11      48925.31      49255.87       659.14 o
  19   3  11       5881.16       5844.45       253.65 o
  21   3  11       1946.64       1861.78       148.25 o
  23   3  11      13988.83      13782.98       416.31 o
  25   3  11      20223.15      20369.94       506.21 o
 -28   4  11       2097.21       2396.95       237.97 o
 -26   4  11        300.65        282.32        91.68 o
 -24   4  11        393.55        411.03        88.34 o
 -22   4  11        200.29         96.48        37.10 o
 -20   4  11       3014.42       2941.65       190.34 o
 -18   4  11       4579.04       4618.05       283.34 o
 -16   4  11        666.80        713.28       104.04 o
 -14   4  11       8879.80       8971.09       366.65 o
 -12   4  11       4061.39       4178.92       225.61 o
 -10   4  11        826.38        725.49        64.01 o
  -8   4  11      15157.05      14707.24       287.77 o
  -6   4  11       6792.13       7081.82       176.29 o
  -4   4  11        106.06         85.88        24.07 o
  -2   4  11      35654.08      37383.57       500.37 o
   0   4  11      12463.01      12488.19       307.07 o
   2   4  11        630.69        659.39        52.22 o
   4   4  11       5000.58       5211.75       167.26 o
   6   4  11      26851.15      27528.94       377.50 o
   8   4  11      14598.09      13911.59       229.36 o
  10   4  11         80.19         86.98        37.28 o
  12   4  11       5054.34       5133.30       187.94 o
  14   4  11       5080.10       5082.92       198.62 o
  16   4  11       1437.73       1554.38       108.19 o
  18   4  11       2263.25       2377.17       143.04 o
  20   4  11        251.17        200.97        47.84 o
  22   4  11       2660.43       2603.00       158.34 o
  24   4  11       1444.20       1284.65       121.79 o
  26   4  11         26.80        -37.08        54.70 o
 -27   5  11       7630.72       7611.51       435.39 o
 -25   5  11        631.45        682.66        83.46 o
 -23   5  11       4966.46       4772.91       241.86 o
 -21   5  11      22764.27      22437.71       525.83 o
 -19   5  11      25366.80      25794.74       809.80 o
 -17   5  11       8502.24       8641.34       448.38 o
 -15   5  11        145.31         66.78        53.10 o
 -13   5  11      20157.27      20049.25       478.05 o
 -11   5  11      71768.23      72722.22       822.08 o
  -9   5  11      83767.14      84400.46       686.54 o
  -7   5  11       5953.90       6327.66       204.89 o
  -5   5  11      21727.68      21177.04       297.21 o
  -3   5  11     146970.09     148292.83      1023.77 o
  -1   5  11     154782.53     152951.08      1002.21 o
   1   5  11      36394.53      36548.57       470.05 o
   3   5  11       2568.53       2605.83       115.71 o
   5   5  11      86236.98      86811.97       706.95 o
   7   5  11     114488.59     113542.09       714.08 o
   9   5  11      45156.44      44972.26       419.93 o
  11   5  11        515.98        535.17        57.17 o
  13   5  11      25157.70      25000.97       425.29 o
  15   5  11      38156.28      38493.73       558.92 o
  17   5  11      21718.51      21881.85       421.29 o
  19   5  11       4014.07       3776.35       183.57 o
  21   5  11       1354.41       1455.28       116.79 o
  23   5  11      10889.15      10848.91       335.94 o
  25   5  11       6853.57       6858.08       292.75 o
 -26   6  11       1014.29        852.24       146.93 o
 -24   6  11        110.10         76.44        75.61 o
 -22   6  11         34.48        -19.41        42.29 o
 -20   6  11       5376.68       5656.60       269.77 o
 -18   6  11      12714.48      12688.79       568.68 o
 -16   6  11        915.54        940.68       140.56 o
 -14   6  11       2082.01       2050.73       199.95 o
 -12   6  11      10869.01      10523.16       357.01 o
 -10   6  11      14983.98      14417.67       408.92 o
  -8   6  11      17839.22      17644.56       263.02 o
  -6   6  11       2265.92       2342.41       123.65 o
  -4   6  11      22610.96      21913.83       453.12 o
  -2   6  11      22103.21      21857.10       391.40 o
   0   6  11        202.32        226.54        28.56 o
   2   6  11        576.09        613.67        54.65 o
   4   6  11       2130.44       2279.81        89.42 o
   6   6  11       8237.90       8146.41       162.72 o
   8   6  11      10387.20      10459.71       277.89 o
  10   6  11       1270.53       1188.43        69.02 o
  12   6  11       6646.40       6507.83       229.60 o
  14   6  11       3749.90       3759.78       207.69 o
  16   6  11       4430.07       4546.19       193.22 o
  18   6  11       2841.24       2924.90       164.44 o
  20   6  11         97.77        175.15        66.18 o
  22   6  11       3070.82       3315.33       182.51 o
  24   6  11       3298.78       3454.29       193.75 o
 -25   7  11       2519.45       2530.36       254.33 o
 -23   7  11       4697.63       4537.90       187.15 o
 -21   7  11      13189.72      12996.90       373.97 o
 -19   7  11      35889.75      35220.54       984.30 o
 -17   7  11      16098.79      15964.79       637.12 o
 -15   7  11       1147.66       1288.73       214.53 o
 -13   7  11      19123.22      19100.15       503.54 o
 -11   7  11      78342.26      76141.86       993.76 o
  -9   7  11      68144.77      67480.82       950.94 o
  -7   7  11       1479.90       1594.58       107.40 o
  -5   7  11      59526.85      59070.58       700.29 o
  -3   7  11      78801.40      78419.62       791.38 o
  -1   7  11      38003.02      37796.20       545.77 o
   1   7  11      18612.94      18558.90       295.11 o
   3   7  11       2948.73       3195.08       118.53 o
   5   7  11      13415.40      13281.18       198.49 o
   7   7  11      70517.76      70505.25       585.45 o
   9   7  11      59875.62      58633.04       680.18 o
  11   7  11        114.72        134.99        23.41 o
  13   7  11       9514.96       9623.01       291.54 o
  15   7  11      25493.45      25193.21       499.37 o
  17   7  11      31131.93      31093.24       658.38 o
  19   7  11       8236.69       8452.32       276.19 o
  21   7  11        583.35        659.49        70.44 o
  23   7  11      11939.08      12258.84       429.73 o
  25   7  11       9669.22      10035.60       396.05 o
 -26   8  11       1084.79        825.85       177.01 o
 -24   8  11        488.78        508.13       120.46 o
 -22   8  11       2192.28       2127.16       250.53 o
 -20   8  11       4355.62       4438.79       287.06 o
 -18   8  11       2662.91       2966.97       291.80 o
 -16   8  11       1356.54       1180.31       185.20 o
 -14   8  11        430.56        378.98        63.86 o
 -12   8  11       5100.68       4945.44       265.16 o
 -10   8  11      10028.44      10156.21       342.78 o
  -8   8  11       9562.49       9386.01       256.59 o
  -6   8  11        770.29        886.15        88.24 o
  -4   8  11      20757.78      20232.81       410.45 o
  -2   8  11      24833.59      24310.12       442.64 o
   0   8  11      20516.29      20169.84       322.22 o
   2   8  11         42.14         27.60        12.17 o
   4   8  11       1600.64       1756.30        71.56 o
   6   8  11      30433.35      30467.81       387.05 o
   8   8  11      16809.66      16308.62       302.50 o
  10   8  11       1767.22       1822.27       123.57 o
  12   8  11       1082.13       1180.81        74.15 o
  14   8  11      12728.66      12758.64       369.46 o
  16   8  11       5787.53       5519.78       241.85 o
  18   8  11       1006.78        962.42       101.31 o
  20   8  11       1181.65       1188.54       133.61 o
  22   8  11       2058.69       2017.90       169.38 o
  24   8  11       1793.93       1453.47       153.15 o
 -25   9  11        256.53        238.97        39.76 o
 -23   9  11       2549.06       2431.33       273.89 o
 -21   9  11      13535.35      13289.55       651.59 o
 -19   9  11      20066.54      19969.65       405.92 o
 -17   9  11       2924.51       3273.79       367.35 o
 -15   9  11       1235.05       1146.86       144.87 o
 -13   9  11      16105.31      15737.23       491.43 o
 -11   9  11      17196.69      16812.46       464.88 o
  -9   9  11      26312.58      25682.35       541.61 o
  -7   9  11       6540.94       6821.68       235.29 o
  -5   9  11       7550.85       7112.42       232.78 o
  -3   9  11      56162.28      56279.89       683.45 o
  -1   9  11      86937.48      86684.55       689.53 o
   1   9  11      25346.17      25650.18       349.88 o
   3   9  11        119.35        131.90        19.13 o
   5   9  11      60933.16      59900.53       524.52 o
   7   9  11      68357.62      66943.72       580.62 o
   9   9  11      21679.13      21882.30       354.81 o
  11   9  11         28.21         59.26        34.19 o
  13   9  11       5758.52       6093.22       245.24 o
  15   9  11      14390.28      13833.99       271.73 o
  17   9  11      15800.05      16046.54       421.86 o
  19   9  11       3144.05       3071.99       191.96 o
  21   9  11        274.38        386.61        68.22 o
  23   9  11       6679.63       7125.96       320.11 o
 -24  10  11         25.81       -120.09       197.37 o
 -22  10  11       4822.36       5000.30       411.24 o
 -20  10  11      10010.19      10132.45       571.14 o
 -18  10  11       7036.35       7743.21       580.65 o
 -16  10  11       2590.82       2692.73       236.45 o
 -14  10  11       2979.37       2963.55       221.54 o
 -12  10  11      12835.42      13452.34       434.63 o
 -10  10  11      28148.26      27958.99       689.04 o
  -8  10  11       1717.68       1676.74       173.50 o
  -6  10  11       3996.36       4040.69       179.20 o
  -4  10  11      18012.80      17886.12       253.87 o
  -2  10  11      12587.94      12360.08       240.59 o
   0  10  11      16788.73      16780.24       278.70 o
   2  10  11         56.57         27.88        23.09 o
   4  10  11      10008.04      10160.15       223.98 o
   6  10  11       8602.42       8687.26       200.52 o
   8  10  11      14056.71      13966.14       263.02 o
  10  10  11       3547.14       3407.32       127.32 o
  12  10  11        761.23        719.67        65.40 o
  14  10  11       6686.73       6547.20       193.83 o
  16  10  11      16114.62      16701.90       439.00 o
  18  10  11       2704.83       2794.87       175.50 o
  20  10  11        217.83        136.51        84.27 o
  22  10  11       2449.13       2368.94       180.89 o
 -23  11  11        532.56        476.80        92.98 o
 -21  11  11       6679.29       6429.88       470.09 o
 -19  11  11      11177.59      11192.00       725.69 o
 -17  11  11       6586.34       6597.35       372.73 o
 -15  11  11        477.30        542.31       105.33 o
 -13  11  11      10568.09      10536.16       399.87 o
 -11  11  11      33901.92      33287.66       708.66 o
  -9  11  11      11564.92      11635.02       634.23 o
  -7  11  11        227.33        162.49        86.41 o
  -5  11  11       6447.81       6354.05       212.15 o
  -3  11  11      24711.15      24721.59       405.76 o
  -1  11  11      15739.94      15655.47       265.97 o
   1  11  11       8871.81       8545.87       173.60 o
   3  11  11         30.62         34.28        15.85 o
   5  11  11      19600.42      19399.72       298.73 o
   7  11  11      16410.35      16624.04       297.07 o
   9  11  11      11579.86      11219.40       203.22 o
  11  11  11       1131.88       1086.95        66.99 o
  13  11  11       1030.17       1028.23        75.20 o
  15  11  11      10391.28      10502.53       325.56 o
  17  11  11      11205.01      11159.56       360.92 o
  19  11  11       3577.10       3702.27       209.00 o
  21  11  11        124.55        172.57        55.63 o
 -22  12  11       3330.60       3631.79       366.58 o
 -20  12  11       7427.40       7306.80       600.18 o
 -18  12  11       3156.81       3113.56       263.83 o
 -16  12  11       1174.32       1200.32       144.07 o
 -14  12  11       1190.54        883.51       108.61 o
 -12  12  11      11304.45      11439.69       431.80 o
 -10  12  11      24177.24      23912.50       999.21 o
  -8  12  11        947.81        986.90       129.38 o
  -6  12  11         47.99        120.61        57.30 o
  -4  12  11       8075.29       8129.56       269.61 o
  -2  12  11      28647.58      28872.44       344.32 o
   0  12  11      26932.79      26707.77       298.72 o
   2  12  11        907.57        905.10        51.54 o
   4  12  11      16188.89      16091.81       264.06 o
   6  12  11      29870.77      29399.79       375.50 o
   8  12  11       9962.49       9932.41       234.21 o
  10  12  11       1380.96       1446.73        99.74 o
  12  12  11       1061.85       1016.88        75.26 o
  14  12  11      12872.29      12865.97       500.93 o
  16  12  11       8526.96       8919.79       440.23 o
  18  12  11       1312.38       1027.09       130.19 o
  20  12  11        330.42        194.56        70.79 o
 -21  13  11       3369.26       3426.63       414.46 o
 -19  13  11       1029.74        906.19       134.06 o
 -17  13  11        400.61        289.61        93.83 o
 -15  13  11         16.58        134.98        55.86 o
 -13  13  11       4352.08       3884.76       320.85 o
 -11  13  11      15964.14      15880.38       792.20 o
  -9  13  11       6745.89       6702.01       513.94 o
  -7  13  11         81.00        138.16        79.14 o
  -5  13  11        973.47       1163.82       136.17 o
  -3  13  11       4460.16       4717.42       154.20 o
  -1  13  11      13606.21      13746.54       214.11 o
   1  13  11       7728.18       7730.07       154.77 o
   3  13  11        274.92        255.36        35.85 o
   5  13  11       7459.59       7670.00       183.28 o
   7  13  11       8255.21       8412.30       203.25 o
   9  13  11       8741.33       8659.72       221.79 o
  11  13  11       1238.89       1109.63        76.98 o
  13  13  11        167.07        102.02        38.50 o
  15  13  11       9227.14       9060.56       431.79 o
  17  13  11       6041.70       5926.57       370.18 o
  19  13  11       1482.86       1120.01       143.21 o
 -20  14  11       6334.31       6883.99       499.44 o
 -18  14  11       5259.80       5446.75       307.95 o
 -16  14  11       2883.16       3081.16       261.32 o
 -14  14  11       2214.85       1934.39       232.22 o
 -12  14  11      14043.74      13491.28       748.49 o
 -10  14  11      11107.99      11257.67       935.21 o
  -8  14  11       2318.37       2396.67       220.64 o
  -6  14  11       1306.00       1343.73       103.18 o
  -4  14  11       6724.14       6910.67       187.39 o
  -2  14  11      13374.86      13931.79       248.45 o
   0  14  11       7552.81       7510.17       142.41 o
   2  14  11        429.39        404.31        30.69 o
   4  14  11       5907.50       5953.30       147.70 o
   6  14  11      11129.47      11076.18       222.55 o
   8  14  11       8056.93       7919.54       202.78 o
  10  14  11       2589.75       2643.68       123.07 o
  12  14  11        516.54        645.39        69.93 o
  14  14  11       7498.87       7738.64       264.44 o
  16  14  11      10200.59      10361.80       346.54 o
  18  14  11       1982.47       1775.29       202.80 o
 -17  15  11        384.67        297.10        85.98 o
 -15  15  11         79.82        186.71        70.17 o
 -13  15  11       2641.53       2448.39       230.77 o
 -11  15  11       8913.38       9093.73       504.86 o
  -9  15  11       1655.90       1716.69       215.44 o
  -7  15  11         29.73         53.47        35.25 o
  -5  15  11        430.51        370.40        34.57 o
  -3  15  11       1924.65       1912.76        81.35 o
  -1  15  11       7608.02       6905.55       317.72 o
   1  15  11       3398.92       3337.84        86.96 o
   3  15  11        828.56        843.68        53.48 o
   5  15  11       2584.70       2614.17        93.82 o
   7  15  11       2497.72       2583.87       104.44 o
   9  15  11        803.97        710.15        56.94 o
  11  15  11       3604.88       3619.77       141.37 o
  13  15  11        190.69        109.22        49.48 o
  15  15  11       3098.17       3246.97       165.53 o
 -16  16  11         33.86        -18.27        59.55 o
 -14  16  11        615.21        290.06        63.62 o
 -12  16  11       6454.42       6603.07       444.55 o
 -10  16  11      10310.63      10928.33       563.32 o
  -8  16  11       4166.55       4368.40       250.34 o
  -6  16  11        110.13        109.53        51.13 o
  -4  16  11      13030.52      13740.34       418.23 o
  -2  16  11      15349.12      15339.33       431.52 o
   0  16  11       5889.64       6035.90       230.24 o
   2  16  11        141.74        127.71        60.89 o
   4  16  11       4886.69       4916.63       159.88 o
   6  16  11      10664.17      10954.64       276.96 o
   8  16  11      11634.94      11953.86       306.56 o
  10  16  11        356.68        386.25        51.58 o
  12  16  11        525.87        513.16        51.15 o
  14  16  11       5136.12       5446.09       246.28 o
 -13  17  11        762.80        731.29       148.94 o
 -11  17  11       2706.33       2929.43       299.40 o
  -9  17  11       1958.02       2103.51       220.24 o
  -7  17  11        466.97        457.05       116.60 o
  -5  17  11        245.88        287.07        54.53 o
  -3  17  11       1707.52       1553.59       135.41 o
  -1  17  11       3287.25       3278.33       192.73 o
   1  17  11       2432.19       2401.23       134.88 o
   3  17  11          8.98         64.31        65.83 o
   5  17  11        797.17        702.31       117.76 o
   7  17  11       1890.63       1679.12       137.16 o
   9  17  11       3042.08       3091.86       200.68 o
  11  17  11        652.52        697.87        74.67 o
 -10  18  11       3498.39       4035.36       359.92 o
  -8  18  11       5850.69       6043.75       384.30 o
  -6  18  11          5.28         -4.13        83.20 o
  -4  18  11       4823.86       5173.07       252.25 o
  -2  18  11      11439.78      11711.94       374.32 o
   0  18  11       1853.77       1993.62       145.54 o
   2  18  11        254.08        268.30       108.28 o
   4  18  11       2014.72       2125.81       171.91 o
   6  18  11       8716.30       9411.87       344.91 o
   8  18  11       5128.22       5433.46       257.49 o
  -5  19  11        105.48        -14.61       112.97 o
  -3  19  11        193.46        118.95        67.71 o
  -1  19  11        514.05        557.54        77.77 o
   1  19  11        925.44        930.05       120.24 o
   3  19  11          7.16         53.75        41.85 o
 -28   0  12       3532.43       3223.91       298.18 o
 -26   0  12      35905.64      36115.72       996.37 o
 -24   0  12      18105.32      18432.28       689.75 o
 -22   0  12       1281.84       1123.75       156.88 o
 -20   0  12      16929.98      17059.70       624.90 o
 -18   0  12      27578.64      27347.40       971.82 o
 -16   0  12      46830.33      46959.43      1196.04 o
 -14   0  12      30690.26      29987.59       899.29 o
 -12   0  12       7710.94       7543.17       281.57 o
 -10   0  12      66834.84      66436.33       855.45 o
  -8   0  12      52649.97      51996.03       838.50 o
  -6   0  12      47861.75      47228.14       698.60 o
  -4   0  12      23486.71      23761.30       533.68 o
   0   0  12     319621.44     337877.62      2796.56 o
   2   0  12     281103.34     285162.16      2630.92 o
   4   0  12      50375.60      49324.75       546.27 o
   6   0  12       4213.71       4162.21       143.18 o
   8   0  12      59347.65      57007.30       544.69 o
  10   0  12     114286.03     117825.19       819.44 o
  12   0  12      75757.12      75961.78       621.77 o
  14   0  12        920.99        925.64       105.48 o
  16   0  12      38412.36      37795.61       714.21 o
  18   0  12      40287.00      40007.03      1006.01 o
  20   0  12      15867.72      15248.12       657.92 o
  22   0  12       2568.56       2546.79       283.56 o
  24   0  12        379.64        237.36        97.78 o
  26   0  12       8731.36       9073.17       586.77 o
 -27   1  12         35.24         -9.12        29.51 o
 -25   1  12          9.17          9.57        61.61 o
 -23   1  12        473.69        517.48        82.16 o
 -21   1  12        411.02        264.14        55.47 o
 -19   1  12         39.90        -12.56        33.88 o
 -17   1  12       1111.68        930.99       115.85 o
 -15   1  12       1276.60       1247.59       130.71 o
 -13   1  12         61.30         58.29        16.12 o
 -11   1  12        158.92        132.57        12.46 o
  -9   1  12       3373.93       3221.37       144.13 o
  -7   1  12       1804.99       1936.45       128.38 o
  -5   1  12        671.60        933.90        76.59 o
  -3   1  12         96.65         -4.27        17.35 o
  -1   1  12        278.39        309.29        59.86 o
   1   1  12      13551.82      14251.79       237.26 o
   3   1  12        108.19        103.79        13.72 o
   5   1  12        232.30        186.77        21.19 o
   7   1  12       1416.58       1479.22        64.63 o
   9   1  12        135.87        132.94        16.69 o
  11   1  12       1028.21        891.87        74.04 o
  13   1  12        435.63        422.31        57.81 o
  15   1  12       1828.18       1693.04        86.73 o
  17   1  12        669.56        609.50        40.74 o
  19   1  12        171.77        210.78        30.86 o
  21   1  12       1481.67       1657.95       162.27 o
  23   1  12         48.48        -39.27        71.91 o
  25   1  12        739.08        722.00       114.57 o
 -28   2  12       3259.58       3292.92       228.06 o
 -26   2  12      20538.24      20680.88       568.50 o
 -24   2  12      18498.39      18490.06       486.32 o
 -22   2  12       2051.10       1926.20       146.84 o
 -20   2  12       1796.57       1897.38       144.13 o
 -18   2  12      23761.91      23806.62       573.45 o
 -16   2  12      90476.94      89998.34      1241.00 o
 -14   2  12      61992.50      61963.56       923.90 o
 -12   2  12        903.77        854.90        97.59 o
 -10   2  12     160386.31     158488.22       861.34 o
  -8   2  12     148557.44     149630.80      1077.58 o
  -6   2  12     100319.67     101832.22       760.87 o
  -4   2  12       8036.12       8326.20       171.42 o
  -2   2  12      53756.98      53521.12       759.05 o
   0   2  12     184617.12     187848.97       967.01 o
   2   2  12     149639.27     150663.45       784.94 o
   4   2  12      13547.83      13481.08       247.89 o
   6   2  12       8877.50       8570.95       178.41 o
   8   2  12      50114.51      49472.19       401.00 o
  10   2  12      58163.28      59813.98       605.57 o
  12   2  12      48111.75      47521.05       614.46 o
  14   2  12       1638.05       1698.98       119.41 o
  16   2  12      19441.56      19130.67       435.08 o
  18   2  12      29481.19      29606.62       564.36 o
  20   2  12      22708.94      22703.15       513.92 o
  22   2  12       9216.78       9147.81       332.66 o
  24   2  12        259.87        309.27        81.39 o
  26   2  12      12223.17      12986.59       529.71 o
 -27   3  12       1003.35       1151.88       136.09 o
 -25   3  12        191.71         57.01        52.44 o
 -23   3  12        627.95        571.42        78.17 o
 -21   3  12        260.40        214.51        40.70 o
 -19   3  12       2826.09       2737.53       200.31 o
 -17   3  12       2922.71       2970.97       198.00 o
 -15   3  12       1978.27       1996.72       198.91 o
 -13   3  12        149.36         82.76        26.85 o
 -11   3  12        591.74        553.81        65.87 o
  -9   3  12       1841.24       1961.71       125.22 o
  -7   3  12       4362.77       4072.41       166.85 o
  -5   3  12       2487.63       2219.75       108.36 o
  -3   3  12          5.50         38.93        31.44 o
  -1   3  12       3557.61       3740.64       131.80 o
   1   3  12       5696.12       6382.87       224.04 o
   3   3  12      12577.59      11866.08       257.90 o
   5   3  12       7318.27       7131.78       189.88 o
   7   3  12       6293.86       6541.00       148.39 o
   9   3  12      12326.43      12117.24       330.13 o
  11   3  12        704.44        820.84        70.60 o
  13   3  12          3.25         12.25        28.44 o
  15   3  12       1573.77       1476.58       114.54 o
  17   3  12        982.49        929.63        93.36 o
  19   3  12       2429.62       2329.65       161.38 o
  21   3  12        533.86        341.18        51.44 o
  23   3  12       1031.31        958.75       110.07 o
  25   3  12         59.87         -6.07        59.43 o
 -26   4  12      18288.24      17904.95       501.78 o
 -24   4  12      12287.63      12584.67       421.11 o
 -22   4  12        454.67        555.67        76.88 o
 -20   4  12       6650.70       6137.45       263.16 o
 -18   4  12      33733.98      32828.08       778.75 o
 -16   4  12      46403.81      47630.80       897.08 o
 -14   4  12      20526.04      20631.57       532.61 o
 -12   4  12       3588.95       3777.19       217.03 o
 -10   4  12      41214.53      41569.77       576.20 o
  -8   4  12     103816.16     105014.21       857.16 o
  -6   4  12     100102.05     100439.86       699.56 o
  -4   4  12      15086.14      14677.04       306.12 o
  -2   4  12      21473.20      20622.69       306.89 o
   0   4  12     116992.64     117285.91       988.84 o
   2   4  12     181141.97     177908.47       986.54 o
   4   4  12      39530.40      40206.60       428.94 o
   6   4  12       1752.45       1662.69        98.51 o
   8   4  12      73946.85      73733.48       534.31 o
  10   4  12     111385.94     110669.27       961.87 o
  12   4  12      49897.80      49729.12       591.33 o
  14   4  12       2672.40       2854.13       142.81 o
  16   4  12      17318.01      16951.22       366.17 o
  18   4  12      32969.29      32385.64       567.05 o
  20   4  12      26003.73      25957.02       528.75 o
  22   4  12       2663.01       2593.57       171.43 o
  24   4  12        588.60        489.92        89.31 o
  26   4  12       3319.38       3137.79       194.29 o
 -27   5  12        629.17        535.54       102.42 o
 -25   5  12       2184.27       2066.64       160.01 o
 -23   5  12        684.34        604.58        87.22 o
 -21   5  12       2298.78       2533.67       180.37 o
 -19   5  12       1450.86       1709.43       215.19 o
 -17   5  12       9961.91      10355.45       437.68 o
 -15   5  12       4345.25       4329.57       269.70 o
 -13   5  12       6163.68       5982.41       290.15 o
 -11   5  12       2143.40       2255.81       148.43 o
  -9   5  12       9696.69       9787.72       172.84 o
  -7   5  12      23794.30      23504.74       312.94 o
  -5   5  12        848.53        706.79        69.60 o
  -3   5  12       5450.51       5252.83       200.54 o
  -1   5  12      18546.19      18816.44       365.44 o
   1   5  12       5357.17       5345.95       172.32 o
   3   5  12       6339.62       5774.57       201.00 o
   5   5  12       2293.59       2250.29       117.24 o
   7   5  12       1341.27       1427.95        86.39 o
   9   5  12      12402.33      12401.44       227.51 o
  11   5  12        633.73        569.26        59.22 o
  13   5  12        209.88        135.65        39.59 o
  15   5  12         54.54        105.36        16.77 o
  17   5  12       1581.55       1487.16       109.69 o
  19   5  12       3803.13       3997.87       189.95 o
  21   5  12       3374.22       3499.39       187.03 o
  23   5  12        551.95        463.10        77.77 o
  25   5  12       1210.31       1192.89       118.68 o
 -26   6  12       8627.66       8426.93       466.24 o
 -24   6  12      11838.21      11482.25       360.21 o
 -22   6  12       1942.87       1733.36       154.39 o
 -20   6  12       1674.51       1797.33       156.11 o
 -18   6  12      41230.63      41904.96      1047.68 o
 -16   6  12      53689.49      52551.24      1128.69 o
 -14   6  12      16469.31      16882.12       584.91 o
 -12   6  12       1925.35       1876.86       153.38 o
 -10   6  12      17574.81      17860.49       362.07 o
  -8   6  12     105148.52     103273.12       633.88 o
  -6   6  12      69160.62      69191.32       479.45 o
  -4   6  12       1599.72       1674.18       128.09 o
  -2   6  12      23649.69      23704.01       426.88 o
   0   6  12      73425.48      71004.52       793.47 o
   2   6  12      61241.97      62769.17       604.73 o
   4   6  12      29665.04      29470.51       398.13 o
   6   6  12         29.39         77.11        17.13 o
   8   6  12      48008.70      45371.58       517.89 o
  10   6  12      64147.01      64433.80       525.45 o
  12   6  12      29588.92      28980.34       497.43 o
  14   6  12       2332.18       2483.81       153.20 o
  16   6  12       1264.99       1263.23       102.66 o
  18   6  12      35749.08      36663.61       591.04 o
  20   6  12      21439.01      21832.22       452.79 o
  22   6  12       2188.21       2062.86       147.13 o
  24   6  12       1375.71       1373.90       121.95 o
 -25   7  12       3580.97       3616.17       306.35 o
 -23   7  12       2490.78       2706.16       225.11 o
 -21   7  12        519.58        533.02        75.53 o
 -19   7  12       1939.03       1633.04       203.23 o
 -17   7  12       6492.76       6501.71       413.15 o
 -15   7  12       5814.53       5597.39       442.21 o
 -13   7  12        689.99        747.74        98.48 o
 -11   7  12       3937.45       3914.15       227.31 o
  -9   7  12      12100.34      12064.14       294.95 o
  -7   7  12      18287.22      17837.02       329.54 o
  -5   7  12       9005.84       9156.95       286.92 o
  -3   7  12        986.48        912.57        86.45 o
  -1   7  12       6916.65       6906.34       215.52 o
   1   7  12      30581.59      29633.72       374.79 o
   3   7  12      17590.44      17452.32       304.82 o
   5   7  12        222.21        163.87        16.79 o
   7   7  12       4461.51       4483.11       115.26 o
   9   7  12      27145.54      26180.41       466.59 o
  11   7  12      16251.66      15955.48       265.67 o
  13   7  12       1385.11       1406.15       107.93 o
  15   7  12       1605.70       1599.46       125.36 o
  17   7  12       5981.62       6171.27       263.73 o
  19   7  12       6477.71       6583.90       316.72 o
  21   7  12       1695.08       1923.71       133.74 o
  23   7  12        337.25        294.39        50.47 o
 -24   8  12       6005.79       5852.32       442.37 o
 -22   8  12       1836.22       1836.06       123.54 o
 -20   8  12       2594.54       2606.85       173.49 o
 -18   8  12      22208.33      22443.81       800.50 o
 -16   8  12      23550.87      24019.73       955.17 o
 -14   8  12       8664.90       8451.58       355.12 o
 -12   8  12       1832.65       1774.65       159.71 o
 -10   8  12      10354.20      10114.89       350.72 o
  -8   8  12      62160.58      62069.23       639.86 o
  -6   8  12      44780.93      43693.86       643.08 o
  -4   8  12       7643.67       8027.62       267.53 o
  -2   8  12      38157.78      38103.38       577.66 o
   0   8  12      35459.04      35531.54       447.88 o
   2   8  12      41629.32      41426.09       444.19 o
   4   8  12      33479.18      34522.01       340.56 o
   6   8  12       2929.63       2834.95       123.09 o
   8   8  12      29934.22      29913.48       404.79 o
  10   8  12      59879.02      59106.99       721.51 o
  12   8  12      15480.29      15112.36       267.34 o
  14   8  12        816.78        833.32        91.09 o
  16   8  12       1095.52       1164.88       111.07 o
  18   8  12      13929.29      13995.28       407.85 o
  20   8  12      17204.36      17644.38       478.14 o
  22   8  12       2136.66       2277.90       167.46 o
  24   8  12        993.90        896.01       111.50 o
 -25   9  12       4264.88       4747.69       412.76 o
 -23   9  12       2379.82       2392.47       287.92 o
 -21   9  12        483.94        277.87        62.93 o
 -19   9  12       4223.78       4346.47       362.13 o
 -17   9  12       9960.83       9896.84       640.74 o
 -15   9  12      15639.43      15256.27       555.45 o
 -13   9  12       1695.08       1708.50       152.91 o
 -11   9  12       2832.50       2661.31       181.97 o
  -9   9  12      27315.87      26037.69       514.13 o
  -7   9  12      18962.51      19051.37       406.74 o
  -5   9  12       5028.74       5135.34       217.44 o
  -3   9  12        178.96        150.95        37.16 o
  -1   9  12      17174.88      16754.52       305.87 o
   1   9  12      28620.19      28151.12       401.25 o
   3   9  12       5237.23       4950.48       148.21 o
   5   9  12       1143.14       1177.95        78.46 o
   7   9  12       7483.26       7326.90       199.47 o
   9   9  12      11958.56      12124.83       253.14 o
  11   9  12      13741.86      13645.36       352.84 o
  13   9  12       1460.15       1433.49       115.58 o
  15   9  12       2947.62       2856.45       168.50 o
  17   9  12       9554.33      10012.27       337.05 o
  19   9  12       4994.71       5200.08       254.14 o
  21   9  12        496.81        392.69        69.08 o
  23   9  12        159.37        166.41        44.38 o
 -24  10  12       4598.18       4460.35       393.02 o
 -22  10  12        537.20        717.11       155.17 o
 -20  10  12       2368.73       2256.79       380.36 o
 -18  10  12      17750.98      17468.35       882.26 o
 -16  10  12      15172.42      14539.00       557.86 o
 -14  10  12       2207.48       2163.92       179.07 o
 -12  10  12        381.79        329.33        64.58 o
 -10  10  12       9362.43       9411.22       363.01 o
  -8  10  12      25791.85      25508.52       702.55 o
  -6  10  12      24413.55      24252.17       454.84 o
  -4  10  12       5778.33       5647.45       147.06 o
  -2  10  12       2514.25       2728.41       123.35 o
   0  10  12      37337.08      37108.10       455.60 o
   2  10  12      24375.71      24307.08       360.31 o
   4  10  12       8351.05       8456.56       130.95 o
   6  10  12        592.55        550.04        53.50 o
   8  10  12      18722.94      18393.39       317.59 o
  10  10  12      27881.65      28009.17       401.13 o
  12  10  12       7647.45       7518.19       264.57 o
  14  10  12       2047.74       2014.75       113.80 o
  16  10  12       1844.02       1906.98       150.59 o
  18  10  12      12372.38      12265.71       379.54 o
  20  10  12      11460.10      11266.43       380.37 o
  22  10  12       1522.00       1460.57       137.77 o
 -23  11  12       2579.00       3130.03       332.59 o
 -21  11  12        285.02        363.93       116.38 o
 -19  11  12       1767.62       1759.09       369.86 o
 -17  11  12       6306.66       6263.76       370.43 o
 -15  11  12      11450.95      12194.31       480.16 o
 -13  11  12       1955.02       2091.99       181.13 o
 -11  11  12       2270.19       2088.28       173.86 o
  -9  11  12      16192.20      15923.42       567.00 o
  -7  11  12      17037.01      16996.65       578.40 o
  -5  11  12       6600.18       6563.33       221.60 o
  -3  11  12       2954.37       2820.95       127.73 o
  -1  11  12       9651.62       9935.30       222.22 o
   1  11  12      32921.75      32731.07       408.06 o
   3  11  12      10706.49      10551.43       185.55 o
   5  11  12        570.49        610.97        52.50 o
   7  11  12      10098.29      10000.17       259.67 o
   9  11  12       8625.48       8367.45       196.95 o
  11  11  12      16066.76      16059.60       272.73 o
  13  11  12       2313.30       2242.50       119.57 o
  15  11  12       2408.89       2497.03       159.90 o
  17  11  12       5931.98       6226.43       270.85 o
  19  11  12       4025.01       3895.52       214.23 o
  21  11  12        540.75        471.25        77.19 o
 -22  12  12        152.33        204.61       155.81 o
 -20  12  12       1753.35       1663.93       284.20 o
 -18  12  12       3984.42       3750.62       291.16 o
 -16  12  12       9612.76       9123.94       424.07 o
 -14  12  12       8428.74       8538.58       410.67 o
 -12  12  12         98.07        105.62        53.82 o
 -10  12  12      14773.42      14227.30       735.54 o
  -8  12  12      17138.16      16628.19       585.43 o
  -6  12  12      12766.25      12353.35       416.57 o
  -4  12  12       1327.50       1344.97        99.65 o
  -2  12  12       7367.08       7332.27       183.43 o
   0  12  12      23417.80      22877.43       304.82 o
   2  12  12      21265.09      21157.66       276.83 o
   4  12  12      11797.49      11720.02       235.14 o
   6  12  12       1556.97       1500.85        87.46 o
   8  12  12       4714.22       4720.88       166.51 o
  10  12  12      12588.63      12565.68       305.09 o
  12  12  12       8814.29       8678.08       236.34 o
  14  12  12        925.51        798.47       134.89 o
  16  12  12       1140.38       1095.80       129.77 o
  18  12  12       3812.46       3942.75       284.72 o
  20  12  12       6101.42       6441.69       344.73 o
 -21  13  12          4.21        303.20       128.25 o
 -19  13  12       4700.21       4926.36       339.20 o
 -17  13  12       9505.97       9128.43       437.22 o
 -15  13  12       5242.44       5594.62       351.65 o
 -13  13  12        277.67        211.59       112.06 o
 -11  13  12        661.48        643.02       148.80 o
  -9  13  12      12149.19      12370.40       713.42 o
  -7  13  12      12334.12      12194.50       503.92 o
  -5  13  12       7623.40       7531.84       329.48 o
  -3  13  12         63.73         68.19        29.53 o
  -1  13  12      10683.89      10562.68       199.09 o
   1  13  12      30592.54      31059.18       327.38 o
   3  13  12       8933.94       9023.55       157.26 o
   5  13  12          3.66         -5.09        31.23 o
   7  13  12       6876.11       6973.59       196.52 o
   9  13  12      13312.36      13688.29       286.94 o
  11  13  12       7390.53       7611.88       218.19 o
  13  13  12       2961.10       3009.14       164.41 o
  15  13  12       1591.64       1887.27       151.57 o
  17  13  12       9227.75       9440.83       469.72 o
  19  13  12       4061.33       4448.07       308.02 o
 -18  14  12       1542.08       1382.24       165.13 o
 -16  14  12       6438.55       6245.18       371.54 o
 -14  14  12       2828.66       2459.86       272.99 o
 -12  14  12         31.79        -35.35       101.65 o
 -10  14  12       9285.13       8436.63       611.64 o
  -8  14  12       6402.94       6236.35       360.22 o
  -6  14  12       2001.57       2102.92       135.90 o
  -4  14  12       1106.18       1025.03        70.69 o
  -2  14  12         63.45         57.44        23.21 o
   0  14  12      13159.03      13426.46       179.80 o
   2  14  12      12968.93      12953.41       198.06 o
   4  14  12       4666.07       4555.89       139.92 o
   6  14  12         18.74         60.13        30.20 o
   8  14  12       2008.76       1948.29       102.36 o
  10  14  12       5006.39       5093.89       175.86 o
  12  14  12       7335.81       7203.12       204.14 o
  14  14  12       1078.00        960.52        82.73 o
  16  14  12       1661.59       1669.10       139.19 o
  18  14  12       3189.72       3639.17       227.66 o
 -17  15  12       6526.36       6775.65       390.12 o
 -15  15  12       7220.55       7493.44       415.78 o
 -13  15  12       1759.89       1812.17       206.97 o
 -11  15  12       2287.06       2378.09       265.37 o
  -9  15  12      16500.78      17117.24       688.09 o
  -7  15  12      13796.43      14429.66       301.06 o
  -5  15  12       4119.78       4290.35       150.51 o
  -3  15  12       1615.21       1696.97        86.09 o
  -1  15  12      10819.17      11145.51       211.99 o
   1  15  12       8319.67       8246.38       145.53 o
   3  15  12      10860.34      10821.59       193.23 o
   5  15  12        498.66        416.77        32.27 o
   7  15  12       5906.43       6009.54       168.80 o
   9  15  12       7252.33       7485.96       203.77 o
  11  15  12       9431.77       9825.48       240.01 o
  13  15  12        882.71        958.77        84.76 o
  15  15  12        911.88       1006.96        91.87 o
 -16  16  12       2515.76       2452.62       243.37 o
 -14  16  12       1667.64       1696.96       195.38 o
 -12  16  12         90.46        112.79       112.20 o
 -10  16  12       4014.22       3919.90       349.42 o
  -8  16  12       3414.58       3429.28       191.26 o
  -6  16  12       1725.24       1823.10       108.80 o
  -4  16  12        133.84        145.86        79.26 o
  -2  16  12        115.27          8.88        43.62 o
   0  16  12       2224.39       2225.83       149.35 o
   2  16  12       7282.59       7153.20       198.95 o
   4  16  12        369.76        233.97        57.45 o
   6  16  12         65.29        135.00        46.50 o
   8  16  12        214.16        160.22        40.43 o
  10  16  12       1566.80       1402.82        90.92 o
  12  16  12       3286.35       3275.29       149.51 o
  14  16  12        809.05        713.67        66.40 o
 -13  17  12        362.88        543.14       126.86 o
 -11  17  12        674.34        791.98       171.18 o
  -9  17  12       5095.64       5506.95       370.19 o
  -7  17  12       9149.74       9511.52       469.28 o
  -5  17  12       1077.62       1109.00       118.75 o
  -3  17  12         24.87         23.71        40.23 o
  -1  17  12       5061.84       5519.94       254.54 o
   1  17  12       8733.88       9039.30       260.39 o
   3  17  12       6844.54       6985.02       316.65 o
   5  17  12       1678.17       1623.14       151.33 o
   7  17  12       1918.42       2240.37       165.74 o
   9  17  12      10772.72      11333.70       312.61 o
  11  17  12       5155.90       5258.72       253.20 o
 -10  18  12        446.80        523.44       132.67 o
  -8  18  12        204.77        167.98        66.57 o
  -6  18  12        775.29        723.41       138.09 o
  -4  18  12        610.20        709.66       100.84 o
  -2  18  12         22.10        -52.00        52.00 o
   0  18  12       1355.71       1486.64       121.61 o
   2  18  12       2301.63       2129.46       177.64 o
   4  18  12         94.48        132.82        52.67 o
   6  18  12         44.82         61.58        44.52 o
   8  18  12        248.60        177.93        45.04 o
  -3  19  12        610.62        541.67        85.08 o
  -1  19  12       4577.07       4689.54       300.02 o
   1  19  12       4858.48       5076.07       321.15 o
 -27   1  13        249.56        176.28        40.62 o
 -25   1  13      12545.81      12597.83       416.95 o
 -23   1  13      28894.58      28001.75       605.06 o
 -21   1  13      21459.80      21420.91       512.80 o
 -19   1  13       3044.55       3253.04       216.44 o
 -17   1  13       5495.65       5299.64       293.57 o
 -15   1  13      67896.11      68178.05      1001.74 o
 -13   1  13      85358.12      85789.46       858.78 o
 -11   1  13      71052.77      70681.38       560.82 o
  -9   1  13       7687.98       6985.13       216.36 o
  -7   1  13      47454.79      47673.50       645.42 o
  -5   1  13     143367.92     145285.14       986.27 o
  -3   1  13     105924.61     106827.96      2074.05 o
  -1   1  13      27725.78      29982.09       730.25 o
   1   1  13      26223.82      26856.11       330.07 o
   3   1  13     168713.34     169155.17      1072.57 o
   5   1  13     130200.92     127634.79       961.52 o
   7   1  13      33679.19      33765.91       342.49 o
   9   1  13         28.00         92.84        18.91 o
  11   1  13      51772.18      49671.97       372.16 o
  13   1  13      94780.36      94841.97       721.47 o
  15   1  13      46595.16      45056.83       595.77 o
  17   1  13        110.69        118.31        34.23 o
  19   1  13       6826.15       6511.04       266.99 o
  21   1  13      15120.33      14475.27       499.86 o
  23   1  13      21573.04      21903.73       646.49 o
  25   1  13       4757.99       4742.59       312.82 o
 -28   2  13          2.75          2.18        84.63 o
 -26   2  13         47.82        132.02        57.35 o
 -24   2  13        365.26        241.98        44.47 o
 -22   2  13        538.15        358.61        54.81 o
 -20   2  13       1855.59       1719.35       136.50 o
 -18   2  13        110.99        169.98        69.23 o
 -16   2  13       1137.87       1107.27       125.80 o
 -14   2  13        251.52        160.78        48.73 o
 -12   2  13      12231.26      12825.01       241.88 o
 -10   2  13       5073.29       5377.99       197.49 o
  -8   2  13       2352.16       2107.16       130.52 o
  -6   2  13       7596.74       7742.53       213.91 o
  -4   2  13       4350.28       4765.26       165.09 o
  -2   2  13       1157.33       1457.39        87.44 o
   0   2  13       4973.36       5266.45       153.27 o
   2   2  13        244.19        261.51        24.32 o
   4   2  13       6626.73       6303.05       153.59 o
   6   2  13      12048.88      11736.02       215.13 o
   8   2  13        703.41        780.74        52.30 o
  10   2  13       8432.23       8078.02       226.24 o
  12   2  13         71.64         38.28        21.97 o
  14   2  13        116.73        132.33        30.37 o
  16   2  13        624.83        440.73        69.07 o
  18   2  13        468.44        382.23        57.30 o
  20   2  13        252.36        207.60        38.00 o
  22   2  13        448.41        400.01        83.99 o
  24   2  13          3.67        -24.46        36.18 o
  26   2  13         53.71         56.42       117.60 o
 -27   3  13        113.06        152.77        49.96 o
 -25   3  13       8444.30       8469.22       360.74 o
 -23   3  13      21315.46      21361.73       522.96 o
 -21   3  13      17522.06      17166.68       458.98 o
 -19   3  13       4034.92       3830.40       241.07 o
 -17   3  13       2488.43       2503.74       189.15 o
 -15   3  13      47212.84      47859.99      1004.94 o
 -13   3  13      80313.91      81391.49      1011.48 o
 -11   3  13      43995.18      43497.96       503.95 o
  -9   3  13         49.86         99.80        34.14 o
  -7   3  13      59201.48      56991.79       688.07 o
  -5   3  13     124251.73     125225.66       975.59 o
  -3   3  13      99015.34      97560.75       790.66 o
  -1   3  13      14427.29      14657.49       260.89 o
   1   3  13      56409.64      55609.34       631.36 o
   3   3  13     119072.21     117385.30       844.07 o
   5   3  13     109530.11     111089.89       780.61 o
   7   3  13      24574.53      24917.28       346.60 o
   9   3  13        640.44        457.79        58.05 o
  11   3  13      36442.73      35926.22       494.84 o
  13   3  13      62853.97      62858.08       745.40 o
  15   3  13      30256.98      30102.52       542.34 o
  17   3  13       2901.26       2983.38       177.82 o
  19   3  13      10959.40      10789.49       355.11 o
  21   3  13      16089.72      16233.79       450.29 o
  23   3  13      16799.12      17539.60       479.64 o
  25   3  13       3654.84       3692.84       219.48 o
 -26   4  13        148.83         34.82        48.39 o
 -24   4  13       2114.73       2138.01       174.30 o
 -22   4  13       5102.21       5306.34       276.27 o
 -20   4  13        734.53        796.01       111.28 o
 -18   4  13       2370.85       2499.13       219.34 o
 -16   4  13       5826.47       5608.46       310.53 o
 -14   4  13        801.30        806.83       101.64 o
 -12   4  13        401.14        390.10        65.74 o
 -10   4  13       6436.07       6715.87       220.44 o
  -8   4  13         58.68         47.51        11.97 o
  -6   4  13      12371.40      12073.58       252.62 o
  -4   4  13       7473.06       7574.02       281.65 o
  -2   4  13         38.14         16.51        16.64 o
   0   4  13         35.65         38.68        15.52 o
   2   4  13        161.68        140.91        27.63 o
   4   4  13      15501.74      14622.73       268.17 o
   6   4  13      11988.06      10960.02       244.08 o
   8   4  13        678.00        493.14        41.06 o
  10   4  13      14009.19      13327.23       341.29 o
  12   4  13       2043.32       2153.67       143.87 o
  14   4  13       2779.53       2741.27       138.04 o
  16   4  13       4982.38       4877.02       210.33 o
  18   4  13       1340.64       1440.33       118.17 o
  20   4  13       4407.45       4373.64       216.22 o
  22   4  13       2226.77       2300.30       161.88 o
  24   4  13        172.32        140.16        62.41 o
 -27   5  13          3.16         -3.93        88.51 o
 -25   5  13       4391.61       4317.18       243.42 o
 -23   5  13      18405.69      18737.30       511.34 o
 -21   5  13      25908.11      25667.68       595.64 o
 -19   5  13       6733.61       6524.80       415.87 o
 -17   5  13      10058.24      10433.09       442.14 o
 -15   5  13      50938.20      50859.48       816.09 o
 -13   5  13      59672.30      60184.77       933.33 o
 -11   5  13       5890.93       5905.85       211.98 o
  -9   5  13        528.75        572.67        56.20 o
  -7   5  13      40934.34      40810.88       435.47 o
  -5   5  13     109627.80     110521.75       920.67 o
  -3   5  13      84656.21      85867.82       775.63 o
  -1   5  13       1265.07       1196.57        99.40 o
   1   5  13      11472.10      11275.11       260.73 o
   3   5  13      90603.86      89864.21       829.26 o
   5   5  13      85670.38      86365.27       716.73 o
   7   5  13      26710.37      27211.02       398.70 o
   9   5  13       1291.58       1387.65        77.83 o
  11   5  13      36767.55      36472.23       587.07 o
  13   5  13      58150.44      57409.14       776.86 o
  15   5  13      27424.77      27598.79       455.53 o
  17   5  13        435.83        395.48        56.11 o
  19   5  13       9118.98       8973.63       307.71 o
  21   5  13      20959.38      20964.71       488.21 o
  23   5  13       7549.91       7471.97       302.92 o
  25   5  13       1008.05        852.55       135.50 o
 -26   6  13         11.08         -4.71        81.42 o
 -24   6  13        116.75        184.86        78.85 o
 -22   6  13       2152.19       2425.72       186.44 o
 -20   6  13       4360.87       4386.45       355.63 o
 -18   6  13        187.44        211.06        66.06 o
 -16   6  13       1118.20       1049.28       156.06 o
 -14   6  13       8072.53       8051.80       407.19 o
 -12   6  13      16715.48      16754.47       431.31 o
 -10   6  13      10957.87      10629.56       266.94 o
  -8   6  13       9983.60       9204.18       239.17 o
  -6   6  13      31834.06      30713.59       349.05 o
  -4   6  13      19264.51      19032.59       418.49 o
  -2   6  13        762.65        644.85        72.66 o
   0   6  13       9162.68       8500.37       263.68 o
   2   6  13       2048.43       2288.42       113.93 o
   4   6  13      23362.76      23832.52       404.20 o
   6   6  13       2953.42       2674.81       129.13 o
   8   6  13       3357.20       3245.61       141.72 o
  10   6  13       8065.09       7934.05       188.97 o
  12   6  13       2372.33       2444.06       147.93 o
  14   6  13        668.87        645.95        77.20 o
  16   6  13       1398.21       1416.29       118.68 o
  18   6  13        286.28        200.24        62.87 o
  20   6  13       3303.48       3327.89       177.22 o
  22   6  13       2626.92       2808.27       179.23 o
  24   6  13        312.94        381.90        56.43 o
 -25   7  13       1919.95       1763.03       213.04 o
 -23   7  13      10621.37      10989.87       373.49 o
 -21   7  13      14454.14      14075.71       447.55 o
 -19   7  13       8569.26       8552.47       493.23 o
 -17   7  13       4807.97       4975.68       362.69 o
 -15   7  13      33087.54      32564.01       864.10 o
 -13   7  13      47073.18      46763.43       820.24 o
 -11   7  13      15033.80      14882.31       454.37 o
  -9   7  13        437.92        567.84        50.22 o
  -7   7  13      51485.56      51434.56       573.63 o
  -5   7  13     108318.85     107754.86      1022.01 o
  -3   7  13      71814.07      72100.88       820.17 o
  -1   7  13       1899.83       1740.23       111.06 o
   1   7  13       7134.30       7187.29       201.51 o
   3   7  13      54952.30      54565.35       564.55 o
   5   7  13      64429.72      63146.11       589.85 o
   7   7  13      19488.71      18828.21       256.54 o
   9   7  13       7247.55       7120.32       216.91 o
  11   7  13      20788.02      19937.61       323.81 o
  13   7  13      19915.36      19629.55       430.81 o
  15   7  13      14494.35      14627.75       391.98 o
  17   7  13       4677.56       4587.82       228.37 o
  19   7  13       4315.51       4458.07       236.81 o
  21   7  13      16659.62      17146.78       452.10 o
  23   7  13       8185.03       8236.99       353.88 o
 -24   8  13       3724.13       3753.79       363.48 o
 -22   8  13       6146.57       6113.80       258.81 o
 -20   8  13       3837.34       3623.89       335.94 o
 -18   8  13          7.92        -65.26        67.05 o
 -16   8  13       8068.79       7698.88       541.05 o
 -14   8  13       9621.36       9973.92       394.87 o
 -12   8  13       4062.69       3917.33       222.54 o
 -10   8  13        838.58        807.46        84.20 o
  -8   8  13        537.89        568.25        56.07 o
  -6   8  13       8817.90       8983.61       299.02 o
  -4   8  13       9911.55       9622.46       305.72 o
  -2   8  13       3331.01       3130.94       170.16 o
   0   8  13       2373.06       2239.65       106.65 o
   2   8  13      16440.35      16273.52       291.75 o
   4   8  13      23436.47      22917.56       368.78 o
   6   8  13      12931.57      12850.86       201.77 o
   8   8  13       1810.71       1741.49        99.16 o
  10   8  13       4392.64       4121.67       170.68 o
  12   8  13      17653.74      17007.07       277.38 o
  14   8  13      16356.04      16028.30       401.75 o
  16   8  13        118.34        105.05        39.04 o
  18   8  13       2778.40       2592.59       174.12 o
  20   8  13       5579.21       5910.42       278.27 o
  22   8  13       2242.87       2381.37       171.37 o
 -23   9  13      10524.32      10330.66       596.29 o
 -21   9  13      13356.37      13793.37       369.13 o
 -19   9  13       1851.48       2017.76       256.91 o
 -17   9  13      11177.26      10666.29       669.97 o
 -15   9  13      19813.09      19324.49       567.94 o
 -13   9  13      18901.07      18858.21       511.96 o
 -11   9  13       2448.47       2787.55       195.12 o
  -9   9  13       3652.32       3603.73       193.18 o
  -7   9  13      20044.91      19789.78       456.98 o
  -5   9  13      58491.30      58425.88       765.37 o
  -3   9  13      33599.74      33767.43       571.80 o
  -1   9  13       3202.23       3154.57       137.85 o
   1   9  13       6149.71       6225.78       196.56 o
   3   9  13      37501.53      36936.12       438.29 o
   5   9  13      55835.73      54422.81       414.99 o
   7   9  13      21935.70      21616.55       357.09 o
   9   9  13        875.98        905.92        67.61 o
  11   9  13      12982.60      12770.61       308.75 o
  13   9  13      23122.15      22845.22       496.52 o
  15   9  13      20323.13      20195.84       463.81 o
  17   9  13       2329.69       2145.50       155.80 o
  19   9  13       4019.85       4155.78       226.23 o
  21   9  13      12963.07      12993.02       459.94 o
  23   9  13       4333.15       4534.61       244.69 o
 -24  10  13       2483.90       2545.56       310.77 o
 -22  10  13       6175.75       6166.59       462.04 o
 -20  10  13       1953.67       1956.18       257.43 o
 -18  10  13       1122.90       1085.22       225.88 o
 -16  10  13       1277.94       1320.87       166.59 o
 -14  10  13      18158.01      17932.72       518.94 o
 -12  10  13      13368.80      13626.77       449.19 o
 -10  10  13       1300.18       1173.01       129.70 o
  -8  10  13       4524.24       4532.47       235.06 o
  -6  10  13      13467.28      13153.48       346.59 o
  -4  10  13      33905.57      33073.52       393.26 o
  -2  10  13      18678.46      18412.20       335.18 o
   0  10  13        799.65        762.68        65.27 o
   2  10  13      25684.03      25705.95       403.99 o
   4  10  13      21094.88      21078.81       252.83 o
   6  10  13       1705.72       1655.57        97.03 o
   8  10  13        406.80        285.37        51.10 o
  10  10  13       1992.12       2030.17       110.37 o
  12  10  13      12990.52      13207.90       313.31 o
  14  10  13       9046.11       9458.17       321.61 o
  16  10  13        535.96        489.16        72.96 o
  18  10  13       1032.15        930.33        98.78 o
  20  10  13       2988.90       2963.28       195.85 o
  22  10  13       5405.06       6050.85       292.77 o
 -23  11  13       2646.63       2498.41       294.04 o
 -21  11  13       5302.54       5603.80       448.92 o
 -19  11  13       1645.35       1837.86       306.12 o
 -17  11  13        967.24       1099.90       168.19 o
 -15  11  13      10615.93      10887.35       461.95 o
 -13  11  13      20531.25      20251.39       570.27 o
 -11  11  13      14444.85      14120.34       475.21 o
  -9  11  13          6.48         37.56        53.90 o
  -7  11  13      16305.33      16200.79       443.30 o
  -5  11  13      32434.20      32172.45       536.34 o
  -3  11  13      19159.64      19113.69       348.29 o
  -1  11  13        187.08        204.85        36.57 o
   1  11  13       6950.82       6983.31       206.24 o
   3  11  13      12173.00      12502.80       223.01 o
   5  11  13      29657.07      30042.79       422.80 o
   7  11  13       4482.41       4252.77       152.40 o
   9  11  13        137.07        266.25        50.85 o
  11  11  13       4081.79       4056.82       142.60 o
  13  11  13      10626.88      10568.62       244.65 o
  15  11  13       6961.33       6782.75       272.47 o
  17  11  13       1856.86       1503.72       129.79 o
  19  11  13        399.99        434.94        71.23 o
  21  11  13       4124.27       4085.95       231.18 o
 -22  12  13       5251.90       5449.36       458.17 o
 -20  12  13       1931.26       1791.85       309.99 o
 -18  12  13         73.17         98.25        73.42 o
 -16  12  13       2648.59       2369.13       223.15 o
 -14  12  13      12122.82      12286.52       460.20 o
 -12  12  13      11576.59      11448.34       492.36 o
 -10  12  13         27.74        196.06       230.38 o
  -8  12  13       4305.76       4224.72       302.50 o
  -6  12  13       8983.57       8939.51       393.21 o
  -4  12  13      20013.10      19203.49       304.79 o
  -2  12  13      16167.50      16079.86       284.59 o
   0  12  13        615.59        583.38        52.38 o
   2  12  13      21706.16      21734.65       299.12 o
   4  12  13      11790.90      11760.72       244.81 o
   6  12  13       8404.76       8174.32       210.57 o
   8  12  13        493.43        464.08        49.84 o
  10  12  13       1278.35       1212.14        78.28 o
  12  12  13      23031.65      23353.27       399.10 o
  14  12  13      11063.88      11418.36       356.96 o
  16  12  13        203.28        150.58        49.38 o
  18  12  13       1076.89       1062.54       133.40 o
  20  12  13       4230.74       4841.17       307.76 o
 -19  13  13         17.48       -102.83       105.92 o
 -17  13  13        596.59        373.57       123.51 o
 -15  13  13       7355.81       7092.54       398.92 o
 -13  13  13       4978.98       5076.13       338.55 o
 -11  13  13       2124.09       2073.39       221.93 o
  -9  13  13        736.77        697.82       272.88 o
  -7  13  13       2738.27       2922.99       257.21 o
  -5  13  13       3625.44       3602.40       234.12 o
  -3  13  13       7349.85       7210.94       188.55 o
  -1  13  13       6217.03       6090.53       157.93 o
   1  13  13       1104.61       1071.54        62.28 o
   3  13  13       8576.67       8587.35       160.63 o
   5  13  13      12243.64      12150.67       250.73 o
   7  13  13       9370.42       8976.39       229.81 o
   9  13  13        211.87        139.30        53.10 o
  11  13  13       8208.14       8381.46       245.79 o
  13  13  13       8540.95       8531.07       287.33 o
  15  13  13       7310.33       7299.43       291.44 o
  17  13  13         76.12          9.54        50.53 o
  19  13  13        367.30        255.74        99.46 o
 -18  14  13         26.14          0.14        51.26 o
 -16  14  13       1914.86       1759.65       224.12 o
 -14  14  13      12664.02      13187.89       635.34 o
 -12  14  13      10438.78      10659.52       507.97 o
 -10  14  13        704.18        609.94       114.81 o
  -8  14  13       2197.24       2309.75       229.46 o
  -6  14  13      10552.64      10587.67       346.87 o
  -4  14  13      11030.87      11119.20       258.90 o
  -2  14  13       5790.91       5919.97       152.33 o
   0  14  13        450.37        450.50        37.04 o
   2  14  13      13658.74      13968.17       214.89 o
   4  14  13      10909.00      11084.84       235.83 o
   6  14  13       7799.30       7809.00       201.43 o
   8  14  13        433.19        380.05        39.98 o
  10  14  13       3112.43       3377.35       145.87 o
  12  14  13      12215.98      12688.59       279.01 o
  14  14  13       5537.65       5716.39       247.60 o
  16  14  13         75.00        146.40        56.81 o
 -17  15  13        220.31        238.11       103.62 o
 -15  15  13       2954.44       2809.38       295.95 o
 -13  15  13       6827.12       6761.66       555.93 o
 -11  15  13       2332.21       2364.89       274.96 o
  -9  15  13        947.40       1095.97       173.10 o
  -7  15  13         97.74        128.16        31.49 o
  -5  15  13       6855.35       6769.56       202.93 o
  -3  15  13       4366.38       4649.35       154.80 o
  -1  15  13       2305.53       2299.50        95.54 o
   1  15  13       2821.57       2859.08        94.73 o
   3  15  13       4942.73       4821.82       139.70 o
   5  15  13       2112.56       2152.96        96.62 o
   7  15  13       1185.68       1207.04        76.97 o
   9  15  13        936.11        898.80        68.35 o
  11  15  13         47.81         -2.34        28.42 o
  13  15  13       6544.81       6906.95       238.22 o
  15  15  13       2106.70       2105.18       143.01 o
 -14  16  13       4111.85       4501.94       336.67 o
 -12  16  13       6573.78       6665.73       460.38 o
 -10  16  13       1470.94       1570.18       222.37 o
  -8  16  13       2799.86       2846.06       178.83 o
  -6  16  13       8404.70       8907.93       259.12 o
  -4  16  13       8366.35       8654.64       232.98 o
  -2  16  13       2245.32       2379.15       168.41 o
   0  16  13        557.65        659.85        77.88 o
   2  16  13       8241.84       8475.51       196.31 o
   4  16  13      11012.30      11223.68       245.92 o
   6  16  13       8737.53       9034.25       231.64 o
   8  16  13          8.50         69.36        31.11 o
  10  16  13       4857.06       5029.32       183.87 o
  12  16  13       7010.53       7276.40       231.25 o
 -11  17  13        638.05        473.81       122.16 o
  -9  17  13        230.94        183.80       152.97 o
  -7  17  13       1248.30       1335.05       171.55 o
  -5  17  13        320.53        236.21        57.12 o
  -3  17  13       2828.70       2859.23       193.11 o
  -1  17  13        682.69        766.14        96.43 o
   1  17  13        324.67        436.49        52.24 o
   3  17  13       2325.91       2375.40       188.38 o
   5  17  13       1741.30       1473.26       148.34 o
   7  17  13       1008.50        948.16        79.67 o
   9  17  13       1293.05       1285.21       104.66 o
  11  17  13        424.34        286.02        84.30 o
  -8  18  13        741.05        764.68       129.77 o
  -6  18  13       9991.83      10397.12       492.39 o
  -4  18  13       8183.47       8689.53       339.23 o
  -2  18  13        758.10        942.11       111.47 o
   0  18  13        325.02        257.33        76.09 o
   2  18  13       1862.20       2191.75       203.05 o
   4  18  13       7875.77       8492.24       362.61 o
   6  18  13       3145.63       3232.42       220.02 o
 -26   0  14      13783.38      13704.92       628.54 o
 -24   0  14         24.10         51.98        52.67 o
 -22   0  14      14236.62      13851.94       600.95 o
 -20   0  14      47094.83      47876.09      1084.05 o
 -18   0  14      30296.20      30211.86      1038.42 o
 -16   0  14       4194.74       4214.53       363.85 o
 -14   0  14      24098.54      23664.70       532.65 o
 -12   0  14      64276.40      64622.90       798.13 o
 -10   0  14      64456.86      64124.61       833.25 o
  -8   0  14      15409.46      15380.03       460.50 o
  -6   0  14       2284.04       2202.89       173.99 o
  -4   0  14      38681.90      40839.39       523.86 o
   2   0  14       2834.21       2542.64       136.87 o
   4   0  14      15573.98      15728.86       300.06 o
   6   0  14      63172.43      62689.25       641.41 o
   8   0  14     102977.52     104988.16       794.10 o
  10   0  14      60880.07      61463.66       606.56 o
  12   0  14       3368.59       3030.81       132.96 o
  14   0  14      49530.54      49738.59       827.91 o
  16   0  14      63585.12      62890.42      1208.83 o
  18   0  14      20575.65      20550.99       731.61 o
  20   0  14        872.21        773.32       137.66 o
  22   0  14       3501.52       3472.54       329.13 o
  24   0  14      21930.12      22034.42       885.02 o
  26   0  14       9782.68      10052.06       612.37 o
 -27   1  14         13.73         -9.51        59.68 o
 -25   1  14        191.95        151.97        50.45 o
 -23   1  14          5.43         -9.22        35.11 o
 -21   1  14          5.18        -56.49        56.49 o
 -19   1  14        986.58       1010.79       144.15 o
 -17   1  14        121.77          5.29        35.45 o
 -15   1  14        413.49        320.80        66.45 o
 -13   1  14          1.48        -24.20        24.20 o
 -11   1  14       7826.36       7749.58       191.36 o
  -9   1  14      20195.13      20264.38       317.44 o
  -7   1  14       3350.36       3190.51       140.47 o
  -5   1  14       2179.29       2138.72       117.72 o
  -3   1  14        624.21        409.32       140.14 o
  -1   1  14       8565.30       9031.23       340.61 o
   1   1  14       7592.78       7815.82       176.86 o
   3   1  14          0.88         15.80        25.55 o
   5   1  14       7508.94       7709.18       168.25 o
   7   1  14          7.96         23.97        18.49 o
   9   1  14       1470.01       1515.22        70.02 o
  11   1  14       4283.28       3943.56       107.49 o
  13   1  14          4.30        -21.73        26.07 o
  15   1  14       1625.11       1492.56        70.29 o
  17   1  14        591.70        534.59        62.25 o
  19   1  14        116.17        118.97        83.95 o
  21   1  14        228.04        377.05        72.89 o
  23   1  14          7.02          4.09        42.41 o
  25   1  14         43.99         35.44        93.31 o
 -26   2  14       4698.62       4481.56       248.39 o
 -24   2  14         26.91         60.14        27.33 o
 -22   2  14       8747.33       8698.21       335.65 o
 -20   2  14      20258.27      20128.85       563.14 o
 -18   2  14      37285.98      36264.90       813.34 o
 -16   2  14      21942.11      21186.15       584.03 o
 -14   2  14      11868.84      11987.41       345.83 o
 -12   2  14      76504.95      77034.08       599.40 o
 -10   2  14     132097.28     134688.84      1133.77 o
  -8   2  14      53124.52      53262.36       621.29 o
  -6   2  14         85.38        138.46        32.94 o
  -4   2  14      88866.34      88322.59       691.59 o
  -2   2  14     199857.02     197664.00      2187.32 o
   0   2  14     149016.98     150802.17      1085.54 o
   2   2  14        340.89        585.85        45.92 o
   4   2  14      28070.81      27805.34       330.17 o
   6   2  14      80262.54      80879.33       528.36 o
   8   2  14      57263.47      57134.49       471.47 o
  10   2  14      30956.27      30352.37       317.73 o
  12   2  14       5583.69       5389.20       199.20 o
  14   2  14      36370.37      36486.76       587.09 o
  16   2  14      22641.01      22133.94       480.79 o
  18   2  14      17364.22      17278.29       328.36 o
  20   2  14       2190.00       1956.04        96.32 o
  22   2  14       1690.61       1640.80       142.85 o
  24   2  14      14390.22      14768.74       543.46 o
 -27   3  14        500.63        413.96        58.55 o
 -25   3  14       1419.42       1421.51       147.49 o
 -23   3  14        397.24        384.47        73.39 o
 -21   3  14       1718.82       1738.17       143.65 o
 -19   3  14       9112.33       9479.93       383.93 o
 -17   3  14       1291.76       1121.73       138.60 o
 -15   3  14       3526.86       3482.22       220.91 o
 -13   3  14         67.51         33.98        48.40 o
 -11   3  14         81.59         54.90        18.23 o
  -9   3  14       8023.17       7514.60       224.22 o
  -7   3  14        195.22        146.08        26.21 o
  -5   3  14       7377.65       7598.72       189.93 o
  -3   3  14       4912.78       4922.82       152.44 o
  -1   3  14        340.44        447.07        78.09 o
   1   3  14        372.88        372.93        46.56 o
   3   3  14       5947.45       5555.21       173.33 o
   5   3  14       2191.55       2042.64       113.78 o
   7   3  14      12195.78      12200.63       241.19 o
   9   3  14         41.91         37.29        35.85 o
  11   3  14         30.02         52.45        39.94 o
  13   3  14        122.44        155.64        35.84 o
  15   3  14       4317.65       4373.50       208.91 o
  17   3  14      11032.41      11261.46       352.92 o
  19   3  14         14.38        -68.85        68.85 o
  21   3  14       2239.38       2273.97       169.89 o
  23   3  14        871.62        619.78        79.18 o
  25   3  14        143.41         65.21        78.00 o
 -26   4  14       6323.90       6180.10       311.35 o
 -24   4  14        701.39        791.09       112.56 o
 -22   4  14       7760.18       8058.25       323.59 o
 -20   4  14      44650.49      44211.16       860.32 o
 -18   4  14      37459.69      37557.65       758.34 o
 -16   4  14       3408.83       3703.23       296.09 o
 -14   4  14      10860.39      10777.78       393.96 o
 -12   4  14      62098.81      62861.74       769.49 o
 -10   4  14      85614.88      86526.26       756.27 o
  -8   4  14      22079.58      22809.84       337.55 o
  -6   4  14        714.01        747.78        66.70 o
  -4   4  14      44520.36      44108.21       707.57 o
  -2   4  14     114602.12     114478.23      1338.37 o
   0   4  14      61061.66      58848.66       939.39 o
   2   4  14      28964.20      28829.37       433.33 o
   4   4  14      12763.40      12848.70       260.51 o
   6   4  14      72904.86      71574.88       545.59 o
   8   4  14     101366.04     101143.80       629.84 o
  10   4  14      38886.61      38568.82       556.74 o
  12   4  14         73.30         98.66        24.28 o
  14   4  14      37469.18      36517.05       520.72 o
  16   4  14      61463.55      61481.79       712.44 o
  18   4  14      13932.01      14337.59       385.59 o
  20   4  14       1131.15       1231.32       114.91 o
  22   4  14       4043.20       4115.47       220.75 o
  24   4  14      12585.86      13004.16       405.37 o
 -25   5  14        584.59        563.63        83.98 o
 -23   5  14         30.70        -36.22        58.74 o
 -21   5  14        839.83        751.31       117.41 o
 -19   5  14       6523.86       6835.62       378.29 o
 -17   5  14       2372.61       2344.03       209.11 o
 -15   5  14         67.25         11.74        35.59 o
 -13   5  14        975.34        999.17       119.04 o
 -11   5  14       4819.50       4635.09       190.79 o
  -9   5  14      40411.74      39819.84       506.31 o
  -7   5  14       2173.55       2156.86       103.95 o
  -5   5  14      11737.92      11547.22       334.12 o
  -3   5  14      16400.80      16523.96       329.83 o
  -1   5  14       2016.76       2179.06       134.29 o
   1   5  14       7014.16       7156.30       215.57 o
   3   5  14       1187.90        914.75        72.80 o
   5   5  14      10762.01      11004.10       263.03 o
   7   5  14      19487.44      19365.90       347.08 o
   9   5  14       2875.04       2456.44       107.66 o
  11   5  14       2097.46       1769.43       129.51 o
  13   5  14        227.27        150.48        37.22 o
  15   5  14       2109.36       2102.07       142.84 o
  17   5  14       4497.91       4479.67       193.28 o
  19   5  14        590.66        463.37        55.58 o
  21   5  14       2044.38       1867.47       146.29 o
  23   5  14        506.99        590.35        86.91 o
  25   5  14        205.57        261.32        73.57 o
 -26   6  14       2634.08       2692.24       271.45 o
 -24   6  14        138.01         67.88        16.44 o
 -22   6  14       9382.49       9379.71       362.87 o
 -20   6  14      26808.82      25915.65       874.55 o
 -18   6  14      26871.41      26867.24       854.40 o
 -16   6  14       1496.49       1535.56       187.89 o
 -14   6  14       1676.26       1791.71       161.55 o
 -12   6  14      34490.98      34564.32       632.23 o
 -10   6  14      57099.45      57065.98       571.04 o
  -8   6  14      69611.59      67599.12       752.57 o
  -6   6  14          1.67         30.11        47.35 o
  -4   6  14      42375.99      42106.80       551.45 o
  -2   6  14      70712.81      70216.30       687.09 o
   0   6  14      86765.51      86651.41       733.52 o
   2   6  14      15001.16      15582.96       311.30 o
   4   6  14      27397.74      27128.06       448.62 o
   6   6  14      90201.51      89341.88       776.81 o
   8   6  14      63259.20      62330.67       642.14 o
  10   6  14      10369.91      10464.54       222.49 o
  12   6  14        535.87        383.38        68.96 o
  14   6  14      13479.73      13195.48       392.06 o
  16   6  14      25253.61      25289.12       568.79 o
  18   6  14      19016.11      19017.56       478.96 o
  20   6  14        127.17         87.40        39.30 o
  22   6  14       2661.64       2836.03       168.85 o
  24   6  14       6652.49       7108.72       357.36 o
 -25   7  14       1251.33       1010.30       139.62 o
 -23   7  14         21.54         -0.67        68.51 o
 -21   7  14       6306.30       6296.82       444.37 o
 -19   7  14       6312.83       6350.07       433.35 o
 -17   7  14       2393.53       2327.74       252.50 o
 -15   7  14         56.96         12.21        56.20 o
 -13   7  14       5037.95       4872.49       268.31 o
 -11   7  14       5478.70       5457.08       279.69 o
  -9   7  14       8358.87       8304.83       254.60 o
  -7   7  14       2775.27       2796.94       143.68 o
  -5   7  14       1669.07       1459.07       110.99 o
  -3   7  14      15937.08      15942.52       399.82 o
  -1   7  14      18406.61      18310.66       379.62 o
   1   7  14       5661.90       5525.99       183.80 o
   3   7  14        772.10        544.16        65.50 o
   5   7  14      14936.97      14716.67       314.16 o
   7   7  14      25411.25      24586.80       417.76 o
   9   7  14       7587.64       7416.66       226.71 o
  11   7  14         33.57         36.35        29.82 o
  13   7  14       4332.68       4335.91       205.98 o
  15   7  14       7504.54       7546.18       285.48 o
  17   7  14       7945.75       8019.97       306.12 o
  19   7  14        667.90        764.78        88.55 o
  21   7  14       1050.67        924.42       107.70 o
  23   7  14       2748.68       2970.49       210.97 o
 -24   8  14          1.19        -23.13        77.69 o
 -22   8  14       3069.36       2931.20       198.57 o
 -20   8  14      22735.28      22413.98       843.27 o
 -18   8  14      15463.63      15359.29       674.84 o
 -16   8  14       1326.03       1403.95       447.16 o
 -14   8  14       1701.51       1649.77       163.95 o
 -12   8  14      26705.88      26264.44       591.02 o
 -10   8  14      38539.04      37934.31       567.36 o
  -8   8  14      22347.28      22323.22       401.71 o
  -6   8  14       2824.36       2818.63       175.55 o
  -4   8  14      22671.17      22581.89       483.86 o
  -2   8  14      50328.02      50095.33       714.56 o
   0   8  14      17837.04      17869.27       316.00 o
   2   8  14      17301.86      17239.80       326.48 o
   4   8  14      12438.17      12048.30       278.09 o
   6   8  14      65776.65      65286.20       512.15 o
   8   8  14      37329.64      37291.90       499.78 o
  10   8  14       6446.25       6368.74       206.13 o
  12   8  14        596.71        489.47        62.07 o
  14   8  14      11278.91      10862.07       337.45 o
  16   8  14      26859.98      26863.32       555.10 o
  18   8  14      12475.55      12358.64       393.19 o
  20   8  14        702.91        660.04        84.23 o
  22   8  14       3388.26       3751.09       233.97 o
 -23   9  14        116.59        180.63       106.37 o
 -21   9  14       3984.84       4232.55       229.18 o
 -19   9  14       7203.03       7259.13       476.45 o
 -17   9  14       6628.22       6178.14       511.47 o
 -15   9  14        404.96        363.30        74.00 o
 -13   9  14      10434.78      10224.87       383.85 o
 -11   9  14      23260.46      23005.90       568.33 o
  -9   9  14       7769.30       7515.38       229.07 o
  -7   9  14       1361.88       1293.35       115.24 o
  -5   9  14       1694.26       1680.69       136.22 o
  -3   9  14      27089.99      26385.65       526.46 o
  -1   9  14      29167.99      28962.18       440.41 o
   1   9  14        763.99        698.26        65.21 o
   3   9  14       2126.35       2005.10       106.07 o
   5   9  14      12216.48      11829.26       216.00 o
   7   9  14       8527.08       8267.69       240.34 o
   9   9  14       8716.32       8915.38       229.94 o
  11   9  14        197.01        134.43        34.92 o
  13   9  14       5171.29       5471.45       247.97 o
  15   9  14       7172.48       7218.67       281.61 o
  17   9  14       2216.46       2174.03       156.48 o
  19   9  14        426.13        317.23        43.33 o
  21   9  14        590.06        663.81        96.23 o
 -22  10  14       3949.57       3687.42       354.96 o
 -20  10  14       8756.45       8669.86       548.18 o
 -18  10  14      12044.01      11904.11       737.55 o
 -16  10  14        504.84        486.92       103.90 o
 -14  10  14       2940.95       2682.83       202.34 o
 -12  10  14      15717.43      15194.62       482.28 o
 -10  10  14      26554.26      26527.48       589.26 o
  -8  10  14      11874.98      11614.85       344.97 o
  -6  10  14        145.39        111.45        62.75 o
  -4  10  14      19196.42      18838.75       447.95 o
  -2  10  14      24017.33      23917.44       399.98 o
   0  10  14      26622.40      26523.38       420.96 o
   2  10  14       6736.69       6648.19       213.55 o
   4  10  14       3488.52       3538.21       112.70 o
   6  10  14      11869.11      11725.43       274.97 o
   8  10  14      32403.13      31862.61       470.80 o
  10  10  14       7035.24       7034.66       205.97 o
  12  10  14          6.75         48.40        25.39 o
  14  10  14       4124.96       4078.01       217.60 o
  16  10  14      21316.12      21602.95       495.94 o
  18  10  14       7416.65       7705.98       309.48 o
  20  10  14         68.12         68.88        60.69 o
 -21  11  14       2150.80       2020.36       258.38 o
 -19  11  14       2626.58       2657.75       362.61 o
 -17  11  14       9444.08       9549.73       481.74 o
 -15  11  14        837.83        829.57       107.50 o
 -13  11  14       7398.97       7630.73       352.71 o
 -11  11  14      24483.75      24357.37       711.20 o
  -9  11  14       2766.90       2930.37       230.61 o
  -7  11  14        939.42        946.87        91.21 o
  -5  11  14       2324.20       2243.39       144.55 o
  -3  11  14       9405.37       9631.14       241.12 o
  -1  11  14      23189.26      23425.78       390.90 o
   1  11  14       3808.97       3702.52       155.48 o
   3  11  14       6545.45       6507.84       213.97 o
   5  11  14      11391.70      11395.61       268.47 o
   7  11  14      16837.64      16691.08       319.90 o
   9  11  14       9568.44       9565.55       253.63 o
  11  11  14        994.61        918.06        75.83 o
  13  11  14       9079.20       9153.69       228.15 o
  15  11  14       9709.55       9404.29       302.86 o
  17  11  14       1794.84       1804.69       142.57 o
  19  11  14        658.30        680.39        78.70 o
 -20  12  14       5283.46       4811.36       511.86 o
 -18  12  14       4626.91       4434.64       331.88 o
 -16  12  14        983.36        982.68       144.14 o
 -14  12  14       1785.18       1360.92       148.34 o
 -12  12  14       8640.27       8419.13       430.85 o
 -10  12  14      13263.65      13379.46       540.54 o
  -8  12  14       6555.36       6575.17       389.72 o
  -6  12  14        279.52        291.61        65.78 o
  -4  12  14       7796.43       7412.29       170.77 o
  -2  12  14      22800.99      22905.31       355.24 o
   0  12  14      22700.23      23099.83       367.17 o
   2  12  14        457.39        451.73        42.38 o
   4  12  14       3902.31       3840.54       154.11 o
   6  12  14      11851.09      11799.57       262.38 o
   8  12  14      11056.36      11149.47       280.31 o
  10  12  14       3827.02       3587.94       128.78 o
  12  12  14         97.27         49.04        58.90 o
  14  12  14       3840.71       4030.37       218.22 o
  16  12  14       5560.31       5895.12       260.86 o
  18  12  14       4009.92       4063.12       266.62 o
 -19  13  14       5908.05       6028.58       569.03 o
 -17  13  14       5681.55       5536.98       349.21 o
 -15  13  14         20.77         11.16        38.65 o
 -13  13  14       4999.37       4942.37       339.87 o
 -11  13  14      16529.50      16339.66       622.45 o
  -9  13  14       6156.65       6445.62       388.51 o
  -7  13  14        699.49        757.16       125.25 o
  -5  13  14        626.84        609.98        62.07 o
  -3  13  14      16134.75      16161.98       294.89 o
  -1  13  14      22033.85      22292.42       342.73 o
   1  13  14       5197.30       5128.29       151.62 o
   3  13  14       4940.88       5236.63       133.59 o
   5  13  14       6071.47       6145.50       184.58 o
   7  13  14       7077.39       7266.87       213.80 o
   9  13  14      11222.71      11195.19       273.46 o
  11  13  14        248.89        209.83        34.88 o
  13  13  14       3353.62       3320.50       158.18 o
  15  13  14       8745.95       9262.37       335.49 o
  17  13  14       4862.46       5168.04       248.70 o
 -18  14  14       3695.63       3867.27       303.59 o
 -16  14  14        408.69        396.64        97.99 o
 -14  14  14       2059.38       1856.17       234.89 o
 -12  14  14       5873.59       5916.22       390.19 o
 -10  14  14       7045.73       7530.88       659.48 o
  -8  14  14       1008.77        868.62       142.11 o
  -6  14  14        154.34        111.12        36.84 o
  -4  14  14       2965.90       2809.86       144.69 o
  -2  14  14      10282.04      10003.31       208.66 o
   0  14  14       8531.99       8474.33       188.06 o
   2  14  14         39.06         65.82        18.24 o
   4  14  14         26.56         30.87        27.30 o
   6  14  14       1367.10       1346.40        85.45 o
   8  14  14       5261.65       5550.04       187.59 o
  10  14  14      10771.90      10918.85       272.02 o
  12  14  14         18.67          1.69        54.64 o
  14  14  14       3034.77       3213.21       189.33 o
  16  14  14       3703.46       3925.20       217.64 o
 -17  15  14       2851.83       2930.30       295.50 o
 -15  15  14        169.23        144.09        63.90 o
 -13  15  14       2744.87       2715.66       259.94 o
 -11  15  14      11007.55      10991.29       733.04 o
  -9  15  14       9312.68       8980.48       658.30 o
  -7  15  14       1394.14       1466.08       103.76 o
  -5  15  14       1929.59       2056.26       117.42 o
  -3  15  14      12534.56      13296.52       279.21 o
  -1  15  14      19015.52      19256.62       271.15 o
   1  15  14       4410.27       4478.57       126.85 o
   3  15  14        544.33        391.31        71.00 o
   5  15  14       6279.43       6800.97       189.16 o
   7  15  14      13149.89      13316.12       270.83 o
   9  15  14       2973.12       2998.29       135.07 o
  11  15  14        139.36         26.87        31.70 o
  13  15  14       3836.57       4295.07       191.69 o
  15  15  14       4908.08       5264.72       231.27 o
 -14  16  14        658.76        448.85       149.19 o
 -12  16  14       2368.23       2286.92       241.53 o
 -10  16  14       2180.77       1957.61       241.03 o
  -8  16  14        545.16        485.68        73.31 o
  -6  16  14         38.34         75.13        24.26 o
  -4  16  14        923.41       1036.17        87.00 o
  -2  16  14       4340.27       4384.40       166.37 o
   0  16  14       4775.30       4734.26       143.16 o
   2  16  14        116.20         95.76        76.30 o
   4  16  14         70.75         42.41        43.63 o
   6  16  14        721.27        682.98        70.01 o
   8  16  14       2731.01       2740.58       131.02 o
  10  16  14       3304.13       3018.37       133.54 o
  12  16  14         32.81         84.71        41.17 o
 -11  17  14       5190.04       5730.90       428.49 o
  -9  17  14       6586.97       6619.46       450.51 o
  -7  17  14        917.19       1003.55       162.48 o
  -5  17  14       2368.09       2504.41       189.47 o
  -3  17  14       6330.00       6580.46       299.73 o
  -1  17  14       5170.76       5272.17       239.38 o
   1  17  14       3992.74       3856.37       264.77 o
   3  17  14         48.98        120.12       105.84 o
   5  17  14       2379.64       2708.54       204.70 o
   7  17  14      11850.03      12547.31       328.53 o
   9  17  14       6641.87       6778.36       259.00 o
  -8  18  14         60.49        145.49        93.33 o
  -6  18  14        392.81        431.26       120.55 o
  -4  18  14        311.02        209.66        69.34 o
  -2  18  14       1476.52       1411.04       132.50 o
   0  18  14        820.19        898.76       201.07 o
   2  18  14         86.30          7.38        62.79 o
   4  18  14         12.02        -61.65        61.65 o
   6  18  14        215.10        141.00        65.83 o
 -27   1  15      11002.32      11195.75       406.72 o
 -25   1  15      18772.63      18884.03       523.52 o
 -23   1  15       9352.93       9355.44       360.37 o
 -21   1  15        699.19        658.07        91.71 o
 -19   1  15       8123.90       7974.61       389.60 o
 -17   1  15      66207.59      66415.63      1070.57 o
 -15   1  15      80612.30      79120.30       881.30 o
 -13   1  15       6229.02       6143.02       176.41 o
 -11   1  15      14350.23      14431.48       305.57 o
  -9   1  15      55960.73      56071.68       534.33 o
  -7   1  15     104065.65     104751.52       641.65 o
  -5   1  15      95431.63      92490.62       596.75 o
  -3   1  15          3.39        185.00        50.05 o
  -1   1  15     126148.18     125576.99      1465.96 o
   1   1  15     185506.53     188146.00      1557.93 o
   3   1  15      40718.49      40889.09       622.30 o
   5   1  15      14494.17      14305.28       219.13 o
   7   1  15        649.44        649.79        48.54 o
   9   1  15      67729.48      68167.54       523.05 o
  11   1  15     130780.70     127117.29       678.01 o
  13   1  15      15291.79      15506.58       281.65 o
  15   1  15       3296.22       3273.10       134.26 o
  17   1  15      15920.78      15936.52       419.65 o
  19   1  15      24665.49      24774.54       631.29 o
  21   1  15      20724.53      20865.84       608.37 o
  23   1  15        836.82        900.52       126.89 o
  25   1  15       5071.13       5226.06       331.03 o
 -26   2  15         16.97         49.15        70.04 o
 -24   2  15        346.64        274.11        62.99 o
 -22   2  15        109.48          9.24        41.88 o
 -20   2  15          1.28        -59.93        59.93 o
 -18   2  15       2861.38       2909.02       229.80 o
 -16   2  15        573.95        341.26        68.04 o
 -14   2  15       2180.02       2164.25       147.05 o
 -12   2  15       1334.74       1390.29        82.14 o
 -10   2  15         24.93         12.91        15.97 o
  -8   2  15       6840.47       6607.23       207.99 o
  -6   2  15       2357.44       2465.42       122.54 o
  -4   2  15         20.83         -3.51        36.75 o
  -2   2  15       4331.14       4653.29       158.63 o
   0   2  15        172.02         84.57        29.81 o
   2   2  15       5450.80       5464.11       124.33 o
   4   2  15         11.34        -16.19        16.19 o
   6   2  15        125.10        102.33        26.59 o
   8   2  15       3335.52       3629.94       116.89 o
  10   2  15        305.03        205.37        30.47 o
  12   2  15       1113.85        864.85        63.00 o
  14   2  15       2749.83       2787.25       130.09 o
  16   2  15        367.36        265.46        40.05 o
  18   2  15        847.12        740.51        60.62 o
  20   2  15        274.11        198.18        43.44 o
  22   2  15        433.03        391.68       101.00 o
  24   2  15          5.46        -27.08        53.99 o
 -27   3  15       9749.51       9433.67       396.57 o
 -25   3  15      14987.31      14588.69       456.69 o
 -23   3  15       6913.92       6728.54       303.46 o
 -21   3  15          2.58         23.51        63.20 o
 -19   3  15      13564.99      13430.29       462.22 o
 -17   3  15      42075.16      40911.79       854.38 o
 -15   3  15      45053.54      44731.27       714.81 o
 -13   3  15       7852.41       8304.53       304.55 o
 -11   3  15      13533.56      13873.06       375.17 o
  -9   3  15      32043.26      32644.81       479.12 o
  -7   3  15      95152.30      94865.09       816.21 o
  -5   3  15      79102.96      79202.93       578.83 o
  -3   3  15       2814.13       3036.70       117.13 o
  -1   3  15      61984.10      58572.42      1299.87 o
   1   3  15     187203.22     188129.78      1251.51 o
   3   3  15      60488.68      60753.42       593.27 o
   5   3  15      15341.58      15234.23       286.39 o
   7   3  15      22502.61      22451.51       312.91 o
   9   3  15      94756.69      93927.46       777.34 o
  11   3  15      71330.27      72775.82       767.41 o
  13   3  15      12625.82      12943.03       325.10 o
  15   3  15       2612.37       2730.12       155.31 o
  17   3  15      11152.81      10770.95       324.58 o
  19   3  15      22816.03      22901.24       529.73 o
  21   3  15      13932.97      13433.48       300.50 o
  23   3  15       1011.42        916.28       106.24 o
  25   3  15       3691.12       3798.01       278.48 o
 -26   4  15        292.37        231.59        56.49 o
 -24   4  15       4300.46       4602.17       269.24 o
 -22   4  15       1663.99       1554.39       137.88 o
 -20   4  15        585.81        456.99        81.51 o
 -18   4  15       7384.43       6998.86       329.75 o
 -16   4  15       2812.64       2792.79       209.74 o
 -14   4  15        708.53        582.90        79.36 o
 -12   4  15        301.22        212.60        61.53 o
 -10   4  15       1383.57       1495.57       100.73 o
  -8   4  15      20546.28      20359.60       327.32 o
  -6   4  15       1930.49       1939.93       100.11 o
  -4   4  15       1918.51       2039.16       138.28 o
  -2   4  15       1246.84       1343.76        79.93 o
   0   4  15       2257.27       2412.11       107.71 o
   2   4  15      15532.55      14494.33       281.54 o
   4   4  15       1717.20       1507.91        89.37 o
   6   4  15        332.59        340.22        44.05 o
   8   4  15       1438.48       1275.41        86.64 o
  10   4  15       1537.88       1584.42       110.38 o
  12   4  15       4327.23       4376.83       183.79 o
  14   4  15        930.62        929.02        85.74 o
  16   4  15        587.32        645.03        67.41 o
  18   4  15      10673.82      10444.42       309.89 o
  20   4  15        906.61        984.02        98.81 o
  22   4  15        426.12        463.86        64.89 o
  24   4  15         10.40        -48.04        48.04 o
 -25   5  15      15519.57      15529.36       488.42 o
 -23   5  15      13980.56      13403.73       454.42 o
 -21   5  15        364.96        273.89        85.70 o
 -19   5  15      15757.09      15801.04       581.88 o
 -17   5  15      41887.30      41790.75       912.56 o
 -15   5  15      34958.43      35717.05       763.39 o
 -13   5  15       5806.84       5676.47       295.31 o
 -11   5  15      12410.50      12494.11       349.65 o
  -9   5  15      89269.87      90502.58       861.42 o
  -7   5  15      85492.80      85907.95       687.83 o
  -5   5  15      16844.96      16774.91       380.36 o
  -3   5  15       3449.53       3600.81       170.80 o
  -1   5  15      44253.62      44237.71       639.04 o
   1   5  15      39556.55      40260.04       504.47 o
   3   5  15      63976.78      64513.91       674.70 o
   5   5  15       6542.23       6462.21       221.13 o
   7   5  15      10835.14      10574.95       263.01 o
   9   5  15      45034.58      43928.90       430.11 o
  11   5  15      52125.08      51775.95       684.14 o
  13   5  15      14631.30      14978.58       410.22 o
  15   5  15        198.91        242.68        57.63 o
  17   5  15      13836.97      13966.52       399.33 o
  19   5  15      23637.59      23665.58       473.97 o
  21   5  15      13483.83      13685.91       374.39 o
  23   5  15       1157.05       1091.64       103.93 o
 -26   6  15       1700.68       1734.56       151.90 o
 -24   6  15        564.33        406.47       137.45 o
 -22   6  15       1839.01       1994.17       169.38 o
 -20   6  15        434.72        474.44       126.34 o
 -18   6  15       6699.91       6515.62       421.78 o
 -16   6  15        758.47        671.67       101.16 o
 -14   6  15       5850.93       5910.46       317.03 o
 -12   6  15         22.77         54.58        28.87 o
 -10   6  15       3242.12       3235.30       114.11 o
  -8   6  15      19279.78      18269.43       301.74 o
  -6   6  15       5492.22       5703.20       189.58 o
  -4   6  15        352.20        374.65        48.11 o
  -2   6  15       1520.34       1693.10       108.22 o
   0   6  15      16634.44      16466.99       307.85 o
   2   6  15      22628.15      21691.03       408.59 o
   4   6  15       7919.51       7213.90       255.98 o
   6   6  15       5593.35       5039.22       187.95 o
   8   6  15      22240.48      21730.33       389.50 o
  10   6  15       1096.42       1178.35        71.46 o
  12   6  15       1278.82       1360.84       119.06 o
  14   6  15         12.80         71.73        60.00 o
  16   6  15       3382.70       3411.62       196.70 o
  18   6  15       2079.76       2035.60       156.89 o
  20   6  15       1752.05       1713.29       150.85 o
  22   6  15          6.14        -10.95        45.07 o
  24   6  15        126.22        110.22        79.83 o
 -25   7  15       7283.21       6804.76       429.93 o
 -23   7  15       6907.12       6849.00       328.92 o
 -21   7  15         17.25        -34.12        89.00 o
 -19   7  15      11361.99      11263.27       584.09 o
 -17   7  15      13919.00      14125.51       628.34 o
 -15   7  15      12339.53      12795.13       547.06 o
 -13   7  15      13148.83      13038.17       450.07 o
 -11   7  15       1728.60       1741.48       130.90 o
  -9   7  15      61328.43      61692.64       711.47 o
  -7   7  15      77890.58      75998.45       584.06 o
  -5   7  15      24867.49      24407.35       480.10 o
  -3   7  15        128.90        134.98        50.69 o
  -1   7  15      17658.20      17160.61       381.08 o
   1   7  15      61851.29      61317.43       639.86 o
   3   7  15      93124.98      94086.74       804.30 o
   5   7  15       6376.03       6290.14       212.79 o
   7   7  15      18135.99      18291.58       370.73 o
   9   7  15      42653.77      42316.81       557.51 o
  11   7  15      15061.91      14685.64       246.25 o
  13   7  15      12953.09      12324.68       377.71 o
  15   7  15         19.31         59.43        33.02 o
  17   7  15      12123.17      11943.50       405.27 o
  19   7  15      13906.62      14560.80       433.66 o
  21   7  15       7552.23       7438.80       323.54 o
  23   7  15       1140.85       1190.03       125.81 o
 -24   8  15       4637.22       4860.91       418.20 o
 -22   8  15       1060.43        994.19       117.78 o
 -20   8  15         83.44        129.77        93.65 o
 -18   8  15       4774.62       4976.31       382.44 o
 -16   8  15      12315.04      12773.78       577.61 o
 -14   8  15       4175.82       4229.96       262.73 o
 -12   8  15        241.47        135.99        61.79 o
 -10   8  15      14205.33      13647.47       345.48 o
  -8   8  15      16207.64      16081.41       378.97 o
  -6   8  15      10753.91      10113.75       204.08 o
  -4   8  15        161.21         67.89        24.90 o
  -2   8  15       2779.68       2676.37       168.98 o
   0   8  15       5957.24       6463.65       197.87 o
   2   8  15      10732.91      10278.26       262.40 o
   4   8  15       2996.38       2823.78       138.61 o
   6   8  15        294.90        224.56        33.08 o
   8   8  15       7337.03       7275.29       216.38 o
  10   8  15      19456.97      18969.26       365.96 o
  12   8  15       8767.32       8909.85       274.15 o
  14   8  15         17.29         -1.13        62.51 o
  16   8  15       3786.64       3809.61       222.59 o
  18   8  15       5488.29       5349.44       277.49 o
  20   8  15       4649.85       4841.16       253.55 o
  22   8  15        374.12        270.54        47.55 o
 -23   9  15      10088.60      10432.10       617.40 o
 -21   9  15         21.28       -101.91       101.91 o
 -19   9  15      11928.79      11881.37       622.09 o
 -17   9  15      22474.20      21732.38       964.45 o
 -15   9  15      11655.97      11540.40       453.50 o
 -13   9  15       2904.14       2873.44       207.21 o
 -11   9  15        592.49        400.80        89.77 o
  -9   9  15      40641.52      40208.20       617.07 o
  -7   9  15      48388.58      47604.25       656.73 o
  -5   9  15       7472.65       7259.38       287.44 o
  -3   9  15        623.85        618.84        77.17 o
  -1   9  15       6866.89       6762.83       220.66 o
   1   9  15      27744.57      27527.87       408.49 o
   3   9  15      42960.41      42367.38       510.45 o
   5   9  15        689.62        738.86        55.09 o
   7   9  15       1739.28       1649.25       108.39 o
   9   9  15      17520.74      17576.17       344.12 o
  11   9  15      23644.83      23570.93       415.86 o
  13   9  15      18118.11      17782.21       378.57 o
  15   9  15        446.50        270.34        39.04 o
  17   9  15       9373.97       9808.98       347.35 o
  19   9  15      14782.41      15025.14       447.04 o
  21   9  15       5386.06       5551.79       280.17 o
 -22  10  15        706.92        797.29       202.92 o
 -20  10  15        413.35        459.89       180.17 o
 -18  10  15       1157.71       1338.69       251.56 o
 -16  10  15       9056.01       8984.33       412.92 o
 -14  10  15       6991.33       7040.64       337.19 o
 -12  10  15        102.76        131.46        56.76 o
 -10  10  15       6705.03       6760.89       318.34 o
  -8  10  15      11918.31      11525.55       313.84 o
  -6  10  15      24658.27      23769.73       530.44 o
  -4  10  15      12121.43      12220.76       373.14 o
  -2  10  15       2414.03       2302.04       128.82 o
   0  10  15      31952.30      31629.57       478.89 o
   2  10  15      19306.73      19257.32       378.92 o
   4  10  15       8960.86       8695.96       231.47 o
   6  10  15       1207.02       1080.58        83.11 o
   8  10  15      13087.61      13163.06       328.85 o
  10  10  15      20445.73      21069.62       367.67 o
  12  10  15       2231.30       2112.70       127.96 o
  14  10  15         48.41         12.02        37.59 o
  16  10  15       3813.84       3748.05       205.88 o
  18  10  15       3241.88       3277.73       202.92 o
  20  10  15       3414.81       3848.15       230.97 o
 -21  11  15         61.40         14.67       147.37 o
 -19  11  15       4828.13       5006.44       501.92 o
 -17  11  15      10039.77       9378.39       486.31 o
 -15  11  15       7934.97       7593.71       363.63 o
 -13  11  15       2944.19       2896.19       222.91 o
 -11  11  15        402.51        484.93        92.92 o
  -9  11  15      15465.00      14871.53       479.33 o
  -7  11  15      24817.44      24871.93       513.89 o
  -5  11  15      11061.31      10841.86       332.13 o
  -3  11  15        185.90        150.49        24.12 o
  -1  11  15      11995.76      12078.60       293.46 o
   1  11  15      28754.58      28938.56       456.91 o
   3  11  15      20278.42      19992.47       388.00 o
   5  11  15       2457.06       2249.16       129.52 o
   7  11  15       3358.24       3305.05       154.40 o
   9  11  15       8174.77       8161.23       244.47 o
  11  11  15      15501.27      15519.79       326.67 o
  13  11  15       7435.88       7048.72       230.74 o
  15  11  15         13.35         37.67        58.20 o
  17  11  15       2990.87       3275.47       188.98 o
  19  11  15       5295.35       5481.54       265.27 o
 -20  12  15          9.02         87.64        46.71 o
 -18  12  15       3759.48       3619.31       299.88 o
 -16  12  15      15705.03      14881.02       570.14 o
 -14  12  15       5554.79       5657.50       320.18 o
 -12  12  15        410.55        448.81        86.24 o
 -10  12  15      11414.90      10951.08       423.90 o
  -8  12  15       7599.16       7397.91       418.29 o
  -6  12  15      15577.67      15373.31       400.05 o
  -4  12  15       1893.85       1820.56        83.03 o
  -2  12  15       4234.49       4155.86       163.78 o
   0  12  15      21039.68      21438.55       369.96 o
   2  12  15       6167.31       6188.08       200.42 o
   4  12  15       4541.81       4638.64       189.15 o
   6  12  15         69.01          7.91        21.64 o
   8  12  15       5714.87       5941.43       212.20 o
  10  12  15      16200.22      16007.54       294.38 o
  12  12  15       8697.96       8834.45       218.90 o
  14  12  15        160.65        131.17        48.32 o
  16  12  15       2211.70       2255.29       157.24 o
  18  12  15       7496.65       8132.59       307.43 o
 -19  13  15       1088.64       1025.72       368.41 o
 -17  13  15       5811.99       5630.18       363.24 o
 -15  13  15       8174.43       8070.09       489.16 o
 -13  13  15         33.49        -29.63        53.31 o
 -11  13  15        805.43        610.36        98.88 o
  -9  13  15       3411.07       3120.34       274.60 o
  -7  13  15       6330.16       6153.37       441.61 o
  -5  13  15       6052.53       5935.56       208.25 o
  -3  13  15         20.34         33.45        35.48 o
  -1  13  15       6786.09       6832.96       197.72 o
   1  13  15      13912.38      13868.94       258.98 o
   3  13  15       6182.64       6077.39       151.27 o
   5  13  15       1590.85       1530.69       101.58 o
   7  13  15        406.28        257.37        47.51 o
   9  13  15       8144.03       7999.51       238.08 o
  11  13  15      13211.16      13300.64       327.50 o
  13  13  15       1733.47       1561.68       107.89 o
  15  13  15         33.64         23.32        45.09 o
  17  13  15       2121.94       2246.88       165.21 o
 -18  14  15       2212.51       2376.98       237.04 o
 -16  14  15       9422.79       9031.81       535.21 o
 -14  14  15       3464.07       3793.70       310.28 o
 -12  14  15         18.87          3.96        34.05 o
 -10  14  15       3036.91       2939.38       369.44 o
  -8  14  15      11520.91      11932.41       549.44 o
  -6  14  15      13294.79      13707.81       436.77 o
  -4  14  15       2453.70       2474.42       117.72 o
  -2  14  15       4502.99       4437.12       145.49 o
   0  14  15      15046.66      15410.09       264.87 o
   2  14  15      14006.40      14279.84       244.05 o
   4  14  15       1946.80       1982.51       110.62 o
   6  14  15         95.47         88.89        37.59 o
   8  14  15       6387.57       6509.64       209.39 o
  10  14  15      15150.16      15371.52       331.84 o
  12  14  15       3623.42       3561.82       161.11 o
  14  14  15          2.60         67.24        38.59 o
  16  14  15       1984.45       2242.88       174.73 o
 -15  15  15       2334.47       2108.28       252.71 o
 -13  15  15        210.13        371.54        51.98 o
 -11  15  15       1179.08       1180.67       197.62 o
  -9  15  15       1016.37       1217.29       237.39 o
  -7  15  15       2282.85       2242.94       146.69 o
  -5  15  15      10672.62      10717.55       278.67 o
  -3  15  15         58.37         72.99        36.26 o
  -1  15  15       5829.89       5738.09       156.65 o
   1  15  15       7738.34       7553.33       173.32 o
   3  15  15       1027.38        997.02        70.28 o
   5  15  15       2553.78       2559.53       122.34 o
   7  15  15         13.95         54.69        26.28 o
   9  15  15       2947.10       2859.04       134.96 o
  11  15  15       6108.61       6359.45       211.19 o
  13  15  15        793.65        591.99        77.05 o
 -14  16  15       2366.72       2754.06       271.73 o
 -12  16  15          0.22        122.40        62.05 o
 -10  16  15       2719.90       3126.34       306.90 o
  -8  16  15       7927.60       8473.45       304.82 o
  -6  16  15       4565.97       4693.39       209.08 o
  -4  16  15        254.70        206.85        56.76 o
  -2  16  15       1985.15       2051.38       120.87 o
   0  16  15       7648.35       7815.89       199.26 o
   2  16  15      11819.35      12445.42       294.72 o
   4  16  15       1740.12       1895.00       117.84 o
   6  16  15        886.13        916.69        76.57 o
   8  16  15       6647.02       7050.92       202.19 o
  10  16  15       4908.94       4883.74       177.38 o
  12  16  15       2551.50       2563.78       145.67 o
 -11  17  15       1088.23       1142.37       196.10 o
  -9  17  15        157.74         83.76        73.02 o
  -7  17  15        673.85        594.04       100.22 o
  -5  17  15       1607.10       1693.20       156.26 o
  -3  17  15        545.70        460.76        72.65 o
  -1  17  15       1038.28       1203.43       116.54 o
   1  17  15       1108.49       1244.73       148.10 o
   3  17  15        478.17        351.64        61.49 o
   5  17  15       2412.78       2119.13       144.41 o
   7  17  15         44.46         17.91        29.72 o
   9  17  15       1669.40       1762.48       132.82 o
  -6  18  15       2755.80       2955.98       209.48 o
  -4  18  15        268.35        214.57        90.49 o
  -2  18  15       1613.81       1585.84       145.47 o
   0  18  15       2976.57       3114.96       240.23 o
   2  18  15       8814.19       9359.09       422.58 o
   4  18  15       3562.48       3888.80       274.38 o
 -26   0  16        579.10        644.34       155.23 o
 -24   0  16      11358.42      11489.12       578.48 o
 -22   0  16      20372.57      20718.36       758.70 o
 -20   0  16      17496.95      17000.84       833.74 o
 -18   0  16       4601.22       4805.89       500.70 o
 -16   0  16      31468.07      31549.88      1060.36 o
 -14   0  16     100053.75      99167.87      1137.28 o
 -12   0  16      55837.83      56538.43       778.45 o
 -10   0  16       6336.02       6550.89       269.46 o
  -8   0  16       2093.95       2177.39       130.46 o
  -6   0  16     107289.95     107770.01      1507.40 o
  -2   0  16      22999.79      22872.23       739.45 o
   0   0  16      13862.91      13956.35       560.89 o
   2   0  16      31495.91      32027.24       683.36 o
   4   0  16      34967.71      34481.35       486.23 o
   6   0  16      74042.54      73294.55       737.01 o
   8   0  16      20034.12      21096.85       411.10 o
  10   0  16      24585.98      24301.31       438.13 o
  12   0  16      67195.71      67350.77       706.70 o
  14   0  16      49112.13      46013.32       951.12 o
  16   0  16      16600.89      17041.60       564.13 o
  18   0  16         98.54        212.91        79.37 o
  20   0  16      13389.61      13441.67       634.78 o
  22   0  16      26085.15      27051.73       941.42 o
  24   0  16       9479.05       9373.29       578.04 o
 -27   1  16          7.45        -46.68        46.68 o
 -25   1  16        276.77        292.31        68.43 o
 -23   1  16         65.14         51.39        52.32 o
 -21   1  16         84.41        -78.67        78.67 o
 -19   1  16       1875.67       1877.95       192.57 o
 -17   1  16          1.12         43.92        54.90 o
 -15   1  16       1241.69       1070.18        97.40 o
 -13   1  16         36.23         52.44        33.91 o
 -11   1  16        323.21        330.06        45.31 o
  -9   1  16       2778.87       2685.82       111.70 o
  -7   1  16        589.15        591.87        45.76 o
  -5   1  16        175.50        125.00        22.36 o
  -3   1  16       1137.19       1326.60       173.64 o
  -1   1  16      11620.78      12292.14       428.59 o
   1   1  16        365.14        395.40        67.72 o
   3   1  16      22715.57      22285.93       264.48 o
   5   1  16       1478.89       1450.18        69.80 o
   7   1  16          8.10         -9.80        25.95 o
   9   1  16        130.66         55.98        15.09 o
  11   1  16        907.28        834.18        51.64 o
  13   1  16       1067.75       1034.98        72.12 o
  15   1  16         25.61         17.77        23.18 o
  17   1  16        392.63        296.43        57.56 o
  19   1  16        821.94        795.83       111.23 o
  21   1  16         43.86         -8.52        60.73 o
  23   1  16        449.50        446.67        79.85 o
  25   1  16         34.07         18.24        66.16 o
 -26   2  16       2050.39       2050.06       171.75 o
 -24   2  16      15472.45      15389.45       471.30 o
 -22   2  16      16864.53      16702.33       479.57 o
 -20   2  16      13990.64      13851.74       479.14 o
 -18   2  16        905.89        895.45       118.45 o
 -16   2  16      29997.68      29464.58       577.23 o
 -14   2  16      63155.52      63333.62       810.59 o
 -12   2  16      47702.57      47585.77       509.82 o
 -10   2  16       2476.88       2744.83       145.57 o
  -8   2  16        339.12        405.63        47.38 o
  -6   2  16      79131.00      79556.74       668.33 o
  -4   2  16     167284.86     166421.28      1466.13 o
  -2   2  16      55427.34      55576.09       540.64 o
   0   2  16          0.00        143.01        29.25 o
   2   2  16      50044.03      50775.90       366.68 o
   4   2  16     100610.74      99599.33       812.18 o
   6   2  16      95330.70      95216.69       626.02 o
   8   2  16      11851.70      12230.29       221.18 o
  10   2  16      19211.45      19256.84       280.03 o
  12   2  16      66387.63      65436.88       649.90 o
  14   2  16      30511.57      30199.97       422.69 o
  16   2  16       9576.57       9510.70       244.26 o
  18   2  16        115.79        104.46        47.97 o
  20   2  16       9158.64       8840.99       333.95 o
  22   2  16      21057.66      21756.61       636.12 o
  24   2  16       5101.94       4873.76       309.93 o
 -25   3  16        513.23        460.20        78.49 o
 -23   3  16       2408.43       2465.44       182.79 o
 -21   3  16       1991.81       1949.21       182.40 o
 -19   3  16        264.28        242.85        35.84 o
 -17   3  16        475.37        586.62       103.16 o
 -15   3  16         56.21         25.75        44.07 o
 -13   3  16      12190.00      12037.52       221.75 o
 -11   3  16       9772.54      10161.99       299.10 o
  -9   3  16       2120.67       2058.37       121.74 o
  -7   3  16      24199.83      22676.85       381.37 o
  -5   3  16        783.57       1038.70       110.30 o
  -3   3  16        231.64        260.76        57.82 o
  -1   3  16         53.43         22.42        33.63 o
   1   3  16        106.50         62.37        14.71 o
   3   3  16       8905.74       8812.03       257.04 o
   5   3  16         50.53         60.46        15.85 o
   7   3  16        887.69        779.22        52.21 o
   9   3  16        343.08        186.80        26.18 o
  11   3  16        417.72        251.86        36.42 o
  13   3  16      10586.22      10562.98       312.61 o
  15   3  16       3414.14       3596.14       180.47 o
  17   3  16        158.53        123.38        43.59 o
  19   3  16       2999.49       2971.82       142.94 o
  21   3  16        278.06        216.59        59.85 o
  23   3  16        300.66        292.69        81.01 o
 -26   4  16        256.28        507.82        99.87 o
 -24   4  16       9757.23       9764.08       397.00 o
 -22   4  16      30050.98      30286.27       753.96 o
 -20   4  16      22761.29      22469.42       625.83 o
 -18   4  16        614.42        619.80        97.91 o
 -16   4  16      16893.14      17143.21       527.96 o
 -14   4  16      52818.05      53567.16       901.71 o
 -12   4  16      54941.06      55818.54       746.94 o
 -10   4  16      19089.09      19608.79       401.31 o
  -8   4  16      16724.41      16829.48       305.84 o
  -6   4  16      63046.23      63999.90       600.70 o
  -4   4  16      97122.60      95250.23       722.12 o
  -2   4  16      41367.29      40430.76       474.12 o
   0   4  16        797.98        854.32        60.32 o
   2   4  16      28651.35      28852.86       411.95 o
   4   4  16      82267.88      80918.47       804.68 o
   6   4  16      62957.04      62255.02       562.83 o
   8   4  16      12082.29      12144.92       278.56 o
  10   4  16       9928.64       9833.35       242.86 o
  12   4  16      30798.77      30532.92       496.34 o
  14   4  16      35116.95      35519.13       563.34 o
  16   4  16      15267.84      15346.03       408.98 o
  18   4  16         56.09         44.71        30.42 o
  20   4  16       8919.64       9010.90       303.87 o
  22   4  16      21742.87      21352.36       385.13 o
  24   4  16      10204.72      10333.55       344.76 o
 -25   5  16         34.29         35.64        81.28 o
 -23   5  16       3551.29       3339.28       226.09 o
 -21   5  16       1428.73       1166.88       131.42 o
 -19   5  16         90.16         39.38        34.20 o
 -17   5  16        462.81        528.48       120.88 o
 -15   5  16        718.13        780.09       107.45 o
 -13   5  16       8348.36       8034.24       352.33 o
 -11   5  16      10905.24      11086.66       311.65 o
  -9   5  16         92.22        -19.73        29.24 o
  -7   5  16       6096.41       6115.04       188.66 o
  -5   5  16       3979.58       4431.34       202.57 o
  -3   5  16      10213.19       9803.18       291.03 o
  -1   5  16       7785.93       6956.91       261.56 o
   1   5  16       2546.80       2545.29       129.74 o
   3   5  16      55216.78      52851.16       636.61 o
   5   5  16       6841.16       6740.83       230.97 o
   7   5  16        176.46        170.91        34.46 o
   9   5  16       2227.13       2300.55       123.93 o
  11   5  16       2208.96       2200.93       133.18 o
  13   5  16       8568.11       8545.90       272.05 o
  15   5  16       6041.47       6187.29       257.63 o
  17   5  16        722.35        691.18        81.22 o
  19   5  16        730.33        645.53        98.57 o
  21   5  16        918.87       1116.11       120.50 o
  23   5  16         54.80          6.49        41.11 o
 -24   6  16       9524.71       9054.91       374.80 o
 -22   6  16      23073.49      22089.58       733.69 o
 -20   6  16       8419.35       8550.33       511.21 o
 -18   6  16        892.72       1003.93       161.98 o
 -16   6  16       7580.68       7847.96       346.19 o
 -14   6  16      21270.06      21371.70       605.97 o
 -12   6  16      48194.87      48980.62       733.91 o
 -10   6  16      20140.17      20208.28       390.01 o
  -8   6  16       4279.91       4317.80       154.60 o
  -6   6  16      61410.20      59239.16       650.11 o
  -4   6  16      73873.03      71975.37       714.24 o
  -2   6  16      42420.66      42867.49       573.66 o
   0   6  16       3293.38       3403.62       144.10 o
   2   6  16      45770.67      45825.16       615.97 o
   4   6  16      97564.34      97209.44       982.08 o
   6   6  16      61243.13      60328.99       673.99 o
   8   6  16       2418.87       2363.54       131.67 o
  10   6  16       6568.71       6308.02       171.87 o
  12   6  16      25839.70      25406.49       536.80 o
  14   6  16      32216.98      32406.04       595.90 o
  16   6  16      10194.52       9783.28       333.23 o
  18   6  16          5.83         67.25        28.84 o
  20   6  16       8531.16       8794.39       343.45 o
  22   6  16       9653.73      10052.84       381.80 o
 -25   7  16        670.00        905.83       164.13 o
 -23   7  16       3793.87       3791.33       233.70 o
 -21   7  16       4821.81       5156.30       411.95 o
 -19   7  16       2194.96       2258.26       255.29 o
 -17   7  16        330.05        241.68       117.94 o
 -15   7  16       4062.55       3975.01       307.08 o
 -13   7  16       9627.33       9775.46       393.79 o
 -11   7  16       6834.46       6991.89       250.91 o
  -9   7  16         95.30        128.69        31.38 o
  -7   7  16       5613.27       5294.85       173.86 o
  -5   7  16      10344.03      10539.38       325.98 o
  -3   7  16       9770.74       9289.00       293.85 o
  -1   7  16       7355.38       6620.94       244.06 o
   1   7  16       5013.46       5005.37       188.84 o
   3   7  16      18909.29      18417.61       368.74 o
   5   7  16      11487.35      11195.46       311.22 o
   7   7  16       1537.64       1405.95       100.35 o
   9   7  16       1013.95        889.65        76.31 o
  11   7  16       2933.08       3201.05       163.91 o
  13   7  16       5288.19       5299.12       251.68 o
  15   7  16       6072.84       6243.45       283.74 o
  17   7  16         43.31         58.04        80.05 o
  19   7  16       3737.92       3439.90       208.13 o
  21   7  16       3142.85       3431.74       217.37 o
  23   7  16       2652.85       2750.89       200.19 o
 -24   8  16       6424.77       6251.65       477.62 o
 -22   8  16      15972.17      15398.51       731.71 o
 -20   8  16      12611.28      12966.56       648.78 o
 -18   8  16        759.39        679.98       153.13 o
 -16   8  16       5985.63       5915.63       392.06 o
 -14   8  16      21923.37      21757.06       610.78 o
 -12   8  16      30175.32      30409.51       711.81 o
 -10   8  16      14206.25      13837.82       355.80 o
  -8   8  16      17057.69      16239.28       392.00 o
  -6   8  16      42535.85      41527.92       463.88 o
  -4   8  16      27012.00      26690.12       564.81 o
  -2   8  16      13926.63      13800.19       402.47 o
   0   8  16          1.81         52.03        28.42 o
   2   8  16      12271.86      12411.17       298.91 o
   4   8  16      52868.25      52403.71       627.27 o
   6   8  16      35824.81      34935.25       528.28 o
   8   8  16       2072.12       2051.77        92.36 o
  10   8  16       3273.77       3380.10       163.84 o
  12   8  16      15608.00      15438.90       369.37 o
  14   8  16      27370.40      26946.64       582.40 o
  16   8  16       6934.41       6783.87       303.52 o
  18   8  16        158.66        315.44        95.08 o
  20   8  16       7310.90       7576.97       324.23 o
  22   8  16       7718.35       7849.39       342.48 o
 -23   9  16       2129.53       2073.35       266.41 o
 -21   9  16       6129.37       6627.82       485.11 o
 -19   9  16       1720.59       1841.15       248.34 o
 -17   9  16        201.75        142.96        73.31 o
 -15   9  16       7630.49       7551.40       375.84 o
 -13   9  16      11764.19      11961.88       431.07 o
 -11   9  16       5004.19       4802.46       253.47 o
  -9   9  16        571.91        496.25        61.50 o
  -7   9  16       5390.73       5150.93       220.51 o
  -5   9  16      24571.67      24180.29       543.88 o
  -3   9  16      15918.51      15739.52       434.18 o
  -1   9  16        174.15        135.78        29.42 o
   1   9  16       8902.68       8859.55       240.73 o
   3   9  16       5614.63       5219.48       194.90 o
   5   9  16      20300.46      20013.37       408.63 o
   7   9  16       4803.91       4703.20       135.21 o
   9   9  16         39.65         51.63        21.25 o
  11   9  16       5790.98       5906.47       212.60 o
  13   9  16       8431.66       8478.54       265.78 o
  15   9  16       2322.55       2300.05       167.93 o
  17   9  16         30.22        -52.63        53.26 o
  19   9  16        746.73        710.89        79.68 o
  21   9  16       5051.59       5383.49       277.83 o
 -22  10  16      11177.22      11032.24       641.63 o
 -20  10  16       2280.54       2500.50       294.48 o
 -18  10  16        129.36         85.60        94.53 o
 -16  10  16       2235.36       2308.85       209.75 o
 -14  10  16      14639.71      14661.80       491.25 o
 -12  10  16      12995.59      13285.29       457.42 o
 -10  10  16       7990.15       8470.33       364.69 o
  -8  10  16       2843.82       2842.79       164.78 o
  -6  10  16      31832.49      31337.24       625.26 o
  -4  10  16      32185.88      31800.12       625.44 o
  -2  10  16       8849.61       8948.61       263.76 o
   0  10  16         29.83         42.84        39.64 o
   2  10  16       5303.09       5160.43       203.51 o
   4  10  16      36880.99      36202.38       490.74 o
   6  10  16      25600.47      24367.59       282.40 o
   8  10  16       4203.47       4064.32       188.49 o
  10  10  16       1502.57       1503.87       103.87 o
  12  10  16      15060.24      15036.28       344.58 o
  14  10  16      10991.49      10923.20       307.95 o
  16  10  16       4383.88       4324.41       199.75 o
  18  10  16          1.12         49.80        82.56 o
  20  10  16       2803.56       3193.65       224.36 o
 -21  11  16       2715.49       2886.61       336.73 o
 -19  11  16       3396.19       3263.11       405.83 o
 -17  11  16        588.08        650.50       114.98 o
 -15  11  16      11395.91      11305.32       446.97 o
 -13  11  16       6480.93       6659.01       338.80 o
 -11  11  16       3471.36       3519.44       281.25 o
  -9  11  16         20.35         77.06        26.41 o
  -7  11  16       1713.93       1769.07       139.09 o
  -5  11  16      19922.73      19581.64       492.53 o
  -3  11  16       8976.09       9264.07       268.39 o
  -1  11  16       1588.99       1600.14       108.88 o
   1  11  16       8018.09       8080.37       249.99 o
   3  11  16       8014.29       8044.74       254.43 o
   5  11  16      13267.14      13530.08       295.75 o
   7  11  16       9454.60       9383.35       274.00 o
   9  11  16        561.06        610.98        73.84 o
  11  11  16      19124.61      19056.25       373.56 o
  13  11  16       7907.71       8059.66       252.78 o
  15  11  16       2232.63       2207.26       136.87 o
  17  11  16         25.96        119.24        88.58 o
  19  11  16       1810.60       1927.50       153.46 o
 -20  12  16       2683.95       2527.07       382.61 o
 -18  12  16         18.71        -55.28       135.67 o
 -16  12  16       5537.55       5645.23       354.64 o
 -14  12  16       9675.06       9383.89       466.06 o
 -12  12  16       5070.96       4878.63       335.04 o
 -10  12  16       2207.27       2322.77       198.44 o
  -8  12  16        143.94         64.98        31.01 o
  -6  12  16       8088.04       7823.52       292.56 o
  -4  12  16      18618.08      18189.36       261.51 o
  -2  12  16       8118.67       7965.82       233.78 o
   0  12  16        491.48        458.49        53.25 o
   2  12  16       5503.09       5497.69       207.28 o
   4  12  16      10547.16      10156.01       153.57 o
   6  12  16       8680.82       8954.62       267.28 o
   8  12  16       3787.01       3530.45       153.12 o
  10  12  16       2185.79       2196.93       124.55 o
  12  12  16       4722.79       4747.03       171.71 o
  14  12  16       7239.75       7225.77       239.53 o
  16  12  16       4464.71       4472.56       235.01 o
  18  12  16        871.07        765.05        83.87 o
 -19  13  16       1011.89        893.20       223.63 o
 -17  13  16         44.99         57.68        60.94 o
 -15  13  16       8453.66       8209.10       445.05 o
 -13  13  16      10265.30      10840.51       514.15 o
 -11  13  16       4007.97       3991.59       311.54 o
  -9  13  16        277.71        153.06        93.62 o
  -7  13  16       6000.21       6083.63       353.48 o
  -5  13  16      22533.15      22351.75       395.70 o
  -3  13  16      14715.06      14310.66       301.20 o
  -1  13  16        203.06        192.08        29.63 o
   1  13  16       5166.09       5054.52       183.80 o
   3  13  16       5843.41       6095.41       157.29 o
[truncated: 222,538 more chars]
