# Supplementary material for: Relativistic Hirshfeld atom refinement of an organo-gold(I) compound
Source: IUCrJ. 2021 May 26;8(Pt 4):608–20. doi: 10.1107/S2052252521004541 (PMC8256711; doi:10.1107/S2052252521004541)
Supplement: Supplementary file 3 [file m-08-00608-sup3.fcf]

data_mg14_ag_rhf_anh_rel

_audit_creation_date                2020-6-18
_audit_creation_method              'Tonto 20.04.15 github v. 97c7857'

# ============
# QCr software
# ============

_QCr_software                       'Tonto'
_QCr_software_version               '20.04.15 v. 97c7857'
_QCr_software_platform              'Linux-2.6.32-754.24.3.el6.x86_64'
_QCr_software_build_date            '2020-04-15 15:08'
_QCr_software_website               'https://github.com/dylan-jayatilaka/tonto'

# ========
# Symmetry
# ========

_symmetry_cell_setting              Monoclinic
_symmetry_space_group_name_H-M      'c 1 2/c 1'
_symmetry_space_group_name_Hall     '-c 2yc'
_symmetry_Int_Tables_number         '15'

loop_
    _symmetry_equiv_pos_as_xyz
'+x, +y, +z'
'+x+1/2, +y+1/2, +z'
'-x, -y, -z'
'-x+1/2, -y+1/2, -z'
'-x, +y, -z+1/2'
'-x+1/2, +y+1/2, -z+1/2'
'+x, -y, +z+1/2'
'+x+1/2, -y+1/2, +z+1/2'

# =========
# Unit cell
# =========

_diffrn_reflns_theta_full          19.665
_diffrn_reflns_theta_max           27.864
_diffrn_reflns_theta_min           2.152
_diffrn_ambient_temperature        89.97(15)

_cell_length_a                    17.6904(2)
_cell_length_b                  12.22917(16)
_cell_length_c                    21.2808(2)
_cell_angle_alpha               90.000000(0)
_cell_angle_beta                 94.6132(10)
_cell_angle_gamma               90.000000(0)
_cell_volume                      4588.95(9)

_cell_formula_units_Z               8.000000

_exptl_crystal_F_squared_000         5760000.0000


# ======================
# XD fco reflection data
# ======================

# . checkCIF also accepts this as fcf format

_shelx_refln_list_code              4

_reflns_d_resolution_high           7.4675
_reflns_d_resolution_low            0.6000
_reflns_limit_h_max                 29
_reflns_limit_h_min                 -29
_reflns_limit_k_max                 20
_reflns_limit_k_min                 0
_reflns_limit_l_max                 35
_reflns_limit_l_min                 0

# NOTE: F_squared_meas is scaled to F_squared_calc
#       and so it is on an absolute scale
_reflns_tonto_F_scale_factor        0.1229

loop_
    _refln_index_h
    _refln_index_k
    _refln_index_l
    _refln_F_squared_calc
    _refln_F_squared_meas
    _refln_F_squared_sigma
    _refln_observed_status
 -15   9  20        0.01      135.42    112.14 o
 -17   1  16        0.03       73.55     93.38 o
 -15   1  18        0.06       13.21     26.43 o
 -18   4  21        0.06        4.91     20.02 o
   8   2   7        0.07       34.87     39.81 o
  27   3  10        0.07      234.43    138.76 o
 -20  12  15        0.07      107.70     97.72 o
  -3   7  18        0.10       61.28     23.23 o
  -4   6  32        0.10      100.64    152.65 o
  21   5   4        0.12      120.13     43.68 o
  14  14  15        0.14       95.14     59.78 o
 -23  11   8        0.16       71.57    143.14 o
  -3   1  30        0.18      304.30     77.40 o
   9  15   1        0.20       21.18     42.37 o
  -5  17   3        0.20       33.26     66.52 o
 -25   3   8        0.23      110.96     74.61 o
   0  20   4        0.24      110.32     86.07 o
  22   6   0        0.27       74.82    149.65 o
   9   5  19        0.28       30.87     61.75 o
   6  10  27        0.31       34.82     69.63 o
 -14  12  23        0.31       19.28     61.36 o
 -12  16  15        0.32      132.83     66.97 o
 -28   2  13        0.33        5.23     37.00 o
  -1   7   4        0.39       33.67     15.01 o
 -22   4  21        0.40      168.75    189.43 o
 -27   1   2        0.41       82.57     57.51 o
  25   3   2        0.44        7.98     39.88 o
  14   2  25        0.46        4.01     15.02 o
 -14  16   6        0.55       18.58     50.55 o
 -19   7   4        0.58       40.09     39.45 o
 -22  12   6        0.58       52.63     50.73 o
 -19   7   7        0.59       58.80    117.60 o
  -8   6   7        0.61       74.39     34.98 o
  15   1  27        0.63       78.96    102.15 o
   1  17   7        0.74       75.06    150.12 o
   4   2  20        0.80      124.03     94.59 o
   8  16  13        0.81       56.14     55.93 o
  16  10   1        0.89       38.36     76.72 o
 -24   2  21        0.89       64.50    128.99 o
 -14   2  27        0.91       32.90     65.80 o
   1  15  19        0.92       60.03     21.97 o
  -5  11  29        0.93       48.68     97.36 o
  18  10  16        0.96       47.86     95.73 o
  13   3  12        1.00        4.91     18.28 o
 -22   2   7        1.00       21.81     53.54 o
  -1  19  10        1.04      188.95    245.86 o
  -4   6   3        1.06        6.99      9.59 o
  11   9  20        1.08       47.37     94.74 o
 -11   3  30        1.09       35.72     71.43 o
   5  15   9        1.22       25.14     50.28 o
  -2  16  18        1.22       35.05     54.23 o
   5  17   0        1.30       38.10     76.20 o
   7   1  14        1.33       31.96     26.35 o
 -19   1  28        1.37       13.85     27.70 o
  17  15   1        1.38       77.12     45.80 o
 -11  13  21        1.49       56.83    113.67 o
 -19   3  24        1.55        9.18     37.36 o
  11   9  11        1.56       58.32     29.94 o
  -7   1  31        1.63      198.72    176.89 o
 -21   3  15        1.63        5.65     31.45 o
  22   2  17        1.80      101.32    123.60 o
  11   1   0        1.87       45.74     22.93 o
  14   8   9        1.92       10.55     21.09 o
   6   8  18        1.93       27.58     55.16 o
  -9   5  10        2.00        6.28     16.54 o
 -10  12  13        2.03      294.92    589.83 o
 -23   7  20        2.24      104.78    150.98 o
 -23   1  20        2.28      111.86    179.57 o
  -1   3  28        2.33      147.33     52.90 o
   3   1  30        2.36       37.91     75.82 o
  -9  19   1        2.37       80.37    160.75 o
   6   2  33        2.40      250.56    105.54 o
   8  10   4        2.48       30.97     61.95 o
  16   2  11        2.49       40.94     45.21 o
 -19  11   7        2.55       72.32    144.64 o
   2  14  14        2.56       67.35     24.94 o
 -10   2  33        2.57       77.29    109.10 o
   0   6  22        2.58       73.22     43.15 o
  25   7   4        2.64       75.82    151.63 o
  16   2   3        2.68       56.67     34.73 o
  22  10   0        2.69      107.40    166.11 o
  18  10  10        2.83      152.65     81.00 o
   4  20   0        2.84      136.02     86.88 o
  -4   4  27        2.89        9.73     25.55 o
  13  15   0        3.41      189.59    139.22 o
  19  11   8        3.62        7.31     35.33 o
  15  17   3        3.69       44.09     62.97 o
  -9   5  19        3.81       29.88     59.76 o
  13   1  28        3.92       29.30     58.61 o
  20  12   8        3.94      198.72    150.34 o
  17   1  10        4.00        7.72     22.38 o
   3  13   5        4.06       79.21     32.07 o
 -19  13  13        4.07       65.26    130.52 o
  -1  19   4        4.30       14.65     54.01 o
 -15  13   8        4.32       85.11    170.22 o
  -5   1  29        4.57       17.49     34.99 o
  18   2  23        4.70       32.65     65.30 o
   8   8   7        4.74       44.96     35.78 o
  12  10  14        4.78       36.72     46.00 o
 -16   2  31        4.91       93.43    186.86 o
 -16   2   5        4.95        3.64     10.53 o
 -21  13   1        5.01      151.97    101.66 o
 -17  13  19        5.18       97.81     92.92 o
  -4  10  21        5.20       64.46    128.93 o
  -2   8   7        5.22       68.23     25.23 o
 -22   2   3        5.23       33.66     40.40 o
   5   5  30        5.35      150.30     65.56 o
  10   8  28        5.54       44.11     88.22 o
  12  14  14        5.84       53.36    106.72 o
  23   3   9        5.90       33.58     67.17 o
   4  12  17        5.91       52.01     32.64 o
  16   2  25        5.96       12.58     34.85 o
  20   8  17        5.99       94.59     55.42 o
   4   4  29        6.02       89.51    110.15 o
  -6   6  14        6.35       34.43     68.86 o
  20   2  21        6.45       61.85    123.71 o
   7  15  15        6.51       22.65     45.31 o
 -26   2   3        6.66      120.14     55.61 o
   0   8  16        6.97       58.72     42.59 o
  -2  12  24        7.01       27.32     54.65 o
  21   1   2        7.11        9.31     34.30 o
   7   5  27        7.14       12.68     25.36 o
  -2   4  13        7.31        8.64     17.29 o
 -20   6  21        7.42       43.10     86.19 o
  27   1   2        7.52       69.80     75.26 o
  10   2  28        7.64       90.79    145.48 o
 -10  16   4        7.71       60.44    120.87 o
  26   2  10        7.74       31.01     62.01 o
  -2   4  25        7.80       27.05     54.09 o
 -25   5   8        7.93       13.55     36.98 o
 -21  13  12        8.35      292.99    114.94 o
   4  10   0        8.36       71.60     17.78 o
  12  10   3        8.75        3.22     11.66 o
   9   1  13        8.78       88.12     21.29 o
   8  14  10        8.83       66.86     38.77 o
   7   1  30        9.00       16.44     39.85 o
  -9  11  13        9.16       41.88     83.75 o
 -21  13   6        9.26      224.68    110.26 o
   9   3  14        9.30       51.85     64.78 o
  -1  13   1        9.36       33.60     62.99 o
  14   6  15        9.41      124.58     88.05 o
  -1   1  34        9.42      217.51     90.35 o
  -3  11  18        9.48       33.40     66.81 o
 -22   2   9        9.65      107.45     57.18 o
   5   9  24        9.67        1.13     12.59 o
   5   3  30        9.89      130.77     77.53 o
 -29   1   2        9.97       38.49     76.98 o
 -14   2  26       10.14       25.33     50.66 o
   3  19  11       10.19       23.14     46.29 o
 -24   6   8       10.34      119.84    108.02 o
  -2   6  33       10.37       52.32    104.64 o
 -15   9   8       10.71       44.19     88.38 o
  17  11   1       10.87       59.52    119.03 o
   1   5   0       10.93      229.89     23.36 o
  -6   2  35       10.93      276.10    129.84 o
  -3   3  12       11.01        2.39     14.77 o
  26   2  11       11.11      106.03     88.91 o
   4   6  26       11.24       75.80    151.61 o
 -26   2  15       11.33      129.82     72.67 o
  15   7  15       11.36      107.74     43.27 o
 -18   2  19       11.41        5.09     13.28 o
 -25   3  10       11.61       91.79    183.58 o
 -13  11   6       11.63      110.19     76.23 o
  17  15  10       11.90       20.00     40.01 o
   3  17  11       11.96       45.75     91.50 o
 -26   2   5       12.14      115.66    100.34 o
  11  11  20       12.95       32.48     64.97 o
  19   5   8       12.97       13.08     35.33 o
 -21   3  22       12.98        5.48     24.65 o
  -3   1  32       13.20       98.68     56.57 o
   0  18  10       13.22       43.76     40.65 o
   5  19   1       13.25       56.08    112.17 o
 -13   1  32       13.35       32.68     65.36 o
  11   3  14       13.43       56.81     78.12 o
   6   6  18       13.57      114.30     32.46 o
   5   3  16       13.61       68.48     21.33 o
  17  13   1       13.70       72.08     75.33 o
 -15  13  11       14.10      124.79     91.46 o
   5   1   9       14.17      111.57     17.80 o
   9  13  16       14.24       71.39     38.06 o
  -4   2  35       14.27      247.52     77.76 o
  14  12   0       14.45       10.34     30.26 o
  -1  15   7       14.50       39.73     79.46 o
  -3   1  15       15.04      146.93     82.79 o
 -19   5   4       15.05       63.60     35.74 o
  22   4   1       15.13      134.33     89.13 o
   3  15   5       15.16       15.63     31.25 o
 -16  12   5       15.44       82.20     89.80 o
 -10   2  15       15.53        9.94     19.87 o
  -5   1  18       15.63       59.01     31.33 o
  -5  17  17       15.67       29.20     58.40 o
 -13   1  28       15.71       16.58     51.85 o
  22   2   6       15.87       29.70     59.40 o
 -17  11  10       15.99      117.76     64.64 o
  18   4   7       16.22        4.00     21.08 o
   7  19   3       16.25       22.62     45.24 o
  23   1  18       16.31      119.80     74.35 o
   9   9   7       16.35      150.64     39.54 o
   7   7  27       16.46      155.20     66.44 o
 -21   9   6       16.46       89.89    179.77 o
  26   0  10       16.52       64.78     96.10 o
  10   4  28       16.80       48.50     97.00 o
 -15  17   8       17.09        6.67     32.61 o
   4  16   0       17.14       53.37     37.72 o
   4  18   3       17.19       98.42     80.65 o
  -1   5  22       17.26       17.68     35.36 o
  -2   2  33       17.31      259.79     73.56 o
  23   3   6       17.49       12.96     25.91 o
 -16   4  29       17.51       52.47    112.48 o
  -6  18   8       17.66       37.68     75.37 o
  12  10  20       17.78       61.78     81.61 o
  12   8   9       18.10      121.38     92.80 o
  -7  17   5       18.18       70.13    140.27 o
 -14   2  25       18.23       45.18     48.95 o
   7   9  27       18.31       43.83     87.66 o
  -1   1  30       18.42      262.00     89.97 o
   1   1  34       18.63      249.32    110.64 o
  -7  15  11       18.70       81.77     47.88 o
   9  19   1       18.77       29.95     59.89 o
   6  16   6       18.78       41.17     82.35 o
 -13   1  16       19.10       35.17     70.33 o
  -4  12  26       19.51       52.28    104.57 o
 -24   0  14       19.57       49.65     99.29 o
 -11   1  27       19.60       63.03     62.77 o
   7   9  21       19.74       65.25     74.63 o
  17   3  18       19.75       58.97     65.22 o
   3   5  10       19.77      244.88     52.86 o
  26   2   9       19.83      136.61     84.32 o
  -3   3  32       19.96      216.17     65.38 o
  -4   2  27       20.01       28.91     57.81 o
   4  10  26       20.34       96.05     54.99 o
 -11   1  28       20.46       94.99    189.99 o
 -12   2  19       20.56        5.36     19.37 o
  18   6  16       20.62       33.46     66.93 o
 -25   9   2       20.79      195.68     70.89 o
   3  11  11       21.06       33.53     20.89 o
  11   3   8       21.13       51.13     35.41 o
  15  13  15       21.18       14.84     33.59 o
 -17   3  22       21.42       31.44     62.87 o
   0  14  19       21.52       61.54     62.78 o
  14   4  25       22.21       13.47     31.23 o
 -18  14   1       22.52      152.32     52.70 o
  11   7  14       22.64       45.48     60.58 o
   0   8   4       22.84      213.56     14.16 o
  26   8   4       22.90       47.88    110.95 o
   1  13   2       22.95       76.62     38.33 o
  14   8   0       22.99       26.61     53.23 o
   7   1  24       23.13       24.84     49.68 o
  -1   3  30       23.33       84.95     92.85 o
   8  16   7       23.37       19.92     39.85 o
  25   1   6       23.49        3.38     22.95 o
   4  14  14       23.69       15.38     30.76 o
   3   9   8       23.73       70.23     24.43 o
  11   5   2       23.79       73.04     18.24 o
   8  14   1       23.99       76.36     47.20 o
  13  11   6       24.00       56.78     32.58 o
 -12   6  15       24.11       38.30     76.60 o
 -15  13  14       24.11       34.47     68.94 o
  -9  11  16       24.12       78.58     40.08 o
 -10   2   4       24.19      102.54     18.47 o
  19   1  10       24.41       50.61     32.75 o
  10  14  16       24.45       10.33     29.35 o
  -3  13  15       24.55       60.15     52.37 o
 -11   7  30       24.58       93.33    186.66 o
 -16  14   8       25.09       47.14     94.27 o
  15  11  15       25.24       56.12    112.25 o
  25   9   4       25.37      119.81    138.06 o
   0  18   1       25.49       85.68    117.10 o
   8  18  10       25.75      114.84     52.27 o
  17  11  16       26.02      105.11    194.21 o
 -25   1  10       26.08      121.26     54.05 o
   6   6  12       26.34      100.83     23.86 o
  -1   3  16       26.51       29.88     59.76 o
  28   2   2       26.52      152.85    155.73 o
 -23   3  10       26.55       72.01     84.09 o
  -3  17  12       26.66       20.51     41.03 o
  -3   1   2       26.70       70.74     10.83 o
 -21   5  18       26.81       94.45    188.90 o
 -18   2   5       27.26       26.58     53.16 o
   0  14  10       27.27       38.14     23.72 o
 -24   2  14       27.55       53.21     36.70 o
  11  11   8       27.56       25.28     50.55 o
 -18   2   3       27.62       26.71     31.62 o
  15   1  16       28.06       29.81     37.29 o
  -6  10  23       28.16      103.21    206.41 o
 -28   4   3       28.21      158.83     91.96 o
   0  10  16       28.49       64.84     59.18 o
 -17   5  25       28.52      138.24    182.63 o
  16   4   1       28.66       99.16     38.31 o
  -4  18   6       28.68      104.24    118.52 o
 -13   3  14       28.70       58.44     86.20 o
   9   7  28       28.74       33.56     67.13 o
   6   2  31       29.20      149.88     52.17 o
   8   2   1       29.37       80.10     15.27 o
  18   8  10       29.59        7.25     20.55 o
  19   1  20       29.65       85.99    146.67 o
   0   2  16       29.87      177.24     33.09 o
   9  13   7       29.96        4.86     14.98 o
   4  14   0       30.05        4.52     18.79 o
 -14   6  23       30.31        8.09     38.21 o
  -7   7   8       30.79       91.25     57.21 o
  -8   6  31       30.91       77.60    155.20 o
   3  17  14       31.06      145.71    219.11 o
   2   8  11       31.42       30.39     16.67 o
 -25   5  16       31.49       49.70     99.40 o
  -7  17   8       31.52       60.81    121.63 o
 -27   1   6       31.57       67.82    135.63 o
  17   9   7       31.65       44.17     22.33 o
  21   1  20       31.84       70.89     55.78 o
  15   5  12       31.86       87.28     22.98 o
  -8   6  17       31.92       78.69     40.10 o
  18   4   5       32.08       36.22     72.44 o
 -19   1  12       32.13        3.63     16.59 o
 -13  11  18       32.45      128.66     63.72 o
 -21   3  26       32.49        9.49     31.57 o
   0   2  17       32.52       54.97     38.05 o
  11  15   8       32.62       38.62     77.23 o
   4   6  29       32.89       30.73     67.56 o
 -19   3   2       32.99        5.17     22.93 o
  14   2   6       33.05      163.54     61.47 o
  20  10   5       33.08       57.71     64.06 o
  -9   1  10       33.16       54.73     29.82 o
 -19  15   1       33.25      113.69    227.37 o
   2  10  11       33.29       24.12     36.09 o
   4   6  32       33.45       71.33    142.67 o
 -27   1  10       33.54       25.85     51.69 o
  12   2  13       33.63       31.91     23.28 o
   5  19   3       33.86       81.08    132.82 o
 -24   8   5       33.94       37.66     75.31 o
  -2  14  12       34.13       66.11     34.53 o
 -11   9  24       34.13      120.15    118.06 o
 -10   2  23       34.55       30.01     33.06 o
   5   1  32       34.67      188.88     84.55 o
   7  15   4       34.70       51.29     41.18 o
  23   3   0       34.85       84.75     38.93 o
 -17   7  25       34.91       84.28    168.57 o
  -5   3  30       35.30       79.48     73.11 o
  18   2  25       35.36      123.17     81.09 o
  15  13   9       35.45      110.69     58.21 o
 -12  14  15       35.61        4.85     17.68 o
  17   7  16       35.85       38.70     77.39 o
  11  15   5       35.95       28.18     56.36 o
   6  18  12       36.19       64.22     61.39 o
  12  18   2       36.20       97.67    122.81 o
 -11   3  10       36.26       17.05     34.10 o
 -10  16  16       36.33      364.92    237.49 o
   6  14  12       36.77       82.02     44.07 o
  10   6  28       36.82        5.62     27.57 o
 -17  13  16       36.84       68.70    137.39 o
 -19   5  16       36.92       55.79     80.27 o
  25   1  16       37.33        4.88     30.79 o
 -26   2  13       37.46      132.70     91.48 o
   7   1  33       37.48       26.99     61.73 o
   2  10  28       37.77      162.86     63.54 o
 -19   1   1       37.82      110.47     40.52 o
   0   2  29       38.07       59.64    119.28 o
  13  17   0       38.26      126.09    127.31 o
  16  12  18       38.34       52.41    104.82 o
   9   9  16       38.42       18.01     36.02 o
  10  10  22       38.49       34.06     68.12 o
   0   2  19       38.67       76.76     87.30 o
   7  17  15       38.85       17.71     35.42 o
  -6   6   8       39.34      118.91     12.34 o
 -20   2   7       39.54       69.97     37.23 o
 -11   3  21       39.85       88.41     51.21 o
  15  15   3       39.93      160.24     52.23 o
  -4   4  11       40.46      120.67     26.83 o
  -5  19   3       40.49       84.32     90.32 o
 -11   3  14       40.95       56.14     23.76 o
   2   8  28       41.28       75.65    102.84 o
  -9   3  13       41.34       98.52     50.31 o
   7   7   4       41.57       66.40     23.86 o
  -8   4  31       41.57      142.94    102.80 o
  -2  20   4       41.61        2.87     18.59 o
  -3   1  26       41.89      118.41     65.62 o
  25   1  14       42.14       84.86    169.72 o
 -28   4   1       42.22       66.81     71.40 o
  21   1  17       42.33      118.85     59.41 o
 -12   2  33       42.56       60.43     81.49 o
   9   1  19       42.64       86.25     23.51 o
  21   1  16       42.94       20.00     45.00 o
 -10   4  31       43.01       10.05     54.61 o
  12   4  29       43.02       28.89     57.79 o
  -9   5   8       43.06      190.78     51.35 o
  13  13   0       43.15      115.40     24.65 o
   7  17   7       43.35       40.46     80.92 o
  16   4  21       43.65       28.07     56.13 o
 -10   6   7       43.78       49.00     15.50 o
   6  18   6       43.97       41.28     82.56 o
  -2   2  17       44.67       74.96     23.09 o
   4   2  21       44.81       29.73     59.47 o
   6   6   9       44.89       18.29     36.58 o
   6  12  15       45.14        8.52     17.76 o
 -11   1  21       45.21      110.57     22.19 o
  15   1   0       45.29       58.56     21.00 o
   6   2   1       45.36       65.55     27.28 o
  17   3  20       45.40       30.56     61.13 o
  12  16  14       45.63      108.37     59.91 o
  -6  16  14       45.73       81.28     34.17 o
  17   9  22       45.88       42.76     85.51 o
  -1  17   4       45.91       82.24    164.47 o
  -8   4  13       45.96       42.45     14.53 o
 -15   7  14       46.23       14.93     45.84 o
  22   4   3       46.32      121.65     60.50 o
   9   7   7       46.48      179.64     46.24 o
  -7  15  13       46.54      144.21     40.90 o
  13   7   0       46.83       83.17     36.36 o
   4  20   3       46.96       76.43     68.75 o
  -2   0  30       46.96        5.17     32.70 o
   0   4  13       46.99       27.49     22.58 o
 -10  18   4       47.47       22.69     47.68 o
  -5   1  28       47.55       47.21     57.92 o
 -16   2  11       48.07       98.22     43.13 o
  -6  16  17       48.25       60.99    121.99 o
   7   3  28       48.37       56.69     93.16 o
  26   2  13       48.52      103.13    206.27 o
 -10   6  24       48.52      229.51     44.13 o
 -19   3  28       48.64      182.05     81.60 o
 -21  11   6       48.77       59.00    118.00 o
   6  12  21       48.82      131.52     39.82 o
   3  13  26       49.06       92.44     39.36 o
  -6  12  11       49.23      113.33     88.19 o
  -3  13  12       49.78       71.08     38.58 o
  12   4  14       49.80      127.52     29.58 o
  14   8  21       49.86      140.38     48.99 o
  10   0  28       49.96       75.65    109.57 o
 -21   9  21       50.15       14.37     37.48 o
  14   2  29       50.16       64.27     88.79 o
  -9   1  34       50.29      121.73     77.70 o
  -7   1  20       50.33        7.42     18.39 o
 -14  14  20       50.50       68.56    124.48 o
 -11   7  24       50.86       60.56     83.03 o
 -15   3  24       51.27       27.42     54.85 o
 -11   5  24       51.30        2.72     21.05 o
  20  14   5       51.39      123.30    162.58 o
 -15   3  11       51.46      186.42     71.52 o
   1   7  25       51.70       94.90    127.03 o
   0   0  10       51.72      190.14     75.88 o
   3  19   5       51.73       51.11     77.81 o
   9   1  32       51.73       16.97     33.94 o
 -13   1  12       52.28       47.08     19.32 o
 -17   3  18       52.39      116.83    130.64 o
  14  10  15       52.55       43.20     77.26 o
 -15   5  26       52.86       33.97     67.95 o
 -15   1   4       53.29       90.41     19.26 o
   6   2  19       53.31        2.13     12.35 o
   7  11  21       53.51       22.16     44.33 o
   2   2  19       53.52       90.05     35.85 o
 -19  13   1       53.76      100.94     58.19 o
  -8   6  22       53.77       44.09     46.42 o
  20  10  14       54.49       40.05     80.10 o
 -13   5  29       54.53      108.12    143.86 o
  -7   1   5       54.62      180.09     48.07 o
 -12   8   9       55.15      113.13     72.43 o
 -13   1  24       55.33      163.05    112.55 o
 -14   2   1       55.39       65.66     18.41 o
  -5   9  23       55.68      133.94     64.96 o
  -2   6   1       55.79       81.64     10.25 o
  -4  14   9       55.79       42.63     31.72 o
  16  14  13       55.93      161.51     75.89 o
  13  11  18       56.27      180.93     41.37 o
  10  12   5       56.54       63.80     24.36 o
   0   6  11       56.95      241.46     44.29 o
  -7  19   9       57.14       50.43    100.87 o
  18   4  16       57.14       41.84     49.98 o
 -15   5  14       57.40       17.61     35.21 o
 -12   2  21       57.44       18.58     37.16 o
 -18  12  19       57.70       61.20    139.14 o
   3  11  26       58.15      131.91     77.31 o
  -4  20   4       58.73       80.94    161.88 o
  -2   2  25       59.14       93.09     62.85 o
   4   2  33       59.53       15.04     30.09 o
 -18   6   7       59.68       55.39    110.78 o
 -28   2   3       59.68        7.54     34.90 o
  12  10  23       59.77       22.47     50.38 o
  10   2   5       59.98       57.95     22.24 o
 -15   1  11       60.22      159.36     96.99 o
  -8  14  22       60.81       66.53     88.31 o
 -13   3  24       60.86      125.23     62.41 o
  24  10   7       61.10        7.90     55.00 o
   1   7  28       61.12        1.07     13.80 o
   3   3  17       61.19      146.97     35.60 o
  -3  15   9       61.29      119.84     53.59 o
 -20   8  15       61.63      201.84    114.87 o
  11  11   5       61.73       34.45     68.90 o
   9   7  25       61.88       94.23     52.78 o
   6   4  31       61.89      121.44     57.85 o
 -18  10  10       62.00      155.92    124.71 o
 -27   5   4       62.23      126.34     81.32 o
   3  17   5       62.27      152.78     91.02 o
 -14   2  17       62.30       52.85    105.70 o
 -13   1  20       62.32       62.76     32.25 o
 -19   5  24       62.32       42.73     85.46 o
 -13  13   9       62.50      117.12     54.00 o
  -9   1  18       63.01       67.13     47.34 o
 -16   6  17       63.24      151.11     56.45 o
  -6   4  31       63.43       42.02     88.83 o
  -2  18  16       63.69       73.05     91.04 o
  15   3  24       63.70       87.10     38.64 o
   1   3  26       64.19      137.61     75.96 o
  -3  15  18       64.38       48.66     60.35 o
 -24   2   5       64.50      139.43     32.54 o
  21   5   6       65.39      105.47     36.33 o
  -3  13  18       66.00       28.42     56.83 o
  22   4  17       66.04      131.89     55.21 o
 -21  11  15       66.28        3.27     45.39 o
 -17   5   4       66.59      102.54     28.73 o
  11   1  10       67.00       90.30     24.62 o
  17   7  10       67.63      102.08    128.58 o
  10   2  29       67.70      210.89    118.24 o
 -12   4   3       67.79      138.98     43.30 o
 -21   3   6       68.07      133.39     43.98 o
  -1   1  33       68.23      192.68     59.45 o
  -7  11   8       68.57        7.68     17.36 o
  -8  12  22       68.59       66.80     90.20 o
  17   1  24       68.67      113.15     58.73 o
  -6  18   2       68.92       26.48     52.95 o
 -25   1   4       69.33       96.22    128.73 o
   8  12   1       69.42      103.05     25.93 o
  10   4  11       69.46       85.12     55.90 o
  -8  18  14       69.64      176.86    106.01 o
  12   4  20       69.75      102.21     41.97 o
   5  15   3       71.14       79.21     69.54 o
   6   6  21       71.51       67.11     40.88 o
   1   1  24       71.84       64.29     92.44 o
  -2   2  24       71.94      127.20    139.53 o
 -20   2  23       72.44      199.86     93.64 o
  25   3   0       72.46      139.13    116.71 o
 -15  17   3       72.58      109.82     99.93 o
   7  17   9       72.66       60.36    120.71 o
   2  18   2       72.99      145.65     71.02 o
  -4  16   6       73.16      100.75     65.81 o
  -4  16   3       73.49       46.76     93.53 o
 -12   8  21       73.83       96.68     42.51 o
   7   5  30       73.95       39.91     79.82 o
   9   3   4       74.01       96.09     12.18 o
   6   2  24       74.56      184.72     47.87 o
  -6   2  14       75.01      168.16     40.62 o
  -2   2  21       75.16      142.47     71.06 o
 -12  12  12       75.38      134.92     89.32 o
  22   6   3       75.70       49.75     43.14 o
  -9  17  16       75.71       77.04     97.54 o
 -21   1   2       75.71       49.73     41.86 o
  -6  16  11       75.72      106.86     44.95 o
  -9   7  16       75.87      135.02     42.62 o
   1  13   5       76.05       98.98     47.00 o
 -23   1  16       76.37       35.55     71.10 o
  13   5  24       76.54       82.12     37.20 o
  -8  10  22       76.97      180.46     72.01 o
 -12  16  12       77.01      136.52    224.74 o
  12  12  14       77.43       94.34     92.92 o
 -13  17   9       77.63      150.26     77.03 o
 -10  10   4       77.87       18.34     36.67 o
 -18  12  13       77.98       83.09    166.18 o
   0  18  16       78.10      187.83    267.29 o
   9   1  28       78.53       80.63     83.90 o
 -21   9   9       78.70      110.15    220.30 o
  -4  16  18       78.92       77.07     53.22 o
   1   3  16       79.08       45.61     18.17 o
  21   7  17       79.21       13.53     31.68 o
  19   1  22       79.28       18.01     36.02 o
 -21   3  10       79.86      103.98     52.60 o
   9   1  22       79.87       22.41     44.82 o
 -28   6   1       79.94      171.29     88.82 o
 -18   8   7       80.29      245.26    248.98 o
  -9  13  25       80.38       11.59     29.26 o
   1   9  22       80.42      114.29     65.84 o
 -12   4  21       80.47       82.14     48.40 o
  -7  13  11       80.52      228.31     98.64 o
 -10  10  10       80.58      134.55     45.67 o
 -23   1  22       80.59      135.51    271.02 o
 -16   2  27       80.85        5.46     25.57 o
 -13  15   9       81.04      122.36    244.73 o
  -1  13  27       81.15       14.75     37.32 o
  27   1   4       81.35      101.23    117.32 o
   1   1  25       81.42      125.46     48.07 o
   4  12  20       81.51       97.73     78.63 o
 -20   4   1       81.61       95.07     78.39 o
 -25   3   4       81.74       34.55     69.10 o
 -27   3  13       81.99      141.26     65.45 o
  23  11   3       82.11      148.96    111.77 o
   2  14  22       82.42      108.90     74.95 o
  -8   4  19       82.86       40.32     80.64 o
  16   4  19       83.04       26.41     52.82 o
 -25   3  20       83.37      244.41    109.18 o
  18   0  22       83.43      220.58     76.47 o
 -19   5  27       83.54       38.78     77.57 o
  -2  16  21       83.67       73.05     93.01 o
   4   2  26       83.72       49.21     98.42 o
  17   1  13       83.89      182.11     35.89 o
  15   3  22       83.90       95.54     90.51 o
  20   6  11       84.04      238.42     80.25 o
   6   4  18       84.19      130.88     28.60 o
  13   3  10       84.20      110.71     30.87 o
 -15  13  20       84.63      200.22     56.54 o
  28   0   2       85.61      114.83     70.19 o
 -18  10  16       86.14       67.34    134.68 o
 -16   2  19       86.97       66.06    132.12 o
  -1   5   2       87.29      199.54     10.34 o
  11  13  20       87.35      159.70     53.21 o
   8  18   7       87.65       33.66     67.31 o
 -15   3   2       87.82       79.98     37.57 o
  -2  12  18       87.93       96.39    105.28 o
  -3   1  28       87.96      238.83    112.30 o
 -20   6   7       88.01      174.79     47.44 o
 -26   4   1       88.01       61.87    123.75 o
  13   3  14       88.07      182.14     40.28 o
  12   4  27       88.20       31.74     63.47 o
   6  12  18       88.33       81.41     70.77 o
 -20   4  24       88.33       31.76     65.26 o
  -2  16  12       88.34       10.90     33.21 o
  18   2  16       89.00      131.75     57.67 o
 -15   1  28       89.59       56.76    113.52 o
  13  17   3       89.81       43.66     58.89 o
   2  12  17       89.86       81.39     46.73 o
 -13   5   6       90.49      106.55    101.24 o
 -26   2  11       90.54       51.44    102.88 o
 -24   6   5       90.82      202.87     97.72 o
 -15  15  11       90.99      184.26    111.66 o
   2   4   2       91.06      166.76     23.20 o
  12   4   1       91.25      171.89     27.81 o
  -4   6  29       91.37      215.55     91.24 o
   8   4   4       91.46      160.21     34.62 o
  -9   3  22       92.01       34.14     68.28 o
  13   9   9       92.07      238.22     30.74 o
 -24   4   5       93.04       26.79     53.57 o
  19   9   2       93.29      145.83     42.09 o
   3   1  12       93.30      106.38     16.72 o
  18   2  22       93.30       73.49     40.74 o
  -2  14  24       93.40      152.72     72.22 o
 -23   1  17       93.88      195.33     83.67 o
   9   5  10       94.18      111.33     40.34 o
  15   7  18       94.81       78.87     86.83 o
 -17   3  25       94.92      142.70     58.38 o
  -1   5  30       95.19      242.58     66.80 o
  -7   9  28       95.59       13.31     32.85 o
   6  16  12       95.78      142.94     69.42 o
  -1   3  33       95.84      120.11    125.76 o
   6  14  24       96.04       93.89     73.00 o
   2  16  14       96.20      176.32    110.53 o
  20   6  14       96.22       75.39     61.72 o
 -21   1  18       96.51       92.74    185.48 o
 -14   2  29       96.73      179.66    237.53 o
 -23   9  14       96.82      174.04     96.78 o
  -1  19   9       97.15      147.36     43.68 o
   7  11  27       97.62      202.49    105.78 o
  13  17   5       97.70      142.22     50.39 o
  23   1   9       97.74      192.76    100.13 o
  14  12   9       97.79       80.30     46.20 o
  24   2  17       97.93      159.66    107.50 o
   1   3  25       98.48       77.44    109.79 o
  -6   4   3       98.98      142.04     18.11 o
  17   1   4       98.99      213.02     91.79 o
  -9   9  19       99.21       73.27     48.59 o
  12   2   5       99.22      157.46     26.88 o
 -21   3  18       99.50      172.41    102.21 o
 -16  16   8       99.52       38.43     55.72 o
   2  18   5       99.86       84.52    169.04 o
  -7   3  31       99.89       44.44     88.88 o
 -25   1   5       99.93      173.82     50.69 o
 -28   0  10      100.04       19.47     38.94 o
  29   1   2      100.06      110.60     84.52 o
   5  19   6      100.40       56.48    112.96 o
 -10  14   1      101.01      201.71    114.62 o
  11   7  11      101.56      117.66     30.92 o
  -4   8  32      102.23        6.80     36.37 o
   5   5  18      102.39       98.21     85.46 o
   0   2  23      102.43      255.10     64.53 o
 -15   5  11      102.53       52.14     64.90 o
  14  14   9      102.61      108.78     53.73 o
  -5   1  32      102.84      278.53     89.72 o
  14   2  13      102.98       81.47     30.67 o
 -20  14   4      103.36      252.56     72.80 o
  -1  15  10      103.66      109.15     38.96 o
   1  15  22      103.74       61.34     54.28 o
  17   3  16      104.04      103.79     64.16 o
  17  13  16      104.08       59.69     83.11 o
  -9   1  28      104.62       25.55     51.10 o
 -10  14  16      104.76      184.70    146.29 o
 -15   1  26      104.87       78.26     64.95 o
  13  13   3      104.88      111.43     27.48 o
   0   2  35      104.93      167.42    170.37 o
  -3   5  30      104.96      188.70     55.37 o
 -27   7   4      104.96      113.53     87.02 o
   0   2  15      105.22      106.42     44.35 o
   2   2  31      106.17      174.83     79.09 o
  11  15  14      106.45       23.70     47.40 o
  -7  17   2      106.70      247.13    107.10 o
 -13  11   9      107.06      170.92     47.11 o
  10  10   2      107.31      148.38     37.50 o
  23   5   6      107.46      139.78    102.64 o
   9   5  22      107.79      121.30     50.11 o
 -14   6  29      107.98       71.50    115.85 o
  16   8  13      108.12       99.38     36.21 o
 -29   1   6      108.12      180.83     63.20 o
  -8  12  16      108.39       66.91     47.97 o
  13   9   6      108.39      137.36     33.55 o
  16  16   6      109.26       48.31     96.62 o
   9   1  16      109.41       53.81     19.29 o
  -2   2  29      109.43      167.83    106.09 o
 -19   3   6      109.46       89.43     16.38 o
 -23   1   2      109.55      192.31     87.31 o
  -4  20   3      109.58      204.49    103.77 o
 -24   6  13      109.59      208.11    125.24 o
  17  11   4      109.64      229.66     57.29 o
 -19   3   7      110.25       67.43     32.76 o
 -17   1   4      111.08      113.41     22.28 o
 -13   3  20      111.13      109.16     73.30 o
 -23   1   4      111.15       97.27     34.15 o
   1   5  25      111.40      202.50     67.22 o
  15   3  26      111.46      196.47     67.38 o
  16   6  19      111.51       66.02     55.83 o
  -5  11  26      111.68      148.53     43.47 o
   5  13   9      111.78      100.07     28.18 o
  21   5  17      111.81       26.12     52.24 o
   2  16  11      111.89      126.77     81.42 o
  -9  15  22      112.02      159.09     81.54 o
  -5   3   8      112.03      115.02     17.12 o
   4   2   1      112.61      133.32     13.94 o
  -9   1   6      112.64      162.52     25.54 o
  19   1  14      112.69      164.26    114.20 o
 -25   7   5      113.24      121.80     64.42 o
 -10   4  27      113.79       31.70     63.40 o
 -18   2  13      113.81      175.41     66.96 o
  23   9   9      114.21      141.86     70.26 o
  23   3   2      114.22      137.00     70.42 o
 -20   6   9      114.27       50.18    100.35 o
  -5  13  23      114.62       14.68     29.36 o
  17   1  22      114.91      137.50     76.30 o
   4  18  12      115.57      154.15     76.70 o
  22   2   5      115.67      152.32     45.72 o
   0  16  16      116.15      123.70     39.56 o
   5  19   0      116.22      111.77     52.78 o
  22  10   9      116.32        4.54     28.11 o
   7   1  28      116.38      139.39     79.96 o
   3  11   8      116.63      173.45     25.22 o
  19   7   2      116.83      100.45     25.95 o
  24   8   1      116.90      187.08     59.56 o
 -15  15   9      117.68      154.82    111.77 o
   5  17   9      117.89       41.21     82.43 o
  -3   3  24      118.11      148.52     71.01 o
   3   3   6      118.16      109.06     10.33 o
  -1   9   4      118.51      168.34     23.14 o
  11   5   8      118.67      114.22     26.06 o
 -11   1  26      118.91      114.69    153.65 o
  -9  19   7      119.10       62.45    124.90 o
  -5   1  20      119.11       34.07     68.15 o
 -18   4  19      119.27      167.53     53.63 o
 -10   4  23      119.68      155.97     37.16 o
   5  17  17      119.83       76.68     84.82 o
 -23   3  23      120.11      150.99     73.62 o
   5   1  34      120.40      147.06     70.16 o
 -22   2  21      121.47      175.54     75.12 o
 -19  11  10      121.58      242.89     89.30 o
   6   8  21      121.72       21.12     42.25 o
   8  18   0      121.89      115.38     66.85 o
 -16  12   2      122.33      129.65     42.86 o
  -4  10   3      122.60      190.61     27.77 o
   7   3  24      122.61       19.49     38.98 o
  -9   9   1      122.64      326.98     32.60 o
  -7  15   1      122.86      241.97     81.68 o
  21   1   0      122.93       84.28     73.98 o
   6  14  15      123.43      115.52     46.55 o
 -16  12   8      123.52      375.79    141.21 o
 -26   2   1      123.52      294.34    115.04 o
 -17   5  19      123.75      163.50     55.34 o
 -13   3  12      123.79       69.77     43.72 o
  21   3  18      123.83      125.03     95.72 o
  -5   1  26      123.96      328.79     82.49 o
 -23   1  23      124.95      159.70    119.17 o
   3   9  11      125.23      135.44     23.80 o
   2   4  13      125.67      164.56     36.76 o
 -16   2   8      125.89      193.02     33.14 o
 -16  14   5      126.29       22.22     46.76 o
 -20   2   9      126.50      148.22     48.37 o
  -9  17   7      126.60      153.08    112.87 o
  -5  19   9      126.77      138.61    174.15 o
 -10   2   9      127.05      143.00     21.54 o
  -4  16  12      127.58      130.22    127.10 o
  -2   2  30      127.66       90.87     77.84 o
 -22   6  23      127.71       72.04    144.07 o
   2   2  21      128.20      219.00     42.75 o
  20  12   2      128.63      233.88    130.87 o
  -6  10  14      128.86      176.63     75.56 o
  24   6   7      129.06      163.66     54.13 o
  -7   1  32      129.10      241.50     93.05 o
 -24   2  19      129.32      134.08    131.17 o
  -1  13  16      129.36      203.06     36.81 o
   1  17  19      129.62      232.02    103.26 o
   8   8  19      129.65       75.01     87.43 o
   4   2  29      130.04      129.94     86.97 o
 -14   8  26      130.05      257.31     96.39 o
   8   0   4      130.24      123.07     21.49 o
  15   1  18      130.39      179.09     45.55 o
   8   2  10      130.49      165.13     26.48 o
 -13  17   3      130.67      321.00    148.46 o
  16   8   7      131.71      138.83     23.78 o
 -10  16   1      131.99      245.70    220.24 o
 -10   0  30      132.00       34.97     71.97 o
  21   1  18      132.10       54.71    109.43 o
  -5   5  32      132.64      205.84    105.99 o
   5  17  18      132.77      123.60    105.24 o
  11   1  30      132.88       98.31     49.12 o
   4  16   8      132.99       58.81    117.63 o
  19  15   1      133.16      105.13     60.38 o
 -24   6  17      133.30       94.32     77.64 o
  19   5   6      133.48       98.65     84.92 o
 -12  10  15      133.70      142.68     68.55 o
  -4   8  15      134.04       63.54     40.24 o
  21   1   8      134.62      234.99     49.65 o
   3   1  34      134.73      237.62     81.86 o
 -11   3   4      135.08      135.98     44.99 o
  -1   1   2      135.33       81.36     18.96 o
 -17  15   5      135.86      154.22     72.34 o
 -17  11  22      135.97       81.12    162.23 o
  24   0  18      136.04       66.46    132.92 o
  10   4   7      137.12      202.29     22.88 o
  25   1   1      137.33       94.50     79.37 o
  23   3   4      137.39      162.01     87.84 o
  -9   1  26      137.41       33.68     67.37 o
 -24   6  14      137.60      174.37    108.61 o
  18   0  16      137.65      215.33    107.70 o
   0   6  31      137.78       74.59     90.36 o
 -20  14  10      137.85       31.50     62.99 o
 -18   4  25      137.97      214.48     80.49 o
   7   9   1      138.11      170.80     27.73 o
  -9  17  15      138.26       48.18     96.36 o
   7   7  28      138.69      224.48    161.61 o
 -18   8  10      138.93      147.14     84.67 o
  -4   4   3      139.00      146.45      8.56 o
  -8  16  16      139.16       55.69    111.37 o
   0   2  27      139.35      278.27     87.36 o
   9   1  12      139.50      146.17     19.79 o
   6  16   0      139.54       96.67     59.85 o
  20   4   3      139.86      167.25     31.63 o
  -3  11  21      139.92      182.28     71.14 o
  10  10   5      140.32      144.38     21.59 o
  -2  14  18      140.42      104.63     48.30 o
 -10  18   2      140.64      142.26    129.28 o
 -20  12   1      140.67      113.81     45.70 o
   8   2  33      140.99      103.22    206.44 o
 -15   1  30      141.44      143.68     62.41 o
  26   8   1      141.53      124.43     79.55 o
 -11   9  21      141.75      174.24     93.65 o
 -14  12   6      141.91      102.51     60.32 o
 -24   2  11      142.28       27.35     54.70 o
 -10  18   6      142.35      118.72     74.18 o
  -3   9  12      142.61      173.41     45.10 o
   9   7  22      142.73      176.97     67.96 o
  19   5  20      143.24      149.78     53.36 o
  -6   2  21      143.58       95.20     54.14 o
   2  10  17      143.61       89.11     42.08 o
   2   4  34      143.87       70.32    140.64 o
  24   4  13      143.91      239.18     69.64 o
  -5   5  29      144.43      209.88     64.26 o
  -5   1  16      145.11       97.72     29.49 o
  10   2  17      145.14      117.44     34.59 o
 -17   1  18      145.22       55.00    110.00 o
  17   5  10      145.42      164.84     29.96 o
   4   6  21      145.49      246.67     64.89 o
  11   7  26      145.60      141.82    120.18 o
   1  11  28      145.85      111.39     87.20 o
 -10   2  25      146.00      115.48     77.57 o
 -18  16   4      146.00      312.24    137.01 o
  17   1  26      146.19       90.17    103.48 o
   4  18   2      146.37       91.46     40.79 o
 -19  11   1      146.52      162.66     51.03 o
 -23   5   6      147.29      202.05     65.55 o
 -26   4  13      147.43       39.55     79.10 o
  20   0   8      147.68      223.60    115.09 o
 -10  18   7      147.72      176.76     53.33 o
 -11   1  12      147.78      129.33     16.35 o
  15   5  22      148.72      284.34     85.48 o
 -14   8  29      148.72       57.05    114.09 o
  -1   3  34      148.83      316.39     77.44 o
  22   2   9      148.85       76.92    103.68 o
  18  12  10      149.60      230.57    114.94 o
  25   3  14      149.86       80.83    161.66 o
   3   7  17      150.25      187.87     54.92 o
 -24   2   3      150.26       71.01     60.86 o
  20  14   2      150.68      218.91    110.30 o
  -3  19  11      150.94      104.83    109.07 o
   8   2  19      151.21      106.47     43.10 o
  20   4  19      151.35      111.14     71.43 o
  -2   4  33      151.57      339.16     98.98 o
 -10   6  19      152.08      209.53     65.54 o
 -11   1  30      152.34       51.45    102.91 o
 -22   4   3      152.39      188.46     37.86 o
   4  18   0      152.80      220.03     77.29 o
  27   1  10      152.91      301.84    132.95 o
  -6   2   7      152.95      144.36     16.06 o
   8   4  10      153.55      234.74     23.03 o
   6   2  18      153.61      207.30     40.03 o
 -12  14  21      154.89      246.53    153.88 o
  24   6  15      155.06      127.98    117.39 o
   1  13  25      155.38      161.98     83.83 o
 -22  12  12      155.39      307.44    202.88 o
   8   4  27      155.63      122.30     34.70 o
  25   3  10      156.14      108.45     87.83 o
  -9   3  34      157.22      179.08    193.87 o
  17   7  22      157.23       64.67     97.71 o
  -6  14  14      157.60      119.99     41.96 o
 -28   6   4      158.39      373.52     92.50 o
  -2   6  27      158.50      138.45     80.77 o
  -1   9  16      158.76      176.60     32.17 o
 -21   5   9      158.79      221.76     50.55 o
  24   2   3      158.84      152.18     71.23 o
 -21   7   6      159.07      341.71     97.45 o
  27   3   8      159.80      160.86     74.22 o
  16   4  27      159.83       46.09     92.18 o
  -1  19   3      159.91      278.37     70.59 o
   3  13  20      160.13      208.06     56.96 o
  15   1   2      160.14      150.55     46.12 o
   2  14   2      160.25      170.23     40.19 o
  -5   7  23      160.33      124.37     48.46 o
   2  10   2      160.63      167.23     23.70 o
   5   1  30      161.11      178.36     58.98 o
  -3   3  18      161.35       80.35     32.90 o
  25   7   1      161.65      183.62     70.53 o
   9   9  28      161.92      116.55     59.94 o
  13  13  11      161.93      112.05     61.18 o
 -12  10  27      161.93       67.82     56.79 o
 -14   8   3      161.98      252.85     66.28 o
  -3   7  15      162.51      139.89     73.27 o
 -14   6  17      162.74      192.22     77.25 o
  16   2  21      163.17      157.03     93.57 o
 -15   5   2      163.34       68.27     55.18 o
  11  13   8      163.82      127.54     41.99 o
 -15   7  17      163.96       54.56     71.91 o
  13  13  17      164.16      202.78     53.90 o
   5   5   3      164.18      187.54     17.25 o
  13   5  12      164.50      174.21     50.71 o
  -3  17  18      164.59      274.63     75.15 o
  -3   3  21      164.87      273.58     38.26 o
  14  12  15      164.90      165.39     69.63 o
  21  11  11      165.09      183.03     81.45 o
  -8  18   5      166.09      457.33    116.12 o
   9  13  22      166.57      193.67     54.32 o
 -11   7  18      166.76      111.61     39.51 o
  20   2   3      169.35      217.95     40.83 o
 -19   9  10      169.70      131.58     48.54 o
 -18  10  19      169.77       42.07     90.17 o
  16   2  27      169.82      235.79     99.43 o
   9   3  28      170.25      130.51     82.95 o
  13  11   0      170.41      203.36     52.22 o
  -8  14   2      170.59      161.33     34.25 o
  -3  11  15      170.98      171.61     30.66 o
 -25   5   5      170.98       95.95    104.71 o
  -2  20   6      171.09      302.68     74.28 o
  21   1  22      171.15      146.85     98.84 o
   8  16  18      171.35       94.39     53.32 o
 -15  15  14      172.21      136.68     55.42 o
 -11   5   1      172.68      369.28     55.69 o
 -13   3  32      172.75      226.74     84.97 o
   6   2  15      173.46      113.48     31.97 o
 -11   3  26      173.46      157.72     54.55 o
 -20   2  27      174.09      210.75     91.17 o
  12  14  20      174.15      152.12     46.50 o
 -14   4  26      174.78      350.75     91.35 o
  10   4  25      174.88       88.93     38.24 o
  12   2  17      175.15      128.80     55.96 o
  -8  18  12      175.49      106.62    192.65 o
   5   7  12      176.58      160.70     17.08 o
 -15  15   2      178.13      112.04     79.55 o
  15   5  15      178.15      312.95     67.85 o
  13  15  11      178.49      118.10     71.71 o
  21   3  20      178.66      197.95     67.77 o
  -7   3  14      179.60      163.80     33.15 o
   6  10  18      179.79      245.19     54.56 o
 -12   8  15      179.88      178.71     80.43 o
 -20   2   5      180.34      131.72     42.19 o
 -17  15  13      180.67      227.62    152.35 o
   1   3  34      181.49      377.50     96.72 o
  -8   2  27      181.54      248.60     79.84 o
  19   1  12      181.64      223.58     45.82 o
  -9   9  28      182.91       60.31    120.62 o
   9   5   2      183.00      159.47     38.84 o
  -9   9  22      183.11      247.22     80.97 o
  -9   1  32      183.44      252.34     58.79 o
  23   1   8      183.62      248.03    145.09 o
   1  11  25      183.70      185.40     67.45 o
 -11   1  32      183.72      184.79     53.00 o
 -20   4  23      183.92      166.09     62.85 o
  -9   7  22      184.01      117.59    101.75 o
  13  15   3      184.19      238.90     53.28 o
 -16  16   2      184.20      372.68    251.03 o
  19   3   8      184.63      146.65     36.22 o
  -1  13   7      184.71      135.93     25.32 o
  -8   4  22      184.90      449.82     76.01 o
  13   3  28      184.95      169.50     69.61 o
  14  16   3      184.95      536.27    170.32 o
  19  13   2      184.96      307.14     74.29 o
  11   9  14      185.04      130.20     44.96 o
  17  11   7      185.14      183.11     37.67 o
  -7   3  34      185.37      115.55     82.12 o
  21   5   8      185.49      265.12     45.90 o
 -28   2   5      186.27      190.65    185.85 o
  -7   7   5      186.49      250.96    140.64 o
  -2  14   4      186.87      172.75     49.17 o
  -6  14   2      187.20      258.16     61.54 o
 -18   6  13      187.31      243.24     75.72 o
  19   1   4      187.65      306.79     61.29 o
   9  11  13      187.68      284.22     46.08 o
  25   3   4      188.00      174.43     61.43 o
  16  16   7      188.09      131.16     39.19 o
   8  18   8      188.89      378.03     76.37 o
 -22   4  19      189.41       59.44    118.87 o
  -9   7  10      189.71      323.08     68.03 o
 -27   5  10      189.75      249.81    143.46 o
 -24  10   5      189.92      234.60     68.36 o
  18   8  16      189.99      322.96    135.84 o
  15  17   1      190.02      220.11     75.24 o
  -9  15   7      190.49      347.45    148.12 o
  -4   6   1      190.65      331.60     16.78 o
 -28   2  11      190.65      125.42     69.71 o
   2   6  25      190.77      191.84     46.07 o
   1   1  32      190.81      198.72     46.78 o
   2  20   5      190.99       51.95    103.90 o
  26   6   4      191.42      302.79     66.95 o
  26   2   4      191.53      150.19     45.01 o
  -8   8  31      191.55      288.88     57.51 o
 -18   6  19      191.56      198.19     52.05 o
 -13   9   6      192.00      197.62     47.52 o
 -25   1  14      192.76      164.30     67.61 o
  10   2   1      192.89      197.11     17.48 o
 -17   9  16      193.00      144.39     64.99 o
 -19   1  27      193.29      238.87     61.36 o
 -15   5  20      193.53      265.67     57.25 o
  13   5  14      193.60      171.23     52.59 o
  -1   5  33      193.96      201.76     63.90 o
  -2   4  29      194.19      157.93    121.74 o
  -5   7  32      194.34      159.55    109.17 o
 -15   9  23      194.49      174.12     99.86 o
  16  12  13      195.13      170.72     54.56 o
   6  10  21      195.70        4.69     29.79 o
  14  16   0      195.85      252.05    161.89 o
 -13  15  17      196.28      306.85    128.30 o
  -1  19   1      196.48      162.01     60.88 o
  28   4   1      196.51      167.47     62.79 o
  12   2   1      196.74      229.93     27.24 o
 -19   3  18      196.76      209.27    104.93 o
   9   3   6      196.88      237.54     19.05 o
  22   4   5      196.98      245.60     38.31 o
  22   8   0      197.10      365.95     71.82 o
   6   4  23      197.20      119.77     39.93 o
  -2   4  24      197.49      116.11     47.40 o
  -5  13  26      197.55      161.13     46.42 o
  19   3  22      197.56       73.33    146.65 o
  -1  15   4      197.57      193.13     84.36 o
  23   9  12      197.72      168.63     46.24 o
   1   9  25      197.87      177.30     37.96 o
 -13  15  15      198.52      356.60     77.28 o
   9  11  22      198.59      249.51     73.71 o
  21   1   6      198.73      221.01     75.96 o
  13   1  10      199.33      249.31     41.48 o
   9   3  30      199.42      185.21     59.78 o
 -17   7  22      200.89      308.82     83.52 o
 -11  13   1      201.23       98.97     47.91 o
  -1  11  13      201.27      199.12     53.08 o
   7   5  16      201.77      215.03     38.57 o
  -2   2  27      201.86      303.90     59.60 o
   2   2   3      203.25      274.93     15.64 o
   6  18  14      203.38      168.91     90.21 o
 -18   2  17      203.57      244.47     66.36 o
  17   3   8      203.66      200.38     62.02 o
  15   3   8      203.78      235.51     46.14 o
 -13   3   9      204.23      341.57     57.01 o
   2  16   5      204.32      284.97     47.80 o
  11  13  14      204.55      216.97     47.85 o
   3   1   6      204.82      232.86     11.23 o
 -13   7   6      205.22      246.28     40.91 o
  10   4  17      205.23      218.39     33.34 o
 -25   3  12      205.45       44.11     88.22 o
  26   2   3      205.94      215.85     81.32 o
 -22   4  23      206.18      280.48     76.76 o
 -29   1   4      206.19      209.97     65.03 o
  21   1  14      206.29      374.03     68.30 o
 -22   2   6      206.65      131.34     78.55 o
   2  12   8      206.94      184.54     37.61 o
 -22   4  11      207.13       65.36     65.39 o
  -3  19   3      207.44      299.40     62.43 o
  26   4   1      207.46      154.46     79.74 o
   0   2  11      207.79      210.20     29.46 o
 -20   6  23      207.82      149.08     47.53 o
   5   1   3      207.84      273.34     16.90 o
   4   4  23      208.97      176.05     54.34 o
  29   3   0      210.17      358.99     70.41 o
   7   5  32      210.46      122.62     45.54 o
  14  10   3      210.64      230.25    100.21 o
  20   4  11      211.28      218.82     62.98 o
   0  16  19      211.76      198.15     31.81 o
   7   7  21      212.34      173.59     54.74 o
  -7  11  28      212.78      296.29     91.44 o
  28   2   7      213.50      200.49     55.26 o
 -12   8  18      213.75      280.40     40.00 o
   9  13  19      214.01      178.77     52.17 o
   6  14   6      214.14      211.99     39.22 o
  15   9   9      214.22      202.73     67.37 o
 -14  10  26      214.31      314.88    301.59 o
 -20  10  21      214.47      257.33     80.52 o
  17  15   7      214.98      180.02     76.55 o
 -17   7  19      215.10      242.55     82.78 o
   9  13  13      215.41      229.10     64.85 o
   3   3  22      215.91      167.84     73.71 o
  -9  17  13      215.98      318.72    216.34 o
   9   3  22      216.04      153.24     46.11 o
 -12  10   9      216.22      227.68     50.39 o
   4  10  29      216.49       68.27    136.53 o
 -27   5   2      216.58       80.38    160.76 o
  -5   3  26      217.39       47.69     95.38 o
  20  10  11      217.85      185.97    126.37 o
   0   2   5      217.87      239.63     14.76 o
   6   4  21      218.13      158.13     32.03 o
  15  13  18      218.14      255.52    100.22 o
 -19   1  26      218.46      325.25    152.36 o
  27   3   4      218.63      268.44     79.24 o
  28   2   5      218.97       31.03     82.87 o
 -16   4  19      219.36      275.21     61.48 o
  -7   1  30      219.43      230.78     51.78 o
  13   9  17      219.97      227.80     48.06 o
  21   9  17      220.01      341.05    100.66 o
  25   5  10      220.56      243.20     56.63 o
 -10  16   7      221.03      279.98     94.60 o
 -14   0  32      221.16      320.03    155.58 o
  22   2  19      222.81      193.17     46.39 o
  -3   3  16      223.38      277.13     72.15 o
  15   1  28      223.78      244.87     83.54 o
  20   2  13      223.80      198.90     52.22 o
 -10   2  27      224.24      262.65    152.58 o
 -12   2   7      225.20      225.45     28.92 o
  17   1   8      225.65      174.03     38.67 o
   9   1  24      225.92      256.47     56.98 o
  -3   7  21      225.96      154.58     38.31 o
   5  15   6      226.25      244.73     42.11 o
  -8   2  16      226.49      409.13     35.46 o
  24   2  12      227.32      313.71     71.66 o
 -21   3  12      227.43      237.32     51.16 o
  23   9   3      227.86      166.79     62.96 o
  17   1   7      228.21      279.56     46.64 o
 -14   2  11      228.88      239.91     63.90 o
  10  14   5      229.36      208.40     50.57 o
 -13   5   3      229.46      328.71    114.10 o
 -13   1  26      231.53      161.77     69.04 o
  23   3  18      231.95      219.76    144.08 o
 -13   7  29      232.08      242.00     81.43 o
   0  14  25      232.19      221.57     69.65 o
 -27   1  13      232.56      209.79     57.30 o
   7   3  33      232.95      199.86     78.09 o
   8  16  12      233.53      165.27     44.55 o
  11   3  30      233.57      203.49    116.36 o
 -26   2  17      233.82      212.38     56.24 o
  11  13  17      234.18      341.66    102.60 o
 -12   4  29      234.44      256.27     67.93 o
  25   5   4      234.83      250.64     73.87 o
  16   8  24      235.05      218.71     44.16 o
 -26   4  11      236.38      344.80     98.57 o
   7   3  32      236.48      173.26     76.71 o
  18   6   5      236.53      363.46     81.21 o
  14   6   3      237.38      259.72     56.06 o
   2   6  23      237.62      218.90     33.70 o
  23   1   6      237.71      377.37    147.65 o
 -15  17   2      238.66       65.28    130.56 o
   2  18   8      239.06      373.14     95.28 o
 -19  15   4      239.10      366.30    197.16 o
 -23   5  22      239.23      182.77     58.47 o
  -1   1  32      239.35      255.06     47.42 o
  25   5  14      239.79      206.93     88.41 o
  -1  13  21      239.92      196.97     39.55 o
 -25   9   5      240.94      170.14     83.53 o
   4   6  23      241.35      238.63     46.93 o
 -11  11  24      242.08      280.77     98.43 o
 -17   5  28      242.10      309.16    127.70 o
 -11   3  24      242.38      183.23     55.13 o
  -9  13  16      242.52      193.21    132.31 o
  21   7  18      242.60      239.36     85.04 o
   4   4  21      242.67      297.14     63.43 o
 -17   9  19      243.24      196.94     56.03 o
  -9  17   5      243.54      284.42    269.62 o
  10  18   4      244.27      239.59     76.45 o
  22   8   3      244.64      263.39     63.68 o
 -21   7  18      244.68      274.93    124.91 o
  -5  17  11      244.70      278.48     59.85 o
   2   2  13      245.68      261.01     22.74 o
 -16   4   5      245.88      299.32     61.13 o
 -16   2   1      245.92      300.47     37.99 o
  14   2  27      246.59       46.88     93.75 o
   0  20   6      247.10       74.55     65.68 o
   5   7  18      247.12      162.37     53.45 o
  -7  11  11      247.46      165.08    136.37 o
 -12  10  24      247.67      137.94     62.40 o
  13   5  29      247.74      211.36     58.44 o
   4  14  20      247.78      230.11     75.50 o
 -13   9  26      247.89      306.29    141.35 o
 -18  14   7      248.05      296.37    108.54 o
  19   3  10      248.20      202.26     29.56 o
  12  12  23      248.32      380.68     70.76 o
  13   3  24      248.40      174.32     55.12 o
 -21  11  12      249.31      363.64    141.95 o
 -14   2  13      249.32      217.23     43.94 o
   4   8  29      249.49      275.83     74.17 o
  -3   9  30      250.08      144.39    119.86 o
  -3  17   3      250.23      203.58     43.73 o
  -9   5  24      251.12      302.78     79.74 o
 -14  10  23      251.45      300.22    107.76 o
  12   6   5      251.73      287.68     40.44 o
   2  18  11      252.11      337.52    131.27 o
 -11  13  24      252.43      386.01    188.51 o
   2   8  31      252.50      271.87    109.54 o
  24   2   9      253.00      279.89     66.58 o
 -12   4   9      253.28      318.12     57.51 o
 -11   5  22      253.49      329.06     62.06 o
  10   4  29      254.03      303.97     92.67 o
  12   0  20      254.46      382.27    110.16 o
   8  18  12      254.47      170.16     40.44 o
 -14   2   9      255.34      281.81     54.64 o
 -21   7   9      255.34      127.64    121.53 o
  11  17   5      255.60      377.44     88.23 o
   8   2  21      255.72      268.52     43.98 o
   1  15   7      255.82      319.75     44.58 o
  -4  18  15      255.83      257.58    118.26 o
 -12   2  18      255.83      334.46     41.61 o
  21   5  18      255.97      201.12     55.36 o
  -8  18   2      256.13      296.21     67.98 o
 -28   2   9      256.20      263.80     63.07 o
  13  15   5      256.24      167.17     57.98 o
  -4   2  25      257.26      241.19     75.32 o
  20   4  21      257.44      251.31     60.94 o
   3  13  11      257.82      290.09     42.12 o
   4   2  19      258.19      235.49     51.48 o
  19   7  22      258.19      164.34     87.59 o
   8   4   7      258.24      255.52     20.19 o
 -12   8   3      258.35      282.36     37.88 o
  20   2  15      258.49      198.04     49.51 o
   0  12  19      258.63      254.56     44.92 o
  26   6  10      259.47      266.09     49.42 o
   3  17   3      259.79      262.45     50.01 o
  20   2   2      259.96      312.98     64.88 o
 -19   1  24      260.22      402.77     72.26 o
   6   8  15      260.28      257.45     41.47 o
 -20   8   9      260.52      240.02    110.47 o
 -19   1   6      261.06      272.10     53.53 o
 -15   5   8      261.30      267.60    129.99 o
  12   6   2      261.41      576.15     38.16 o
  -1  17   7      261.68      162.18    109.41 o
 -20  10   4      261.79      469.85    228.11 o
  -7   3  22      262.31      318.73     73.29 o
 -17  13  10      262.50      348.88     94.36 o
   2  14   5      264.00      330.76     45.94 o
  13  13   6      264.58      349.85     53.16 o
  -1   1  26      264.64      354.16     50.45 o
 -18   2  21      265.03      298.73     90.50 o
 -27   1   4      266.03      432.04     79.81 o
 -10  18  10      266.24      199.45    179.13 o
 -19   7  24      267.66      409.81    113.03 o
  -4  16  15      267.81      259.21     67.81 o
  13   1   3      267.90      407.89     69.43 o
  20  10   2      268.24      179.36     79.44 o
  22   2   3      268.39      381.48    106.58 o
   2  14  16      269.15      240.25     28.01 o
  24   2   5      269.31      336.71     50.05 o
  17   3   7      269.60      326.93     38.20 o
  22   4  19      269.83      227.16     56.53 o
   2   2  34      269.85      374.09    135.32 o
  27   5   2      270.63      233.56     83.84 o
 -23   1  18      271.68      316.86    119.03 o
  -5   7  17      272.24      397.20     56.49 o
 -10   8   7      272.46      219.64     34.74 o
   3   1  28      272.95      255.07     64.91 o
 -11   5  27      273.02      350.82     63.61 o
   5   1  12      273.12      218.63     21.94 o
  -5   3  34      273.42      276.38    150.04 o
 -24   4  17      273.53      177.43     62.09 o
 -26   4   9      273.78      318.76    111.14 o
 -28   2   7      273.79      306.11    129.81 o
  17   1  18      274.20      276.52     81.55 o
  10  14  10      274.50      278.50     28.75 o
  -4  12   3      274.68      288.76     94.28 o
 -26   4  16      274.72      511.82     95.42 o
 -12   4  15      275.38      220.13     82.70 o
  -7   3  11      275.44      323.85     37.76 o
 -11   1  16      275.84      322.79     32.67 o
  10   2   7      276.43      276.74     30.75 o
 -25   9  11      276.68      257.50     87.82 o
 -25   1  16      276.72      290.80     57.53 o
  23   3  16      276.82      372.20     95.76 o
 -14   8  23      276.86      343.09    113.73 o
  -6   2  19      277.28      234.86     50.31 o
  19   5   2      277.59      195.57     46.85 o
 -11   3  27      278.00      291.80    116.78 o
 -12  18   3      279.22      100.31     97.52 o
  11   3  16      279.69      274.22     40.45 o
  12   6  17      279.71      302.53     61.48 o
  14   4  27      280.89      238.02    126.08 o
 -15  13  17      281.22      115.29    167.08 o
 -22   8   3      281.32      340.34     76.18 o
  -1   1  12      281.51      311.71     88.21 o
  18   8  19      281.68      424.34     75.65 o
  21   3  16      281.86      233.70     82.00 o
  -4  18   3      282.94      391.96     71.46 o
 -21  13   9      283.26      211.97    136.25 o
   8  18   6      283.36      376.04     55.20 o
  26   4  10      283.38      363.55     84.26 o
 -17   1  30      284.47      145.99     79.05 o
   0  12  10      285.06      342.21     37.03 o
 -17   9  10      286.40      261.10     56.33 o
  17  13   7      286.82      277.03     48.81 o
  22  10   3      287.01      234.72     71.27 o
 -10   4  19      287.57      277.99     34.18 o
 -17   1  28      287.76      291.39     45.83 o
 -13  13  12      287.85      289.63    147.40 o
 -19   3  16      288.00      246.76     55.35 o
 -18   0  22      288.28      219.57     55.89 o
 -16  10   2      288.59      315.95     45.99 o
  -2   4  21      288.68      189.05     57.16 o
  -5  17  13      289.30      242.56     70.50 o
 -20   6   4      289.44      404.40    109.09 o
  17  13  10      290.09      251.54     55.89 o
 -16   2  23      290.80      366.72     51.47 o
   9   9  19      291.28      356.09     38.34 o
 -20   2  21      291.71      338.02    147.36 o
  13   9   0      293.20      293.75     92.25 o
  -7   1  10      293.30      280.74     26.62 o
   5  13  24      293.49      343.92     97.38 o
 -25   1  20      294.79      359.32     97.78 o
 -16   8  25      294.82      273.04    137.76 o
   9   3  16      295.25      226.66     27.13 o
 -16  16   5      296.11      447.36    205.20 o
 -20   8  21      296.33      334.74    121.57 o
  26   2   7      296.39      178.59     75.62 o
  10   2  15      296.96      239.97     32.45 o
   0  10  30      296.97      238.85    109.51 o
  -7  19   7      298.18      246.15    112.05 o
 -21   5  24      298.26       96.46    192.92 o
   1   3  31      298.32      261.04     67.09 o
  24   2   7      299.01      300.06     50.14 o
  18   6  13      299.03      279.05     69.55 o
 -13   9   9      299.36      281.50    158.53 o
  10  16  10      299.84      324.46     59.41 o
   0  10  10      300.12      261.32     27.28 o
  15   7  24      301.03      265.69     50.00 o
 -15   1   6      301.15      229.15     51.78 o
   5   1  24      301.34      357.19    133.53 o
   9  15  16      301.89      316.13     56.26 o
 -20   6  24      302.86      214.88    124.40 o
  -6   8   8      303.05      364.57     52.56 o
 -26   4  15      303.05      255.99     63.52 o
  -9  13   4      304.08      340.05    118.80 o
  -8   6   5      304.21      398.00     37.35 o
   8   6  31      304.76      149.04    101.61 o
  16   4  23      305.17      329.22     64.19 o
  10  16   2      305.18      204.71     69.97 o
 -10  14   4      305.32      363.13    138.36 o
  -9   3  32      305.72       62.45    124.90 o
  11  17   8      306.33      304.01     83.91 o
   3   9  26      306.81      352.41     90.44 o
 -13   1   6      307.79      311.30     26.19 o
  -6  16  20      307.87      412.11     83.51 o
  13   3  18      308.11      236.22     39.73 o
   7  13  15      308.86      352.96     43.26 o
 -19   1   8      309.09      301.40     38.38 o
  23   7   6      309.19      338.38     82.80 o
  25   5   1      309.87      235.87     63.68 o
   4  16  12      309.98      232.58     75.23 o
 -17   1   8      310.47      345.41     48.69 o
  -3  17   9      310.66      324.33    173.70 o
 -18   8   1      310.84      387.59     68.74 o
  -4  18  14      311.40      189.60     94.69 o
  -5   1  30      311.88      485.88    113.16 o
  -7  11   2      312.25      343.91     54.27 o
  -1  15  21      313.56      236.88     42.36 o
 -19  13   4      313.91      490.85    307.48 o
  14   2   7      315.50      311.94     26.00 o
  18   6  19      315.55      310.91     60.18 o
  15   5  21      315.74      383.54     41.40 o
   4   2  23      315.91      365.07     78.29 o
 -28   4  10      316.36      267.94     63.53 o
 -14   4   1      317.03      379.23     40.17 o
  22   2   0      317.21      334.34     83.93 o
   9   9  22      318.11      304.17     79.36 o
 -20  14   3      319.53      183.67     82.58 o
   6   4   9      320.21      294.64     22.53 o
 -18  14  10      320.63      334.14    127.05 o
   5  17   6      321.39      295.60     61.24 o
   8  18   4      321.52      252.61     95.10 o
   9   1  30      321.52      435.26    103.88 o
  -7   7  22      322.03      306.74     42.34 o
  -5  19   7      322.36      503.82    126.17 o
   6   4  15      322.94      343.41     55.25 o
 -19   9   7      323.32      279.95     85.09 o
   2   4  23      323.51      353.14     53.26 o
  -9   1  20      324.41      267.69     39.23 o
  13   1  23      324.45      361.65     65.93 o
 -21   1  20      324.65      306.92     61.43 o
  11   7   5      324.87      261.20     63.71 o
 -17   7  16      325.04      252.51    183.95 o
 -11  15   9      325.90      171.76     46.30 o
  15  11  21      326.22      278.89     73.85 o
 -19   5   6      327.03      307.26     47.30 o
   0  14   7      327.17      383.33     39.38 o
 -24   2  13      327.25      283.44     51.55 o
  16   2  15      327.44      305.71     50.65 o
 -10  16  10      327.46      313.19    103.54 o
  17  15   3      327.82      271.32    125.10 o
 -18   6  25      328.14      194.32     80.11 o
  26   2   5      328.17      409.46    114.55 o
  24   2   1      328.35      366.05     52.02 o
  13  15   6      328.58      239.41     67.96 o
 -10  12   4      329.09      397.03     49.78 o
 -11  17   9      329.31      685.51    202.47 o
 -21   1  12      329.60      315.27     72.65 o
   4   2  11      329.86      301.49     30.25 o
  -4   2  26      330.07      423.37    126.65 o
 -19  13  10      330.87      327.55    135.51 o
   2   8   2      331.04      373.10     22.99 o
  24   6  13      331.79      427.42     75.39 o
  -1   1  28      331.93      685.18     77.86 o
  -3  19   1      332.14      220.50     72.67 o
   0  18  13      332.24      249.07     97.93 o
 -16   8  19      333.02      233.69    168.35 o
   5   1  28      333.43      355.17     97.17 o
 -18  16   1      333.56      466.40    100.30 o
 -12  16  16      333.62      331.65     92.20 o
  23   7  12      334.07      310.94     62.48 o
  10  16  11      334.36      380.09     46.58 o
  -6  12  23      334.58      305.54     53.59 o
  11  15  17      335.68      256.39     49.82 o
   8  16   4      335.95      272.25     69.16 o
  21   9  11      336.24      452.49     74.90 o
  -4  14  18      336.27      384.53     52.48 o
  12   6  20      337.16      250.23     32.77 o
  -9   7  19      338.08      297.07     50.85 o
 -15   3  26      338.19      280.27     45.94 o
   3  19   1      338.96      294.05     51.80 o
 -23   5   2      339.65      269.61     48.59 o
   3   5  17      339.97      409.21     38.34 o
 -18   4  22      340.25      491.82     74.45 o
   5   3  26      340.71      357.55    101.72 o
 -22   8  17      340.95      450.70    191.16 o
   9   3  26      341.49      309.58     55.76 o
  -3  19   7      341.55      336.44    189.77 o
  -6  12  14      341.55      309.28     94.71 o
 -15  11  20      341.58      332.09    103.64 o
   5  19   7      343.28      409.21     68.84 o
 -24   0  20      345.08      334.10    120.66 o
  12  16   6      345.85      297.92     76.72 o
  27   5   8      345.85      445.35     68.14 o
 -16   2   7      346.22      232.65     27.97 o
 -15   3  30      347.05      405.92    199.09 o
 -20   2  17      347.16      208.45     70.20 o
   8   2  25      348.21      310.24     39.27 o
   8   6  30      348.33      234.08     57.18 o
 -25   1  18      348.33      298.16     96.14 o
  19   7   8      348.41      331.38     54.71 o
   1   3  28      348.82      423.86     82.91 o
  -3   1  14      349.65      400.99    150.58 o
  -5   5  30      350.33      308.85     86.15 o
  19   5  22      351.55      369.40     65.22 o
  19   3  20      352.65      309.35     55.53 o
 -11  11  15      353.90      511.29    115.69 o
 -24   2  15      354.07      328.24     73.92 o
   3   7   6      354.49      391.24     28.87 o
   1  17  13      355.04      490.44     69.60 o
  16   4  24      355.11      275.44     74.79 o
   1   1  16      355.29      386.50     44.24 o
   7  19   1      355.29      313.15    101.90 o
   6   2  21      356.14      252.91     46.29 o
 -12   4  13      356.24      372.16     43.82 o
 -21   5  15      356.64      275.61     74.75 o
  -2   4  30      356.67      496.01    116.36 o
 -16   0  28      356.90      181.56     64.68 o
  -8   2  25      357.59      310.17     83.73 o
  22   8  15      358.34      291.96     71.27 o
  12   2  25      359.98      416.33     55.49 o
 -23   9  17      360.38      610.75    250.42 o
  -2  10  18      360.69      452.02     47.85 o
  22   8   9      360.81      344.40     72.11 o
 -29   1   8      361.07      321.98     71.13 o
 -20   2  19      361.13      299.94     62.11 o
 -21  11   9      361.78      471.82     87.23 o
  21   7   0      362.20      393.31     57.21 o
  -3   7  30      362.85      247.06     80.82 o
 -24   4  20      362.88      438.05     96.05 o
   1   3  14      363.65      378.09     43.44 o
  19   7   5      363.87      318.80     59.16 o
   0   2  31      364.07      734.46    139.57 o
   5  19   9      364.12      363.40    121.48 o
  12   4  17      364.39      304.07     32.25 o
 -12  12  15      364.60      479.99    103.97 o
  19   3  18      365.47      312.07     39.90 o
   7   3  27      365.95      405.83     61.52 o
 -18   2   7      366.20      308.97     48.80 o
  19   9  19      366.71      488.20     73.69 o
 -23   3  18      367.04      498.49     90.27 o
 -12   2  27      367.48      333.78     75.94 o
  20  12  11      367.54      244.08     90.17 o
  -4   6  15      368.00      372.97     33.58 o
   1   1  31      368.33      313.74     91.47 o
   0  16   7      368.59      378.72     47.76 o
   5   1  26      368.63      439.68    108.95 o
 -16  10   5      368.63      262.64     51.49 o
  -6  18  14      368.73      505.17    131.80 o
  11  15   2      368.82      317.52     52.33 o
  16  14   4      368.99      545.74    130.16 o
 -15   1  24      369.27      312.13     80.13 o
 -28   0   4      369.40      303.52     59.17 o
   2  10  29      370.30      208.18     67.92 o
 -12  16   6      371.43      605.19    282.74 o
  -7   1   8      371.50      352.05     29.35 o
  -1  17   1      371.94      569.48     82.54 o
  18   2  13      371.98      378.76     50.87 o
 -17  15  11      372.27      293.71     84.82 o
  16   4   7      372.47      379.20     58.86 o
 -20  12   4      372.70      383.24     74.43 o
   2  14  11      372.78      389.03     28.72 o
   6   6  27      372.95      343.99    110.66 o
   8  10  13      373.08      324.91     65.58 o
  19   7  20      373.85      208.82     97.47 o
 -19   7  10      374.76      386.84    103.06 o
  24   0  12      374.89      246.87    104.88 o
  13   9  23      376.12      352.74    104.47 o
  20   4  23      376.19      369.54     97.34 o
 -24   6   2      376.90      325.28     60.42 o
 -14  12   3      377.10      434.68     56.16 o
  22   2  21      377.65      453.91    115.94 o
  19   1   6      377.86      376.47     62.40 o
 -14   2   5      378.33      387.85     41.30 o
 -13   1  18      378.90      339.12     33.06 o
  17   1  16      378.95      368.70     67.41 o
 -21   1  26      380.13      411.09    104.88 o
  25   9   1      380.35      451.98    104.69 o
 -12  10  12      380.75      327.41     52.87 o
  -7  17   1      380.76      517.97     92.14 o
  -5   5  26      381.23      409.10     98.20 o
  20   4  17      381.55      302.71     62.17 o
 -15   3  17      381.56      404.55     48.26 o
  20   2  11      381.73      329.54     63.58 o
  21   7   5      382.00      378.66     73.07 o
 -10   4  33      382.47      351.77     69.96 o
  -7  19   2      382.64      340.53     68.67 o
 -23   3  14      382.70      445.38     85.04 o
   7   5   4      382.91      487.65    114.41 o
  21   3   8      383.15      397.59     50.74 o
   7   7  30      383.21      279.79     65.55 o
 -21   1  24      384.39      436.21     93.77 o
 -12  12   6      384.85      420.68    102.31 o
   2   2  14      384.88      551.51     57.71 o
 -24   2   8      385.50      339.40     76.18 o
  -3  19   5      385.81      422.86     82.56 o
  17   5  24      385.91      403.54     59.85 o
  -6   4  33      387.14      206.49     48.09 o
   8   4  31      387.19      255.64     89.04 o
 -17  13  11      387.91      339.58    141.96 o
  22   4  15      388.75      453.31     59.81 o
  -7  13  25      389.17      456.55     66.28 o
 -14   8  11      389.49      406.82     83.53 o
   8   2  29      390.61      513.78     73.32 o
  23   1  16      390.96      469.15     80.82 o
  -4   4  32      391.42      318.02     47.10 o
   2  12  14      391.63      453.57     37.84 o
  -2  16  10      391.81      459.81     68.66 o
  14   6   9      392.01      368.62     39.94 o
  -2  12  21      392.90      328.34     50.66 o
   7   7  24      394.92      330.37     48.98 o
 -10   8   4      395.94      406.19     52.28 o
  20   6  17      397.54      262.45     46.19 o
   0  12  25      397.70      557.77     88.44 o
   3   1  32      398.93      512.93    122.69 o
 -16  12  22      398.93      275.38    267.75 o
  10   6  22      399.14      321.25     56.73 o
  19   9  14      399.85      338.25     55.71 o
  22   2  15      400.00      475.47    118.48 o
 -20   6  15      400.04      459.78     96.43 o
  10   6   2      400.84      413.51     42.05 o
  -7   9  31      400.98      395.69    106.26 o
 -15   1  14      401.03      329.15     63.19 o
   0  18   6      401.80      398.36     62.17 o
 -13  17  12      401.90      536.01    108.94 o
 -21   5   4      402.31      499.57    114.03 o
 -15   9  14      402.67      401.38    115.94 o
 -24   4  11      402.67      443.60    106.12 o
   4  12   0      402.80      352.78     66.70 o
  10   2  27      403.33      404.46     53.97 o
 -15   3  20      403.92      359.16     44.18 o
 -14  14   6      404.73      344.87     64.10 o
   3   7  26      406.35      352.57     38.12 o
  -5   5  20      406.46      341.49     83.86 o
  17   5   7      408.35      460.21     55.76 o
  -1   1  18      408.63      357.87     54.12 o
   5  15  12      408.87      444.13     38.14 o
  -8   8  22      409.13      419.67     51.60 o
  -1   3  14      409.17      463.74    104.70 o
 -14   0  26      409.26      528.23    104.07 o
 -22   4  12      409.56      579.45     70.60 o
   9   3  32      410.50      282.64     80.71 o
  -4   4  29      410.96      467.32     75.11 o
   8  14  13      411.01      392.66     43.14 o
   5  15   0      411.05      361.84     52.48 o
 -17   5  16      411.17      536.82    189.45 o
  19   1   8      411.84      409.63     49.29 o
 -13   3  10      413.27      398.92     66.80 o
 -15  11  17      413.68      470.69     76.31 o
   0  14  16      413.73      476.64     44.64 o
  19  13  13      414.04      229.04    142.70 o
 -14   2  31      414.07      384.35    135.99 o
   0   2   7      414.37      405.06     27.15 o
  12   4   9      414.71      509.09     40.43 o
  14   4   9      414.81      317.97     47.02 o
  -9   5  22      415.22      291.44     32.68 o
 -15  11  11      415.32      574.23    139.18 o
   2  16   2      417.52      469.75     90.30 o
   9   1  20      417.59      425.63     43.07 o
  11   1  22      418.37      382.80     60.17 o
  11   9   2      418.40      432.52     48.65 o
 -17   1  20      418.84      506.37     63.45 o
   1  11  22      419.71      500.10     62.44 o
 -12  10  18      420.19      576.47    186.06 o
  13   5   0      420.35      433.11     81.23 o
  -5   3  18      420.92      358.98     65.06 o
  19   9   8      421.30      522.33     90.07 o
  -2  18   1      421.46      422.86    113.97 o
 -24   8   8      421.72      298.28     85.23 o
  14   4  21      422.07      350.21     45.10 o
  -9  19   4      422.59      468.81    190.60 o
   7   3  30      422.95      408.33     69.39 o
 -16  14  14      423.16      399.76    122.29 o
 -29   3   6      423.94      471.93    176.50 o
   1  17  16      424.33      530.94     86.57 o
 -23   1   6      424.87      441.68     51.79 o
 -25   3   2      425.03      430.61     85.66 o
  -9  17   3      425.46      514.00    102.55 o
   8   2   4      425.81      481.41     31.35 o
 -24   2   1      426.09      352.67    105.97 o
  -3  13  21      426.33      440.09     47.76 o
   3  15  19      426.55      450.47     52.66 o
 -24   2   7      427.29      456.05     69.31 o
  15   9  15      427.69      337.53     48.00 o
  13   7  18      427.85      417.45     83.14 o
   1   1  30      427.99      502.78     67.08 o
   4   4  33      428.09      357.09     87.94 o
  10  18   8      428.12      408.14     81.88 o
   5   7   6      429.81      454.61     34.63 o
 -25   5  10      430.43      458.20     77.14 o
 -28   4   4      430.64      450.50     83.98 o
   8  14   7      430.89      436.77     52.97 o
 -17   9  22      431.73      480.88    135.73 o
   7  15  21      432.76      405.34     52.21 o
  23   7   0      433.16      513.51     72.45 o
 -11  11  27      433.27      355.45    156.75 o
  27   5   4      433.57      446.51    110.33 o
   7   1  15      436.63      640.45     36.43 o
   1   1  28      437.05      698.56     74.52 o
 -19   1  10      437.19      358.94     85.02 o
 -15  15   3      437.27      332.01     95.67 o
  -4   2  31      437.35      409.37     77.45 o
 -13   9  18      437.37      385.11     85.56 o
  17   5  13      437.61      442.01     64.00 o
 -20  10  15      439.39      546.77    233.91 o
  19   1  18      439.88      468.54     76.16 o
   1  19   7      439.91      604.20     85.55 o
  13   3  23      439.94      460.12     64.53 o
 -23  11  11      440.01      439.64     98.28 o
   4   2   0      440.24      580.54     28.09 o
 -10  18  12      440.42      505.50    118.45 o
  20   2   7      440.62      389.21     86.93 o
 -25   7   8      441.10      478.80    169.26 o
  -4   2  23      441.92      371.00     74.66 o
   1  19   5      442.57      421.28     83.10 o
  -7  17  11      442.85      494.69    151.70 o
  -8   4  28      442.94      538.94     81.70 o
   2  20   4      443.79      157.13    177.25 o
  13   1  12      443.95      402.74     38.75 o
  -2   8  18      443.98      461.10     49.03 o
 -10  12  10      444.07      489.57    113.88 o
  -1  19  11      445.12      596.58     90.20 o
  22   2  13      445.84      424.81    109.21 o
 -19  11  18      446.00      353.57    437.67 o
   9   9  25      446.24      348.58     47.54 o
   7  15   3      446.32      491.49     52.97 o
 -23   3  22      448.14      379.93     96.29 o
 -20  12   3      448.18      413.57     86.09 o
 -20   2   1      448.24      381.85     51.04 o
   7   1  26      448.80      534.89     63.79 o
 -24   8  11      449.08      531.28    169.40 o
  25   3   1      450.13      444.22     90.06 o
   4   2  27      450.15      533.58     89.85 o
  -5  15  11      450.99      385.51     41.00 o
   4   4  32      451.44      502.09     73.44 o
 -17   9  25      451.50      376.46    462.54 o
  19  15   2      451.68      432.06    102.78 o
   3  17  15      451.85      341.61     75.16 o
 -23   1  12      452.31      512.93     67.97 o
  -2  12   7      452.53      629.27     45.99 o
 -22  10  17      452.55      546.34    201.42 o
   4   6  33      453.44      453.00     90.79 o
  20   6   5      454.26      494.77     98.42 o
  11  17  13      456.35      376.60     97.43 o
   8   6  25      456.40      464.29     46.63 o
   3   3  34      458.26      586.10    180.58 o
   3   3  26      458.65      484.82     60.41 o
  18   4  19      458.96      290.21     56.64 o
  -9   5  13      459.22      555.93     49.34 o
  -9   7  13      461.61      559.00     40.19 o
   1  19   3      461.78      460.30    159.02 o
  -4  20   2      461.80      394.92     98.98 o
  19  11  13      461.98      441.28     70.25 o
  -7  19   8      462.38      380.81    158.70 o
 -21   3   8      462.59      438.68    109.04 o
  12  16   8      463.08      566.29    138.33 o
  11   7   8      464.06      509.53     51.09 o
  -5   1  10      464.14      433.58     33.47 o
 -17   5  26      464.68      436.56     71.77 o
   1  17   5      465.59      423.76     49.90 o
 -25   3  16      465.81      460.51     69.52 o
  12   6  14      467.33      462.34     71.06 o
  -1  19   5      467.42      489.81     83.60 o
   4  16   3      467.56      430.74     53.74 o
  16   2  23      468.29      496.01    109.58 o
   0  12  16      468.44      492.30     53.59 o
 -11   1   6      469.39      477.89     40.94 o
 -14   4  29      470.22      711.14    164.74 o
   9   3  13      470.27      463.07     51.28 o
   2  18  10      470.35      302.70    139.18 o
 -17  13  13      470.89      383.21    169.14 o
  14  12  20      471.61      522.77     82.79 o
 -22   2  13      473.04      382.34     52.43 o
  -8   4  25      473.13      384.49     60.60 o
  -6  16   5      474.16      516.70     72.85 o
  21   3  17      474.18      441.52     65.00 o
 -23   9   9      474.71      674.25    120.87 o
  21   9  12      474.97      421.37     73.74 o
  14  16   2      475.66      404.91     61.75 o
  12  14   8      476.15      477.96     58.12 o
  -7   7  28      476.37      312.32     76.90 o
  13   1  20      477.03      404.49     63.30 o
  16   8  19      477.57      472.56     75.29 o
   2  12  28      478.91      568.23    118.74 o
 -27   3   4      479.08      553.95    102.78 o
  -5   5  23      479.35      461.34     57.24 o
 -19   7  18      479.60      412.00     78.93 o
  -7  15   2      480.28      506.36     66.43 o
 -15  11  23      481.28      531.77    154.47 o
  -9  19   5      481.36      492.02    155.48 o
 -16  10  14      481.78      471.50     79.63 o
 -27   3  14      482.52      451.43     64.95 o
   8  12  13      482.84      453.79     39.97 o
   0   8  22      484.98      505.35     56.02 o
   7   9  10      486.94      529.94     37.20 o
  -3  17  15      487.59      500.77     88.80 o
  -7   9   8      487.79      497.52    112.95 o
 -19   3   8      488.51      498.05     46.05 o
  25   1   4      489.28      821.04    128.93 o
   6   6  31      489.97      400.75     93.83 o
   6  12  24      490.03      457.51     84.22 o
  19  11   2      490.22      572.82     83.07 o
 -11   7  27      491.62      602.74    212.99 o
 -18   2  29      492.21      696.24    191.25 o
 -11   9  18      492.36      434.50     64.65 o
 -23   7   2      493.12      654.50     82.01 o
  10   2  11      493.49      473.50     36.19 o
 -12  18   6      494.04      223.38     49.48 o
  17   1   6      494.08      543.33     49.29 o
   8   8  30      494.49      443.65     92.24 o
  26   6   7      495.50      408.09     71.79 o
 -12   4  25      495.79      458.07     50.78 o
  18   4  22      495.88      578.56     66.47 o
  19   3   6      496.33      448.25     50.02 o
  20   2   9      496.36      590.57     74.07 o
   6  16   9      497.34      556.76     97.75 o
  -9  11  19      497.80      543.65     58.88 o
   3  15  14      498.62      541.60     56.04 o
 -24   2  17      498.64      578.49     74.71 o
   0   2  10      499.00      644.23     33.39 o
 -15   5  17      500.00      526.56     68.90 o
   5   1   2      500.20      526.70     24.12 o
 -15   7   5      501.07      589.77     83.80 o
 -13  11  23      501.08      506.28    217.25 o
   9  15  10      502.78      438.16     48.23 o
  11   1   6      503.68      538.84     29.14 o
   7   3  10      504.52      492.96     36.79 o
 -27   3   2      504.96      514.35    126.74 o
  10   8  22      505.20      416.99     92.07 o
  -8  18   4      505.73      406.83     80.94 o
   7  13  24      505.80      496.21     88.17 o
  17   1  20      506.82      484.94     64.68 o
  23   5   3      508.28      535.33    113.61 o
 -12   4  27      510.01      532.53     80.98 o
 -21   1   6      510.32      571.18     43.17 o
  11   5  12      510.54      570.93     63.21 o
  -7   1  28      511.07      540.29     71.87 o
 -16   2  15      511.70      345.06     52.09 o
 -21   9  12      512.88      291.47    107.95 o
  -7   1   6      513.03      508.66     28.02 o
 -12  12  18      513.06      495.66    100.18 o
  22  12   3      515.84      385.33    117.47 o
  20   2   5      517.20      448.35     51.52 o
 -17   3  16      517.69      565.69     76.44 o
 -20   2  24      518.09      573.24    134.87 o
   9   5  28      518.35      534.38     79.76 o
  13   5  26      518.37      451.65     52.16 o
 -11   9  15      519.08      534.77     70.57 o
  25   1  10      519.56      588.62    131.62 o
   6   2  23      520.67      448.07     62.17 o
  -2  16   1      521.11      541.99     56.83 o
   3  19   7      521.21      597.91    194.09 o
   2   8  29      521.26      428.42    112.92 o
  -2  12  27      522.09      570.88     77.91 o
  14   4   7      522.26      556.29     52.35 o
  11  11  25      522.32      463.83    100.13 o
 -16   2   9      522.33      487.45     48.31 o
   8   4  17      522.80      627.72     43.02 o
  -2   6  18      523.54      722.54     71.80 o
 -17  11  16      523.81      627.18     92.35 o
 -10   6   1      523.97      595.51     60.29 o
   9  19   5      524.07      557.78     87.57 o
  11  17   7      524.37      500.60     98.85 o
  16  10  13      524.38      595.27     69.24 o
  -5   1  35      524.76      549.61    106.81 o
   9  15  19      525.07      495.48     60.67 o
   0  14  13      525.48      449.37     34.99 o
  18  14   2      526.22      547.10     93.97 o
 -20   4  15      526.66      456.02     83.98 o
  -1   7  33      527.47      456.50     77.20 o
  16   4  15      528.08      653.22     55.99 o
  23   5  12      528.59      453.49     93.85 o
   6  10  12      529.45      555.45     49.91 o
 -10   2  30      531.36      595.56    123.44 o
 -10  16   6      531.52      331.15     73.29 o
  11   3  28      531.69      389.22     41.50 o
 -21   3  20      532.66      556.38    105.43 o
 -14  12  20      533.33      446.63     86.18 o
  -3  15  21      533.75      512.37     69.25 o
   9   1   0      534.14      530.87     27.83 o
  -7   1  26      535.03      437.54     85.00 o
   0  16  13      535.25      629.27     68.56 o
  -8   2   3      535.68      576.45     34.31 o
  19  13   8      535.77      580.66    333.09 o
  17   9   4      536.31      629.86     56.15 o
 -16   6   5      536.61      420.12     58.18 o
  -4   4  31      537.12      525.71     83.86 o
  -1   1  24      537.50      725.12     74.51 o
  21   3   4      537.58      479.30     57.17 o
  23  11   6      537.92      635.53    127.80 o
  -9   7  28      538.83      667.43    145.14 o
 -26   0  16      539.10      646.53    165.36 o
   3   5   2      539.20      635.02     29.03 o
  17  13   4      539.88      702.73    153.51 o
  18   8  22      539.90      666.50     80.39 o
 -13  15   3      540.30      331.72     79.99 o
  -2  18   4      540.62      531.64     94.97 o
  20  12   5      540.94      574.82    326.68 o
  21  11   5      541.28      569.60    103.50 o
 -17   1  25      541.32      592.98     93.28 o
  15   3   0      541.61      613.12     49.72 o
 -24   6  15      541.99      435.33    179.14 o
  23   5  14      542.26      590.63     88.36 o
 -24   6  20      542.39      748.11    136.52 o
 -13   9   3      542.59      597.78     55.59 o
 -11   3  12      543.17      553.40     62.00 o
  -5   3  22      543.38      494.16     48.53 o
   4   4  26      544.05      600.43     65.11 o
   9  17  10      544.20      585.91    118.19 o
  11   5  11      544.27      529.25     51.66 o
  21   3  12      544.61      360.58     58.35 o
  -5  15   9      544.90      530.74     69.26 o
   1   1  22      545.13      702.47     60.38 o
  -9  15  10      545.57      472.64    124.65 o
 -15   1  17      546.20      628.09     71.07 o
  -9   9  16      546.24      523.01     76.68 o
   3   3  23      546.64      635.58     61.35 o
   0   4  33      546.98      645.00     80.42 o
  -8  16  14      547.16      467.19     88.67 o
 -12  14   9      547.68      543.61     89.99 o
   8  12   4      548.22      493.26     95.36 o
   5   5  26      548.44      427.77     48.36 o
  12   6  29      548.97      591.97     75.14 o
  -7  11  25      549.00      621.10     96.28 o
  13   1  30      549.05      576.71     80.47 o
  -1  17   5      549.32      584.85     96.03 o
  28   2   1      549.39      467.72     82.74 o
  -7  19   5      550.41      527.11    110.21 o
  12  14  11      550.84      639.45     58.21 o
  -8   8  13      551.85      571.91     49.26 o
   0  16   2      553.16      502.79     60.89 o
 -27   5   7      553.62      576.23     85.03 o
 -21   7  12      553.73      544.80     78.16 o
   4  16   9      555.08      634.88     87.06 o
  -8  16  19      557.57      682.53     90.50 o
  16  16   1      558.01      639.59    101.32 o
  21  11  12      558.75      544.79     78.93 o
  -9   3  20      559.37      655.46     78.01 o
  -8   4  33      559.98      441.87     76.71 o
 -25   5  14      560.17      568.99    128.45 o
 -10   4  29      560.30      546.33     92.76 o
  17   7   1      561.13      570.40     89.04 o
 -10  12  25      561.18      521.24    121.71 o
  -6  18  10      561.67      724.79    114.84 o
  -7   3  10      562.27      623.13     40.77 o
   8  10   1      564.22      626.09     58.51 o
 -17   5   2      565.22      673.98     96.81 o
   0  20   0      565.41      387.42     91.00 o
  -3   5  24      565.57      382.10    107.50 o
  -9  11   4      565.98      675.64     92.10 o
  11   3  18      566.76      559.41     45.54 o
   0  16  10      567.02      542.68     56.24 o
  -5   1  34      568.03      479.02     73.83 o
   8   4  13      568.09      491.96     34.93 o
   9  11  16      568.68      608.59     60.64 o
   3   9  17      568.72      535.72     52.73 o
 -22  10  18      570.36      548.08    162.72 o
 -25   1   2      570.50      473.15     77.18 o
   2  16  17      570.98      575.31     67.62 o
  17   1  14      571.91      565.29     55.94 o
   2  12   5      572.47      512.45     39.97 o
  19   5  14      572.69      478.47     49.28 o
 -27   3   7      572.78      652.42    109.22 o
  12   8  14      572.98      552.38     79.41 o
  17   3  22      576.58      501.82     63.56 o
  13   9  26      577.63      543.51     68.74 o
 -20   8  18      577.77      547.49    112.38 o
   3   5  26      578.51      450.18     78.37 o
 -10   4  25      578.56      515.59     89.05 o
  -8  18   8      579.55      517.85    105.38 o
   0   2  25      579.65      728.17     73.95 o
   9  11  25      580.41      696.84     90.86 o
 -15   3  28      581.09      743.27    107.41 o
 -21   5  21      581.96      622.98    144.51 o
  14   4   6      581.97      573.49     33.42 o
 -22  10  12      582.37      739.03    179.17 o
   1  19   9      582.69      507.77    106.65 o
 -13  13   3      582.77      570.60     76.54 o
 -15  17   5      582.96      428.97    104.69 o
  12  16  11      583.05      537.23     55.03 o
  16   2   7      583.20      597.50     65.36 o
  21   7  11      583.87      677.83     67.45 o
 -24   2   9      584.12      640.55     75.34 o
  22   4  20      584.98      523.02     86.54 o
  14   6  13      586.55      645.92     59.57 o
  -3  19  12      586.59      559.89    115.87 o
  16   2  13      587.26      514.54     84.97 o
   5  11  12      587.29      612.82     43.32 o
 -25   5  11      587.47      721.15     83.77 o
 -18  12   1      587.71      591.90    154.73 o
 -23   1  24      589.20      589.89    101.83 o
  24   8   9      589.73      675.84     90.25 o
   4  18   8      589.97      693.66     80.50 o
 -14  16  11      590.58      296.66     66.35 o
   3   1   8      590.88      577.35     29.61 o
   0   8  31      590.91      652.61     94.14 o
  -3  13  24      591.10      667.76     72.44 o
 -17   3  26      591.72      697.50     80.41 o
 -23   5  17      591.98      571.38    124.85 o
  18   6  22      592.74      610.37     64.05 o
   9   1  10      592.94      578.24     33.44 o
  21   7   6      593.11      471.09     83.91 o
  -5   3  29      594.21      577.63     71.34 o
 -13  13  21      594.27      769.30    131.04 o
  -6  18   4      596.71      587.85     73.00 o
 -25   3   5      596.72      625.97     64.54 o
   2   4  11      596.85      624.09     60.49 o
  12   4  23      596.92      620.81     60.93 o
 -25   3   6      597.35      751.02    108.87 o
 -21   3  24      600.22      759.57    109.68 o
 -10  12  24      601.07      387.72     70.15 o
 -23   3  12      604.10      564.34     66.04 o
  11   9  25      605.80      617.05     94.55 o
  22  12   6      606.31      390.55    152.40 o
  -1   5  34      606.46      604.08    101.56 o
 -25   1   6      606.56      642.56     79.44 o
  -6  12  17      606.58      616.04     82.14 o
   3  19   3      607.86      623.83     97.83 o
  17   1  12      609.24      606.10     55.14 o
  14   8  26      610.90      527.55     78.69 o
   9  19   3      611.51      650.22    102.90 o
   5   3  32      611.53      683.99     97.75 o
   5  11   6      612.34      661.44     37.62 o
  20   8   5      613.93      641.46     69.40 o
  -5  19   5      614.02      462.98    125.76 o
  -5  13  14      614.51      614.37     51.92 o
 -12  16   9      615.01      435.67    281.94 o
 -18   4  16      615.62      623.79     89.95 o
  -7   1  16      616.36      608.28     38.53 o
   3   7  14      617.08      578.73     80.26 o
  23   5   4      617.57      587.87     70.97 o
 -14   0  20      617.96      611.28     67.85 o
  20   8  14      618.63      675.31     74.80 o
   5   9   6      619.58      585.85     44.86 o
 -11  11  18      619.84      465.26     86.46 o
  18   2  19      620.58      497.34     68.19 o
 -11  17  13      620.73      464.13    116.48 o
  26   6   5      621.16      664.18     88.82 o
  -1   3   6      621.95      794.08     39.03 o
   0  18   8      622.85      540.80     96.55 o
  15   5  10      622.89      496.23     60.38 o
  24   6   1      623.81      435.99    120.87 o
   1  19   1      624.86      561.12     93.05 o
  -4  16  20      624.87      660.33     62.98 o
  24   4  12      625.20      576.86     97.06 o
  -4  18  12      625.93      732.21    137.40 o
  -8  18  10      626.40      686.24    242.78 o
 -11  17  12      627.04      761.88    139.24 o
  21   5   0      627.42      667.43     70.34 o
  10   4  19      627.75      606.88     54.53 o
  -4  14  21      628.54      811.50     78.96 o
 -23   5  12      628.66      552.42     72.08 o
 -14  16  14      629.72      530.91    165.41 o
  11   3  31      630.84      642.37    121.53 o
  11  17  11      631.24      698.69     77.53 o
  -7  17  15      631.30      665.90    133.32 o
 -24   8  17      631.90      692.60    124.57 o
 -10   4  11      632.45      708.96     55.74 o
  -4   8  29      632.76      536.62    142.04 o
  -3   9  15      633.34      629.72     99.73 o
  23  11   0      633.42      885.42    180.64 o
   4   2  25      633.46      528.73     58.72 o
   1  17   3      634.64      745.46     95.60 o
   1   1   2      634.72      656.06     41.00 o
 -15   3   4      634.79      723.80    118.09 o
 -22   4   9      635.26      671.86     75.09 o
 -24  10   8      635.78      580.19    106.43 o
 -15   5  28      635.84      508.53     86.04 o
 -13  17   7      635.97      571.51    128.13 o
  -7  15   5      636.05      562.30     87.26 o
 -25   7   2      636.21      616.95    103.72 o
  -1  17   9      636.30      700.74     73.39 o
  -8  10  25      636.89      594.63     98.22 o
 -10  18   8      637.74      659.18    105.45 o
   9  17   9      639.42      638.45     83.74 o
  12  12  17      639.81      555.73     53.56 o
  26   4   3      640.44      415.94     82.48 o
  19  11  14      640.78      714.46     80.14 o
   2   6  11      642.56      599.09     36.92 o
   0  12  13      642.95      621.33     65.19 o
  -2   2  35      642.98     1011.80    121.56 o
 -13  17  11      643.26      722.74    136.32 o
 -17   3   4      644.05      657.07     75.88 o
   6   8  30      645.02      530.23    113.75 o
  -9  13  19      645.89      527.39     75.93 o
   5   1  29      646.14      663.45     71.76 o
  27   3   2      646.79      887.54    134.24 o
   5   9  15      647.71      701.01     44.76 o
   6  18   0      648.83      612.18    116.59 o
 -16   4  11      649.52      696.37    102.89 o
  21   9  14      651.09      667.29     85.97 o
   5  13   6      651.23      802.69     51.23 o
  17   5  22      651.27      636.78     94.19 o
  24   6   6      651.84      600.94    109.25 o
  -6   2  27      652.01      580.75     91.40 o
  -2   6  13      653.42      630.51     48.90 o
  -4  18   4      654.33      873.03     95.41 o
  14   2  21      654.37      680.34     60.15 o
  25   9   7      654.67      791.29    276.85 o
  -9   9   2      654.94      757.31     51.69 o
 -27   5  12      655.41      537.78     98.28 o
  25   1   2      655.75      738.43     82.45 o
 -24   0   8      655.81      690.21     99.14 o
  -7  13   8      656.68      806.79     92.68 o
  19   7  14      656.78      759.76     73.52 o
 -19   7  22      656.99      689.48    104.08 o
   2  18   4      657.12      671.40     98.68 o
  18   2  21      657.89      693.66     75.93 o
 -11   1  22      658.10      590.69     51.32 o
 -24   4  14      659.24      759.30     94.34 o
  -6  10   8      660.48      749.23     89.02 o
   7   5  24      660.54      576.39     57.49 o
  14  16   9      661.04      857.07     84.48 o
 -16   4  27      661.40      681.73    122.55 o
   5  17   3      661.65      533.11     73.45 o
 -15  15  17      662.66      686.30    124.99 o
  24   4   1      663.08      468.91     98.57 o
 -11  13  12      663.45      663.12    167.35 o
   8  10  10      663.74      649.70     44.50 o
  -9  15   4      664.52      727.77    174.09 o
  -7  15  23      665.45      671.60     66.49 o
  11   7  20      665.69      606.58     68.88 o
  17   9  10      666.38      675.71     71.44 o
  -7   1  34      666.42      739.49    114.31 o
 -25   7  16      666.49      901.45    205.46 o
  -7  19   3      666.61      691.21    110.61 o
 -13  13  20      666.96      788.18    187.03 o
  -1   1   7      667.51      779.11    127.57 o
 -29   3   2      667.56      735.32    226.10 o
 -22   8   9      667.63      715.12    106.58 o
 -14   4  15      667.65      568.50     57.37 o
 -11  15   3      668.01      728.76    116.90 o
  15   5  24      668.43      742.87     83.91 o
   5   7  30      668.93      537.07    113.13 o
  -2  16   4      670.38      589.67     44.57 o
  -4   2   9      670.39      634.52     34.17 o
 -27   7   7      670.43      650.61    103.38 o
  10  18   2      670.85      726.84    113.17 o
  26   6   9      671.67      553.06    124.79 o
   2   2  11      672.02      634.21     39.52 o
  -1  17  19      673.76      747.58    115.12 o
  10  14   2      673.78      648.74     86.67 o
  27   5   6      673.81      680.14    104.50 o
  -6   4  14      674.03      732.87     74.84 o
 -26   2   2      674.80      725.45    100.81 o
 -11  17   1      675.38      522.52     69.85 o
  10   2   3      675.41      638.40     30.68 o
  -6   2  20      675.71      765.06     60.62 o
 -16   6  15      675.97      650.46     74.88 o
  18   8   7      676.02      684.18     70.23 o
   8   4  29      676.35      830.18     79.26 o
 -25   1   8      676.89      701.67     84.76 o
 -12  18   9      677.46      544.67    132.19 o
  -1   5  28      678.35      548.09     65.06 o
  -2   8  24      678.45      682.46     66.12 o
  12   6  23      678.97      740.62     61.90 o
 -12  18   2      679.61      707.10    151.60 o
  20   0   2      679.99      768.24     99.75 o
   1   9  14      680.41      686.50     49.37 o
 -21   1  15      681.39      642.26     70.24 o
 -22   6   9      681.95      869.06    116.94 o
 -23  11   3      682.59      678.75    123.31 o
  -5   9   3      682.81      744.13     39.47 o
  25   1  12      683.68      745.65    115.49 o
  -6  18  12      683.80      683.59    114.92 o
 -11  17  10      687.35      739.76    174.87 o
 -26   2  10      687.61      729.29     95.11 o
  17   5  16      687.65      687.89     80.59 o
  -1  17  17      687.91      702.27     87.94 o
 -12   2  25      687.94      742.41     69.66 o
 -13  15   7      688.29      551.83     73.39 o
  11  17   2      688.91      773.28    134.48 o
  15   9  18      689.08      723.07     70.40 o
 -11  15  18      689.44      862.83    139.58 o
 -20   4   9      690.03      660.54     60.80 o
   5   3   6      690.66      765.53     34.91 o
 -10   8  13      690.99      807.65     71.26 o
 -15   5  16      691.30      753.87     78.20 o
 -10  14  13      691.45      568.85    124.27 o
 -12  16   3      692.19      738.96    110.08 o
  -5  15  20      693.10      784.93     73.18 o
 -25   9   8      694.21      712.01    248.08 o
 -18  10   4      694.26      777.18    109.22 o
  -6  14   8      696.54      667.89     50.91 o
  -8  10  28      697.67      710.08    111.70 o
  23   1   4      698.77      768.44     66.21 o
   0  20   1      699.47      688.03    113.87 o
   6  16  14      700.05      659.22     91.45 o
 -28   6   3      700.82      593.79    145.88 o
   3   5  22      701.65      666.63     49.88 o
  -3   1  22      702.17      715.45     65.69 o
   2  20   6      702.91      603.79     95.71 o
   7   1  22      704.62      606.19     45.95 o
   4   4   9      705.15      770.63     35.45 o
   3  19   9      705.20      681.87     89.23 o
   9  15  11      705.76      696.11     52.59 o
  13   1  24      706.02      708.69     65.50 o
  -9  13  13      708.18      712.80    464.99 o
  -4  12  23      709.36      680.61     71.36 o
   8  14   4      711.37      649.96     50.43 o
 -20   2  25      712.92      654.66     95.62 o
 -22   4   7      712.98      715.78     79.09 o
   5   9  23      713.35      643.50     73.42 o
 -18  12   7      713.66      795.67    163.17 o
 -12   6   3      713.68      647.54    113.43 o
  -8   2  19      714.29      746.71     58.72 o
  13   5  23      714.40      725.92     64.77 o
  23   3   3      715.40      867.60    114.39 o
   2   8  17      717.22      645.28     50.01 o
   4  14   3      718.67      779.50     59.63 o
 -16   6  29      719.37      811.56    115.17 o
  10  10  23      719.52      783.41     97.35 o
  16  16   4      720.56      661.00     79.32 o
   1  17  17      720.82      669.28    112.35 o
  13  17   6      720.89      791.49     88.87 o
  12  10  11      722.04      691.27     58.05 o
  -7  13  14      724.66      753.14    106.07 o
  19   5  16      724.97      686.90    114.32 o
  -3   1  34      725.37      696.97     78.87 o
 -12   2  12      725.37      820.57     72.27 o
   6   2  29      726.29      797.65     90.82 o
  -5  17   6      726.52      767.98    205.66 o
   9  17   2      728.04      632.03    122.31 o
   7   9  24      731.37      674.71     68.30 o
 -18   8  16      731.57      708.69    241.88 o
 -12  18   8      731.60      667.82    307.60 o
  20   8   8      731.94      677.36    105.88 o
  -1  17  13      732.37      762.35    111.38 o
  28   4   2      732.48      755.59    145.88 o
  13   1   2      733.14      806.79     78.27 o
 -14   4   3      733.44      863.10     69.01 o
   3  15  17      734.54      797.26    101.81 o
 -12   8  29      734.82      663.78    124.32 o
  10  16   8      735.07      819.11     73.03 o
 -22  10  15      735.35      881.31    289.93 o
  -4  10  26      736.72      789.04    130.52 o
 -25   3  18      737.81      776.19    128.24 o
 -19  13   7      739.04      882.84    155.85 o
   6  16  18      739.59      812.16     70.07 o
 -15  13   2      739.81      748.90     66.94 o
 -18   2   9      740.24      702.53     57.69 o
 -14   6  26      741.50      680.41     80.12 o
 -11   1  24      741.57      661.19     81.01 o
  -5   5  34      741.66      810.44    109.84 o
 -19   3  27      742.71      868.33     92.55 o
 -15   5  23      743.89      692.53     70.55 o
  13   1  18      743.96      667.23     50.23 o
   1  15  21      744.77      761.35     66.71 o
 -13   7  12      745.01      759.57     74.14 o
 -13   7  24      745.76      892.57     97.24 o
   0  10  13      745.82      732.54     59.64 o
 -10   2   5      746.03      684.58     35.43 o
 -20   4  13      747.19      776.06     92.93 o
 -13  13  23      747.67      762.02    138.00 o
  -8  18  13      748.80      791.23    126.47 o
 -12  14  18      749.44      957.09    193.83 o
 -13   7   9      749.52      905.69    128.85 o
   2   2  33      749.78      581.04    118.50 o
 -20   4  19      750.52      821.70     98.33 o
 -14   4  13      750.69      764.33     69.27 o
  13  15  15      752.82      677.83    104.94 o
 -16   2  25      753.20      782.35     91.64 o
  14  16  12      754.10      741.08     74.96 o
  11   3  12      754.13      780.30     48.10 o
  19   1  19      754.29      705.51     80.74 o
 -26   8   8      754.43      505.43    132.44 o
   4  18   6      754.61      769.70     80.67 o
  -5   5  12      754.75      698.69     52.38 o
  -5   7   3      755.10      859.12     57.87 o
  13   9  20      755.58      762.61     82.37 o
   7   3  16      755.75      806.00     51.50 o
   3   3  28      756.61      660.13     99.38 o
 -11  11  21      756.91      729.29     77.51 o
  24   4   3      756.95      717.90     99.71 o
   5   5   9      757.52      844.75     43.21 o
  12  16   5      759.87      784.67     74.36 o
  13  13  18      761.92      793.81     80.26 o
  15   7  21      765.11      917.28     76.30 o
   8  10  19      765.46      780.83    102.10 o
  -5   3  32      765.92      982.46    108.52 o
  14   8  12      766.24      836.80     71.96 o
 -26   6   5      766.62      736.58    121.53 o
  23   1  15      766.73      859.39    102.48 o
  15   3  28      768.73      803.95    143.67 o
  26   6   1      769.05      785.27     95.65 o
 -11  13  15      769.93      625.05    141.81 o
  13   7  24      769.96      769.37     87.54 o
  -3   3  30      770.20      995.91    100.85 o
 -10   8  24      770.96      880.25     94.82 o
  -2  18  13      771.06      916.22    103.54 o
   7   3  20      771.40      714.99     56.08 o
 -20  10  18      771.43      962.26    329.86 o
 -19   1  20      771.93      725.72    136.00 o
 -13  15   6      772.96      752.21    331.91 o
   1   9  31      773.37      702.40    119.91 o
  19   1  16      773.91      765.20     84.54 o
   3  19   8      776.37      681.07     86.47 o
   7  17   1      776.79      777.78     98.43 o
  17   9   1      777.19      739.96     76.64 o
 -17  11  19      777.44      893.96    260.02 o
  -6   2  25      779.88      749.10     72.43 o
 -21   5  14      780.01      733.60     90.28 o
   6   4   1      781.02      798.32     57.74 o
   8   2  13      781.19      763.21     50.86 o
   9   9  13      781.30      869.39     52.39 o
  19   1   2      783.51      795.33     81.37 o
   7   3   4      783.57      838.65     39.14 o
  13  13   5      784.69      753.34     70.26 o
  20   4   7      785.38      790.63     80.68 o
 -10   2  21      785.85      627.50     72.32 o
   3  15  23      785.94      890.06     85.10 o
  18  16   0      786.76      824.02     98.46 o
  -2   8  21      787.14      728.76     86.21 o
  -4   2  29      788.72      960.14    101.30 o
  -6   8  11      788.94      867.40     61.09 o
 -12   6  29      789.61      832.89    154.55 o
  21   1   4      790.50      707.30     54.85 o
   4   2  32      790.87      745.32     84.95 o
   4  20   4      791.05      700.68     95.31 o
  -5  13   6      791.33      789.84     39.92 o
 -14   6  25      791.97      728.37     88.61 o
   0  18  14      792.47     1001.21    248.74 o
  10   2  23      793.38      795.93     60.22 o
 -16   0   2      793.71      829.12     54.76 o
  -4   2  21      795.06      655.66     58.11 o
   7   1  27      795.78      825.41     76.84 o
   3  15  11      795.94      758.51     64.64 o
  19   9  16      796.44      758.70     84.14 o
  23   3  14      797.91      560.11     91.86 o
  19   3  24      797.99      846.47    117.12 o
 -11   5  18      798.07      664.05     48.86 o
 -12   6  18      798.07      884.36     73.25 o
   7   1   6      799.43      809.51     31.57 o
  -1   3   1      799.43      817.99     30.08 o
   5  17  11      799.79      758.04    143.66 o
 -14   6   5      800.13      824.81     54.49 o
  18  12  16      800.42      849.72     96.12 o
   0   4  23      800.46      756.19     60.29 o
  -3   3  28      800.97      770.76     85.15 o
  21   3  10      803.42      784.27     95.72 o
   2  16   8      805.08      805.93     70.84 o
   3   3  18      805.10      738.37     48.21 o
 -22  10   5      807.46      729.69    120.78 o
  14  16   4      809.32      900.06    134.24 o
   2   2  27      810.09      786.06     78.53 o
 -14  12  17      811.45      830.77    102.73 o
   1  19   8      813.98      882.24    101.55 o
   2   8   5      814.17      863.10     35.13 o
  -9  13  22      814.90      785.99    110.39 o
  -1   7  30      816.47      870.71     94.64 o
 -20   4  18      816.62      891.65     95.21 o
 -14  16   8      819.16      969.68    139.20 o
  21  13   5      822.85     1317.56    597.78 o
  28   4   3      823.29      744.00    130.23 o
   5   1  10      824.00      847.53     35.21 o
  10   2  25      825.06      782.35     92.98 o
   0   4  16      826.92      831.57     48.12 o
 -17   5  18      827.48      810.11     93.23 o
  -5  15  17      828.97      902.38    132.65 o
  17   7   4      831.59      852.04     60.15 o
  14  16   6      831.76      762.48     89.89 o
 -15   7  26      832.11      700.74    123.19 o
  -4  12  21      832.14      834.48     83.36 o
 -15  11   8      832.70      857.27     82.53 o
  18   2  15      832.76      719.95     61.18 o
  -3  13   9      833.35      873.23     59.91 o
  -6  16  16      833.69      873.83    136.77 o
   0  12  22      833.87      774.07     91.32 o
  -1  15  19      834.76      863.23     66.46 o
  -5   1  12      834.77      927.28     54.73 o
  20   0  14      834.85      748.50    109.74 o
  10  14   8      835.10      805.87     71.26 o
  10   4  27      842.87      952.92     78.18 o
  24   2  11      842.98      804.61    102.07 o
 -19   9   4      842.99      746.12    172.15 o
 -16   8   5      843.20      825.08     97.26 o
 -27   1   7      844.62      819.38     99.74 o
  -7   3  20      844.95      822.23     99.52 o
 -17  11   5      845.59      904.03     89.10 o
  14  12  12      846.32      797.39    161.60 o
 -17   3  19      846.38      859.65    100.09 o
 -26   8   2      846.78      901.71     94.41 o
  23   1   0      847.11      992.00     77.70 o
   8  14  19      847.86      777.45     71.74 o
   8   0  10      849.99      841.04     46.96 o
 -18   8  19      850.88      911.72    112.29 o
  13  15  12      851.17      951.86     87.67 o
  19   1  25      851.23      995.97    198.40 o
  27   3   0      852.24      887.34    116.64 o
 -15  11  14      852.24      826.14     86.52 o
  -1  15  22      852.58      842.83     70.50 o
  14   6  27      852.85     1003.13    102.44 o
  17   5   8      852.97      803.68     60.63 o
 -15  11  22      853.64     1042.87    251.28 o
   9   1   6      854.15      858.66     35.81 o
 -23   1  10      855.74      751.22     96.07 o
   6   2  27      856.63      754.20    122.41 o
  -7   3  32      857.99      932.91    145.43 o
 -13  11   3      859.00      851.37     61.45 o
  11   1  12      859.72      859.32     50.28 o
 -17   9   2      859.73      916.35     87.89 o
 -24   4  21      860.26      906.81    117.83 o
   1   7  31      861.97     1061.35    137.18 o
 -15  11   5      862.04      838.65     76.53 o
   5  11  24      862.73      814.81    113.01 o
  -6   2  23      863.44      926.29     76.91 o
  -8   4  34      864.28      956.96    111.48 o
  -8  14  19      864.92      784.60    148.88 o
 -19   1   2      864.97      899.79     58.17 o
  22  12   0      865.42      887.94    119.19 o
  27   5   1      865.72      850.25     91.14 o
 -18   6  16      865.90      962.99    120.48 o
  12  18   5      868.37      818.19     87.59 o
   9  15  13      868.87      860.58     66.26 o
  -1   1  20      868.87      768.37     59.10 o
  14   0  12      869.98      897.87     73.44 o
  10   6   3      870.95      994.45    156.81 o
   2   6   8      871.21      894.76     39.92 o
  -9   3  19      872.01      858.00     76.35 o
   5   7  32      872.48     1052.94    128.45 o
  -8  16   2      873.69      783.35     93.19 o
  -6  18   6      875.04      924.04    126.83 o
  -8  12  11      880.13      958.35     95.44 o
  12   4  25      880.60      862.17    107.90 o
   3   9  20      881.74      806.79     68.00 o
 -23   7   8      882.79      975.04    137.31 o
  11   1  16      884.09      844.09     56.93 o
  23   3  15      884.51      895.42     90.73 o
 -12  16   4      884.65      757.51    205.50 o
   1  13  19      885.12      860.25     75.31 o
  -3  11  24      886.40      753.67     99.04 o
  -6   8  31      891.69      879.99     99.38 o
  17  15   4      891.71      815.01     77.35 o
  -7  17  14      891.80      952.39    132.87 o
   2   4  31      892.60      867.20     86.41 o
   3  17   1      893.18      992.46     87.09 o
   1  19  11      894.31      924.50    122.49 o
  20   4  15      894.55      962.19    105.01 o
 -12   6  27      895.13      948.28    146.62 o
  19  13   1      895.16      958.08    138.12 o
  10   6  29      895.57      824.94     86.11 o
   1   5  28      896.96      775.33     74.87 o
  -5  13  11      897.51     1138.72    101.83 o
  19  13   5      899.11     1054.99    372.41 o
  10  16  16      900.61      813.02     71.24 o
 -21  13   3      901.94     1111.10    268.68 o
 -10   6  27      902.82     1084.07    163.27 o
  28   2   3      903.56      990.81    131.55 o
   6  16  15      905.44      907.94     74.46 o
 -16  10  17      905.99      976.90    190.67 o
  -3   5  28      906.58      963.05    117.09 o
 -14   2  19      908.54      911.92     63.57 o
   2   6  28      908.59      968.68     87.98 o
   3   5  14      909.65      900.26     84.93 o
   5  15  17      910.57      833.22     70.51 o
 -18   2  16      911.62      891.98     91.09 o
   6  14  18      913.16      919.20    107.19 o
   5   5  20      913.81      797.59     55.55 o
   2  12  11      913.98      862.37     46.19 o
  -9  15  13      915.39     1073.54    137.12 o
 -11   1  18      915.45     1022.53     60.72 o
   9   7  16      915.57      882.84     57.98 o
 -11  15   4      916.15      971.46    284.38 o
  14  14   3      916.69      979.02    120.42 o
  -3   7  12      917.01      894.69     59.00 o
  12   6  27      917.63      941.26     78.96 o
 -16   6  11      917.93      915.03    143.04 o
 -28   6   5      917.94      846.74    142.59 o
  -6  12  25      918.21     1022.93    106.99 o
   1  15   5      918.62     1039.49     73.16 o
  14  16   8      918.90      867.93     93.46 o
  21   5  16      919.00     1078.84     98.35 o
   4   2  17      919.87      897.21     51.55 o
 -17  11   8      920.39      923.11    110.76 o
  11  11  14      921.26      930.33     67.26 o
   6  18   8      921.37     1010.68     92.19 o
  14  10   9      921.48      973.98     78.07 o
 -17  11  13      922.75     1045.39    130.17 o
 -11   9  27      923.31      895.02    102.14 o
  -9   9  10      923.47      943.11    106.89 o
  -4  16   8      924.47      807.46     74.86 o
  -1   9  30      924.68      750.95     81.50 o
  25   5   6      926.16     1030.62    100.41 o
  -3  11  29      926.53      852.30     97.65 o
  -4  16  14      928.01     1051.42     98.62 o
  25   5  13      929.14      904.10    166.00 o
  -2  18  10      931.44      898.93     88.56 o
  -9  15  15      931.81     1189.52    185.41 o
  -7  11   5      932.17      969.08     82.57 o
   7   5  18      932.93      869.19     71.76 o
  24   8   6      933.01      967.82    296.08 o
  10  18   6      934.54      805.67     89.88 o
  -1   9   7      934.56      862.70     38.31 o
  16  14   6      935.22      852.96     96.10 o
  -7  19   1      937.07      894.83    128.55 o
  -3   1  21      937.63      959.54     73.27 o
  20  10   8      937.74      884.36    124.26 o
  -8  14  14      938.70      847.13    113.64 o
 -24   8   7      940.50      951.26    142.38 o
   7  13  10      944.18      879.52     52.99 o
 -19   1  14      944.59      990.94    105.48 o
  -7  11  14      945.45      940.13     71.71 o
  -1  15   9      945.48     1035.12    110.52 o
   4  10   3      946.01      965.50     43.48 o
 -14   4  27      946.23     1115.20    150.19 o
   4  16   2      946.78      951.86     72.32 o
  -6  16   8      948.14      983.65    113.64 o
   5  11   3      948.29      960.67     50.00 o
 -14   4  19      950.78     1054.99    122.52 o
   0   2  33      951.12     1199.72    124.31 o
 -17   7   4      952.34      983.32     99.28 o
 -10   8  30      952.75      997.50    111.83 o
 -19  13  11      953.04      949.54    181.49 o
   1   5  31      953.49     1029.42     95.34 o
  21   3   0      953.50      973.98     71.32 o
  -1   5   7      954.82     1101.49     49.78 o
  14   4  15      955.30      920.46     75.06 o
  -6  14  20      957.88     1000.81     82.10 o
  11   1  20      958.90      861.64     53.70 o
  -5   3  20      959.46      831.50     86.86 o
 -11   7   4      959.54      978.55     52.71 o
  -2  14  21      959.89      980.01     89.48 o
  -6  10  20      960.29      923.97     73.05 o
   7   1  18      960.69      912.45     64.26 o
  17   3  12      962.29      907.61     72.52 o
 -13   5  18      963.05      691.74     57.08 o
  -2   4   5      966.33     1131.03     38.28 o
  14  14   0      967.17      919.73     80.31 o
   2   2  23      967.45     1064.80     85.79 o
  21   9   0      967.65      963.58    110.54 o
 -16  16  10      968.21      962.26    129.34 o
  -4   6  17      968.57      911.85     64.88 o
 -24  10   3      969.15      862.30    100.43 o
  16  10   7      970.45     1051.75     73.00 o
   7  13   1      972.92      967.23     46.53 o
  19   9   5      974.69      949.27     68.33 o
 -13   5  14      974.85      967.23    115.74 o
 -18   8  25      977.09      990.48    154.54 o
  23   3  12      977.85      930.13     92.94 o
 -25   7  10      979.51      947.35    170.49 o
  20   4   8      979.59      986.10     87.18 o
  11   9  26      982.84      825.27    117.59 o
 -19  13  15      983.58     1035.72    623.29 o
  13   1  16      984.44     1009.42     57.38 o
 -14  10  20      985.14      991.67     99.82 o
  -5   7   6      985.65     1168.13     63.87 o
  -1   7  27      986.07      846.40    124.11 o
   9  19   2      987.08     1015.12    114.93 o
  14  14  12      987.80      976.70     79.38 o
  -4  14   3      989.25     1020.08     98.14 o
  -3   1  24      989.38     1006.04     88.87 o
  -5   3  16      989.40     1027.50     86.27 o
   8  16  10      989.72     1124.68     85.76 o
 -13   7   3      990.43      986.50     76.81 o
  10  16   5      993.41     1068.04     80.89 o
  -1  17  15      993.67     1179.99    108.48 o
   1  11  19      994.52      989.68     92.65 o
  15  15   4      995.17      849.58     86.46 o
 -17   3  20      995.95      968.88     89.71 o
  -8  16   8      995.98     1112.95    126.40 o
  -6   6  31      996.65     1146.27    131.13 o
  16  10  21      996.76      994.85     89.65 o
  -4  14  20      996.99     1032.60     83.36 o
  24   8   7      998.53      861.71    143.49 o
 -11  17  15      998.83     1131.23    227.36 o
   3  15  15      999.40     1013.66     87.47 o
  -8  12  25      999.44      854.35     96.24 o
  12   2  15     1000.52      865.88     73.50 o
 -11  11   1     1000.72     1008.69     57.79 o
  14  14   6     1003.00     1006.31     97.76 o
  16   6  25     1004.77     1069.23     87.50 o
  26   4   9     1008.29      947.55     85.38 o
  24   8  12     1008.36      868.26    105.41 o
  18   2   3     1008.48      953.12     67.23 o
   7  17  16     1008.64      962.79    102.27 o
  15   3   4     1008.66     1102.29     70.27 o
   5   5  32     1008.84      785.27     99.67 o
  11   5  28     1010.34     1019.42     83.52 o
  14   6   6     1011.37     1159.98     63.87 o
 -15   7   8     1011.75     1099.04     91.87 o
 -26   6  11     1011.90      827.92    146.80 o
   8   4   5     1012.08     1155.54     49.68 o
  10   6  15     1012.37     1158.59     63.33 o
   7  17  13     1015.00      960.73     86.26 o
   0   2   1     1016.24     1069.83     42.28 o
  -5   7  20     1018.06     1074.73    135.63 o
 -19  13  16     1018.62      863.96    184.67 o
  -6   6   7     1018.68     1133.15     50.57 o
   7  11  18     1019.65      995.18     79.28 o
   3   1  26     1019.76     1109.57     87.99 o
 -13   1  10     1021.79      975.37     73.18 o
 -19   1  22     1022.36     1031.08    124.02 o
  -4  16  10     1022.78      947.35    176.68 o
  -2   6  30     1024.11     1057.64    114.09 o
 -26   6   7     1024.37     1018.03    122.52 o
  -4   0  32     1024.48     1075.26    139.73 o
  15   3  18     1027.24      987.10     86.69 o
 -15  17   1     1027.75      932.12    117.36 o
  10   6   5     1027.84     1060.56     52.58 o
   1  13  13     1029.65     1072.15     57.95 o
 -11  15  15     1029.65     1161.44    239.63 o
  18   8  11     1030.31      910.13     83.52 o
  16   4   9     1030.56      977.49     56.32 o
 -18   2  23     1031.16     1132.03    104.76 o
  -5  13   3     1031.23     1094.54    129.84 o
   6   2   7     1031.51     1019.02     47.92 o
  -3   1  16     1032.08     1297.36    259.01 o
 -16  14   2     1032.29     1098.64    121.18 o
   8   2   5     1032.64     1043.20     40.94 o
  -8   2  29     1033.40      939.14    120.80 o
  -4  16   9     1034.53     1132.43    101.71 o
 -12   0  32     1036.68     1055.26    206.80 o
  15  15  12     1036.78      992.40     83.22 o
  -6   2   8     1036.92     1190.98     63.10 o
  -7  13   2     1037.57     1086.65     52.64 o
  11   5  30     1038.72      755.33     90.55 o
 -26   2   9     1039.16      987.30     98.92 o
 -15  15   8     1039.44     1039.29    122.93 o
   9   5  26     1039.56     1046.65     77.41 o
  -9   7  30     1039.75      983.98    111.25 o
   0   4  19     1040.22     1054.20     67.38 o
   7  19   5     1042.44     1065.79    110.08 o
  -1   7  10     1042.73     1059.70     59.86 o
  13  13  20     1044.78     1042.14    119.19 o
  12  18   4     1044.97      940.66    117.89 o
 -13   9  20     1045.42     1056.98    108.85 o
 -14   2  32     1045.88      866.61    311.17 o
  21   7  14     1049.31      923.71    125.83 o
   8  10  25     1049.48     1002.27    146.94 o
   8   6   7     1050.05     1117.92     62.27 o
  21  11   6     1050.18     1306.57    302.24 o
  -4   8   3     1050.46     1022.00     36.56 o
  10  18   0     1050.99     1101.03    133.76 o
 -22  12   9     1051.67      788.31    196.37 o
  16   8  12     1052.05     1131.17     84.99 o
 -15   1  22     1053.35     1154.35     75.83 o
  21   3  22     1053.66     1113.68    112.95 o
  -6   2  29     1053.98     1152.10    141.95 o
   1  17  15     1054.08     1264.24    169.77 o
 -16  12  14     1054.67      947.22    117.44 o
 -25   5   4     1055.29     1164.62    109.62 o
  18  10  13     1055.58      994.71    114.44 o
  -7   5   8     1056.54     1135.41     49.49 o
  13  11  11     1057.31     1012.00     83.39 o
  -7   7   2     1059.70      976.23     41.51 o
   1   1  20     1059.90     1062.48     67.17 o
   9   3  19     1060.51     1135.94     63.41 o
 -26   6   2     1060.76      998.16    120.27 o
 -17   1  22     1061.51     1124.01     82.73 o
  -8   2  31     1063.32     1164.22    140.28 o
  12   8  11     1064.71     1149.78     75.29 o
 -19   9  21     1065.20     1096.99    160.83 o
  12  18   6     1065.23     1093.28    107.50 o
   0  16  18     1065.44      965.70     89.23 o
   6  18   9     1066.81     1070.96     93.86 o
 -11  13  18     1067.47     1107.59    212.93 o
   2  10   5     1067.94     1009.68     44.13 o
 -27   3  12     1068.40     1110.96    119.60 o
  23   5  15     1069.49     1091.36    108.34 o
  10  12  10     1069.63     1070.89     70.51 o
 -19   5   1     1072.47     1186.34    105.96 o
  15   5  27     1073.93     1020.22     85.24 o
  24   6   3     1074.95     1085.53    109.96 o
  19   3   2     1075.46      947.42     78.67 o
  -3   9  27     1077.01     1093.54    110.71 o
  -4   8  27     1077.51     1046.71     93.78 o
   1   3  30     1077.68     1065.59    103.32 o
   5   3  18     1078.01      995.84     52.90 o
  21  13   2     1078.22     1367.51    153.41 o
 -22  10   9     1078.38      999.42    138.54 o
 -15  15   5     1079.79     1117.06    147.55 o
  13   1  29     1081.09     1071.22     87.98 o
   3  17  17     1082.24     1074.60    115.72 o
  -5   1   6     1082.27     1129.64     41.11 o
 -19   1   4     1083.14     1168.46     67.21 o
  11   1  18     1083.39     1094.34     56.43 o
 -22   8  15     1083.51      939.60    109.36 o
 -17   1  12     1084.85      907.68     81.45 o
  11  11  11     1085.65     1098.31     65.97 o
   6   4   5     1085.68     1326.31     59.56 o
 -25   5   6     1085.90     1234.63    117.11 o
 -16   2  13     1086.06     1080.76    100.43 o
  17   9  21     1086.53      984.12     92.04 o
   7  13   4     1087.71     1079.77     64.21 o
  -4   2  17     1088.47     1046.58     70.06 o
 -19   9  22     1089.14     1126.53    142.91 o
 -15   1  16     1090.80     1067.51     84.06 o
  -8   0  28     1091.51     1323.72    214.64 o
 -28   4   7     1091.53     1170.58    163.85 o
 -29   3   1     1092.69     1061.35    117.87 o
  -4  10  29     1092.93      885.09     92.01 o
  -7  17  13     1094.27     1312.99    148.04 o
  -4  10   6     1094.51     1146.27     71.73 o
  -9  11  22     1094.57     1040.15    131.54 o
  20   8   3     1094.62     1241.59    131.17 o
 -18  10  13     1095.00     1103.74    292.33 o
 -21   9  18     1095.91     1086.65    201.87 o
  21   7   8     1096.35     1106.26    120.53 o
  -2  10   9     1096.58     1284.97     55.44 o
  22   2   7     1097.14     1011.34     79.60 o
 -26   4  17     1097.42     1148.72    136.96 o
  23   7  15     1097.44     1205.42    121.22 o
  16   6  12     1099.49     1179.52     79.98 o
 -16   6  13     1099.86     1032.01    142.92 o
  -6  12   8     1100.47     1000.34     86.11 o
 -26   8  11     1100.49      850.05    209.73 o
 -16   8   2     1101.02     1051.22    106.35 o
 -14   6   9     1101.58     1220.92     83.77 o
  11   1  17     1101.91     1224.83     72.61 o
   8  12  10     1102.02     1142.30     63.27 o
  11  13  11     1102.23     1092.28     65.02 o
   7  17   4     1102.63     1035.05     86.67 o
 -21   3   9     1106.39      988.42     71.85 o
   9   3  18     1107.49     1027.11     61.12 o
  13   5  28     1109.04     1027.77     79.50 o
  18   2   9     1112.68     1198.07     77.91 o
 -22   6   6     1116.08     1053.87    116.63 o
  16   6   7     1117.53     1153.36     77.48 o
 -27   1   8     1119.44     1154.62    126.61 o
  -2  10  30     1119.73     1138.06    127.65 o
  12  12  11     1120.44      997.10     91.66 o
 -14  12  11     1120.99      873.76     88.76 o
  -7   5  22     1121.61      961.00     68.80 o
  18   6  17     1123.08     1077.31    124.06 o
 -23   9   2     1123.77     1048.30     99.67 o
  -1   5  13     1124.60     1162.43     71.10 o
  -6  12  20     1124.71     1178.06    106.12 o
  15  15   1     1124.73     1075.79     94.48 o
  12   2  23     1124.93     1152.50     75.42 o
 -16  12  11     1125.09     1162.96    146.64 o
 -19   3   1     1125.74     1166.01     75.61 o
 -15   7  11     1125.79     1257.42    149.30 o
  20   4  14     1125.85     1185.81     95.73 o
  10   6  23     1126.35      993.26     67.66 o
 -18  10  15     1126.55     1292.86    371.15 o
  -4  18  10     1126.61     1085.00    109.12 o
  -5  17  12     1126.79     1118.32    123.92 o
   5  15  18     1127.29     1054.13     76.92 o
  -4   8  26     1128.18     1062.48    112.89 o
  10   6  11     1128.45     1134.48     61.30 o
  25   5  12     1128.87     1159.52    112.56 o
  13   3  30     1129.04     1046.05     99.47 o
 -22   2  17     1129.27      967.76    133.01 o
  22  12   8     1129.69     1259.08    271.22 o
 -18   8  22     1129.92     1215.16    172.09 o
 -18   4   9     1130.72     1077.91     87.76 o
   6  10  15     1130.90     1049.36     99.81 o
  27   5   0     1132.36     1143.36    105.50 o
 -15   9  26     1133.49     1129.38    203.30 o
  20   8  11     1133.53     1143.75    131.42 o
 -25   1  11     1134.10     1109.57     96.49 o
  15  17   5     1134.56      932.65     87.57 o
 -12  10  21     1135.06     1005.11    100.13 o
  21   9   5     1135.73     1089.44    232.89 o
  -4  14  12     1136.91      962.59     62.96 o
 -27   3   8     1137.22     1175.81    135.94 o
  25   5   8     1137.94     1070.69     99.97 o
 -11  13   9     1137.99     1222.97    180.76 o
  24  10   1     1138.17     1354.72    161.96 o
 -13   7  20     1138.21     1279.54     99.64 o
 -16   2   2     1140.23     1170.84     71.09 o
  13   1   6     1142.09     1106.06     54.25 o
 -20   8   4     1143.18     1310.21    295.01 o
   9  19   4     1144.30     1224.76    128.29 o
 -11  17   5     1144.46     1348.23    167.84 o
 -12   8  27     1144.96     1113.22    110.86 o
 -17  13   8     1146.94     1188.80    128.95 o
  18   4  23     1147.54     1114.47     85.64 o
  -3  17   6     1150.58     1258.74    133.08 o
   5  11  23     1152.16     1075.20     94.62 o
   6   0  24     1152.62     1125.67     91.00 o
 -26   4   7     1154.74     1261.59     94.23 o
  18  12  13     1155.17     1122.49    157.83 o
 -13   5  24     1156.14     1101.96     91.04 o
  -6  12  28     1156.45     1112.42    108.98 o
  18   2  11     1158.61     1060.36     79.73 o
 -10  14   2     1158.65     1297.36    111.98 o
 -18   0  10     1159.35     1164.35    104.90 o
  -8  10  29     1160.29      820.77    108.01 o
 -22  10   3     1160.58     1232.31    126.45 o
   0  10  28     1161.65     1017.10     86.35 o
 -11  15  17     1162.65      884.82    132.97 o
  -5  15  21     1163.03      943.45     73.98 o
 -21   7  20     1164.49     1183.43    183.51 o
  11   7  28     1165.75     1245.63     94.67 o
  17  11  10     1166.23     1228.08    103.39 o
 -18   6  17     1166.81     1207.14    121.21 o
  -3   9  18     1166.84     1049.96     84.71 o
  20   4   9     1168.39     1202.44     82.49 o
  -7   5  18     1170.05     1177.14     76.70 o
  15  13   3     1170.82     1117.46     86.25 o
 -22   6  21     1172.88     1132.62    164.12 o
 -11   7  28     1175.34      913.04    106.86 o
   9  11   1     1175.68     1297.10     79.79 o
  21  13   0     1176.54     1279.08    154.85 o
 -10  10  27     1177.37     1128.65    113.33 o
 -15   9  11     1178.79     1122.95    110.14 o
  -4   6  33     1179.32     1239.60    123.43 o
 -17   3  14     1179.49     1113.81    120.43 o
   5   9  12     1180.50     1171.44     67.75 o
  13   7  26     1180.57     1149.71     86.62 o
  -5  17   5     1181.12     1113.42    108.56 o
  18   6  23     1181.94     1198.14    107.81 o
  -9  13   7     1182.02     1183.63    109.86 o
   2  12  20     1182.74     1189.92     86.83 o
  14   2  17     1182.84     1144.28     69.82 o
  -9  15  21     1183.23     1044.46    132.01 o
   8   4  15     1183.68     1247.68     63.20 o
   3  13  17     1184.28     1231.12     69.47 o
  12  16  10     1184.49     1125.80    103.60 o
  15   5  18     1188.09     1244.97    103.29 o
 -15  13   5     1188.85     1233.18    112.39 o
  -1   9  10     1189.70     1062.68     53.40 o
   3   7  23     1191.14     1153.56    111.32 o
  -8   8  19     1193.30     1081.62     74.41 o
   8   8   4     1196.06     1476.01     65.10 o
 -18   2   1     1197.52     1216.55     69.42 o
  10   2  21     1198.60     1069.70     61.22 o
   5   1  20     1199.64     1196.48     59.15 o
 -22   6   3     1201.77     1200.78    113.22 o
   7  15  13     1202.61     1209.40     72.63 o
 -20   4   7     1202.85     1204.83     85.03 o
   2  18   0     1205.48     1143.02    110.02 o
  -2   2  31     1206.17     1299.94    114.05 o
  12   6  26     1207.99     1347.24     94.53 o
 -15   1  12     1208.03     1223.24     90.91 o
 -12  14  20     1208.31     1389.70    164.36 o
  -3  13  23     1208.39      990.61     88.42 o
  25   3   8     1209.60     1193.17     97.58 o
   1   7  26     1209.97     1363.60     95.12 o
  -3   7  32     1210.17     1257.95    103.75 o
 -14   8  17     1211.42     1358.04    131.91 o
  14  10  23     1213.62     1152.50    104.44 o
   4  12  23     1214.30     1108.51     89.37 o
  -1   3  24     1214.94     1003.06     81.96 o
   2   4  27     1215.11     1279.94     89.26 o
  10  12  13     1215.34     1332.87     81.73 o
   0  10  25     1216.05     1240.00     85.74 o
   6   6  30     1216.53     1173.83    104.19 o
   9  17  13     1216.94     1304.38    100.91 o
   8  12  24     1217.42     1222.64    102.43 o
   6  16  20     1218.29     1292.92    103.28 o
  12   2  19     1218.42     1149.85     62.72 o
   7  15  18     1219.22     1314.45     95.05 o
   9   5  30     1222.99     1185.81    113.95 o
  -3   5  32     1223.52     1227.68    110.32 o
  24   4  17     1224.08     1190.05    101.45 o
   7   5  21     1224.40     1178.93     64.68 o
  11   9   8     1224.40     1201.38    120.95 o
  -4   6  27     1224.41     1129.97     91.89 o
   4  10  20     1225.42     1121.50     95.98 o
 -11  15   1     1226.07     1385.66    143.13 o
  -3   5  18     1226.36     1151.64     76.86 o
  17  13   9     1226.95     1178.73    161.88 o
  14  12  21     1227.57     1071.29    100.66 o
  18  12  11     1227.83     1045.78    132.36 o
  14   2   3     1228.73     1204.63     90.80 o
  22   4   0     1228.74     1379.50    116.73 o
 -16  10   8     1229.07     1328.63    125.85 o
  20  14   0     1229.98     1104.54    141.59 o
 -22   2  19     1230.83     1134.48    153.08 o
  15   7  26     1231.01     1205.89     93.97 o
  12   6  15     1231.58     1343.40     88.70 o
  -5  17   1     1232.63     1195.55     91.57 o
   5  13  18     1233.46     1172.30    114.40 o
 -15   5  30     1234.02     1117.39    140.89 o
 -12  16   8     1234.27     1041.68    136.41 o
  -5  19   8     1235.01     1175.41    143.41 o
  12   8  26     1235.25     1233.24    123.79 o
  -1  11  22     1237.35     1128.32     92.17 o
   0  14  24     1237.37     1311.93    107.66 o
 -24   8   2     1237.88     1227.15    137.38 o
  16  12  12     1238.77     1091.09    107.30 o
  -8  10   7     1239.48     1279.94    122.42 o
  16   6  24     1241.01     1435.87     97.43 o
  16  10  18     1243.27     1311.40     96.43 o
  23   9   0     1243.40     1350.35    122.05 o
 -24   4   1     1244.67     1319.42    133.33 o
 -22   8  18     1247.27      962.52    156.53 o
  17   3  24     1248.54     1312.99    116.72 o
   8   6  29     1248.66     1296.57    106.51 o
 -11   3  33     1251.93     1265.70    161.62 o
  16   4  17     1252.95     1318.76     89.48 o
  15   3  27     1252.96     1249.07    102.66 o
 -21   5  22     1253.90     1425.47    137.66 o
   3   7  20     1253.92     1139.18     71.88 o
 -16   6   8     1256.45     1255.63    116.57 o
   8   2  17     1256.78     1320.61     61.05 o
  17   3   1     1257.16     1414.80     71.38 o
 -25   7  14     1258.34     1047.97    126.99 o
  21  11   0     1258.61     1211.58    110.14 o
   4  18   9     1260.38     1379.37    130.32 o
  24   4   9     1261.61     1166.34    138.93 o
 -10  10  13     1261.84     1133.42     92.57 o
   4  14  17     1263.67     1314.72     83.19 o
   1   3  32     1263.71     1360.29    129.60 o
  -2   6  24     1264.55     1313.79    100.14 o
  -7  15  20     1264.72     1302.93    111.27 o
  -2   8   1     1265.08     1337.24     72.11 o
  15   7  22     1267.45     1198.07     93.09 o
 -11  17   3     1267.66     1199.00    150.66 o
  14   8   6     1268.22     1361.81     87.65 o
   0   6  27     1272.42     1206.35     87.29 o
  22   4   9     1272.73     1215.56    106.39 o
 -27   3   1     1272.86     1398.71    155.62 o
  25   5   2     1273.31     1438.98    121.26 o
 -10  16   2     1273.98     1157.46    142.07 o
 -14  14  17     1274.12     1287.36    170.94 o
  -1  11  24     1276.62     1301.73     96.24 o
  -6  14  11     1276.76     1303.85    108.51 o
  15   1   6     1277.40     1451.10     91.05 o
 -21   5   8     1278.28     1477.53    120.63 o
 -11   3  32     1278.74     1391.49    191.96 o
 -12  14   4     1279.61     1299.15    143.04 o
  -8   6  28     1280.02     1442.29    127.41 o
  16   0  18     1282.69     1274.11    142.84 o
 -15   1   8     1285.29     1255.17     92.59 o
  16  12   1     1285.64     1331.01    180.53 o
 -24  10   2     1286.68     1102.29    112.98 o
   2   8   8     1287.81     1223.17     47.36 o
  19   5  19     1288.21     1395.00     97.90 o
   0   4  25     1288.53     1294.98     83.14 o
 -18   4  27     1288.77     1248.01    120.55 o
   6   2   9     1290.38     1328.63     51.17 o
  26   0   4     1290.79     1305.64    238.27 o
  18   4  10     1292.26     1240.46     76.36 o
  21   9   6     1296.42     1429.97    174.85 o
 -20   4  17     1296.75     1168.86    103.02 o
 -23   3   2     1296.93     1312.07     94.23 o
  -9   1  25     1297.15     1345.78     93.36 o
 -22   0  12     1297.32     1071.95    115.03 o
 -22   8  19     1298.33     1464.22    275.17 o
  -7   9  14     1299.44     1290.41     85.13 o
  -1   1  22     1300.94     1466.80     94.73 o
  26   4   4     1301.68     1377.25    135.27 o
 -10   4  15     1303.81     1453.88     73.32 o
 -21   5  16     1304.43     1138.39    101.49 o
 -12  10  23     1306.08     1371.68    118.62 o
  18  14   5     1307.10     1397.78    202.47 o
  18   4  13     1307.14     1396.59     92.41 o
  -8  14   8     1308.14     1050.02    128.46 o
  -8   2  33     1309.03     1163.16    114.85 o
  13   7   6     1309.11     1232.12     68.04 o
  -3  17   7     1310.13     1382.94    110.03 o
   6  14  14     1310.58     1323.92     75.87 o
 -16   6  25     1311.79     1435.27    126.66 o
  -4  12  12     1312.01     1270.14     77.28 o
  16   4  11     1313.68     1494.16     81.66 o
  -9  17  17     1313.86     1238.74    220.74 o
 -23   5  10     1314.88     1341.34    110.79 o
 -13   3  28     1315.48     1436.60    140.90 o
  25   7   7     1316.73     1353.33    116.64 o
 -22   2   1     1316.95     1477.73    103.83 o
 -24   8   9     1317.54     1427.39    177.05 o
   2  16  16     1318.71     1347.44     96.52 o
  -1  11  27     1319.11     1135.14     95.26 o
  19  11   5     1319.16     1314.32    141.38 o
  -6   6  20     1319.48     1279.94     78.37 o
  10   2  22     1320.31     1417.12     82.20 o
  -6   8  29     1320.50     1136.60     97.82 o
 -16   4  28     1321.09     1319.75    120.39 o
 -16  10  13     1321.27     1354.19    138.54 o
 -18   2  27     1322.25     1481.64    128.30 o
 -16   8  11     1324.22     1180.52    197.58 o
 -16   2  21     1324.72     1362.41     90.87 o
   9   5  13     1324.86     1403.61     69.89 o
 -15   1   2     1325.98     1390.76     55.94 o
  -3   3  26     1326.21     1403.34    109.23 o
 -20   2   3     1327.68     1317.90     80.72 o
  13   1   0     1328.15     1268.81     53.96 o
 -12   2  23     1328.21     1235.63     79.23 o
 -19   7  21     1328.30     1468.06    171.54 o
  10  12  11     1329.32     1432.69     82.80 o
 -11   5  21     1329.72     1246.42     88.20 o
 -12   2  15     1330.83     1310.87     83.47 o
  11   7   0     1331.48     1296.30    242.52 o
 -25   5   2     1332.47     1421.49    113.76 o
  26   4   7     1332.72     1292.06    108.04 o
  -3  13   7     1333.63     1439.18     70.68 o
 -20   8   1     1333.86     1173.76    100.31 o
   4   4  27     1334.48     1111.03     81.51 o
   4   8  20     1334.56     1167.93    100.53 o
 -18   2  22     1334.68     1296.17    106.17 o
   8  12  18     1334.87     1259.74     85.03 o
   0  18  12     1335.13     1455.67    124.06 o
   3   1  22     1336.13     1379.30     84.70 o
 -16   8  14     1336.43     1381.75    654.95 o
 -19   9  19     1338.12     1314.52    205.06 o
  12  10  26     1338.86     1280.34    100.12 o
  -2   2  13     1339.07     1465.41     74.95 o
   3  13  23     1339.55     1285.31     97.09 o
 -18  14   8     1340.14     1400.10    139.95 o
   0  10  22     1341.10     1503.83    101.26 o
   1   3  22     1341.28     1509.86    122.65 o
  12  16   4     1341.52     1348.63    100.23 o
 -20   0  24     1341.69     1515.16    253.50 o
  -4  18   8     1342.85     1423.08    161.50 o
  14  10  21     1343.01     1324.72     95.93 o
 -10  12  21     1344.49     1462.56    113.55 o
  11  17   9     1348.24     1445.07    124.70 o
  -4   4  17     1348.33     1406.99     74.99 o
  10   6  25     1351.39     1376.85     94.49 o
   8   6  10     1352.00     1383.34     70.31 o
  13   7  12     1352.10     1383.34    111.61 o
   8   2   9     1352.31     1359.76     64.08 o
 -27   3   6     1352.31     1301.80     96.65 o
 -19   5  18     1353.43     1381.68    160.73 o
   2  12   2     1353.45     1322.93     68.52 o
  10  16  17     1354.29     1279.94     88.36 o
 -12   2  31     1355.40     1218.34    138.40 o
  16   8  21     1355.44     1314.78     95.87 o
 -15   3   8     1356.28     1367.91     92.44 o
  -3  13  27     1357.33     1195.49    135.52 o
  -3  17  17     1358.17     1360.16    118.57 o
   5   5  22     1358.22     1353.47     73.12 o
   5  15   1     1359.21     1395.59     85.16 o
  -3  15   6     1360.36     1425.80    120.03 o
  24   6  12     1363.82     1340.95    106.99 o
  -5   1  23     1364.11     1359.96     82.05 o
 -11  11   6     1374.19     1551.52    134.26 o
 -10  14  18     1374.68     1390.16    130.23 o
  21   5  11     1375.54     1396.79     93.64 o
   5  13  23     1375.80     1325.51    115.52 o
 -24   4  19     1375.80     1294.51    111.01 o
  -6  12   5     1376.10     1372.28     87.30 o
 -29   3   4     1377.00     1413.28    190.21 o
  -1  13  24     1377.09     1329.09    129.89 o
   1   5  32     1379.90     1530.19    119.10 o
   6   2  17     1380.20     1282.39     57.88 o
   8  12  25     1382.17     1433.88    115.88 o
  -2   4  15     1382.58     1323.39     68.31 o
  -6   2  11     1382.68     1446.13     69.93 o
 -19  15   5     1383.78     1692.08    206.40 o
 -23   9   3     1384.69     1417.85    154.16 o
 -16   6  14     1386.88     1497.67    212.62 o
  -2  18   6     1388.13     1676.78    215.09 o
   6  18   1     1389.15     1274.71    112.44 o
  12   2  11     1389.31     1424.87     74.50 o
  24   4  11     1389.96     1274.24    156.77 o
  19  13  11     1390.71     1091.36    118.68 o
  10  10  25     1391.31     1493.10    112.82 o
   8  16   0     1394.83     1181.38     92.97 o
 -22   6  18     1395.21     1577.62    161.87 o
 -25   5  18     1396.16     1277.82    124.38 o
 -21   5   6     1396.66     1390.56    101.06 o
 -15  11   2     1397.05     1371.62     97.93 o
  -5  17  19     1397.06     1323.99    164.27 o
  -7  15  14     1398.82     1427.59    114.44 o
 -15   7  20     1399.68     1469.45    131.72 o
  -7   9  25     1400.45     1376.58    128.18 o
  14   6  25     1401.96     1338.30     90.15 o
  16   6  13     1402.17     1348.70     87.67 o
  23   1  10     1402.55     1324.39    119.68 o
  -3  17   5     1405.43     1386.52     99.62 o
 -23   5   4     1405.49     1360.29    126.75 o
  10   4  15     1406.41     1546.35     98.13 o
  15   5  26     1407.84     1433.81     99.91 o
   0   2  21     1408.98     1444.02     88.87 o
   6   4  25     1409.01     1410.56     80.84 o
   1  15  17     1409.70     1374.07     78.08 o
  -2  16  20     1410.44     1221.91     98.36 o
 -17  15  10     1410.83     1480.18    137.11 o
  19  13   7     1412.59     2340.50    542.69 o
 -10   4   4     1413.84     1439.91     88.81 o
 -21   7  21     1416.41     1478.72    166.51 o
 -16   2  17     1417.00     1341.34     92.47 o
  -3  17  19     1417.18     1454.88    129.60 o
 -18  14  12     1418.96     1282.59    135.32 o
 -10   6  30     1419.62     1408.51    126.86 o
  -1   3  22     1422.04     1439.51     87.58 o
 -25   3  14     1422.13     1378.57    120.61 o
  12  12   8     1424.48     1675.52    136.79 o
  -9  17   4     1424.98     1622.86    214.34 o
   2  16  20     1425.36     1448.78    104.90 o
 -19   5  12     1425.57     1654.39    154.36 o
   6  16   4     1427.65     1407.65     94.31 o
 -13   1  29     1430.50     1519.46    150.10 o
   2  12  22     1430.70     1543.77    107.39 o
  28   0   8     1430.92     1374.73    187.85 o
   6  18  10     1431.30     1406.32    112.33 o
   4  18  10     1431.49     1403.61    120.08 o
 -12   2   3     1432.76     1571.19     60.93 o
  -7   9  26     1433.22     1368.44    183.33 o
 -15   7  28     1434.39     1409.57    138.95 o
   1   9  28     1435.45     1505.55    131.09 o
  21   1  12     1437.00     1624.52    182.44 o
   4   6   3     1437.66     1357.18     47.71 o
  -9   9  25     1437.72     1493.10    184.55 o
  -2  18  14     1438.16     1430.57    129.79 o
  17  11   2     1438.49     1442.29    114.55 o
   3   5  20     1438.71     1329.42     73.48 o
  -7   7  11     1440.52     1555.23     76.04 o
   6  12  12     1441.10     1497.47     81.66 o
  10   2  19     1442.32     1423.81     71.03 o
  12  16   2     1442.67     1520.65    112.23 o
 -16   8   8     1442.79     1416.06     83.77 o
 -18   4   3     1444.18     1493.56    111.78 o
  18   6  10     1446.31     1589.34    116.94 o
   1   5   8     1447.17     1490.98     53.40 o
  12  12  22     1447.36     1345.58    124.22 o
   2  16   0     1447.58     1540.00    108.08 o
  -9  11  25     1447.98     1646.44    178.66 o
  -7  17  17     1450.78     1540.59    124.46 o
 -10   6  31     1451.23     1332.93    128.84 o
  16   6  21     1453.17     1433.35     91.14 o
  -1  11   4     1455.88     1441.76     63.43 o
  24   8   3     1456.21     1424.28    129.88 o
   6  10  13     1456.44     1622.13     78.11 o
 -10  10  24     1456.52     1507.27    121.96 o
   7   5  12     1457.65     1387.05     62.51 o
  22   6  17     1458.52     1278.75    112.08 o
  -5  13  20     1458.80     1378.57     91.13 o
  -7   9  20     1458.92     1436.99     99.42 o
  -8   2  34     1459.13     1465.15    132.08 o
 -10  10   1     1461.14     1512.37     91.95 o
  11  11   2     1462.61     1378.17     84.83 o
   4   4  15     1463.04     1481.11     66.45 o
 -18   6  21     1463.17     1505.09    231.03 o
 -20   2  11     1464.99     1501.64    118.94 o
  -4   6   6     1466.05     1457.40     57.20 o
  -5   7  14     1466.88     1442.23     79.73 o
   9  17   5     1467.65     1467.79    103.78 o
   9   1  14     1468.48     1466.93     57.53 o
  13   9  12     1472.74     1390.16     90.43 o
  15   3  21     1473.45     1427.19     85.26 o
   7   1  12     1474.29     1467.79     53.55 o
   8  10  27     1476.20     1365.12    105.99 o
 -11   1  20     1476.94     1469.52     78.82 o
  -1  11  16     1477.80     1593.78     87.37 o
  -8  16   5     1477.91     1627.76    202.29 o
 -18   6  10     1478.37     1562.25    141.37 o
  10  10  16     1478.75     1479.65     84.67 o
  22  10  12     1480.58     1355.85    115.25 o
 -10  16  13     1480.82     1502.70    189.67 o
  15   3  12     1481.43     1419.64     83.97 o
 -14   4   9     1484.01     1457.93     98.09 o
  17   3  10     1484.18     1457.93     81.69 o
 -11  15   7     1485.27     1406.32    142.65 o
 -22   4  15     1485.46     1491.84    142.64 o
  20   6   8     1486.02     1485.15     98.47 o
  -2  12   4     1487.71     1405.13     76.56 o
 -24   2   2     1488.22     1638.29    108.03 o
  15   7  12     1488.77     1536.62     93.56 o
  12  12  20     1490.07     1541.19    104.17 o
   4   8  11     1490.42     1771.44     89.43 o
   1   1  26     1490.43     1875.03    114.21 o
 -24   2  20     1490.49     1613.19    134.28 o
  -8   2  23     1490.56     1478.59    103.69 o
  17   5  20     1490.58     1577.88     93.87 o
  25   9   6     1492.56     1547.08    391.31 o
   7  11  22     1494.14     1346.91    101.33 o
 -16  16   4     1494.92     1416.33    166.52 o
   5   9  26     1495.86     1495.28    180.38 o
 -16  14  18     1496.65     1608.35    206.47 o
  -2  16   8     1496.69     1547.75    103.61 o
  11   7  23     1497.77     1523.30     91.94 o
  13  17   7     1499.60     1557.88    104.49 o
  15   1  14     1500.90     1447.66     69.25 o
  25   7   2     1501.76     1558.41    136.74 o
  12  18   0     1501.84     1435.67    176.95 o
 -12   2   6     1502.19     1710.23     87.97 o
  -3   3  34     1503.64     1548.54    131.84 o
  10   4  22     1504.54     1476.60     78.95 o
 -20   0  18     1506.68     1226.22    178.59 o
  17   5  12     1506.84     1427.59     84.17 o
   5  13  15     1507.07     1498.07     83.36 o
 -16  16   6     1507.60     1437.19    144.52 o
  16   6   3     1508.71     1612.13     91.52 o
 -28   4   5     1509.54     1474.62    153.43 o
  24   2   6     1510.40     1457.53    110.25 o
 -18   6  27     1511.74     1552.25    136.26 o
 -22   2   5     1514.22     1510.12     92.50 o
   9   7  30     1514.32     1555.96    132.24 o
  -4   2  33     1514.85     1713.94    175.73 o
 -29   1   7     1514.95     1567.35    164.34 o
   5   1  16     1515.87     1410.96     57.08 o
   1  17   8     1516.55     1573.71    130.76 o
   5   7  26     1516.70     1554.63    115.20 o
   5   9  29     1517.30     1627.37    124.60 o
  -9  13  10     1518.34     1573.78    180.09 o
  27   5   7     1519.87     1535.23    134.57 o
  24  10   0     1520.39     1497.14    166.52 o
  13   7  28     1520.65     1558.21    112.38 o
   1  19   2     1521.28     1639.95    162.47 o
   4  12   9     1521.47     1596.30     67.69 o
 -16  14  10     1522.94     1585.63    157.38 o
   9   3  20     1523.23     1466.40     72.30 o
  22   6   5     1524.28     1596.70    140.54 o
 -20   6  12     1525.41     1688.44    142.92 o
 -11  15  19     1525.54     1653.33    178.50 o
 -21   5  20     1526.16     1600.27    145.87 o
  -5   3  28     1528.20     1407.32    108.40 o
   8  16  16     1529.50     1468.06    109.00 o
   7   7  18     1530.55     1459.78     85.44 o
  27   3   6     1531.94     1599.28    157.69 o
 -17  13   7     1533.12     1487.07    155.35 o
  -1   7  28     1533.32     1463.82     98.84 o
 -16   8  23     1533.32     1517.61    197.39 o
   7   7  16     1535.73     1396.65     75.81 o
  15   5   9     1536.54     1471.31     80.18 o
  -3  17  11     1536.82     1528.67    158.93 o
  14  14  18     1537.02     1549.60    129.28 o
  15  13   6     1537.93     1376.45    197.81 o
  13   3  20     1539.38     1534.30     86.06 o
  16  12   7     1539.46     1591.00    106.37 o
  10  16  12     1539.74     1342.40    105.61 o
 -18  16   2     1540.03     1810.78    174.92 o
 -24   6   3     1542.28     1282.79    130.92 o
 -14   8  20     1545.19     1564.77    206.67 o
 -10   2  11     1546.32     1550.53     67.57 o
 -14   4  23     1547.89     1711.22    108.43 o
 -17   1  10     1550.96     1417.72     92.39 o
  21   9   3     1551.91     1491.64    123.58 o
   7  13  22     1552.33     1526.88    158.80 o
  15   3  20     1553.37     1605.11     90.16 o
 -14   6  14     1554.21     1750.64    155.40 o
 -12  12  24     1554.54     1665.92    155.86 o
  11   3  17     1554.80     1675.19     80.32 o
  -8   8  28     1554.82     1586.43    132.39 o
  -4   6  12     1556.01     1645.58     87.88 o
  -7   7  32     1557.56     1378.97    193.30 o
 -11  13   4     1557.62     1577.09    129.51 o
  12   2  20     1558.50     1535.69     79.32 o
   2   0  34     1561.56     1575.43    219.55 o
  17   9  19     1561.72     1518.00    108.79 o
  14   8  19     1562.83     1560.99    103.18 o
  -9   7   4     1562.99     1694.86     72.85 o
  -6   2  17     1564.63     1512.31     79.27 o
  -2  18  15     1566.86     1522.18    139.52 o
  13   5   6     1566.94     1739.71     69.79 o
  14   2  12     1569.09     1625.18     86.81 o
   5  17  12     1570.03     1609.35    127.04 o
 -20  14   9     1570.93     1640.28    404.26 o
  17  11  13     1572.24     1433.28    157.33 o
  -4  14  24     1572.89     1593.05    110.28 o
  21   1  10     1573.16     1691.75    114.61 o
 -10  10  21     1573.36     1632.53    158.24 o
   8   8  25     1574.95     1517.34     99.94 o
 -17   5  22     1575.63     1554.10    121.68 o
  20   2   8     1579.73     1568.88     92.71 o
  -9  15  11     1580.77     1691.09    174.47 o
  -6   4  26     1581.58     1680.42     98.42 o
  13  13  15     1586.44     1578.88     99.74 o
  -9   9   4     1588.18     1594.31     79.14 o
   8  14  22     1589.59     1528.60    125.38 o
 -22   2  11     1589.76     1339.82     93.23 o
 -11   7  15     1590.01     1697.91     94.99 o
   0  12   7     1590.08     1716.85     62.44 o
  -8   4  21     1590.63     1418.91     96.08 o
  -8   2   7     1591.04     1523.30     61.70 o
  17   7   7     1591.13     1639.88     99.34 o
 -15   7  23     1591.30     1803.50    155.92 o
  17   5  19     1594.90     1752.09    113.11 o
  -2   6  15     1595.10     1656.58     77.95 o
 -19   9  16     1596.54     1797.40    193.39 o
 -21   3  14     1596.76     1696.25    115.50 o
   6   6  32     1598.51     1559.21    145.13 o
 -16   4   1     1599.24     1740.30    133.79 o
  22   2  14     1601.44     1585.50    118.88 o
  17  11  19     1602.92     1674.26    114.91 o
   6   6  24     1605.26     1604.51     97.87 o
  23   1   2     1606.53     1597.82     96.92 o
   3  15   8     1608.22     1543.18     98.07 o
  13   5  20     1609.72     1646.57     86.86 o
   8   2  30     1609.76     1607.96    129.94 o
 -17  15   8     1610.24     1543.57    141.76 o
  -4  14   6     1610.68     1665.25     96.18 o
 -14  12  14     1611.37     1278.48    141.21 o
   7  19   7     1611.98     1694.93    128.49 o
 -22   4   6     1612.47     1574.64    108.51 o
 -28   4   9     1613.83     1452.10    133.22 o
 -26   2   7     1614.07     1921.47    121.07 o
 -20   2  18     1615.90     1878.74    159.10 o
   1  15  20     1616.06     1636.11     94.22 o
  -5  11  24     1617.19     1746.99    126.35 o
 -23   1   8     1619.38     1674.00    108.47 o
  13  11  17     1620.05     1497.01     92.99 o
  -1  13  19     1620.67     1566.29     97.43 o
  13  11   8     1620.70     1864.90    117.50 o
  16   0   4     1621.00     1464.88     84.62 o
  11  11  19     1621.21     1598.02    128.02 o
 -14   4  21     1621.51     1628.09     90.96 o
  -5   9  14     1624.78     1625.71     97.17 o
  27   3   7     1626.42     1603.19    136.86 o
 -16   6  23     1627.32     1463.36    149.13 o
  -8  18   6     1627.38     1561.39    291.18 o
 -13   1  22     1629.24     1687.78    111.95 o
 -14   8  14     1631.65     1621.87    130.40 o
  14  10  24     1631.71     1583.32    124.73 o
   5  17  13     1633.78     1447.86    124.84 o
 -22   8  21     1635.41     1595.17    189.79 o
  -7  11  16     1635.48     1766.34    108.37 o
  -5  11   3     1636.04     1692.35     61.84 o
  -9   1   4     1636.38     1767.99     60.67 o
  18   4  21     1636.75     1651.01     95.23 o
  -4  18   2     1637.59     1681.68    114.28 o
  23  11   4     1637.79     1731.03    202.10 o
 -24   4   2     1638.00     1636.90    115.57 o
   8   8  13     1638.66     1686.65     76.45 o
 -26   8   1     1640.64     1649.42    160.15 o
  23   3   8     1643.01     1734.47    112.58 o
   6   4  12     1643.21     1620.28     70.79 o
  16   0  24     1643.76     1663.20    153.44 o
   7   9  15     1645.59     1641.34     90.54 o
   5  11   0     1645.78     1812.24     65.37 o
   2   6  33     1647.96     1576.03    138.02 o
 -11   3   1     1649.47     1897.22     76.08 o
 -27   5   6     1649.93     1679.63    139.41 o
  25   1   0     1650.13     1409.37    127.06 o
 -23   7  17     1650.50     1743.62    175.86 o
  -9  19   3     1651.56     1573.38    283.49 o
 -21   9  20     1652.01     1613.52    335.38 o
   8   6  21     1652.07     1644.12     91.08 o
   9   5   7     1652.43     1816.88     76.25 o
   9  11  19     1653.92     1665.12     99.32 o
  -4  12  15     1654.27     1806.34     87.57 o
 -13   9  12     1656.22     1655.25    112.05 o
   0  16  20     1657.72     1633.53    104.47 o
 -19  11  19     1658.79     1298.55    350.40 o
  14   4  17     1660.10     1591.13     90.24 o
  15   1  20     1661.94     1663.47    106.49 o
  21   7  12     1662.03     1824.69    114.74 o
 -13   5  30     1662.79     1541.45    178.17 o
  13   5   2     1664.94     1768.59     79.66 o
 -23   3  17     1668.26     1665.45    125.23 o
 -20   6  25     1668.50     1552.05    138.90 o
  18  10  17     1670.36     1661.68    113.48 o
 -11   1   4     1672.05     1617.89     57.07 o
 -14   4  20     1672.24     1576.76     94.41 o
  12   8  17     1672.49     1515.75     89.49 o
   0   4  29     1673.38     1721.62    116.57 o
  10   8  11     1674.55     1777.99     93.84 o
 -10   2  29     1674.96     1708.04    162.79 o
 -12  14   6     1676.40     1926.17    175.98 o
  16  16   2     1677.21     1695.00    148.45 o
   7   3   8     1677.29     1720.76     84.57 o
  15   9   4     1677.81     1597.56     77.38 o
 -18   4  10     1678.57     1716.32    147.16 o
  15  11   9     1678.84     1626.57    111.54 o
  -5  17  15     1679.17     1650.62    138.91 o
  13   7  20     1680.29     1522.44     99.39 o
 -20  14   1     1680.58     1597.36    164.82 o
  14   6  23     1681.00     1592.46     95.70 o
 -26   4   2     1681.26     1742.49    192.30 o
  20   2  20     1681.42     1779.45    165.40 o
 -12   6  24     1681.95     1542.45    143.85 o
  11  17   3     1682.04     1658.23    196.53 o
  -3   9  24     1682.65     1585.37    106.10 o
   2  16  18     1683.98     1793.49    112.93 o
  18  14   0     1684.11     1542.65    129.91 o
   4  16  16     1685.61     1674.33    110.86 o
  -1   7  13     1686.14     1689.43     80.11 o
 -13  11  26     1686.20     1956.84    313.26 o
 -14  16  12     1686.98     1625.44    174.59 o
 -17  15   9     1687.97     1213.50    129.30 o
 -19  11  13     1690.20     1781.11    233.18 o
  18   2   4     1691.23     1906.23    105.05 o
  16  14  12     1692.65     1600.01    113.22 o
  -8  10  11     1693.69     1660.35    126.68 o
 -16  12  20     1693.71     1818.40    172.26 o
  10   0  22     1693.95     1639.55    108.03 o
   2  16  10     1694.46     1807.87    107.45 o
   5  11  18     1695.19     1658.96     81.35 o
 -19   3  22     1696.18     1520.85    175.78 o
  11   9   5     1696.91     1744.34    115.58 o
  -7  15  19     1697.07     1690.42    148.25 o
  -3  15  12     1698.18     1584.24     86.02 o
  -6  16   2     1698.61     1626.24    144.08 o
   9  17  15     1698.94     1792.63    128.49 o
  -6  16  12     1701.03     1833.77    121.92 o
  22   2  11     1701.53     1625.91    114.56 o
  -1  17  16     1702.93     1738.51    133.79 o
   2  14   4     1704.30     1825.02    119.94 o
 -15   9   3     1707.31     1701.16     98.40 o
 -10  14   7     1709.30     1612.99    151.19 o
 -19  11  12     1710.16     1747.26    483.55 o
  -9   3  12     1711.86     1911.33    124.98 o
  -7  17   3     1712.79     1808.00    150.72 o
 -11   3  22     1713.50     1769.98     96.71 o
   3   3  24     1714.79     1830.52    111.73 o
 -28   2  10     1715.20     1716.92    159.71 o
 -12   6  23     1718.52     1793.69    111.76 o
   5  13   3     1719.42     1727.85    120.33 o
  -2  14   9     1722.85     1905.37     93.14 o
  17   3   6     1724.54     1768.52     95.28 o
  20   6  15     1729.04     1662.41    119.94 o
  19   5  18     1729.49     1791.64    139.29 o
  13  17   9     1729.80     1823.90    124.06 o
 -20  12  12     1731.48     1609.08    222.01 o
  14   4  23     1733.58     1804.03    120.51 o
  -6  16   6     1733.95     1785.61    201.35 o
  14   6  26     1734.58     1641.21    103.71 o
 -15   7  22     1734.75     1830.65    144.68 o
 -16   4  23     1735.04     1653.00    108.29 o
  23  11   8     1735.12     1759.05    162.46 o
  15  11   6     1737.48     1734.67     99.60 o
   1  11   2     1738.42     1707.65     74.54 o
 -20  14   6     1742.55     1556.29    241.04 o
  14   2  23     1743.29     1678.77    107.44 o
  -3  13   3     1744.36     1798.13     91.79 o
  15   7   4     1744.82     1729.31     83.48 o
  15   1  12     1745.27     1749.25     93.45 o
   3  13   0     1746.16     1883.78    109.56 o
  12  14   3     1746.98     1744.08    117.84 o
 -21  11   7     1747.04     1514.96    169.06 o
  11   1   8     1747.20     1849.00     73.46 o
 -14   2  21     1747.39     1627.03     88.92 o
 -17   5   8     1748.68     1672.67    149.60 o
 -13  15  19     1749.20     1534.17    179.25 o
  16  12   4     1750.97     1809.99    105.19 o
  16  14   7     1752.01     1988.63    149.94 o
 -14  14   8     1752.67     1883.91    192.72 o
  18   2   5     1753.58     1693.21     98.40 o
  -6  12  26     1754.41     1879.27    137.72 o
   9  11   8     1755.36     1853.37    104.27 o
 -20  12  10     1755.61     1718.78    259.88 o
   3  11  17     1755.91     1698.24     93.56 o
 -12  14  22     1756.74     1752.09    201.46 o
  -9   1  19     1757.23     1787.00     77.82 o
  13   5  17     1757.59     1660.95    119.32 o
 -12   8  12     1758.77     1734.94    113.81 o
  15  13  12     1758.78     1855.56    125.60 o
   5  15  21     1759.26     1715.86    110.27 o
   0   6  33     1761.08     1874.11    142.33 o
 -19   7  12     1764.97     1583.38    148.90 o
  26   8   5     1765.04     1772.16    345.01 o
   1   9  19     1766.10     1688.90     88.46 o
 -13  15  12     1767.20     1740.83    163.40 o
  -6  10   5     1770.69     1695.86    102.22 o
   2   2   9     1772.04     1681.28     56.98 o
   7  15   1     1772.68     1833.70    114.19 o
 -12  12  21     1777.57     1810.85    169.64 o
  24   6   5     1778.50     1683.47    135.81 o
 -22   8  12     1779.49     1725.93    141.40 o
  11   5  14     1780.01     1708.91     92.80 o
 -20   2  12     1780.44     1838.34    144.04 o
   7  17  11     1782.73     1681.15    141.21 o
  17  11  14     1787.23     1756.40    122.90 o
 -10  16  19     1790.14     1860.79    291.19 o
   4   2  31     1790.16     1992.08    144.44 o
  16  10  12     1790.41     1890.33    125.97 o
   9  11   7     1790.77     1839.20     97.06 o
  24   8  11     1792.43     1406.26    127.69 o
 -13   5  28     1793.34     1816.88    151.95 o
 -27   7   2     1794.92     1856.35    170.85 o
 -26   6  15     1796.05     1668.37    144.21 o
  -2   6  19     1797.77     1661.08     88.89 o
  -6   4  29     1799.50     1875.23    126.87 o
 -11   5  10     1802.16     1745.27     95.57 o
  16   2   4     1802.46     1682.81     89.15 o
  -4  18   9     1802.70     1833.17    162.58 o
   1   5  24     1804.11     1944.58    104.61 o
   8  14  18     1804.30     1920.08    113.15 o
 -16  14  17     1806.42     1699.90    199.47 o
  -7   1  12     1807.16     1899.61     90.03 o
 -20  10   1     1807.88     1701.16    115.22 o
 -17   9   8     1808.57     1886.49    161.64 o
 -12   8  24     1809.89     1823.37    137.25 o
   1   7  19     1811.31     1922.86     97.62 o
 -16   4   7     1812.02     1787.07     86.70 o
   4  16  15     1812.04     1876.29    124.61 o
   7  15   7     1812.45     1905.24    101.64 o
 -25   7  13     1812.62     1705.59    187.09 o
 -19   1  16     1813.94     1833.70    141.09 o
 -19   9  13     1814.11     1955.32    191.27 o
   9   5  31     1815.80     1797.34    148.25 o
  21   3  11     1816.75     1812.17    120.23 o
 -13  15  18     1817.29     1972.07    234.86 o
 -20   2  13     1819.51     1676.78    121.43 o
   5   3  29     1819.79     1590.34    120.66 o
 -23   7  18     1820.00     1736.66    164.94 o
  -1   5  24     1821.65     1712.48     97.64 o
  -4   4  15     1822.15     1988.57     96.42 o
   1   7   2     1823.54     2054.87     70.35 o
  17   7  20     1824.05     2023.48    131.84 o
 -26   6   3     1825.20     1572.59    116.83 o
  23   9   4     1826.21     1810.98    221.31 o
  14   2  11     1826.66     1820.92     90.96 o
   0   4  27     1827.82     1860.66    128.95 o
 -15  15   7     1827.82     1818.80    160.32 o
 -13  17   1     1827.86     1874.17    248.42 o
  -7  13  26     1829.32     1745.40    121.96 o
  -6   4  34     1829.95     1687.84    136.36 o
 -14   4   5     1832.04     1911.47     82.09 o
 -16  14  13     1832.23     1710.69    186.09 o
  -3  17   1     1836.57     1806.74    111.00 o
  -6  14  12     1836.89     2071.23    118.68 o
  -3   9  29     1837.16     1791.70    160.86 o
 -13   7  26     1837.91     1855.49    193.36 o
  -7  15  22     1841.94     1972.47    135.74 o
  -3   5   9     1842.23     1969.03     84.77 o
 -22   6  15     1842.28     2001.95    146.42 o
  -1   3   7     1844.83     1993.73    104.44 o
  -3  15  11     1847.63     1870.00     95.27 o
  -7   3   6     1849.40     1748.72     61.62 o
   9  13   4     1850.76     1853.17    148.09 o
   8   8  27     1851.79     1772.76    112.40 o
 -15  11  25     1852.37     1954.65    261.80 o
  13   7  17     1852.60     1801.51     99.68 o
  -1   7  22     1853.33     1692.35     89.14 o
   9   7   2     1854.23     1898.55     88.74 o
 -23   5  18     1854.84     1857.88    168.01 o
  -4  14  23     1855.27     1806.48    113.05 o
 -14  16   5     1855.40     1641.87    233.80 o
   6  12  26     1856.19     1908.29    126.90 o
   1  15   2     1857.85     1792.96     95.74 o
  -7  11  17     1859.74     1891.00    117.00 o
  -8   2  22     1859.79     1882.45    104.79 o
   6  14   9     1862.87     2001.15     84.08 o
   5  17   5     1863.43     1869.27    129.28 o
 -22   6  12     1864.03     1610.47    129.86 o
  -6   8  26     1864.21     1833.77    125.28 o
  -5   9  20     1868.22     1767.86    126.73 o
   1  15  16     1870.06     1904.38     90.57 o
 -20  10  13     1871.82     1902.59    198.60 o
 -20   8  19     1873.52     1916.43    208.64 o
  15  13  17     1874.77     1692.41    123.61 o
 -10   4  30     1874.80     1905.44    161.81 o
  -2  14   7     1875.39     2037.05    182.47 o
  12   4  26     1875.93     1800.78    102.47 o
  17   5   4     1876.26     1948.43     92.44 o
 -12  16  10     1879.20     2107.73    274.56 o
 -12   6  12     1879.93     1839.40    116.16 o
 -19   9   1     1881.07     1797.73    144.18 o
  10   4  23     1884.34     1952.00    136.52 o
 -12  12  20     1885.07     1839.66    177.08 o
 -12   2  32     1885.50     1847.88    163.52 o
   6  12   3     1887.28     1996.85     80.23 o
  -2  16   6     1888.22     1858.67    111.97 o
  19  11  16     1888.41     1892.92    149.68 o
  20   8  19     1888.89     1907.95    164.65 o
  -8   6  33     1892.70     1981.81    156.15 o
   9   1  31     1892.96     1773.36    138.29 o
  25   3   7     1894.05     1848.21    122.45 o
  19   7  17     1894.81     1899.67    131.44 o
  18  12   7     1895.51     1897.36    227.53 o
 -21   3  16     1895.64     1895.37    138.11 o
  10  10  13     1896.28     2020.23     93.76 o
  -2  16  15     1896.49     2068.98    125.37 o
 -22   4  17     1897.64     1848.80    146.58 o
  23   9   6     1900.59     2020.76    271.35 o
  10   8  29     1903.19     1851.58    138.44 o
  11   3   2     1906.32     1727.39     76.36 o
  21   5  14     1908.57     1815.75    121.53 o
  27   7   0     1909.21     1905.30    148.90 o
 -10  14  10     1909.52     1772.03    164.58 o
  -9  17  11     1910.64     1975.58    171.02 o
   6  18   2     1911.28     1816.74    130.17 o
 -19   5   8     1913.22     1985.92    119.30 o
 -26   2  16     1914.74     1990.82    142.03 o
  18   4  17     1915.22     2114.42    156.09 o
 -25   9  10     1917.38     1706.32    249.22 o
   7   5  20     1918.16     2021.69     96.67 o
  -4  10   9     1918.19     1947.50    128.57 o
  -4   8  23     1920.07     1855.23    148.98 o
 -12   4  24     1921.18     1952.27    105.21 o
 -10   2   7     1923.81     1956.57     86.61 o
   0  18  11     1924.29     1948.76    141.54 o
 -15   3  12     1925.08     1943.92    137.29 o
 -14  14  14     1926.24     1808.66    185.59 o
  -8  16  20     1929.67     1793.96    132.68 o
   0  16   4     1930.03     1967.64    110.79 o
   8  14  16     1932.87     1802.83     98.52 o
  15  17   6     1933.12     1869.14    126.61 o
  18   2   1     1936.07     1904.25     96.00 o
  10  16   4     1938.65     2041.49    109.91 o
 -17  13   5     1939.68     2045.60    197.04 o
  -5  15  14     1940.02     2028.77    108.90 o
   6  18   4     1940.30     1990.55    127.09 o
   5   3  20     1941.38     1818.93     78.89 o
   3  17   6     1941.42     1931.20    143.77 o
  -6   4  15     1943.98     1892.98     78.85 o
 -22   2  12     1944.41     1863.11    185.87 o
  15  13  16     1944.56     1909.81    132.39 o
  -8   0  16     1944.58     2165.03    143.40 o
   4  14   2     1946.13     2054.81    108.68 o
   9   7  10     1952.86     2026.06     92.60 o
 -13  11  12     1953.63     2046.20    137.44 o
 -19   1  18     1955.20     1870.66    154.07 o
 -21  11   3     1956.78     2001.88    206.70 o
  15   5   4     1959.01     2023.14     96.81 o
 -26   8   9     1959.75     2051.23    189.86 o
  -7   5  31     1960.19     2125.62    150.58 o
 -16   6  27     1961.02     1998.11    136.12 o
 -23   9   6     1964.63     1944.58    199.88 o
  16   4  25     1965.59     1896.03    110.17 o
 -18  14   2     1965.68     1915.77    198.42 o
  -2   8  25     1966.97     2013.87    119.41 o
 -20  12  13     1968.08     1726.92    243.39 o
   5   5  29     1969.43     2123.17    130.17 o
 -11   7   7     1971.30     2100.91    152.95 o
  -9  11  27     1972.09     1935.77    167.15 o
 -13  13  18     1973.66     1926.44    176.74 o
  18  14  11     1974.14     1723.94    200.44 o
 -10   8  25     1974.22     1891.99    139.90 o
 -19   9  18     1974.76     1826.55    305.41 o
   4  14  15     1974.88     1965.72     97.25 o
  -3  15  19     1976.75     1934.98    105.84 o
  18   6  21     1977.60     1918.42    109.33 o
  14  10  12     1977.78     1947.76    104.95 o
  -9   9  30     1978.18     1992.01    324.47 o
  23   7  10     1979.48     2101.04    136.21 o
   8  14  12     1980.31     1976.51     94.80 o
 -14  16   3     1982.66     2299.43    190.13 o
  15   1   8     1982.75     2033.35    119.33 o
   2  18  13     1984.35     2195.30    175.53 o
 -16  10  22     1985.92     1974.99    473.43 o
  -2   2  23     1988.33     2071.30    132.61 o
  11  13  22     1991.02     2234.45    155.45 o
  -7   5   5     1991.27     1924.05    186.90 o
  11  15   9     1991.52     1939.29    102.91 o
   8   8  16     1991.68     1986.71     85.58 o
 -14   6  20     1992.19     1917.29    123.33 o
  -9  17   1     1992.39     1858.61    156.16 o
  -7   3  30     1993.80     2176.42    147.29 o
 -27   7   6     1994.18     2160.79    285.23 o
 -21   1   9     1994.36     2014.27    112.05 o
   7  17  12     1994.78     2227.76    146.89 o
 -17  15   7     1995.81     2067.19    201.51 o
  -9   3  33     1995.87     1974.19    161.48 o
   0  18   7     1996.42     2050.17    125.39 o
   7  11  24     1996.74     2127.01    137.62 o
  17  15   9     1997.84     2179.54    218.57 o
  15   7  23     1999.69     2113.96    117.08 o
  -7   7  31     2000.29     2125.35    153.53 o
   2  14  17     2001.32     2033.94     95.24 o
 -17  15   1     2004.00     1967.57    130.40 o
  -9   3  16     2005.83     2047.45    100.25 o
 -15   7  29     2005.96     2258.43    183.29 o
  11   3  22     2006.06     2100.31     97.10 o
  23   7   4     2006.78     1851.92    138.51 o
 -16  10  23     2007.83     2189.01    277.81 o
 -11   5  26     2008.97     2219.28    131.38 o
  10   4   5     2009.20     1926.63    105.17 o
 -14   6  11     2010.37     1987.38    137.44 o
  -1   1   8     2011.88     1994.86    212.18 o
  -8  12   2     2012.25     1922.92    102.04 o
  18   8  17     2013.41     1905.77    136.03 o
 -14   2  20     2013.87     1991.68     99.61 o
  10   8  23     2014.49     1882.19    152.11 o
 -10  16  14     2014.58     1896.36    200.51 o
  -6  14   9     2014.60     2280.68    117.70 o
  -6   6  26     2016.99     1964.72    122.87 o
  -1   5  14     2017.90     2132.51     95.80 o
 -11   1  33     2018.08     1948.96    148.56 o
   5  15  13     2018.28     2069.78     93.26 o
  -6   0  14     2018.87     2065.01    218.68 o
 -26   6   8     2018.90     2064.81    181.65 o
 -13   7  18     2019.47     1872.25    127.02 o
 -10   4  21     2020.10     1992.54    130.78 o
   7  15  10     2020.32     2179.60     97.74 o
  -5  19   1     2020.40     2070.31    135.22 o
  12   8  20     2023.33     2120.32    116.39 o
  -7   7  26     2024.59     2097.13    130.19 o
   2  18   6     2025.18     2086.01    145.96 o
 -21   1  10     2025.55     1965.65    113.45 o
  20   6   7     2027.58     1865.30    113.06 o
  22   8  12     2029.62     2198.35    137.95 o
  16   2  24     2029.66     2091.44    127.40 o
  15   5  14     2030.45     2032.48    107.27 o
 -13   3  29     2032.18     2114.75    184.39 o
  13   1   4     2032.71     2101.44     69.87 o
   8  16   1     2032.95     1831.98    118.91 o
   4   4  19     2033.68     2070.44     85.20 o
 -24   4  13     2036.65     2083.82    185.56 o
  -2  10  19     2037.14     1965.19    104.80 o
  27   7   4     2039.44     1923.65    207.56 o
  -1   3  32     2045.56     2290.02    166.16 o
 -13   1   8     2048.77     2089.45    106.41 o
  -5  13   9     2050.14     2112.37    121.24 o
  -8  12   1     2051.04     2254.58    110.18 o
 -24   4   9     2051.43     2126.81    150.30 o
  14  14   8     2052.47     1882.32    183.80 o
  -6  10   9     2054.52     2271.41    136.65 o
  11   3  20     2056.46     2020.10     99.59 o
 -11  13  13     2056.59     1990.75    265.53 o
  -4   4   9     2056.81     2189.40     82.25 o
 -10   8  27     2057.30     2085.87    136.98 o
 -12   0  18     2057.68     1954.26    141.60 o
   2   6  13     2057.91     2234.78     86.69 o
  12   4  13     2059.21     2085.28    103.90 o
  22   4  13     2059.36     2234.45    134.98 o
 -16   6  19     2060.47     2090.91    152.89 o
  12  12   3     2060.86     2051.30    118.70 o
  18   6  15     2062.24     1971.21    121.91 o
 -14   2   6     2062.32     2279.03     87.82 o
  16  14  10     2062.64     1877.75    139.92 o
 -22   8  20     2063.49     2240.81    325.60 o
  21   3  14     2065.07     2161.39    133.07 o
   9   1  18     2065.16     2015.06     81.03 o
 -17  11  17     2065.57     1950.68    293.41 o
 -10   8  31     2068.49     1940.15    150.91 o
 -18   6  22     2069.95     2066.73    146.74 o
  -2  20   3     2070.25     2075.67    163.73 o
  12  10  15     2071.17     2063.09    105.07 o
   4  14   9     2071.50     2018.24     80.49 o
  11   1   2     2073.41     2066.00     67.25 o
  22   6  12     2074.18     2003.94    146.28 o
 -27   7   1     2074.37     2059.05    247.91 o
 -12  12   9     2075.67     2047.59    194.95 o
  15  11   4     2075.99     2201.59    333.71 o
  12  10  21     2076.42     1989.16    120.32 o
  -4  14  22     2077.87     2147.34    118.68 o
 -19   1   7     2078.71     2040.30    105.36 o
  11  13   2     2079.80     2060.83    119.23 o
 -23  11   9     2079.80     2119.26    219.43 o
  17   7  21     2081.97     2237.43    123.52 o
  -2  10   7     2082.04     2087.13     69.00 o
   2   6  31     2084.54     2220.47    147.72 o
 -22   8  11     2085.92     2059.18    189.57 o
  23   1   3     2087.38     1985.12    109.48 o
 -16  10  16     2089.49     2256.70    211.28 o
  11  17   0     2091.26     1913.58    161.45 o
   2   4  33     2095.52     2195.96    148.91 o
   4  14  16     2095.77     2019.37    137.33 o
 -18   8  21     2096.89     2096.54    180.20 o
 -12   6  25     2097.29     2051.63    220.75 o
  -6  14  25     2097.37     2073.69    124.41 o
  -9  15   3     2097.65     2153.50    263.62 o
 -14  12  18     2099.92     2080.97    178.50 o
  -7  11  19     2101.31     2067.79    122.50 o
 -24   6  19     2101.66     2329.96    203.98 o
   7   3  26     2103.04     2114.75    138.93 o
   8   0  30     2103.57     2183.18    188.20 o
  13  11  12     2104.01     2234.65    114.95 o
 -27   7   8     2106.08     2192.98    174.43 o
  16   2  17     2106.46     2052.69     97.94 o
  22   8  11     2109.13     1912.33    133.48 o
   0  16  12     2111.50     2206.30    133.03 o
 -16   6   7     2111.63     2215.11    122.72 o
   8   6  19     2112.70     2002.68    113.14 o
  20   2  14     2113.74     2057.52    110.58 o
  -7   5  14     2115.34     2148.87     88.82 o
  20   6   2     2115.68     2308.04    145.30 o
 -18  12  10     2117.42     2095.68    199.28 o
  17   9  13     2119.49     2075.80    123.59 o
  -8  14  13     2119.84     2293.33    180.61 o
   5   5  12     2121.78     2198.55     87.17 o
  -5  11  17     2122.41     2083.75    127.47 o
 -23  11   2     2122.68     2132.51    165.36 o
  11   5  20     2122.70     2034.94     92.73 o
  20   0  20     2122.84     2143.17    177.62 o
 -19   3   4     2123.98     2080.18    119.35 o
   9   3  25     2124.49     2132.44    104.89 o
 -26   0  10     2125.21     2274.32    204.44 o
 -11  11  12     2128.24     2006.32    127.48 o
   4   6  31     2130.42     2032.22    141.50 o
 -23   9  16     2132.02     1998.97    211.67 o
  16   6  23     2132.47     2111.57    114.29 o
  11   5  16     2134.47     2128.00    100.00 o
  15  15  13     2136.36     2126.68    131.74 o
   5  11  28     2139.27     2221.86    139.23 o
 -14  10  12     2139.36     2120.25    136.46 o
 -24   4   8     2139.71     2076.80    133.22 o
  16  14  15     2140.60     2191.26    147.89 o
  -6   4  19     2140.76     1850.26     90.94 o
  12  14  17     2141.81     2240.67    125.70 o
   4   6  11     2142.16     2208.28     75.97 o
  17  13  15     2142.46     2148.47    137.46 o
   5  15  20     2142.81     1977.64    116.92 o
 -28   4  11     2142.87     2357.98    199.29 o
 -20   6  19     2145.76     2135.35    252.62 o
  23   9  10     2147.67     2252.66    170.62 o
 -25   5  12     2152.71     2074.28    170.35 o
 -25   3  19     2154.33     1996.98    185.19 o
 -14   2  15     2154.79     2101.64    108.58 o
 -13   7  30     2156.67     2168.08    162.55 o
  22  10   8     2157.22     2019.30    165.48 o
 -10  12  16     2157.82     2264.92    152.74 o
  25   7   0     2157.87     2093.36    168.18 o
  11  15   7     2159.54     2060.50    139.82 o
   0  12   5     2159.70     2253.79     85.40 o
  17   9   2     2161.69     2090.44    128.01 o
  11   3   4     2162.34     2239.48     74.88 o
  15  11  16     2163.96     2169.20    118.40 o
  -7   3   4     2164.27     2237.56     71.18 o
   5  13  26     2164.56     2123.83    139.13 o
 -21   7  23     2166.05     2154.63    192.35 o
  -2   8  30     2168.23     2273.40    144.99 o
  17   9  14     2169.70     2096.67    125.34 o
  11   1  25     2170.40     2144.63    104.34 o
   5   7  23     2170.79     2306.85    133.41 o
  -2   4  27     2171.63     2219.87    124.28 o
  -7  11  26     2174.65     2155.36    161.61 o
 -19   7  16     2175.32     2176.69    188.98 o
   3   9  14     2175.39     1947.50     83.43 o
   2  14  18     2175.91     2189.47    102.14 o
 -17   7   2     2178.05     2279.03    152.45 o
   4  10  17     2179.17     2172.78    100.05 o
 -20  10  12     2179.50     2224.25    504.99 o
  12  10   8     2180.16     2113.83     97.43 o
 -18  12   4     2180.30     2307.58    162.91 o
 -10  12   1     2180.35     2225.24    111.42 o
   2   8  23     2180.46     2183.58    114.37 o
 -18  14  15     2181.68     2324.14    201.91 o
 -18  10   2     2182.32     2110.85    126.97 o
  10  18   5     2184.18     2330.16    163.36 o
   4  18  11     2185.29     2095.28    147.12 o
 -18   6   4     2186.97     2090.38    180.01 o
  14   4   3     2187.09     2230.34     95.61 o
 -22  12   5     2189.16     2165.96    185.47 o
  -5   1  14     2192.54     2080.64     94.13 o
 -18   6   5     2192.98     2325.79    222.59 o
 -12  16  14     2193.44     2197.35    191.64 o
 -14  14  11     2193.75     1899.01    183.27 o
   7  17   3     2196.54     2368.05    135.27 o
 -20  10  16     2200.10     2411.51    224.89 o
  -7  19  10     2200.17     2092.03    203.05 o
  12  18   3     2201.84     2239.88    187.54 o
 -15   5  24     2202.83     2326.12    147.67 o
   0   8  13     2203.77     2179.87     84.14 o
 -11   5  12     2204.06     2198.21    107.16 o
  14  12   3     2204.12     2382.89    152.27 o
   9   5  16     2205.49     2239.15     95.34 o
 -15  17   7     2206.93     2238.49    186.44 o
   4  16   4     2207.34     2120.58    125.25 o
  15   9  16     2207.84     2261.21    161.46 o
   2  10   8     2208.31     2262.07     73.66 o
   1  17   9     2210.28     2374.68    135.74 o
  22   4   6     2210.63     2229.81    124.61 o
  -1  15  13     2212.18     2209.67     98.54 o
 -11  15  13     2214.27     2307.38    212.76 o
   9  15   2     2215.04     2191.19    105.40 o
 -13  15   5     2215.07     2093.82    177.16 o
   3  17  13     2220.68     2328.57    155.27 o
   8  18   2     2221.30     2246.11    132.92 o
 -17   5  14     2222.11     2266.77    150.20 o
 -11  15  12     2230.50     2295.26    202.87 o
 -21  11  14     2232.93     1950.88    202.10 o
   9   7   8     2234.16     2328.71     98.34 o
  10  12  16     2234.45     2134.36    110.12 o
 -17  13   2     2235.53     2206.89    130.84 o
  13  17   1     2236.46     2228.95    175.13 o
 -11   9   6     2236.69     2425.55    183.99 o
  -5  11  14     2237.15     2209.48    112.11 o
 -18   4  13     2238.06     2404.22    156.01 o
  15   9  23     2238.80     2117.40    127.17 o
   9  13   8     2241.72     2194.97     92.79 o
  18  16   1     2242.41     2096.21    153.85 o
  -4   2  32     2243.06     2316.85    147.89 o
   5   3  14     2243.67     2000.42     85.97 o
   9  11  10     2244.12     2225.24     98.94 o
  15   3   6     2244.97     2146.75     98.64 o
 -21   5  12     2245.10     2478.61    211.72 o
  22  10   7     2247.38     2017.98    178.90 o
  10   6  17     2250.73     2104.42    100.83 o
  18   2   7     2250.85     2326.12    108.51 o
  -7  15  15     2252.31     2171.26    127.46 o
   9  15   9     2252.62     2155.49     98.77 o
 -19   7   2     2252.81     2377.33    150.90 o
 -15  15  15     2255.15     2095.94    289.24 o
 -23   3   8     2256.53     2383.68    179.72 o
  13  11   9     2258.78     2355.20    109.30 o
  -8   2  13     2261.85     2077.66     95.96 o
  24   8   4     2265.38     2312.68    172.80 o
  22   0   0     2266.52     2665.00    215.05 o
  12   6  13     2269.61     2400.58    113.01 o
  17   7  18     2272.99     2397.73    132.25 o
 -14  16  10     2273.67     2216.76    181.22 o
  19  15   5     2274.83     2421.18    190.47 o
  16   4  18     2275.41     2254.52    110.99 o
 -17  11  20     2275.49     2692.29    241.35 o
  -8  12  26     2276.08     2123.30    145.91 o
 -14   6  27     2278.55     2151.71    163.33 o
 -26   8  10     2279.80     2326.26    208.91 o
  -8  14  11     2279.92     2323.08    164.81 o
  22   2  20     2280.10     2347.65    166.22 o
  -5   5  28     2280.44     2420.31    157.97 o
  -8  16  10     2280.88     2313.34    148.37 o
  -1  11   1     2282.83     2346.86     86.51 o
   9   3  10     2282.84     2270.95     90.39 o
  18   4   9     2283.88     2480.13    114.80 o
  -1   9  24     2286.63     2254.12    152.20 o
  -7   9  17     2287.41     2306.05    122.85 o
   4  14  23     2288.23     2312.34    142.35 o
 -22   2  20     2288.23     2156.88    240.25 o
   2  18  12     2288.55     2075.54    149.55 o
 -23  11   5     2289.40     2309.23    192.39 o
  -5   3  24     2290.89     2211.20    139.79 o
   8   8  10     2292.03     2266.57    106.10 o
  -4   6   9     2293.52     2402.56     98.38 o
  -6   6  11     2296.57     2301.28     92.13 o
 -23   5   8     2297.28     2297.71    142.85 o
  19   3  12     2297.81     2244.25    125.69 o
   4  12   8     2299.65     2338.97     83.28 o
  -2  10  15     2300.12     2256.97    101.63 o
   3   9  30     2301.43     2184.17    135.99 o
 -17   7  14     2302.93     2244.65    180.49 o
  22   8  13     2303.43     2304.99    141.68 o
   0   8  28     2304.61     2474.96    142.82 o
  -2  16  13     2305.72     2308.97    143.45 o
  -6  10  25     2306.32     2373.15    147.76 o
  -4  18  16     2307.58     2291.21    170.63 o
   0  12  28     2308.44     2357.26    149.90 o
  -1  11  21     2309.60     2207.22    144.04 o
 -11   9  13     2315.00     2697.46    142.30 o
 -18  10  22     2316.11     2175.23    211.61 o
 -22   6  13     2317.91     2235.44    152.09 o
   6   4   7     2318.11     2463.44     97.41 o
   3  19   2     2318.24     2292.34    190.42 o
 -23   9  11     2318.42     2351.23    211.28 o
   8   4  21     2319.61     2475.76     98.28 o
  16  12  19     2323.10     2243.92    167.33 o
   1   3  10     2323.56     2398.19     90.07 o
 -27   1   1     2323.72     2189.80    152.08 o
  -8  16  17     2324.55     2410.18    133.40 o
  18   4  11     2325.31     2317.11    113.81 o
  16  12  15     2326.03     2189.93    128.54 o
   0  16   8     2328.55     2297.04    134.58 o
   3  17   7     2328.96     2201.39    172.69 o
 -23   3  20     2329.62     2590.68    184.31 o
   4  12  27     2330.68     2302.87    160.03 o
  21   5   2     2331.05     2267.10    150.34 o
  -1  15  16     2331.10     2421.71    114.01 o
   5  11  15     2331.46     2179.40    101.81 o
   5  17  15     2331.78     2095.35    140.60 o
  25   5   7     2333.37     2350.76    147.72 o
  -7   1  24     2334.56     2449.00    129.83 o
  -2   6  21     2334.59     2190.86    109.54 o
  20  14   3     2335.47     2138.20    170.18 o
  11  13  19     2336.54     2295.12    132.06 o
 -29   1   1     2338.34     2228.35    152.51 o
 -20   6  18     2338.67     1964.46    187.49 o
   6  10   1     2339.49     2594.79    107.70 o
 -16   0   8     2339.49     2504.11    187.11 o
  -6  14  22     2339.53     2341.56    129.36 o
   3   5  11     2339.95     2533.58    102.72 o
  -9   5  30     2340.35     2287.70    222.06 o
   5   3   0     2341.29     2495.76     77.77 o
  14   6   0     2342.89     2338.11    138.98 o
  14  12   6     2343.31     2248.56    130.12 o
   4   0  32     2344.88     2364.28    216.04 o
 -16  14  16     2345.12     2325.59    230.81 o
  -7   1  18     2345.98     2367.19     91.97 o
   6  14   0     2348.58     2240.08    117.25 o
 -11   7  21     2349.19     2438.80    124.26 o
   8   6  16     2350.96     2300.02    100.66 o
  -5   3  23     2352.59     2544.18    118.35 o
  -4  20   1     2356.20     2211.79    169.09 o
  20   4  20     2356.22     2516.56    136.58 o
  -5   3  12     2356.74     2180.66     84.88 o
  -4  12  24     2356.82     2430.45    142.65 o
  20  14   4     2358.84     2260.61    351.70 o
  -4  14  15     2360.41     2378.85    105.16 o
  -8  16   4     2360.97     2275.18    191.35 o
  -2  18   8     2362.59     2243.59    145.84 o
   7  17  10     2363.27     2436.94    144.15 o
 -13   3   3     2364.74     2301.95    100.32 o
  -5  17  14     2365.17     2471.85    164.56 o
 -21   7  10     2365.83     2557.83    169.53 o
  14   6  12     2367.10     2394.75    115.12 o
  -5   9  31     2369.38     2386.53    169.88 o
   0  16   1     2370.37     2439.79    129.90 o
   6   8  29     2372.60     2276.18    157.25 o
   4  18   4     2375.03     2422.77    141.23 o
   7  15  11     2377.87     2548.89    105.82 o
  15  15   5     2379.92     2321.95    147.20 o
 -15  13   3     2380.00     2353.74    131.40 o
  -1  11  28     2380.04     2368.25    147.15 o
   7   9  22     2380.93     2333.74    132.85 o
   0  14  18     2383.02     2348.58    117.52 o
  -3   1  20     2384.58     2283.13    114.91 o
  19   7   0     2389.53     2402.96    135.79 o
 -17   3  13     2389.70     2424.55    136.04 o
   1   5  20     2393.83     2325.26     95.84 o
   0   8  27     2398.66     2261.54    126.84 o
  -4   4   7     2399.38     2682.36     88.03 o
   0   4  15     2399.62     2436.08     95.12 o
 -10  10  25     2400.66     2461.98    165.60 o
  -6   8  32     2400.96     2207.09    138.90 o
   1   5  16     2403.22     2477.15     98.15 o
   2  16  19     2404.31     2181.52    114.17 o
 -21   3  21     2406.52     2488.48    185.69 o
   1  17  11     2406.88     2303.34    129.26 o
 -23  11  13     2409.13     2415.81    234.48 o
  20   8  20     2410.37     2389.05    137.37 o
   2   6   5     2410.70     2442.70     74.15 o
  20  12   9     2410.80     2386.07    166.52 o
 -16  16  12     2410.86     2406.67    223.93 o
  -5   5  18     2411.65     2469.60    116.90 o
  16   8   9     2416.63     2294.92    131.04 o
   5  15  15     2422.37     2533.12    112.94 o
   3  13  25     2424.46     2425.35    156.26 o
  -9   5   4     2425.39     2503.11     82.42 o
  -4  16  21     2426.29     2376.80    126.75 o
   2   0  14     2430.53     2609.69    180.17 o
  -6   2  15     2431.85     2432.64    100.26 o
   5  17   7     2432.61     2531.53    137.05 o
   3  11  20     2433.76     2426.28    118.29 o
  -3   5  26     2434.52     2322.15    141.25 o
 -21   1   8     2435.81     2495.23    125.38 o
   6   2   3     2436.49     2588.89     71.70 o
   3  15   3     2437.37     2395.01    122.93 o
 -23   3  16     2439.19     2391.77    145.21 o
 -20   8  12     2439.49     2510.67    165.82 o
 -13  11  20     2439.78     2572.07    197.27 o
  17   7  24     2441.37     2445.22    134.26 o
 -10  14  22     2441.45     2528.48    191.27 o
   4   2   3     2442.17     2386.40     68.79 o
   3  17   8     2443.16     2419.92    144.44 o
  10  12   2     2443.23     2483.51    151.34 o
   2  10  23     2447.66     2490.26    124.09 o
  15  17   0     2449.02     2335.93    169.95 o
  14   8  23     2449.80     2394.68    135.45 o
  25   1   7     2449.87     2385.74    172.01 o
 -17  13   1     2451.79     2362.69    119.62 o
  -8   6   8     2451.84     2687.33    119.43 o
  16   2  18     2452.20     2392.49    106.51 o
  19   5   5     2453.42     2467.61    125.05 o
 -23   7   9     2454.36     2622.41    229.78 o
 -13  11   8     2458.10     2445.49    153.09 o
  13  11  20     2464.16     2313.34    133.00 o
  10   4   2     2464.89     2603.27     95.80 o
   7   5  28     2465.34     2415.61    133.12 o
   6  16   1     2465.75     2347.45    117.86 o
 -13  17   5     2469.09     2473.11    255.88 o
 -10   8  21     2471.15     2332.48    136.73 o
  25   9   2     2473.36     2538.68    205.11 o
   4   0  26     2474.32     2515.04    175.28 o
 -15   9   2     2474.37     2304.46    148.38 o
 -25   7  11     2474.71     2512.06    308.12 o
  18  10   5     2475.86     2484.30    177.92 o
  15   3  15     2477.63     2644.00    120.27 o
  13  13   9     2478.80     2420.31    174.44 o
  22  10  11     2483.63     2244.05    148.51 o
  18  12   1     2484.12     2408.79    165.87 o
  21   1  11     2485.16     2449.20    136.77 o
  -6  14  24     2486.41     2231.80    132.05 o
 -10   8  10     2488.34     2346.66    117.05 o
   1   5  10     2489.56     2537.16    110.23 o
 -23   9  12     2490.76     2350.30    229.00 o
 -13  15  11     2492.97     2356.20    229.75 o
 -14  16  15     2493.03     2617.91    224.81 o
  -4  16   4     2494.52     2413.49    151.96 o
 -16  12  17     2495.74     2560.15    176.45 o
  -6   8  20     2496.38     2447.74    126.29 o
  17   1  25     2496.77     2285.65    150.59 o
   4   2   9     2496.87     2526.03     76.35 o
   0   4  31     2498.64     2711.37    155.37 o
 -23   7  12     2499.05     2518.81    256.38 o
  12  16  15     2499.20     2475.76    133.89 o
   2   6  29     2500.38     2349.90    141.63 o
  22   0  12     2503.71     2419.32    212.94 o
   4   4   0     2503.98     2641.55     86.42 o
  25   5   0     2504.08     2465.56    167.93 o
 -22   6  20     2507.16     2551.07    197.51 o
   2  12  26     2507.27     2644.80    154.54 o
 -10   2  16     2508.64     2695.87    118.48 o
  11  11  23     2508.72     2537.89    147.61 o
  -6  14   5     2509.66     2676.06    155.67 o
  21   3   6     2510.13     2426.87    126.24 o
 -19   7  20     2511.78     2667.59    372.77 o
  11   5  22     2512.17     2703.02    123.69 o
  -2  18   7     2514.50     2299.03    136.22 o
  26   4   5     2514.68     2602.74    173.87 o
  19   9  20     2514.85     2625.33    148.69 o
  -4   4  33     2514.93     2725.35    151.13 o
   6   4  19     2515.88     2481.59     91.19 o
  -4  12   6     2519.50     2511.33     82.48 o
  12   4  19     2520.91     2436.94    101.34 o
  15  11  12     2521.12     2432.04    137.81 o
   0   2   2     2521.18     3444.70    106.81 o
  12   4  21     2521.38     2503.51    110.31 o
  13  13  19     2523.50     2534.31    144.34 o
 -21   7   3     2523.97     2573.79    162.19 o
 -19  15   3     2524.87     2677.72    254.58 o
  -2  10  12     2525.05     2682.49    102.93 o
 -26   6  14     2527.01     2647.32    219.50 o
   3   1  18     2528.29     2471.85     94.50 o
  -3  15   7     2529.83     2534.97    128.54 o
 -12  12  23     2531.36     2667.59    224.44 o
 -16  12  13     2535.89     2302.61    187.08 o
 -14  14  10     2538.69     2370.37    174.16 o
   8  14   0     2538.98     2660.63    109.36 o
  23  11   5     2539.58     2877.37    266.14 o
  22   0   6     2540.58     2384.02    171.53 o
   7  15  19     2541.96     2536.10    148.50 o
   5  13  21     2543.61     2646.72    144.72 o
 -16   2  28     2544.67     2476.42    149.51 o
  -5  19   6     2546.19     2613.14    253.28 o
  22   4  12     2548.73     2466.42    138.87 o
  24   6   9     2549.20     2606.51    142.58 o
 -24  10  13     2549.54     2484.70    254.03 o
  10  14  11     2559.33     2592.80    126.40 o
 -19  11  14     2560.83     2582.27    274.36 o
   5  15  11     2561.16     2513.58    101.04 o
 -11  15  10     2562.83     2441.25    199.20 o
   9  15   7     2565.84     2438.80    109.87 o
  -2  16   7     2566.94     2535.77    132.21 o
 -20  12   6     2575.30     2455.22    188.22 o
 -16  10  11     2577.14     2693.49    187.61 o
   9   5  14     2577.53     2417.53     97.97 o
 -26   8   5     2577.95     2734.62    206.94 o
  19  11   4     2579.98     2561.60    169.19 o
  -8   8   5     2583.89     2823.25    148.95 o
   0   4  22     2587.15     2534.18    113.75 o
  -4   2  19     2590.17     2558.36    110.62 o
   8  10  24     2591.13     2557.76    179.96 o
   9   1   4     2591.59     2735.94     82.22 o
 -13   5   2     2593.75     2785.16    142.92 o
   9   5  25     2596.42     2716.21    129.79 o
   6   8   3     2597.92     2443.30    100.80 o
 -11  17   4     2600.42     2416.54    207.96 o
 -14   4  25     2602.35     2390.97    169.12 o
  19   5  10     2604.42     2511.79    122.11 o
  -9  11  14     2605.01     2896.64    220.67 o
  -2   8  31     2605.06     2774.50    162.82 o
  18   8  13     2606.95     2507.49    137.88 o
   1  15  23     2607.63     2397.40    132.66 o
  15  15   0     2610.89     2577.30    181.31 o
   7  15  16     2612.27     2715.01    123.89 o
  17  13   2     2612.85     2670.10    131.92 o
  20   6  20     2613.29     2565.51    137.30 o
  -7  13  17     2613.47     2629.30    148.55 o
  21  11   2     2613.78     2645.79    181.63 o
 -25   1  17     2614.17     2415.48    150.18 o
  10  12  19     2616.18     2427.80    130.32 o
   5  17  14     2616.27     2639.43    172.87 o
 -23  11  12     2616.83     3012.03    260.24 o
  -4  10  24     2617.73     2550.61    140.17 o
 -12   6   9     2617.94     2518.08    139.99 o
 -17   1   2     2618.95     2813.38    108.55 o
 -10   6  10     2619.88     2747.47    127.26 o
 -10   2  10     2623.16     2708.06    107.72 o
  -6   6  27     2625.35     2511.13    161.78 o
   1   9   2     2628.83     2670.83     87.89 o
  22   6   7     2629.49     2787.81    214.36 o
  22   6  13     2633.03     2732.83    153.92 o
  -4   6  31     2633.83     2818.35    164.49 o
   3   1  24     2634.21     2757.67    131.39 o
  14   4  13     2635.85     2644.20    108.96 o
  13  13   8     2636.65     2589.16    158.69 o
 -19   3  12     2637.20     2643.54    157.34 o
   0   2  22     2639.69     2754.96    134.31 o
  -9   1  16     2639.93     2627.91     94.98 o
 -17  15   2     2641.43     2703.16    169.99 o
   2  14  23     2641.73     2647.38    147.65 o
  -7  13  23     2642.33     2552.93    151.28 o
  12   2  26     2642.69     2709.32    126.13 o
  -1   9   1     2646.26     2452.11     83.98 o
 -20   6   5     2651.73     2592.60    185.34 o
 -11   9   1     2652.08     2741.38    136.02 o
   2   8  25     2652.63     2553.59    127.44 o
  14   2   1     2656.74     2873.92     98.68 o
   3   9  28     2657.71     2642.48    142.68 o
  18  12   5     2658.75     2412.96    315.97 o
   8  16  14     2661.15     2697.53    135.84 o
   9  13   1     2661.78     2597.50    116.84 o
 -20  12  16     2664.11     2439.19    298.75 o
  11   9  19     2665.39     2656.06    124.33 o
 -11  15   5     2667.85     3018.72    447.54 o
  20   6  21     2669.03     2838.28    139.02 o
  15  17   4     2670.20     2880.41    200.21 o
  20   8   2     2670.38     2600.29    133.60 o
  -5  13  17     2671.15     2512.39    114.98 o
  -1  13   4     2674.85     2535.90     97.38 o
   4   8  15     2674.95     2764.16    110.06 o
 -26   4   3     2675.88     2645.46    213.15 o
  10  12  17     2678.06     2650.30    133.23 o
  11   3  24     2679.73     2893.13    122.85 o
 -19   5  22     2680.05     2694.15    170.00 o
  22   6   1     2680.52     2560.28    146.77 o
 -11   9  12     2680.88     2587.50    133.67 o
 -11  17  11     2682.17     2839.48    234.49 o
 -14  10  14     2682.31     2623.60    154.90 o
  15  11   3     2686.83     2698.78    153.95 o
   9  17   4     2686.95     2759.66    155.67 o
  23   7  16     2688.87     2633.87    166.03 o
  22   4  11     2690.00     2499.67    129.86 o
  -9   5  32     2692.59     2440.12    252.97 o
 -16   4  15     2693.10     2657.52    151.05 o
  21  13   6     2695.29     3248.84    853.66 o
  -9  15   1     2695.30     2780.46    198.28 o
 -17   7  26     2695.47     3033.82    194.96 o
  -7  17   7     2696.36     2845.24    240.50 o
 -23  11   4     2697.81     2748.40    204.65 o
   3  19   6     2700.10     2541.40    177.78 o
  10  14  17     2701.08     2734.22    134.12 o
   8   2  27     2701.49     2662.22    134.71 o
 -16  12  21     2702.14     2859.48    227.69 o
  -8   4  23     2702.68     2555.18    133.09 o
  18  10  11     2705.24     2747.80    177.40 o
   6  18   3     2706.46     2481.32    138.79 o
   9   1  25     2707.89     2631.75    118.92 o
  -7  13  13     2708.69     2904.92    319.86 o
  12   0   8     2710.73     2711.70    131.22 o
 -10  14  21     2714.12     2497.28    249.67 o
  14   4  12     2714.22     2699.31    110.97 o
 -18  10  18     2714.28     2284.19    519.81 o
   1   5  18     2715.49     2775.29    108.30 o
  -6  10  29     2716.71     2747.21    161.07 o
 -15   7   2     2718.30     2707.79    160.22 o
  -3  11  12     2718.42     2795.63    110.92 o
  13   9  18     2718.62     2607.18    124.63 o
   3   1   0     2721.25     2904.39     89.18 o
  -8  10  16     2721.26     2778.74    127.79 o
  16  16   9     2721.55     2571.87    137.77 o
 -19   5  20     2721.89     2641.16    240.07 o
  -7  13  19     2726.09     2776.62    150.69 o
  -5   9  17     2726.56     2630.16    131.13 o
  19  11   7     2728.21     2821.79    162.51 o
   7  17   5     2730.80     2870.74    148.24 o
 -13   3  22     2731.87     2738.13    130.25 o
  20   6  19     2732.49     2908.10    161.89 o
 -11  13   7     2733.74     2826.16    340.60 o
 -20  12   9     2734.69     2797.81    606.20 o
   6   8  12     2735.33     2786.55    102.01 o
  21   9   8     2740.59     2389.58    154.72 o
  -7   7  14     2741.20     2740.91    110.68 o
  16   4   3     2742.83     2799.00    115.39 o
 -20   6   3     2745.47     2588.50    174.84 o
  14   2  15     2748.80     2657.65    106.99 o
  -3  17  13     2749.70     2765.75    169.79 o
  16   6   1     2750.50     2781.72    122.77 o
 -15  15  13     2750.73     2736.41    236.48 o
 -13  15  14     2751.37     2629.50    203.86 o
  -6   8  14     2751.82     2776.42    130.23 o
  18   6  11     2752.08     2802.91    153.73 o
 -22   6   5     2754.03     2879.02    201.65 o
   0  14   2     2756.04     2760.45    117.09 o
   1   7  22     2756.13     2712.36    123.35 o
  13  11  24     2757.20     2749.06    165.44 o
 -18   8  11     2758.41     2880.68    210.79 o
 -21   1   3     2758.92     2498.48    113.97 o
  -8   2   5     2759.24     2809.40     90.15 o
   4  16  18     2759.25     2686.20    128.99 o
  20   4   5     2760.55     2813.38    138.28 o
 -22   4   1     2761.29     2816.23    148.82 o
   4  14  24     2761.32     2596.64    152.33 o
  13   3   0     2765.77     2679.05    102.86 o
  20   4   1     2767.04     2785.03    130.90 o
  22   8   1     2767.61     2776.75    165.82 o
  -8  16  18     2768.63     2909.62    168.09 o
   7   1  10     2769.99     2801.12     85.91 o
 -21  11  16     2770.29     2809.40    266.58 o
   5   1  22     2771.83     2746.87    112.97 o
  15  15  10     2773.11     2815.10    142.50 o
 -26   0   4     2773.45     2681.76    254.43 o
  12   0  14     2774.84     2995.27    141.03 o
   0  14  22     2776.70     2885.78    145.85 o
  -2   8  15     2777.19     2641.42    125.35 o
  -4  14  14     2778.66     2743.96    131.61 o
 -18   4   7     2779.76     2823.12    120.92 o
  14   8   3     2780.11     2837.89    106.38 o
   5   9   0     2781.04     2829.28     81.73 o
  -7   3  26     2783.15     2883.06    170.64 o
   1  15  13     2784.95     2779.93    105.05 o
   8  16   2     2785.46     2465.95    141.12 o
   9   9  27     2786.10     2758.80    174.04 o
 -17  15   4     2789.28     2844.91    199.57 o
  -6  18   5     2789.83     2889.55    240.41 o
 -13   3   2     2790.11     2820.60    110.51 o
  17   3  13     2790.24     2867.63    136.22 o
 -22   6  17     2794.01     2969.90    209.84 o
  -4  12  20     2795.75     2820.20    136.65 o
  -3  11  26     2795.92     2620.16    152.72 o
  21  13   1     2797.90     2953.14    219.83 o
   4  10   9     2798.21     2910.95    106.63 o
  16  16   0     2798.72     2822.52    196.92 o
 -13   3  30     2800.19     2868.56    248.62 o
 -16   6  28     2800.33     3035.94    203.93 o
  20   8   9     2801.18     2737.87    142.34 o
  15   3   9     2801.98     2887.90    117.38 o
  22   6  14     2802.64     2747.07    147.17 o
  16   2   5     2804.73     2792.38    120.73 o
   6   6  13     2805.22     2616.18    100.25 o
   4  10  27     2805.64     2730.71    149.84 o
  12   2   9     2805.75     2842.92    104.29 o
  19  11   0     2807.10     2956.19    167.23 o
  -5  19   2     2807.32     2678.85    180.29 o
 -17   3   2     2807.82     2726.08    124.83 o
  22  10   2     2809.46     2939.90    214.14 o
 -14  14  12     2810.05     2347.52    209.21 o
 -10   6   9     2810.12     2909.29    128.94 o
 -20  10   7     2816.04     2960.56    228.57 o
   6  10  29     2816.62     2748.46    159.36 o
  11   7  16     2816.72     3080.52    128.52 o
  15   9  12     2816.81     2748.33    133.98 o
  -8  12   4     2820.10     3032.23    178.42 o
 -17   5  24     2828.95     2941.02    172.50 o
  18   6   7     2829.85     2900.88    136.94 o
  -8  16  13     2831.05     2760.32    170.35 o
 -14  12  21     2831.64     2855.90    228.32 o
  23   7  14     2832.08     2870.68    173.66 o
 -13   9  15     2832.13     2817.95    156.03 o
 -14  14  18     2832.72     2829.28    226.43 o
 -21   1  21     2835.48     2670.63    191.55 o
 -13   9  28     2836.17     2769.79    225.36 o
 -19   1  13     2841.94     3158.48    160.14 o
 -12   6   7     2842.69     2898.43    116.43 o
 -16  14  11     2850.64     3044.02    215.38 o
  19   3  16     2850.77     2966.85    134.74 o
  -7   5  20     2850.96     2706.80    118.07 o
 -20   4  11     2851.08     2837.09    148.74 o
  -9   5  20     2853.51     2887.10    130.44 o
 -17   9  11     2853.56     3189.42    261.09 o
  -3   3   2     2853.96     3005.07     73.04 o
   2   2   8     2854.12     3017.13     82.30 o
  -7   5  28     2854.56     2835.77    167.54 o
 -24   6   1     2855.39     2919.96    162.43 o
  24   8  10     2856.27     2908.37    174.78 o
  20  10  16     2856.73     3065.82    185.84 o
   3   5   5     2858.30     3275.13     97.43 o
 -18  12   8     2859.45     2791.39    194.63 o
   7   9  28     2861.70     2728.39    145.75 o
  17   3  19     2861.71     2703.55    127.76 o
  -1   3  18     2862.01     2826.30    107.67 o
  23   5   0     2862.39     2801.85    150.26 o
   7   9  18     2864.74     2730.31    131.14 o
  -3   3  15     2875.80     3023.09    116.71 o
 -18  10  23     2877.10     2785.36    240.68 o
  -8  14  20     2878.41     3046.28    219.22 o
  19   9  11     2880.53     2985.47    155.91 o
  14   6   7     2880.68     2983.55    110.72 o
   9  17  11     2881.51     3046.01    174.59 o
   4   8  27     2881.95     2898.23    140.20 o
 -18   2  15     2881.95     2856.30    168.75 o
 -26   4   5     2882.28     2944.20    153.08 o
  -5   3   4     2882.43     3141.73     94.17 o
 -13  11  15     2883.32     2809.80    169.27 o
  -6  16  18     2883.90     2953.21    150.42 o
  15   9   1     2884.69     2964.74    185.46 o
  -2  14   1     2886.24     3027.46    135.52 o
  19   3  19     2886.43     2800.93    137.75 o
   1   5  19     2886.96     3003.95    109.50 o
   4   6   6     2889.89     3196.37    103.24 o
 -10  16  15     2890.00     3075.49    271.34 o
 -16   4   3     2893.96     2760.32    122.10 o
 -15   3  29     2893.98     3171.60    292.15 o
   8   6  27     2895.32     2919.10    140.80 o
 -14  16   9     2895.37     2905.25    231.34 o
 -17   3  12     2897.24     2885.18    144.56 o
  13   1   8     2899.65     3026.34    102.14 o
  16  12  10     2901.12     2764.30    208.20 o
  10  14  20     2902.55     2766.88    143.89 o
 -13   7  23     2905.36     3060.65    180.24 o
   1   5  26     2905.51     2952.61    141.26 o
 -11   1   1     2905.98     3074.03     96.27 o
 -13  13  17     2906.35     3019.25    213.69 o
  -4  18   1     2912.84     3005.80    169.38 o
   8  12  22     2913.11     2771.85    144.77 o
 -22   8  14     2913.60     2834.11    189.64 o
 -15   1  10     2915.14     2806.56    140.05 o
   7  11   9     2916.80     2925.46    103.86 o
   6  10  24     2918.85     2995.07    161.14 o
  -2   4   1     2920.77     2756.61     71.54 o
  13  13  21     2923.11     3057.54    163.21 o
   9  15  17     2925.03     2720.71    131.62 o
   3   9  29     2926.73     3082.18    163.32 o
 -16   4  25     2927.13     3156.17    161.10 o
  16  10  19     2927.45     2867.56    146.40 o
  11   5   5     2929.42     3150.67    120.38 o
 -11   9   4     2930.07     3170.14    111.33 o
 -27   3  10     2930.52     2921.61    179.21 o
   3   3   2     2931.32     3153.32     83.08 o
   4  16  17     2931.52     2823.91    135.77 o
 -17   5   6     2934.63     3041.71    143.10 o
  12   4   3     2938.64     2839.34    103.48 o
  16   2   9     2941.03     2884.25    123.40 o
 -11  15  16     2942.00     2797.81    293.17 o
 -23   3   6     2942.22     2928.97    154.32 o
  11  11  22     2942.27     2809.60    154.47 o
 -21  13  10     2942.82     2846.23    253.51 o
  12   4   5     2942.99     3192.47    100.21 o
   3   5   8     2943.42     2849.55     88.72 o
 -26   4   8     2945.35     2996.86    152.71 o
  22  10   6     2946.05     3263.01    261.73 o
   0   8  30     2946.17     3027.40    167.52 o
  -8   0  34     2946.23     2657.72    231.38 o
  21  11  10     2946.41     2914.53    205.25 o
  13  13  12     2949.75     2943.47    138.75 o
   9   3  24     2950.16     2972.75    122.07 o
   1  17   2     2951.86     3025.01    150.85 o
  18  14   8     2952.84     3032.17    605.22 o
  -1   9  22     2953.58     2809.27    125.47 o
 -12  14   3     2953.79     2856.90    198.80 o
 -10  14  15     2956.25     2918.04    456.56 o
 -16   2   3     2956.33     3037.73    124.89 o
  19   9   7     2959.87     3013.75    176.87 o
 -18  12   2     2961.52     2973.68    152.04 o
   2   2  28     2963.20     2811.92    157.40 o
  -6  16  10     2963.20     3070.85    199.99 o
  10  10  19     2964.33     2919.69    136.32 o
  -4   0  26     2964.43     3032.23    217.32 o
   0  16   6     2965.40     2903.79    141.01 o
  -8   6  19     2965.88     3058.79    137.87 o
 -14  10  11     2965.96     2955.46    196.14 o
  16  16   8     2971.59     2810.07    145.08 o
  22   6  11     2972.11     3142.52    153.97 o
  12  12   7     2973.15     3090.52    145.93 o
  -6   4  21     2974.04     3009.78    137.70 o
 -20   8   3     2975.43     2964.14    163.48 o
  12  14  10     2977.49     2918.70    125.62 o
  -9   5  26     2979.14     2944.13    164.65 o
  -5   5   8     2980.86     2780.79     89.48 o
  18  10   2     2982.18     3141.46    149.15 o
  17  15   5     2984.54     3361.31    271.29 o
 -10   6  29     2992.06     2991.83    178.53 o
   6   0  18     2993.62     3135.57    129.78 o
  -8  18   7     2997.25     3070.39    242.59 o
 -16   6   2     2998.37     2993.35    167.89 o
 -13   5  20     2998.48     2978.05    146.40 o
 -12   4  31     2999.48     3213.53    214.83 o
  -7  11  29     2999.96     3058.60    194.87 o
  12   2   3     3001.60     2953.34     96.30 o
 -25   3  11     3002.43     2894.92    172.06 o
   9   7  20     3004.45     2903.79    134.97 o
   2   2  29     3005.84     3082.04    173.47 o
  17   7   8     3007.47     3032.30    134.91 o
   9  15  14     3012.87     2885.25    123.06 o
  15  13   4     3014.43     3160.87    172.05 o
  -2  14  22     3014.44     3104.37    162.36 o
  -8   6  27     3015.81     2965.07    164.98 o
  -6  18  15     3015.82     2851.13    183.80 o
  14  14  16     3015.87     3174.25    168.63 o
 -15  13  19     3017.28     3048.93    370.26 o
  -2  18   2     3018.55     3081.12    179.47 o
   3  13   8     3018.87     2916.12     93.35 o
 -26   4  10     3021.26     3156.43    180.91 o
  -1   7   7     3025.78     3010.71     98.51 o
 -15   5   4     3033.20     3202.14    132.25 o
  16  10  10     3033.23     3067.47    169.80 o
  27   7   1     3033.37     2913.47    176.14 o
 -19   7  19     3033.74     2797.88    224.55 o
   2  16   4     3034.61     3248.57    154.45 o
  10  12  24     3040.03     3111.39    169.63 o
 -17  15  14     3040.24     2912.60    255.11 o
   9   9  10     3041.10     3002.89    124.90 o
  -8  10   2     3042.42     2913.66     97.59 o
   6   6  23     3044.44     3189.68    143.43 o
 -13   9  24     3044.71     2945.00    215.37 o
  15   1  15     3045.09     3109.14    123.37 o
  -2  12  26     3048.08     3057.93    162.86 o
 -18   8   2     3048.19     3444.51    190.42 o
  -8  16   7     3048.26     2850.80    259.81 o
   3   7  11     3048.41     3125.43    102.11 o
  22   6   6     3049.74     3012.23    182.81 o
  -7  17   9     3050.69     3173.45    212.13 o
  15  13  10     3051.98     3009.71    193.82 o
   6  14   3     3052.40     3082.71    146.40 o
  20  10  13     3053.96     2850.21    162.14 o
 -11   3   2     3053.99     3043.96    107.46 o
 -14  10   3     3054.91     2857.56    134.73 o
   9  15  15     3056.02     2726.41    119.01 o
   4  16  10     3058.50     3165.84    156.40 o
   4  16   6     3059.47     2993.02    141.30 o
  11   5  25     3063.99     3112.85    135.81 o
  28   6   1     3067.23     3212.20    189.11 o
 -26   6   9     3068.02     3044.62    356.89 o
   7   3  21     3068.48     3059.85    115.28 o
  26   8   3     3068.72     3010.31    227.11 o
  13   5   9     3069.05     3220.95    123.80 o
  12   6  28     3069.53     2992.42    154.68 o
   9   9   8     3070.21     3077.94    115.75 o
   5  17   1     3070.91     3121.59    147.94 o
 -11   7  26     3071.56     3248.57    189.56 o
  -5   7  26     3072.29     2802.12    163.21 o
  20   4  22     3072.77     2958.31    150.49 o
  -7   3  18     3074.02     3153.32    126.05 o
  -3   3  35     3074.93     3078.87    199.77 o
  25   1   9     3076.75     2806.09    199.48 o
 -25   5  17     3081.36     3081.12    193.41 o
  -4   4   5     3081.70     3021.50     82.70 o
  -1   9  13     3082.29     3061.71    112.58 o
  -5   7   2     3082.78     3100.66     90.48 o
 -24   4   7     3083.52     2835.63    160.31 o
   7  15   9     3084.00     2988.78    115.17 o
  20   6  13     3086.20     3157.89    148.40 o
  -2  14  20     3086.29     3157.69    141.55 o
   8  10  23     3089.59     3029.25    162.14 o
 -12   8  26     3090.25     2910.68    181.13 o
 -13  11  21     3091.50     2802.58    230.07 o
 -23   1   3     3093.21     3059.46    159.33 o
  17   3  26     3094.24     3223.33    195.32 o
   0   6  29     3094.72     3096.15    158.49 o
   7   7  22     3096.50     2860.94    163.70 o
   3   5  28     3096.72     3217.37    158.41 o
  10   6  27     3098.35     3097.54    159.03 o
 -21   3   3     3099.47     3130.20    134.38 o
  -7   3  24     3100.22     3172.13    146.49 o
  17  11  15     3101.65     3190.28    163.93 o
 -20   4  25     3103.57     2971.23    241.38 o
   1  19  10     3105.35     2862.86    187.27 o
   2  12  19     3110.11     3004.35    139.33 o
 -12  16   2     3110.19     3068.00    231.71 o
  -3   5  20     3113.13     3378.27    138.74 o
   2  14  19     3113.14     3166.63    131.19 o
  23   5  10     3115.16     3063.10    154.90 o
 -18  14   4     3115.55     3184.45    225.56 o
   0   4  10     3115.60     3087.08    109.67 o
   8   6  13     3117.97     3165.31    114.10 o
  14  10  18     3118.02     3175.18    145.74 o
   8  16  17     3118.15     2978.05    136.22 o
  -4   8  31     3118.66     3275.07    201.35 o
  15   5   0     3119.75     3239.63    141.37 o
 -20   0  10     3119.94     3216.58    190.89 o
 -16   8  17     3120.45     2990.44    208.51 o
  21   3   2     3120.49     3114.30    159.63 o
 -15   5  29     3121.18     2996.46    330.37 o
  24   4   0     3122.90     3122.58    179.44 o
   7  13   7     3124.69     2980.76    104.58 o
  -6   6  23     3124.90     3033.29    139.18 o
   5  11  26     3125.63     3187.70    160.19 o
  -3  11   6     3126.65     3084.50     93.44 o
   6   4  29     3127.02     3203.06    161.88 o
  15   7  20     3128.41     3123.58    154.39 o
 -11   5  32     3128.50     2951.42    195.80 o
   0  18  15     3130.23     3018.92    201.14 o
 -11   7  22     3132.77     3182.73    168.08 o
  16  14   2     3134.16     3115.03    174.33 o
 -12  10   7     3137.49     3433.25    172.74 o
 -11   1  10     3137.66     3149.94    117.48 o
  14  14  14     3138.61     3183.13    164.48 o
   8   0  24     3138.69     3081.51    151.63 o
  24   0   0     3139.12     3346.01    406.47 o
   4   6  20     3139.19     3248.90    143.40 o
 -10  16   8     3145.33     3095.56    268.25 o
  10  16  14     3146.19     2945.00    129.33 o
 -14  10  27     3147.21     3265.46    292.78 o
 -18  12  11     3147.37     3049.12    224.44 o
  20   6   9     3147.98     3177.89    142.96 o
  -7   1  14     3149.21     3088.20    110.68 o
  -7  15   9     3149.22     3146.76    142.37 o
  -3   5  34     3154.69     3196.70    183.53 o
 -15   7  24     3154.78     3082.24    174.56 o
 -19   5   7     3155.32     3159.68    153.96 o
 -12   2  17     3158.61     3126.36    131.48 o
   2  10  20     3159.52     3175.18    135.99 o
  -3   7  27     3160.18     3150.80    148.13 o
  12  16  12     3161.00     3230.75    144.83 o
  -9   1  12     3164.84     3160.34    121.25 o
  -1  13  22     3165.43     3068.13    153.47 o
   0   4  28     3169.79     2963.34    148.79 o
  10  14  13     3169.90     3284.60    133.10 o
  15   3  10     3172.27     3316.07    128.76 o
 -10   6  15     3172.65     3164.31    113.09 o
  25   9   3     3176.64     3028.06    231.15 o
  -4   8  21     3182.98     3119.27    163.77 o
 -23   5   9     3183.14     3231.81    173.76 o
  -2   8  13     3185.05     3074.76    128.59 o
 -12  18   1     3185.83     3117.55    436.99 o
 -15  13   9     3186.87     3131.39    199.03 o
  15  15  11     3188.88     3153.85    147.04 o
  19  15   3     3189.62     3146.10    206.48 o
 -18   8   4     3191.30     3133.65    156.42 o
  -3   1   8     3191.35     2809.93    106.93 o
  21  13   7     3191.88     3794.98    366.47 o
 -14  16   4     3192.47     2908.37    228.92 o
  -8  12  23     3193.72     3225.45    171.86 o
  19   7  10     3193.84     3264.53    156.55 o
  13  15   9     3194.92     3431.72    179.95 o
   3   9  23     3197.66     3314.81    141.95 o
  12  14   2     3198.41     3016.14    150.65 o
   6  18  13     3199.45     3144.97    187.74 o
  12  12  21     3200.41     3091.78    171.15 o
  -9   7  32     3204.23     3290.37    208.51 o
  24   4   5     3204.67     3137.42    164.10 o
  21  13   3     3205.78     3426.02    247.64 o
  -2  20   5     3206.97     3235.72    202.82 o
   3  11  29     3207.82     3142.06    165.73 o
   8   4  30     3207.85     3351.64    170.14 o
  -5   7  30     3208.28     3210.95    169.42 o
  13   7  23     3210.75     3255.92    144.82 o
 -20  14   8     3211.80     3315.60    279.39 o
  20   4   2     3213.06     3072.57    149.06 o
  24   4   7     3213.38     3327.79    155.63 o
   7  13  16     3215.97     3172.33    134.16 o
  -2   6  29     3220.86     3470.67    171.36 o
  12  10  17     3220.95     3196.97    137.26 o
  -1  17  11     3221.34     3140.53    170.22 o
  17   9  18     3222.93     3213.46    159.97 o
  18  10  15     3223.75     3176.50    188.94 o
   3   3   0     3223.87     3341.70     80.97 o
   4  10  23     3225.74     3067.47    143.84 o
  21   9   2     3226.04     3400.39    168.07 o
 -10  14  19     3228.81     3580.49    216.50 o
  12   8  21     3232.48     3184.32    149.47 o
 -19   5  26     3233.59     3144.51    192.39 o
  -3  11   1     3235.59     3388.93    140.83 o
  27   1   7     3235.65     3341.37    224.00 o
  21   7  16     3239.29     3298.18    176.30 o
   2  12  25     3242.53     3294.54    166.24 o
 -28   2  12     3244.32     3097.01    194.55 o
  10   8  16     3244.45     3277.25    131.75 o
  17   1  19     3244.72     3469.48    160.97 o
  14  14   1     3246.96     3275.13    156.81 o
  10   0   2     3248.76     3205.45    108.76 o
   8  10  21     3251.59     3217.31    158.61 o
 -10   8  23     3252.75     3236.98    174.58 o
 -22  12  11     3254.22     3521.74    286.21 o
  22   0  14     3255.25     3290.57    321.01 o
  -5  15   8     3255.57     3334.95    166.21 o
 -23  11   6     3258.02     3287.92    234.49 o
  15  15   6     3258.45     3240.22    177.43 o
  16   6  15     3258.76     3268.44    151.25 o
 -14  12  22     3258.91     3254.73    264.78 o
  -9  13  15     3259.69     3048.20    207.76 o
  17   1  27     3259.88     3199.16    184.69 o
 -21   7  22     3266.68     3316.27    259.98 o
   3  11  23     3266.76     3219.49    155.62 o
  -1  15  24     3267.52     3635.61    174.79 o
  15  13   1     3268.13     3205.12    147.15 o
  13  15   7     3269.97     3285.27    147.04 o
   9   3  31     3270.65     3159.21    188.07 o
  -6  16   3     3271.49     3181.34    178.30 o
 -15  15   6     3273.51     3113.57    292.35 o
  -3   7   9     3273.55     3409.07    120.63 o
  13  13  14     3275.01     3282.88    146.36 o
 -22   4  20     3275.79     2976.06    214.37 o
   2  16   6     3278.95     3276.32    177.20 o
  -7   9  19     3281.28     3256.25    140.69 o
   6  16   2     3286.10     3274.47    148.74 o
 -28   0  12     3286.77     3064.36    240.46 o
  21   7   2     3287.03     3262.41    149.70 o
   5   3  22     3288.29     3138.55    124.17 o
   1   5  30     3290.37     3384.10    176.24 o
 -17   7  10     3291.12     3436.09    210.62 o
 -13   3  23     3294.79     3337.53    161.80 o
   5   1   8     3298.46     3279.90     90.38 o
   7  11  15     3299.12     3250.23    131.76 o
   6  16  10     3300.48     3377.07    147.94 o
   0  14   4     3303.10     3048.93    122.85 o
 -12   2   5     3303.78     3268.31    103.62 o
  -8  16  12     3306.76     3497.43    190.86 o
  -2  10   4     3307.34     3453.71    121.09 o
 -25   7   4     3309.15     3453.12    197.57 o
  17   3   0     3309.82     3115.56    118.30 o
   0   8   1     3315.33     3565.66    106.31 o
  -4  10  23     3316.04     3513.73    182.61 o
  -1   5  32     3318.18     3183.72    171.62 o
 -17   1  19     3318.77     3431.19    188.73 o
 -26   6  10     3319.32     3650.24    239.34 o
  -6   6  33     3320.63     3372.11    195.11 o
  -1   9  28     3324.37     3268.51    158.99 o
 -16   8   1     3327.09     3538.17    181.84 o
 -23   7   6     3328.13     3267.58    230.74 o
  12   6  25     3329.91     3197.50    150.68 o
  16   2   1     3330.94     3343.16    117.68 o
  24   8   0     3331.25     3279.64    221.74 o
 -21  13  11     3331.62     3310.83    318.45 o
   7  13  19     3332.29     3350.38    163.55 o
 -21   3   4     3335.14     3330.44    141.20 o
   0  14   6     3335.63     3420.53    142.91 o
   1   9  26     3335.64     3106.62    149.65 o
 -20   4   4     3335.65     3476.30    156.29 o
 -15   3  14     3336.56     3350.84    162.06 o
  10   8   5     3336.68     3184.05    131.65 o
  -9  19   2     3337.51     3081.85    337.94 o
  18  14  12     3340.76     3548.24    231.92 o
  -7   9  22     3340.93     3283.94    160.81 o
 -24  10   6     3341.41     3617.92    219.19 o
  12  16   0     3342.19     3132.06    324.64 o
 -28   6   2     3343.30     3220.55    217.42 o
  -4   0   6     3344.71     3588.44    204.34 o
 -12   0  30     3344.82     3170.54    856.26 o
   0   0  28     3345.49     3251.35    203.97 o
  -1  13  10     3347.00     3288.84    107.66 o
   8  16   6     3348.08     3447.16    157.60 o
  -1  13  25     3350.46     3434.50    171.58 o
 -21  11   2     3352.49     3411.98    218.92 o
   4  14   6     3353.09     3223.93    136.85 o
  -8   6  29     3355.25     3273.87    188.24 o
 -16   4  14     3357.63     3567.64    207.70 o
 -16   2  22     3358.09     3428.74    144.87 o
  -7   5  30     3358.58     3210.62    229.24 o
 -18  10  21     3360.02     3756.69    275.09 o
  21   5  12     3360.94     3406.02    158.50 o
  -9   7  18     3361.14     3420.53    148.53 o
 -18   2   4     3364.20     3521.74    144.49 o
  24   6  11     3364.86     3303.55    167.39 o
  -5  13  13     3365.05     3526.18    180.77 o
  -4  16  17     3366.61     3414.17    153.14 o
   2   4  17     3366.86     3374.03    118.35 o
  26   4  12     3367.51     2926.12    170.33 o
   1  15  11     3368.87     3361.24    119.03 o
   3   3  30     3372.03     3405.49    188.48 o
  11   1  31     3372.88     3592.62    192.28 o
  -4  10  30     3374.61     3349.45    200.46 o
   9   9  24     3375.43     3213.93    156.30 o
  -1   3  26     3378.28     3378.80    169.10 o
  15   5   2     3379.79     3383.37    125.49 o
  -8  10  27     3380.05     3107.28    224.29 o
   4   8  31     3381.29     3359.06    199.56 o
 -15   9  17     3382.27     3323.69    189.97 o
  -4  10  27     3383.61     3145.83    170.08 o
  15   3  16     3384.10     3447.75    141.75 o
 -16   4  21     3385.28     3349.32    169.87 o
  -4   2   5     3385.67     3362.17     87.07 o
  -1  17  18     3386.97     3572.94    179.04 o
   7  11   4     3393.92     3465.30    133.43 o
 -12   4  12     3393.96     3657.53    158.17 o
   3  11  28     3397.46     3247.18    163.82 o
   2  14   8     3398.64     3278.18    131.01 o
  19  11  11     3399.12     3659.58    181.77 o
   8  18   5     3402.29     3372.04    169.11 o
  -9   7  24     3404.51     3225.25    200.24 o
  -8  14  10     3405.86     3173.98    191.61 o
  -9   9  27     3407.55     3408.47    185.14 o
  15  15   7     3407.79     3577.51    188.89 o
  -7   7  17     3409.64     3376.08    136.98 o
 -10  14  20     3410.09     3340.44    213.93 o
  18  14   7     3414.68     2936.25    629.27 o
   4  12   5     3424.35     3590.76    117.61 o
 -19  11  16     3426.56     3153.05    405.93 o
   2   6  17     3427.12     3404.10    132.71 o
   6  12   4     3427.60     3465.30    130.66 o
  -3   5  15     3428.53     3518.43    131.12 o
 -13   9   8     3429.07     3530.62    182.67 o
 -25   9   9     3434.49     3193.99    261.64 o
   1  15   8     3436.56     3563.07    148.53 o
 -14   2   7     3437.27     3526.38    147.47 o
  12   2  21     3438.82     3358.46    128.34 o
 -14  12  24     3440.62     3401.32    264.19 o
   0   6  16     3440.76     3315.67    119.24 o
 -14   4  17     3441.74     3557.64    179.11 o
  -9   1  31     3443.22     3469.08    181.76 o
  -4   6  21     3443.48     3442.39    155.36 o
   8   2  15     3445.16     3550.16    112.77 o
  17   5   1     3445.49     3393.30    138.53 o
 -19  15   6     3448.35     3131.99    271.09 o
  -9   9  13     3449.37     3533.66    149.15 o
   2  14  20     3449.43     3406.09    140.01 o
 -16  12  10     3451.23     3132.39    249.04 o
 -11  11  16     3452.20     3420.59    208.11 o
   8  18   1     3455.56     3511.47    168.07 o
   3  17   2     3455.62     3336.80    152.37 o
  10  10  11     3458.32     3345.68    120.18 o
 -19  11   4     3460.82     3390.79    233.88 o
  -5  13  25     3462.07     3433.11    179.47 o
   1  17   1     3462.83     3471.27    158.80 o
  19   7  19     3464.90     3689.33    180.52 o
  21  13   8     3470.21     3497.70    437.90 o
  11  15  11     3470.51     3587.71    157.32 o
  12  16   3     3474.35     3431.26    159.44 o
  12  14  15     3478.01     3482.46    148.03 o
  27   1   5     3478.06     3427.61    231.99 o
  20  10  15     3478.72     3707.94    193.15 o
   4  10  14     3478.90     3471.66    115.96 o
  10  16   7     3479.86     3582.88    156.17 o
  -7  15  17     3480.14     3360.91    192.46 o
  -9   7  27     3482.19     3691.71    200.24 o
  24  10   3     3487.86     3293.88    242.73 o
  23  11   7     3490.19     3326.86    277.43 o
   2   4  28     3495.26     3607.85    165.10 o
  22   8  14     3495.28     3658.46    194.00 o
 -23   5  16     3495.71     3197.57    182.65 o
 -23   3   3     3496.14     3573.01    152.66 o
 -14  14  15     3499.38     3671.38    241.09 o
 -14  14   5     3500.41     3436.76    215.89 o
  10  16   6     3503.86     3764.97    178.24 o
   0  12  24     3504.43     3505.64    164.62 o
   9   7  24     3506.90     3417.94    152.19 o
 -18   4  28     3508.17     3437.35    227.86 o
   9  13  24     3519.32     3575.20    195.77 o
   1   7  32     3523.74     3633.95    228.88 o
  -8   2  17     3524.01     3429.73    129.80 o
   4   6   9     3528.28     3434.90    100.22 o
 -18   2  10     3528.72     3367.67    141.72 o
   5   3   4     3528.80     3460.01    109.43 o
 -17   9  24     3536.32     3694.10    271.88 o
   5   5  24     3536.61     3497.36    137.88 o
   4  18  15     3537.64     3828.30    228.70 o
 -12   2  30     3540.99     3461.86    254.60 o
  13   3  22     3544.29     3771.46    154.94 o
   5   9   3     3545.46     3538.76    112.31 o
   1  11  14     3545.51     3602.35    132.30 o
   4  12   6     3549.42     3672.83    110.99 o
  -3   7  26     3550.12     3561.15    155.37 o
 -12   2   9     3550.51     3664.35    165.00 o
 -12  10  17     3552.62     3465.37    183.53 o
  -9  13   1     3557.59     3709.93    143.13 o
  -3   1  35     3557.67     3476.04    179.71 o
  -2   4  31     3557.96     3771.79    178.17 o
 -10  10  19     3560.45     3504.25    162.38 o
  -5  15   5     3566.06     3554.07    175.24 o
  25   3  13     3566.72     3545.32    191.23 o
 -11   9  28     3568.49     3553.80    209.90 o
  -2   4  17     3568.64     3634.02    132.09 o
 -12  10  26     3569.10     3606.00    222.89 o
   0  18   0     3569.62     4046.75    323.35 o
   3   1  31     3573.73     3337.73    178.31 o
  -1   7  26     3575.88     3624.54    163.13 o
  16   8  15     3575.95     3756.03    252.23 o
 -14  12  19     3576.61     3669.52    319.47 o
  -1   5  26     3578.99     3611.16    157.85 o
  16   8  18     3582.55     3810.08    168.39 o
  -8   8  23     3583.04     3517.24    161.15 o
  14   6  11     3585.46     3632.76    156.22 o
  15   1  21     3586.82     3589.77    153.53 o
 -10  18   9     3587.18     3308.12    264.76 o
  11  17   1     3587.47     3441.13    272.88 o
  13   5  22     3587.47     3611.56    144.86 o
 -26   8   4     3588.04     3330.71    188.54 o
  -5   1   3     3590.98     3686.48     96.28 o
   5   5  23     3591.90     3412.84    131.76 o
   0   2   9     3593.87     3755.50    114.61 o
   6   8  31     3594.74     3642.03    214.46 o
  -2  16  16     3595.65     3606.26    165.51 o
  -2   2  18     3595.98     3681.64    129.38 o
 -15   5  22     3597.99     3584.60    177.53 o
  -5  13  24     3598.43     3634.68    173.43 o
 -22  12   4     3601.38     3524.92    241.13 o
   6  10   9     3602.77     3425.50    114.96 o
   3   9   0     3603.07     3722.45    123.50 o
   5   7  29     3605.46     3453.58    244.85 o
 -20   8  17     3605.83     3654.55    362.86 o
  11   5  24     3606.92     3671.57    146.80 o
 -24   8   1     3611.52     3380.32    188.97 o
  13   3   8     3612.29     3710.65    135.37 o
  14   2  19     3612.29     3694.10    144.76 o
 -10   8  22     3613.18     3893.41    188.48 o
   8  12  16     3613.92     3479.02    140.99 o
   3  17   9     3619.11     3735.69    184.91 o
  -3  13  25     3619.64     3645.61    183.34 o
 -17   9   5     3619.75     3484.32    214.33 o
   7  13  25     3621.24     3674.42    213.20 o
 -20  14   7     3622.18     3588.31    354.46 o
   3   1  29     3622.58     3610.77    176.23 o
  22  12   7     3623.11     3678.99    463.01 o
  11   9  22     3623.31     3688.46    176.93 o
 -10  12  22     3623.83     3573.74    172.65 o
   6  10  26     3624.11     3465.04    174.15 o
   1  11  20     3624.92     3672.17    159.38 o
  16   4   4     3628.95     3686.01    142.47 o
 -10  10   7     3629.22     3575.53    193.72 o
  10   8  17     3629.44     3651.97    143.90 o
  -3  13   6     3632.39     3680.12    158.90 o
  12  14   6     3633.32     3639.45    173.97 o
 -14   6  21     3635.70     3846.25    181.99 o
  -6  10  26     3638.93     3680.32    202.84 o
  12   8  27     3638.96     3515.78    172.21 o
 -10  12  18     3640.21     3960.11    211.27 o
  19   7  16     3640.51     3342.23    168.04 o
  -9  17   2     3640.98     3560.82    224.85 o
  16  14   8     3643.44     3570.96    212.89 o
   5   3  28     3647.48     3721.65    185.87 o
  -1   3  12     3648.82     3681.31    122.84 o
 -25   7   6     3650.82     3672.24    201.96 o
  22   8   6     3655.99     3496.90    176.43 o
  14  16   1     3658.42     3691.18    209.23 o
  19   1   0     3659.31     3399.07    140.56 o
 -23   9  10     3664.53     3829.22    274.86 o
   7   9   7     3665.36     3559.63    120.38 o
 -11   3  18     3665.38     3708.27    161.87 o
  13   9  24     3665.40     3824.98    186.28 o
  23   7   2     3665.63     3627.39    195.39 o
   9   3   0     3665.73     3793.72    137.16 o
 -18  14  14     3666.06     3775.24    251.05 o
  20  12   0     3667.16     3752.45    195.30 o
   1  15   3     3667.40     3917.85    150.08 o
   6  14  10     3668.13     3768.28    128.68 o
  10  12  14     3670.12     3588.18    133.52 o
  -9  15  17     3670.32     3870.76    280.02 o
 -20  10  10     3671.50     3705.75    257.37 o
 -17  11   4     3672.74     3637.79    166.44 o
  23   7   8     3673.87     3518.36    164.41 o
   7  17   6     3675.04     3708.47    170.00 o
 -13   1   2     3675.97     3608.05    117.61 o
 -13   9  21     3676.75     3519.62    216.42 o
  -1   9  27     3684.03     3514.26    162.31 o
  -9   7  31     3686.60     3646.54    213.84 o
  16  14  14     3691.33     3830.02    185.60 o
 -10  18  11     3691.94     3899.04    279.78 o
   0   6   7     3693.56     3706.95    100.91 o
  17   1   2     3693.81     3592.22    137.17 o
   4   4  31     3693.94     3717.74    180.57 o
 -25   7  12     3699.02     3529.36    240.78 o
 -17   7  24     3700.17     3849.69    232.98 o
  -2  10   1     3702.17     3786.30    117.49 o
  -3  11   4     3704.84     3913.08    137.73 o
   8   8  28     3706.08     3671.57    171.24 o
  -2  14  16     3706.83     3644.88    140.46 o
 -17   9  20     3707.40     3711.45    253.52 o
  -8  12  10     3708.46     3682.70    195.69 o
  13   7   8     3713.92     3721.65    122.96 o
 -14  10   9     3714.35     3847.04    206.39 o
   6  12  20     3714.98     3643.55    159.05 o
   5   9  30     3715.56     3799.35    201.93 o
  25   3  15     3716.83     3654.42    229.27 o
   0   6  28     3719.28     3587.12    172.64 o
 -14  14   9     3719.42     3553.54    222.88 o
  -4  16  16     3723.16     3931.43    178.49 o
 -22   6  19     3727.59     3999.13    247.18 o
 -25   1  19     3727.66     3696.02    198.20 o
 -17   7  20     3727.96     3859.16    245.89 o
   3   5  24     3731.33     3805.18    183.10 o
  21   7  19     3731.99     3631.50    187.42 o
  -4  10  20     3732.33     3872.61    203.03 o
  17   5  18     3735.17     3853.67    168.50 o
   8  12   7     3736.28     3854.73    128.18 o
   0   2  34     3736.29     3799.42    256.36 o
 -19   3  13     3737.05     3715.03    179.76 o
  -8   0  22     3738.07     3519.89    169.22 o
 -18  12  12     3739.25     3651.17    254.97 o
 -18  16   5     3739.89     3787.36    243.02 o
  14  10  19     3743.71     3710.19    163.76 o
 -24   8  13     3744.97     3664.22    280.11 o
 -18  12  15     3748.74     3554.40    243.90 o
 -18   6   1     3752.56     3950.51    180.71 o
  -7  15  21     3752.79     3698.07    186.43 o
   6   6  29     3755.47     3832.20    183.56 o
  -8   2  21     3757.12     3839.09    143.29 o
  11  11  17     3759.79     3851.35    158.96 o
   5   7   0     3760.89     3605.60    101.67 o
  -3   3   6     3762.66     3813.66    109.69 o
  14   0  26     3764.29     3789.02    222.93 o
  13   3  17     3771.42     3892.48    143.34 o
  10   8   9     3772.20     3967.00    147.76 o
 -23   7  16     3772.58     3670.71    204.55 o
   2  20   3     3773.03     3843.33    285.22 o
  -9   3  26     3773.44     3714.36    168.10 o
  -1   5   4     3774.34     3887.25     96.31 o
   4  12  14     3774.69     3742.38    135.76 o
   7   7  10     3774.72     3732.71    132.26 o
 -12  12   4     3775.43     3892.42    298.09 o
   9  15   5     3775.78     3902.75    148.06 o
 -12  10   3     3776.75     4026.35    147.88 o
   6   8  25     3778.05     3918.91    189.21 o
 -27   5   8     3779.00     3902.09    214.24 o
  26   6   3     3780.67     3817.04    211.04 o
  22   8   8     3780.77     3773.05    200.25 o
  -3   1  10     3782.03     4052.98    132.97 o
 -16  16   7     3784.13     3712.71    250.78 o
 -20   8  13     3790.19     3529.23    248.60 o
  -2  14  19     3791.33     3972.23    159.04 o
  18  12  12     3793.46     3805.51    222.16 o
  19   5  11     3793.68     3605.67    151.42 o
  -1  13  23     3794.20     3688.99    173.67 o
 -15   3  31     3797.09     3754.77    305.83 o
  -8  12   5     3797.35     3867.58    188.77 o
  -2  14   8     3799.16     4092.06    165.35 o
  -3   1  18     3802.01     3899.24    149.54 o
 -25   9   4     3804.02     3641.04    216.44 o
  -8   4  17     3805.89     3638.98    127.16 o
 -11   7  12     3806.24     3822.93    167.63 o
  -6   6  19     3806.25     3951.96    150.81 o
  -3  11  10     3806.34     4156.25    145.61 o
   7  13   9     3812.56     3832.14    128.59 o
   9  19   6     3815.59     3524.52    201.53 o
 -10  16  12     3816.65     3804.18    266.31 o
   0  14   5     3822.74     3976.01    147.90 o
   2  14  25     3822.81     3860.55    193.25 o
 -27   5   1     3826.47     3839.03    219.06 o
 -21   7   4     3828.28     3955.01    405.02 o
 -14  10  17     3832.01     3879.43    201.67 o
   5  13  25     3832.23     3795.51    200.16 o
  -4   2   3     3835.47     3906.19    102.62 o
 -12   4  32     3837.51     3778.88    235.51 o
   7  13  23     3837.53     3875.19    193.99 o
 -21  13   7     3837.68     3815.05    278.52 o
  -1  15  23     3838.01     3850.88    174.87 o
 -22  10  14     3838.43     3559.83    270.49 o
  18   4   1     3838.50     3779.61    153.71 o
   1  17  14     3840.57     3808.29    217.45 o
  16   8  22     3841.04     3776.96    170.91 o
  13   5  18     3843.84     3726.22    140.22 o
 -10   6   4     3843.94     3823.26    120.98 o
  -7  13  20     3846.56     3806.24    179.10 o
  -2  16   9     3849.81     4053.64    180.19 o
  -4  20   5     3849.84     3825.78    215.74 o
  12  12  19     3850.24     3755.37    166.79 o
 -12   8   6     3850.29     3856.05    148.35 o
  -7   9   2     3852.42     3809.62    114.73 o
  -2  10  21     3855.05     3751.92    162.39 o
  19   5  12     3855.09     3894.20    161.04 o
   1  19   4     3856.57     3745.50    239.51 o
   8   6   5     3858.55     3945.80    155.40 o
  11   9  17     3861.01     4079.61    154.14 o
  -1   3  27     3861.20     4004.36    190.04 o
  -5  17  18     3863.06     3938.12    227.37 o
 -10   4   3     3866.76     4051.06    140.05 o
  21  11   3     3867.84     3819.15    246.14 o
  16   8  10     3868.32     4027.54    165.71 o
  21   5   3     3869.81     4000.39    172.90 o
  -5   9  28     3871.63     3969.05    188.50 o
  14   0  20     3872.51     3885.79    178.65 o
 -14  14   4     3873.76     3942.49    244.85 o
   1   3  20     3876.36     3847.11    141.40 o
  -3   7   4     3879.67     3776.17    102.91 o
   6  10  25     3881.73     3747.55    198.02 o
  -9  15   5     3883.52     3893.34    273.40 o
  -6   2  34     3884.62     3934.94    214.01 o
  14  12  14     3887.06     3918.18    177.07 o
  -8  16   6     3888.25     3905.00    260.56 o
  20   6   3     3894.73     3922.16    155.95 o
   3   1  23     3897.29     3923.48    158.32 o
  18  12  14     3900.13     3959.91    215.29 o
 -25   3  17     3901.66     4081.33    206.16 o
   6  14  20     3902.99     4085.17    169.95 o
 -20  12  17     3904.13     3991.51    353.67 o
   5   3   9     3906.70     3987.47    143.17 o
  23  11   1     3907.94     3721.85    258.04 o
  -5   7  31     3911.54     3848.37    172.97 o
  19  13   9     3911.66     4241.23    501.20 o
  21  11   9     3914.71     3882.61    219.85 o
  16  10   4     3916.04     3805.44    163.24 o
   3  15   2     3916.28     4040.86    169.56 o
  18  10   7     3919.50     3981.90    205.61 o
  -5  17   2     3920.81     3778.35    174.64 o
  12  10   0     3921.19     3982.50    152.82 o
 -11  15   6     3921.70     3957.93    248.04 o
 -12  14  16     3922.51     3789.02    240.49 o
   8  10  16     3925.15     3938.98    154.33 o
  11  11  13     3925.37     4025.22    141.27 o
  16  10  15     3925.87     3688.40    173.13 o
  -8  14  24     3925.91     3972.50    175.28 o
  -2  12  19     3926.60     3924.21    161.97 o
 -13  13  11     3928.72     3775.44    239.75 o
   3   7  18     3932.38     3828.56    148.76 o
 -10  16   9     3937.50     3969.52    355.86 o
 -12   8  13     3944.38     3787.69    178.36 o
 -15   7  16     3945.80     3843.80    220.49 o
   5   9  27     3946.99     3907.65    187.25 o
   4   4   3     3947.15     3799.02    109.15 o
   4  10  21     3953.44     3847.44    157.88 o
 -12  12   1     3955.27     4083.85    147.18 o
   3   7  24     3956.00     4204.53    185.73 o
  15   7   6     3957.45     3974.82    128.89 o
 -21   9  14     3959.84     4207.91    229.47 o
   6   0  12     3962.59     4028.34    125.24 o
  24   8   5     3963.47     3938.05    281.38 o
  -6  10  11     3965.25     3959.38    147.29 o
  -3  11  27     3974.52     3816.64    182.96 o
 -12   4  17     3976.97     4041.32    162.12 o
  19  13   0     3981.42     3787.82    181.62 o
  -9   3   7     3982.46     4067.75    127.72 o
  20  12  10     3983.23     4268.79    224.11 o
 -22  12   1     3985.87     4000.92    247.93 o
  -9   5  33     3986.83     3943.75    226.55 o
  -6  10  17     3987.05     3803.59    197.03 o
   7  13  18     3988.94     3933.48    171.98 o
  -6   6  32     3992.83     4112.53    211.64 o
   8  10   7     3994.82     3843.66    149.70 o
  15  13   0     3995.05     3926.66    165.76 o
  15   7   9     3998.89     3949.12    140.21 o
  19  11  12     3999.02     3735.49    184.91 o
  18  12   8     4001.07     3973.03    247.62 o
 -15  13  21     4008.56     4360.66    358.23 o
  11   1  14     4011.80     3861.88    118.15 o
 -12   4  11     4016.06     4038.80    173.08 o
  14  10  17     4021.37     4094.31    199.90 o
  14  10  14     4022.49     3926.33    179.30 o
   3  17   0     4023.86     3990.12    175.95 o
  -7   3  28     4023.93     4135.18    201.50 o
  -6   6  25     4025.31     4042.71    196.20 o
   4   8  17     4026.63     3938.39    146.29 o
  10   8  13     4031.12     4003.56    143.57 o
 -23   9   4     4032.27     4224.54    218.70 o
  -6   6   5     4035.65     4052.12    209.71 o
 -24   6   7     4040.16     4078.68    237.41 o
  -8  12  13     4041.67     4159.49    226.24 o
  16  12  17     4044.73     3941.63    184.24 o
   8  12  26     4045.68     4068.21    189.33 o
  -4   8   9     4046.23     4137.04    125.48 o
  -6  18   3     4047.96     4050.66    186.90 o
  22   4  14     4049.58     4002.17    186.92 o
  -4   6  26     4050.37     4180.56    179.51 o
 -22   6   7     4051.24     3772.92    251.26 o
  11  15  16     4051.76     4120.68    163.44 o
   1  13   7     4058.60     4110.14    144.28 o
   2   8  32     4063.48     3899.77    199.34 o
  -4  10  18     4063.51     4302.04    190.29 o
   5   3   3     4065.19     4146.51    119.97 o
   3  15   1     4065.20     4251.03    162.85 o
  -6   4  23     4066.05     4078.75    174.89 o
  -7   3  12     4066.31     3972.83    136.23 o
   4   8  25     4068.98     4010.65    177.70 o
  11   7  22     4070.78     3822.40    166.75 o
  -6   4  27     4071.27     3829.69    178.00 o
 -16  10  20     4073.27     4189.17    274.56 o
   0   6  23     4073.44     4001.45    154.84 o
  17   7  19     4074.55     3876.45    161.52 o
  -5  17   7     4075.75     4236.59    236.60 o
  12   2   8     4076.84     4313.56    137.68 o
  25   3   6     4078.36     4279.85    194.43 o
  18   6   1     4079.45     4141.08    171.48 o
 -26   6   4     4081.91     3831.41    208.31 o
   0   6  30     4085.80     3863.27    190.13 o
  -7   1  11     4087.05     3987.27    139.19 o
 -10   2   1     4089.43     4342.38    151.62 o
  17   1   0     4091.29     4158.03    138.40 o
 -13   1   3     4096.34     4091.20    121.93 o
  16   8   1     4096.93     4202.41    229.00 o
  -8  14   4     4097.86     4385.83    235.05 o
   9  17   8     4098.37     4159.49    189.75 o
  -4  12  27     4099.73     4140.68    201.98 o
  13  15  14     4102.92     4185.06    173.90 o
 -11  13  23     4110.90     4036.22    238.61 o
  10  12  23     4111.19     4002.64    188.14 o
  13   3   6     4111.32     4063.18    159.68 o
   7   7  26     4113.33     4229.97    175.09 o
   5   1   0     4113.36     4187.58    101.63 o
   1  11  10     4115.40     4062.78    117.36 o
   9  17   3     4118.42     4020.92    185.08 o
   5  13  17     4119.51     3955.67    154.18 o
 -11  13  16     4121.83     3910.10    282.58 o
  13  13   7     4125.28     4198.64    205.61 o
   6   4  32     4125.81     3941.63    191.64 o
   3   5  23     4127.17     4014.30    141.14 o
  22   0  20     4128.88     4334.56    269.07 o
 -19   9  12     4129.44     4218.91    271.44 o
 -18   4  23     4135.12     4154.99    205.50 o
  -5   5  16     4138.07     4355.76    165.18 o
 -18  12  18     4138.24     3928.25    350.06 o
 -25   5  13     4138.55     4071.72    209.63 o
  11   3  25     4139.09     4015.62    165.24 o
  22   4  18     4141.45     4179.63    203.58 o
  23   5   8     4143.91     3960.64    173.12 o
  13   7  14     4143.99     4222.02    165.29 o
   4  14  21     4145.51     4304.03    179.05 o
 -18  10   5     4146.50     4469.76    261.29 o
  19   9  13     4149.23     4004.36    185.02 o
  14   8  24     4150.62     4182.34    174.91 o
  -8   2  11     4152.31     4280.05    139.65 o
  20   4  13     4153.64     4176.52    178.70 o
  12   4  15     4157.39     4216.26    149.57 o
  -1  15  18     4158.84     4123.79    150.14 o
  11  11   6     4160.22     4140.48    165.33 o
 -24   8   3     4161.57     4211.09    214.36 o
   7  11  13     4162.43     4129.55    144.14 o
   1  13  26     4163.52     4042.05    191.72 o
 -16   0  14     4163.56     4122.73    252.26 o
 -18   8   9     4163.63     4095.24    163.25 o
 -13  11  17     4163.69     4268.12    240.32 o
  -6   8  22     4166.30     4019.26    183.93 o
  19  13  12     4168.01     4321.98    247.64 o
  -3   7  29     4168.69     4218.58    184.37 o
 -12  10  19     4169.44     4150.28    236.46 o
  -7  15  16     4176.03     4223.61    188.43 o
  -6   4  25     4179.33     4192.28    189.80 o
   8  14  21     4181.46     4218.11    184.98 o
  -2  12  15     4182.84     4068.81    145.23 o
 -22   4  18     4185.15     4068.48    217.11 o
 -20   6  13     4187.10     4233.81    255.91 o
  -2  16  14     4187.99     4226.33    175.84 o
 -22   8   5     4188.16     4418.29    368.83 o
  12  14   0     4189.35     3986.61    175.95 o
  21  11  13     4189.71     4046.75    262.52 o
   2   0  26     4189.84     4055.17    317.95 o
  16  10  16     4190.11     4220.50    172.05 o
  11   5   4     4190.85     4269.12    129.62 o
 -26   0   2     4196.18     3932.03    386.95 o
  -9  13  21     4196.97     4385.50    194.31 o
 -21   9   7     4197.52     4079.87    262.08 o
 -17   7  18     4198.93     4248.32    236.45 o
   6   4  30     4199.26     4273.03    193.01 o
  19   7  13     4200.22     4302.50    189.34 o
 -13  15   1     4201.23     4355.10    289.03 o
 -18   2  24     4207.93     4058.54    194.69 o
   2   0  28     4211.94     4161.68    232.16 o
  -9  15   2     4216.25     4325.55    214.42 o
 -22  12   8     4217.20     4122.66    298.37 o
  15   9   6     4221.04     4142.34    156.27 o
  -5  15  12     4221.85     4160.68    157.15 o
  19  13  10     4222.19     3995.42    251.08 o
  14  16   7     4223.36     4144.46    184.81 o
  11   7  25     4225.53     4338.74    181.81 o
   1  13  27     4229.25     4214.60    198.95 o
  22  12   2     4233.81     4481.94    324.62 o
  13  17   8     4238.17     4305.68    187.99 o
  23   5  17     4240.39     4052.18    204.41 o
   2  14   6     4242.42     4095.97    147.18 o
 -22   2  24     4244.27     4387.02    263.28 o
 -24   6   9     4246.42     4105.37    242.51 o
  13   7  22     4246.46     4191.15    173.28 o
 -17  13   9     4247.51     4173.00    320.80 o
  18  14   6     4251.61     4385.43    721.48 o
   2   4  29     4252.34     4471.08    191.83 o
 -10  10  22     4252.72     4123.59    200.76 o
 -25   9  12     4260.76     4643.30    321.32 o
  -5  15  19     4262.94     4259.91    169.13 o
  14   8  18     4268.02     4149.49    170.19 o
  27   3   5     4270.80     4454.39    279.00 o
  -5  13  27     4271.97     4335.42    211.09 o
  -9   3  28     4272.16     4358.34    221.94 o
   6  16  16     4274.09     4318.13    174.65 o
 -17  13  17     4274.27     4181.62    250.29 o
   6  16   8     4275.36     4285.41    181.63 o
   5  19   8     4277.00     4155.45    207.13 o
   9   5  24     4277.39     4329.13    158.30 o
   4   4  25     4277.46     4126.90    165.27 o
 -21   7   8     4278.44     4308.53    255.16 o
 -14   8  15     4278.92     4126.31    197.64 o
  -2   6  31     4279.89     4483.80    204.22 o
 -20  12   2     4280.29     4478.63    253.51 o
  15  11  10     4280.47     4436.04    187.25 o
   1   7  30     4281.00     4039.80    186.02 o
  12   4   7     4282.47     4326.75    133.31 o
 -15   5  12     4283.91     4163.93    193.34 o
  29   1   3     4284.07     4209.97    270.43 o
   8  18   3     4284.26     4217.45    186.95 o
  27   5   5     4285.98     4454.92    230.11 o
 -10   6  21     4286.80     4223.48    165.16 o
   8   8   1     4286.96     4014.03    124.77 o
   0   8  10     4287.85     4033.17    124.83 o
  14  10  20     4287.87     4311.97    177.90 o
 -25   9   6     4288.02     4163.20    242.59 o
   4   6  19     4288.92     4282.30    175.00 o
 -21  11  17     4291.42     4407.49    321.77 o
  15   3  14     4293.91     4193.01    164.56 o
  11   7  24     4294.85     4442.60    173.05 o
  -2  18   9     4297.26     4263.88    191.66 o
 -24  10   7     4298.06     4249.05    295.87 o
 -14  16  13     4299.54     4304.03    263.29 o
   3  11  25     4300.04     4306.01    178.71 o
  -1   7  24     4300.28     4274.75    162.78 o
 -10   4   7     4305.50     4428.56    133.82 o
   9  15  20     4308.11     4338.54    186.82 o
   0  10  27     4310.17     4282.17    184.21 o
 -24   4  15     4313.10     4494.99    220.70 o
  14   4  19     4313.11     4358.74    152.76 o
   8   2  23     4315.64     4198.04    147.35 o
 -14  14   3     4317.86     4511.75    248.71 o
  -5   7  28     4318.82     4478.50    198.87 o
  19  15   4     4319.30     4276.40    274.94 o
  -6  18   9     4320.56     4249.11    247.70 o
 -14  14  19     4322.31     3960.18    269.54 o
   4   8   3     4322.64     4121.60    115.40 o
  14  12   1     4324.80     4361.85    169.16 o
   1  13  20     4326.04     4546.79    183.34 o
  -8   6  16     4326.04     4248.05    145.45 o
  11   1   4     4327.18     4270.38    121.69 o
 -18  12  20     4331.69     4833.14    390.42 o
  23   9  13     4333.75     4317.01    204.04 o
 -10  10  29     4335.12     4112.40    238.20 o
 -21   9   4     4335.99     4306.68    242.47 o
  22   2  18     4336.57     4215.46    201.46 o
 -29   3   3     4338.02     4072.85    271.88 o
  17   5  25     4339.67     4220.50    178.48 o
  -7  17  16     4339.71     4325.88    233.12 o
 -13  13   8     4339.87     4290.45    227.30 o
  -8  16  11     4340.69     4403.32    287.40 o
  11   9  24     4341.68     4285.41    207.45 o
  -3  19  10     4341.83     4330.46    252.07 o
  12  14  18     4342.54     4460.35    184.39 o
 -20  10   6     4343.36     4766.38    282.32 o
  20   8  10     4344.50     4086.03    199.23 o
   1  15  14     4345.04     4354.96    145.21 o
 -12  16   1     4346.61     4197.51    232.75 o
  14   2  24     4350.16     4235.27    177.87 o
  -2  12  28     4354.39     4228.91    200.57 o
  -2   2   5     4362.06     4092.39    101.31 o
  -8  10  13     4362.08     4425.84    182.52 o
 -24  10  12     4364.06     4332.77    304.55 o
  18  14   1     4364.13     4376.36    222.00 o
  10   4   3     4364.22     4356.62    128.19 o
  25   9   0     4365.50     4382.25    234.17 o
 -19  15   2     4368.35     4410.34    415.57 o
 -16  10  19     4369.32     4079.01    264.89 o
  25   7   3     4369.81     4252.23    217.53 o
 -20   8  11     4373.96     4146.24    311.55 o
  14  16  10     4375.66     4174.86    174.37 o
 -17   5  10     4376.23     4104.58    221.92 o
  -3  15  13     4380.84     4536.72    165.99 o
   5  19  10     4381.10     4230.77    246.35 o
 -13   3   8     4382.98     4158.37    165.73 o
 -12   6  31     4384.22     4708.42    277.32 o
 -17  15   3     4384.63     4555.40    221.14 o
   4  14  12     4385.29     4439.68    146.34 o
 -10  12  19     4385.57     4545.34    248.28 o
  -9   3   8     4386.73     4414.65    137.86 o
  10  14  19     4387.81     4574.15    188.07 o
 -19   3  26     4389.43     4645.69    222.58 o
  12  10  25     4389.83     4416.17    199.72 o
 -15   1  23     4390.52     4351.85    192.77 o
   6  12   7     4392.30     4493.21    134.48 o
   7   7  12     4392.67     4379.94    130.60 o
 -25   7   1     4392.97     4352.18    233.10 o
 -11   7   6     4395.99     4523.48    155.61 o
 -16   8  27     4396.11     4615.95    672.87 o
  11  13  21     4397.17     4397.36    212.48 o
   3   7  30     4398.41     4424.98    227.20 o
   3  19   0     4402.58     4396.03    222.06 o
   3  13  19     4411.74     4408.75    178.13 o
  23   9   1     4413.20     4279.91    218.94 o
  24   4   4     4414.83     4436.64    209.47 o
  24  10   4     4415.92     4221.03    298.72 o
 -13   7  28     4417.04     4502.08    231.50 o
  -3  19   4     4417.06     4416.63    223.67 o
 -15   9  18     4418.75     4907.66    277.63 o
 -21   7   7     4418.83     4727.56    265.16 o
  16  12  16     4425.30     4364.44    196.83 o
  -3  13  11     4425.93     4550.90    153.18 o
 -15   3  22     4431.08     4244.41    166.23 o
  16   6  11     4433.17     4479.76    169.59 o
   1   9  30     4433.33     4371.19    225.00 o
   3  19  10     4437.01     4541.69    241.74 o
 -23   1  11     4437.21     4527.65    202.37 o
  -2  14   6     4439.75     4422.26    167.92 o
 -22  12   2     4440.45     4653.17    264.00 o
 -13   9  22     4441.66     4147.57    275.36 o
  17   5  14     4443.47     4317.47    163.44 o
 -16   2  20     4444.90     4577.99    193.41 o
  -8   0  30     4445.19     4463.00    280.70 o
   3   9   2     4445.42     4383.98    123.28 o
  15   5   6     4445.59     4374.70    176.45 o
   2  10   3     4446.38     4578.98    136.81 o
   4   4   5     4446.42     4514.27    130.04 o
  -2  14  15     4455.23     4394.24    149.65 o
  17  15   8     4456.45     4200.16    268.86 o
 -18  12  14     4462.34     4302.37    264.11 o
  23   5   2     4462.77     4239.58    195.74 o
  -3  15   3     4469.13     4548.65    195.11 o
   2   2   7     4469.41     4453.73    112.05 o
   6  10   6     4472.25     4445.91    161.10 o
   3   5  30     4472.92     4701.53    203.57 o
  15   7  10     4473.30     4387.55    180.91 o
  17   7  13     4473.73     4444.85    183.39 o
  -3  17   4     4475.01     4411.07    185.16 o
  -8  18   1     4475.59     4100.74    213.42 o
 -11  11  19     4477.16     4492.28    225.26 o
   8   8  29     4481.65     4621.25    218.93 o
 -22   8   1     4482.22     4452.73    210.21 o
   6  12  25     4482.42     4297.80    195.24 o
  -6   2   5     4487.42     4419.75    113.80 o
  -2   2  15     4489.12     4588.66    158.02 o
  -2  14  10     4489.22     4417.69    139.07 o
  -9  19   6     4490.36     4508.24    468.70 o
 -11  11   7     4494.93     4574.88    234.78 o
   2  10  19     4495.82     4518.91    162.83 o
  22   8   7     4496.84     4351.45    198.73 o
  25   1  13     4496.91     4510.63    255.94 o
 -19  15   9     4499.15     4385.63    285.36 o
 -12  14  19     4501.46     4582.63    338.37 o
  15  11  20     4501.67     4344.10    183.57 o
  -7  13  22     4503.70     4338.93    195.01 o
  -8   4  27     4506.59     4593.62    209.11 o
 -15   9  22     4508.24     4452.34    327.89 o
  -1  11   7     4512.70     4500.23    125.00 o
  11   7  19     4515.02     4603.63    173.73 o
 -21   1   1     4516.71     4813.14    184.25 o
   4  12  15     4517.60     4520.43    164.24 o
 -16  14   6     4520.20     4572.43    226.83 o
 -26   2  14     4522.37     4331.12    204.51 o
  14  12  18     4526.41     4590.78    183.93 o
   9  13  10     4526.53     4556.20    150.95 o
  20  10   9     4526.77     4624.56    201.31 o
 -16  12  19     4526.95     4616.94    271.26 o
 -15   5   5     4527.88     4612.04    171.97 o
 -19  11  15     4530.86     4855.67    364.74 o
  -8   8  29     4538.16     4616.81    250.74 o
  -3  15   1     4538.42     4629.26    181.55 o
  14  12  19     4538.88     4497.44    209.84 o
  20   8   1     4538.98     4647.87    209.56 o
  22   6  18     4539.17     4573.95    207.09 o
  -1   3   2     4539.61     4694.97    115.70 o
  -4   2  13     4541.46     4658.54    155.91 o
  -9  15  18     4542.90     4527.05    258.51 o
  -5  15  18     4546.82     4495.72    226.41 o
  -7  17  10     4555.69     4607.40    252.25 o
  20   2   1     4558.51     4671.92    179.44 o
 -19   7   6     4559.91     4915.68    256.04 o
 -18   0  16     4562.28     4763.20    629.11 o
  10  18   1     4562.85     4383.98    231.11 o
 -15  15  16     4565.32     4261.57    303.82 o
   4  12   3     4566.50     4444.45    161.77 o
 -18   4  11     4569.34     4428.62    205.07 o
 -20   8  22     4576.81     4394.84    300.98 o
   1   7   8     4582.16     4512.81    123.32 o
   3  15   0     4583.04     4671.12    171.68 o
  -6   2   1     4583.36     4825.39    165.70 o
  -8  14  18     4583.38     4613.56    255.03 o
  12  12  16     4583.79     4727.96    171.59 o
   0  12   4     4584.08     4382.45    129.59 o
  -6  16  15     4585.85     4604.69    200.44 o
 -19   1  25     4588.06     4644.69    254.19 o
 -13  17   2     4588.16     4441.47    439.16 o
  15   7   3     4594.15     4753.86    193.74 o
  20  12  13     4595.46     4664.10    245.19 o
 -23   5  11     4596.56     4597.40    212.57 o
   6  12   0     4596.72     4677.28    129.13 o
  10  14  18     4598.10     4435.64    182.17 o
 -21  13   2     4598.13     4602.04    268.34 o
   1  19   0     4600.88     4350.66    253.28 o
  14   0  18     4601.32     4640.65    217.02 o
   3  11   5     4604.10     4684.17    125.50 o
   8   2  11     4605.31     4570.11    130.03 o
 -19   9   9     4606.68     4571.76    266.18 o
  15   1  10     4608.40     4370.46    146.22 o
  13  17   2     4608.93     4602.10    253.00 o
  14   6  24     4609.02     4768.76    180.89 o
 -13   7  10     4609.38     4660.79    189.25 o
 -18   6   3     4610.31     4729.88    229.25 o
  19   9  10     4611.10     4390.27    188.15 o
  14   4  26     4611.83     4461.74    175.34 o
 -22  10  11     4611.98     4843.28    307.94 o
   8  12  12     4612.35     4592.37    152.69 o
 -11  13   3     4614.45     4887.26    206.39 o
  -9   5  25     4615.37     4549.77    200.12 o
   7  11   1     4615.41     4393.12    149.04 o
  20   8  15     4618.02     4681.26    207.17 o
   0  16  14     4619.12     4525.26    166.67 o
   5   5  28     4621.13     4650.85    209.49 o
  11  13   7     4622.28     4754.45    203.41 o
   1  17   4     4622.82     4464.06    172.63 o
  -9  13  18     4627.35     4951.65    240.18 o
  17  13   6     4627.52     4541.16    415.21 o
  -1  19  12     4628.28     4723.39    275.81 o
 -11   5  14     4628.68     4526.13    157.23 o
  12  12   0     4632.94     4730.74    173.08 o
   3  17  18     4634.28     4402.52    220.08 o
  -5   7  24     4634.72     4614.82    212.56 o
  18   8   5     4638.93     4671.32    169.59 o
  19  13   3     4641.27     4694.84    327.50 o
   9  13  21     4641.94     4584.95    209.73 o
  14   4  18     4643.81     4751.07    177.66 o
 -20   8   7     4645.18     4631.05    263.27 o
  18   8  21     4647.29     4662.98    196.96 o
   0  10  24     4651.05     4655.09    180.67 o
  24   0   4     4655.43     4321.98    269.49 o
  -5  15   1     4656.29     4490.89    188.78 o
  -5   9   6     4656.38     4683.91    174.58 o
  21   7  10     4656.93     4680.79    188.83 o
   7   9  16     4657.60     4649.33    154.02 o
  19  11  17     4658.62     4707.36    200.79 o
   5   5   4     4662.33     5114.93    142.28 o
  -5   9  30     4664.56     5019.28    216.96 o
   0  14  21     4664.67     4608.33    183.32 o
   9   7  19     4666.59     4736.24    170.78 o
  16  12   6     4668.04     4341.85    190.81 o
   9   7  18     4670.73     4779.03    169.42 o
 -23   7  11     4671.19     4407.43    223.68 o
 -15   7  25     4673.99     4509.83    234.76 o
   8  12  23     4676.78     4796.32    202.65 o
 -15  11   6     4678.11     4481.35    225.67 o
 -24   8  15     4680.54     4718.95    316.09 o
   7  11  26     4681.77     4741.07    204.50 o
 -21   7  16     4687.50     5000.27    303.13 o
  13  11   3     4687.70     4464.59    213.86 o
   4  10  28     4687.72     4427.30    198.56 o
  -8  18   9     4696.13     4695.10    296.53 o
   7  19   6     4701.88     4711.40    208.04 o
 -11  11   4     4704.58     4992.05    193.17 o
  -4   4  23     4705.44     4714.05    192.81 o
  12  12   6     4707.65     4833.61    204.19 o
 -21  11  10     4709.59     4819.30    308.37 o
 -18   4   5     4713.55     4629.59    158.21 o
  -2  14  25     4714.08     4686.82    208.18 o
  18  10  18     4718.55     4635.22    201.77 o
 -21  13   8     4721.98     4813.27    321.05 o
 -17   7  13     4722.98     4845.33    367.30 o
 -14   8  21     4723.32     4884.35    286.38 o
 -11  13  20     4723.41     4541.03    242.15 o
   7   1   8     4726.77     4652.51    126.25 o
  13   5   3     4727.26     4887.86    159.48 o
  10  18   7     4730.28     4692.65    219.43 o
 -14  10  25     4731.60     5347.76    578.90 o
   3  15  13     4731.86     4687.09    161.02 o
 -11  13  22     4737.71     4421.67    248.99 o
 -14   8  28     4740.48     5119.63    302.96 o
   7   5  22     4750.55     4998.61    172.25 o
  -9  13  24     4755.93     4734.58    210.73 o
   0  20   5     4756.44     4926.81    287.64 o
   6   4   3     4756.99     4946.48    139.36 o
   0   2  28     4759.90     4838.05    214.75 o
 -13   9  27     4761.23     4477.51    278.43 o
  -5   1  22     4761.33     4881.76    173.63 o
  24   4   6     4762.37     4724.64    200.18 o
 -17  11   7     4765.82     4464.66    230.37 o
  15   7   0     4770.86     4843.28    193.77 o
   6   4  17     4772.75     4776.84    144.97 o
 -19  13  12     4774.21     4894.55    288.07 o
  10  10  17     4776.58     4762.40    169.56 o
  -3   3  14     4777.72     4832.02    155.32 o
  16  12   2     4782.25     4528.84    235.83 o
 -11   9  16     4783.02     4699.61    196.40 o
   1   7  16     4784.15     4886.86    160.63 o
  17  15   2     4785.28     4608.06    225.79 o
 -18   8  15     4785.47     4814.80    277.23 o
  -2  12  23     4788.82     4793.27    199.33 o
   3   9  31     4789.50     4992.65    217.38 o
  -5   9  12     4791.72     5045.51    177.56 o
 -13  13  14     4794.72     4802.14    258.91 o
   8   6  17     4795.44     4841.89    164.88 o
  17  11   5     4797.27     4673.24    204.06 o
 -16   4  17     4800.73     4880.11    218.79 o
   8  14  23     4803.02     4864.67    225.24 o
 -20  14   2     4804.64     4706.43    276.16 o
  14   4  11     4806.37     4907.33    167.83 o
 -13  13  13     4807.66     4922.77    259.16 o
 -14   8  27     4808.38     5195.08    301.39 o
 -18   4   1     4810.17     4719.68    163.77 o
   6   4  24     4813.21     4867.39    165.48 o
  18   0   4     4816.24     4921.97    204.62 o
  -2  12  10     4821.45     4921.57    144.13 o
   2   6  19     4821.66     4586.87    156.06 o
  14   6  18     4822.24     4637.21    165.48 o
   3   9  12     4825.90     4840.56    144.89 o
   7  19   0     4826.19     4594.48    206.81 o
   2   4   9     4828.30     4757.04    132.67 o
  -4  18   5     4832.13     4712.99    236.80 o
  16   4  13     4834.67     4661.65    172.56 o
  19   1   5     4838.09     4938.47    170.58 o
  10  14  12     4839.07     4969.07    169.29 o
   4  16  11     4839.10     5005.10    216.15 o
  16  14   3     4840.43     4883.75    201.53 o
 -24   4   3     4844.49     5112.54    194.14 o
  11   9  23     4847.38     4649.26    210.98 o
   1   5  12     4848.89     5194.68    153.08 o
  -3   9  21     4855.85     4607.07    206.26 o
  17  13  14     4860.52     5020.60    221.90 o
  -9   9  18     4860.71     4921.84    187.79 o
   0  12  18     4861.93     4724.05    175.24 o
  -1  17   3     4864.11     4919.92    235.45 o
  17   7   0     4871.63     4829.24    193.37 o
  -8  10  23     4877.55     4882.82    232.28 o
 -10   8  19     4878.22     4688.94    193.16 o
 -13  15   8     4883.46     4837.32    281.57 o
  10   4  21     4884.45     4700.80    159.47 o
  -6   4  32     4887.36     4901.90    229.42 o
 -12   4  18     4888.13     4822.75    175.95 o
  16   8  23     4888.77     4999.14    193.23 o
  12   8   3     4891.11     4736.97    166.13 o
 -20  10   9     4891.20     5115.26    296.48 o
  -2   2  19     4894.45     4947.74    187.51 o
  -8  10  30     4900.57     4575.54    345.19 o
   3   7  22     4901.51     4698.28    181.05 o
  16   6  18     4901.67     4946.68    191.23 o
   1   1  10     4904.24     4665.36    124.43 o
   2   8  20     4906.03     4892.76    177.61 o
  19   9  18     4907.24     4813.47    216.45 o
 -18  12   9     4918.68     5226.14    274.80 o
  -6  12  22     4920.64     4903.89    212.34 o
  12   4  11     4922.75     4977.68    163.02 o
   5  15  19     4922.91     5011.06    188.84 o
 -18  14   9     4925.69     4988.54    305.81 o
  22  10   5     4927.04     5061.21    314.56 o
 -12   6  19     4928.62     4813.74    170.01 o
 -14  10   5     4930.94     4737.56    218.19 o
  21   9  10     4934.21     4822.02    226.82 o
  -5  15   3     4936.48     5074.92    221.40 o
  25   1  15     4944.64     4972.84    260.08 o
  -8   8   1     4944.69     5166.73    157.12 o
 -19   3  25     4946.58     4723.12    222.87 o
 -12  12  16     4948.89     4741.67    251.94 o
  26   6   8     4951.22     4800.16    207.79 o
 -18   8  23     4951.65     4907.07    293.11 o
 -23  11   1     4951.78     4989.27    247.97 o
   2   2   5     4953.76     4844.41    115.55 o
   5   9  18     4957.84     4684.37    173.70 o
 -20  12  14     4957.98     4659.60    378.22 o
  24   2  16     4959.72     4670.53    244.99 o
   3  13  14     4962.74     5135.92    158.61 o
  19   9  12     4964.40     5019.87    209.79 o
  -1  19   2     4966.67     5035.44    304.67 o
  -2  10   6     4967.87     5021.26    141.15 o
 -17   3   6     4968.28     5017.16    157.97 o
  13  15   1     4971.94     4970.72    205.07 o
  18  10   1     4974.81     5286.29    252.88 o
   2  12  27     4976.45     4927.34    216.67 o
  -1   3  10     4977.62     4926.61    165.53 o
 -17   7  17     4984.55     5157.98    250.85 o
   9   7  26     4986.20     5109.63    199.20 o
 -20  10  19     4986.63     5237.67    337.43 o
  -4   2   7     4988.44     5080.22    136.04 o
 -13   7  14     4989.82     4770.55    203.00 o
 -11   1   8     4990.68     5141.16    175.10 o
   1  13  17     4992.12     5000.66    178.99 o
 -11   3  20     4996.70     5033.92    173.05 o
   3  15  21     4997.74     5074.26    196.78 o
 -28   0   8     4998.26     4717.76    350.83 o
  -9   5  31     4999.79     5253.50    266.62 o
 -12  14  10     4999.88     4936.81    281.49 o
 -21  13   5     5003.74     5179.44    263.88 o
 -16  12   1     5003.85     5038.95    181.54 o
   0   2  13     5003.89     5058.76    150.89 o
   2  10  16     5007.48     5066.24    175.19 o
  18   8   9     5012.97     5127.84    194.94 o
  -5  17   8     5017.12     5152.55    285.20 o
  25   7   6     5017.94     5179.11    241.61 o
   7   9   4     5019.97     4798.77    156.27 o
 -20   8  23     5022.71     5151.36    408.58 o
 -10   4   9     5029.71     4844.14    145.96 o
 -14  16   2     5033.69     5376.70    279.59 o
  22  12   1     5035.34     5205.94    339.24 o
  18   8   1     5036.14     5206.67    214.30 o
  -9  11  26     5039.80     4925.28    244.34 o
  -1   7  32     5039.98     5175.93    240.66 o
  -5  11  28     5043.55     5117.58    210.35 o
 -12  18   7     5043.61     5007.49    362.74 o
  19   5   4     5044.52     4971.25    188.65 o
  13   9  25     5047.32     4949.53    204.40 o
 -18   2  28     5052.88     5157.39    269.06 o
  -5  11  20     5056.56     5078.23    211.45 o
 -13   1   4     5056.91     4889.25    140.85 o
  10  16  15     5059.73     4772.67    175.22 o
  12  14   9     5063.37     5032.72    180.19 o
   1  13  16     5063.65     5009.34    173.12 o
 -18   0  28     5065.71     5092.21    262.31 o
  -1  13   9     5066.17     5200.90    158.59 o
 -18  14   6     5069.05     4904.29    259.79 o
 -21  11  13     5069.69     5409.36    446.46 o
 -16  16   9     5077.94     4960.72    314.45 o
   1  13  14     5083.01     4988.67    155.28 o
 -18  10   7     5083.89     5279.73    291.43 o
 -17   3  24     5084.72     5046.83    219.99 o
  19  11  10     5084.88     5217.80    217.82 o
 -22   4  13     5085.19     5146.85    223.74 o
   1  11  23     5087.36     4863.15    201.20 o
 -12   8  11     5094.32     4840.70    200.53 o
  12   2  14     5096.33     5183.75    168.36 o
   4   8   9     5101.99     5140.43    150.13 o
   2  10  25     5102.91     5142.15    196.89 o
 -13  13  19     5102.91     5553.63    305.46 o
  23  11   2     5103.14     5527.93    305.61 o
  -2  16  19     5105.61     5050.41    195.24 o
  -5  13  21     5110.00     5274.70    194.89 o
  -7   9  16     5111.47     5055.51    182.01 o
   7   3   6     5120.95     4962.31    151.32 o
 -10   2  13     5122.95     5231.84    168.95 o
  19   7  18     5127.67     5270.12    214.61 o
   2   2  15     5128.17     5326.16    149.96 o
 -12   6  30     5131.49     5038.22    256.90 o
  13   7  16     5131.88     5131.02    199.87 o
  23   9   8     5136.80     5219.98    244.78 o
   6   2  11     5139.15     5171.63    150.13 o
  20  12   6     5142.90     5392.27    341.09 o
  -2  18   3     5143.19     4947.80    230.55 o
  17   7   2     5143.29     4999.87    185.87 o
 -19   3  10     5143.40     4998.48    186.48 o
   1  19  12     5144.19     4889.32    391.70 o
  16  10  22     5144.50     5179.84    210.80 o
  12  14  16     5147.61     5377.03    195.73 o
   6  16  19     5149.40     5300.20    199.94 o
   8  16   5     5150.46     5078.36    187.19 o
  12  12  18     5151.91     5206.67    199.57 o
  16  16   3     5153.76     4991.59    247.22 o
  10  16  13     5155.06     4880.97    181.19 o
 -11   7  14     5156.32     5306.23    211.62 o
 -16  16   3     5159.46     5084.46    284.50 o
  14  10   1     5165.45     5226.34    259.57 o
  17   9  20     5165.72     4957.81    199.19 o
  14  14   4     5166.31     5066.51    201.52 o
 -23   5   3     5168.05     5085.71    216.45 o
   4   4  11     5168.10     5064.98    149.21 o
 -12   6   6     5171.37     5187.33    167.21 o
   9   5  20     5172.04     5177.65    167.68 o
   2   4   8     5173.17     5125.13    137.71 o
  18  14   3     5176.28     5068.76    225.13 o
  -9   3  25     5176.57     5434.80    217.18 o
  15  15  14     5177.93     5172.49    208.16 o
 -15   9  27     5184.28     4948.93    780.11 o
   4   2   7     5185.66     4846.53    122.05 o
  -3   3  33     5186.10     5082.47    238.48 o
  20  14   7     5186.47     5699.62    845.50 o
   8  14  14     5187.23     5526.01    183.15 o
 -20   6   1     5187.65     5176.46    219.73 o
  25   7   8     5191.49     5231.90    235.41 o
  13   9  14     5191.74     5353.72    206.81 o
   3   9  16     5192.56     5097.77    169.32 o
   7  15  17     5192.67     5141.89    184.81 o
 -12  12   3     5193.00     5263.30    224.63 o
 -21   3   2     5194.75     5250.65    184.78 o
 -15   5   6     5196.62     5094.99    185.77 o
 -17   9   7     5197.18     5103.93    265.15 o
  -3   5  12     5198.23     5128.11    164.80 o
 -12   8  23     5198.29     5032.33    264.87 o
  16  14   5     5202.31     5399.95    221.59 o
 -21   9  19     5205.21     5233.89    396.05 o
   1   9   5     5206.24     5234.29    131.45 o
   2  20   1     5206.34     4992.65    282.53 o
  -9  17  12     5206.86     5343.52    289.89 o
  13   9   4     5207.24     5340.14    285.94 o
  -4  18  11     5207.80     5040.21    232.40 o
  26   8   0     5207.82     5434.13    246.15 o
   6   6  15     5212.79     4929.32    160.61 o
  -1  17  12     5213.49     5428.17    233.96 o
 -10  12  26     5215.73     5304.17    254.23 o
  18   8  15     5217.52     5156.26    221.57 o
 -11  17  14     5219.41     5444.00    468.25 o
 -10  12   7     5226.00     5099.49    245.25 o
  -1  17  14     5226.32     5120.29    221.24 o
  -6  14  16     5227.17     5219.45    205.85 o
  10   6   1     5228.39     5057.56    167.04 o
 -16   6  22     5229.31     5399.09    257.77 o
 -18  14  11     5231.70     5337.82    259.70 o
 -11   5   6     5233.23     5095.19    183.28 o
  27   1  11     5234.14     5399.29    279.71 o
  11  17  12     5235.20     5166.59    259.95 o
 -16   8   7     5236.21     5039.48    231.45 o
  -7   9  24     5238.11     5133.94    213.46 o
  21   9  16     5239.16     5188.92    229.88 o
 -19   9   6     5244.55     5279.20    277.75 o
 -18  14   5     5246.94     5127.98    310.66 o
 -15   1  29     5247.72     5455.46    295.04 o
  11   3  11     5247.94     4986.29    171.24 o
  -5  11  25     5248.36     5292.91    201.36 o
  -9   7  26     5249.64     5167.65    214.52 o
  -3   7  28     5250.45     5274.63    203.60 o
  16   8   4     5253.14     5281.72    175.33 o
 -14  14   2     5259.21     5377.30    223.22 o
 -17   1  13     5259.52     5173.75    218.24 o
   8  18  11     5260.75     5302.38    226.44 o
  12   8  25     5262.89     5431.62    212.25 o
  -3  11  28     5263.45     5122.94    221.45 o
 -11  11  26     5266.18     5139.83    247.60 o
 -15  13  12     5270.87     5476.92    275.03 o
   5   1   4     5276.31     5058.42    147.13 o
  24  10   5     5277.73     5304.57    329.63 o
  -1   5  27     5278.73     5356.04    197.83 o
   2  14  24     5280.41     5140.96    218.59 o
  -6  18   7     5282.92     5147.38    358.09 o
 -21  11   1     5282.97     5620.46    273.25 o
  17  11   3     5285.05     5350.08    348.94 o
  -2  10  28     5285.53     5333.98    223.18 o
   3   5  29     5286.23     5200.84    210.11 o
  12   8   2     5289.53     5344.05    181.92 o
  19   9   4     5290.44     5689.62    212.76 o
  -1   5  18     5294.20     5285.09    169.27 o
   7   7  20     5298.67     5538.00    206.07 o
 -20   6  11     5299.43     5376.24    229.38 o
   3   7  28     5299.54     5003.58    224.35 o
  -7  11  20     5299.60     5229.19    209.09 o
 -20  12   7     5300.73     5536.94    321.28 o
  16  14   0     5304.14     5130.69    189.13 o
   1   7  14     5305.81     5385.45    164.54 o
 -13   9  17     5308.30     5285.82    225.63 o
  -4   6  23     5310.99     5181.30    207.08 o
 -16  12  16     5311.63     5527.53    277.04 o
   6  18   7     5319.31     5342.06    228.99 o
 -22  12  13     5325.58     5243.76    344.47 o
   6  16   3     5327.56     5260.26    194.83 o
   9  11  26     5328.55     5263.77    218.00 o
 -15  15   4     5331.42     5190.24    288.51 o
   3   1   2     5331.50     5412.01    152.36 o
 -16   6  26     5333.72     5404.86    222.27 o
  -6  10  30     5335.49     5312.58    231.51 o
  19  13   4     5335.65     4783.13    437.65 o
   6  14   1     5339.43     5288.21    196.97 o
   4   8   6     5340.89     5170.30    145.29 o
   2  18   9     5341.79     4888.26    264.63 o
  -9   7  25     5345.54     5534.95    218.02 o
   8   8  21     5346.09     5405.39    220.64 o
 -27   3   5     5348.60     5307.48    226.57 o
   7  19   2     5350.32     5000.00    236.49 o
 -16  10  21     5352.56     5458.11    342.39 o
 -19   5  21     5353.08     5449.63    395.06 o
  -7  19   4     5355.41     5581.38    254.00 o
   2  12  16     5356.07     5389.49    184.94 o
  -8   8  27     5356.93     5462.48    226.77 o
 -20  10  17     5359.76     5143.81    323.36 o
   9  11  24     5359.78     5196.47    218.84 o
  -3  13  22     5360.63     5450.56    211.91 o
  -1  15   5     5363.56     5301.46    192.45 o
 -13  11  25     5366.32     5685.18    354.75 o
   9  13  20     5373.42     5417.31    223.07 o
  -4   8   6     5375.78     5298.94    166.10 o
  14   6  17     5381.45     5441.82    203.87 o
 -17   9  17     5382.57     5296.16    291.63 o
  -9  17   9     5384.03     5516.87    437.23 o
 -13  11  24     5384.60     5898.80    317.72 o
 -17   5  20     5385.78     5562.64    233.97 o
   5   9   9     5386.73     5185.54    164.32 o
   0  10   7     5388.15     5189.71    134.74 o
  20   2  22     5388.53     5622.25    240.64 o
  21   9  15     5396.02     5397.70    234.11 o
  14  12  17     5399.29     5469.90    201.43 o
 -23  11  10     5399.51     5235.68    332.91 o
  21   7   3     5399.84     5250.98    200.43 o
 -16   8  26     5402.08     5535.28    412.33 o
   7  11  10     5403.62     5307.88    167.85 o
  -3   5  27     5410.52     5446.59    230.16 o
   0  12  17     5414.15     5384.78    186.96 o
 -10  16  17     5414.42     4988.94    333.80 o
   6  12   1     5416.70     5524.62    153.82 o
   2  10  26     5421.78     5349.02    205.19 o
  -7   7  16     5422.87     5240.58    177.03 o
  17   3   4     5423.20     5365.64    190.27 o
  -7  11   7     5423.75     5854.42    257.66 o
  12  14   5     5428.01     5462.95    216.09 o
   2  12  23     5429.42     5404.26    215.98 o
  22  10   4     5434.80     5821.70    391.29 o
   9  15   4     5435.16     5485.73    175.55 o
  10   8  27     5436.46     5337.62    211.88 o
  10  14   4     5437.56     5410.82    208.95 o
  14  16  11     5439.90     5358.69    225.47 o
 -20   8   6     5444.33     5531.24    284.99 o
  -7   9  30     5446.17     5325.63    284.86 o
  19  11  15     5447.46     5291.59    229.35 o
   5  19   4     5448.20     5363.12    217.48 o
 -20  10  20     5449.83     5326.69    337.61 o
 -16   8  22     5450.09     5998.69    316.56 o
 -25   5   9     5450.49     5560.92    238.70 o
  28   4   4     5455.46     5357.49    306.77 o
  -5   5   6     5456.67     6038.04    158.22 o
  -7  19   6     5462.04     5723.60    442.76 o
  -1   9  20     5464.26     5473.81    186.80 o
  -8   6   9     5466.43     5501.23    168.34 o
  11   5   0     5466.49     5358.62    160.37 o
 -15   7  12     5466.54     5469.64    655.82 o
 -11   3  28     5467.29     5667.36    356.75 o
   9   3   2     5470.80     5362.93    144.85 o
  -6   6  15     5470.85     5718.37    188.21 o
  16  12  14     5473.09     5672.93    218.71 o
 -26   4   4     5474.39     5718.96    241.95 o
 -12  10  25     5476.96     5391.01    249.43 o
  -9  13   2     5478.76     5709.16    230.86 o
  12  12   2     5487.47     5473.15    204.33 o
  11  13  18     5489.07     5175.07    202.89 o
 -20   4   5     5491.37     5469.37    205.75 o
 -19   9  20     5491.66     5631.53    338.95 o
 -14   8  25     5493.04     5515.41    292.82 o
  -7   7  20     5496.83     5361.07    190.61 o
   1  11  27     5501.39     5515.61    224.18 o
 -11  13  10     5501.75     5638.55    336.96 o
   3   3  14     5503.80     5432.87    160.42 o
  -3   9   9     5504.66     5769.57    164.18 o
   0  14  20     5505.50     5401.08    197.00 o
  12   6   9     5507.37     5529.85    181.19 o
   9   5   4     5507.67     5490.30    152.62 o
 -14  10  21     5510.29     5322.45    285.55 o
 -19  11   9     5510.83     5589.40    362.17 o
  -2  12   6     5521.96     5526.34    182.34 o
  -5   9   2     5523.63     5617.42    143.06 o
  10  18   3     5525.95     5321.46    236.18 o
 -11   5  13     5531.65     5755.00    183.22 o
 -13  17  10     5532.31     5432.48    409.11 o
  19   3   5     5533.47     5585.03    204.50 o
 -25   9   7     5536.62     5900.06    289.44 o
   3  13   2     5537.83     5594.30    195.12 o
 -16   4   8     5539.14     5324.31    318.74 o
 -13   9  23     5539.36     5550.98    287.15 o
 -13   7  22     5541.51     5813.55    243.87 o
 -13  13  22     5544.82     5702.60    319.99 o
  16   8  11     5546.94     5375.51    200.59 o
  16  10   5     5548.30     5294.30    222.86 o
  11   3   6     5548.57     5687.43    162.86 o
   9  15   8     5551.11     5539.92    184.15 o
 -13   1  23     5554.01     5527.27    192.04 o
 -24  10   9     5563.65     5443.41    332.70 o
  14  14  13     5564.42     5537.73    215.11 o
   5   3  24     5564.99     5548.26    202.01 o
 -17  13  15     5567.64     5351.93    282.19 o
  13   9   8     5568.00     5790.17    205.24 o
  -1  15  15     5569.15     5587.48    174.98 o
 -24  10  10     5571.34     5470.17    334.45 o
  -6   2  32     5573.14     5484.47    240.10 o
  14  14   2     5575.67     5587.48    225.10 o
 -12   4   1     5586.02     5784.14    207.67 o
  13  11  22     5587.40     5615.56    229.75 o
 -17   7   5     5589.27     5819.45    263.57 o
  12  10   2     5593.92     5327.69    220.68 o
   5  11  17     5599.36     5545.61    173.78 o
 -13   5  15     5600.28     5438.44    221.10 o
  12  18   1     5600.42     5332.59    279.28 o
  11  13   0     5603.38     5896.22    209.52 o
   6  14  22     5603.93     5789.44    230.96 o
  15  13   7     5605.69     5523.95    331.19 o
   7   9  26     5606.96     5596.95    225.02 o
   3   7  29     5608.84     5810.50    250.30 o
  -1  15  17     5609.01     5690.02    183.30 o
  -3  15  17     5613.04     5727.11    184.37 o
   7   5  10     5613.47     5817.99    159.20 o
  10  10  27     5617.35     6049.76    225.12 o
  -3  17  16     5618.54     5581.52    253.32 o
 -12  16   7     5622.75     5583.64    311.43 o
 -14  12  15     5623.07     5458.44    247.09 o
   7  11  25     5624.09     5609.27    235.23 o
   0   0  34     5625.80     5677.16    350.24 o
  14  14  10     5625.81     5670.61    201.30 o
  18   6   4     5627.12     5593.24    194.38 o
 -17  13  14     5629.60     5349.02    275.19 o
  11  15   3     5632.17     5705.71    181.48 o
  -7   7  24     5634.20     5881.91    227.68 o
   7   7   6     5636.32     5446.12    334.20 o
  20   8  13     5638.79     5673.79    226.68 o
  16  14   9     5639.92     5640.40    257.09 o
   9  11  21     5640.16     5633.12    213.86 o
  22   8   5     5641.97     5748.11    255.61 o
 -16   4  13     5642.53     5376.77    226.54 o
  17  13   3     5644.27     5374.39    220.25 o
  17   3   2     5646.04     5723.13    185.65 o
   4   4  20     5646.82     5682.66    174.35 o
  -2  14  13     5653.72     5829.98    173.85 o
   4  18   5     5656.78     5552.97    216.73 o
 -16   8  16     5666.94     5770.83    506.24 o
   5  11  21     5667.04     5532.50    198.31 o
 -12  14   8     5669.56     5994.91    428.54 o
  -9   1  33     5669.84     5863.76    247.30 o
 -18  16   3     5670.70     5669.81    289.52 o
  19   3  11     5674.92     5587.34    208.34 o
 -27   7   5     5677.24     5570.06    258.08 o
  11  13   9     5677.40     5708.43    181.35 o
  22  10  13     5678.52     5863.63    247.90 o
  11   9  16     5680.12     5740.03    189.62 o
 -12  14  14     5684.35     5736.18    307.50 o
 -16  12   6     5687.30     5707.44    260.85 o
   8  12  15     5687.82     5864.49    193.90 o
   0  14   8     5688.28     5518.92    188.54 o
  -2   2  10     5689.65     6152.63    173.58 o
   3   3  31     5690.40     5502.96    247.13 o
  -4  10  12     5696.90     5615.50    171.07 o
 -11  17   6     5704.06     5783.88    324.28 o
  18  10  20     5704.69     5692.07    232.15 o
  18   2  10     5704.92     5570.92    199.85 o
 -29   1   3     5712.78     5764.27    290.82 o
 -11   9  26     5716.98     6083.01    266.35 o
  -3   3  20     5717.32     5571.25    181.11 o
   3  13  16     5718.30     5925.96    182.37 o
 -13   7  27     5718.31     5626.69    259.20 o
   6  16   7     5720.73     5661.60    209.67 o
 -15   9  25     5729.65     6223.70    434.29 o
 -14   6  15     5733.88     5696.90    236.61 o
  12   0  26     5734.76     5662.86    236.97 o
  21  11   8     5745.64     5802.69    248.95 o
  18   4   2     5747.08     5821.83    234.06 o
 -19  13   3     5748.26     5804.15    290.18 o
  11   5  29     5749.81     5735.26    235.99 o
  -4  12  28     5754.69     5678.22    240.88 o
  13  17  10     5759.40     5550.38    222.00 o
 -24   8  12     5762.56     5616.16    444.72 o
 -19  11   5     5764.86     5722.08    425.41 o
 -12   6  17     5768.12     5679.22    206.35 o
  -3   5  29     5771.98     5922.32    226.92 o
   9   9   4     5772.28     5716.51    164.06 o
  -5  15  22     5776.57     5724.46    210.66 o
 -28   6   6     5778.84     5653.98    291.84 o
  -7   5  17     5781.49     5655.44    178.80 o
  12  16   9     5785.17     6031.88    242.96 o
  -8  18  11     5790.03     5765.59    298.16 o
 -17  11  23     5791.04     6100.96    654.58 o
 -20   6  17     5793.75     5590.46    404.97 o
   6   8  17     5794.71     5872.64    198.27 o
  17   7  12     5797.85     5954.91    216.45 o
  12  10  19     5798.33     5722.87    201.15 o
  -5  13  15     5798.67     5737.77    193.53 o
 -19   5  10     5799.04     5720.88    228.69 o
  17   9   8     5802.44     5715.12    268.58 o
  20  12   4     5805.13     5922.38    800.46 o
   1  17  10     5807.31     6014.65    234.25 o
   4  14  11     5809.56     5869.26    173.37 o
  18  12   9     5810.29     5698.96    264.99 o
   6   2  25     5811.43     5932.05    225.43 o
   4   4   7     5812.55     5755.26    146.26 o
   4  14   8     5814.07     5710.22    168.97 o
  13   9  11     5814.42     5911.78    209.85 o
  -7   9  29     5815.10     5710.62    266.54 o
  21   3   5     5816.00     5826.40    221.02 o
  -8   6  21     5819.10     5791.69    196.54 o
 -15  13  18     5819.54     5960.34    309.79 o
   5  13  14     5820.34     6026.18    192.84 o
  -3   1  33     5820.67     5877.41    232.55 o
  20  10  10     5823.30     5616.75    230.42 o
 -15   9   5     5828.37     5836.21    266.14 o
   2  12  15     5829.46     6026.38    189.27 o
 -23   7   4     5840.64     5933.97    265.20 o
   0  12  21     5841.16     5938.15    215.71 o
   3   5  12     5842.06     5621.39    171.68 o
  17  13  11     5842.91     5836.07    338.69 o
   7   3  18     5844.85     5835.15    170.49 o
 -24   2  22     5846.90     5682.07    271.11 o
 -26   8   3     5849.23     5763.67    284.63 o
   8   6  28     5853.92     5799.18    228.86 o
  15   5  16     5854.18     5947.69    210.04 o
  17   3  25     5857.22     5855.55    231.41 o
  -8  12  24     5859.69     5782.82    240.09 o
 -11   5  28     5863.18     5840.97    221.35 o
  13   9  21     5864.98     5584.23    211.99 o
 -16  16   1     5869.20     6231.98    311.71 o
  -4   4  25     5874.21     5841.57    228.91 o
   2  14   0     5878.44     5952.46    202.29 o
  -3  15  20     5891.98     5790.10    206.05 o
  17  11  12     5895.09     6025.72    237.89 o
  -2   4  23     5895.71     5993.85    221.63 o
   9   3   8     5902.76     6081.49    175.27 o
  -7  13  16     5904.28     6005.18    274.11 o
  -4  12  18     5909.92     5755.86    199.86 o
   4  10   6     5909.96     5961.00    158.97 o
 -13   5  12     5911.93     5762.88    244.23 o
 -16   8  21     5911.94     6105.27    315.40 o
 -16   4  22     5915.77     5818.78    235.21 o
  19   7  21     5915.79     5980.94    220.76 o
  -5   9  24     5916.21     5649.81    269.29 o
 -21   9   8     5922.03     5907.08    315.74 o
 -16  14   7     5922.43     5939.47    261.61 o
  -5  15   6     5922.83     5653.25    225.00 o
  -1  11  29     5923.23     5685.71    237.16 o
   5  11  27     5926.47     5895.62    230.18 o
  10  10  21     5928.01     5739.69    216.66 o
   1   3  12     5929.60     6202.44    188.42 o
  -6  14   6     5929.69     5878.60    222.69 o
 -17  13  18     5941.00     5723.27    341.59 o
 -16   0  22     5947.87     5675.71    256.66 o
  -2   6  25     5947.95     6089.44    224.50 o
  -8  12   3     5949.48     5931.19    252.61 o
  -2   8  19     5951.66     5927.81    211.13 o
  14   8  17     5953.22     6062.08    220.93 o
  16  10   3     5956.33     5592.38    216.24 o
 -26   2   8     5961.02     5923.24    220.37 o
  15   9  10     5962.92     5889.00    227.81 o
   0  16  11     5966.52     5756.19    210.04 o
 -22   4  24     5966.79     5873.83    297.20 o
 -11  13  17     5967.18     5828.12    294.31 o
   7  15  12     5968.45     5980.87    185.85 o
   3  13  15     5971.77     6063.27    182.00 o
  -8  14  23     5975.27     5951.40    226.37 o
   5  17  10     5976.25     5873.83    226.40 o
   0  10  21     5976.38     5638.15    205.69 o
  -2   8  29     5976.42     5800.30    229.74 o
  24   6   4     5980.11     6272.32    264.30 o
  11  15  15     5983.49     6260.07    209.48 o
  16  10   6     5984.04     5850.58    200.57 o
  10   8  14     5993.74     6183.17    190.04 o
  -9   9  21     5994.63     6127.86    237.04 o
 -11  13   6     5995.47     6089.17    283.36 o
 -24   8  16     5999.95     6066.85    354.87 o
   6  14  23     6000.46     5998.76    236.49 o
 -14   8  24     6002.43     6218.54    303.23 o
   2   6  20     6004.03     5964.64    190.77 o
 -15   3  23     6004.66     6278.55    213.72 o
   1   9  13     6006.20     6023.79    181.47 o
 -19   5   2     6009.25     6162.70    231.29 o
   8  18   9     6019.93     6000.48    237.03 o
  -1   3   4     6021.16     6059.76    157.95 o
  28   0   4     6025.14     5774.74    745.04 o
  18   8   8     6028.83     6156.01    214.83 o
  26   4   2     6037.64     6398.44    258.63 o
 -19   7  14     6039.05     6151.31    311.36 o
   8  16   8     6041.85     6068.37    209.67 o
   0   8  29     6043.12     6194.63    240.26 o
 -12  14   7     6043.89     6189.92    523.29 o
  10   6  16     6044.41     6164.09    186.62 o
  20   8   7     6046.81     6019.56    226.42 o
 -27   7   3     6046.86     5920.73    284.20 o
 -22   0  20     6047.53     5691.01    378.01 o
   0   8   7     6052.47     5965.11    151.73 o
  17  11  17     6056.88     5969.81    219.08 o
  20  12  12     6057.24     6223.11    274.68 o
 -11   9   7     6059.90     6024.72    230.13 o
  15   7  16     6062.52     6058.84    228.63 o
  19  15   0     6064.78     6256.16    399.10 o
 -26   4  14     6068.24     6010.08    266.18 o
  -5   5  22     6068.63     6065.72    223.09 o
  28   2   4     6069.13     6015.05    312.33 o
  17  11   9     6076.45     5795.93    267.11 o
  -1  13  13     6076.48     5985.77    174.82 o
 -18   6  23     6077.42     6067.58    260.13 o
  18  10   4     6078.76     6280.14    328.54 o
 -16  14  12     6082.97     6064.00    345.32 o
   3  11  19     6085.50     6160.78    215.03 o
   4   2  13     6085.63     6150.91    166.12 o
  -8   6  23     6096.09     6000.08    209.29 o
 -25   9   1     6096.16     6013.99    312.60 o
  13  11   4     6096.40     6326.64    246.63 o
 -25   5  19     6103.29     5950.73    272.85 o
  -2  10  29     6104.70     6132.16    247.58 o
   1   5  22     6104.95     6122.69    200.22 o
  11  15   6     6106.96     5995.97    199.11 o
  14  14  17     6110.42     6078.04    247.40 o
   9   9  26     6112.67     6047.77    216.42 o
 -22  10  13     6114.04     5949.47    339.14 o
 -22   8   8     6117.04     6623.92    330.69 o
 -22   8  13     6121.00     5824.41    259.50 o
  -7   5  11     6122.18     6188.33    183.99 o
   8   6   4     6125.54     6379.50    197.06 o
 -19  13  14     6126.22     5837.46    653.17 o
   0  16   5     6133.15     6277.69    219.65 o
 -20  10   8     6134.19     6312.53    323.42 o
  14   8   7     6134.44     6227.88    215.42 o
  17   5  21     6135.01     6263.91    208.13 o
   4   0  34     6135.33     5767.25    320.89 o
  -8  12   7     6142.29     6288.55    249.55 o
 -13   1  15     6145.75     5962.13    179.54 o
  22   0  18     6147.57     6340.82    309.13 o
   0   8  15     6148.78     6356.58    187.99 o
 -21   9  16     6153.50     6435.21    354.77 o
 -22   8   7     6161.42     6332.87    317.49 o
 -11  13  19     6161.61     6154.15    443.44 o
   0  18   5     6163.15     6144.15    227.25 o
 -11  11   9     6168.96     6592.06    312.17 o
   6   0  26     6169.12     6258.15    285.84 o
  -1  11  10     6174.90     6239.54    173.09 o
 -17  11  12     6176.32     6168.92    292.13 o
 -23   3  11     6179.58     5882.11    235.11 o
 -13  13   1     6183.40     6239.93    212.45 o
 -22  10  10     6194.66     5946.10    334.03 o
  14  10  22     6194.93     6037.57    223.44 o
  -1   9  25     6195.29     5985.64    212.32 o
  16  10  20     6196.39     6068.57    222.48 o
 -17   7   8     6198.70     6358.50    207.57 o
   3  15  22     6200.89     6235.89    226.00 o
  17  11  18     6202.62     6261.06    229.43 o
   2   8  22     6206.24     6281.33    210.89 o
  24   2   4     6207.28     6142.43    232.92 o
   9   5  18     6207.52     6056.98    190.95 o
  -6  14  10     6207.74     6411.10    217.45 o
 -21   7  14     6211.77     6107.45    321.86 o
 -20   4  12     6212.34     5889.00    216.74 o
  20   8   6     6214.13     6306.04    308.88 o
  -7   5  16     6217.80     6002.27    206.86 o
  -9  13  14     6217.81     6300.54    293.68 o
   3  11  21     6218.35     6119.78    208.64 o
   5   5   8     6219.14     6027.70    162.86 o
   5  13  20     6221.20     6407.92    231.14 o
  -2   8  32     6223.14     5916.35    257.90 o
  10  16   9     6223.69     6293.26    259.69 o
   5  17   4     6223.77     6003.13    219.33 o
  24   4  10     6230.40     6344.26    231.84 o
 -12  10   6     6232.98     5995.25    259.08 o
  -7  13  15     6233.79     6071.02    544.99 o
  -7  15  10     6238.13     6375.06    218.54 o
 -10  10  17     6240.25     6256.10    218.85 o
  -2   8  23     6242.04     6128.85    205.95 o
  -3   7  20     6247.36     6230.79    210.30 o
   6  14   4     6249.62     5986.37    200.46 o
 -23   7   3     6251.48     6431.76    339.04 o
  -4  14  17     6254.35     6404.07    205.87 o
  -2  12  22     6256.09     6217.08    227.02 o
 -15  17   4     6256.71     6260.47    479.75 o
  -3   5  33     6258.15     6446.67    256.72 o
  -3  17  14     6260.49     6566.10    268.02 o
   6  12   6     6261.25     6111.89    171.91 o
 -21   9  10     6261.52     6808.07    340.76 o
   5   7  15     6262.21     6109.84    188.98 o
   7  11   7     6263.33     6011.21    172.06 o
  -7   5  26     6264.48     6256.96    243.68 o
  25   7   9     6267.26     6215.69    260.26 o
  26   8   2     6268.40     6380.63    275.89 o
 -12  12   8     6269.00     6515.22    331.30 o
 -24   0  22     6271.46     6327.17    348.31 o
   1   1  18     6271.67     5973.32    186.66 o
  10   6  30     6277.30     6340.02    254.26 o
   3  11  14     6278.92     6357.44    197.67 o
  -7  11  23     6281.46     6248.54    265.05 o
   8   8  23     6284.72     6252.32    227.75 o
  12   6  11     6290.79     6289.41    200.04 o
  -9  13   5     6294.22     6516.68    370.78 o
 -10   8  29     6296.47     6861.06    284.47 o
 -21   9   2     6296.55     6374.27    235.06 o
 -10  18   5     6297.50     6348.17    510.09 o
 -22   8  10     6300.46     6668.96    332.70 o
  11  15  10     6302.30     6051.95    189.74 o
   8  10  28     6303.69     6157.47    226.70 o
  19   1  13     6304.13     6248.81    262.28 o
  10   6   7     6304.32     6400.17    190.73 o
  15   5   1     6307.70     6590.60    199.10 o
 -17  13   4     6309.72     6475.68    364.61 o
 -16   6   3     6310.58     6327.30    330.14 o
  -5  11  12     6311.26     6393.41    202.84 o
  -5   1  24     6312.03     6183.50    212.13 o
   3   3  29     6314.64     6365.85    253.44 o
  15  11   7     6318.01     6325.58    214.92 o
 -12  16  11     6319.44     6340.35    329.38 o
  10  12  20     6321.38     6312.80    232.12 o
  21  11   7     6323.38     6742.49    498.04 o
  -8  14  12     6325.77     6066.39    282.49 o
   3   1   5     6326.60     6428.85    148.91 o
  -7   7  30     6333.70     6518.07    273.73 o
 -18   8  24     6335.61     5830.11    309.13 o
 -12   8  30     6335.91     6426.60    277.36 o
  -3   5  10     6336.37     6081.75    193.57 o
  20  10   6     6337.62     6582.99    532.88 o
  -8  14  17     6339.73     6470.58    321.68 o
   8  10  26     6342.34     6144.02    232.58 o
 -13   9   1     6347.19     6414.34    428.30 o
 -10  14  17     6347.77     6074.53    307.19 o
  19   7  12     6351.46     6338.23    248.65 o
  -3   7  33     6356.64     6533.70    252.22 o
 -12  12  25     6361.21     6523.17    312.48 o
   6  10  23     6361.35     6309.68    237.58 o
  -3  19   8     6364.92     6149.05    293.02 o
 -10   4  13     6369.80     6504.89    197.16 o
  -8  12  14     6370.41     6473.10    293.66 o
  -3  13  26     6371.19     6428.38    251.59 o
  -5  11  27     6371.79     6349.10    233.72 o
   6  16  17     6372.17     6455.21    214.68 o
 -10  10  28     6372.24     6493.56    286.80 o
  -4  16   2     6372.44     6256.43    270.87 o
  -9   7   8     6378.63     6327.63    205.15 o
  -5  11  11     6382.66     6208.60    196.70 o
 -15   9  24     6383.26     5917.22    421.71 o
  13  15   8     6384.05     6478.13    297.72 o
 -19  13   9     6384.75     6825.95    360.46 o
 -22   0   6     6387.22     6495.09    239.34 o
   1  11  29     6387.27     5981.53    244.40 o
   0   4  34     6391.21     6411.16    247.81 o
   5   5  15     6395.85     6289.94    193.11 o
 -20   4   3     6400.54     6551.19    210.61 o
 -23   7  10     6402.73     6504.29    329.34 o
  14   8  25     6404.14     6479.59    228.69 o
  -3   9  26     6408.74     6441.50    236.86 o
  23   9   2     6411.41     6315.05    262.25 o
 -22  10   1     6411.45     6368.04    269.60 o
   8   8  18     6411.74     6325.05    199.63 o
 -17   7  12     6412.04     6303.85    295.58 o
 -17  15  12     6414.96     6634.52    357.20 o
  -6   8  21     6417.21     6328.16    224.62 o
   9  15  18     6420.62     6521.38    223.82 o
 -10   0  16     6420.89     6364.20    299.14 o
   3  15   6     6422.17     6613.06    219.89 o
 -21  11  11     6423.47     6175.81    343.87 o
 -13   7   2     6432.05     6320.08    218.69 o
 -19   5  13     6433.03     6302.26    296.73 o
   3   5  31     6434.68     6729.90    252.08 o
  -9  11  10     6435.44     6623.13    722.29 o
 -19   5  19     6436.75     6493.89    269.54 o
   7   1   2     6439.98     6511.38    152.31 o
  -4  10  17     6439.99     6660.35    239.96 o
 -17  11  11     6442.29     6555.36    299.71 o
 -10  16   3     6450.97     6601.33    442.13 o
  14  12   8     6454.45     6390.16    270.87 o
  -5  13   2     6458.50     6484.36    220.87 o
  20  10   1     6459.95     6413.88    233.70 o
  -7  15   7     6461.71     6494.69    276.98 o
 -23   9   5     6461.91     6536.09    289.08 o
  -7   9   5     6465.11     6550.86    249.24 o
  -6  14  21     6467.01     6234.63    216.16 o
  -1  11  19     6467.11     6487.54    217.43 o
  26   8   6     6467.39     6296.04    320.10 o
  13  15  13     6469.31     6767.00    227.12 o
   8  12  21     6470.78     6558.01    230.89 o
  -1  13  15     6472.28     6690.16    202.23 o
   5   9  21     6478.44     6358.97    248.98 o
  -4   4   6     6482.67     6550.46    165.45 o
  11  15   1     6484.47     6672.94    257.51 o
 -22  10   8     6484.60     6366.72    334.80 o
 -11   9  23     6484.82     6429.44    256.38 o
   2   6  27     6484.84     6305.25    225.57 o
  15  17   2     6488.13     6590.87    289.19 o
  -8   2  15     6492.07     6367.11    192.49 o
   1  11   8     6493.45     6661.68    169.99 o
   1   5  14     6494.35     6961.08    199.48 o
  15   9  22     6496.42     6590.60    232.16 o
 -24   2   6     6503.54     6702.75    228.49 o
   0  10  29     6504.03     6386.12    238.77 o
  -1   7  12     6504.72     6759.71    199.53 o
 -23   3  15     6508.78     6539.60    249.52 o
  15   5  20     6511.42     6533.31    206.91 o
  17  11  20     6512.80     6814.69    245.98 o
  -2   6   9     6515.93     6715.33    197.52 o
 -10  18   3     6519.30     6515.22    410.32 o
  -6   4  17     6519.75     6396.19    204.19 o
   8  14  15     6523.48     6352.01    202.79 o
  -4  14  11     6527.98     6688.84    206.27 o
 -12  14  17     6529.25     6699.43    324.53 o
 -17   9  14     6529.92     6000.35    357.59 o
  20  12   1     6540.08     6560.33    264.51 o
   4   8  18     6541.48     6556.56    213.57 o
  20  14   6     6542.24     6774.95    871.94 o
  21  13   4     6543.69     6861.72    462.18 o
  20  10   3     6544.65     6702.08    384.40 o
 -19   5  14     6546.48     6560.46    277.90 o
 -10   2  17     6550.98     6315.11    191.83 o
  -3   5  21     6551.05     6516.22    238.73 o
  16   8  16     6552.25     6546.62    245.74 o
   7   3  12     6556.77     6433.48    175.00 o
  -2  12   1     6557.36     6420.70    184.07 o
  -9  13  17     6557.49     6306.44    343.35 o
 -15  17   6     6558.70     6452.30    520.95 o
 -10   4  24     6564.32     6678.90    236.58 o
 -13   3   6     6565.93     6740.50    200.20 o
   3  13  24     6579.12     6900.80    275.66 o
   5  13   0     6580.59     6605.11    224.74 o
  -6   0  34     6585.08     6738.52    355.08 o
 -19  11  20     6588.68     6766.34    520.03 o
  17   9   0     6590.98     6567.88    247.35 o
  -1  19   6     6591.06     6544.24    272.97 o
 -14  10  15     6592.27     6875.63    265.53 o
   5  15  22     6593.27     6401.42    230.74 o
   9  13   9     6593.60     6912.06    226.40 o
  15  11  13     6594.63     6596.43    243.76 o
  13   5  10     6596.15     6305.25    196.00 o
  -5   5  24     6597.05     6390.56    240.80 o
 -10  10  15     6599.76     6603.45    250.37 o
   6   6  19     6602.02     6527.74    230.22 o
  14  10  11     6602.70     6597.96    265.71 o
  14   2   5     6604.00     6546.36    202.13 o
  -8   4   5     6604.69     6562.85    189.62 o
 -24  10   1     6605.83     6508.20    324.58 o
 -21  11   4     6606.28     6380.03    293.50 o
  20  14   1     6606.43     6575.90    318.29 o
   8   4   9     6608.84     6439.45    176.48 o
 -13  11  16     6612.57     6483.96    264.68 o
  -6  16  19     6613.49     6772.96    258.14 o
  13   7   3     6613.56     6491.38    193.81 o
   5  15  14     6617.11     6680.89    203.58 o
   1   3  19     6617.36     6765.67    208.94 o
  -3  11   9     6625.95     6756.40    190.79 o
 -20  14  11     6630.43     6597.03    367.04 o
 -22   4   5     6630.75     6538.01    236.97 o
 -28   4   6     6631.35     6723.28    274.38 o
  19   3   4     6636.54     6995.52    234.46 o
  -9  13  11     6636.72     6553.51    360.33 o
  18   6  24     6637.17     6715.99    233.87 o
  18   0  10     6637.54     6741.83    342.84 o
 -17   9   4     6638.64     6579.08    245.18 o
  -1   9  15     6644.24     6587.89    200.91 o
 -13  15  13     6646.25     6554.30    715.57 o
 -18   6  15     6649.71     6334.66    306.76 o
   8  12  20     6653.63     6715.33    229.83 o
  -1   7  16     6662.90     6517.08    210.75 o
  12   8   5     6666.67     6336.97    231.10 o
   2  10  14     6668.55     6548.14    199.98 o
  12  14  19     6669.69     6520.26    244.87 o
  -7   9  11     6670.66     6670.95    207.62 o
   2   8  19     6676.62     6798.79    216.34 o
 -12  16  13     6677.16     6434.88    342.17 o
 -23   7  15     6680.56     6661.68    289.29 o
  11  17   6     6680.93     6594.58    275.25 o
  -4  16   5     6681.15     6421.43    257.74 o
  25   5  11     6682.43     6563.05    262.68 o
 -27   1   9     6687.38     7192.25    280.95 o
  16   8  17     6687.82     6459.65    248.81 o
  -5  15  13     6690.71     6503.37    213.65 o
   0  16  17     6692.76     6847.81    215.65 o
  -9  17   8     6696.65     6661.68    476.84 o
 -11   7  10     6700.26     6776.27    231.83 o
   5   5  33     6705.22     6679.56    260.20 o
 -16   8  20     6710.33     6765.67    319.74 o
   2  10  22     6710.52     6610.08    222.72 o
   1  15  10     6710.90     6630.55    221.09 o
  -8  10  10     6711.59     6948.49    329.13 o
  -9  17  14     6713.58     6403.15    340.83 o
  21   5  10     6714.83     6687.51    228.49 o
   3   7  31     6715.54     6363.87    275.29 o
 -13  17   8     6716.65     6752.43    664.15 o
   7  13  12     6717.71     6863.71    202.19 o
   9  17  14     6717.80     6820.65    253.40 o
  -8  12   8     6717.90     6394.01    329.28 o
  16   0  28     6719.77     6716.66    417.16 o
  11   7  29     6719.83     6891.53    262.15 o
   4   6  27     6719.90     6806.08    242.61 o
 -15  11  18     6726.28     6435.34    272.27 o
   5   9  28     6727.57     6671.61    254.80 o
 -11   7  16     6739.30     6819.33    217.00 o
 -11  15  20     6739.34     6448.98    342.50 o
  25   5   3     6743.25     6753.09    283.84 o
  12   6  21     6751.11     6760.37    214.33 o
  11  17  10     6751.84     7066.40    267.49 o
 -13   3   4     6752.01     6835.89    190.10 o
  -7  13  24     6754.81     6969.03    260.10 o
   3  17  12     6755.31     6751.76    261.53 o
  -1   7  18     6759.19     6507.80    232.86 o
  12  14   7     6770.32     6897.49    242.58 o
  10   6  21     6772.42     6843.17    219.02 o
   5   5  16     6776.19     6561.39    203.47 o
  -5   5  31     6780.39     7039.90    269.52 o
  -7   3  25     6780.57     6682.87    231.19 o
  10  10  14     6782.10     6866.36    204.88 o
  15  13   5     6783.50     6564.77    286.16 o
   7  19   8     6794.02     6422.75    251.05 o
   4  16  19     6794.29     6691.49    223.10 o
 -19  13   6     6795.97     7302.21    368.98 o
  14   4   1     6798.05     6754.41    201.55 o
  19   7   6     6801.59     6553.64    229.34 o
   5   7  28     6803.56     6525.56    262.16 o
  -4   2   1     6806.46     6593.39    197.55 o
 -27   1   5     6815.40     6975.65    305.39 o
  -3  11  17     6819.36     7113.43    223.66 o
   0  20   3     6826.10     7087.60    331.09 o
  14   2  26     6831.32     7045.20    246.58 o
   2   4   5     6831.84     6739.18    159.92 o
  13   9  22     6832.69     6725.27    238.59 o
  27   1   1     6839.52     6589.21    256.66 o
   4   2  34     6841.88     6607.49    286.95 o
   0   4  30     6843.65     6995.52    254.01 o
  12  10  24     6848.82     6989.56    264.82 o
   2   2  20     6852.20     6891.53    222.37 o
 -10  14  14     6852.67     7412.83    811.10 o
  23   9  11     6860.19     6821.98    265.55 o
   7   7   1     6862.84     6625.91    167.99 o
  24   6  14     6863.58     6806.74    287.87 o
  16  12   9     6865.04     7075.01    272.89 o
 -10  14   9     6866.20     6851.78    419.76 o
  13   7  27     6868.93     6716.66    239.27 o
  13  11  15     6872.03     6910.74    221.69 o
  14  10   5     6874.45     6731.89    264.91 o
   5  11   9     6875.36     6804.76    186.75 o
  20  12   3     6878.64     7294.26    360.83 o
  -9  11  18     6880.83     6789.52    230.48 o
  -8   4  29     6882.94     7353.88    284.26 o
  11  17   4     6885.36     6969.03    276.98 o
  -5  17  16     6886.27     6652.40    278.47 o
  -2   4  18     6888.94     6784.88    207.59 o
 -18  10  11     6892.16     7529.41    401.46 o
   4  14   4     6895.75     7037.25    221.66 o
   1  13  21     6899.03     6902.13    238.53 o
   3   3  20     6901.08     6787.53    223.07 o
  -5   3   6     6907.57     6730.57    183.41 o
  -4   8  30     6908.53     6699.43    268.31 o
 -12  14   2     6915.34     7043.22    420.26 o
   5   3   8     6919.97     6846.49    174.66 o
  -9   3  18     6920.03     6987.58    225.04 o
   1  11  13     6922.19     6796.81    201.54 o
  19   3   0     6924.36     7020.69    212.92 o
   5  15  10     6924.78     6964.39    208.22 o
 -19   7   5     6926.25     7094.88    306.01 o
   1   7  13     6929.58     6992.21    196.79 o
 -12   4  23     6930.64     6867.02    233.15 o
  -9   1  13     6934.19     6845.16    202.87 o
  11   1  29     6935.97     6985.59    228.41 o
  15   7  25     6939.52     6829.26    231.14 o
  -6   4  11     6943.18     6938.56    190.08 o
   6  12  23     6943.98     6959.09    244.58 o
  -5   7  18     6948.12     6891.53    229.78 o
 -21  13   4     6948.28     7079.65    306.70 o
  11  15   0     6964.37     6917.36    296.62 o
   8   2  24     6964.53     7105.48    216.93 o
  22   8   2     6975.29     7210.80    274.86 o
   5  11  20     6976.19     6864.37    223.72 o
  -2  14  23     6976.90     6773.62    237.23 o
  -5   9  11     6977.69     6957.11    216.97 o
  24   6   0     6979.62     6911.40    255.39 o
  15  13  13     6979.73     7075.01    249.94 o
 -25   7  15     6980.25     6656.38    327.95 o
   9   9  20     6989.58     7052.49    237.82 o
   8  16  15     6990.00     6932.60    216.30 o
 -17  13   3     6990.88     6981.61    286.44 o
   9  13  23     6994.12     6945.18    272.26 o
  -6  12  27     6999.33     7038.58    272.90 o
  -1  11  18     7008.50     6878.28    221.70 o
  -3   9  22     7009.19     7104.16    254.65 o
  11   7  18     7014.24     7179.01    227.01 o
 -12  16  17     7016.26     6839.20    428.66 o
  -3   3  27     7018.28     7090.25    264.78 o
   8   2  22     7019.86     7102.83    208.19 o
 -22  12  10     7021.55     7253.86    461.75 o
 -11   9  29     7023.79     6853.11    298.68 o
  -2  12  12     7025.32     7206.83    204.14 o
  -1   5  16     7033.02     6814.69    218.35 o
 -12   0  24     7033.21     7236.63    302.56 o
   5   9   7     7033.88     7634.73    199.36 o
  10  12  21     7034.09     6989.56    247.27 o
   4   6  25     7036.10     7039.24    222.33 o
 -23  11   7     7039.09     7118.07    369.10 o
  10  10  26     7039.87     7156.49    257.33 o
 -14   6  28     7040.39     6937.90    295.26 o
  16   6   4     7046.00     7077.66    210.21 o
   9   7  13     7049.55     6910.74    203.53 o
 -16  14   9     7050.03     6937.23    375.35 o
  12  14  12     7054.58     7073.69    216.94 o
  15   9  14     7055.48     6982.94    239.86 o
   2  16  12     7056.06     7012.75    238.50 o
  -9  11   7     7059.15     7251.87    368.33 o
 -15  13  10     7061.44     6973.67    306.07 o
 -21   9   3     7061.60     7763.24    289.52 o
   6  14  16     7061.79     7169.73    223.65 o
  26   0   2     7062.92     7064.41    334.49 o
  -2   2   9     7070.12     6810.72    184.06 o
 -14   8   9     7070.50     7116.08    270.17 o
  -5  13  22     7071.27     7317.45    245.82 o
 -15   9  10     7073.11     7016.06    281.02 o
   9  11  20     7076.03     7098.86    240.50 o
   8  10  22     7079.04     7011.42    252.66 o
 -15  13  13     7079.85     6890.20    306.79 o
 -10  16   5     7080.30     6643.79    443.93 o
   7   9  12     7084.01     7114.09    202.14 o
  18   6   9     7088.55     7090.25    231.74 o
   2  12  24     7094.95     6966.38    254.70 o
   4  14   5     7096.38     7529.41    237.01 o
 -20  14   5     7097.97     7163.11    339.19 o
  12   8  19     7098.43     6988.90    231.77 o
   7  13  14     7099.99     7081.64    212.23 o
  14   2  18     7109.39     7096.21    219.63 o
  -4   6  25     7117.42     6935.91    247.29 o
   2   8   7     7119.65     7177.68    175.95 o
 -15   9   6     7123.13     7142.58    310.73 o
  11  13   6     7124.52     7143.90    270.84 o
   3  15  18     7125.21     7255.84    228.33 o
  -7  15  18     7127.26     7174.37    262.73 o
  -1  17   8     7128.22     7166.42    339.86 o
  15  11  17     7128.24     7381.04    241.77 o
  -4   6  19     7128.82     7004.80    231.09 o
   5   3  12     7130.64     7032.62    198.13 o
 -19   1  21     7134.25     7449.93    302.47 o
  21   5  19     7135.67     7088.92    244.54 o
   3   9  24     7140.71     6964.39    231.10 o
  -3  13  13     7143.86     7026.66    208.21 o
  24  10   2     7146.23     6945.18    336.60 o
   2   8  27     7147.88     7128.00    243.18 o
 -10   6  22     7150.12     7219.41    253.27 o
  -6   6  21     7154.58     6871.66    233.15 o
   6   2  30     7155.26     7338.64    278.87 o
   8   8  15     7156.30     7068.39    207.53 o
 -11  13   5     7157.20     7110.78    412.70 o
  -4  12  25     7158.00     7015.40    258.06 o
   5   3  21     7159.79     6994.86    209.56 o
 -12   8  17     7162.00     7110.12    272.20 o
  16   6   9     7176.58     7110.12    217.60 o
 -18   4  15     7177.12     6779.58    275.03 o
  17   1   1     7177.45     7177.02    231.72 o
  14  12  16     7179.69     7050.50    231.08 o
  13  11  21     7180.71     7299.56    254.59 o
  -3   3  22     7181.14     6980.29    220.33 o
 -19   9  14     7181.54     7044.54    344.01 o
 -13  17   4     7182.13     7316.78    396.17 o
 -20   4  10     7183.77     6969.03    247.95 o
 -13   5  23     7184.89     7254.52    250.56 o
  -7  11  22     7201.12     7077.00    263.43 o
  15   9   3     7202.78     6986.25    206.87 o
 -13  13   4     7206.75     7485.69    299.08 o
  10  12   8     7213.86     7055.14    210.89 o
  18  10  14     7214.86     7480.40    266.67 o
  12   4  28     7220.64     7289.63    243.81 o
 -12  12  22     7221.76     7333.34    410.47 o
 -21   9   1     7225.64     7292.94    278.88 o
 -27   5  11     7228.07     7372.43    395.45 o
 -21   7   2     7244.66     7047.85    270.87 o
 -19  13   8     7245.88     7363.81    370.98 o
  -9   3  31     7247.34     7147.21    289.75 o
   2   2   1     7249.46     7564.52    187.29 o
  -6   4  20     7251.92     7221.40    227.67 o
 -13   5  22     7254.92     7007.45    241.20 o
 -13   3  18     7255.54     7291.61    218.24 o
 -11   1  14     7255.84     7557.90    208.10 o
  28   2   6     7255.86     7547.30    441.65 o
 -28   4   8     7257.31     7441.31    294.36 o
  18   2  24     7257.82     7541.34    315.28 o
  -9  11  21     7260.79     7208.15    257.32 o
   9  13   5     7262.95     7036.59    213.59 o
   0  14  11     7263.67     7281.02    196.73 o
  -9  15  20     7265.42     7267.10    337.09 o
  -6  16  21     7269.46     7389.65    273.45 o
 -19   7  25     7269.84     7214.78    310.02 o
  -4  18   7     7270.16     7155.16    314.11 o
 -15  11   9     7278.21     7043.88    297.91 o
   0   8  24     7283.91     7330.03    236.39 o
  11  13  12     7287.42     7411.51    221.57 o
  16  10  17     7290.17     7591.68    249.12 o
  -8  12  27     7291.13     7409.52    291.00 o
   4   6  15     7295.88     7041.89    218.29 o
 -11   5  20     7296.00     7136.61    245.88 o
   2   6  21     7297.19     6949.16    215.63 o
  12  10  12     7297.33     7296.91    241.12 o
 -19   3  21     7303.72     7188.28    301.23 o
  17   9   6     7303.92     7330.69    243.80 o
 -16   6  16     7304.28     7550.61    271.37 o
  15   7  14     7311.12     7296.91    241.79 o
  -4   2  11     7312.50     7325.40    194.04 o
 -19  15   8     7313.22     7333.34    384.59 o
  -2  10  10     7313.25     7085.61    192.74 o
   9  15  12     7317.80     7292.94    216.89 o
  -7   5  25     7318.21     7662.55    268.64 o
 -20  10   5     7320.02     7369.78    515.07 o
   7   3  22     7320.04     7213.45    210.18 o
  12   6   3     7320.05     7401.57    208.80 o
 -15  15  12     7320.16     7286.31    323.53 o
  11   3  23     7323.94     7336.66    220.91 o
 -11  11  20     7324.16     7518.15    277.45 o
  12  16  13     7331.37     7208.81    236.43 o
  -5   9  15     7333.05     7155.82    239.13 o
 -23   1   5     7333.82     7518.15    239.04 o
  10   2   2     7338.37     7481.06    226.26 o
  21   7  15     7341.76     7150.52    265.43 o
 -11   9  25     7342.39     7398.92    274.12 o
  20   8  16     7343.32     7307.51    268.75 o
  -6   8  30     7343.80     7178.34    275.55 o
  25   3   9     7346.11     7109.46    271.52 o
  -8   8  21     7347.13     7329.37    245.82 o
  -3  15  22     7347.89     7454.56    245.79 o
  -9   9  14     7347.91     7334.67    216.21 o
  -3   5  22     7349.25     7174.37    245.87 o
   1  11  26     7349.35     7584.39    278.78 o
 -13  11  14     7351.95     7416.14    277.49 o
 -10   6  25     7351.96     7568.49    262.60 o
   8  14  20     7356.53     7407.53    248.49 o
 -20   8  10     7358.19     7192.92    276.90 o
  23   5  13     7362.97     7153.17    262.73 o
  -3   1  27     7364.42     7370.44    272.11 o
   5  13  11     7364.69     7537.36    210.12 o
  -7   7  29     7365.06     7071.70    278.29 o
   5   7  21     7365.22     7183.64    241.15 o
  15  11  22     7367.22     7330.69    264.02 o
  11   5  23     7367.57     7523.45    228.94 o
 -20  12  11     7368.99     7124.03    428.38 o
   9   7  14     7369.24     7213.45    212.20 o
  -9   7  20     7369.29     7199.54    240.47 o
   6  14  19     7372.19     7440.65    240.40 o
  -5   3  14     7381.23     7433.37    212.83 o
   1  15   4     7387.38     7205.50    222.96 o
  19   5   7     7394.17     7556.57    241.05 o
 -22   6   1     7394.36     7594.99    267.98 o
 -15   9  16     7395.03     7316.78    287.66 o
 -24   8   6     7402.43     7310.82    305.24 o
   6   8  24     7405.21     7399.58    260.63 o
 -10   2   3     7406.14     7803.64    197.32 o
   1  17  18     7406.99     7228.69    282.29 o
 -18   8  17     7410.30     7322.08    442.54 o
 -17  13   6     7415.56     7697.66    355.16 o
  -5  13  12     7420.70     7372.43    268.73 o
  14  14   5     7424.65     7516.83    264.64 o
  -7   5  24     7429.09     7418.79    257.93 o
  -4  12  14     7439.42     7399.58    220.23 o
  -4   4  13     7439.43     7394.28    233.01 o
   9   5   0     7440.89     7784.43    218.80 o
  -3   9  20     7442.82     7565.84    292.29 o
   4  14  22     7444.63     7969.90    270.57 o
   1   3   8     7445.08     7451.25    196.70 o
  -9   3  14     7445.27     7222.06    212.20 o
   7   9  29     7445.28     7363.81    270.76 o
  26   2   6     7450.17     7216.10    324.24 o
  -8   4   1     7451.49     7396.27    202.76 o
 -10  12   2     7462.04     7650.63    247.75 o
   8   4  23     7467.65     7441.31    214.84 o
   3   3  11     7472.80     7797.68    208.73 o
  -7   1  25     7477.07     7504.90    256.55 o
 -19  13   2     7477.74     7192.92    323.57 o
 -11   5   8     7480.20     7235.97    204.80 o
  -8  12  15     7482.76     7220.08    310.02 o
 -12   0  12     7485.49     7374.41    245.14 o
   1  15  15     7486.51     7478.41    214.16 o
  -9   9  26     7487.11     7674.48    304.41 o
   4  12  18     7494.86     7679.78    245.05 o
 -17   9  21     7501.64     7565.84    359.99 o
  10   8  19     7514.32     7422.77    235.02 o
 -18  10   3     7516.78     7391.63    272.77 o
  -9  13  23     7519.28     7579.75    271.36 o
 -12   4  30     7520.07     7691.70    395.91 o
   3  11   0     7520.09     7326.72    391.40 o
  -1  15  11     7523.22     7367.79    272.11 o
  -2   0  32     7523.57     7520.80    346.45 o
 -17   5  29     7525.46     7549.28    334.91 o
 -15  11  15     7530.42     7358.52    285.61 o
   1  13  10     7533.15     7459.20    197.37 o
   3  13   6     7533.74     7414.16    215.52 o
  22   6   8     7535.74     7671.16    252.46 o
 -14  10   6     7537.24     7280.35    283.62 o
  -6   0  32     7537.25     6963.07    337.95 o
  -9   1   8     7538.11     7381.70    196.72 o
  -5  19   4     7542.69     7283.66    371.03 o
   9  13  17     7549.45     7460.52    238.38 o
  -4   4  26     7551.27     7791.06    277.36 o
  17  15   6     7556.24     7586.38    276.75 o
  13  15  16     7556.30     7670.50    253.81 o
 -12   4  19     7559.39     7775.82    244.36 o
  -5  11  18     7562.18     7314.80    238.42 o
  18   8  20     7565.34     7765.89    259.84 o
  26   6   6     7565.67     7755.95    292.89 o
 -16  14   4     7566.26     7137.28    279.62 o
 -22   4  14     7569.94     7837.42    272.63 o
  16   2  10     7574.52     7383.69    222.92 o
 -22   2  18     7575.06     7549.95    293.65 o
  17  11   6     7576.36     7406.87    310.61 o
 -18  10  17     7576.47     7627.45    433.40 o
  -4   8  25     7576.63     7471.78    317.34 o
   3  11  16     7577.82     7838.09    236.94 o
  -9  11   1     7579.23     7462.51    226.94 o
   6  14  13     7579.44     7605.59    218.84 o
   5   1  14     7583.19     7508.22    196.69 o
   1  13  11     7589.39     7489.67    200.05 o
  19   9  17     7589.72     7718.19    289.53 o
  16  12   5     7590.98     7345.27    460.29 o
   8   6  24     7591.64     7908.30    249.03 o
   0  16  15     7592.95     7591.68    234.98 o
 -12  14   1     7593.61     7539.35    269.35 o
 -17   9  18     7595.98     7687.06    349.75 o
  -8   4   7     7597.51     7620.82    202.04 o
   9   7   6     7600.18     7663.22    233.62 o
   0  14  23     7600.86     7509.54    260.59 o
  15  15   2     7604.13     7643.34    331.48 o
  -8  14   1     7605.60     7585.72    217.50 o
  21   7   4     7608.11     7816.23    285.45 o
   4  12  25     7610.17     7467.15    262.63 o
  -7  13  10     7612.78     7361.16    277.51 o
  17   9   9     7615.02     7785.10    273.99 o
  10  14  21     7619.53     7481.72    258.58 o
 -24   8  10     7625.29     7819.54    371.37 o
  -7   3   8     7628.18     8128.21    230.15 o
 -24  10   4     7628.79     7875.84    313.79 o
  -1  17   6     7630.24     7413.49    249.84 o
  21   7   7     7630.72     7651.29    264.59 o
  21   1  21     7631.11     7614.86    298.35 o
  13  11  16     7631.35     7849.35    242.99 o
 -21   5  19     7632.55     7529.41    302.44 o
  17   5   2     7632.91     7607.57    270.00 o
  -9  11   5     7643.71     7672.49    272.00 o
  14  14  11     7647.90     7516.16    244.42 o
  -8   8   2     7652.20     7303.54    189.35 o
 -19  11  17     7652.43     7559.88    436.18 o
  -1  11  26     7657.74     7736.74    265.92 o
   7   5   0     7657.78     7802.98    210.74 o
  -5   3  17     7658.23     7807.62    266.57 o
 -12   8  25     7658.43     7852.00    298.26 o
 -21   5  23     7660.01     7765.89    315.18 o
  15   3   3     7662.00     7647.98    224.21 o
  15   1   9     7662.86     7645.33    217.49 o
  11   9  18     7663.86     7456.55    232.32 o
  18   6   3     7665.22     7579.09    227.58 o
  -6  10  28     7673.28     7529.41    298.38 o
  25   5   9     7676.00     7449.93    266.68 o
   2   6   9     7676.82     7653.94    197.34 o
  17   3  21     7684.29     7742.04    244.36 o
  -2   8   3     7687.17     7861.27    187.25 o
   3  15   9     7703.20     7559.88    247.10 o
  22   8  16     7704.30     7548.62    282.17 o
 -12   4   7     7707.15     7606.91    243.73 o
  13   7   2     7707.98     7706.93    217.47 o
  14  14   7     7710.68     7602.94    288.90 o
   3   9  22     7715.90     7916.91    253.74 o
   4   8   7     7717.95     7845.37    216.10 o
  22   4   8     7720.24     7822.19    255.11 o
   1   9  27     7720.75     7670.50    255.83 o
   9  19   0     7722.48     7679.11    376.21 o
  15  11   1     7723.81     7837.42    399.21 o
 -14   6  13     7728.76     7802.98    298.95 o
 -15  11  10     7733.64     7895.05    320.54 o
  -5   9  22     7734.78     7553.92    284.19 o
 -16   8  13     7742.99     7522.79    480.62 o
   4  20   1     7744.87     7460.52    303.82 o
   5  15   5     7747.69     7447.28    237.71 o
 -15  15  10     7751.90     7226.70    674.14 o
 -20   4  26     7752.32     7736.08    292.90 o
   8  14  11     7753.92     7757.94    220.82 o
   7  17   8     7755.19     7757.28    263.89 o
 -21   5   2     7757.21     7628.77    267.97 o
  -4   8  12     7767.72     7866.57    237.61 o
  11   9  27     7772.98     7775.16    266.58 o
   6  18   5     7775.17     7715.54    263.90 o
   7  13   3     7775.95     7693.69    208.07 o
 -12  10  28     7784.95     8097.74    325.19 o
   5   9  20     7791.24     7993.09    255.07 o
  18  12  15     7791.37     7844.05    265.89 o
 -12  10   1     7794.03     7797.02    250.41 o
  24   6  10     7797.17     7416.14    257.25 o
  -6  10  27     7802.68     7749.99    295.60 o
   9  13  15     7806.37     7839.41    234.25 o
   1   1  14     7806.83     7530.74    211.46 o
   8   4  28     7810.19     8022.89    268.53 o
 -19   1  15     7810.34     7810.27    296.92 o
  17   7  14     7810.60     7709.58    257.17 o
 -25   7   3     7817.90     7924.20    284.74 o
   1  15   1     7819.02     7697.66    226.21 o
  18   2  26     7823.52     7777.15    304.37 o
  11   7   2     7823.59     7753.96    222.84 o
  -6  12  16     7825.53     7720.84    255.82 o
   7  15  20     7827.43     7889.09    255.10 o
   0   0  30     7827.64     8056.68    340.76 o
 -14  14  16     7830.38     8242.15    355.57 o
  20  10   4     7835.40     7967.25    431.77 o
  16   4  22     7843.12     7721.51    236.97 o
   2   6   1     7845.11     7882.47    183.89 o
 -15  11  21     7845.53     7808.28    346.30 o
  11  15  18     7847.61     7796.36    247.72 o
 -17   9   6     7857.06     7678.45    325.37 o
  11  13  10     7861.36     7843.39    228.20 o
   4  10  25     7861.74     7955.33    256.42 o
   5  17  16     7862.06     7644.01    280.78 o
  20   8  18     7865.30     7681.76    278.75 o
  -2  12  16     7867.95     7761.91    229.56 o
 -14   8  19     7869.79     7979.84    335.38 o
  16  12   0     7870.20     7831.46    254.44 o
  14   2   9     7871.69     7940.76    226.83 o
  16   6  26     7874.79     7968.58    257.77 o
 -14  10   7     7877.29     7600.29    244.40 o
   4  18   7     7881.91     7634.07    371.48 o
 -19  11   2     7887.19     7925.52    278.67 o
 -15   5   3     7891.67     8043.43    491.04 o
  16  16   5     7892.73     7819.54    353.74 o
 -13   3  15     7892.77     8019.58    257.08 o
 -15  13  15     7894.47     7887.77    526.79 o
  11   1  11     7894.90     7565.18    223.55 o
   7  15   0     7896.43     7734.75    257.16 o
  -8   8  17     7897.37     7626.12    259.88 o
 -19  11   6     7898.57     7887.10    357.77 o
  22  12   4     7899.96     8146.10    407.16 o
  13   9   3     7903.59     7612.21    249.78 o
   0  12  27     7904.20     8167.30    281.29 o
 -14  12   8     7910.33     8273.28    308.91 o
  13   7   9     7910.46     7782.45    258.49 o
  13   7  25     7913.25     7688.39    245.05 o
  -6   8  27     7917.81     8089.13    336.01 o
   5   7  22     7922.49     8136.16    265.13 o
  -1  13  17     7924.63     7823.51    234.93 o
 -15   5  18     7928.68     7748.66    286.82 o
 -16   0  20     7929.30     7758.60    290.87 o
  -4  12  11     7931.00     7912.94    249.03 o
  -2  10  23     7932.01     7846.04    261.84 o
   1  11  16     7934.12     7894.39    267.22 o
 -12  10  20     7937.07     7742.04    357.17 o
  22   4   7     7939.40     7872.53    249.71 o
  -2   0  18     7941.72     7528.75    324.09 o
  -6   2  13     7942.69     7563.86    214.14 o
  19   7  11     7945.09     8156.04    263.78 o
  -1   9  29     7947.82     7995.07    277.30 o
   2  10  21     7951.39     8147.42    250.32 o
   5   7  20     7952.71     7913.60    263.17 o
   3  13   7     7954.58     8105.69    211.36 o
  -6   8   3     7963.71     8233.54    248.95 o
 -22   0  18     7969.08     8360.05    434.89 o
  -7   7  25     7972.26     7777.15    264.56 o
  -2   8   5     7973.90     8051.38    193.92 o
 -15  11  19     7979.87     7616.19    313.22 o
   6   6  11     7982.71     7843.39    204.69 o
  -9   5  27     7986.85     8103.04    267.83 o
  12  12  10     7992.81     7835.44    257.13 o
  -1  11  25     7998.48     7820.86    276.00 o
   1   9  23     7999.85     7835.44    243.67 o
  -3  11  22     8003.24     7971.23    261.81 o
  10   6  13     8003.85     7810.93    224.17 o
  15   9  20     8004.30     7879.16    263.18 o
   1  13   8     8004.47     8169.95    212.02 o
   7   1   0     8013.72     7691.70    183.25 o
 -13   5  16     8014.79     7734.09    274.68 o
  10   2  13     8019.54     7802.32    218.80 o
 -16   4   2     8022.67     8024.88    268.53 o
  21   5   5     8024.46     8066.61    265.15 o
 -13   7   4     8024.77     7835.44    228.20 o
  -9   7  14     8027.20     8104.37    236.21 o
   0  16  21     8030.12     8498.49    264.36 o
  -3   9   3     8041.66     8058.66    194.59 o
  -5   9   8     8042.00     8154.05    256.37 o
   1  15  12     8042.84     8042.77    216.07 o
  -8  16  15     8044.34     8199.75    289.37 o
  13   3   2     8045.66     7724.16    220.16 o
   3   7  25     8050.14     7919.56    251.72 o
  19   5  17     8051.44     8409.73    279.87 o
   6  12  13     8052.20     7956.66    222.80 o
  -6   2  28     8055.20     8117.62    278.61 o
   7  13  11     8059.54     8216.31    226.78 o
  11   3  10     8070.12     8215.65    232.82 o
  23   7   5     8070.40     7871.87    300.95 o
   9  11  15     8072.35     8026.87    240.93 o
   8   6   1     8072.82     7895.05    244.33 o
   4  18  13     8077.40     8283.88    302.83 o
 -11  11  23     8089.33     8022.89    352.29 o
   4   8   5     8089.97     7679.78    193.31 o
 -17  15   6     8098.99     8197.77    412.56 o
  11   3   5     8101.53     8206.38    209.33 o
   8  12   0     8108.77     8100.39    295.47 o
  -5  11   9     8109.93     8227.57    401.00 o
   4  14  18     8117.11     8165.97    303.55 o
 -20   6  16     8117.23     8267.32    364.36 o
   8  14   6     8118.81     8256.06    237.52 o
  23   7  13     8118.96     7924.86    289.46 o
 -18   6   9     8119.11     8046.74    273.24 o
   9  11  12     8121.15     8297.12    229.45 o
   7   9  14     8124.36     8038.13    232.86 o
 -28   4   2     8127.62     8311.70    323.75 o
  10  16   3     8128.83     7979.84    271.24 o
  19  11   1     8137.25     8615.74    329.71 o
 -16  12   9     8141.89     8005.01    327.93 o
 -19  13   5     8146.49     7901.68    587.88 o
  -8  12  18     8148.72     8058.00    259.09 o
  -2   2   3     8154.02     8371.98    226.75 o
 -14   6   7     8155.09     8126.89    306.94 o
  -5   1   8     8167.05     7943.41    261.82 o
 -20   8   5     8168.81     8417.68    348.72 o
 -21   5   3     8173.00     8106.36    281.98 o
 -12   6  26     8174.74     8418.34    331.82 o
 -15   3  18     8176.25     8101.72    266.49 o
  -4   2  12     8187.08     8011.63    212.04 o
   0   8   5     8190.52     8258.71    197.25 o
 -16   4   9     8192.57     8151.40    277.25 o
 -18   8   5     8194.55     8042.77    327.91 o
   7   1   4     8197.58     7863.92    185.24 o
 -26   6  12     8198.35     8177.89    352.89 o
 -13  15   4     8199.88     8136.83    365.10 o
 -12  18   5     8201.56     7557.90    365.42 o
   4  14   1     8209.25     8332.89    247.59 o
  10  12  18     8209.73     8368.66    261.70 o
 -25   3  13     8217.09     8059.33    295.49 o
   9  11   5     8217.21     8096.42    230.83 o
  -8   4   9     8219.02     8256.72    218.71 o
   2  16  13     8221.14     8474.65    268.41 o
  -7  11  24     8222.99     8230.89    302.17 o
  -3  19   2     8226.26     8254.73    352.85 o
   0  14  14     8233.25     8297.12    227.43 o
  11  11  24     8234.98     7928.83    278.67 o
 -20  10  14     8235.50     8373.96    389.38 o
   4  10  12     8241.95     8178.56    211.34 o
  11  13  13     8244.13     8167.96    243.59 o
   5  15   4     8253.04     8554.80    259.64 o
  13   5  16     8256.34     8216.31    245.60 o
   3  15   7     8258.08     8538.90    262.34 o
   6  10  19     8266.76     8388.53    261.03 o
  -9   7   7     8269.70     8496.50    308.16 o
  18  12   2     8272.01     8311.03    352.15 o
 -10  10  16     8272.94     8252.74    289.35 o
   1  11  11     8274.98     8358.06    217.35 o
   1   7  24     8275.75     8175.91    248.97 o
   5  17   8     8280.22     8558.77    291.28 o
 -15   9  19     8280.77     8044.75    351.60 o
  24   2  10     8283.31     8350.12    290.67 o
 -15  13  16     8285.56     8059.99    343.47 o
   6  12  22     8286.01     8110.99    265.14 o
   0   8  17     8290.39     8035.48    230.85 o
  -1  15  20     8296.76     8472.66    258.99 o
 -21   3  23     8299.87     8484.58    343.96 o
   3   9  25     8301.01     8240.16    261.74 o
 -14  12  12     8302.35     8328.26    317.67 o
 -17   5  11     8304.15     8341.51    324.41 o
  -6  12  18     8305.96     8100.39    271.87 o
   3  13  21     8306.53     8114.97    266.48 o
 -19   3  19     8308.88     8505.12    325.03 o
  23   3  17     8309.25     8196.44    325.82 o
 -26   0  18     8314.14     8635.61    388.56 o
   7  13  17     8314.99     8487.89    256.29 o
 -14   4  11     8320.93     8597.19    286.55 o
 -14   8  12     8326.54     8232.21    308.25 o
  -5  11   5     8327.84     8533.60    216.65 o
 -14  14   7     8327.93     8075.89    327.22 o
  -4  16  13     8335.53     8408.41    269.77 o
   3  13  13     8337.45     8373.96    224.06 o
   0   4   9     8337.62     8825.05    238.75 o
  24  10   8     8339.27     8222.27    368.44 o
  -1  13  18     8345.99     8373.30    249.59 o
   3  11  27     8346.45     8388.53    273.82 o
  13  13  13     8346.81     8309.05    262.39 o
 -13  11   1     8347.02     8377.27    270.45 o
   3  13   9     8355.13     8409.73    216.00 o
  -5  19  10     8363.52     8399.13    352.79 o
 -22   2  14     8363.75     8403.11    279.20 o
   9  13  11     8368.28     8433.58    236.81 o
 -25   5   7     8378.90     7882.47    664.47 o
 -25   7   7     8383.32     8576.65    354.74 o
   0  10   4     8383.60     8489.88    217.33 o
  19   1  11     8387.84     8164.65    261.08 o
   4  12  22     8389.25     8242.81    272.51 o
   1   9  20     8391.91     8491.21    252.93 o
  20   6  16     8394.48     8461.40    285.92 o
  -2  16   2     8394.61     8399.13    265.73 o
   6  10  11     8395.18     8498.49    238.81 o
  13   9  16     8396.35     8198.43    246.94 o
   8  10  18     8397.76     8103.04    250.33 o
   0  16   0     8401.57     8071.25    320.47 o
   8  14   9     8407.05     8538.24    232.76 o
  11   7   6     8409.88     8373.96    248.25 o
  -7  11  27     8410.44     8540.89    358.81 o
  -1   1  14     8413.19     8776.03    275.73 o
 -12   2   1     8413.93     8819.09    242.78 o
  19   1  23     8414.18     8449.47    299.40 o
 -21   7  19     8417.63     8325.61    389.40 o
  -4   6  30     8421.61     8209.03    312.98 o
  12  18   7     8430.42     8273.94    294.07 o
 -23   5  21     8438.58     8374.62    329.81 o
  13   7  10     8441.36     8604.47    260.97 o
   6   2  12     8446.73     8365.35    215.34 o
 -15   3  10     8452.63     8146.76    273.21 o
 -13  15  16     8455.12     8071.91    428.29 o
   9  13   2     8457.90     8626.33    258.28 o
  -6  12  13     8460.24     8740.27    330.34 o
 -20   8  20     8463.66     8400.46    391.40 o
  16  12  11     8470.77     8548.17    440.20 o
  11   5  18     8472.31     8279.24    236.84 o
  12   6   1     8472.76     8470.01    227.40 o
   7   9  25     8477.64     8509.75    293.32 o
   9   9  14     8478.61     8672.70    240.12 o
  19   3  23     8481.59     8954.88    330.94 o
 -12  12  14     8493.81     8195.78    325.82 o
   5   7   3     8494.46     8269.97    211.33 o
  -9  11   2     8498.22     8686.61    251.54 o
  -1  19   8     8499.67     8462.72    310.19 o
 -19   7  13     8506.70     8307.72    471.01 o
  -4  10  25     8506.98     8630.31    286.54 o
   1  15  18     8507.73     8832.34    250.17 o
 -16  12   4     8510.18     8593.88    336.48 o
  -6  16  13     8514.66     8777.36    279.77 o
 -10  14   6     8518.91     8711.12    525.93 o
   7   9  19     8519.64     8464.71    265.72 o
   4  16   5     8525.30     8699.86    279.12 o
  14   4  24     8525.67     8371.98    279.21 o
   3  13  12     8526.04     8778.02    231.37 o
 -22  12   7     8531.89     8662.77    406.85 o
  14   4   0     8532.26     8543.53    241.49 o
  12  12  12     8534.13     8463.39    246.21 o
  16   6  22     8534.78     8607.12    256.94 o
  -4   8  20     8553.09     8403.77    289.31 o
   3   7   0     8556.10     8830.35    207.22 o
  24   8   2     8557.37     8579.30    312.18 o
  11   1   5     8560.05     8679.33    213.95 o
   5   7  10     8563.21     8751.53    220.64 o
 -22  10   7     8564.98     7987.79    369.92 o
  28   6   0     8565.72     8588.58    309.48 o
  13   1  17     8569.51     8582.62    238.13 o
  15  15   8     8573.36     8802.53    358.70 o
  -7  15   6     8573.59     8598.51    345.26 o
 -15   1  31     8575.20     8296.46    375.86 o
  23   9   5     8576.36     8975.41    492.28 o
   0   6   1     8576.45     8218.96    203.96 o
  22   0   8     8580.76     8487.23    554.20 o
   2  16  21     8581.24     8425.63    264.38 o
 -17  11  21     8592.50     8632.30    397.37 o
  26   6   2     8597.04     8815.78    316.15 o
 -11  15  11     8597.10     8844.92    454.95 o
 -18   8  18     8597.37     8932.36    385.70 o
  -5  13  18     8604.81     8501.80    254.27 o
  -8  10  26     8605.20     8409.07    327.09 o
   0   6  13     8612.59     8297.79    240.87 o
 -15   7  18     8615.30     8385.89    337.91 o
  16   6   5     8616.55     8701.18    296.63 o
   0   6  21     8618.89     8623.02    252.23 o
  10  14   6     8626.50     8791.93    299.97 o
   1  13   4     8630.44     8715.76    245.49 o
   4   4  17     8635.05     8407.08    232.79 o
  -4  18  13     8635.56     8562.74    308.81 o
  -5  11   6     8637.40     8397.81    254.97 o
  12  12   9     8637.80     8880.69    383.70 o
  12   8  15     8641.63     8691.91    256.25 o
  20  10   0     8644.52     8727.68    309.43 o
  19   9   0     8649.75     9088.02    307.97 o
  21   1   9     8650.47     8341.51    252.29 o
  16   8  20     8658.15     8554.80    268.39 o
 -19   9  23     8658.87     8805.18    366.13 o
   3   3  16     8660.03     8578.64    244.17 o
 -10   6  32     8660.05     8549.50    324.34 o
   1  17  12     8661.03     8885.99    281.09 o
  12  16   1     8661.64     8914.47    510.05 o
  15   5   8     8666.84     8761.46    242.12 o
 -11  11  10     8668.91     8208.36    301.51 o
  11   3  29     8675.06     8926.40    347.83 o
 -18   2  11     8677.25     8679.99    281.82 o
  -9   9  24     8678.14     8358.06    316.98 o
  26   0  12     8681.67     8663.43    418.38 o
 -10   6  28     8682.50     8299.77    305.52 o
  14  12   2     8689.25     8567.38    329.06 o
 -13  13   5     8692.23     8772.06    395.94 o
  20   4  16     8694.58     8660.12    271.73 o
  -1   5  20     8700.09     8614.41    249.54 o
  -3   5   2     8702.20     8929.05    203.86 o
  -3  15  16     8702.98     9048.28    250.13 o
  13  13  16     8704.00     8642.23    268.37 o
  13  13   1     8704.44     9007.87    335.65 o
  19   9   6     8704.66     8768.09    400.69 o
  12  12  15     8707.97     8540.89    244.18 o
   8  16   9     8709.50     8737.62    265.65 o
  -1   7  29     8710.66     8503.79    282.54 o
  20   2  16     8719.82     8491.21    281.20 o
 -18   4   4     8724.89     8605.14    384.51 o
  -3  11  23     8729.42     8627.66    279.14 o
  11  13  16     8738.56     8657.47    262.98 o
  -8  12  20     8741.59     8556.78    275.79 o
   9  11   4     8755.84     8860.82    401.32 o
 -10  12  20     8757.29     8560.09    300.04 o
   7   7  31     8758.62     8527.64    308.82 o
  15   7   8     8759.68     9238.38    266.88 o
  27   5   3     8762.38     8320.31    310.92 o
  21   9   4     8764.30     9116.50    341.01 o
   6   8   6     8764.39     8972.10    301.94 o
   6  16  13     8765.18     8931.70    308.69 o
  16   6  17     8769.52     8955.54    275.69 o
   3   9  18     8770.01     8905.86    259.56 o
   0  12  20     8773.65     8668.06    269.70 o
  -6  12   9     8773.69     8921.76    301.28 o
 -17   1   5     8773.93     8564.73    233.43 o
  -8  14   5     8774.85     8617.06    336.47 o
  18   4   3     8776.25     8597.85    283.19 o
   4  10  15     8777.92     8530.95    238.81 o
  -6   8  13     8780.80     8850.88    265.63 o
 -18  10  20     8783.50     8935.01    395.18 o
  -2  10  16     8786.38     8696.55    251.54 o
  -3  11  16     8786.59     9038.34    264.91 o
  -5   9  18     8787.94     8743.58    278.43 o
  22   2  12     8794.28     8784.65    291.22 o
   3   9  27     8794.57     8713.11    278.44 o
 -10   6  23     8800.59     8811.80    294.58 o
 -23   9   1     8802.12     8727.68    315.50 o
   1   9  16     8810.08     8617.72    241.48 o
 -21   5  10     8813.71     8495.84    294.00 o
   1   7  27     8814.88     8971.44    282.41 o
   6  12  16     8815.81     8730.99    256.91 o
   0   6   4     8817.49     8913.81    208.55 o
  19   7   4     8819.98     8696.55    255.57 o
   0  12   2     8825.07     8996.61    227.98 o
   2  14   7     8829.10     8988.00    254.17 o
 -10  14  12     8830.04     8256.06    529.12 o
  22  10  10     8830.74     8654.82    296.64 o
  19   5  13     8833.19     8633.62    273.75 o
  -9  11  17     8840.86     9197.98    277.65 o
 -15   7   6     8841.40     8729.00    322.92 o
 -14  16   1     8841.41     8840.29    436.61 o
 -23   1  15     8856.03     9043.64    297.88 o
   8   4  22     8861.13     8750.20    278.43 o
 -16  12  18     8863.07     8730.99    326.97 o
   7   9   6     8866.71     8802.53    273.71 o
   6   2  32     8867.65     8869.43    318.83 o
  18   8   4     8869.79     8576.65    254.26 o
  -9  15   9     8874.57     8813.79    410.83 o
   7  13  13     8876.46     8747.55    243.47 o
  -6   2  26     8876.60     8716.42    282.48 o
   5  19   2     8877.29     8901.89    331.64 o
  21   9   1     8879.07     9139.69    289.10 o
 -16   6  21     8879.44     8814.45    329.64 o
 -16   4  30     8880.64     9399.35    396.99 o
  11   3   0     8888.07     8802.53    242.78 o
  18  10   3     8893.09     9078.09    282.39 o
  14   2  20     8895.32     8976.08    257.53 o
 -28   0   6     8899.30     9003.90    452.13 o
  -6   0  28     8901.15     9175.46    355.17 o
   5   9  17     8904.53     9071.46    264.90 o
  -3  13  20     8906.39     9082.72    277.00 o
  17   5   6     8916.65     8796.57    264.29 o
 -16  10  15     8917.31     8797.23    322.90 o
 -10  10  12     8917.44     9191.35    298.51 o
  23   1  11     8919.42     8834.99    321.54 o
   9   7   5     8919.46     9239.05    253.45 o
 -11  17   2     8920.10     8556.78    379.11 o
  15  13  11     8927.86     8898.58    469.20 o
   6   6  17     8929.38     8752.85    256.23 o
  13  11  14     8936.89     8955.54    252.16 o
   9   7  27     8937.79     9110.54    285.74 o
 -16  12  12     8941.71     8909.84    335.68 o
 -14  12   5     8948.52     8838.96    302.65 o
  19   5  21     8970.41     8917.79    267.63 o
  15  13  14     8972.92     8973.43    290.49 o
   2  18   7     8975.91     9131.08    319.42 o
  10  14   1     8977.66     8801.21    328.30 o
  -9  11  24     8979.06     8683.30    310.79 o
 -24   0  18     8979.42     8892.62    381.66 o
   5   7   4     8982.21     9286.74    377.42 o
   4  12  21     8982.72     9048.28    285.09 o
  -7  17   6     8984.88     9176.78    501.66 o
  -1   5   1     8993.72    10004.11    231.86 o
  -9  13   3     8994.53     9313.23    388.91 o
  -4   8  17     8999.88     9243.02    281.00 o
 -20   6  20     9004.39     9004.56    342.40 o
 -11   7   2     9006.62     9008.53    308.00 o
  -7  17  12     9012.60     9194.00    358.54 o
  -5   7  12     9012.87     8997.94    261.56 o
 -21   9  17     9013.48     8817.10    404.05 o
   6   8  26     9027.98     9143.00    285.74 o
  -5   3   2     9030.64     9201.95    240.03 o
  28   0   0     9030.93     9522.55    394.23 o
 -23   3   4     9031.38     9456.31    280.28 o
  19   5  23     9031.96     9223.15    276.97 o
  10  12   9     9034.80     9327.14    257.46 o
  19   3  17     9038.79     8729.00    259.60 o
   4   8   8     9041.90     9215.86    231.30 o
 -10   6  17     9045.55     9260.91    268.90 o
 -10  12  17     9046.87     9077.42    321.46 o
  11   7  17     9050.13     8785.31    258.92 o
  -1   7  31     9057.13     9249.64    311.97 o
 -15  13   6     9060.29     9153.60    464.26 o
   6  18  11     9063.92     9205.26    303.22 o
  -9   3  27     9069.91     8923.09    321.51 o
  24   0  16     9073.91     8926.40    410.77 o
  -7  15   3     9077.35     8548.83    421.85 o
  20   4   0     9079.80     9411.93    288.36 o
 -23   7   5     9082.76     9497.38    333.46 o
 -13   5   9     9089.24     9113.85    315.38 o
   2  18  15     9089.96     9255.61    346.36 o
 -18   4  18     9090.91     9248.32    334.22 o
   1  13  23     9098.23     9145.65    291.12 o
  -3  17  10     9104.41     9246.33    308.60 o
   4  12  24     9109.77     9285.41    361.88 o
  14  10  13     9113.46     9213.88    339.62 o
 -16  12   3     9117.21     9125.78    373.44 o
   0  18   3     9118.78     8706.48    318.21 o
  -9   3   4     9124.81     9035.69    238.71 o
   2  16   7     9127.56     9098.62    289.11 o
  -3  11  14     9131.58     9435.78    257.44 o
   7  11  19     9146.50     9004.56    283.08 o
   1   3   6     9147.84     9144.32    246.75 o
   7  11  16     9157.57     9260.91    266.21 o
 -21  11   5     9157.67     9274.15    398.40 o
  17  13   5     9159.12     9302.64    657.45 o
 -22   6  14     9164.25     9127.10    314.03 o
 -11   5  29     9168.26     9379.47    329.45 o
   0   4   3     9168.44     9476.18    215.84 o
   0  14  17     9170.55     9384.11    258.79 o
  13   7  11     9171.58     9322.51    270.90 o
  -8   8  11     9173.09     9112.53    252.80 o
  -3  17   2     9191.70     9149.62    283.72 o
   1   7  33     9198.88     9146.31    338.97 o
   8   6   9     9206.64     9184.73    251.44 o
  11   5  17     9207.30     9358.94    264.17 o
  18  10   8     9213.21     9443.06    313.93 o
 -24   4  16     9213.88     9476.18    325.38 o
  -5  17  10     9214.60     9174.13    310.64 o
  16   2  16     9216.53     9068.15    255.50 o
  -1   9  26     9218.63     8958.85    278.38 o
   3  11  22     9226.25     9410.61    280.29 o
 -24   6  16     9226.42     8737.62    318.87 o
   5   3  33     9231.35     9466.25    365.86 o
 -12  12  19     9232.09     9555.01    386.10 o
  -7   5   6     9234.43     9354.30    383.48 o
  -1   1  27     9240.83     9549.71    293.04 o
  10   4  16     9243.94     9484.13    255.42 o
 -15  11  24     9243.99     9487.44    451.83 o
  17   9  15     9248.05     9561.63    319.29 o
  -2  16   3     9250.10     9007.87    357.94 o
 -14  10   8     9264.23     9528.51    335.47 o
  -3   5   6     9267.85     9115.18    227.96 o
 -14  12   7     9275.64     9117.83    325.49 o
   9  11  14     9277.16     9424.52    266.85 o
  21   5  21     9277.46     9144.32    303.91 o
  -9  15  14     9280.63     8778.02    740.26 o
   1  11   5     9286.73     9013.83    240.73 o
 -14   2   3     9288.26     9305.95    262.84 o
  24   0  10     9291.06     9464.26    411.85 o
   3  11  18     9299.33     9523.21    279.59 o
   1  15   9     9299.78     9185.39    270.26 o
   2   6  32     9307.52     9494.07    318.63 o
 -18   6  24     9308.74     9738.49    334.06 o
  -8   6  13     9309.47     8939.65    244.10 o
 -17  11  14     9319.95     9368.21    378.07 o
   4  10  22     9320.29     9761.67    288.95 o
   6  10  22     9331.90     9189.37    308.62 o
 -18  10   6     9334.35     9177.44    372.74 o
  14  16   5     9336.94     9369.54    306.55 o
   5  13   5     9339.80     9370.86    305.20 o
  14  12   4     9341.30     9089.35    867.92 o
  10  14   0     9342.94     9254.94    352.44 o
   7   1  21     9345.88     9392.06    254.09 o
  -7  13   1     9346.66     9178.11    246.07 o
   8   0  22     9350.40     9040.99    286.43 o
  15  11  19     9350.63     9475.52    289.02 o
 -12  16   5     9351.67     9258.26    560.25 o
   6   4  26     9359.14     9348.34    278.29 o
  15  11  14     9359.44     9127.10    295.16 o
 -16  14  15     9360.59     8837.64    403.36 o
  -1  13  26     9361.07     9266.87    301.19 o
   3  17  10     9364.93     9803.40    315.86 o
 -14  12  16     9368.78     9127.76    352.48 o
   7   7  29     9372.86     9277.47    337.58 o
 -16  14   1     9373.45     9186.72    312.66 o
  -3   7  16     9374.58     9082.72    266.92 o
  20   6  18     9375.67     9294.69    298.49 o
   2  18   3     9376.10     9445.71    289.70 o
  -3   3   4     9378.79     9804.73    234.56 o
   6   8  20     9379.48     9368.21    286.35 o
  17  13   8     9388.65     9184.07    513.92 o
 -19   3  14     9389.50     9203.28    305.92 o
  18  10   6     9390.80     9479.49    372.61 o
 -10  14  23     9391.24     9431.14    365.20 o
  17  13  12     9395.91     9123.79    357.21 o
 -14  10  24     9398.31     9769.62    722.79 o
 -15   3  25     9400.85     9550.37    282.95 o
  -8  12  17     9409.91     9589.45    293.70 o
 -19   9   8     9410.97     9403.98    384.14 o
  12  10   9     9412.25     9280.11    301.18 o
   5  13  19     9413.37     9219.84    316.69 o
 -11   5   4     9413.42     9079.41    237.36 o
 -17  11  15     9414.86     9184.73    447.26 o
   9  15   3     9416.47     9223.81    263.53 o
 -11  11  25     9420.28     9746.44    336.75 o
 -10   8  12     9425.89     9853.08    301.04 o
  17   9  12     9428.09     9623.23    297.73 o
  10  10  24     9438.58     9684.84    310.50 o
  22   6  16     9440.79     9640.46    317.25 o
 -13   7  16     9445.90     9567.59    315.92 o
  -9   9  20     9448.67     9520.56    303.81 o
  19  11   6     9450.54     9621.91    414.48 o
  -4  12   8     9458.39     9558.32    260.77 o
   2   4  22     9472.42     9588.79    274.20 o
  -1  11  12     9480.57     9727.23    256.04 o
  -4  14  25     9481.24     9308.60    302.52 o
  -9   5  12     9482.67     9425.84    243.34 o
 -27   3  15     9486.09     9178.77    330.19 o
  -3  15   4     9488.12     9356.95    300.49 o
   6   0  30     9488.42    10040.54    379.16 o
   2  10  24     9491.65     9505.33    282.96 o
   5   1   6     9495.13     9291.38    234.64 o
   6   8   7     9508.15     9711.33    302.42 o
   2  18   1     9508.29     9153.60    288.43 o
 -13   1  21     9512.60     9456.31    291.04 o
 -22   4   8     9524.18     9752.40    341.47 o
  -3   5  16     9536.70     9598.06    272.86 o
  -1  15   2     9540.85     9488.11    250.04 o
  -2  12  25     9543.35    10062.40    316.46 o
   4  10   1     9543.72    10005.43    239.23 o
  -4   8  13     9548.29     9424.52    276.25 o
 -19  11   8     9549.07     9595.41    451.77 o
   7  11  23     9549.25     9376.82    299.81 o
  -6   8   5     9552.57     9251.63    267.55 o
   6   8   1     9553.49     9215.20    248.75 o
 -12   8   1     9553.64     9394.71    328.10 o
  -4  10  28     9554.85     9527.85    316.60 o
 -17  13  12     9561.14     8886.65    416.22 o
   3   5  18     9563.95     9615.95    266.81 o
  13   5  27     9564.15     9237.72    276.30 o
 -11   3  16     9573.19     9846.46    282.21 o
  16   6  16     9574.71     9364.90    287.03 o
  10  16   0     9575.92     9143.66    448.64 o
   8   8  17     9581.38     9424.52    262.81 o
  12   6  19     9582.96     9708.68    272.16 o
   8  14   8     9585.47     9465.58    247.36 o
  25   7  11     9585.55     9586.80    326.69 o
  -1   9  18     9586.46     9766.31    280.21 o
  -4  14   4     9596.30     9341.72    334.18 o
  -6   6  28     9597.73     9513.94    299.10 o
  -7   5  33     9605.06     9464.26    328.75 o
   6   6   6     9606.45     9558.98    250.70 o
  -4  10  19     9619.31     9606.01    301.77 o
  -6  12  24     9621.72     9427.17    295.76 o
   4   8   0     9623.72     9612.64    225.21 o
  -7   3   2     9625.04    10178.98    241.89 o
 -19   9  17     9626.34    10033.92    417.00 o
  -7  15   4     9628.86     9332.44    467.54 o
  -1  11  23     9636.58     9229.77    285.04 o
  26   0  14     9642.91     9645.76    436.15 o
  18   0   2     9647.08     9287.40    283.01 o
 -15   3   5     9650.32     9909.39    251.32 o
 -11   9  22     9656.23     9537.12    360.43 o
  19   7   7     9656.29     9482.81    306.51 o
 -14   8  13     9658.79     9861.03    356.95 o
 -27   3   9     9659.03     9866.33    305.74 o
 -19   5  25     9663.68     9707.36    332.05 o
  15   7   7     9664.35     9782.87    267.45 o
   4  10  30     9664.41     9695.43    317.23 o
  22  10   1     9668.80    10186.27    371.01 o
  22  12   5     9672.68     9704.71    451.71 o
   2   8  21     9678.69     9982.25    285.55 o
 -15   1   5     9684.93     9941.18    264.73 o
 -23   9  15     9685.56    10133.94    433.87 o
  -1   3  20     9686.59     9493.41    266.83 o
  -1   5  25     9688.38     9613.96    287.64 o
 -13   5  21     9691.47     9739.15    306.45 o
 -17   9  12     9695.29     9640.46    434.79 o
  11  15  12     9704.36     9576.20    266.82 o
 -22  10   2     9712.79    10057.76    343.40 o
   0   4  21     9713.47     9806.72    276.85 o
  17  15   0     9723.88     9884.22    309.78 o
  27   3   1     9725.26    10073.66    356.88 o
  11   7   4     9728.77     9723.26    268.80 o
   0  12  23     9739.74     9996.82    307.73 o
 -14  16   7     9741.67    10176.99    603.78 o
 -15   5  25     9741.67     9798.11    315.18 o
 -16  10   7     9759.34     9616.61    336.12 o
   8  12  11     9772.66     9706.03    260.08 o
 -17   5  12     9778.04     9952.44    335.35 o
  -7  17  18     9779.04     9971.65    367.71 o
  -7   7  10     9781.30     9965.03    269.43 o
   4  10  11     9781.39     9903.43    258.70 o
  -6  10  22     9782.22     9602.70    294.37 o
  14   8   1     9791.49     9916.01    400.15 o
 -26   0   8     9795.94     9645.76    442.25 o
   1   3  18     9799.82     9723.92    270.15 o
   7  11  12     9800.02     9746.44    265.44 o
  15   3  23     9801.54     9453.66    282.97 o
  -4  14  16     9805.57     9446.38    265.50 o
  -8  14   7     9809.77     9532.49    380.70 o
   6   8  19     9815.40     9720.61    288.96 o
  -5  15   7     9816.21     9819.30    313.16 o
  10   2  32     9827.48     9731.87    336.08 o
  -7   5  10     9832.52     9782.87    247.31 o
  -8   2   9     9837.23     9788.83    268.79 o
 -14  12   4     9838.29     9888.19    342.78 o
  18   6   2     9847.79     9755.71    286.27 o
  10   4   8     9849.83     9639.13    254.72 o
  23   3  19     9856.75    10019.34    364.99 o
  17   9  17     9859.65     9731.87    319.92 o
   9   9   2     9863.63     9498.04    377.34 o
   3  13  18     9871.90     9943.83    280.85 o
 -16  10   9     9872.21     9806.05    297.69 o
  17   7  23     9872.93     9847.12    288.26 o
 -12   2  24     9873.32     9856.40    291.62 o
  18  12   3     9873.94     9912.70    414.35 o
   6   6  25     9876.41     9797.44    287.60 o
  -2  12   9     9878.23    10157.12    257.31 o
 -17   5  13     9879.23    10035.90    348.80 o
 -20  10  11     9885.64     9816.65    404.92 o
   0   4   7     9886.13     9728.55    237.93 o
  -3   9  25     9889.04     9761.67    301.06 o
 -10   8  11     9892.74     9896.80    297.67 o
 -15  15   1     9895.00    10426.05    335.89 o
 -14   8   1     9897.36     9871.63    301.71 o
   7  15   6     9915.05     9943.17    279.51 o
  18  12   0     9915.64     9896.14    334.01 o
  -9   9  23     9920.81    10014.05    342.07 o
  13  17   4     9921.91     9924.62    323.90 o
  14   6  20     9924.94    10008.08    284.87 o
   8   4  24     9925.99     9982.91    268.75 o
  24   4  16     9926.69     9947.14    311.11 o
 -20   2  26     9930.43    10234.62    373.69 o
   7  17   0     9932.90     9924.62    385.95 o
  13  15   4     9936.75     9812.68    311.14 o
  -3  15  10     9941.53     9804.73    309.80 o
   6  16   5     9942.29    10110.09    296.94 o
  14  12   7     9944.46    10155.13    344.05 o
 -13   5  10     9948.82    10239.92    300.28 o
 -13   9  14     9956.11     9918.66    315.83 o
   9   5  27     9956.21    10017.36    296.29 o
   5  13  22     9969.40    10010.07    309.07 o
 -11  15   8     9970.53    10035.24    389.96 o
  27   7   3     9975.89     9866.33    438.07 o
   2  10  27     9979.90    10119.37    305.68 o
 -16  10  18     9990.12     9643.77    394.18 o
 -13   7  17     9991.61    10030.61    361.61 o
 -15  11  13    10001.64    10589.00    412.72 o
  10  12   4    10010.70    10044.52    485.44 o
   1   5  33    10020.38     9821.29    423.87 o
 -14  10   2    10027.54    10004.11    298.31 o
  14   4   5    10027.79     9831.23    286.92 o
 -13   3  21    10031.79    10039.22    289.57 o
  -1   9  21    10032.07    10097.51    289.55 o
  13   3  16    10033.25    10184.94    290.21 o
   6   6   1    10042.06     9627.87    227.89 o
   3  15  16    10049.87    10170.37    281.48 o
  -1   9  31    10050.54    10388.30    331.86 o
   3   9   5    10051.38     9942.51    238.57 o
  -6  14  13    10058.96    10235.28    323.82 o
 -23   9  13    10062.78    10014.71    421.75 o
   4  12  16    10066.66    10055.11    262.03 o
  24   0   6    10069.07     9974.96    471.91 o
  -6  10   2    10073.46    10367.76    346.01 o
 -26   2   4    10082.29    10227.34    317.77 o
  13  11   5    10082.90    10139.24    326.54 o
   7   5   1    10091.65     9747.76    285.60 o
 -18  12   5    10092.86    10315.43    351.41 o
  -4   8  18    10095.00    10046.50    305.03 o
  11   5  19    10095.35    10084.92    276.79 o
  -2  14  14    10098.29     9826.59    260.05 o
  16  14  11    10107.87     9931.25    309.09 o
 -14  10  19    10108.15    10045.18    340.71 o
   7  11   6    10113.42    10067.04    255.99 o
  12  16   7    10113.85    10007.42    340.72 o
  16   4   5    10114.52     9914.69    268.09 o
  -2   8   9    10118.09     9851.10    266.09 o
  -6  12  21    10119.01    10069.02    324.54 o
   9   7  29    10123.30    10541.31    337.20 o
   2   8  15    10131.35    10021.33    270.09 o
   8   8  24    10137.81    10443.94    317.04 o
  10  18   9    10142.89     9991.52    327.93 o
  28   0   6    10146.90    10100.16    984.46 o
  -7   7  19    10160.18    10047.83    287.55 o
  -6  14   4    10177.36     9902.10    362.33 o
 -13  11  11    10178.52    10293.57    358.83 o
   5   7   8    10179.92    10000.80    251.97 o
  -4  14   7    10181.32    10176.33    292.90 o
   1   1   5    10182.37    10194.22    240.54 o
 -13  13  16    10182.85    10573.10    558.49 o
  15  11  11    10183.22    10301.52    314.39 o
  -9   3  10    10185.28    10135.26    286.19 o
  23   5   1    10187.41    10273.04    338.62 o
 -15   1  25    10199.08     9876.27    285.57 o
  27   3   9    10199.94    10262.44    375.70 o
   3  19   4    10209.02    10100.82    307.71 o
  -2  10  25    10210.85    10286.95    311.03 o
  -5  15  16    10213.06    10536.01    376.96 o
   7  15   5    10224.69    10367.10    307.65 o
 -19  11   3    10230.09    10601.59    331.13 o
   3  13   3    10230.48    10160.43    297.61 o
 -15   7  27    10231.17    10345.24    361.51 o
  12   8   8    10232.26    10263.10    274.74 o
 -17   5   7    10238.94    10360.48    310.34 o
  -8  10  24    10240.69    10286.29    389.87 o
  -6   8  25    10249.92    10387.63    324.46 o
  -5   7  16    10250.21    10402.87    300.91 o
  10   6  14    10252.36    10274.37    278.77 o
  18  14   9    10258.14    10161.76   1218.22 o
  -3  13  17    10261.49    10185.60    281.47 o
 -13   5  27    10261.96    10457.19    452.00 o
  21  11   1    10262.18    10310.13    492.07 o
 -14   8   5    10262.40     9743.13    311.16 o
  -1  13  12    10269.51    10290.26    263.33 o
 -13  11   7    10271.05    10214.09    338.64 o
  -6  18  13    10273.90    10029.28    381.86 o
 -10  16  11    10282.75    10653.92    661.40 o
   9   3  27    10287.44     9981.59    296.97 o
 -17  11   3    10288.36     9943.17    296.98 o
   2  14  10    10290.45    10663.85    265.95 o
 -10  12   5    10300.48    10370.41    339.94 o
  -4  16  19    10300.71    10288.94    303.63 o
 -18  12   3    10308.65    10160.43    327.21 o
  13  13   4    10313.03    10761.89    407.25 o
 -20   6  22    10316.52    10496.93    363.49 o
 -13  11  22    10317.74    10126.65    452.16 o
  25   3   5    10324.43    10443.94    390.49 o
  18   4  24    10324.75    10354.51    301.60 o
  11  11  10    10325.12    10365.11    303.61 o
 -15  11   3    10331.46    10061.08    333.97 o
   7  15   2    10333.25    10715.52    385.00 o
  -6  16   4    10342.43    10513.49    458.07 o
 -10   2  24    10349.06    10522.10    298.87 o
  18  12   6    10350.84    10618.81    417.44 o
   7   5  15    10351.76    10308.15    276.08 o
  -6  16   1    10353.50    10127.31    345.40 o
  11  15   4    10354.71    10396.25    311.00 o
 -21  11   8    10358.30    10296.22    417.57 o
  18   4  15    10359.02    10055.11    290.23 o
 -22   0  24    10373.73     8556.78   1311.44 o
 -23   7  13    10379.03    10504.22    352.70 o
 -10  10  26    10382.92    10192.23    516.59 o
   5   1  27    10383.37    10268.40    345.36 o
   6  14   2    10390.52    10220.71    289.53 o
  19   3  13    10394.28    10397.57    313.02 o
  -1   1  35    10398.91    10214.09    349.42 o
  12  14   4    10407.58    10489.64    332.51 o
 -11   7  20    10415.09    10288.94    295.56 o
  -5   5  33    10418.78    10490.31    417.49 o
 -23   5  19    10421.19    10527.40    386.41 o
  -4   2  18    10421.91    10443.94    289.48 o
  -6  14  19    10428.08    10275.03    294.22 o
 -12  14  13    10432.02    10308.81    449.36 o
  -8   8  10    10432.46    10043.19    301.67 o
 -10   6  13    10432.67    10326.69    276.75 o
 -18   0  24    10435.91    10448.57    464.19 o
   3   1  20    10437.78    10906.29    302.83 o
   3  11  12    10439.14    10158.45    257.31 o
  -8  12  21    10439.86    10875.16    332.41 o
  -6   8  15    10441.74    10124.66    276.78 o
 -17   9  23    10441.98    10422.08    413.46 o
   4   6  17    10446.75    10096.84    293.59 o
 -18   6  18    10450.92    10098.83    365.64 o
 -16  10  24    10454.97    10650.60    527.84 o
 -13   9   4    10456.30    10179.64    293.57 o
  12   4   8    10462.63    10587.01    280.73 o
 -10   0  34    10465.94    10525.41    426.94 o
  10  14  14    10467.10    10681.07    291.45 o
  -9   9   8    10467.53    10432.01    407.37 o
  -6  12   6    10468.43    10506.87    368.88 o
  14  10  16    10472.87    10672.46    302.20 o
  17   3  15    10481.45    10311.46    296.90 o
  23   7   7    10483.27    10694.98    351.30 o
  -2   4  32    10483.68    10347.23    319.76 o
  -6   0  20    10484.60    10277.02    383.12 o
 -11  17   8    10489.29    10648.62    504.08 o
  13  11  13    10493.75    10402.21    282.78 o
  25   9   5    10496.60    11087.12    608.48 o
  10   8   2    10497.30    10315.43    267.35 o
  -8  16   9    10500.03    10380.35    370.27 o
   8   6  11    10503.11    10202.83    278.78 o
  -5  15  15    10507.00    10500.90    337.89 o
   8  12   2    10507.33    10351.87    325.81 o
 -27   1  15    10510.98    10807.59    341.17 o
  15  13   8    10516.16     9955.09    361.64 o
 -24   0   2    10516.48    10925.50    442.32 o
   7   5   2    10516.54    10277.02    355.47 o
  -3   7  22    10517.28    10287.61    315.73 o
   4  10   8    10531.54    10496.93    261.28 o
 -17   5   5    10532.30    10694.98    368.82 o
  -2  18   5    10533.64    10392.27    342.63 o
  28   4   0    10537.38    10883.77    376.18 o
   5   3  27    10537.76    10656.57    330.45 o
  -3   9   4    10550.35    10720.16    253.87 o
  -1  13   8    10553.33    10809.58    269.28 o
 -14  12   9    10554.98    10191.57    350.10 o
 -19   7   8    10555.30    10407.51    359.47 o
  -8  10   8    10559.80    10700.95    359.38 o
 -14  12   2    10559.94    10697.63    331.11 o
 -17   7   7    10561.03    10129.96    352.82 o
 -25   7   9    10562.18    10918.21    395.72 o
  13   3   3    10563.85    10175.67    259.32 o
 -18  12   6    10566.51    10424.07    350.03 o
  23   1  19    10573.51    10726.78    372.18 o
   1  17   0    10576.10    10501.57    335.20 o
  11   1  23    10581.60    10681.74    304.89 o
  11  11  21    10582.77    10542.63    317.02 o
   9  13  18    10583.83    10699.62    305.56 o
  10  10   1    10585.95    10989.09    343.15 o
  23   5  11    10597.88    10427.38    311.67 o
  -9   1   7    10601.53    10802.95    284.72 o
 -13   9  25    10603.90    10948.68    405.16 o
  10   0  32    10605.50    10455.86    400.61 o
  -7   9  23    10605.51    10084.26    336.66 o
   9   9  21    10611.14    10573.10    350.66 o
 -25   1  21    10611.69    10621.46    350.65 o
 -27   5   9    10625.26    10360.48    389.84 o
 -17   7  27    10626.57    10782.42    357.34 o
   8   4   3    10631.02    10810.24    299.49 o
 -13  13   7    10636.97    10641.33    362.77 o
  -3  17   8    10638.57    10629.41    383.68 o
 -16   8   9    10641.58    11137.46    437.50 o
  -2   8   4    10643.02    10711.54    257.90 o
   3  15  12    10645.58    10602.25    276.03 o
  -1  15   8    10646.24    10712.21    339.18 o
 -22  10  16    10647.41    10671.80    565.22 o
 -12   6  11    10649.56    10298.87    307.66 o
 -14   4  14    10657.92    10441.29    325.12 o
   4  16   7    10658.77    10579.73    308.27 o
  12  12   5    10660.01    10811.57    412.63 o
 -12   0   6    10664.65    10699.62    352.65 o
  12  10  22    10676.89    11263.32    336.36 o
  10   8  21    10677.05    11184.49    322.26 o
   4  14  13    10677.79    10745.99    282.04 o
  26   4   0    10682.16    10881.78    360.01 o
  -5  11  15    10691.59    10618.81    308.26 o
   9  17   6    10705.30    10647.29    336.50 o
  -1  15  12    10709.03    10660.54    286.76 o
   4  12   2    10715.31    10647.95    295.49 o
  15  11   0    10728.25    10675.11    308.92 o
 -17   9  13    10737.74    10384.98    451.36 o
   9  13  14    10750.83    10991.07    295.42 o
  -4   6  20    10753.47    10851.31    318.30 o
 -19  11  11    10758.59    10857.93    482.96 o
  13   7   4    10762.73    10435.33    307.63 o
  16  10   9    10768.68    10681.07    300.19 o
  10  10  10    10770.49    10914.90    292.75 o
   5   5  14    10771.33    10745.99    282.71 o
  -4  14   1    10771.87    10822.83    353.29 o
  17   1  21    10776.16    10625.43    315.66 o
   1   1  33    10776.83    10819.51    362.72 o
  -5  11  21    10786.23    10522.10    329.81 o
   6  16  11    10801.22    10919.54    310.89 o
  20   0  22    10801.86    10445.93    428.32 o
  -5   5  14    10805.84    11348.10    317.52 o
  18   0  24    10816.61    10862.57    403.84 o
 -11   9  20    10827.27    10874.49    333.08 o
  -9  15   8    10829.52    10849.98    722.10 o
  17  11  11    10829.59    10739.36    330.43 o
   2  12  21    10836.54    11060.63    329.01 o
   0  18   9    10838.70    10906.29    329.71 o
  20   6   6    10843.29    11070.56    339.09 o
  16   4  26    10845.77    10859.92    316.95 o
   0   8  21    10854.01    10920.20    300.81 o
   6  14  11    10863.12    10868.53    281.35 o
 -11   5  16    10864.90    10761.22    310.92 o
  -6  14  18    10870.48    10751.29    299.50 o
  -5   7  22    10870.75    11145.41    349.17 o
 -11  15  14    10873.27    10745.33    688.66 o
   6  14  17    10876.41    10759.24    298.15 o
   6   4  13    10877.92    10700.28    277.35 o
   4  16  13    10880.45    11083.15    307.50 o
 -12  12  11    10881.23    11099.71    351.20 o
  26   2   2    10883.52    10992.40    392.32 o
  17   3  14    10883.99    10834.09    314.94 o
  14  12  13    10885.74    11023.53    320.27 o
 -10  12   3    10889.51    11312.33    341.73 o
  14  10   7    10890.95    10554.56    317.02 o
   1  13  24    10894.71    10834.09    327.71 o
   6  14   7    10903.59    10912.25    286.71 o
   1   7  20    10904.21    10562.51    292.82 o
  -5  17   4    10905.75    10478.38    400.60 o
  13   9  19    10906.82    10789.04    311.59 o
   2   4  26    10924.20    10929.47    315.59 o
  21   3  21    10926.85    11303.72    366.63 o
  -7   3   5    10927.01    10339.28    252.59 o
  14   8  14    10933.48    10518.13    306.94 o
 -10  12  15    10936.42    10675.78    345.92 o
   5   7  16    10938.53    10899.00    300.14 o
   0  10  23    10940.21    11142.76    326.97 o
  18   8   3    10942.02    10861.91    318.29 o
 -12  12  10    10944.81    10435.33    336.56 o
  -4  14  13    10949.83    10885.09    295.44 o
 -16  12   7    10955.66    10882.44    637.28 o
  -1   1  21    10958.30    11059.30    321.61 o
 -19   7  15    10959.46    10901.65    412.60 o
   2  14  21    10960.75    11051.35    314.22 o
 -20   2   4    10961.87    10818.19    312.92 o
 -18  14   3    10962.86    11311.67    402.34 o
 -17  11   1    10969.75    10847.33    339.82 o
  19   5   0    10972.07    10769.83    323.02 o
   9  11  11    10975.63    10989.09    281.33 o
 -10  14  11    10976.31    11057.98   1146.51 o
 -13  11   5    10976.50    11069.90    355.24 o
  19  11   3    10982.76    11174.56    429.38 o
   9  11  23    10993.09    10997.70    328.35 o
   1  19   6    11000.80    10465.13    339.92 o
  14   4  20    11000.95    11035.45    296.09 o
  10  10   4    11001.79    10933.45    305.51 o
  10   4  30    11007.46    10906.95    350.57 o
 -20   6  10    11017.61    11336.84    350.46 o
  -7  17   4    11017.65    10779.77    571.94 o
  -2  16  17    11024.92    11365.33    305.43 o
  28   2   0    11025.64    11394.47    380.74 o
   8  12  14    11025.98    10950.67    294.09 o
  23   1  17    11028.68    10915.56    369.43 o
  20  10  12    11038.49    10833.42    354.63 o
 -25   3   7    11055.75    11126.86    321.60 o
  -2   6  32    11056.63    11144.75    343.11 o
   9   1   2    11057.28    10681.07    253.88 o
   1   5  13    11059.30    10963.25    283.35 o
  11   7   3    11059.54    11345.45    359.21 o
  -1  15   3    11065.18    11361.35    314.16 o
  -6  12   2    11065.20    11354.73    294.02 o
  -5  11  19    11079.07    10944.71    331.05 o
 -21   1  23    11092.48    11138.12    388.23 o
 -21   5  25    11099.40    11080.50    465.25 o
 -13  11  19    11102.93    10630.07    387.72 o
   8  14   2    11103.00    11165.28    344.45 o
 -12  12  13    11107.00    11120.90    429.40 o
 -15  11  16    11111.22    10964.58    357.29 o
   5  15  16    11112.47    11238.15    302.09 o
 -10  14   8    11121.92    11221.59    746.34 o
   5  11  14    11122.45    11087.12    294.06 o
   8   6  23    11131.59    10963.92    307.52 o
   3  11  24    11135.06    10961.27    312.22 o
 -10  12  23    11136.92    11324.92    341.05 o
   6  12   9    11153.05    11239.47    283.97 o
   9  17  12    11157.48    11128.85    325.63 o
  -2   4  19    11159.73    11166.61    316.88 o
  -4   4  19    11164.02    11106.33    330.34 o
  -6   8  28    11168.70    11248.74    352.50 o
 -13  13   2    11172.37    11158.00    333.02 o
  21   9   9    11177.26    11195.75    357.23 o
  15   3   2    11179.82    10825.48    295.46 o
 -10   8  28    11191.37    11372.61    349.78 o
  10   8  26    11192.42    11464.02    328.92 o
   8  12  17    11194.90    11417.65    312.13 o
   5  17   2    11208.91    10947.36    316.26 o
 -12  12  17    11210.84    11142.10    392.95 o
 -24   0  16    11234.47    11146.74    495.00 o
  15   9  17    11245.12    11269.28    321.57 o
  -3   3  29    11252.72    11642.87    366.54 o
   6   6   3    11253.39    10902.98    267.93 o
 -15   9  15    11268.97    11296.44    361.92 o
   5   7  31    11270.66    11452.76    369.95 o
 -20  12   8    11291.97    11439.51   1015.46 o
  12   8  24    11292.55    10924.83    308.20 o
  -9   9   6    11300.87    11930.35    398.78 o
  15  11   2    11304.65    11161.31    347.14 o
 -19   9   5    11309.94    11409.71    407.70 o
   1   3  33    11313.00    11296.44    370.67 o
  10  16   1    11318.26    11036.78    417.95 o
  -4  12  22    11324.48    11548.81    399.57 o
 -23   5   5    11331.78    10969.88    351.23 o
  -7   5  23    11346.59    11048.70    320.94 o
  24   8   8    11348.39    11041.42    348.52 o
 -19   1  19    11355.45    11215.62    372.04 o
 -13   3  27    11362.15    11396.46    354.49 o
   6  10  14    11362.64    11460.71    301.38 o
 -29   3   5    11367.94    10924.17    458.55 o
  -8  18   3    11380.76    11453.42    400.27 o
 -10   8   3    11381.15    11475.28    300.71 o
   3  17   4    11383.21    11430.90    332.96 o
 -19   9  15    11386.58    11490.52    439.39 o
  -8  10  15    11394.46    11280.54    310.82 o
 -11   9   9    11403.20    11749.51    417.03 o
  -1   1  31    11405.02    11247.42    340.40 o
   1   1  35    11405.15    11442.83    368.61 o
   3  13  22    11406.64    11523.64    335.63 o
   6  12  10    11411.84    11486.54    293.33 o
  -6   0  26    11411.98    11396.46    385.46 o
  -6   4   7    11431.66    11577.95    279.90 o
  -3  11  25    11432.19    11532.91    343.02 o
   9   7   4    11433.14    11275.90    305.44 o
   8   2   3    11436.55    11428.25    271.20 o
  -7  13  21    11440.17    11390.50    341.71 o
  10  12   7    11441.85    11487.21    349.76 o
  -8  14  15    11441.92    11753.49    665.86 o
  -4  14   8    11446.32    11403.74    303.41 o
   9  11  17    11452.31    11786.61    324.82 o
   2  10  30    11452.85    11370.62    338.35 o
   1  11   1    11454.48    11601.80    286.60 o
 -15  11  12    11459.56    11930.35    384.64 o
   6  10   3    11464.30    11541.52    312.78 o
   4  12  12    11465.07    11415.00    290.65 o
   9   1  27    11466.13    11302.40    306.11 o
  18   4  20    11466.36    11430.24    423.89 o
   1  15   0    11467.23    11687.91    310.74 o
  17  13   0    11473.62    11387.18    415.13 o
 -23   3   5    11481.29    11312.33    316.86 o
   4   8  22    11483.99    11564.71    326.88 o
  -3  13  19    11487.99    11678.64    319.47 o
  -4   4  34    11495.72    11495.15    337.65 o
  -9  11  11    11511.98    11399.77    606.20 o
  -5   5   2    11518.74    12085.35    283.18 o
  19  13   6    11518.75    12598.70   1151.03 o
 -10   0  18    11522.65    11455.41    339.68 o
  -2  14  17    11522.82    11791.24    314.08 o
  -4  16   1    11527.99    11346.78    322.89 o
  12  12   4    11539.44    11614.38    343.00 o
   9   9  12    11540.40    11780.65    302.00 o
   6  12  14    11542.32    11577.95    301.36 o
 -13   7   8    11545.17    11313.66    345.76 o
  24   2   8    11545.80    11282.53    328.28 o
  11  11  18    11554.84    11860.79    332.87 o
 -24   6  12    11557.80    10916.89    346.53 o
 -12  12   7    11561.33    11682.61    742.41 o
 -13   9  16    11570.19    11615.05    357.12 o
  17   7  15    11570.40    11526.29    344.37 o
  -4  14  19    11573.31    11769.38    319.45 o
 -10   4  17    11575.79    11774.02    311.40 o
 -20   4  22    11577.99    11547.48    395.52 o
   4  12  13    11578.25    11463.36    294.00 o
  17   7   9    11588.06    11883.32    328.83 o
   9  17   0    11594.01    11126.86    415.89 o
   6  12  19    11594.61    11435.54    376.02 o
  -4   0  18    11596.86    11854.83    433.86 o
  26   6   0    11599.56    11285.84    399.65 o
   0  10   5    11602.38    11042.74    259.86 o
 -14   2  14    11616.62    11648.17    326.19 o
  -8  10  17    11617.73    11520.99    327.56 o
   3   3  12    11621.55    11590.54    294.65 o
  -8  14   6    11632.39    11813.10    424.43 o
  -1  13  20    11640.21    11917.76    331.51 o
   6   2  13    11643.45    11546.16    342.34 o
  -2  18  11    11644.03    11442.83    352.46 o
   4   8  14    11644.70    11749.51    305.36 o
  -6   6  30    11648.93    11379.24    355.84 o
 -12   0  20    11649.66    11450.11    350.44 o
 -15   7  10    11653.57    11762.76    439.97 o
  -4   8  24    11664.74    11573.98    390.80 o
   1   9  18    11668.46    11573.98    310.09 o
  -3   9  28    11676.21    11893.91    359.75 o
 -20   6   6    11677.32    11853.51    402.17 o
  -8  10  21    11680.87    11666.05    342.32 o
 -13   1   9    11680.98    11399.11    327.59 o
 -14   6  19    11683.43    11592.53    371.26 o
 -18   4  24    11691.07    11666.71    357.79 o
  16  10   8    11693.73    11593.19    316.80 o
  -8  10  14    11695.11    11389.83    322.89 o
  -6   4  13    11698.72    11881.99    304.00 o
  19  11   9    11700.72    11545.50    341.00 o
  15   5  23    11700.76    11853.51    323.47 o
 -10   4   5    11700.88    11414.34    287.30 o
  -1  11  15    11705.39    11812.44    326.16 o
  -9   7   2    11720.01    11306.37    312.15 o
  -2  10  11    11721.09    12007.18    301.29 o
 -13   3  16    11723.29    11627.63    313.44 o
  12   2  28    11724.61    12024.41    365.77 o
 -17   1  23    11732.77    12048.25    330.82 o
  18   0  18    11743.15    11836.29    390.05 o
  19   1  17    11749.65    11853.51    351.69 o
  -1   3  31    11757.17    11817.74    373.90 o
   2   6  22    11761.92    12037.65    326.12 o
  10  10  18    11767.03    11858.15    326.15 o
 -26   2  18    11778.49    11954.85    365.79 o
 -25   1   3    11786.17    11720.37    379.31 o
   1   9  10    11787.44    11811.78    293.27 o
  13  15   2    11789.35    12124.43    435.80 o
 -25   5   1    11789.75    12235.71    382.54 o
  23   7  11    11792.96    11772.70    358.43 o
 -12  12   5    11795.39    11689.90    373.26 o
   2   2  32    11806.58    11724.34    372.57 o
   5   9  14    11812.08    11494.49    290.64 o
 -12   6  28    11812.28    11742.23    358.44 o
 -28   2   8    11815.20    11846.88    367.16 o
  -2   8  28    11815.95    11732.95    437.28 o
 -11  11  22    11823.09    11843.57    362.45 o
 -20  12   5    11825.33    11991.95    446.64 o
   8  16  11    11825.46    11713.74    326.85 o
  -3  11  20    11826.02    12038.98    385.96 o
  16   8   0    11828.03    12251.61    355.64 o
  25   7   5    11837.60    12018.44    414.93 o
  -6  10   6    11840.78    11885.97    393.40 o
   5  15   2    11841.80    11548.81    331.59 o
  26   4   8    11842.51    11770.71    341.62 o
  15   7   2    11842.59    12157.55    325.43 o
 -23   1  21    11844.17    11793.23    379.96 o
 -18  10   8    11850.35    11732.29    472.40 o
   3   3  10    11856.11    11677.31    289.94 o
  -9  13   9    11863.57    12333.08    410.12 o
  -4   4  21    11871.69    12101.24    346.93 o
  -9   7  12    11871.93    11768.06    310.73 o
  -6  16   7    11878.72    12006.52    511.52 o
  18   8  18    11885.12    12208.55    423.63 o
  -5   7   8    11887.65    12036.33    305.31 o
  -8  16   3    11905.31    12212.53    418.91 o
 -18  10  14    11909.05    11558.74    621.74 o
 -12   8  28    11910.45    11899.21    370.51 o
   3  11  13    11912.16    12180.07    305.29 o
   5  13  13    11918.56    11889.94    304.66 o
 -12   2  13    11920.67    12319.83    319.36 o
  29   1   1    11924.10    12386.73    400.68 o
   7   3  14    11930.80    11945.58    303.31 o
  -4   4  18    11930.89    11670.03    406.94 o
  -9  13  20    11934.82    11827.01    433.87 o
   2   8  16    11936.62    12074.75    333.50 o
 -24   4  12    11941.70    12109.85    366.43 o
  -4   4  24    11944.25    11941.61    354.36 o
   5   5   0    11948.92    12804.04    294.47 o
  -9  13  12    11951.52    12066.14    480.38 o
   9   5  12    11951.57    12083.36    308.66 o
 -16   4  26    11956.96    12281.41    353.61 o
   0  12   8    11957.69    11769.38    281.21 o
   9   3  12    11960.10    11771.37    320.80 o
  22   6   2    11960.12    11929.02    355.71 o
 -16  10   1    11964.49    11907.82    336.89 o
   3  17  16    11964.62    11988.64    359.73 o
  -1   1  16    11964.97    11915.77    362.43 o
   2  16  15    11966.37    12132.38    335.50 o
   5  13   1    11978.91    12229.08    336.83 o
  18   8  14    11983.65    11883.32    356.39 o
 -17   5  27    11988.31    12152.91    372.47 o
  15   9   0    11989.73    11989.96    341.58 o
   5   5   6    11999.89    12195.97    334.82 o
 -17   5  17    12003.00    12309.23    381.85 o
   8   2  16    12010.60    11910.47    296.61 o
   8   4  16    12011.02    11819.73    308.03 o
   4   6   0    12014.43    11854.83    273.82 o
   0  12  26    12017.43    12297.31    357.64 o
  -5  13   5    12019.93    11585.24    360.50 o
  -4  14  10    12024.78    12111.84    314.02 o
 -22  10   4    12027.22    12345.67    529.63 o
  -7  13  12    12028.74    11936.31    549.49 o
 -27   5   5    12031.03    12325.79    376.46 o
 -14  12  10    12033.25    11432.89    374.00 o
 -29   1   5    12038.47    11424.28    390.17 o
 -25   9   3    12041.86    12163.51    382.56 o
 -18   8  26    12047.75    12115.82    441.20 o
  -4  10  15    12063.17    12023.74    342.24 o
 -14  12  13    12068.56    11972.74    425.73 o
 -25   1  13    12071.57    12151.58    357.00 o
  22   4   2    12074.08    11997.25    374.52 o
   4   8  28    12085.59    11900.54    369.17 o
 -15   9   1    12086.52    12121.11    354.32 o
   6  10  20    12092.27    12364.88    343.52 o
  -3   9  31    12106.21    12454.30    385.85 o
  26   2  12    12108.98    12382.76    416.17 o
 -28   0   2    12113.81    12710.64    491.61 o
   3   1  11    12119.98    12170.13    286.51 o
   4   8  30    12128.55    12013.81    428.41 o
  -6   4  28    12129.58    11860.79    353.03 o
 -15   7  15    12136.14    12382.10    406.06 o
  -1  17   2    12139.15    12365.54    367.71 o
  20  12   7    12140.78    12576.84    474.78 o
  10  10  20    12144.58    11916.44    332.86 o
  -8   2   2    12150.24    12409.26    307.94 o
 -11   7  29    12150.44    12184.04    368.43 o
   2   6   2    12153.38    12436.41    283.13 o
 -15   3   6    12159.10    12202.59    310.65 o
  10  12  12    12161.39    12237.70    322.73 o
  13   7  15    12173.07    12001.88    341.58 o
 -20   0   6    12175.14    11905.18    375.89 o
  18  10  12    12178.23    11885.97    345.63 o
 -15   5  10    12186.55    11838.94    385.34 o
  12  14  13    12188.02    12464.23    326.71 o
  11   7  27    12203.79    12292.67    346.89 o
   0   4  11    12208.96    12148.94    316.70 o
 -10   4  28    12210.74    12105.88    386.61 o
 -21   7  11    12222.41    12380.11    377.12 o
  20  10   7    12235.35    12339.04    386.55 o
  -1   7  25    12238.20    12396.01    338.14 o
 -16   8  15    12241.22    12401.97    436.38 o
 -18   8  20    12245.51    12186.03    406.79 o
  -9  13   6    12248.21    12666.93    549.79 o
 -20   4  20    12249.98    12422.50    406.73 o
 -11   5  15    12252.23    12125.09    335.50 o
   3  11   9    12265.02    12026.39    291.23 o
  10   8  18    12266.88    12594.06    338.10 o
  12   4  30    12267.96    12019.77    370.48 o
   7   3  31    12268.48    12268.83    377.82 o
  -3   5   3    12272.35    12488.74    285.80 o
  21  11   4    12277.65    12387.40    575.68 o
   6   6  26    12309.52    12514.58    342.82 o
 -10  10  18    12315.07    12340.37    437.07 o
   6   8   5    12315.41    12356.26    346.21 o
  14   6   1    12329.83    12166.82    342.21 o
  13   3  15    12337.74    12455.62    329.40 o
 -16   0  10    12349.04    12825.24    444.34 o
  16   4  10    12350.47    12176.76    323.41 o
  -6  18   1    12355.39    12254.26    350.93 o
   5  13  16    12373.74    12322.48    324.05 o
   8   6  22    12377.88    12523.19    336.77 o
 -11  15   2    12391.94    12383.42    594.68 o
  27   1   9    12398.19    12015.13    400.10 o
  -4   6  24    12399.02    12384.08    364.35 o
  -4  16   7    12399.60    12404.62    451.22 o
   7  17  14    12400.24    12311.88    381.85 o
   1  17   6    12411.32    12332.42    343.52 o
   1  11  21    12416.44    12621.22    350.18 o
  11   9  13    12417.23    12441.05    328.73 o
 -12  14   5    12419.45    13039.85    782.09 o
   2  14  12    12420.53    12503.98    307.92 o
 -22   6  22    12422.77    12558.29    422.85 o
  -6  12  19    12423.43    12517.23    362.30 o
  -8   6   2    12424.70    11986.65    445.96 o
   4   4  14    12427.16    12575.52    315.96 o
 -27   3   3    12429.66    11997.91    353.67 o
 -10  14   3    12431.49    12587.44    566.76 o
  -1   3  35    12431.86    12926.58    393.81 o
  -8  14  21    12444.18    12123.10    366.42 o
  14   8  11    12450.17    12354.94    345.54 o
   0   6  17    12453.20    12454.30    317.99 o
 -14  14  13    12457.90    12829.87    671.17 o
  12   6  24    12458.19    12162.85    327.44 o
  -9   5   7    12458.63    12518.55    313.28 o
  -6  12  12    12473.19    12080.71    361.72 o
  13  13   2    12480.84    12505.96    376.42 o
  14   2   0    12481.16    12545.71    313.95 o
  -7  11  21    12489.91    12237.03    357.66 o
  -5  11   8    12491.96    12678.85    366.97 o
  24   4  14    12492.34    12682.16    381.76 o
  -5  15   2    12494.69    12415.88    369.05 o
  21   9   7    12498.59    12885.52    395.84 o
 -14   6   6    12500.97    12314.53    339.50 o
 -15  11   7    12511.07    12387.40    394.62 o
   1  13  18    12511.96    12805.37    338.06 o
   3   1  10    12512.32    12525.17    292.50 o
   2  14   3    12513.66    12446.35    325.37 o
   9   9  18    12524.19    12645.73    333.39 o
   0   4   5    12535.66    12723.23    291.80 o
  -5   3   9    12548.73    12959.70    317.91 o
  -9  15   6    12551.93    12690.11    858.40 o
   5   7  11    12552.54    12895.45    312.56 o
 -18  10   9    12552.66    12325.13    485.01 o
 -18   6  11    12556.83    12266.18    414.18 o
  -3  15  14    12557.93    12817.29    356.19 o
  -7  13   3    12558.06    12294.00    318.02 o
  -1   9  19    12561.82    12322.48    336.14 o
   7  13   6    12562.64    12590.75    315.96 o
  -9   7  21    12565.52    12570.88    354.90 o
  20   0   0    12570.65    12851.07    444.33 o
   8   4  18    12574.36    12873.59    319.94 o
   0   4   1    12577.30    12488.74    290.49 o
   6  10   7    12579.54    12290.02    302.59 o
  26   2   8    12585.52    12620.56    408.02 o
   9   7  21    12588.81    12607.31    348.17 o
 -14   8   2    12591.31    12857.70    404.59 o
 -12  10  11    12594.67    13141.86    381.66 o
  17   5   0    12594.81    12483.44    351.56 o
  -8  16   1    12601.17    12542.40    432.97 o
 -20   8  16    12619.16    12549.02    449.82 o
  12   8   0    12623.20    12376.80    581.79 o
  13   9   2    12627.56    12995.47    520.55 o
 -27   7   9    12645.43    12578.83    429.59 o
  15   9  19    12645.71    12109.85    340.88 o
   2   0   8    12653.54    12358.25    295.20 o
   7   5  26    12661.91    12771.58    335.39 o
  12  10  13    12662.47    12837.82    337.39 o
   1   7  23    12665.26    12368.19    339.49 o
 -13   7  21    12666.22    12685.47    366.97 o
  -6   8  18    12670.67    12801.39    342.76 o
  21   9  13    12676.88    12598.04    381.78 o
   6   8  13    12696.41    12511.93    309.26 o
 -11   7  31    12699.50    12838.49    395.85 o
 -15  13   7    12705.76    12052.89    371.15 o
  14   6  22    12707.03    12566.24    332.07 o
 -11   3  29    12709.59    12469.53    416.82 o
  -1   7  20    12719.21    12662.29    327.35 o
  13   7  21    12721.76    12551.67    339.45 o
 -12  10  16    12727.90    12953.08    438.24 o
  14   6  14    12731.05    12769.60    356.20 o
 -10  12  14    12749.33    13025.28    478.67 o
  14   4  28    12756.69    12920.62    353.49 o
  14  12  11    12758.95    12638.44    542.36 o
  20   0  16    12767.00    12908.70    447.68 o
 -23   9   7    12774.84    13142.52    453.68 o
 -28   2   6    12781.06    12573.53    401.97 o
 -19   7  23    12788.44    12985.54    393.12 o
 -10   2  34    12793.67    12890.15    406.60 o
  17   7   6    12803.82    12646.39    346.82 o
   4  18   1    12815.26    12728.53    358.23 o
  23   1   7    12821.64    12827.23    370.97 o
 -16   6   1    12822.18    13208.10    672.95 o
   4   2  12    12827.74    13201.48    324.58 o
 -12   4  26    12835.44    12553.66    364.31 o
 -20   0  26    12836.58    13143.85    510.36 o
   6   8  23    12846.12    12650.37    408.01 o
   8  10  15    12846.76    12938.51    340.05 o
 -12   4   5    12847.09    12690.77    363.61 o
  -4  16  11    12848.68    13379.00    383.63 o
   5   7  27    12850.84    12823.91    355.52 o
 -28   2   2    12854.99    12972.29    393.13 o
   5   9  22    12859.34    12837.82    359.55 o
 -16   8   3    12866.11    13145.84    368.89 o
  10   8   7    12870.96    12536.43    317.98 o
  -2   8  10    12871.04    13055.75    339.36 o
   5   3  23    12873.37    12855.05    337.38 o
  21   3   9    12878.46    12825.90    350.82 o
  21   5  15    12884.21    13139.87    358.82 o
  27   1   3    12887.52    13494.25    428.66 o
  11  13  15    12894.98    13121.99    367.55 o
 -13   7  15    12902.15    12726.54    375.70 o
 -12  10   5    12903.57    12937.84    358.86 o
  20   0  24    12913.74    13067.67    446.96 o
  21   7   9    12914.48    12800.73    358.21 o
 -13   1  27    12915.63    12911.35    372.30 o
 -10  10   3    12923.75    13200.15    368.21 o
 -21   9  11    12924.74    12914.66    455.10 o
   9   5  29    12925.99    13090.19    374.28 o
   2   2  22    12933.80    13038.53    361.52 o
  -2   6  23    12941.06    12986.86    369.59 o
  10   4  13    12945.99    12926.58    344.08 o
 -20   2   6    12947.95    13077.61    362.19 o
   0  14   1    12949.17    12411.91    303.91 o
   0  14  12    12954.29    13197.50    318.55 o
   5  11  16    12967.47    13190.22    338.00 o
 -23   1   9    12978.99    12496.03    350.21 o
 -26   8   6    12982.27    13492.27    405.79 o
 -17  11   2    12990.79    12893.46    350.13 o
  -8  10  20    12991.05    13569.77    376.87 o
  -6  10  13    12996.76    12902.08    347.45 o
   3   7   8    12998.84    12539.75    301.21 o
   0   6   9    12999.87    13441.93    333.26 o
 -21   9  13    13008.06    13337.27    401.79 o
  19   9   1    13018.81    13501.54    427.99 o
  -6  14  15    13019.53    13141.86    577.32 o
   9  11  18    13023.02    12948.44    349.45 o
 -13   3  17    13033.65    12902.08    342.07 o
   7  15  14    13033.72    13059.06    332.65 o
   1  13   3    13033.92    12902.08    331.34 o
  11   5  10    13040.18    13237.25    340.00 o
  16  12   8    13042.89    12732.50    516.61 o
  -2  14  11    13044.74    13459.81    340.64 o
  -1  13  11    13052.51    13457.82    327.22 o
  -3  15   2    13058.02    13273.01    356.11 o
   9   3   7    13064.71    13058.40    331.98 o
  19   9   9    13071.62    13324.68    461.04 o
  -5   5  10    13080.87    13225.32    323.24 o
 -13   9  10    13082.21    13233.93    385.67 o
   1  11  24    13083.94    13054.43    406.56 o
  20   8   0    13085.47    13488.29    384.95 o
 -15   7   4    13088.16    12975.60    373.63 o
   1  11  18    13089.53    13263.74    352.08 o
  -3   7  31    13092.37    12975.60    365.57 o
 -16   6  20    13102.35    13226.65    407.19 o
  -6  14   3    13107.88    12745.09    601.94 o
 -24   6   6    13110.08    12869.62    412.67 o
  -5  13  10    13131.97    13202.14    370.22 o
   8   6   3    13133.55    12747.08    373.68 o
  -8  10   1    13137.32    13545.26    358.74 o
  -8   8  20    13147.68    12854.38    354.17 o
  -4   4  20    13152.22    13275.66    379.61 o
 -16   6   9    13155.79    12829.87    411.33 o
 -19   3  15    13156.42    13038.53    382.35 o
   5   5  27    13156.48    13190.22    361.49 o
   0   4  17    13157.10    13189.55    336.66 o
  11   7  10    13164.23    13199.49    335.98 o
   6   6   7    13172.31    13253.81    333.29 o
  26   4   6    13179.30    12976.93    372.96 o
 -11   3  15    13179.55    13422.72    365.48 o
  16   8   5    13193.07    13224.66    341.35 o
   0   6  10    13196.32    13086.22    378.31 o
  -9  11  23    13209.30    12933.21    374.98 o
   8  12   9    13215.39    13069.00    323.93 o
 -14   4  28    13230.19    13497.57    390.99 o
  13  13  10    13233.23    13679.06    442.75 o
 -15   9  21    13235.59    13657.86    455.55 o
  11   9  12    13236.31    13220.02    356.12 o
  -8   8   3    13237.91    13655.22    332.56 o
 -12  10  13    13239.13    13229.30    383.66 o
  21   3  15    13256.08    13003.42    350.78 o
  16   2  22    13259.32    13659.85    370.81 o
  -2   2  11    13259.85    13555.19    339.95 o
   8   2  32    13263.00    13424.04    395.71 o
  -5   7  33    13263.20    13108.08    371.59 o
 -11   7  19    13264.62    12999.45    353.47 o
   0   0  16    13273.90    13599.57    434.02 o
  14  10   8    13273.95    13152.46    443.57 o
 -12  10  22    13277.43    13270.37    403.15 o
 -10   0   4    13283.28    13051.78    324.60 o
  17  11   8    13312.04    13139.87    401.83 o
  13  15  10    13314.26    13645.28    388.27 o
  -9   9   7    13316.88    13634.68    661.81 o
 -24   4  18    13317.65    13767.16    429.94 o
  -5  13  19    13318.80    13412.12    353.40 o
   7  13  20    13321.17    13539.30    372.17 o
   0  14   9    13338.59    13643.95    355.37 o
   6  10   0    13343.58    13198.16    368.88 o
  23   3  11    13350.83    13284.28    378.27 o
  14   6   5    13355.47    13216.71    334.64 o
   9   9  17    13358.70    13373.70    346.69 o
 -12  14  11    13361.82    13213.40    771.01 o
   9  13  12    13370.58    13347.20    337.97 o
 -18   4   2    13382.02    13400.86    378.25 o
 -20   2  16    13386.55    13463.78    393.69 o
  18  10   9    13390.11    13280.30    367.52 o
 -20   4   6    13392.39    13296.86    365.50 o
  14   8  20    13397.67    13194.19    360.82 o
  14   6  19    13398.92    13869.83    359.36 o
  18   8   2    13401.77    13406.82    394.37 o
 -22   0  14    13421.50    13402.18    457.65 o
  22   8   4    13426.13    13671.78    403.06 o
   2  10   1    13433.22    13702.91    341.27 o
  11  13   3    13444.40    13090.86    426.75 o
 -26   6   6    13446.76    13479.68    397.72 o
 -27   5   3    13455.71    13751.92    420.52 o
 -21   7  13    13464.60    13450.54    398.40 o
   8   6  18    13464.65    13231.28    346.72 o
 -18   8   3    13464.78    13356.48    380.27 o
  -3   7   8    13465.79    13567.78    340.62 o
 -17   3  29    13472.90    13236.58    449.61 o
   2   4  32    13484.43    13633.36    384.92 o
  17   5  15    13495.67    13428.68    409.84 o
 -13   5  31    13505.47    13249.17    438.83 o
  23   7   1    13515.40    13450.54    382.94 o
  19   7  15    13523.42    14012.24    385.51 o
  18   4  14    13531.78    13763.85    370.79 o
  -8   2  30    13534.07    13346.54    387.66 o
   8   4  11    13534.85    13502.20    334.59 o
  -9  17   6    13542.05    13125.96    573.94 o
   2  14  13    13561.62    13696.95    334.56 o
   8  10   3    13570.06    13814.19    486.50 o
  24   2   0    13572.85    13712.84    372.81 o
   1  13  15    13575.89    13528.70    335.93 o
  -2   8  16    13576.21    13571.09    376.20 o
 -26   0  14    13590.89    13250.49    444.89 o
 -10   8  16    13594.14    13548.57    358.74 o
   3   5   6    13594.86    13904.27    336.54 o
 -17   3   8    13595.46    13377.01    360.12 o
 -14   8  22    13598.11    13768.48    455.52 o
   7   3  29    13603.88    13804.92    395.63 o
   8  10  11    13614.78    13717.48    342.61 o
 -15  13   4    13615.34    13333.29    389.68 o
   2  16   9    13619.89    13377.01    355.42 o
   2  16   3    13622.17    13583.01    366.79 o
 -17   7  15    13630.08    13711.52    452.17 o
 -19   5   9    13632.36    13734.04    386.91 o
  -3   7   6    13636.11    13807.57    326.50 o
 -14   6   3    13638.52    13700.92    482.50 o
 -14   0   6    13647.59    14170.56    394.89 o
 -23   5  15    13650.14    12953.08    421.40 o
[truncated: 133,624 more chars]
