# Supplementary material for: Relativistic Hirshfeld atom refinement of an organo-gold(I) compound
Source: IUCrJ. 2021 May 26;8(Pt 4):608–20. doi: 10.1107/S2052252521004541 (PMC8256711; doi:10.1107/S2052252521004541)
Supplement: Supplementary file 4 [file m-08-00608-sup4.fcf]

#\#CIF_2.0

# ========================
# Tonto generated CIF file
# ========================

# NOTE: This is an incomplete CIF file
# Manually edit it to pass checkCIF

data_mg14_ag_rks_anh_nrel

_audit_creation_date                2020-7-18
_audit_creation_method              'Tonto 20.04.15 github v. 97c7857'

# ============
# QCr software
# ============

_QCr_software                       'Tonto'
_QCr_software_version               '20.04.15 v. 97c7857'
_QCr_software_platform              'Linux-2.6.32-754.24.3.el6.x86_64'
_QCr_software_build_date            '2020-04-15 15:08'
_QCr_software_website               'https://github.com/dylan-jayatilaka/tonto'

# ========
# Symmetry
# ========

_symmetry_cell_setting              Monoclinic
_symmetry_space_group_name_H-M      'c 1 2/c 1'
_symmetry_space_group_name_Hall     '-c 2yc'
_symmetry_Int_Tables_number         '15'

loop_
    _symmetry_equiv_pos_as_xyz
'+x, +y, +z'
'+x+1/2, +y+1/2, +z'
'-x, -y, -z'
'-x+1/2, -y+1/2, -z'
'-x, +y, -z+1/2'
'-x+1/2, +y+1/2, -z+1/2'
'+x, -y, +z+1/2'
'+x+1/2, -y+1/2, +z+1/2'

# =========
# Unit cell
# =========

_chemical_formula_sum               'C27 H19 Au Cl O P'
_chemical_formula_moiety            'C27 H19 Au Cl O P'
_chemical_formula_weight            622.81

_diffrn_reflns_theta_full          19.665
_diffrn_reflns_theta_max           27.864
_diffrn_reflns_theta_min           2.152
_diffrn_ambient_temperature        89.97(15)

_cell_length_a                    17.6904(2)
_cell_length_b                  12.22917(16)
_cell_length_c                    21.2808(2)
_cell_angle_alpha               90.000000(0)
_cell_angle_beta                 94.6132(10)
_cell_angle_gamma               90.000000(0)
_cell_volume                      4588.95(9)

_cell_formula_units_Z               8.000000

_exptl_crystal_F_squared_000         5760000.0000


# ======================
# XD fco reflection data
# ======================

# . checkCIF also accepts this as fcf format

_shelx_refln_list_code              4

_reflns_d_resolution_high           7.4675
_reflns_d_resolution_low            0.6000
_reflns_limit_h_max                 29
_reflns_limit_h_min                 -29
_reflns_limit_k_max                 20
_reflns_limit_k_min                 0
_reflns_limit_l_max                 35
_reflns_limit_l_min                 0

# NOTE: F_squared_meas is scaled to F_squared_calc
#       and so it is on an absolute scale
_reflns_tonto_F_scale_factor        0.1226

loop_
    _refln_index_h
    _refln_index_k
    _refln_index_l
    _refln_F_squared_calc
    _refln_F_squared_meas
    _refln_F_squared_sigma
    _refln_observed_status
   0   0   4   127215.64   125965.55   2825.07 o
   0   0   6    22048.00    24239.76    680.81 o
   0   0  10       50.75      191.00     76.22 o
   0   0  12   329372.00   328826.28   5517.85 o
   0   0  14   119793.94    60426.39 120852.78 o
   0   0  16    13488.63    13660.90    435.97 o
   0   0  18    61904.36    62188.98   1336.61 o
   0   0  20    91446.45    90170.16   1765.91 o
   0   0  22    16162.05    16273.17    460.37 o
   0   0  24    31403.33    30992.69    902.84 o
   0   0  26    59424.99    59370.43   1310.04 o
   0   0  28     3353.80     3266.01    204.89 o
   0   0  30     7896.01     8093.00    342.30 o
   0   0  32    25138.68    25483.35    715.65 o
   0   0  34     5637.83     5702.76    351.82 o
   0   2   0   290254.89   294706.98   5422.50 o
   0   2   1     1041.45     1074.65     42.47 o
   0   2   2     2487.30     3460.24    107.29 o
   0   2   3    17242.18    17374.38    384.72 o
   0   2   4    67209.46    65680.89   1546.80 o
   0   2   5      208.27      240.71     14.83 o
   0   2   6   266214.91   261517.88   5431.75 o
   0   2   7      400.38      406.89     27.27 o
   0   2   8   135920.14   136577.68   2870.89 o
   0   2   9     3506.78     3772.43    115.12 o
   0   2  10      498.63      647.13     33.54 o
   0   2  11      217.35      211.15     29.60 o
   0   2  12   180697.16   184380.50   3930.72 o
   0   2  13     5053.65     5081.57    151.57 o
   0   2  14   146510.85   146524.43   3183.16 o
   0   2  15      107.33      106.90     44.55 o
   0   2  16       28.86      178.04     33.24 o
   0   2  17       25.61       55.22     38.22 o
   0   2  18    58264.47    58675.11   1287.92 o
   0   2  19       36.96       77.10     87.69 o
   0   2  20    50052.71    50840.27   1118.67 o
   0   2  21     1401.00     1450.53     89.27 o
   0   2  22     2636.33     2767.38    134.92 o
   0   2  23      105.73      256.25     64.82 o
   0   2  24    22265.54    22547.03    553.67 o
   0   2  25      576.20      731.45     74.28 o
   0   2  26    68486.40    68609.22   1466.35 o
   0   2  27      140.30      279.53     87.75 o
   0   2  28     4797.58     4859.86    215.71 o
   0   2  29       41.70       59.91    119.82 o
   0   2  30    13929.03    14137.97    410.19 o
   0   2  31      368.58      737.77    140.20 o
   0   2  32    20184.33    20153.00    617.54 o
   0   2  33      959.59     1205.13    124.87 o
   0   2  34     3751.67     3816.55    257.52 o
   0   2  35      110.24      168.17    171.14 o
   0   4   0   261997.42   259899.68   6885.03 o
   0   4   1    12889.68    12545.05    291.80 o
   0   4   2    73766.67    76827.98   1697.44 o
   0   4   3     9212.86     9518.91    216.82 o
   0   4   4    48114.39    47427.55   1057.86 o
   0   4   5    12738.76    12780.60    293.12 o
   0   4   6   201770.24   198299.56   4628.10 o
   0   4   7     9814.94     9772.42    239.00 o
   0   4   8    89412.04    88490.08   1975.89 o
   0   4   9     8244.40     8864.84    239.83 o
   0   4  10     3050.01     3101.00    110.17 o
   0   4  11    12411.29    12203.72    318.13 o
   0   4  12   113668.32   114692.70   2477.95 o
   0   4  13       47.00       27.61     22.68 o
   0   4  14    59170.62    58631.86   1661.92 o
   0   4  15     2396.10     2447.06     95.55 o
   0   4  16      827.88      835.32     48.34 o
   0   4  17    13285.53    13249.03    338.17 o
   0   4  18    58421.26    58252.60   1345.18 o
   0   4  19     1058.18     1058.95     67.69 o
   0   4  20    63457.76    63951.57   1447.40 o
   0   4  21     9749.32     9850.94    278.09 o
   0   4  22     2595.70     2545.61    114.26 o
   0   4  23      803.57      759.60     60.56 o
   0   4  24    18187.16    18053.73    449.26 o
   0   4  25     1300.60     1300.82     83.51 o
   0   4  26    35740.04    36019.62    808.31 o
   0   4  27     1819.07     1869.05    129.53 o
   0   4  28     3202.95     2976.71    149.46 o
   0   4  29     1689.03     1729.39    117.09 o
   0   4  30     6913.51     7027.07    255.16 o
   0   4  31     2499.58     2723.60    156.07 o
   0   4  32    19642.41    19893.50    494.12 o
   0   4  33      554.38      647.91     80.79 o
   0   4  34     6366.32     6440.07    248.93 o
   0   6   0    44028.60    43838.49   1004.49 o
   0   6   1     8772.73     8256.02    204.88 o
   0   6   2    41599.72    41995.39    949.54 o
   0   6   3    50676.90    49838.21   1113.41 o
   0   6   4     8728.27     8954.00    209.49 o
   0   6   5    59965.61    59588.68   1329.52 o
   0   6   6   213271.57   212841.42   4681.40 o
   0   6   7     3742.06     3723.66    101.36 o
   0   6   8    58756.55    58325.12   1301.42 o
   0   6   9    13075.33    13502.54    334.76 o
   0   6  10    13281.35    13145.23    380.02 o
   0   6  11       74.98      242.54     44.49 o
   0   6  12    69917.56    69586.66   1502.55 o
   0   6  13     8837.75     8335.20    241.96 o
   0   6  14    85365.76    84714.72   1903.03 o
   0   6  15    16487.85    16100.84    395.00 o
   0   6  16     3445.01     3330.62    119.78 o
   0   6  17    12569.85    12510.46    319.42 o
   0   6  18    55927.10    56158.65   1302.38 o
   0   6  20    48763.39    49112.29   1071.78 o
   0   6  21     8680.73     8661.90    253.37 o
   0   6  22        3.02       73.55     43.35 o
   0   6  23     4098.24     4019.49    155.54 o
   0   6  24    19335.42    19421.75    478.70 o
   0   6  26    25078.61    24843.92    581.62 o
   0   6  27     1286.17     1211.79     87.69 o
   0   6  28     3769.98     3603.29    173.42 o
   0   6  29     3120.34     3110.11    159.20 o
   0   6  30     4118.08     3880.69    190.98 o
   0   6  31      138.87       74.93     90.76 o
   0   6  32    16430.65    16691.03    442.08 o
   0   6  33     1771.01     1882.56    142.98 o
   0   8   0    35930.47    37993.14    903.63 o
   0   8   1     3351.68     3581.73    106.79 o
   0   8   2    42095.66    40618.72    915.40 o
   0   8   3    31521.36    31686.01    734.17 o
   0   8   4       26.82      214.52     14.23 o
   0   8   5     8264.13     8295.94    198.14 o
   0   8   6   118871.84   117449.37   2593.32 o
   0   8   7     6009.27     5992.00    152.41 o
   0   8   8    31437.42    31949.50    735.48 o
   0   8   9    45468.99    45195.87   1050.08 o
   0   8  10     4240.50     4051.36    125.40 o
   0   8  11    19647.89    19783.05    468.54 o
   0   8  12    34171.96    34862.53    815.20 o
   0   8  13     2267.79     2189.70     84.52 o
   0   8  14    17274.04    17517.43    423.07 o
   0   8  15     6112.55     6385.24    188.83 o
   0   8  16        5.66       58.99     42.78 o
   0   8  17     8342.42     8071.71    231.89 o
   0   8  18    30920.45    30773.11    719.49 o
   0   8  20    36151.05    35810.03    800.26 o
   0   8  21    10944.72    10969.44    302.17 o
   0   8  22      496.39      507.62     56.27 o
   0   8  23    14694.45    14874.55    385.76 o
   0   8  24     7348.60     7363.08    237.46 o
   0   8  26    19338.49    19639.99    483.38 o
   0   8  27     2449.59     2271.74    127.41 o
   0   8  28     2343.44     2486.12    143.46 o
   0   8  29     6068.90     6222.56    241.34 o
   0   8  30     2957.27     3041.05    168.27 o
   0   8  31      584.39      655.55     94.56 o
   0   8  32    14707.00    14623.70    418.86 o
   0  10   0    49079.37    49482.90   1132.97 o
   0  10   1    24178.87    24636.32    578.95 o
   0  10   2    20358.48    20379.23    479.90 o
   0  10   3    67815.45    67847.36   1482.58 o
   0  10   4     8423.87     8528.16    218.31 o
   0  10   5    11662.11    11092.53    261.03 o
   0  10   6    73352.20    72764.51   1627.30 o
   0  10   7     5453.19     5213.11    135.35 o
   0  10   8    17798.42    18158.86    417.60 o
   0  10   9    25772.93    25533.25    601.05 o
   0  10  10      324.12      262.50     27.40 o
   0  10  11    16321.76    16476.78    394.94 o
   0  10  12    36199.64    36214.58    802.90 o
   0  10  13      755.44      735.84     59.91 o
   0  10  14    26119.03    25986.37    598.29 o
   0  10  15    30975.26    31041.26    699.93 o
   0  10  16       29.87       65.13     59.45 o
   0  10  17    15606.92    15279.10    390.41 o
   0  10  18    17182.44    17244.63    431.87 o
   0  10  20    26669.97    26881.97    619.04 o
   0  10  21     6019.46     5663.57    206.62 o
   0  10  22     1352.76     1510.61    101.72 o
   0  10  23    10992.70    11193.00    328.45 o
   0  10  24     4700.51     4676.08    181.48 o
   0  10  25     1209.94     1245.59     86.12 o
   0  10  26    15287.12    15440.12    401.17 o
   0  10  27     4354.23     4301.48    185.04 o
   0  10  28     1185.53     1021.69     86.74 o
   0  10  29     6481.40     6414.92    239.85 o
   0  10  30      307.13      239.92    110.01 o
   0  12   0    45515.21    45629.03   1136.90 o
   0  12   1    15836.84    15517.97    378.24 o
   0  12   2     8802.90     9037.18    229.01 o
   0  12   3    22858.02    22638.19    517.97 o
   0  12   4     4588.76     4402.21    130.18 o
   0  12   5     2192.92     2263.95     85.78 o
   0  12   6    27873.09    27872.72    631.70 o
   0  12   7     1605.78     1724.60     62.72 o
   0  12   8    11994.36    11822.45    282.48 o
   0  12   9    20282.89    20151.00    465.12 o
   0  12  10      288.33      343.75     37.20 o
   0  12  11    26087.12    26131.43    591.54 o
   0  12  12    22763.82    22476.50    514.62 o
   0  12  13      641.10      624.13     65.48 o
   0  12  14    22467.45    22770.60    550.27 o
   0  12  15    20654.13    20980.06    492.61 o
   0  12  16      469.09      494.52     53.83 o
   0  12  17     5445.43     5409.07    187.80 o
   0  12  18     4885.22     4745.35    176.03 o
   0  12  19      260.58      255.71     45.12 o
   0  12  20     8843.13     8707.15    270.92 o
   0  12  21     5900.82     5964.92    216.69 o
   0  12  22      833.52      777.56     91.73 o
   0  12  23     9834.24    10041.90    309.12 o
   0  12  24     3529.13     3521.45    165.36 o
   0  12  25      401.58      560.29     88.84 o
   0  12  26    12005.64    12352.76    359.26 o
   0  12  27     7909.76     8204.12    282.56 o
   0  12  28     2288.78     2367.88    150.57 o
   0  14   0    35199.46    34999.60    749.91 o
   0  14   1    12992.92    12467.87    305.28 o
   0  14   2     2777.80     2772.90    117.62 o
   0  14   3    21191.64    20955.44    494.63 o
   0  14   4     3306.89     3062.67    123.41 o
   0  14   5     3860.70     3993.94    148.56 o
   0  14   6     3366.91     3435.95    143.56 o
   0  14   7      335.61      385.06     39.56 o
   0  14   8     5713.51     5543.80    189.39 o
   0  14   9    13429.16    13705.48    356.97 o
   0  14  10       26.88       38.31     23.83 o
   0  14  11     7326.60     7313.85    197.62 o
   0  14  12    13000.23    13257.01    319.98 o
   0  14  13      528.79      451.40     35.15 o
   0  14  14     8282.06     8334.54    228.46 o
   0  14  15    14988.47    15061.52    367.54 o
   0  14  16      409.52      478.79     44.85 o
   0  14  17     9194.27     9426.42    259.96 o
   0  14  18     2406.68     2359.17    118.05 o
   0  14  19       21.92       61.82     63.07 o
   0  14  20     5548.29     5425.43    197.89 o
   0  14  21     4676.54     4629.11    184.15 o
   0  14  22     2780.88     2898.79    146.50 o
   0  14  23     7596.28     7543.40    261.77 o
   0  14  24     1244.47     1317.85    108.15 o
   0  14  25      230.03      222.57     69.96 o
   0  16   0     8445.23     8107.64    321.91 o
   0  16   1     2393.77     2450.79    130.49 o
   0  16   2      549.42      505.06     61.16 o
   0  16   3    14320.63    14151.94    362.96 o
   0  16   4     1950.14     1976.51    111.29 o
   0  16   5     6179.88     6306.00    220.64 o
   0  16   6     2980.31     2916.89    141.65 o
   0  16   7      382.23      380.43     47.98 o
   0  16   8     2357.03     2307.40    135.19 o
   0  16   9    17453.90    17367.72    480.40 o
   0  16  10      569.37      545.13     56.49 o
   0  16  11     6004.23     5782.14    210.99 o
   0  16  12     2141.78     2216.24    133.63 o
   0  16  13      529.55      632.10     68.87 o
   0  16  14     4639.71     4545.67    167.42 o
   0  16  15     7653.47     7625.91    236.04 o
   0  16  16      113.00      124.26     39.74 o
   0  16  17     6710.59     6878.69    216.62 o
   0  16  18     1061.76      970.06     89.63 o
   0  16  19      211.43      199.05     31.96 o
   0  16  20     1640.01     1640.89    104.94 o
   0  16  21     7995.32     8536.81    265.56 o
   0  18   0     3579.59     4065.00    324.81 o
   0  18   1       30.95       86.07    117.63 o
   0  18   3     9141.22     8745.74    319.64 o
   0  18   5     6172.93     6171.86    228.27 o
   0  18   6      405.94      400.16     62.45 o
   0  18   7     1981.73     2059.41    125.95 o
   0  18   8      629.20      543.24     96.98 o
   0  18   9    10862.66    10955.46    331.20 o
   0  18  10       13.52       43.96     40.84 o
   0  18  11     1938.50     1957.54    142.18 o
   0  18  12     1340.66     1462.24    124.62 o
   0  18  13      329.61      250.19     98.37 o
   0  18  14      795.14     1005.72    249.87 o
   0  18  15     3134.74     3032.53    202.05 o
   0  18  16       78.47      188.68    268.50 o
   0  20   0      544.42      389.17     91.42 o
   0  20   1      689.11      691.13    114.39 o
   0  20   3     6804.72     7119.55    332.58 o
   0  20   4        0.18      110.82     86.45 o
   0  20   5     4756.16     4949.02    288.93 o
   0  20   6      251.40       74.89     65.98 o
   1   1   2      640.89      659.02     41.18 o
   1   1   3   111739.12   111786.99   3044.88 o
   1   1   4   104728.03   104506.41   2440.89 o
   1   1   5    10122.78    10240.18    241.63 o
   1   1   6    90380.32    89039.68   1893.08 o
   1   1   7   182870.78   177835.83   3717.61 o
   1   1   8    14401.83    13696.16    383.95 o
   1   1   9   203413.36   206653.39   4650.55 o
   1   1  10     4935.41     4686.40    124.99 o
   1   1  11    80943.79    80418.37   1791.19 o
   1   1  12    14269.33    13637.61    335.42 o
   1   1  13    24951.73    25788.09    598.32 o
   1   1  14     7909.96     7564.69    212.42 o
   1   1  15   183398.42   183397.73   3557.06 o
   1   1  16      357.21      388.24     44.43 o
   1   1  17    42689.03    42051.28    957.61 o
   1   1  18     6353.93     6000.25    187.50 o
   1   1  19    17089.09    17020.39    429.89 o
   1   1  20     1065.44     1067.27     67.47 o
   1   1  21    33903.01    34468.63    787.65 o
   1   1  22      540.48      705.63     60.66 o
   1   1  23    50857.72    51289.41   1143.51 o
   1   1  24       71.30       64.58     92.85 o
   1   1  25       81.83      126.02     48.29 o
   1   1  26     1488.04     1883.49    114.73 o
   1   1  27    54323.22    53818.51   1226.63 o
   1   1  28      437.36      701.71     74.86 o
   1   1  29    22660.57    22644.84    562.41 o
   1   1  30      425.51      505.05     67.38 o
   1   1  31      365.79      315.16     91.88 o
   1   1  32      187.60      199.61     46.99 o
   1   1  33    10753.21    10868.30    364.35 o
   1   1  34       19.41      250.45    111.14 o
   1   1  35    11463.59    11494.42    370.27 o
   1   3   0    92965.85    92213.54   2077.71 o
   1   3   1   373855.89   375090.75   8256.88 o
   1   3   2   247821.51   241834.64   5166.31 o
   1   3   3   389424.77   378866.11   9296.48 o
   1   3   4    19308.14    18838.87    418.18 o
   1   3   5    65424.17    64672.17   1431.16 o
   1   3   6     9180.58     9185.56    247.86 o
   1   3   7    67641.81    68720.34   1537.64 o
   1   3   8     7532.26     7484.85    197.59 o
   1   3   9   136460.52   137335.55   2950.84 o
   1   3  10     2311.82     2409.00     90.48 o
   1   3  11    49073.19    49914.73   1158.49 o
   1   3  12     6027.39     6230.41    189.27 o
   1   3  13    54898.78    54370.78   1228.58 o
   1   3  14      338.56      379.79     43.64 o
   1   3  15   184766.00   183906.08   3794.27 o
   1   3  16       80.89       45.82     18.25 o
   1   3  17    62478.72    61856.29   1500.21 o
   1   3  18     9782.67     9767.76    271.36 o
   1   3  19     6631.97     6796.18    209.88 o
   1   3  20     3888.55     3864.45    142.03 o
   1   3  21    67295.93    66077.45   1478.76 o
   1   3  22     1346.30     1516.66    123.20 o
   1   3  23    37827.04    37747.61    861.26 o
   1   3  25       98.77       77.79    110.28 o
   1   3  26       65.76      138.23     76.30 o
   1   3  27    32626.61    32684.08    945.02 o
   1   3  28      343.68      425.77     83.29 o
   1   3  29    22861.43    22947.59    556.30 o
   1   3  30     1092.77     1070.40    103.79 o
   1   3  31      301.41      262.22     67.40 o
   1   3  32     1273.11     1366.42    130.19 o
   1   3  33    11312.00    11347.37    372.34 o
   1   3  34      183.64      379.20     97.15 o
   1   5   0       13.34      230.93     23.47 o
   1   5   1    83921.83    83558.95   1867.51 o
   1   5   2    25551.46    24797.34    558.74 o
   1   5   3   187936.74   186409.24   4112.77 o
   1   5   4    35079.45    34704.84    783.58 o
   1   5   5    32347.22    32137.80    719.31 o
   1   5   6    51668.23    50145.62   1136.92 o
   1   5   7    49625.32    50319.95   1124.79 o
   1   5   8     1523.33     1497.70     53.64 o
   1   5   9   156229.15   156263.58   3407.35 o
   1   5  10     2464.31     2548.60    110.72 o
   1   5  11    35853.47    35564.50    809.72 o
   1   5  12     4910.67     5218.10    153.77 o
   1   5  13    11068.77    11012.69    284.63 o
   1   5  14     6603.02     6992.47    200.38 o
   1   5  15    38285.99    39314.58    889.99 o
   1   5  16     2499.13     2488.32     98.59 o
   1   5  17    19472.69    19755.10    503.57 o
   1   5  18     2633.01     2787.80    108.79 o
   1   5  19     2886.68     3017.49    109.99 o
   1   5  20     2433.51     2335.75     96.27 o
   1   5  21    55527.89    55249.08   1259.42 o
   1   5  22     6140.33     6150.30    201.12 o
   1   5  23    30609.46    30360.58    720.89 o
   1   5  24     1844.22     1953.35    105.08 o
   1   5  25      108.85      203.41     67.52 o
   1   5  26     2931.13     2965.93    141.89 o
   1   5  27    14478.50    14296.33    385.19 o
   1   5  28      889.27      778.83     75.21 o
   1   5  29    20446.51    20747.85    514.87 o
   1   5  30     3301.17     3399.35    177.03 o
   1   5  31      957.55     1034.07     95.77 o
   1   5  32     1394.36     1537.09    119.63 o
   1   5  33    10069.43     9865.57    425.78 o
   1   7   0    31669.70    31930.21    722.70 o
   1   7   1    19135.94    19586.09    457.79 o
   1   7   2     1815.92     2064.14     70.67 o
   1   7   3   149628.20   150754.24   3429.57 o
   1   7   4    28850.33    27723.01    620.28 o
   1   7   5    28219.32    28582.02    649.10 o
   1   7   6    19208.82    19407.77    443.01 o
   1   7   7    67779.65    67561.91   1493.38 o
   1   7   8     4667.60     4533.16    123.87 o
   1   7   9    86185.19    84753.31   1854.58 o
   1   7  10    21744.67    21429.86    497.93 o
   1   7  11    19065.44    18132.24    434.43 o
   1   7  12    29515.16    28869.46    662.53 o
   1   7  13     6902.65     7023.74    197.68 o
   1   7  14     5308.67     5409.73    165.28 o
   1   7  15    59406.28    60140.94   1334.16 o
   1   7  16     4826.86     4908.90    161.35 o
   1   7  17    54927.53    54812.59   1224.48 o
   1   7  18    20920.68    21096.50    509.43 o
   1   7  19     1819.34     1931.53     98.06 o
   1   7  20    10993.26    10610.13    294.14 o
   1   7  21    42420.08    43054.01    956.13 o
   1   7  22     2804.27     2724.59    123.90 o
   1   7  23    12804.99    12423.96    341.02 o
   1   7  24     8338.14     8212.77    250.09 o
   1   7  25       51.47       95.33    127.60 o
   1   7  26     1222.14     1369.75     95.55 o
   1   7  27     8892.42     9011.89    283.69 o
   1   7  28       63.74        1.07     13.86 o
   1   7  29    17380.94    17629.22    449.33 o
   1   7  30     4298.84     4058.01    186.86 o
   1   7  31      860.53     1066.14    137.79 o
   1   7  32     3518.47     3650.34    229.92 o
   1   7  33     9231.72     9187.55    340.50 o
   1   9   0    21659.95    21125.78    491.92 o
   1   9   1    53759.71    52761.22   1168.89 o
   1   9   2     2721.64     2682.87     88.29 o
   1   9   3   107622.52   107628.37   2408.17 o
   1   9   4    16079.44    16382.30    376.77 o
   1   9   5     5188.82     5257.89    132.04 o
   1   9   6    21399.77    21830.42    495.19 o
   1   9   7    62049.13    61478.35   1356.20 o
   1   9   8    21752.26    20610.11    473.14 o
   1   9   9    38692.48    38731.04    865.84 o
   1   9  10    11863.80    11865.04    294.60 o
   1   9  11    25600.15    25151.32    580.23 o
   1   9  12    28083.64    27631.86    665.39 o
   1   9  13     6058.75     6050.96    182.29 o
   1   9  14      677.60      689.60     49.60 o
   1   9  15    26881.66    26927.22    618.36 o
   1   9  16     8897.31     8656.58    242.57 o
   1   9  17    22608.94    22642.18    532.78 o
   1   9  18    11738.41    11626.17    311.49 o
   1   9  19     1788.93     1696.52     88.86 o
   1   9  20     8431.26     8529.49    254.07 o
   1   9  21    32539.51    32942.91    769.68 o
   1   9  22       82.14      114.80     66.13 o
   1   9  23     8105.45     7870.77    244.77 o
   1   9  24    15832.32    15922.52    407.83 o
   1   9  25      196.72      178.10     38.13 o
   1   9  26     3364.92     3120.63    150.32 o
   1   9  27     7751.52     7705.09    256.98 o
   1   9  28     1432.32     1512.34    131.68 o
   1   9  29    15794.27    16456.82    427.29 o
   1   9  30     4433.80     4390.90    226.01 o
   1   9  31      774.56      705.57    120.45 o
   1  11   0    35824.37    35743.49    795.56 o
   1  11   1    11534.63    11654.11    287.89 o
   1  11   2     1731.80     1715.35     74.87 o
   1  11   3    42144.23    41511.00    922.01 o
   1  11   4    16773.79    17031.70    410.35 o
   1  11   5     9329.92     9054.48    241.82 o
   1  11   6    15000.51    15730.22    365.42 o
   1  11   7    17106.85    17428.27    403.56 o
   1  11   8     6518.71     6691.72    170.76 o
   1  11   9    15252.91    15768.82    367.43 o
   1  11  10     4133.41     4081.10    117.89 o
   1  11  11     8325.94     8395.75    218.33 o
   1  11  12    32620.44    32089.23    715.95 o
   1  11  13     6956.84     6827.45    202.45 o
   1  11  14     3571.34     3618.60    132.90 o
   1  11  15    27979.47    28298.57    640.39 o
   1  11  16     7973.88     7929.99    268.42 o
   1  11  17    15962.70    16160.72    442.17 o
   1  11  18    13170.03    13323.55    353.67 o
   1  11  19      983.59      994.14     93.07 o
   1  11  20     3664.43     3688.73    160.10 o
   1  11  21    12534.84    12678.13    351.76 o
   1  11  22      428.44      502.35     62.72 o
   1  11  23     5140.51     4885.08    202.10 o
   1  11  24    13172.16    13113.29    408.40 o
   1  11  25      178.82      186.23     67.76 o
   1  11  26     7347.54     7618.59    280.04 o
   1  11  27     5530.29     5540.48    225.19 o
   1  11  28      154.05      111.89     87.59 o
   1  11  29     6411.48     6008.50    245.50 o
   1  13   0    38062.00    38182.77    891.49 o
   1  13   1    22811.26    22712.71    529.40 o
   1  13   2       21.14       76.96     38.50 o
   1  13   3    13071.89    12960.25    332.83 o
   1  13   4     8687.45     8755.06    246.60 o
   1  13   5       76.72       99.43     47.21 o
   1  13   6    16336.44    16313.10    401.03 o
   1  13   7     4090.60     4128.68    144.93 o
   1  13   8     8026.37     8206.78    212.97 o
   1  13   9    15437.73    15513.31    365.45 o
   1  13  10     7593.78     7492.83    198.26 o
   1  13  11     7648.17     7523.44    200.96 o
   1  13  12    30505.17    30391.85    683.86 o
   1  13  13     1033.38     1076.98     58.21 o
   1  13  14     5107.43     5011.17    155.98 o
   1  13  15    13630.21    13589.70    337.45 o
   1  13  16     5104.59     5031.93    173.90 o
   1  13  17     4998.58     5023.21    179.80 o
   1  13  18    12573.65    12863.11    339.59 o
   1  13  19      872.35      864.13     75.65 o
   1  13  20     4367.90     4567.29    184.17 o
   1  13  21     6947.51     6933.25    239.61 o
   1  13  23     9130.15     9186.89    292.43 o
   1  13  24    10860.85    10882.94    329.19 o
   1  13  25      155.64      162.71     84.21 o
   1  13  26     4162.23     4060.28    192.58 o
   1  13  27     4222.23     4233.61    199.84 o
   1  15   0    11597.06    11740.61    312.14 o
   1  15   1     7873.80     7732.37    227.23 o
   1  15   2     1859.39     1801.05     96.17 o
   1  15   3     3703.19     3935.52    150.75 o
   1  15   4     7457.89     7237.99    223.97 o
   1  15   5      922.94     1044.18     73.49 o
   1  15   6    19625.45    19419.08    466.57 o
   1  15   7      260.26      321.19     44.78 o
   1  15   8     3466.67     3579.14    149.20 o
   1  15   9     9352.10     9226.81    271.48 o
   1  15  10     6724.05     6660.44    222.09 o
   1  15  11     3401.74     3376.40    119.56 o
   1  15  12     8147.90     8079.03    217.04 o
   1  15  13     2799.31     2792.46    105.53 o
   1  15  14     4366.14     4374.60    145.87 o
   1  15  15     7531.31     7512.13    215.13 o
   1  15  16     1880.64     1912.96     90.97 o
   1  15  17     1416.41     1380.26     78.43 o
   1  15  18     8540.62     8872.16    251.30 o
   1  15  19        1.03       60.30     22.07 o
   1  15  20     1628.44     1643.49     94.65 o
   1  15  21      753.50      764.79     67.01 o
   1  15  22      110.37       61.62     54.53 o
   1  15  23     2617.32     2408.21    133.26 o
   1  17   0    10674.00    10548.92    336.71 o
   1  17   1     3466.05     3486.92    159.52 o
   1  17   2     2972.91     3038.65    151.53 o
   1  17   3      655.88      748.82     96.03 o
   1  17   4     4654.65     4484.19    173.41 o
   1  17   5      471.13      425.67     50.12 o
   1  17   6    12480.39    12388.03    345.07 o
   1  17   7        0.68       75.40    150.80 o
   1  17   8     1508.37     1580.81    131.35 o
   1  17   9     2219.48     2385.38    136.36 o
   1  17  10     5821.13     6041.77    235.31 o
   1  17  11     2411.64     2313.72    129.84 o
   1  17  12     8674.15     8926.06    282.36 o
   1  17  13      355.60      492.65     69.91 o
   1  17  14     3846.77     3825.46    218.43 o
   1  17  15     1072.19     1269.94    170.54 o
   1  17  16      427.88      533.33     86.96 o
   1  17  17      720.12      672.30    112.86 o
   1  17  18     7423.85     7261.28    283.56 o
   1  17  19      128.30      233.07    103.72 o
   1  19   0     4617.17     4370.28    254.42 o
   1  19   1      624.58      563.65     93.47 o
   1  19   2     1522.74     1647.35    163.20 o
   1  19   3      465.30      462.38    159.73 o
   1  19   4     3895.76     3762.39    240.59 o
   1  19   5      438.73      423.18     83.48 o
   1  19   6    11042.30    10512.32    341.45 o
   1  19   7      430.22      606.93     85.93 o
   1  19   8      802.65      886.22    102.01 o
   1  19   9      591.66      510.06    107.13 o
   1  19  10     3094.81     2875.77    188.12 o
   1  19  11      891.17      928.67    123.05 o
   1  19  12     5102.70     4911.36    393.47 o
   2   0   2    60041.52    59442.29   1326.85 o
   2   0   4    82234.30    82999.37   2032.53 o
   2   0   6    45304.22    46239.84   1349.93 o
   2   0   8    12813.22    12413.98    296.53 o
   2   0  10   221276.50   219899.09   4652.32 o
   2   0  12   275421.84   276755.06   5390.53 o
   2   0  14     2636.42     2621.46    180.98 o
   2   0  16    30416.72    31105.14    751.09 o
   2   0  18   107449.01   106921.74   2166.81 o
   2   0  20    31090.52    30584.81    838.13 o
   2   0  22    18914.59    18924.71    507.76 o
   2   0  24    82301.82    81522.23   2036.80 o
   2   0  26     4229.12     4073.45    319.39 o
   2   0  28     4238.75     4180.44    233.21 o
   2   0  30    18900.44    19155.59    605.62 o
   2   0  32    23509.95    24256.39    883.69 o
   2   0  34     1523.45     1582.54    220.54 o
   2   2   0   140604.95   143769.10   4675.03 o
   2   2   1     7264.91     7598.63    188.14 o
   2   2   2    17023.90    16127.45    376.14 o
   2   2   3      198.81      276.17     15.71 o
   2   2   4   302752.66   299545.62   7509.96 o
   2   2   5     5100.61     4866.25    116.07 o
   2   2   6   401995.87   398341.09   9118.64 o
   2   2   7     4333.91     4473.81    112.56 o
   2   2   8     2765.96     3030.73     82.67 o
   2   2   9     1778.56     1688.86     57.24 o
   2   2  10    85950.36    86877.86   1986.87 o
   2   2  11      681.58      637.07     39.70 o
   2   2  12   146702.32   147154.54   3216.05 o
   2   2  13      242.20      262.19     22.84 o
   2   2  14      357.64      553.99     57.97 o
   2   2  15     5171.48     5350.18    150.64 o
   2   2  16    49059.00    49657.23   1097.28 o
   2   2  17    22444.56    21931.56    520.76 o
   2   2  18    62970.26    63261.57   1376.84 o
   2   2  19       49.43       90.46     36.02 o
   2   2  20     6798.27     6922.60    223.37 o
   2   2  21      127.72      219.99     42.94 o
   2   2  22    12995.73    13097.32    363.15 o
   2   2  23      970.23     1069.60     86.17 o
   2   2  24    66866.14    66896.53   1466.55 o
   2   2  26    16325.99    16227.93    434.74 o
   2   2  27      813.91      789.61     78.89 o
   2   2  28     2986.27     2824.60    158.11 o
   2   2  29     3008.80     3095.94    174.25 o
   2   2  30    18112.85    17788.91    513.38 o
   2   2  31      108.24      175.61     79.45 o
   2   2  32    11850.86    11777.21    374.25 o
   2   2  33      756.84      583.66    119.03 o
   2   2  34      266.93      375.77    135.93 o
   2   4   0   120791.22   120971.22   2658.83 o
   2   4   1   174806.19   169926.47   3716.50 o
   2   4   2      100.27      167.52     23.30 o
   2   4   3    16365.72    15425.48    471.36 o
   2   4   4    84167.21    83925.58   2042.50 o
   2   4   5     6861.46     6769.57    160.64 o
   2   4   6    80779.08    81239.44   1834.83 o
   2   4   7    63770.43    63310.14   1426.62 o
   2   4   8     5249.88     5148.24    138.33 o
   2   4   9     4930.40     4778.49    133.27 o
   2   4  10   125431.79   124441.17   2745.86 o
   2   4  11      588.71      626.90     60.76 o
   2   4  12   175973.78   174084.43   3704.58 o
   2   4  13      132.79      165.30     36.93 o
   2   4  14    28908.16    28236.02    659.25 o
   2   4  15    14486.36    14170.58    352.85 o
   2   4  16    27397.41    28165.49    654.54 o
   2   4  17     3404.22     3389.24    118.88 o
   2   4  18    87782.91    87413.49   1910.09 o
   2   4  19    19182.69    19457.01    510.37 o
   2   4  20    26573.02    26197.97    651.46 o
   2   4  21    14460.65    14433.40    373.03 o
   2   4  22     9518.81     9632.03    275.44 o
   2   4  23      325.39      354.73     53.50 o
   2   4  24    42215.16    42620.18    973.01 o
   2   4  26    11052.41    10978.75    317.01 o
   2   4  27     1231.66     1285.71     89.66 o
   2   4  28     3523.75     3624.12    165.85 o
   2   4  29     4257.65     4491.24    192.70 o
   2   4  30    26244.52    26144.74    677.76 o
   2   4  31      896.03      871.11     86.80 o
   2   4  32    13517.60    13694.83    386.65 o
   2   4  33     2109.83     2205.86    149.58 o
   2   4  34      144.39       70.64    141.27 o
   2   6   0   112081.02   112103.05   2604.11 o
   2   6   1     7943.95     7918.01    184.72 o
   2   6   2    12299.09    12492.49    284.40 o
   2   6   3    15185.41    15553.90    351.31 o
   2   6   4   327718.97   323409.43   7195.51 o
   2   6   5     2454.23     2453.72     74.49 o
   2   6   6   202074.98   199776.04   4462.33 o
   2   6   7    17745.03    17670.47    404.87 o
   2   6   8      865.70      898.79     40.10 o
   2   6   9     7693.89     7688.45    198.23 o
   2   6  10    36126.12    37214.64    837.10 o
   2   6  11      636.03      601.80     37.09 o
   2   6  12    60085.13    61101.75   1371.05 o
   2   6  13     1990.41     2244.86     87.08 o
   2   6  14    15542.64    15229.86    378.96 o
   2   6  15    21492.84    21221.60    512.10 o
   2   6  16    44845.34    44782.66    993.60 o
   2   6  17     3360.76     3419.45    133.31 o
   2   6  18   108413.74   107861.25   2309.25 o
   2   6  19     4788.28     4607.55    156.77 o
   2   6  20     6045.13     5991.54    191.63 o
   2   6  21     7343.08     6980.49    216.60 o
   2   6  22    11798.25    12091.93    327.59 o
   2   6  23      235.15      219.89     33.85 o
   2   6  24    27682.52    26793.48    672.93 o
   2   6  25      197.84      192.70     46.27 o
   2   6  26    17598.33    17317.15    438.60 o
   2   6  27     6515.94     6333.68    226.59 o
   2   6  28      915.86      973.05     88.37 o
   2   6  29     2496.80     2360.50    142.27 o
   2   6  30    22538.78    23040.74    580.54 o
   2   6  31     2082.61     2230.48    148.39 o
   2   6  32     9304.76     9536.88    320.07 o
   2   6  33     1668.55     1583.14    138.64 o
   2   8   0    82133.50    82956.12   1859.51 o
   2   8   1    57164.38    56981.72   1265.26 o
   2   8   2      337.31      374.78     23.09 o
   2   8   3    26521.39    26719.62    599.54 o
   2   8   4    86996.12    85490.55   1894.18 o
   2   8   5      842.58      866.99     35.29 o
   2   8   6   101274.73    97637.04   2136.91 o
   2   8   7     6999.84     7210.05    176.74 o
   2   8   8     1330.77     1228.69     47.57 o
   2   8   9    31062.37    30401.16    702.04 o
   2   8  10    23110.98    23267.64    536.73 o
   2   8  11       31.32       30.53     16.74 o
   2   8  12    39955.95    40552.19    904.64 o
   2   8  13    16294.54    15951.13    388.28 o
   2   8  14    17612.29    16905.95    425.86 o
   2   8  15    10230.89    10066.52    271.31 o
   2   8  16    11912.57    12129.19    335.00 o
   2   8  17      724.30      648.19     50.23 o
   2   8  18    72714.47    72304.73   1644.18 o
   2   8  19     6707.02     6829.45    217.31 o
   2   8  20     4947.94     4914.82    178.41 o
   2   8  21     9760.88    10027.26    286.83 o
   2   8  22     6239.80     6309.66    211.84 o
   2   8  23     2182.24     2193.42    114.88 o
   2   8  24    15282.11    15801.42    427.40 o
   2   8  25     2682.23     2565.10    128.02 o
   2   8  26    13780.27    14201.85    379.13 o
   2   8  27     7186.06     7160.14    244.28 o
   2   8  28       44.08       75.99    103.31 o
   2   8  29      524.64      430.35    113.43 o
   2   8  30    16176.25    15798.09    421.33 o
   2   8  31      258.98      273.09    110.03 o
   2   8  32     4085.80     3917.35    200.24 o
   2  10   0    40269.12    40570.82    965.22 o
   2  10   1    13396.19    13764.69    342.81 o
   2  10   2      164.04      167.99     23.81 o
   2  10   3     4465.88     4599.63    137.43 o
   2  10   4    25389.03    25726.88    586.21 o
   2  10   5     1060.75     1014.24     44.33 o
   2  10   6    52901.72    52482.43   1168.25 o
   2  10   7    19814.58    19260.72    443.03 o
   2  10   8     2261.53     2272.27     73.99 o
   2  10   9    25177.58    25587.81    581.52 o
   2  10  10    17106.34    17327.13    402.90 o
   2  10  11       33.31       24.23     36.25 o
   2  10  12    23765.00    23817.90    551.46 o
   2  10  13    25249.00    25197.24    580.90 o
   2  10  14     6701.74     6577.67    200.88 o
   2  10  15    18930.21    18962.63    459.90 o
   2  10  16     5022.38     5089.08    175.98 o
   2  10  17      145.27       89.51     42.27 o
   2  10  18    42786.65    42747.27    953.48 o
   2  10  19     4537.88     4539.28    163.56 o
   2  10  20     3193.42     3189.49    136.60 o
   2  10  21     8013.80     8184.16    251.45 o
   2  10  22     6725.00     6639.88    223.72 o
   2  10  23     2454.94     2501.49    124.65 o
   2  10  24     9571.99     9548.19    284.24 o
   2  10  25     5134.80     5165.34    197.78 o
   2  10  26     5444.76     5373.13    206.11 o
   2  10  27    10003.25    10164.99    307.06 o
   2  10  28       34.89      163.60     63.83 o
   2  10  29      372.47      209.12     68.23 o
   2  10  30    11407.00    11421.90    339.88 o
   2  12   0    16216.50    16203.31    441.49 o
   2  12   1    24053.36    24252.40    575.64 o
   2  12   2     1358.60     1328.89     68.83 o
   2  12   3    14848.34    14881.20    365.54 o
   2  12   4    22301.59    22403.97    538.87 o
   2  12   5      577.26      514.76     40.15 o
   2  12   6    17917.97    17971.89    420.32 o
   2  12   7    18202.57    18496.87    426.30 o
   2  12   8      208.05      185.37     37.78 o
   2  12   9    32159.43    32452.53    745.51 o
   2  12  10    14687.30    14416.10    343.38 o
   2  12  11      916.34      866.26     46.40 o
   2  12  12    21030.29    20651.37    479.19 o
   2  12  13    21324.01    21256.20    489.88 o
   2  12  14      399.38      455.62     38.01 o
   2  12  15     5901.57     6053.55    190.13 o
   2  12  16     5394.39     5413.79    185.77 o
   2  12  17       89.37       81.76     46.94 o
   2  12  18    14051.96    14344.90    393.27 o
   2  12  19     3143.47     3017.89    139.95 o
   2  12  20     1215.54     1195.29     87.23 o
   2  12  21    10948.12    11110.50    330.49 o
   2  12  22     1444.46     1550.73    107.87 o
   2  12  23     5437.99     5428.63    216.95 o
   2  12  24     7180.35     6997.79    255.85 o
   2  12  25     3263.19     3309.40    166.99 o
   2  12  26     2529.45     2656.73    155.24 o
   2  12  27     4991.01     4949.55    217.64 o
   2  12  28      469.44      570.79    119.28 o
   2  14   0     5910.59     5979.29    203.20 o
   2  14   1    23002.69    22783.91    535.45 o
   2  14   2      159.27      171.00     40.37 o
   2  14   3    12586.77    12502.47    326.84 o
   2  14   4     1716.76     1833.25    120.48 o
   2  14   5      265.39      332.25     46.14 o
   2  14   6     4299.46     4114.44    147.84 o
   2  14   7     8935.39     9028.53    255.31 o
   2  14   8     3402.14     3292.96    131.60 o
   2  14   9    18436.73    18182.81    457.33 o
   2  14  10    10324.09    10711.94    267.15 o
   2  14  11      372.75      390.78     28.85 o
   2  14  12    12495.39    12560.36    309.31 o
   2  14  13    13638.21    13758.71    336.07 o
   2  14  14        3.44       67.65     25.05 o
   2  14  15    13783.49    14034.17    344.79 o
   2  14  16      280.58      241.33     28.14 o
   2  14  17     1999.20     2043.11     95.67 o
   2  14  18     2208.85     2199.34    102.60 o
   2  14  19     3125.23     3180.91    131.78 o
   2  14  20     3478.88     3421.45    140.64 o
   2  14  21    10999.79    11101.18    315.64 o
   2  14  22       83.67      109.39     75.29 o
   2  14  23     2635.74     2659.32    148.32 o
   2  14  24     5291.19     5164.14    219.58 o
   2  14  25     3804.13     3877.96    194.13 o
   2  16   0     1467.95     1546.94    108.57 o
   2  16   1    16641.73    16774.20    424.54 o
   2  16   2      422.32      471.87     90.71 o
   2  16   3    13726.86    13644.26    368.45 o
   2  16   4     3050.06     3263.22    155.15 o
   2  16   5      206.35      286.25     48.01 o
   2  16   6     3302.97     3291.10    178.00 o
   2  16   7     9245.61     9139.65    290.42 o
   2  16   8      817.24      809.57     71.16 o
   2  16   9    13654.62    13437.33    357.02 o
   2  16  10     1717.73     1816.02    107.93 o
   2  16  11      113.42      127.34     81.79 o
   2  16  12     7064.47     7044.37    239.58 o
   2  16  13     8248.90     8512.86    269.62 o
   2  16  14       95.67      177.11    111.02 o
   2  16  15    12001.99    12187.08    337.02 o
   2  16  16     1313.06     1353.51     96.95 o
   2  16  17      577.78      577.90     67.92 o
   2  16  18     1686.31     1801.58    113.44 o
   2  16  19     2427.29     2191.36    114.68 o
   2  16  20     1428.69     1455.32    105.37 o
   2  16  21     8537.81     8463.62    265.57 o
   2  18   0     1214.85     1148.18    110.52 o
   2  18   1     9546.79     9194.87    289.73 o
   2  18   2       70.00      146.31     71.34 o
   2  18   3     9432.26     9488.30    291.01 o
   2  18   4      662.01      674.43     99.12 o
   2  18   5      101.15       84.90    169.80 o
   2  18   6     2018.42     2095.41    146.62 o
   2  18   7     9006.67     9172.25    320.86 o
   2  18   8      238.03      374.82     95.71 o
   2  18   9     5348.94     4910.30    265.82 o
   2  18  10      484.81      304.06    139.81 o
   2  18  11      250.39      339.04    131.86 o
   2  18  12     2304.29     2084.90    150.22 o
   2  18  13     1985.88     2205.20    176.32 o
   2  18  15     9045.17     9297.34    347.92 o
   2  20   1     5157.27     5015.16    283.81 o
   2  20   3     3802.98     3860.66    286.50 o
   2  20   4      449.23      157.84    178.05 o
   2  20   5      186.65       52.19    104.37 o
   2  20   6      704.47      606.51     96.14 o
   3   1   0     2766.13     2917.49     89.58 o
   3   1   1   170902.76   166588.93   3704.13 o
   3   1   2     5402.82     5436.41    153.05 o
   3   1   3   255170.85   249604.94   6332.65 o
   3   1   4    27820.97    27163.43    606.22 o
   3   1   5     6192.71     6457.84    149.58 o
   3   1   6      215.62      233.91     11.28 o
   3   1   7   213976.27   214716.46   4832.56 o
   3   1   8      611.88      579.95     29.74 o
   3   1   9   137208.79   138639.69   3052.26 o
   3   1  10    12619.11    12581.65    293.82 o
   3   1  11    12077.91    12225.01    287.81 o
   3   1  12       97.62      106.86     16.80 o
   3   1  13   165004.82   163260.71   3518.18 o
   3   1  15    40509.50    40523.57   1004.96 o
   3   1  16    22397.86    21962.16    536.92 o
   3   1  17    14799.10    14275.71    350.14 o
   3   1  18     2577.54     2482.99     94.93 o
   3   1  19    35039.07    36188.63    825.12 o
   3   1  20    10565.08    10955.46    304.19 o
   3   1  21    78587.40    79482.18   1787.95 o
   3   1  22     1350.66     1385.52     85.08 o
   3   1  23     3925.62     3941.17    159.03 o
   3   1  24     2640.41     2770.11    131.99 o
   3   1  25    34375.11    34148.58    888.07 o
   3   1  26     1019.46     1114.58     88.38 o
   3   1  27    27088.09    27167.42    650.64 o
   3   1  28      273.30      256.22     65.20 o
   3   1  29     3649.54     3627.05    177.02 o
   3   1  30        2.12       38.08     76.16 o
   3   1  31     3590.29     3352.78    179.12 o
   3   1  32      401.82      515.24    123.25 o
   3   1  33    18885.13    18458.94    475.48 o
   3   1  34      133.98      238.69     82.23 o
   3   3   0     3217.65     3356.77     81.34 o
   3   3   1   198473.05   195886.90   4184.29 o
   3   3   2     2958.45     3167.54     83.46 o
   3   3   3    16115.92    16730.29    421.17 o
   3   3   4    24673.58    24063.43    573.65 o
   3   3   5    90520.87    88552.62   1985.31 o
   3   3   6      118.48      109.55     10.38 o
   3   3   7   249779.29   249005.43   5441.93 o
   3   3   8    50297.11    49456.95   1105.38 o
   3   3   9    99320.66    97509.29   2169.22 o
   3   3  10    12026.35    11729.97    291.25 o
   3   3  11     7607.16     7832.84    209.67 o
   3   3  12    11722.97    11642.80    295.98 o
   3   3  13   116194.26   115151.81   2467.13 o
   3   3  14     5598.91     5457.37    161.15 o
   3   3  15    59736.87    59745.71   1389.40 o
   3   3  16     8729.75     8617.32    245.27 o
   3   3  17       54.89      147.63     35.76 o
   3   3  18      787.84      741.70     48.43 o
   3   3  19    56199.43    55660.95   1212.27 o
   3   3  20     6997.83     6818.14    224.08 o
   3   3  21    64340.20    64726.73   1453.36 o
   3   3  22      219.93      168.60     74.04 o
   3   3  23      548.95      638.44     61.62 o
   3   3  24     1719.38     1838.77    112.23 o
   3   3  25    28778.80    28986.57    671.93 o
   3   3  26      460.60      487.01     60.68 o
   3   3  27    28947.47    28820.89    658.49 o
   3   3  28      773.66      663.10     99.82 o
   3   3  29     6318.53     6394.56    254.58 o
   3   3  30     3378.35     3420.85    189.32 o
   3   3  31     5718.24     5527.77    248.25 o
   3   3  33    17752.15    18261.33    478.89 o
   3   3  34      456.28      588.74    181.39 o
   3   5   0    31289.47    30695.93    685.84 o
   3   5   1   268443.10   267374.55   5907.93 o
   3   5   2      522.54      637.89     29.16 o
   3   5   3   122519.27   122110.34   2651.29 o
   3   5   4    34120.88    33653.54    939.42 o
   3   5   5     2825.13     3289.90     97.87 o
   3   5   6    13711.84    13966.97    338.06 o
   3   5   7   137657.35   135805.17   2979.27 o
   3   5   8     2993.09     2862.39     89.12 o
   3   5   9   116738.97   112699.89   2467.42 o
   3   5  10       18.58      245.98     53.09 o
   3   5  11     2361.36     2545.01    103.18 o
   3   5  12     5927.00     5646.74    172.45 o
   3   5  13    88298.85    87665.01   1877.77 o
   3   5  14      979.32      904.32     85.32 o
   3   5  15    63299.24    63114.52   1423.29 o
   3   5  16    53655.26    51783.78   1136.04 o
   3   5  17      346.80      411.05     38.51 o
   3   5  18     9533.86     9659.31    268.01 o
   3   5  19    61084.14    61195.57   1312.51 o
   3   5  20     1447.31     1335.42     73.81 o
   3   5  21    60029.61    59626.60   1330.86 o
   3   5  22      715.90      669.64     50.11 o
   3   5  23     4145.58     4032.40    141.77 o
   3   5  24     3756.59     3822.34    183.93 o
   3   5  25    13831.41    13903.76    377.17 o
   3   5  26      584.07      452.21     78.72 o
   3   5  27    27471.67    27419.60    676.20 o
   3   5  28     3132.64     3231.88    159.12 o
   3   5  29     5312.64     5224.29    211.06 o
   3   5  30     4478.65     4722.73    204.49 o
   3   5  31     6490.32     6760.25    253.22 o
   3   5  33    14480.93    14411.44    400.01 o
   3   7   0     8536.48     8870.17    208.15 o
   3   7   1    90427.80    88888.64   2116.53 o
   3   7   2    27253.13    26890.62    621.73 o
   3   7   3    37403.77    36805.44    845.90 o
   3   7   4    29475.28    29676.57    674.53 o
   3   7   5    38527.37    37730.31    837.70 o
   3   7   6      339.64      393.00     29.00 o
   3   7   7   124133.31   122493.60   2745.43 o
   3   7   8    13080.63    12596.29    302.57 o
   3   7   9    19252.99    19055.79    458.54 o
   3   7  10    30293.61    29642.63    673.87 o
   3   7  11     3088.40     3139.52    102.57 o
   3   7  12    16766.83    17039.02    411.02 o
   3   7  13    53884.38    53405.98   1199.09 o
   3   7  14      666.14      581.33     80.62 o
   3   7  15    92093.86    92232.17   1951.23 o
   3   7  16    18163.55    18051.73    450.61 o
   3   7  17      152.13      188.71     55.17 o
   3   7  18     3933.03     3845.82    149.43 o
   3   7  19    49657.90    49054.40   1096.01 o
   3   7  20     1262.97     1144.32     72.20 o
   3   7  21    14754.37    14818.65    389.14 o
   3   7  22     4954.38     4719.47    181.87 o
   3   7  23     1191.60     1158.76    111.82 o
   3   7  24     3983.72     4223.49    186.57 o
   3   7  25     8133.49     7955.27    252.86 o
   3   7  26      406.80      354.16     38.29 o
   3   7  27    24376.67    24539.84    577.62 o
   3   7  28     5290.30     5026.14    225.36 o
   3   7  29     5638.30     5836.70    251.43 o
   3   7  30     4418.91     4444.93    228.23 o
   3   7  31     6739.38     6392.56    276.53 o
   3   9   0     3550.38     3739.23    124.06 o
   3   9   1    99565.39    98613.15   2288.88 o
   3   9   2     4426.12     4403.74    123.83 o
   3   9   3    28671.61    28671.84    641.02 o
   3   9   4    20002.53    20294.06    467.80 o
   3   9   5    10044.78     9987.34    239.64 o
   3   9   6    25466.84    25842.65    596.29 o
   3   9   7    65291.40    66887.22   1488.08 o
   3   9   8       19.56       70.54     24.54 o
   3   9   9    26505.21    26907.26    611.63 o
   3   9  10    30557.43    30914.84    703.99 o
   3   9  11      122.54      136.05     23.91 o
   3   9  12     4832.49     4862.39    145.54 o
   3   9  13    36901.06    36234.54    845.30 o
   3   9  14     2181.17     1956.28     83.80 o
   3   9  15    42102.98    41431.82    967.12 o
   3   9  16     5243.74     5120.76    170.09 o
   3   9  17      564.86      538.13     52.96 o
   3   9  18     8845.38     8946.02    260.73 o
   3   9  19    34774.76    34579.74    799.08 o
   3   9  20      880.29      810.43     68.31 o
   3   9  21    18663.00    18705.13    462.64 o
   3   9  22     7789.92     7952.61    254.89 o
   3   9  23     3224.01     3329.76    142.59 o
   3   9  24     7209.67     6995.79    232.15 o
   3   9  25     8290.73     8277.31    262.92 o
   3   9  26      294.61      354.00     90.85 o
   3   9  27     8928.23     8752.39    279.70 o
   3   9  28     2677.61     2654.40    143.33 o
   3   9  29     2942.76     3096.07    164.06 o
   3   9  30     2318.07     2194.02    136.60 o
   3   9  31     4771.53     5015.16    218.36 o
   3  11   0     7648.48     7359.76    393.17 o
   3  11   1    22926.09    22802.54    804.89 o
   3  11   2    15786.20    15811.40    448.99 o
   3  11   3    17804.16    17488.15    451.38 o
   3  11   4    27059.23    27044.99    647.97 o
   3  11   5     4603.44     4705.29    126.07 o
   3  11   6    14335.89    14088.73    331.31 o
   3  11   7    47522.21    46928.51   1029.67 o
   3  11   8      117.03      174.24     25.33 o
   3  11   9    12320.80    12080.62    292.54 o
   3  11  10    19899.33    20117.73    465.13 o
   3  11  11       21.89       33.68     20.99 o
   3  11  12    10505.70    10204.25    258.47 o
   3  11  13    11967.95    12234.99    306.67 o
   3  11  14     6292.28     6386.11    198.56 o
   3  11  15    19621.41    19632.01    471.25 o
   3  11  16     7656.69     7873.43    238.01 o
   3  11  17     1760.79     1705.90     93.98 o
   3  11  18     9378.83     9566.15    280.86 o
   3  11  19     6139.91     6188.56    216.00 o
   3  11  20     2422.91     2437.22    118.82 o
   3  11  21     6311.49     6147.37    209.58 o
   3  11  22     9297.57     9453.04    281.56 o
   3  11  23     3281.35     3234.01    156.32 o
   3  11  24    11167.57    11010.69    313.63 o
   3  11  25     4300.41     4325.43    179.52 o
   3  11  26       60.00      132.50     77.66 o
   3  11  27     8384.45     8426.36    275.05 o
   3  11  28     3383.71     3261.82    164.56 o
   3  11  29     3182.24     3156.23    166.48 o
   3  13   0     1750.04     1892.27    110.06 o
   3  13   1    15808.73    15715.59    399.10 o
   3  13   2     5569.54     5619.52    196.00 o
   3  13   3    10270.78    10206.25    298.95 o
   3  13   4    14149.01    14304.32    366.98 o
   3  13   5        4.23       79.57     32.21 o
   3  13   6     7593.95     7447.59    216.49 o
   3  13   7     8011.68     8142.24    212.31 o
   3  13   8     3036.25     2929.26     93.77 o
   3  13   9     8407.38     8447.65    216.98 o
   3  13  10    33764.61    33695.46    766.89 o
   3  13  11      260.03      291.40     42.31 o
   3  13  12     8588.43     8817.60    232.42 o
   3  13  13     8396.76     8411.72    225.07 o
   3  13  14     4966.99     5159.08    159.32 o
   3  13  15     6033.43     6090.61    182.82 o
   3  13  16     5788.29     5952.68    183.19 o
   3  13  17     1188.11     1236.67     69.78 o
   3  13  18     9899.86     9988.67    282.12 o
   3  13  19     4416.48     4428.63    178.93 o
   3  13  20      159.32      209.00     57.21 o
   3  13  21     8366.45     8151.56    267.68 o
   3  13  22    11446.62    11575.60    337.14 o
   3  13  23     1344.59     1291.10     97.52 o
   3  13  24     6599.66     6931.92    276.90 o
   3  13  25     2441.19     2436.29    156.96 o
   3  13  26       50.42       92.85     39.54 o
   3  15   0     4605.29     4692.19    172.45 o
   3  15   1     4097.81     4270.20    163.59 o
   3  15   2     3941.15     4059.08    170.33 o
   3  15   3     2446.73     2405.81    123.48 o
   3  15   4    26591.18    26170.02    602.31 o
   3  15   5       15.56       15.70     31.39 o
   3  15   6     6510.50     6642.88    220.88 o
   3  15   7     8320.62     8577.40    263.52 o
   3  15   8     1620.62     1550.13     98.51 o
   3  15   9     7745.71     7593.97    248.22 o
   3  15  10    17104.99    16881.99    409.70 o
   3  15  11      796.46      761.93     64.93 o
   3  15  12    10675.38    10650.06    277.27 o
   3  15  13     4767.61     4708.22    161.75 o
   3  15  14      506.80      544.05     56.29 o
   3  15  15     1018.66     1018.23     87.86 o
   3  15  16    10118.47    10216.23    282.75 o
   3  15  17      737.98      800.85    102.27 o
   3  15  18     7163.16     7288.56    229.36 o
   3  15  19      432.34      452.50     52.89 o
   3  15  21     5006.09     5097.14    197.67 o
   3  15  22     6205.81     6264.01    227.02 o
   3  15  23      779.99      894.07     85.48 o
   3  17   0     4034.70     4008.11    176.74 o
   3  17   1      906.96      996.94     87.49 o
   3  17   2     3450.53     3351.85    153.05 o
   3  17   3      267.89      263.63     50.23 o
   3  17   4    11470.54    11482.44    334.46 o
   3  17   5       60.51      153.47     91.43 o
   3  17   6     1965.54     1939.91    144.41 o
   3  17   7     2340.04     2211.32    173.47 o
   3  17   8     2458.17     2430.83    145.09 o
   3  17   9     3638.34     3752.54    185.74 o
   3  17  10     9401.99     9847.61    317.28 o
   3  17  11       11.68       45.96     91.92 o
   3  17  12     6791.34     6782.21    262.71 o
   3  17  13     2218.46     2339.07    155.97 o
   3  17  14       30.50      146.36    220.10 o
   3  17  15      454.64      343.15     75.50 o
   3  17  16    11886.86    12042.69    361.35 o
   3  17  17     1067.25     1079.44    116.24 o
   3  17  18     4636.90     4422.37    221.07 o
   3  19   0     4391.45     4415.85    223.06 o
   3  19   1      347.90      295.38     52.04 o
   3  19   2     2315.77     2302.68    191.28 o
   3  19   3      606.36      626.65     98.27 o
   3  19   4    10255.16    10146.36    309.09 o
   3  19   5       50.66       51.34     78.16 o
   3  19   6     2690.89     2552.86    178.58 o
   3  19   7      525.48      600.61    194.96 o
   3  19   8      789.70      684.14     86.86 o
   3  19   9      709.55      684.94     89.63 o
   3  19  10     4419.85     4562.17    242.83 o
   3  19  11        9.64       23.25     46.50 o
   4   0   0    61740.90    61660.00   1416.07 o
   4   0   2    75175.54    76516.58   1729.78 o
   4   0   4   166781.37   162168.82   3338.08 o
   4   0   6    70533.58    69490.18   1540.24 o
   4   0   8   127979.72   127153.92   2773.12 o
   4   0  10   434155.11   425650.90   8072.06 o
   4   0  12    48113.02    48100.91   1079.31 o
   4   0  14    14891.41    15270.45    407.27 o
   4   0  16    33603.86    34090.69    779.62 o
   4   0  18    63171.20    62707.31   1350.00 o
   4   0  20    16016.39    15881.93    410.53 o
   4   0  22   120332.23   120035.03   2418.19 o
   4   0  24    24079.12    24150.59    673.40 o
   4   0  26     2483.88     2526.38    176.07 o
   4   0  28    14135.30    14457.35    532.55 o
   4   0  30    24076.31    24559.14    607.93 o
   4   0  32     2343.16     2374.94    217.01 o
   4   0  34     6219.64     5793.25    322.34 o
   4   2   0      464.66      583.16     28.22 o
   4   2   1      114.33      133.92     14.01 o
   4   2   2    60979.33    62215.59   1481.97 o
   4   2   3     2519.19     2397.16     69.10 o
   4   2   4   178634.25   176962.85   3777.55 o
   4   2   5    35578.32    35327.63    767.36 o
   4   2   6    96305.03    94337.43   2079.46 o
   4   2   7     5181.98     4868.38    122.60 o
   4   2   8    58699.98    57241.89   1281.37 o
   4   2   9     2523.43     2537.42     76.70 o
   4   2  10   200318.83   197362.04   4315.28 o
   4   2  11      343.60      302.85     30.38 o
   4   2  12    12788.81    13261.00    326.04 o
   4   2  13     6187.93     6178.64    166.87 o
   4   2  14    26789.34    27154.11    622.37 o
   4   2  16    98596.12    97419.46   2177.31 o
   4   2  17      894.45      901.26     51.78 o
   4   2  18    91726.79    90067.03   2046.35 o
   4   2  19      251.98      236.56     51.71 o
   4   2  20        1.06      124.59     95.01 o
   4   2  21       43.51       29.87     59.74 o
   4   2  22    59434.02    59721.09   1448.67 o
   4   2  23      309.16      366.72     78.64 o
   4   2  24    44927.49    45084.08    998.27 o
   4   2  25      641.70      531.11     58.99 o
   4   2  26       84.26       49.43     98.86 o
   4   2  27      458.01      535.99     90.26 o
   4   2  28    17901.15    17864.09    466.14 o
   4   2  29      129.15      130.53     87.36 o
   4   2  30    18505.75    18319.21    568.65 o
   4   2  31     1789.84     2001.06    145.09 o
   4   2  32      793.39      748.68     85.34 o
   4   2  33       57.07       15.11     30.22 o
   4   2  34     6903.50     6637.29    288.24 o
   4   4   0     2525.86     2653.46     86.81 o
   4   4   1    40235.10    40514.26    897.91 o
   4   4   2   176591.28   172200.74   3758.61 o
   4   4   3     4007.25     3816.15    109.64 o
   4   4   4   229580.71   225580.76   5190.54 o
   4   4   5     4394.95     4534.62    130.62 o
   4   4   6    33202.69    32529.71    716.57 o
   4   4   7     5903.27     5781.21    146.92 o
   4   4   8    52873.41    52656.76   1168.23 o
   4   4   9      737.28      774.10     35.61 o
   4   4  10   193742.13   190353.61   4072.61 o
   4   4  11     5238.99     5087.82    149.88 o
   4   4  12    39858.86    39508.87    893.33 o
   4   4  13    14886.96    14380.17    352.82 o
   4   4  14    12351.53    12632.22    317.38 o
   4   4  15     1442.57     1487.79     66.75 o
   4   4  16    80604.30    79618.58   1852.55 o
   4   4  17     8727.67     8444.99    233.84 o
   4   4  18    24704.40    24802.00    582.97 o
   4   4  19     2017.34     2079.77     85.58 o
   4   4  20     5685.27     5708.29    175.14 o
   4   4  21      247.47      298.48     63.72 o
   4   4  22    42936.83    42482.45   1067.32 o
   4   4  23      213.94      176.84     54.59 o
   4   4  24    24764.71    24553.15    576.95 o
   4   4  25     4266.99     4145.51    166.01 o
   4   4  26      540.68      603.13     65.40 o
   4   4  27     1352.00     1116.04     81.88 o
   4   4  28    20710.37    20631.41    502.76 o
   4   4  29        7.14       89.91    110.64 o
   4   4  30    19467.53    19602.06    484.73 o
   4   4  31     3700.10     3734.51    181.39 o
   4   4  32      455.51      504.35     73.77 o
   4   4  33      417.12      358.70     88.34 o
   4   6   0    12021.49    11908.29    275.06 o
   4   6   1    40846.61    39771.70    889.26 o
   4   6   2    97225.05    96532.51   2234.63 o
   4   6   3     1471.32     1363.29     47.93 o
   4   6   4   134876.69   131942.65   2762.47 o
   4   6   5    56045.40    54387.41   1139.10 o
   4   6   6     3036.75     3210.79    103.70 o
   4   6   7    40345.61    39896.79    889.24 o
   4   6   8    30850.09    30445.74    685.88 o
   4   6   9     3527.15     3450.39    100.67 o
   4   6  10    61271.63    61150.32   1348.84 o
   4   6  11     2127.55     2218.24     76.31 o
   4   6  12    28961.61    28832.87    663.20 o
   4   6  13    23450.73    23276.29    551.54 o
   4   6  14    26524.97    26509.36    630.54 o
   4   6  15     7375.55     7073.64    219.28 o
   4   6  16    95511.26    95060.03   1957.64 o
   4   6  17    10580.41    10142.37    294.91 o
   4   6  18    13797.78    13811.27    375.83 o
   4   6  19     4311.19     4301.61    175.79 o
   4   6  20     3133.96     3263.55    144.05 o
   4   6  21      147.42      247.78     65.18 o
   4   6  22    18052.41    18199.45    452.61 o
   4   6  23      248.31      239.71     47.14 o
   4   6  24    22207.63    22125.18    529.48 o
   4   6  25     7084.05     7070.98    223.33 o
   4   6  26       10.33       76.15    152.29 o
   4   6  27     6746.11     6836.77    243.70 o
   4   6  28    21131.13    21174.35    512.78 o
   4   6  29       34.79       30.87     67.87 o
   4   6  30    14038.47    14481.31    410.12 o
   4   6  31     2151.55     2041.38    142.14 o
   4   6  32       32.05       71.65    143.31 o
   4   6  33      457.08      455.04     91.19 o
   4   8   0     9702.90     9655.98    226.22 o
   4   8   1    64368.08    62984.77   1493.99 o
   4   8   2    56304.76    56113.40   1338.74 o
   4   8   3     4333.75     4140.19    115.92 o
   4   8   4   144467.33   141463.56   3047.21 o
   4   8   5     8169.48     7714.40    194.18 o
   4   8   6     5329.12     5193.62    145.94 o
   4   8   7     7680.87     7880.75    217.08 o
   4   8   8     8894.15     9257.42    232.34 o
   4   8   9     5160.97     5163.61    150.81 o
   4   8  10    61738.34    61554.87   1361.58 o
   4   8  11     1455.56     1779.42     89.83 o
   4   8  12    33301.22    33602.30    754.79 o
   4   8  13    22807.73    22499.79    526.74 o
   4   8  14    11730.17    11802.49    306.74 o
   4   8  15     2719.69     2776.63    110.56 o
   4   8  16    51803.25    51219.54   1126.69 o
   4   8  17     4062.28     3956.14    146.95 o
   4   8  18     6607.80     6586.12    214.54 o
   4   8  19    16453.29    16685.71    424.55 o
   4   8  20     1340.02     1173.20    100.98 o
   4   8  21    16802.62    16426.21    424.59 o
   4   8  22    11610.67    11616.85    328.36 o
   4   8  24    28996.07    29213.46    712.31 o
   4   8  25     4129.28     4028.74    178.50 o
   4   8  27     2880.05     2911.30    140.83 o
   4   8  28    12177.44    11954.20    370.83 o
   4   8  29      251.96      277.08     74.50 o
   4   8  30    12117.04    12067.98    430.34 o
   4   8  31     3372.61     3374.20    200.46 o
   4  10   0       17.91       71.92     17.86 o
   4  10   1     9532.36    10050.55    240.31 o
   4  10   2    23196.61    23618.96    543.41 o
   4  10   3      961.86      969.86     43.67 o
   4  10   4    52409.55    52519.69   1218.05 o
   4  10   5    19614.34    19860.23    472.57 o
   4  10   6     5982.89     5987.88    159.69 o
   4  10   7    53952.19    53781.92   1192.31 o
   4  10   8    10591.60    10544.26    262.46 o
   4  10   9     2799.42     2924.07    107.11 o
   4  10  10    34835.72    34592.39    797.73 o
   4  10  11     9779.90     9948.08    259.86 o
   4  10  12     8218.02     8215.43    212.30 o
   4  10  13    20343.98    20518.96    476.52 o
   4  10  14     3491.43     3487.32    116.48 o
   4  10  15     8811.29     8569.42    239.88 o
   4  10  16    36339.56    35530.57    806.36 o
   4  10  17     2192.45     2182.58    100.50 o
   4  10  18    14775.33    14406.12    368.31 o
   4  10  19    17150.91    17056.32    423.14 o
   4  10  20     1219.37     1126.55     96.41 o
   4  10  21     3978.86     3864.79    158.59 o
   4  10  22     9398.02     9805.69    290.26 o
   4  10  23     3251.90     3081.30    144.48 o
   4  10  24    14535.33    14581.78    382.44 o
   4  10  25     7948.57     7991.20    257.58 o
   4  10  26       17.99       96.49     55.24 o
   4  10  27     2817.47     2743.02    150.51 o
   4  10  28     4750.22     4447.26    199.45 o
   4  10  29      211.88       68.57    137.15 o
   4  10  30     9624.77     9739.15    318.66 o
   4  12   0      406.35      354.37     67.00 o
   4  12   1    15500.56    15285.09    390.41 o
   4  12   2    10735.32    10695.97    296.82 o
   4  12   3     4615.37     4464.49    162.50 o
   4  12   4    23484.51    23699.47    636.38 o
   4  12   5     3477.94     3606.95    118.14 o
   4  12   6     3558.73     3689.39    111.49 o
   4  12   7    41084.57    40971.37    940.25 o
   4  12   8     2294.63     2349.52     83.65 o
   4  12   9     1529.22     1603.50     67.99 o
   4  12  10    30158.29    30218.19    697.35 o
   4  12  11    16028.48    15724.24    378.89 o
   4  12  12    11512.33    11466.48    291.96 o
   4  12  13    11703.11    11515.05    295.33 o
   4  12  14     3783.59     3759.26    136.38 o
   4  12  15     4524.95     4540.81    164.98 o
   4  12  16    10172.92    10100.45    263.21 o
   4  12  17        7.70       52.25     32.78 o
   4  12  18     7561.13     7714.40    246.16 o
   4  12  19    15219.44    15298.39    397.15 o
   4  12  20       77.65       98.17     78.99 o
   4  12  21     9036.59     9089.08    286.37 o
   4  12  22     8442.29     8279.98    273.74 o
   4  12  23     1226.62     1113.51     89.77 o
   4  12  24     9125.31     9327.28    363.51 o
   4  12  25     7634.23     7500.82    263.81 o
   4  12  27     2316.37     2313.26    160.75 o
   4  14   0       30.76        4.54     18.87 o
   4  14   1     8295.24     8370.47    248.70 o
   4  14   2     1963.15     2064.07    109.17 o
   4  14   3      723.54      783.02     59.90 o
   4  14   4     6929.27     7068.99    222.66 o
   4  14   5     7174.34     7563.36    238.08 o
   4  14   6     3379.24     3238.47    137.46 o
   4  14   7    23754.21    24035.48    554.80 o
   4  14   8     5837.88     5735.97    169.73 o
   4  14   9     2089.74     2027.34     80.85 o
   4  14  10    21511.75    21194.98    487.87 o
   4  14  11     5838.29     5895.72    174.15 o
   4  14  12     4410.17     4459.70    147.00 o
   4  14  13    10790.88    10794.44    283.31 o
   4  14  14       23.84       15.45     30.90 o
   4  14  15     1998.07     1974.58     97.69 o
   4  14  16     2109.11     2028.47    137.95 o
   4  14  17     1276.91     1320.64     83.56 o
   4  14  18     8146.71     8202.79    304.92 o
   4  14  19    14204.26    14382.83    371.69 o
   4  14  20      241.49      231.15     75.84 o
   4  14  21     4149.09     4323.43    179.86 o
   4  14  22     7480.62     8005.84    271.79 o
   4  14  23     2271.35     2322.77    142.99 o
   4  14  24     2770.89     2608.35    153.02 o
   4  16   0       16.83       53.61     37.89 o
   4  16   1    26208.56    26768.86    610.30 o
   4  16   2      947.83      956.15     72.64 o
   4  16   3      471.20      432.68     53.98 o
   4  16   4     2237.37     2130.14    125.82 o
   4  16   5     8580.24     8739.09    280.38 o
   4  16   6     3077.97     3006.51    141.94 o
   4  16   7    10744.30    10627.43    309.66 o
   4  16   8      136.97       59.08    118.16 o
   4  16   9      555.62      637.75     87.45 o
   4  16  10     3094.15     3180.11    157.11 o
   4  16  11     4869.84     5027.67    217.13 o
   4  16  12      314.00      233.63     75.57 o
   4  16  13    10954.87    11133.12    308.88 o
   4  16  15     1812.13     1884.75    125.17 o
   4  16  16     1689.16     1681.88    111.36 o
   4  16  17     2934.08     2836.64    136.38 o
   4  16  18     2790.13     2698.31    129.57 o
   4  16  19     6796.29     6721.66    224.10 o
   4  18   0      152.16      221.02     77.63 o
   4  18   1    12834.18    12785.92    359.84 o
   4  18   2      153.69       91.87     40.97 o
   4  18   3       19.02       98.87     81.01 o
   4  18   4     2374.97     2433.69    141.86 o
   4  18   5     5693.45     5578.00    217.71 o
   4  18   6      754.10      773.17     81.04 o
   4  18   7     7895.07     7668.49    373.16 o
   4  18   8      597.78      696.78     80.86 o
   4  18   9     1262.88     1385.59    130.91 o
   4  18  10     1438.53     1409.94    120.62 o
   4  18  11     2167.14     2104.73    147.78 o
   4  18  12      114.84      154.84     77.05 o
   4  18  13     8091.57     8321.23    304.20 o
   4  18  15     3508.43     3845.56    229.73 o
   4  20   0        1.89      136.64     87.27 o
   4  20   1     7721.00     7494.16    305.19 o
   4  20   3       48.19       76.77     69.06 o
   4  20   4      789.57      703.84     95.74 o
   5   1   0     4230.63     4206.46    102.09 o
   5   1   1    63619.96    63293.51   1514.14 o
   5   1   2      513.47      529.08     24.23 o
   5   1   3      218.75      274.57     16.98 o
   5   1   4     5231.79     5081.23    147.79 o
   5   1   5   257700.98   249468.53   5791.13 o
   5   1   6     9666.75     9333.27    235.70 o
   5   1   7   252891.46   249491.16   5454.65 o
   5   1   8     3325.38     3294.69     90.78 o
   5   1   9       14.73      112.08     17.88 o
   5   1  10      837.77      851.35     35.37 o
   5   1  11   143867.96   142557.44   3129.82 o
   5   1  12      280.65      219.61     22.04 o
   5   1  13   126853.99   124330.71   2682.64 o
   5   1  14     7647.67     7542.07    197.58 o
   5   1  15    14208.64    13984.93    337.39 o
   5   1  16     1478.51     1417.32     57.34 o
   5   1  17    46525.22    45632.35   1017.04 o
   5   1  19    81176.93    81224.14   1839.54 o
   5   1  20     1205.31     1201.87     59.42 o
   5   1  21    20908.28    20813.72    490.61 o
   5   1  22     2772.60     2759.26    113.48 o
   5   1  23    16574.00    16396.93    435.39 o
   5   1  24      303.35      358.81    134.13 o
   5   1  25    52312.72    52936.22   1191.75 o
   5   1  26      370.51      441.66    109.44 o
   5   1  27    10460.41    10314.70    346.92 o
   5   1  28      335.07      356.77     97.61 o
   5   1  29      659.87      666.44     72.08 o
   5   1  30      162.09      179.17     59.25 o
   5   1  31    22783.03    22529.73    562.43 o
   5   1  32       35.70      189.73     84.93 o
   5   1  33    13753.09    13610.33    396.80 o
   5   1  34      117.24      147.72     70.48 o
   5   3   0     2323.34     2507.01     78.13 o
   5   3   1   173168.62   168768.05   4309.22 o
   5   3   2    16740.50    16995.77    562.91 o
   5   3   3     4067.72     4165.21    120.51 o
   5   3   4     3532.69     3475.61    109.92 o
   5   3   5   185020.82   186736.61   3791.95 o
   5   3   6      716.44      768.98     35.07 o
   5   3   7   109253.99   107937.11   2431.68 o
   5   3   8     7071.99     6877.36    175.45 o
   5   3   9     3918.70     4005.45    143.82 o
   5   3  10    16817.97    17150.14    403.60 o
   5   3  11    71090.74    70327.23   1561.66 o
   5   3  12     7168.08     7064.33    199.02 o
   5   3  13   109092.95   109394.95   2349.43 o
   5   3  14     2192.05     2009.44     86.36 o
   5   3  15    15233.84    14961.71    369.57 o
   5   3  16        7.80       68.79     21.42 o
   5   3  17    49698.09    49257.34   1214.48 o
   5   3  18     1057.93     1000.33     53.14 o
   5   3  19    61545.14    60859.55   1363.01 o
   5   3  20     1938.84     1827.13     79.24 o
   5   3  21     7209.96     7026.40    210.51 o
   5   3  22     3308.70     3152.70    124.73 o
   5   3  23    12946.50    12913.01    338.91 o
   5   3  24     5583.65     5573.28    202.92 o
   5   3  25    45746.54    46191.94   1046.58 o
   5   3  26      343.78      359.16    102.18 o
   5   3  27    10638.39    10704.62    331.94 o
   5   3  28     3667.51     3738.43    186.71 o
   5   3  29     1823.55     1597.51    121.20 o
   5   3  30        9.67      131.36     77.88 o
   5   3  31    17848.80    18003.16    471.51 o
   5   3  32      611.43      687.07     98.19 o
   5   3  33     9244.95     9508.93    367.51 o
   5   5   0    12216.24    12861.78    295.80 o
   5   5   1   162692.70   160429.52   3647.04 o
   5   5   2    28279.91    27978.52    632.36 o
   5   5   3      166.11      188.39     17.33 o
   5   5   4     4717.62     5137.99    142.92 o
   5   5   5    89206.94    89733.01   1922.60 o
   5   5   6    12255.86    12250.96    336.33 o
   5   5   7    84904.36    84881.06   1856.58 o
   5   5   8     6287.14     6054.88    163.59 o
   5   5   9      754.22      848.56     43.41 o
   5   5  10    25957.17    25444.76    583.56 o
   5   5  11    85283.62    85036.76   1847.81 o
   5   5  12     2188.52     2208.46     87.57 o
   5   5  13    84598.41    84498.47   1870.08 o
   5   5  14    10674.65    10794.44    283.99 o
   5   5  15     6423.09     6318.31    193.98 o
   5   5  16     6719.13     6590.98    204.39 o
   5   5  17    23083.41    22799.21    537.47 o
   5   5  18      108.89       98.65     85.85 o
   5   5  19    57846.61    57202.63   1226.88 o
   5   5  20      940.18      801.18     55.80 o
   5   5  21    17789.62    17764.29    433.14 o
   5   5  22     1373.59     1359.57     73.45 o
   5   5  23     3617.20     3428.23    132.36 o
   5   5  24     3526.91     3513.13    138.50 o
   5   5  25    26633.33    26145.40    606.35 o
   5   5  26      563.02      429.70     48.57 o
   5   5  27    13235.05    13249.69    363.12 o
   5   5  28     4662.64     4671.83    210.43 o
   5   5  29     1988.47     2132.74    130.75 o
   5   5  30        5.08      150.97     65.85 o
   5   5  31    15802.03    15712.92    429.44 o
   5   5  32     1003.84      788.81    100.12 o
   5   5  33     6690.15     6709.68    261.38 o
   5   7   0     3743.70     3621.86    102.12 o
   5   7   1    49046.51    48771.61   1108.84 o
   5   7   2    39771.77    38533.43    855.10 o
   5   7   3     8434.67     8307.26    212.28 o
   5   7   4     8994.36     9328.61    379.13 o
   5   7   5   110815.84   107374.20   2217.85 o
   5   7   6      436.62      456.66     34.78 o
   5   7   7    62977.81    62039.93   1327.88 o
   5   7   8    10228.71    10045.89    253.11 o
   5   7   9    26127.96    25667.66    592.95 o
   5   7  10     8558.54     8790.99    221.64 o
   5   7  11    12500.46    12953.60    313.97 o
   5   7  12      180.49      161.42     17.16 o
   5   7  13    63122.60    61829.67   1354.14 o
   5   7  14    14258.45    14348.90    362.26 o
   5   7  15     6305.54     6137.39    189.84 o
   5   7  16    10944.83    10948.15    301.50 o
   5   7  17    23285.54    23083.99    630.43 o
   5   7  18      246.14      163.10     53.69 o
   5   7  19    36075.79    36476.07    893.08 o
   5   7  20     8063.58     7949.28    264.36 o
   5   7  21     7442.24     7216.03    242.23 o
   5   7  22     7979.96     8172.85    266.33 o
   5   7  23     2194.11     2317.25    134.02 o
   5   7  25    25889.37    25766.80    590.24 o
   5   7  26     1537.52     1561.64    115.72 o
   5   7  27    12933.63    12881.74    357.12 o
   5   7  28     6827.09     6554.98    263.34 o
   5   7  29     3592.35     3469.15    245.96 o
   5   7  30      671.66      539.49    113.64 o
   5   7  31    11275.36    11504.40    371.62 o
   5   7  32      863.37     1057.69    129.03 o
   5   9   0     2811.84     2842.03     82.10 o
   5   9   1    58301.01    57263.18   1508.37 o
   5   9   2    14272.97    14715.52    397.25 o
   5   9   3     3581.56     3554.72    112.81 o
   5   9   4    40216.72    39597.37    910.15 o
   5   9   5    30309.03    30323.31    697.33 o
   5   9   6      637.37      588.49     45.06 o
   5   9   7     6947.71     7669.16    200.26 o
   5   9   8    67110.71    67007.65   1512.96 o
   5   9   9     5502.03     5208.92    165.06 o
   5   9  10    19820.59    19610.71    459.81 o
   5   9  11    59606.64    58840.13   1288.57 o
   5   9  12     1196.14     1176.72     68.05 o
   5   9  13    54151.12    53292.86   1149.99 o
   5   9  14    11918.80    11546.32    291.95 o
   5   9  15      654.60      704.17     44.97 o
   5   9  16    19905.77    19696.55    473.94 o
   5   9  17     8949.51     9112.36    266.10 o
   5   9  18     4968.05     4705.49    174.48 o
   5   9  19    16502.86    16605.86    421.87 o
   5   9  20     7870.47     8029.13    256.22 o
   5   9  21     6533.37     6387.64    250.10 o
   5   9  22    12947.36    12895.71    361.17 o
   5   9  23      725.81      646.40     73.75 o
   5   9  24       10.05        1.13     12.65 o
   5   9  25    15415.35    15550.57    411.26 o
   5   9  26     1521.30     1502.03    181.19 o
   5   9  27     4004.93     3925.27    188.09 o
   5   9  28     6721.75     6701.70    255.95 o
   5   9  29     1522.98     1634.70    125.16 o
   5   9  30     3702.16     3816.48    202.84 o
   5  11   0     1638.81     1820.41     65.67 o
   5  11   1    18254.36    18221.40    478.22 o
   5  11   2    25495.43    25821.36    613.80 o
   5  11   3      942.44      965.00     50.22 o
   5  11   4    16299.71    16193.99    383.53 o
   5  11   5    39232.41    39363.82    947.21 o
   5  11   6      612.04      664.43     37.79 o
   5  11   7    24148.36    24160.58    553.44 o
   5  11   8    15537.39    15704.94    374.18 o
   5  11   9     6876.27     6835.44    187.59 o
   5  11  10    16571.11    16411.57    392.26 o
   5  11  11    18965.56    19032.50    448.45 o
   5  11  12      590.82      615.58     43.51 o
   5  11  13    28631.47    29462.31    666.49 o
   5  11  14    11228.16    11137.11    295.39 o
   5  11  15     2354.62     2189.23    102.27 o
   5  11  16    13080.71    13249.69    339.52 o
   5  11  17     5637.74     5570.62    174.57 o
   5  11  18     1717.57     1666.44     81.71 o
   5  11  19    13969.52    14013.55    362.99 o
   5  11  20     7029.50     6895.32    224.73 o
   5  11  21     5675.26     5557.44    199.20 o
   5  11  22    19130.37    18985.26    465.29 o
   5  11  23     1168.63     1080.04     95.04 o
   5  11  24      855.31      818.48    113.52 o
   5  11  25    16625.83    16725.63    426.57 o
   5  11  26     3127.39     3202.07    160.91 o
   5  11  27     5939.33     5922.21    231.21 o
   5  11  28     2143.97     2231.88    139.86 o
   5  13   0     6612.44     6634.89    225.75 o
   5  13   1    12010.47    12284.23    338.35 o
   5  13   2    17918.40    18252.01    501.14 o
   5  13   3     1733.48     1735.64    120.87 o
   5  13   4    22361.36    22624.22    572.52 o
   5  13   5     9388.28     9413.12    306.57 o
   5  13   6      652.14      806.31     51.46 o
   5  13   7    13863.28    13900.43    334.70 o
   5  13   8    27445.54    27433.57    622.33 o
   5  13   9      111.87      100.52     28.31 o
   5  13  10    14972.70    14758.77    366.23 o
   5  13  11     7424.20     7571.35    211.07 o
   5  13  13    11989.68    11943.55    306.04 o
   5  13  14     5886.59     6053.35    193.71 o
   5  13  15     1528.92     1504.82     83.74 o
   5  13  16    12429.92    12378.04    325.51 o
   5  13  17     4112.63     3973.51    154.88 o
   5  13  18     1242.64     1177.59    114.92 o
   5  13  19     9518.57     9261.41    318.12 o
   5  13  20     6270.23     6436.81    232.18 o
   5  13  21     2565.01     2658.65    145.38 o
   5  13  22    10011.82    10055.21    310.47 o
   5  13  23     1367.39     1331.49    116.04 o
   5  13  24      294.81      345.47     97.82 o
   5  13  25     3809.95     3812.62    201.07 o
   5  13  26     2143.62     2133.40    139.76 o
   5  15   0      411.93      363.47     52.72 o
   5  15   1     1374.31     1401.89     85.54 o
   5  15   2    11952.10    11600.88    333.08 o
   5  15   3       70.15       79.57     69.85 o
   5  15   4     8310.31     8593.37    260.81 o
   5  15   5     7780.47     7480.86    238.78 o
   5  15   6      230.43      245.84     42.30 o
   5  15   7    13735.96    13416.70    361.07 o
   5  15   8    15943.78    15903.22    540.22 o
   5  15   9        0.80       25.25     50.50 o
   5  15  10     6993.51     6995.79    209.16 o
   5  15  11     2577.20     2524.91    101.49 o
   5  15  12      409.80      446.14     38.32 o
   5  15  13     2036.92     2079.11     93.68 o
   5  15  14     6662.37     6711.01    204.50 o
   5  15  15     2407.36     2544.54    113.45 o
   5  15  16    11166.05    11288.82    303.46 o
   5  15  17      908.59      836.98     70.83 o
   5  15  18     1125.64     1058.88     77.26 o
   5  15  19     4950.74     5033.66    189.69 o
   5  15  20     2158.50     1986.56    117.45 o
   5  15  21     1756.60     1723.60    110.77 o
   5  15  22     6570.49     6430.29    231.78 o
   5  17   0        0.56       38.27     76.55 o
   5  17   1     3063.92     3135.66    148.61 o
   5  17   2    11291.09    10996.72    317.68 o
   5  17   3      665.60      535.51     73.78 o
   5  17   4     6255.55     6030.20    220.32 o
   5  17   5     1858.03     1877.70    129.87 o
   5  17   6      320.68      296.93     61.51 o
   5  17   7     2465.57     2542.95    137.67 o
   5  17   8     8285.34     8597.36    292.59 o
   5  17   9      118.02       41.40     82.80 o
   5  17  10     6031.93     5900.31    227.42 o
   5  17  11      813.98      761.46    144.30 o
   5  17  12     1571.80     1616.60    127.61 o
   5  17  13     1644.49     1454.39    125.40 o
   5  17  14     2649.03     2651.34    173.65 o
   5  17  15     2321.13     2104.79    141.23 o
   5  17  16     7837.26     7678.47    282.05 o
   5  17  17      116.73       77.02     85.20 o
   5  17  18      129.20      124.16    105.71 o
   5  19   0      119.06      112.28     53.02 o
   5  19   1        9.94       56.34    112.68 o
   5  19   2     8909.02     8942.03    333.13 o
   5  19   3       32.27       81.45    133.41 o
   5  19   4     5402.25     5387.31    218.46 o
   5  19   6      104.46       56.74    113.47 o
   5  19   7      342.77      411.06     69.15 o
   5  19   8     4244.91     4174.19    208.06 o
   5  19   9      359.95      365.04    122.03 o
   5  19  10     4369.34     4249.84    247.46 o
   6   0   0   144770.79   141951.95   3296.13 o
   6   0   2   383191.23   380261.41   8882.78 o
   6   0   4    97445.49    99931.93   2300.14 o
   6   0   6    45015.03    45368.86   1038.61 o
   6   0   8    78416.95    78617.85   1757.10 o
   6   0  10    41063.67    41236.20    933.49 o
   6   0  12     3996.37     4046.50    125.80 o
   6   0  14    61600.19    60767.73   1329.38 o
   6   0  16    72777.72    71616.73   1527.87 o
   6   0  18     3103.44     3149.70    130.37 o
   6   0  20    56776.50    57321.73   1284.05 o
   6   0  22    60409.09    59701.13   1275.69 o
   6   0  24     1161.91     1130.74     91.41 o
   6   0  26     6205.26     6286.37    287.13 o
   6   0  28    21507.79    22120.52    561.15 o
   6   0  30     9497.21    10085.81    380.87 o
   6   0  32    14615.23    15533.27    658.38 o
   6   0  34    14946.74    14535.87    468.20 o
   6   2   0    26971.18    27601.25    785.41 o
   6   2   1       46.66       65.85     27.40 o
   6   2   2   183980.68   182969.90   3824.62 o
   6   2   3     2421.03     2600.57     72.03 o
   6   2   4    70420.40    70760.39   1575.74 o
   6   2   5    16370.58    15832.03    365.41 o
   6   2   6    59053.68    58409.63   1312.85 o
   6   2   7     1025.60     1023.62     48.14 o
   6   2   8   244091.23   240328.89   5176.58 o
   6   2   9     1279.01     1334.62     51.40 o
   6   2  10   114252.88   113268.12   2488.21 o
   6   2  11     5220.75     5194.95    150.80 o
   6   2  12     8475.61     8403.07    216.31 o
   6   2  13    11826.69    11598.22    343.89 o
   6   2  14    78251.21    78947.21   1735.53 o
   6   2  15      153.35      113.99     32.11 o
   6   2  16    94232.89    93044.60   2006.96 o
   6   2  17     1370.44     1288.17     58.14 o
   6   2  18      144.41      208.23     40.21 o
   6   2  19       52.45        2.14     12.41 o
   6   2  20    45694.44    45158.60    991.53 o
   6   2  21      353.03      254.05     46.50 o
   6   2  22    46231.80    45368.20   1031.21 o
   6   2  23      529.50      450.09     62.45 o
   6   2  24       76.33      185.55     48.08 o
   6   2  25     5823.73     5958.80    226.45 o
   6   2  26    20220.99    20137.03    502.16 o
   6   2  27      846.37      757.60    122.96 o
   6   2  28    30794.11    30505.63    815.89 o
   6   2  29      733.64      801.25     91.23 o
   6   2  30     7186.95     7371.73    280.12 o
   6   2  31       27.46      150.56     52.41 o
   6   2  32     8867.75     8909.42    320.26 o
   6   2  33        2.49      251.69    106.01 o
   6   4   0    57118.97    57031.63   1285.44 o
   6   4   1      803.18      801.91     58.01 o
   6   4   2   257913.50   257830.35   5986.57 o
   6   4   3     4747.90     4968.78    139.98 o
   6   4   4    61046.15    59862.81   1301.91 o
   6   4   5     1108.40     1332.29     59.82 o
   6   4   6    20760.74    21208.29    491.23 o
   6   4   7     2380.72     2474.54     97.85 o
   6   4   8   125641.19   123279.42   2678.06 o
   6   4   9      325.20      295.97     22.64 o
   6   4  10    83569.82    82220.21   1879.79 o
   6   4  11    26833.26    26963.82    621.72 o
   6   4  12     1647.91     1627.58     71.11 o
   6   4  13    10971.40    10748.53    278.60 o
   6   4  14    70796.74    70192.16   1558.32 o
   6   4  15      306.84      344.96     55.50 o
   6   4  16    60729.70    61160.97   1350.86 o
   6   4  17     4779.90     4798.38    145.63 o
   6   4  18       87.07      131.47     28.73 o
   6   4  19     2553.30     2492.78     91.60 o
   6   4  20    40155.41    39946.69    886.55 o
   6   4  21      224.16      158.85     32.17 o
   6   4  22    49319.38    48600.61   1081.94 o
   6   4  23      203.22      120.31     40.11 o
   6   4  24     4830.24     4889.34    166.23 o
   6   4  25     1437.65     1416.92     81.21 o
   6   4  26     9450.01     9390.49    279.54 o
   6   4  28    24817.37    24992.30    626.72 o
   6   4  29     3149.41     3217.51    162.61 o
   6   4  30     4213.61     4292.29    193.89 o
   6   4  31       66.68      121.98     58.11 o
   6   4  32     4129.08     3959.40    192.51 o
   6   6   0    34496.42    34848.56    764.05 o
   6   6   1    10099.82     9671.28    228.91 o
   6   6   2   137742.32   134773.84   3132.84 o
   6   6   3    11222.39    10952.14    269.14 o
   6   6   4    43244.30    42446.52    915.17 o
   6   6   5    24559.22    24290.99    544.67 o
   6   6   6     9629.53     9602.08    251.83 o
   6   6   7    13344.11    13313.57    334.79 o
   6   6   8    75234.94    75464.62   1622.26 o
   6   6   9       43.09       18.37     36.74 o
   6   6  10    64712.93    63441.22   1409.79 o
   6   6  11     7925.26     7878.75    205.61 o
   6   6  12       27.76      101.28     23.97 o
   6   6  13     2795.06     2627.98    100.71 o
   6   6  14    87681.72    87439.44   1906.05 o
   6   6  15     5287.26     4951.55    161.34 o
   6   6  16    59729.50    59120.92   1333.62 o
   6   6  17     8930.04     8792.32    257.39 o
   6   6  18       13.81      114.81     32.60 o
   6   6  19     6666.50     6557.18    231.26 o
   6   6  20    13913.10    13913.07    404.83 o
   6   6  21       66.65       67.41     41.07 o
   6   6  22    23949.58    24022.84    572.31 o
   6   6  23     3083.13     3204.07    144.08 o
   6   6  24     1639.32     1611.75     98.31 o
   6   6  25     9912.40     9841.62    288.90 o
   6   6  26    12458.09    12571.00    344.36 o
   6   6  27      366.55      345.54    111.15 o
   6   6  28    22091.58    21631.47    621.27 o
   6   6  29     3758.41     3849.48    184.39 o
   6   6  30     1222.47     1179.12    104.66 o
   6   6  31      499.03      402.55     94.25 o
   6   6  32     1601.14     1566.24    145.78 o
   6   8   0    24723.88    24638.32    565.49 o
   6   8   1     9602.23     9256.75    249.87 o
   6   8   2   116104.42   115922.99   2916.74 o
   6   8   3     2608.80     2454.32    101.25 o
   6   8   4    38184.26    36853.34   1089.97 o
   6   8   5    12260.00    12411.98    347.77 o
   6   8   6     8891.29     9012.56    303.30 o
   6   8   7     9644.59     9755.12    303.78 o
   6   8   8    35013.16    34909.11    933.78 o
   6   8   9    14375.84    14311.64    348.79 o
   6   8  10    43077.40    42791.19    949.44 o
   6   8  11    30174.09    29822.28    677.88 o
   6   8  12     2795.81     2799.12    102.47 o
   6   8  13    12735.81    12568.34    310.66 o
   6   8  14    64269.66    63741.97   1408.40 o
   6   8  15      264.64      258.61     41.66 o
   6   8  16    34821.55    34141.26    791.06 o
   6   8  17     5836.49     5899.12    199.17 o
   6   8  18        1.52       27.71     55.41 o
   6   8  19     9878.04     9764.44    290.27 o
   6   8  20     9437.94     9410.45    287.65 o
   6   8  21      124.89       21.22     42.44 o
   6   8  22    28692.60    27720.35    634.41 o
   6   8  23    12869.63    12707.41    409.85 o
   6   8  24     7427.81     7432.95    261.80 o
   6   8  25     3804.05     3936.58    190.06 o
   6   8  26     9100.73     9184.23    287.02 o
   6   8  28    18726.33    18658.56    476.80 o
   6   8  29     2379.82     2286.44    157.96 o
   6   8  30      644.12      532.62    114.27 o
   6   8  31     3587.67     3658.45    215.43 o
   6  10   0    13307.60    13257.68    370.54 o
   6  10   1     2372.01     2606.49    108.18 o
   6  10   2    41591.70    42770.56   1059.86 o
   6  10   3    11501.53    11593.56    314.19 o
   6  10   4    23008.48    23146.54    574.46 o
   6  10   5    45591.01    45088.07   1041.34 o
   6  10   6     4487.55     4465.96    161.82 o
   6  10   7    12671.40    12345.44    303.95 o
   6  10   8    20261.17    20132.37    468.49 o
   6  10   9     3612.71     3440.94    115.48 o
   6  10  10    31414.98    31568.24    704.58 o
   6  10  11     8433.95     8536.81    239.89 o
   6  10  12      539.53      557.95     50.14 o
   6  10  13     1490.47     1629.45     78.46 o
   6  10  14    11415.33    11512.39    302.74 o
   6  10  15     1157.02     1054.09    100.26 o
   6  10  16    25065.72    24448.68    578.31 o
   6  10  17    14831.65    14674.27    363.55 o
   6  10  18      173.11      246.30     54.81 o
   6  10  19     8314.74     8426.36    262.20 o
   6  10  20    12150.09    12420.63    345.07 o
   6  10  21      198.80        4.71     29.92 o
   6  10  22     9464.00     9230.80    310.01 o
   6  10  23     6439.89     6338.13    238.66 o
   6  10  24     2933.79     3008.58    161.87 o
   6  10  25     3916.32     3764.45    198.91 o
   6  10  26     3642.28     3480.66    174.93 o
   6  10  27        0.08       34.97     69.94 o
   6  10  28    13631.92    13674.20    399.48 o
   6  10  29     2773.16     2760.86    160.08 o
   6  12   0     4632.35     4698.37    129.71 o
   6  12   1     5491.67     5549.53    154.51 o
   6  12   2    22138.14    22109.21    559.13 o
   6  12   3     1900.20     2005.85     80.59 o
   6  12   4     3435.63     3480.93    131.25 o
   6  12   5    26165.13    26123.44    670.34 o
   6  12   6     6306.29     6139.45    172.68 o
   6  12   7     4405.08     4513.47    135.08 o
   6  12   8    21490.69    21631.47    526.19 o
   6  12   9    11223.25    11290.15    285.25 o
   6  12  10    11483.28    11538.34    294.65 o
   6  12  11    28898.55    28868.80    653.78 o
   6  12  12     1432.80     1504.22     82.03 o
   6  12  13     8116.01     7992.53    223.80 o
   6  12  14    11610.28    11630.16    302.72 o
   6  12  15       43.84        8.56     17.84 o
   6  12  16     8879.65     8770.36    258.07 o
   6  12  17    13850.15    13606.33    378.57 o
   6  12  18       91.97       81.78     71.09 o
   6  12  19    11675.43    11487.10    377.71 o
   6  12  20     3763.06     3659.98    159.77 o
   6  12  21       52.21      132.12     40.00 o
   6  12  22     8334.87     8147.57    266.33 o
   6  12  23     6996.52     6990.47    245.69 o
   6  12  24      493.86      459.57     84.60 o
   6  12  25     4466.70     4317.18    196.12 o
   6  12  26     1853.34     1916.89    127.48 o
   6  14   0     2365.67     2250.18    117.78 o
   6  14   1     5375.84     5312.05    197.86 o
   6  14   2    10431.16    10266.80    290.83 o
   6  14   3     3090.76     3096.61    147.06 o
   6  14   4     6311.87     6013.36    201.37 o
   6  14   5    22340.40    22244.28    550.35 o
   6  14   6      214.05      212.95     39.40 o
   6  14   7    10952.61    10961.45    288.00 o
   6  14   8    13787.22    13887.12    357.61 o
   6  14   9     1866.70     2010.18     84.46 o
   6  14  10     3699.85     3785.27    129.26 o
   6  14  11    10973.93    10917.54    282.62 o
   6  14  12       36.13       82.39     44.26 o
   6  14  13     7610.78     7639.88    219.83 o
   6  14  14     1329.73     1329.89     76.21 o
   6  14  15      128.58      116.04     46.76 o
   6  14  16     7108.34     7202.06    224.65 o
   6  14  17    10944.30    10807.75    299.50 o
   6  14  18      922.38      923.35    107.67 o
   6  14  19     7428.34     7474.20    241.49 o
   6  14  20     3937.67     4103.59    170.72 o
   6  14  22     5608.67     5815.55    232.00 o
   6  14  23     5974.57     6025.80    237.55 o
   6  14  24       92.43       94.31     73.32 o
   6  16   0      139.90       97.11     60.12 o
   6  16   1     2480.58     2358.04    118.39 o
   6  16   2     3298.60     3289.23    149.41 o
   6  16   3     5352.56     5283.97    195.70 o
   6  16   4     1452.56     1414.00     94.74 o
   6  16   5    10028.57    10155.68    298.28 o
   6  16   6       20.55       41.36     82.72 o
   6  16   7     5731.26     5687.13    210.61 o
   6  16   8     4317.81     4304.74    182.45 o
   6  16   9      504.72      559.27     98.19 o
   6  16  10     3298.16     3392.30    148.61 o
   6  16  11    10868.65    10968.77    312.29 o
   6  16  12       94.05      143.58     69.74 o
   6  16  13     8770.32     8971.97    310.08 o
   6  16  14      708.70      662.19     91.86 o
   6  16  15      893.85      912.03     74.79 o
   6  16  16     4274.84     4337.61    175.44 o
   6  16  17     6378.84     6484.32    215.65 o
   6  16  18      738.64      815.82     70.38 o
   6  16  19     5127.04     5324.10    200.84 o
   6  16  20     1221.96     1298.75    103.74 o
   6  18   0      648.71      614.94    117.11 o
   6  18   1     1417.13     1280.46    112.94 o
   6  18   2     1912.45     1824.93    130.76 o
   6  18   3     2734.50     2492.51    139.42 o
   6  18   4     1935.77     1999.53    127.66 o
   6  18   5     7806.21     7750.33    265.09 o
   6  18   6       42.61       41.47     82.93 o
   6  18   7     5274.23     5366.15    230.02 o
   6  18   8      928.88     1015.24     92.60 o
   6  18   9     1044.61     1075.78     94.29 o
   6  18  10     1425.33     1412.67    112.84 o
   6  18  11     9043.92     9246.77    304.59 o
   6  18  12       35.98       64.51     61.67 o
   6  18  13     3224.85     3159.15    188.59 o
   6  18  14      203.34      169.67     90.61 o
   7   1   0     8147.27     7726.38    184.08 o
   7   1   1    16846.95    16770.88    388.84 o
   7   1   2     6508.14     6540.74    153.00 o
   7   1   3   100627.04   101622.00   2296.56 o
   7   1   4     8180.09     7899.38    186.07 o
   7   1   5   259790.54   258021.31   5929.32 o
   7   1   6      801.68      813.16     31.72 o
   7   1   7    17433.10    18028.44    420.31 o
   7   1   8     4764.06     4673.49    126.82 o
   7   1   9    75230.96    75580.39   1678.76 o
   7   1  10     2787.17     2813.75     86.30 o
   7   1  11   144404.25   143810.35   3141.78 o
   7   1  12     1514.52     1474.41     53.79 o
   7   1  13    34027.76    32981.50    748.14 o
   7   1  14        1.57       32.10     26.47 o
   7   1  15      403.00      643.33     36.59 o
   7   1  17   108790.40   108398.88   2366.36 o
   7   1  18      980.27      916.56     64.55 o
   7   1  19    34691.11    34171.20    778.27 o
   7   1  21     9358.59     9434.41    255.24 o
   7   1  22      704.82      608.92     46.16 o
   7   1  23    40155.46    39445.66    902.76 o
   7   1  24       23.53       24.95     49.90 o
   7   1  25    16389.55    16302.45    420.57 o
   7   1  26      453.33      537.30     64.08 o
   7   1  27      795.82      829.13     77.18 o
   7   1  28      117.34      140.02     80.32 o
   7   1  29    20773.46    20559.54    505.47 o
   7   1  30        8.80       16.51     40.03 o
   7   1  31    21673.44    21908.93    620.53 o
   7   1  33       34.07       27.11     62.01 o
   7   3   0    30953.95    31722.61    748.31 o
   7   3   1    26889.06    26706.31    623.78 o
   7   3   2    31848.12    31544.29    722.08 o
   7   3   3   134075.41   135933.59   3196.64 o
   7   3   4      776.73      842.44     39.32 o
   7   3   5   184949.35   183304.58   3951.69 o
   7   3   6     5291.14     4984.69    152.00 o
   7   3   7    13969.54    14073.43    348.15 o
   7   3   8     1700.88     1728.52     84.95 o
   7   3   9    16877.75    17078.95    402.26 o
   7   3  10      507.78      495.18     36.95 o
   7   3  11    95760.44    96619.68   2149.82 o
   7   3  12     6467.89     6462.49    175.79 o
   7   3  13    24677.60    24562.46    574.25 o
   7   3  14    11926.95    11999.44    304.68 o
   7   3  15    21676.39    21994.10    515.36 o
   7   3  16      762.49      809.63     51.73 o
   7   3  17    91071.34    91641.98   1993.67 o
   7   3  18     5920.65     5861.46    171.26 o
   7   3  19    30741.28    30276.07    685.90 o
   7   3  20      786.22      718.21     56.33 o
   7   3  21     3090.13     3073.65    115.80 o
   7   3  22     7325.41     7245.98    211.13 o
   7   3  23    30618.45    30026.56    824.74 o
   7   3  24      120.37       19.58     39.15 o
   7   3  25    19185.51    19075.75    486.84 o
   7   3  26     2128.54     2124.29    139.56 o
   7   3  27      363.09      407.66     61.80 o
   7   3  28       46.12       56.94     93.58 o
   7   3  29    13697.90    13867.16    397.42 o
   7   3  30      437.10      410.17     69.71 o
   7   3  31    12338.88    12324.15    379.53 o
   7   3  32      236.07      174.04     77.06 o
   7   3  33      232.30      200.76     78.44 o
   7   5   0     7665.03     7838.16    211.69 o
   7   5   1    10276.23     9791.72    286.88 o
   7   5   2    10546.56    10323.35    357.07 o
   7   5   3    66379.95    65529.85   1404.82 o
   7   5   4      379.42      489.85    114.92 o
   7   5   5   138274.75   137056.75   2770.00 o
   7   5   6    24723.55    24068.09    597.22 o
   7   5   7    23038.03    22797.88    529.39 o
   7   5   8    14493.90    14085.41    343.43 o
   7   5   9    69797.07    69815.55   1526.07 o
   7   5  10     5667.26     5844.22    159.92 o
   7   5  11   112706.41   111115.62   2424.56 o
   7   5  12     1387.89     1393.30     62.79 o
   7   5  13    26416.95    26644.43    620.42 o
   7   5  14    18786.67    18961.97    458.56 o
   7   5  15    10381.20    10354.63    277.32 o
   7   5  16      190.57      216.00     38.75 o
   7   5  17    53917.44    53859.76   1174.14 o
   7   5  18      944.93      873.11     72.08 o
   7   5  19    29348.71    28990.56    690.79 o
   7   5  20     1950.69     2030.80     97.11 o
   7   5  21     1230.26     1184.24     64.97 o
   7   5  22     4764.60     5021.15    173.03 o
   7   5  23    41657.36    42071.91    930.69 o
   7   5  24      666.68      578.99     57.75 o
   7   5  25    23084.74    22952.25    542.83 o
   7   5  26    12711.37    12829.17    336.90 o
   7   5  27        8.26       12.74     25.47 o
   7   5  28     2457.92     2426.50    133.72 o
   7   5  29    19278.31    19707.86    480.00 o
   7   5  30       75.78       40.09     80.18 o
   7   5  31    16119.96    16051.60    538.82 o
   7   5  32      209.24      123.17     45.75 o
   7   7   0    29587.07    28938.00    701.57 o
   7   7   1     6882.91     6655.79    168.75 o
   7   7   2    16784.58    16283.82    380.83 o
   7   7   3    68515.33    65150.58   1708.58 o
   7   7   4       45.16       66.70     23.96 o
   7   7   5    71521.73    70246.05   1514.58 o
   7   7   6     5612.47     5470.68    335.71 o
   7   7   7    19011.41    18695.82    463.99 o
   7   7   8    26217.19    26332.37    613.73 o
   7   7   9    17694.44    18040.42    441.18 o
   7   7  10     3856.27     3749.54    132.86 o
   7   7  11    69079.74    68798.85   1501.30 o
   7   7  12     4397.00     4399.69    131.19 o
   7   7  13    18880.31    18333.19    434.40 o
   7   7  14    24424.55    24066.09    564.89 o
   7   7  15    18096.55    17927.97    439.85 o
   7   7  16     1534.35     1402.95     76.15 o
   7   7  17    48259.13    48297.20   1044.97 o
   7   7  18     1537.19     1466.36     85.83 o
   7   7  19    14849.26    14915.13    403.96 o
   7   7  20     5369.93     5562.97    207.00 o
   7   7  21      210.01      174.37     54.98 o
   7   7  22     3116.90     2873.84    164.44 o
   7   7  23    27246.85    26831.41    617.70 o
   7   7  24      403.74      331.86     49.20 o
   7   7  25    17442.40    17154.13    429.87 o
   7   7  26     4158.07     4249.04    175.88 o
   7   7  27       16.54      155.90     66.74 o
   7   7  28      146.90      225.49    162.34 o
   7   7  29     9389.89     9319.30    339.10 o
   7   7  30      375.69      281.05     65.84 o
   7   7  31     8663.94     8566.09    310.21 o
   7   9   0    25579.61    25096.10    606.50 o
   7   9   1      143.15      171.57     27.85 o
   7   9   2    20172.46    20067.16    572.99 o
   7   9   3    36278.04    34768.05    974.29 o
   7   9   4     5104.59     4820.40    156.98 o
   7   9   5    43136.86    42747.27   1122.54 o
   7   9   6     8836.48     8842.22    274.94 o
   7   9   7     3616.63     3575.68    120.92 o
   7   9   8    24342.21    24614.36    564.82 o
   7   9   9    14115.43    14313.63    362.94 o
   7   9  10      510.47      532.33     37.37 o
   7   9  11    66142.00    65754.74   1480.82 o
   7   9  12     7132.65     7146.17    203.05 o
   7   9  13    21129.12    21215.61    499.31 o
   7   9  14     8195.50     8074.37    233.91 o
   7   9  15     1649.05     1648.74     90.95 o
   7   9  16     4667.82     4670.29    154.72 o
   7   9  17    19409.00    19214.81    457.85 o
   7   9  18     2906.95     2742.63    131.73 o
   7   9  19     8576.82     8502.88    266.92 o
   7   9  20    14859.87    14591.10    389.85 o
   7   9  21       19.04       65.54     74.97 o
   7   9  22     2393.82     2344.26    133.44 o
   7   9  23    16894.27    16589.23    434.00 o
   7   9  24      746.90      677.75     68.61 o
   7   9  25     8582.98     8548.12    294.64 o
   7   9  26     5620.43     5622.19    226.04 o
   7   9  27       17.49       44.03     88.06 o
   7   9  28     2884.75     2740.70    146.41 o
   7   9  29     7444.50     7397.02    271.98 o
   7  11   0    14367.85    14344.90    474.34 o
   7  11   1     4655.25     4412.93    149.72 o
   7  11   2    22638.64    22314.15    705.56 o
   7  11   3    14355.42    14325.61    483.82 o
   7  11   4     3403.19     3480.93    134.03 o
   7  11   5    35532.99    35773.43    890.50 o
   7  11   6    10121.78    10112.43    257.14 o
   7  11   7     6286.33     6038.31    172.84 o
   7  11   8    18933.45    19236.11    451.11 o
   7  11   9     2915.24     2938.65    104.33 o
   7  11  10     5445.57     5331.81    168.61 o
   7  11  11    16353.74    16305.11    393.62 o
   7  11  12     9860.66     9790.39    266.64 o
   7  11  13     4199.34     4148.17    144.79 o
   7  11  14    16353.36    16404.25    400.34 o
   7  11  15     3330.25     3264.88    132.35 o
   7  11  16     9221.16     9302.66    267.41 o
   7  11  17    23372.27    23171.16    577.82 o
   7  11  18     1040.44      999.67     79.63 o
   7  11  19     9267.96     9045.16    284.36 o
   7  11  20    14923.83    14753.45    411.41 o
   7  11  21       54.18       22.26     44.53 o
   7  11  22     1505.45     1352.98    101.79 o
   7  11  23     9590.21     9419.10    301.16 o
   7  11  24     2003.24     2136.60    138.24 o
   7  11  25     5647.94     5634.56    236.29 o
   7  11  26     4652.07     4762.45    205.42 o
   7  11  27       93.71      203.41    106.26 o
   7  13   0    15135.16    14764.09    372.97 o
   7  13   1      980.79      971.59     46.74 o
   7  13   2    15641.39    15879.27    412.55 o
   7  13   3     7800.91     7728.38    209.01 o
   7  13   4     1094.82     1084.63     64.50 o
   7  13   5    14310.91    14362.87    393.94 o
   7  13   6    12641.92    12647.52    317.38 o
   7  13   7     3133.89     2994.21    105.05 o
   7  13   8    16139.81    15986.39    399.73 o
   7  13   9     3831.15     3849.42    129.17 o
   7  13  10      947.43      883.49     53.23 o
   7  13  11     8117.37     8253.36    227.80 o
   7  13  12     6760.77     6894.66    203.11 o
   7  13  13     8937.41     8786.99    244.57 o
   7  13  14     7158.23     7113.57    213.19 o
   7  13  15      307.13      354.55     43.46 o
   7  13  16     3235.42     3186.63    134.77 o
   7  13  17     8349.85     8526.17    257.45 o
   7  13  18     3999.37     3951.22    172.76 o
   7  13  19     3366.27     3365.49    164.29 o
   7  13  20    13394.07    13600.35    373.85 o
   7  13  22     1557.91     1533.77    159.51 o
   7  13  23     3842.71     3892.67    194.87 o
   7  13  24      505.52      498.45     88.56 o
   7  13  25     3594.52     3690.99    214.16 o
   7  15   0     7946.07     7769.63    258.32 o
   7  15   1     1772.24     1841.97    114.70 o
   7  15   2    10448.15    10763.84    386.73 o
   7  15   3      457.76      493.70     53.21 o
   7  15   4       37.88       51.52     41.37 o
   7  15   5    10264.16    10413.85    309.03 o
   7  15   6     9998.97     9988.00    280.77 o
   7  15   7     1820.90     1913.83    102.10 o
   7  15   8    20388.38    20758.49    530.37 o
   7  15   9     3080.02     3002.26    115.69 o
   7  15  10     2039.35     2189.43     98.18 o
   7  15  11     2401.93     2560.38    106.30 o
   7  15  12     5992.83     6007.84    186.69 o
   7  15  13     1215.86     1214.85     72.96 o
   7  15  14    13089.46    13117.95    334.15 o
   7  15  15        6.19       22.76     45.51 o
   7  15  16     2631.33     2727.26    124.45 o
   7  15  17     5220.77     5165.07    185.65 o
   7  15  18     1236.45     1320.38     95.48 o
   7  15  19     2553.68     2547.54    149.17 o
   7  15  20     7844.71     7924.66    256.25 o
   7  15  21      428.54      407.17     52.44 o
   7  17   0    10009.92     9969.37    387.69 o
   7  17   1      772.79      781.29     98.88 o
   7  17   2    15280.13    15145.36    409.99 o
   7  17   3     2179.63     2378.73    135.88 o
   7  17   4     1101.68     1039.72     87.06 o
   7  17   5     2768.74     2883.69    148.90 o
   7  17   6     3694.76     3725.19    170.76 o
   7  17   7       49.20       40.64     81.28 o
   7  17   8     7802.08     7792.25    265.08 o
   7  17   9       77.73       60.63    121.26 o
   7  17  10     2364.45     2447.93    144.80 o
   7  17  11     1782.83     1688.73    141.84 o
   7  17  12     2019.76     2237.80    147.55 o
   7  17  13     1012.12      965.07     86.65 o
   7  17  14    12337.94    12367.40    383.57 o
   7  17  15       38.85       17.79     35.58 o
   7  17  16     1008.75      967.13    102.73 o
   7  19   0     4843.47     4615.20    207.74 o
   7  19   1      361.20      314.56    102.36 o
   7  19   2     5334.08     5022.55    237.55 o
   7  19   3       14.04       22.72     45.45 o
   7  19   5     1039.43     1070.59    110.58 o
   7  19   6     4674.32     4732.64    208.97 o
   7  19   7     1587.30     1702.57    129.07 o
   7  19   8     6749.46     6451.71    252.18 o
   8   0   0   153326.04   152055.72   3393.07 o
   8   0   2   320420.15   318465.67   6636.46 o
   8   0   4      121.57      123.62     21.59 o
   8   0   6   142513.94   140074.91   3559.77 o
   8   0   8   101299.33   100697.78   2211.22 o
   8   0  10      847.99      844.83     47.17 o
   8   0  12    55934.92    55365.52   1223.74 o
   8   0  14   101299.14   101912.77   2166.68 o
   8   0  16    20408.79    20517.63    501.43 o
   8   0  18    55800.60    56543.90   1209.47 o
   8   0  20    70032.56    71286.04   1669.90 o
   8   0  22     9422.36     9081.76    287.73 o
   8   0  24     3177.65     3095.41    152.32 o
   8   0  26    19491.24    19358.54    484.10 o
   8   0  28    15430.51    15106.10    453.87 o
   8   0  30     2129.29     2193.02    189.05 o
   8   0  32    14450.44    14693.56    462.08 o
   8   2   0    43054.01    44651.59   1065.64 o
   8   2   1       28.01       80.46     15.34 o
   8   2   2   105944.57   107336.27   2483.59 o
   8   2   3    11721.42    11479.78    272.43 o
   8   2   4      415.31      483.58     31.49 o
   8   2   5     1048.55     1047.91     41.12 o
   8   2   6   226951.98   225010.53   5072.16 o
   8   2   7        0.64       35.03     39.99 o
   8   2   8   191212.27   189605.72   4121.80 o
   8   2   9     1343.11     1365.89     64.37 o
   8   2  10      124.42      165.88     26.60 o
   8   2  11     4671.77     4590.72    130.61 o
   8   2  12    49006.82    48569.34   1083.96 o
   8   2  13      750.98      766.65     51.09 o
   8   2  14    55390.90    55833.28   1270.79 o
   8   2  15     3416.10     3566.17    113.28 o
   8   2  16    11962.10    11964.18    297.95 o
   8   2  17     1276.40     1326.57     61.32 o
   8   2  18    32696.98    32506.42    732.05 o
   8   2  19      148.14      106.95     43.29 o
   8   2  20    69939.94    70021.15   1535.46 o
   8   2  21      248.41      269.73     44.18 o
   8   2  22     7068.52     7134.86    209.13 o
   8   2  23     4318.94     4216.97    148.01 o
   8   2  24     7039.57     7137.52    217.91 o
   8   2  25      344.79      311.64     39.45 o
   8   2  26    27046.35    26768.86    676.98 o
   8   2  27     2693.10     2674.22    135.32 o
   8   2  28    18556.88    18719.77    513.87 o
   8   2  29      388.43      516.10     73.65 o
   8   2  30     1612.43     1615.21    130.52 o
   8   2  32    13324.43    13484.57    397.50 o
   8   2  33      133.38      103.69    207.37 o
   8   4   0   182811.84   184126.99   3981.86 o
   8   4   1    39010.11    37320.44    851.22 o
   8   4   2   105257.09   105981.56   2450.79 o
   8   4   3    10708.28    10858.98    300.84 o
   8   4   4       93.00      160.94     34.77 o
   8   4   5     1014.58     1160.75     49.91 o
   8   4   6    65158.43    65098.01   1469.46 o
   8   4   7      250.67      256.67     20.28 o
   8   4   8   104723.14   102978.70   2235.83 o
   8   4   9     6579.62     6468.48    177.27 o
   8   4  10      145.55      235.80     23.14 o
   8   4  11    13571.98    13563.08    336.10 o
   8   4  12    72084.99    71952.75   1572.90 o
   8   4  13      597.45      494.18     35.09 o
   8   4  14    98267.07    98953.16   2183.17 o
   8   4  15     1204.13     1253.31     63.48 o
   8   4  16    12078.25    11873.02    309.42 o
   8   4  17      537.99      630.55     43.21 o
   8   4  18    12568.76    12931.64    321.38 o
   8   4  20    53273.18    53004.75   1227.41 o
   8   4  21     2339.13     2486.92     98.72 o
   8   4  22     8942.60     8789.66    279.69 o
   8   4  23     7492.53     7474.87    215.81 o
   8   4  24     9960.09    10027.93    269.96 o
   8   4  26    26512.93    26527.33    610.34 o
   8   4  27      165.72      122.86     34.86 o
   8   4  28     7879.36     8059.07    269.74 o
   8   4  29      680.72      833.92     79.62 o
   8   4  30     3191.05     3366.75    170.91 o
   8   4  31      385.01      256.79     89.44 o
   8   4  32    14198.88    14468.67    397.97 o
   8   6   0   135289.03   129761.54   2510.64 o
   8   6   1     8223.41     7930.65    245.43 o
   8   6   2    53405.44    53312.16   1199.77 o
   8   6   3    13318.88    12804.55    375.36 o
   8   6   4     6163.99     6408.26    197.95 o
   8   6   5     3871.33     3963.60    156.10 o
   8   6   6    46981.10    47538.00   1060.54 o
   8   6   7     1088.47     1122.96     62.55 o
   8   6   8    91623.95    91524.87   1943.91 o
   8   6   9     9079.36     9226.14    252.58 o
   8   6  10     1291.30     1389.58     70.63 o
   8   6  11    10413.29    10248.83    280.04 o
   8   6  12    45222.95    45149.29   1059.51 o
   8   6  13     3166.90     3179.58    114.61 o
   8   6  14    61252.09    60981.32   1344.83 o
   8   6  15    21406.64    21254.20    508.06 o
   8   6  16     2366.68     2310.40    101.11 o
   8   6  17     4813.73     4863.72    165.63 o
   8   6  18    13537.96    13290.94    348.28 o
   8   6  19     2107.78     2011.71    113.66 o
   8   6  20    29801.45    29791.68    680.58 o
   8   6  21     1666.81     1651.54     91.49 o
   8   6  22    12462.61    12579.65    338.29 o
   8   6  23    11155.35    11013.35    308.91 o
   8   6  24     7623.38     7943.96    250.16 o
   8   6  25      456.54      466.38     46.84 o
   8   6  26    23109.98    22636.19    559.04 o
   8   6  27     2914.52     2932.26    141.44 o
   8   6  28     5896.67     5825.33    229.89 o
   8   6  29     1263.67     1302.41    106.99 o
   8   6  30      349.39      235.13     57.44 o
   8   6  31      302.19      149.72    102.06 o
   8   8   0    97306.89    96591.07   2495.99 o
   8   8   1     4272.34     4032.13    125.33 o
   8   8   2    53561.11    52394.60   1458.01 o
   8   8   3    32557.50    31113.12    825.89 o
   8   8   4     1205.66     1482.66     65.40 o
   8   8   5    23030.28    22786.57    550.94 o
   8   8   6    23476.46    23677.51    608.74 o
   8   8   7        2.62       45.16     35.94 o
   8   8   8    49149.57    49121.60   1091.29 o
   8   8   9    19558.93    19822.30    504.24 o
   8   8  10     2281.66     2276.79    106.58 o
   8   8  11    15969.92    15929.84    390.98 o
   8   8  12    29184.92    29258.71    667.86 o
   8   8  13     1655.15     1694.25     76.79 o
   8   8  14    36723.48    36434.16    812.30 o
   8   8  15     7200.21     7100.26    208.46 o
   8   8  16     2008.30     1995.67     85.96 o
   8   8  17     9656.11     9467.01    264.00 o
   8   8  18     6446.70     6353.57    200.53 o
   8   8  19      123.77       75.35     87.83 o
   8   8  20    24291.07    24876.52    582.96 o
   8   8  21     5430.11     5429.76    221.64 o
   8   8  22    15866.23    16157.40    428.69 o
   8   8  23     6353.79     6280.51    228.78 o
   8   8  24    10129.60    10491.03    318.47 o
   8   8  25     1577.13     1524.18    100.40 o
   8   8  26    17074.70    16887.32    426.54 o
   8   8  27     1847.00     1780.75    112.91 o
   8   8  28     3685.88     3688.13    172.01 o
   8   8  29     4481.97     4642.08    219.92 o
   8   8  30      502.24      445.65     92.66 o
   8  10   0    49267.13    48572.66   1205.83 o
   8  10   1      553.93      628.91     58.78 o
   8  10   2    34109.58    34052.76   1064.27 o
   8  10   3    13612.03    13876.48    488.70 o
   8  10   4        1.50       31.11     62.23 o
   8  10   5    14550.91    14678.26    390.51 o
   8  10   6    26446.56    25690.95    791.92 o
   8  10   7     4010.56     3860.99    150.38 o
   8  10   8    33183.88    33089.96    755.53 o
   8  10   9    16906.49    16740.27    398.27 o
   8  10  10      672.97      652.63     44.70 o
   8  10  11    13714.36    13779.33    344.15 o
   8  10  12    18147.22    18061.05    433.77 o
   8  10  13      370.52      326.38     65.88 o
   8  10  14    31111.87    31316.06    697.88 o
   8  10  15    12924.23    12996.85    341.59 o
   8  10  16     3948.64     3956.74    155.02 o
   8  10  17    18106.70    17743.66    568.80 o
   8  10  18     8433.19     8139.58    251.46 o
   8  10  19      764.64      784.35    102.56 o
   8  10  20    17084.64    17010.41    432.59 o
   8  10  21     3281.91     3231.81    159.33 o
   8  10  22     7129.96     7043.04    253.80 o
   8  10  23     3129.89     3042.91    162.87 o
   8  10  24     2584.44     2569.29    180.77 o
   8  10  25     1051.36     1006.78    147.60 o
   8  10  26     6403.39     6171.72    233.63 o
   8  10  27     1463.41     1371.28    106.46 o
   8  10  28     6238.30     6185.23    227.73 o
   8  12   0     8149.62     8136.92    296.80 o
   8  12   1       70.53      103.51     26.05 o
   8  12   2    10555.82    10398.54    327.28 o
   8  12   3    26364.76    25941.13    787.13 o
   8  12   4      546.39      495.49     95.79 o
   8  12   5    30628.24    29895.48    761.38 o
   8  12   6    15422.49    15470.06    414.65 o
   8  12   7     3734.15     3872.11    128.76 o
   8  12   8    20777.38    20592.81    479.20 o
   8  12   9    13334.83    13127.93    325.39 o
   8  12  10     1109.48     1147.45     63.56 o
   8  12  11     9846.75     9749.80    261.25 o
   8  12  12     4641.52     4613.07    153.38 o
   8  12  13      484.40      455.84     40.15 o
   8  12  14    11111.69    11000.04    295.42 o
   8  12  15     5735.88     5890.93    194.77 o
   8  12  16     3647.69     3494.70    141.63 o
   8  12  17    11304.92    11469.14    313.54 o
   8  12  18     1347.89     1265.42     85.41 o
   8  12  20     6717.22     6745.61    230.87 o
   8  12  21     6542.88     6587.58    231.93 o
   8  12  22     2917.92     2784.34    145.42 o
   8  12  23     4715.63     4817.94    203.56 o
   8  12  24     1214.60     1228.16    102.89 o
   8  12  25     1382.86     1440.35    116.40 o
   8  12  26     4046.31     4086.56    190.18 o
   8  14   0     2576.92     2672.63    109.85 o
   8  14   1       26.36       76.70     47.42 o
   8  14   2    11200.87    11215.63    346.00 o
   8  14   3    15342.08    15301.72    415.35 o
   8  14   4      716.29      652.89     50.65 o
   8  14   5    14335.61    14410.78    443.90 o
   8  14   6     8176.25     8293.28    238.59 o
   8  14   7      432.68      438.74     53.21 o
   8  14   8     9636.79     9508.27    248.48 o
   8  14   9     8515.94     8576.73    233.81 o
   8  14  10        7.83       67.16     38.95 o
   8  14  11     7846.09     7792.92    221.82 o
   8  14  12     1993.55     1985.42     95.23 o
   8  14  13      405.52      394.43     43.34 o
   8  14  14     5236.09     5550.92    183.97 o
   8  14  15     6579.48     6380.65    203.70 o
   8  14  16     1953.18     1810.96     98.96 o
   8  14  17    17188.93    17142.82    419.09 o
   8  14  18     1838.31     1928.73    113.66 o
   8  14  19      859.99      780.96     72.06 o
   8  14  20     7376.26     7440.93    249.61 o
   8  14  21     4154.95     4237.13    185.81 o
   8  14  22     1573.19     1535.50    125.94 o
   8  14  23     4777.65     4886.61    226.25 o
   8  16   0     1397.32     1186.70     93.39 o
   8  16   1     2042.44     1840.24    119.44 o
   8  16   2     2819.19     2477.07    141.76 o
   8  16   3    14832.04    14656.97    441.14 o
   8  16   4      332.51      273.48     69.47 o
   8  16   5     5214.78     5101.26    188.04 o
   8  16   6     3388.76     3462.70    158.31 o
   8  16   7       24.02       20.01     40.03 o
   8  16   8     6034.96     6095.74    210.62 o
   8  16   9     8753.12     8777.01    266.85 o
   8  16  10      984.00     1129.75     86.15 o
   8  16  11    11829.97    11766.56    328.33 o
   8  16  12      232.46      166.02     44.75 o
   8  16  13        0.94       56.40     56.18 o
   8  16  14     2674.82     2709.69    136.46 o
   8  16  15     6969.37     6963.86    217.28 o
   8  16  16     1549.66     1474.68    109.49 o
   8  16  17     3138.35     2991.48    136.84 o
   8  16  18      175.16       94.82     53.56 o
   8  18   0      127.89      115.90     67.15 o
   8  18   1     3432.79     3527.31    168.83 o
   8  18   2     2220.36     2256.23    133.52 o
   8  18   3     4342.33     4236.47    187.79 o
   8  18   4      321.00      253.75     95.53 o
   8  18   5     3401.79     3387.24    169.87 o
   8  18   6      289.20      377.74     55.45 o
   8  18   7       85.08       33.81     67.62 o
   8  18   8      190.49      379.73     76.71 o
   8  18   9     5994.86     6027.53    238.10 o
   8  18  10       25.52      115.36     52.50 o
   8  18  11     5293.63     5326.29    227.46 o
   8  18  12      255.08      170.92     40.62 o
   9   1   0      568.32      533.26     27.95 o
   9   1   1    13598.58    14027.52    323.24 o
   9   1   2    11217.67    10729.24    255.02 o
   9   1   3   236559.48   232488.73   5668.99 o
   9   1   4     2628.26     2748.28     82.60 o
   9   1   5    84127.19    84270.24   1874.15 o
   9   1   6      858.66      862.53     35.97 o
   9   1   7    38596.34    38295.89    867.91 o
   9   1   8    15451.71    14897.17    358.80 o
   9   1   9   146227.68   144305.39   3117.50 o
   9   1  10      606.52      580.85     33.60 o
   9   1  11    39499.51    39497.56    885.26 o
   9   1  12      141.36      146.83     19.88 o
   9   1  13        9.33       88.52     21.39 o
   9   1  14     1472.07     1473.55     57.79 o
   9   1  15    66127.38    66660.99   1496.86 o
   9   1  16      114.78       54.06     19.38 o
   9   1  17    66410.32    66089.43   1434.36 o
   9   1  18     2095.73     2024.15     81.40 o
   9   1  19       45.19       86.64     23.62 o
   9   1  20      427.40      427.55     43.27 o
   9   1  21    35348.20    35237.80    844.10 o
   9   1  22       77.14       22.51     45.02 o
   9   1  23    36533.64    36476.07    812.97 o
   9   1  24      231.86      257.63     57.23 o
   9   1  25     2727.73     2643.62    119.45 o
   9   1  27    11553.35    11353.36    307.49 o
   9   1  28       76.54       81.00     84.27 o
   9   1  29    27439.54    27000.41    722.11 o
   9   1  30      314.71      437.23    104.35 o
   9   1  31     1902.78     1781.35    138.91 o
   9   1  32       49.77       17.05     34.09 o
   9   3   0     3653.62     3810.82    137.78 o
   9   3   1    57065.52    56853.30   1284.79 o
   9   3   2     5592.32     5387.11    145.50 o
   9   3   3   160777.03   156338.77   3865.12 o
   9   3   4       68.77       96.53     12.24 o
   9   3   5    39415.44    40146.97    899.31 o
   9   3   6      198.53      238.61     19.14 o
   9   3   7    12975.06    13117.28    333.48 o
   9   3   8     5955.71     6108.91    176.06 o
   9   3   9   102751.48   104654.79   2289.45 o
   9   3  10     2210.41     2281.19     90.80 o
   9   3  11    63067.57    63216.99   1384.25 o
   9   3  12    11915.27    11824.45    322.24 o
   9   3  13      484.05      465.15     51.52 o
   9   3  14       10.76       52.08     65.08 o
   9   3  15    91586.76    91443.69   1951.99 o
   9   3  16      309.72      227.68     27.25 o
   9   3  17    44164.51    44113.96    974.84 o
   9   3  18     1132.67     1031.74     61.40 o
   9   3  19     1074.72     1141.06     63.70 o
   9   3  20     1523.23     1473.02     72.62 o
   9   3  21    24422.50    24249.74    559.48 o
   9   3  22      215.27      153.94     46.32 o
   9   3  23    37405.18    37373.67    831.69 o
   9   3  24     2964.50     2986.15    122.62 o
   9   3  25     2143.51     2142.05    105.36 o
   9   3  26      345.21      310.97     56.01 o
   9   3  27    10379.49    10026.60    298.31 o
   9   3  28      175.00      131.10     83.32 o
   9   3  29    19630.62    19504.92    510.36 o
   9   3  30      200.12      186.05     60.05 o
   9   3  31     3273.74     3173.46    188.92 o
   9   3  32      411.03      283.91     81.08 o
   9   5   0     7380.99     7819.53    219.79 o
   9   5   1    47588.57    46466.07   1058.66 o
   9   5   2      194.45      160.19     39.02 o
   9   5   3   145567.72   141914.68   2919.39 o
   9   5   4     5554.95     5515.06    153.30 o
   9   5   5    57997.48    57442.16   1263.85 o
   9   5   6    19618.85    19216.81    462.56 o
   9   5   7     1641.08     1825.07     76.59 o
   9   5   8    16918.51    16728.29    409.05 o
   9   5   9    95104.33    96605.04   2074.48 o
   9   5  10       80.78      111.83     40.52 o
   9   5  11    44175.64    43992.86    978.22 o
   9   5  12    11982.55    12137.84    310.05 o
   9   5  13     1300.36     1409.94     70.21 o
   9   5  14     2626.69     2428.43     98.41 o
   9   5  15    43637.48    42905.63    953.46 o
   9   5  16     2211.13     2249.25     95.77 o
   9   5  17    24257.22    24395.45    572.93 o
   9   5  18     6264.90     6084.29    191.81 o
   9   5  19        0.47       31.01     62.03 o
   9   5  20     5185.14     5201.00    168.44 o
   9   5  21    28534.58    28694.47    651.11 o
   9   5  22      107.93      121.85     50.34 o
   9   5  23    32723.05    32729.99    727.98 o
   9   5  24     4335.61     4348.65    159.02 o
   9   5  25     2609.12     2728.45    130.37 o
   9   5  26     1063.98     1051.37     77.76 o
   9   5  27     9987.01    10062.53    297.63 o
   9   5  28      516.95      536.79     80.12 o
   9   5  29    12968.65    13149.22    375.97 o
   9   5  30     1204.29     1191.16    114.47 o
   9   5  31     1813.00     1805.44    148.92 o
   9   7   0    39163.90    39266.01   2592.52 o
   9   7   1    26474.37    26170.68    645.40 o
   9   7   2     1865.28     1907.11     89.14 o
   9   7   3    39962.97    40917.48   1224.14 o
   9   7   4    11604.02    11326.75    306.82 o
   9   7   5     8753.25     9280.71    254.59 o
   9   7   6     7582.83     7697.77    234.67 o
   9   7   7       54.99      180.45     46.44 o
   9   7   8     2215.59     2339.21     98.79 o
   9   7   9   105708.21   105038.72   2279.98 o
   9   7  10     1955.40     2035.19     93.02 o
   9   7  11    58317.72    57271.16   1234.95 o
   9   7  12    26393.69    25577.83    601.04 o
   9   7  13     7031.79     6941.90    204.45 o
   9   7  14     7384.84     7245.98    213.16 o
   9   7  15    41139.96    41421.84    930.77 o
   9   7  16      935.85      886.82     58.25 o
   9   7  17    33072.88    33043.38    771.01 o
   9   7  18     4741.78     4800.58    170.18 o
   9   7  19     4681.13     4757.59    171.55 o
   9   7  20     3026.21     2916.89    135.58 o
   9   7  21    12696.26    12664.16    349.74 o
   9   7  22      143.53      177.77     68.27 o
   9   7  23    20973.33    20566.86    493.34 o
   9   7  24     3560.52     3433.36    152.88 o
   9   7  25       65.26       94.65     53.02 o
   9   7  26     5001.98     5132.67    200.10 o
   9   7  27     8955.42     9151.62    287.03 o
   9   7  28       29.59       33.71     67.43 o
   9   7  29    10129.89    10588.84    338.73 o
   9   7  30     1501.28     1562.98    132.84 o
   9   9   0    15711.39    15420.16    424.10 o
   9   9   1    22191.81    21973.47    669.14 o
   9   9   2     9907.72     9540.87    379.04 o
   9   9   3    43678.00    43304.86   1137.28 o
   9   9   4     5755.26     5742.29    164.80 o
   9   9   5    20204.23    20472.38    689.82 o
   9   9   6    26878.05    27031.02    838.22 o
   9   9   7       15.45      151.32     39.71 o
   9   9   8     3111.59     3091.82    116.27 o
   9   9   9    49184.17    48792.24   1084.61 o
   9   9  10     3044.33     3016.43    125.46 o
   9   9  11    21375.82    21473.11    505.33 o
   9   9  12    11616.41    11833.76    303.36 o
   9   9  13      779.45      873.31     52.63 o
   9   9  14     8527.00     8711.81    241.21 o
   9   9  15    17252.42    17170.77    429.86 o
   9   9  16       40.60       18.09     36.18 o
   9   9  17    13488.15    13434.00    348.25 o
   9   9  18    12668.14    12702.75    334.90 o
   9   9  19      297.73      357.69     38.52 o
   9   9  20     7013.14     7084.29    238.89 o
   9   9  21    10696.92    10620.78    352.24 o
   9   9  22      320.36      305.54     79.72 o
   9   9  23    17155.19    17568.00    447.99 o
   9   9  24     3401.25     3228.42    157.01 o
   9   9  25      460.99      350.15     47.75 o
   9   9  26     6105.39     6075.04    217.39 o
   9   9  27     2803.68     2771.24    174.82 o
   9   9  28      162.53      117.07     60.21 o
   9  11   0    35414.95    35016.90    979.64 o
   9  11   1     1163.42     1302.95     80.15 o
   9  11   2    14428.17    14086.07    426.41 o
   9  11   3    19527.00    19799.68    694.76 o
   9  11   4     8797.62     8900.77    403.13 o
   9  11   5     8251.35     8132.93    231.87 o
   9  11   6    36730.30    36482.73    939.58 o
   9  11   7     1796.12     1847.49     97.50 o
   9  11   8     1772.83     1861.73    104.74 o
   9  11   9    32092.48    32151.78    789.33 o
   9  11  10     2275.26     2235.27     99.38 o
   9  11  11    11089.62    11038.64    282.60 o
   9  11  12     8222.60     8334.54    230.48 o
   9  11  13      184.17      285.50     46.28 o
   9  11  14     9339.93     9467.01    268.05 o
   9  11  15     8166.06     8063.06    242.02 o
   9  11  16      568.61      611.33     60.92 o
   9  11  17    11557.08    11839.75    326.29 o
   9  11  18    13164.71    13006.83    351.03 o
   9  11  19     1656.15     1672.63     99.76 o
   9  11  20     7092.31     7130.87    241.58 o
   9  11  21     5652.06     5658.52    214.83 o
   9  11  22      204.38      250.63     74.04 o
   9  11  23    10978.00    11047.29    329.83 o
   9  11  24     5336.17     5219.90    219.83 o
   9  11  25      574.69      699.98     91.27 o
   9  11  26     5317.53     5287.50    218.98 o
   9  13   0    14760.89    14513.91    459.42 o
   9  13   1     2669.98     2609.22    117.36 o
   9  13   2     8498.67     8665.23    259.44 o
   9  13   3    25632.24    25218.53    705.58 o
   9  13   4     1886.89     1861.53    148.76 o
   9  13   5     7323.68     7068.32    214.55 o
   9  13   6    22220.25    22211.68    554.39 o
   9  13   7       32.01        4.88     15.05 o
   9  13   8     2260.46     2204.87     93.21 o
   9  13   9     6640.43     6943.23    227.43 o
   9  13  10     4535.01     4576.74    151.63 o
   9  13  11     8402.15     8471.60    237.88 o
   9  13  12    13468.20    13407.39    339.50 o
   9  13  13      220.19      230.13     65.14 o
   9  13  14    10816.91    11040.63    296.76 o
   9  13  15     7858.80     7874.76    235.31 o
   9  13  16       12.48       71.71     38.23 o
   9  13  17     7635.81     7494.16    239.45 o
   9  13  18    10656.76    10747.87    306.93 o
   9  13  19      212.41      179.58     52.41 o
   9  13  20     5400.03     5441.74    224.08 o
   9  13  21     4622.47     4605.62    210.67 o
   9  13  22      161.74      194.54     54.56 o
   9  13  23     6958.09     6976.50    273.49 o
   9  13  24     3483.93     3591.32    196.65 o
   9  15   0    14949.02    14910.48    474.19 o
   9  15   1        0.33       21.28     42.56 o
   9  15   2     2228.19     2201.07    105.87 o
   9  15   3     9469.49     9265.40    264.72 o
   9  15   4     5462.30     5510.47    176.34 o
   9  15   5     3788.81     3920.35    148.73 o
   9  15   6    18398.01    18553.43    530.78 o
   9  15   7     2557.22     2449.79    110.37 o
   9  15   8     5585.05     5564.90    184.98 o
   9  15   9     2274.48     2165.21     99.21 o
   9  15  10      512.02      440.13     48.45 o
   9  15  11      729.53      699.25     52.83 o
   9  15  12     7384.35     7325.82    217.87 o
   9  15  13      868.62      864.46     66.55 o
   9  15  14     3032.37     2898.26    123.61 o
   9  15  15     3058.49     2738.70    119.54 o
   9  15  16      310.10      317.55     56.51 o
   9  15  17     2961.22     2732.98    132.21 o
   9  15  18     6430.16     6550.79    224.83 o
   9  15  19      511.74      497.72     60.94 o
   9  15  20     4281.75     4358.10    187.66 o
   9  17   0    11615.74    11177.04    417.77 o
   9  17   2      733.96      634.88    122.86 o
   9  17   3     4126.86     4039.05    185.92 o
   9  17   4     2674.18     2772.10    156.37 o
   9  17   5     1486.01     1474.41    104.24 o
   9  17   6    10689.70    10695.30    338.02 o
   9  17   8     4121.62     4178.25    190.61 o
   9  17   9      647.96      641.33     84.12 o
   9  17  10      554.80      588.55    118.72 o
   9  17  11     2857.44     3059.75    175.38 o
   9  17  12    11170.59    11179.03    327.10 o
   9  17  13     1200.06     1310.26    101.37 o
   9  17  14     6645.14     6851.41    254.54 o
   9  17  15     1691.65     1800.72    129.07 o
   9  19   0     7704.15     7713.74    377.91 o
   9  19   1       20.09       30.08     60.16 o
   9  19   2      961.55     1019.69    115.45 o
   9  19   3      616.30      653.16    103.36 o
   9  19   4     1138.01     1230.29    128.86 o
   9  19   5      520.84      560.30     87.97 o
   9  19   6     3803.56     3540.41    202.44 o
  -1   1   2      142.89       81.73     19.04 o
  -1   1   3   247540.38   246434.41   5755.20 o
  -1   1   4    58320.13    58040.34   1285.98 o
  -1   1   5   310678.36   305255.24   6762.44 o
  -1   1   6    33862.45    33808.57    766.87 o
  -1   1   7      694.58      782.62    128.14 o
  -1   1   8     2083.92     2003.86    213.13 o
  -1   1   9    90179.60    91508.24   1916.34 o
  -1   1  10    32172.13    33058.02    731.98 o
  -1   1  11   205742.19   204465.63   4010.61 o
  -1   1  12      281.64      313.11     88.61 o
  -1   1  13    27879.31    29323.92    748.00 o
  -1   1  14     8608.45     8815.61    276.98 o
  -1   1  15   122641.79   122355.20   2539.62 o
  -1   1  16    12010.16    11969.50    364.07 o
  -1   1  17    87562.04    88294.46   1911.33 o
  -1   1  18      414.72      359.48     54.36 o
  -1   1  19    19204.19    19478.30    491.49 o
  -1   1  20      866.30      771.84     59.36 o
  -1   1  21    10981.82    11109.17    323.06 o
  -1   1  22     1305.97     1473.42     95.16 o
  -1   1  23    45541.38    45394.81   1029.19 o
  -1   1  24      539.10      728.39     74.85 o
  -1   1  25    26541.24    26430.18    620.45 o
  -1   1  26      264.65      355.76     50.68 o
  -1   1  27     9317.23     9592.77    294.36 o
  -1   1  28      329.82      688.27     78.21 o
  -1   1  29    39020.25    38840.83    930.45 o
  -1   1  30       18.38      263.18     90.38 o
  -1   1  31    11470.80    11298.13    341.93 o
  -1   1  32      237.54      256.21     47.63 o
  -1   1  33       70.42      193.55     59.72 o
  -1   1  34        8.82      218.49     90.75 o
  -1   1  35    10366.99    10260.14    351.00 o
  -1   3   1      778.18      821.68     30.22 o
  -1   3   2     4642.49     4716.14    116.23 o
  -1   3   3   371962.98   372620.86   8072.18 o
  -1   3   4     5984.13     6087.09    158.66 o
  -1   3   5   148964.35   147709.47   3566.67 o
  -1   3   6      625.87      797.66     39.21 o
  -1   3   7     1878.53     2002.72    104.91 o
  -1   3   8    16999.77    16938.55    510.20 o
  -1   3   9    78437.38    79313.17   2372.52 o
  -1   3  10     5092.31     4948.82    166.28 o
  -1   3  11   173767.02   173489.58   3741.64 o
  -1   3  12     3703.39     3697.91    123.39 o
  -1   3  13    15100.32    14600.41    366.26 o
  -1   3  14      392.32      465.83    105.17 o
  -1   3  15    59464.52    59448.28   1425.81 o
  -1   3  16       27.13       30.02     60.03 o
  -1   3  17   102808.50   104545.01   2208.75 o
  -1   3  18     2884.84     2839.04    108.16 o
  -1   3  19    19697.33    19880.86    484.01 o
  -1   3  20     9671.09     9536.21    268.04 o
  -1   3  21    22950.49    23116.60    551.56 o
  -1   3  22     1426.34     1446.00     87.97 o
  -1   3  23    60982.40    60283.33   1285.71 o
  -1   3  24     1211.85     1007.58     82.33 o
  -1   3  25    25551.97    25770.13    614.48 o
  -1   3  26     3358.50     3394.03    169.87 o
  -1   3  27     3896.23     4022.42    190.90 o
  -1   3  28        2.93      147.99     53.14 o
  -1   3  29    25752.89    25599.79    622.59 o
  -1   3  30       23.88       85.33     93.27 o
  -1   3  31    11781.94    11871.03    375.58 o
  -1   3  32     2056.18     2300.35    166.91 o
  -1   3  33      100.79      120.65    126.33 o
  -1   3  34      152.37      317.82     77.79 o
  -1   3  35    12385.06    12984.87    395.59 o
  -1   5   1     9144.17    10049.22    232.90 o
  -1   5   2       91.30      200.44     10.39 o
  -1   5   3   110956.63   112760.44   2496.35 o
  -1   5   4     3807.86     3904.78     96.75 o
  -1   5   5    92766.28    95314.87   2115.67 o
  -1   5   6    21755.87    22262.91    505.90 o
  -1   5   7      953.29     1106.46     50.00 o
  -1   5   8    35843.73    34727.46    809.83 o
  -1   5   9   169702.92   170454.12   3704.33 o
  -1   5  10    14660.94    14430.07    360.22 o
  -1   5  11   150745.45   149601.81   3231.90 o
  -1   5  12    18700.62    18446.30    452.57 o
  -1   5  13     1089.66     1167.67     71.42 o
  -1   5  14     1953.51     2142.12     96.23 o
  -1   5  15    43715.74    43554.38    985.01 o
  -1   5  16     7163.53     6845.42    219.34 o
  -1   5  17    66035.89    66191.90   1418.87 o
  -1   5  18     5361.45     5308.93    170.04 o
  -1   5  19    18689.55    18361.80    451.24 o
  -1   5  20     8715.40     8653.25    250.67 o
  -1   5  21    17055.02    16931.23    442.04 o
  -1   5  22       16.98       17.76     35.52 o
  -1   5  23    58914.71    59484.21   1357.80 o
  -1   5  24     1863.45     1720.20     98.08 o
  -1   5  25     9757.37     9657.31    288.94 o
  -1   5  26     3585.57     3627.45    158.56 o
  -1   5  27     5278.88     5380.19    198.72 o
  -1   5  28      694.82      550.56     65.35 o
  -1   5  29    23222.50    23514.49    609.44 o
  -1   5  30       94.93      243.68     67.11 o
  -1   5  31    14976.74    15364.93    414.67 o
  -1   5  32     3329.23     3198.08    172.39 o
  -1   5  33      193.73      202.67     64.19 o
  -1   5  34      617.21      606.81    102.02 o
  -1   7   1    45180.66    43244.97    972.93 o
  -1   7   2    33696.69    33159.83    752.82 o
  -1   7   3    97185.11    96425.39   2179.45 o
  -1   7   4        0.79       33.82     15.07 o
  -1   7   5   120523.75   121409.70   2689.72 o
  -1   7   6    28654.58    28084.31    633.69 o
  -1   7   7     3068.00     3024.28     98.95 o
  -1   7   8    32263.01    32521.06    744.16 o
  -1   7   9    68739.03    70164.88   1539.48 o
  -1   7  10     1071.59     1064.47     60.13 o
  -1   7  11    36961.71    37107.52    850.57 o
  -1   7  12     6491.32     6790.19    200.43 o
  -1   7  13     1703.12     1697.05     80.47 o
  -1   7  14    18134.78    17989.85    447.93 o
  -1   7  15    17378.60    16912.60    431.93 o
  -1   7  16     6829.27     6546.46    211.71 o
  -1   7  17    53588.25    53632.87   1256.27 o
  -1   7  18     6804.33     6537.15    233.91 o
  -1   7  19    15843.17    15544.58    395.08 o
  -1   7  20    12762.79    12719.38    328.83 o
  -1   7  21    15372.65    15348.30    385.68 o
  -1   7  22     1858.81     1699.98     89.54 o
  -1   7  23    46347.18    46487.37   1075.48 o
  -1   7  24     4327.62     4294.02    163.51 o
  -1   7  25    12285.20    12451.90    339.66 o
  -1   7  26     3613.69     3640.89    163.86 o
  -1   7  27      988.11      850.22    124.67 o
  -1   7  28     1528.58     1470.42     99.29 o
  -1   7  29     8795.70     8542.13    283.81 o
  -1   7  30      817.92      874.64     95.07 o
  -1   7  31     9112.39     9291.35    313.37 o
  -1   7  32     5005.56     5199.27    241.75 o
  -1   7  33      529.99      458.56     77.55 o
  -1   9   1     2691.92     2463.17     84.36 o
  -1   9   2    35485.28    35707.56    819.79 o
  -1   9   3    18609.50    18932.03    446.44 o
  -1   9   4      124.04      169.10     23.25 o
  -1   9   5    41449.59    42236.93    950.85 o
  -1   9   6    23184.76    23437.31    540.75 o
  -1   9   7      950.80      866.59     38.49 o
  -1   9   8    14674.70    14671.61    348.73 o
  -1   9   9   105793.97   105546.40   2312.89 o
  -1   9  10     1176.59     1067.47     53.64 o
  -1   9  11    85267.06    84724.03   1917.16 o
  -1   9  12    16641.60    16382.30    400.34 o
  -1   9  13     3115.83     3075.51    113.09 o
  -1   9  14    28129.35    28247.33    647.80 o
  -1   9  15     6669.32     6617.59    201.82 o
  -1   9  16      158.31      177.40     32.31 o
  -1   9  17    30938.80    31049.24    758.51 o
  -1   9  18     9680.54     9810.35    281.48 o
  -1   9  19    12578.89    12378.04    337.65 o
  -1   9  20     5536.20     5498.49    187.64 o
  -1   9  21    10082.23    10143.04    290.86 o
  -1   9  22     2964.47     2821.94    126.03 o
  -1   9  23    20262.09    20399.85    492.69 o
  -1   9  24     2311.28     2264.28    152.89 o
  -1   9  25     6206.63     6012.63    213.28 o
  -1   9  26     9295.08     8999.25    279.64 o
  -1   9  27     3654.68     3530.10    163.04 o
  -1   9  28     3312.06     3283.25    159.70 o
  -1   9  29     8011.41     8031.12    278.55 o
  -1   9  30      930.77      754.34     81.87 o
  -1   9  31    10064.34    10435.14    333.36 o
  -1  11   1     2325.17     2357.44     86.90 o
  -1  11   2    31391.31    30859.61    718.13 o
  -1  11   3    16313.96    17070.96    412.36 o
  -1  11   4     1439.01     1448.26     63.71 o
  -1  11   5    38854.24    38375.73    888.77 o
  -1  11   6    19173.72    19264.72    457.84 o
  -1  11   7     4560.24     4520.52    125.56 o
  -1  11   8    17572.27    17657.83    410.26 o
  -1  11   9    16220.06    16356.35    384.18 o
  -1  11  10     6203.56     6267.67    173.87 o
  -1  11  11    15158.64    15344.30    370.86 o
  -1  11  12     9545.77     9771.09    257.20 o
  -1  11  13      199.47      200.02     53.32 o
  -1  11  14    22734.31    22924.97    532.74 o
  -1  11  15    11731.14    11865.70    327.63 o
  -1  11  16     1489.79     1600.97     87.77 o
  -1  11  17    20565.95    20329.99    487.32 o
  -1  11  18     7058.05     6909.30    222.70 o
  -1  11  19     6532.93     6516.79    218.41 o
  -1  11  20    14297.12    14022.20    373.77 o
  -1  11  21     2333.34     2217.18    144.68 o
  -1  11  22     1268.37     1133.41     92.58 o
  -1  11  23     9733.19     9271.39    286.33 o
  -1  11  24     1284.05     1307.60     96.67 o
  -1  11  25     8037.84     7856.13    277.25 o
  -1  11  26     7719.57     7771.63    267.12 o
  -1  11  27     1294.38     1140.26     95.69 o
  -1  11  28     2370.90     2378.93    147.81 o
  -1  11  29     5918.86     5711.35    238.23 o
  -1  13   1       10.14       33.75     63.27 o
  -1  13   2    26757.21    26407.56    598.24 o
  -1  13   3    17321.04    17487.49    411.63 o
  -1  13   4     2663.93     2547.34     97.82 o
  -1  13   5    18242.43    18007.15    431.08 o
  -1  13   6    21474.33    21096.50    493.94 o
  -1  13   7      187.55      136.54     25.43 o
  -1  13   8    10649.35    10858.32    270.50 o
  -1  13   9     5100.89     5224.36    159.31 o
  -1  13  10     3337.65     3303.67    108.14 o
  -1  13  11    13150.78    13518.50    328.70 o
  -1  13  12    10341.63    10336.66    264.52 o
  -1  13  13     6080.52     6012.76    175.61 o
  -1  13  14    21873.12    21803.80    505.96 o
  -1  13  15     6503.46     6720.33    203.15 o
  -1  13  16      127.49      203.97     36.97 o
  -1  13  17     8011.34     7858.79    235.98 o
  -1  13  18     8432.74     8411.06    250.72 o
  -1  13  19     1628.97     1573.36     97.87 o
  -1  13  20    11687.62    11971.50    333.01 o
  -1  13  21      245.39      197.86     39.73 o
  -1  13  22     3148.72     3081.97    154.17 o
  -1  13  23     3822.33     3705.63    174.45 o
  -1  13  24     1395.58     1335.08    130.47 o
  -1  13  25     3369.46     3449.99    172.36 o
  -1  13  26     9367.46     9308.65    302.54 o
  -1  13  27       87.30       14.82     37.49 o
  -1  15   2     9599.79     9530.89    251.17 o
  -1  15   3    11145.36    11412.58    315.58 o
  -1  15   4      199.92      194.00     84.74 o
  -1  15   5     5394.36     5325.36    193.32 o
  -1  15   6    19442.75    19216.14    467.95 o
  -1  15   7       15.22       39.91     79.82 o
  -1  15   8    10735.05    10760.51    340.71 o
  -1  15   9      951.95     1039.79    111.02 o
  -1  15  10      102.98      109.64     39.14 o
  -1  15  11     7580.34     7401.01    273.33 o
  -1  15  12    10765.68    10708.61    288.05 o
  -1  15  13     2216.12     2219.64     98.98 o
  -1  15  14    18405.26    18804.27    439.05 o
  -1  15  15     5600.00     5612.67    175.77 o
  -1  15  16     2336.75     2432.63    114.53 o
  -1  15  17     5635.21     5715.67    184.13 o
  -1  15  18     4161.60     4142.38    150.82 o
  -1  15  19      836.29      867.12     66.76 o
  -1  15  20     8310.45     8510.86    260.16 o
  -1  15  21      306.68      237.95     42.55 o
  -1  15  22      856.31      846.63     70.81 o
  -1  15  23     3829.95     3868.25    175.66 o
  -1  15  24     3243.71     3652.00    175.57 o
  -1  17   1      369.38      572.05     82.91 o
  -1  17   2    12115.09    12421.29    369.37 o
  -1  17   3     4864.10     4942.10    236.51 o
  -1  17   4       43.66       82.61    165.21 o
  -1  17   5      559.52      587.49     96.46 o
  -1  17   6     7675.67     7446.92    250.97 o
  -1  17   7      262.01      162.91    109.91 o
  -1  17   8     7199.52     7198.73    341.39 o
  -1  17   9      638.57      703.90     73.72 o
  -1  17  11     3226.28     3154.69    170.99 o
  -1  17  12     5224.51     5452.65    235.02 o
  -1  17  13      740.89      765.78    111.88 o
  -1  17  14     5240.12     5143.38    222.24 o
  -1  17  15      997.42     1185.31    108.96 o
  -1  17  16     1677.48     1746.35    134.40 o
  -1  17  17      696.00      705.43     88.33 o
  -1  17  18     3366.82     3589.05    179.84 o
  -1  17  19      656.70      750.95    115.64 o
  -1  19   1      195.36      162.75     61.15 o
  -1  19   2     4947.93     5058.14    306.05 o
  -1  19   3      167.64      279.63     70.91 o
  -1  19   4        4.89       14.72     54.25 o
  -1  19   5      463.10      492.02     83.98 o
  -1  19   6     6612.29     6573.74    274.20 o
  -1  19   8     8521.41     8500.88    311.59 o
  -1  19   9       98.32      148.02     43.88 o
  -1  19  10        0.76      189.81    246.97 o
  -1  19  11      447.82      599.27     90.60 o
  -1  19  12     4623.78     4744.68    277.05 o
  -2   0   2   355487.38   336386.32   8027.79 o
  -2   0   4    15357.84    14685.58    395.91 o
  -2   0  16    22711.33    22376.03    627.86 o
  -2   0  18     7678.80     7562.70    325.55 o
  -2   0  20   111069.93   111622.64   2258.41 o
  -2   0  22    51948.60    51876.94   1084.24 o
  -2   0  26    46649.66    46401.53   1395.14 o
  -2   0  28    25898.85    26170.68    634.63 o
  -2   0  30       45.70        5.20     32.85 o
  -2   0  32     7616.96     7554.71    348.01 o
  -2   0  34    17524.07    17296.53    595.31 o
  -2   2   1    37216.82    36930.53    973.88 o
  -2   2   2   274010.53   279990.13   5876.19 o
  -2   2   3     8216.95     8409.72    227.77 o
  -2   2   4    72923.62    72646.07   1646.16 o
  -2   2   5     4331.51     4110.84    101.77 o
  -2   2   6    82750.14    85163.18   1861.25 o
  -2   2   7    40066.94    40573.48    913.38 o
  -2   2   8   160431.10   163449.67   3511.43 o
  -2   2   9     7043.05     6841.43    184.89 o
  -2   2  10     5476.93     6180.37    174.36 o
  -2   2  11    13284.35    13616.31    341.48 o
  -2   2  12    52693.45    53128.51   1366.83 o
  -2   2  13     1333.31     1472.02     75.29 o
  -2   2  14   193414.37   195516.95   4409.04 o
  -2   2  15     4569.23     4609.35    158.73 o
  -2   2  16    54451.11    55059.44   1207.63 o
  -2   2  17       51.29       75.30     23.20 o
  -2   2  18     3517.33     3698.24    129.96 o
  -2   2  19     4885.02     4970.05    188.36 o
  -2   2  20    70124.97    70748.41   1556.23 o
  -2   2  21       77.44      143.12     71.38 o
  -2   2  22    32143.71    32400.63    753.60 o
  -2   2  23     1998.95     2080.64    133.21 o
  -2   2  24       70.98      127.77    140.16 o
  -2   2  25       61.92       93.51     63.13 o
  -2   2  26    41835.57    42216.30    918.56 o
  -2   2  27      203.34      305.27     59.87 o
  -2   2  28    32732.94    32551.00    729.35 o
  -2   2  29      106.55      168.59    106.57 o
  -2   2  30      126.52       91.28     78.19 o
  -2   2  31     1214.69     1305.81    114.56 o
  -2   2  32    14120.14    14157.93    406.13 o
  -2   2  33       19.50      260.96     73.89 o
  -2   2  34    17539.10    17776.93    468.18 o
  -2   2  35      643.56     1016.37    122.10 o
  -2   4   1     2926.59     2769.04     71.86 o
  -2   4   2   278096.65   280968.24   6269.58 o
  -2   4   3    36820.27    36744.89    822.35 o
  -2   4   4    17986.01    17828.83    409.56 o
  -2   4   5      963.68     1136.13     38.45 o
  -2   4   6    98635.77   101734.45   2229.93 o
  -2   4   7    18237.27    18825.57    449.15 o
  -2   4   8   254985.11   259415.95   5483.76 o
  -2   4   9    20401.57    20787.10    522.95 o
  -2   4  10    54148.53    55174.55   1261.45 o
  -2   4  11    37272.72    36650.40    851.31 o
  -2   4  12    20768.67    20599.47    500.75 o
  -2   4  13        6.95        8.68     17.37 o
  -2   4  14   114305.08   114545.65   2525.06 o
  -2   4  15     1387.68     1329.36     68.62 o
  -2   4  16    41345.51    40576.14    921.46 o
  -2   4  17     3626.25     3650.40    132.68 o
  -2   4  18     6914.68     6815.48    208.53 o
  -2   4  19    11087.59    11216.96    318.31 o
  -2   4  20    66456.47    67571.89   1435.53 o
  -2   4  21      288.93      189.90     57.42 o
  -2   4  22    41164.36    41586.85    947.57 o
  -2   4  23     5949.71     6020.88    222.63 o
  -2   4  24      198.64      116.63     47.61 o
  -2   4  25        7.39       27.17     54.33 o
  -2   4  26    26017.12    26015.65    617.81 o
  -2   4  27     2182.57     2229.88    124.84 o
  -2   4  28    20627.84    20361.26    497.41 o
  -2   4  29      197.27      158.65    122.29 o
  -2   4  30      360.59      498.25    116.88 o
  -2   4  31     3553.15     3788.80    178.97 o
  -2   4  32    10512.67    10393.88    321.20 o
  -2   4  33      151.32      340.69     99.42 o
  -2   4  34    16259.72    16510.71    454.93 o
  -2   6   1       56.10       82.01     10.30 o
  -2   6   2   124490.20   124896.29   2801.65 o
  -2   6   3    19198.40    19042.48    432.29 o
  -2   6   4    21787.75    21986.78    495.17 o
  -2   6   5    39764.80    40673.28    910.01 o
  -2   6   6    61998.31    62572.24   1399.13 o
  -2   6   7    25594.53    25847.31    651.52 o
  -2   6   8   230179.20   228995.49   4774.36 o
  -2   6   9     6504.27     6745.61    198.41 o
  -2   6  10    20476.45    20539.58    502.78 o
  -2   6  11    21715.58    21404.58    564.64 o
  -2   6  12    23069.98    23239.03    557.61 o
  -2   6  13      655.32      633.35     49.12 o
  -2   6  14    67980.64    69053.69   1582.69 o
  -2   6  15     1580.39     1664.05     78.30 o
  -2   6  16    42584.68    42224.95    953.55 o
  -2   6  17    14814.87    14619.71    379.06 o
  -2   6  18      528.02      725.80     72.12 o
  -2   6  19     1765.43     1668.57     89.29 o
  -2   6  20    60012.13    59483.55   1304.64 o
  -2   6  21     2337.52     2200.74    110.03 o
  -2   6  22    29781.97    29639.97    750.64 o
  -2   6  23    12999.93    13045.42    371.26 o
  -2   6  24     1278.37     1319.71    100.59 o
  -2   6  25     5935.71     6116.90    225.51 o
  -2   6  26    18153.87    18456.95    463.35 o
  -2   6  27      155.77      139.08     81.13 o
  -2   6  28    22460.92    22727.35    542.19 o
  -2   6  29     3214.34     3486.32    172.13 o
  -2   6  30     1030.57     1062.41    114.61 o
  -2   6  31     4270.27     4504.02    205.14 o
  -2   6  32    11062.20    11195.00    344.66 o
  -2   6  33        9.67       52.56    105.12 o
  -2   8   1     1247.85     1343.27     72.44 o
  -2   8   2    48465.34    50017.87   1120.79 o
  -2   8   3     7726.04     7896.72    188.09 o
  -2   8   4    10674.88    10759.84    259.06 o
  -2   8   5     7975.49     8087.68    194.80 o
  -2   8   6    15946.90    15842.01    366.08 o
  -2   8   7        8.50       68.54     25.35 o
  -2   8   8   187769.60   183821.58   3905.90 o
  -2   8   9    10086.94     9895.52    267.29 o
  -2   8  10    12737.20    13114.62    340.89 o
  -2   8  11    23753.16    23867.81    569.64 o
  -2   8  12    37500.46    37567.30    876.09 o
  -2   8  13     3175.96     3088.62    129.17 o
  -2   8  14    48541.87    49323.21   1102.03 o
  -2   8  15     2761.46     2653.33    125.92 o
  -2   8  16    13559.32    13632.28    377.89 o
  -2   8  17    19034.14    18792.96    484.86 o
  -2   8  18      445.45      463.18     49.25 o
  -2   8  19     5966.20     5954.54    212.08 o
  -2   8  20    43564.38    42505.07    938.04 o
  -2   8  21      781.36      732.05     86.60 o
  -2   8  22    23008.47    23098.63    548.20 o
  -2   8  23     6288.93     6156.49    206.87 o
  -2   8  24      673.40      685.54     66.42 o
  -2   8  25     1994.33     2022.95    119.95 o
  -2   8  26    14027.77    14110.69    382.52 o
  -2   8  28    11844.71    11785.86    439.25 o
  -2   8  29     6018.79     5826.46    230.78 o
  -2   8  30     2164.14     2283.65    145.64 o
  -2   8  31     2627.51     2787.01    163.55 o
  -2   8  32     6215.61     5943.03    259.06 o
  -2  10   1     3778.81     3803.37    118.02 o
  -2  10   2    58330.98    57428.86   1272.60 o
  -2  10   3    23539.03    23547.10    552.17 o
  -2  10   4     3301.58     3469.29    121.63 o
  -2  10   5    51255.86    50775.07   1131.46 o
  -2  10   6     4943.38     5043.91    141.79 o
  -2  10   7     2074.53     2096.54     69.31 o
  -2  10   8    45195.51    45772.08   1045.29 o
  -2  10   9     1084.08     1290.77     55.69 o
  -2  10  10     7298.13     7117.56    193.61 o
  -2  10  11    11787.64    12061.32    302.65 o
  -2  10  12     2506.38     2694.59    103.39 o
  -2  10  13    17933.56    17978.54    433.11 o
  -2  10  14    23866.85    23352.14    544.80 o
  -2  10  15     2317.64     2267.15    102.09 o
  -2  10  16     8822.70     8735.76    252.67 o
  -2  10  17    27192.27    27548.68    631.07 o
  -2  10  18      358.00      454.06     48.07 o
  -2  10  19     2050.23     1974.05    105.27 o
  -2  10  20    19881.88    19889.51    486.71 o
  -2  10  21     3881.62     3768.84    163.12 o
  -2  10  22    15352.41    15830.70    414.58 o
  -2  10  23     8018.07     7881.41    263.02 o
  -2  10  25    10259.98    10333.34    312.43 o
  -2  10  26    13764.85    13539.80    375.89 o
  -2  10  28     5330.53     5358.03    224.18 o
  -2  10  29     6114.43     6159.81    248.70 o
  -2  10  30     1115.76     1143.19    128.22 o
  -2  12   1     6583.29     6449.65    184.90 o
  -2  12   2    15520.52    15551.90    391.71 o
  -2  12   3    13850.93    14005.56    358.27 o
  -2  12   4     1499.79     1411.47     76.90 o
  -2  12   5    20041.51    20281.42    487.32 o
  -2  12   6     5533.11     5551.26    183.16 o
  -2  12   7      455.36      632.11     46.20 o
  -2  12   8    32207.93    32714.69    733.37 o
  -2  12   9     9965.18    10202.92    258.47 o
  -2  12  10     4851.85     4943.77    144.78 o
  -2  12  11    27508.53    28197.43    635.69 o
  -2  12  12     7048.37     7239.32    205.06 o
  -2  12  13    15761.74    15732.89    383.60 o
  -2  12  14    22523.27    22328.79    518.68 o
  -2  12  15     4203.60     4087.16    145.89 o
  -2  12  16     7930.61     7796.91    230.60 o
  -2  12  17    16952.70    16864.69    423.85 o
  -2  12  18       93.54       96.83    105.75 o
  -2  12  19     3939.83     3941.90    162.70 o
  -2  12  20    15384.27    15193.26    393.79 o
  -2  12  21      395.88      329.82     50.89 o
  -2  12  22     6314.00     6245.11    228.04 o
  -2  12  23     4811.34     4814.88    200.23 o
  -2  12  24        7.27       27.45     54.89 o
  -2  12  25     9540.53    10107.77    317.89 o
  -2  12  26     3087.74     3071.72    163.60 o
  -2  12  27      514.07      573.46     78.26 o
  -2  12  28     4355.22     4247.98    201.47 o
  -2  14   1     2885.91     3041.11    136.13 o
  -2  14   2    13782.31    13871.15    361.66 o
  -2  14   3    13817.33    13707.47    344.17 o
  -2  14   4      187.31      173.52     49.39 o
  -2  14   5    33670.94    33921.68    789.74 o
  -2  14   6     4455.20     4442.20    168.68 o
  -2  14   7     1898.05     2046.24    183.29 o
  -2  14   8     3851.51     4110.51    166.09 o
  -2  14   9     1759.00     1913.96     93.56 o
  -2  14  10     4524.53     4437.61    139.70 o
  -2  14  11    13157.03    13520.50    342.17 o
  -2  14  12       33.65       66.41     34.68 o
  -2  14  13     5692.45     5856.27    174.63 o
  -2  14  14    10135.49     9870.90    261.23 o
  -2  14  15     4478.00     4414.06    150.32 o
  -2  14  16     3740.11     3661.31    141.09 o
  -2  14  17    11645.87    11844.41    315.49 o
  -2  14  18      144.61      105.10     48.52 o
  -2  14  19     3810.73     3990.14    159.76 o
  -2  14  20     3099.03     3171.93    142.19 o
  -2  14  21      961.23      984.43     89.88 o
  -2  14  22     3029.65     3118.36    163.09 o
  -2  14  23     6994.90     6804.17    238.30 o
  -2  14  24       96.79      153.41     72.55 o
  -2  14  25     4718.56     4707.96    209.12 o
  -2  16   1      525.59      544.43     57.09 o
  -2  16   2     8426.98     8437.01    266.93 o
  -2  16   3     9276.81     9048.49    359.55 o
  -2  16   4      672.35      592.33     44.77 o
  -2  16   5    18539.35    18316.55    450.57 o
  -2  16   6     1905.49     1867.05    112.48 o
  -2  16   7     2588.88     2547.20    132.81 o
  -2  16   8     1510.13     1554.72    104.08 o
  -2  16   9     3920.56     4071.92    181.00 o
  -2  16  10      396.72      461.89     68.97 o
  -2  16  11    15428.91    15052.87    409.33 o
  -2  16  12       91.94       10.95     33.36 o
  -2  16  13     2322.42     2319.38    144.10 o
  -2  16  14     4242.62     4245.38    176.63 o
  -2  16  15     1901.61     2078.31    125.93 o
  -2  16  16     3609.53     3622.52    166.26 o
  -2  16  17    11018.33    11416.57    306.80 o
  -2  16  18        1.79       35.21     54.48 o
  -2  16  19     5101.91     5073.18    196.12 o
  -2  16  20     1412.90     1227.42     98.80 o
  -2  16  21       87.63       73.38     93.43 o
  -2  18   1      415.75      424.77    114.48 o
  -2  18   2     3043.67     3095.01    180.28 o
  -2  18   3     5134.57     4970.11    231.59 o
  -2  18   4      538.00      534.04     95.40 o
  -2  18   5    10582.18    10439.13    344.18 o
  -2  18   6     1399.06     1684.34    216.06 o
  -2  18   7     2534.34     2309.40    136.83 o
  -2  18   8     2372.12     2253.71    146.50 o
  -2  18   9     4312.18     4283.11    192.53 o
  -2  18  10      940.89      902.99     88.96 o
  -2  18  11    11642.79    11494.42    354.05 o
  -2  18  13      766.27      920.35    104.01 o
  -2  18  14     1438.71     1437.02    130.38 o
  -2  18  15     1562.53     1529.04    140.15 o
  -2  18  16       66.60       73.38     91.45 o
  -2  20   3     2046.79     2085.03    164.46 o
  -2  20   4       42.33        2.88     18.68 o
  -2  20   5     3213.57     3250.31    203.74 o
  -2  20   6      172.25      304.04     74.62 o
  -3   1   1   118279.19   118602.47   2680.66 o
  -3   1   2       24.53       71.06     10.88 o
  -3   1   3    48245.53    49101.64   1236.74 o
  -3   1   4    38885.22    39211.45    982.26 o
  -3   1   5   346734.26   343937.04   8100.78 o
  -3   1   6    18864.66    19552.16    433.57 o
  -3   1   7   115728.95   117885.19   2516.59 o
  -3   1   8     3162.69     2822.60    107.42 o
  -3   1   9    66969.23    67315.72   1536.48 o
  -3   1  10     3801.30     4071.25    133.57 o
  -3   1  11   128531.88   129555.94   2806.46 o
  -3   1  13   101814.90   104896.99   2308.93 o
  -3   1  14      351.87      402.79    151.26 o
  -3   1  15       13.80      147.59     83.16 o
  -3   1  16     1051.76     1303.21    260.17 o
  -3   1  17    98158.84   100439.62   2158.78 o
  -3   1  18     3837.79     3916.82    150.22 o
  -3   1  19    99703.84    99508.75   2249.72 o
  -3   1  20     2430.11     2293.43    115.43 o
  -3   1  21      950.26      963.87     73.60 o
  -3   1  22      689.80      718.68     65.99 o
  -3   1  23    16888.86    16808.80    448.13 o
  -3   1  24      997.39     1010.58     89.27 o
  -3   1  25    46594.69    46463.41   1088.95 o
  -3   1  26       45.61      118.94     65.92 o
  -3   1  27     7444.89     7403.67    273.33 o
  -3   1  28       89.90      239.91    112.81 o
  -3   1  29    16563.23    15986.39    446.93 o
  -3   1  31    29963.96    29677.90    770.86 o
  -3   1  32       14.81       99.13     56.82 o
  -3   1  33     5808.50     5903.91    233.60 o
  -3   1  34      722.04      700.11     79.23 o
  -3   1  35     3523.27     3491.71    180.52 o
  -3   3   1   100465.53   104172.39   2276.05 o
  -3   3   2     2902.24     3018.62     73.37 o
  -3   3   3    75891.96    76476.66   1688.07 o
  -3   3   4     9601.34     9848.94    235.62 o
  -3   3   5   360454.06   356917.92   8220.85 o
  -3   3   6     3821.53     3830.85    110.18 o
  -3   3   7   181649.75   182842.14   3870.36 o
  -3   3   8    39010.08    39192.82    887.99 o
  -3   3   9    16530.67    17014.41    400.92 o
  -3   3  10    16890.49    16888.65    400.27 o
  -3   3  11    86151.16    87697.61   1953.12 o
  -3   3  12       11.66        2.40     14.84 o
  -3   3  13    96637.47    96621.67   2091.96 o
  -3   3  14     4859.82     4853.81    156.02 o
  -3   3  15     2889.64     3036.72    117.24 o
  -3   3  16      218.12      278.38     72.47 o
  -3   3  17    89731.88    90590.68   1888.88 o
  -3   3  18      158.26       80.71     33.05 o
  -3   3  19    71798.06    72540.28   1602.43 o
  -3   3  20     5787.35     5596.37    181.93 o
  -3   3  21      170.59      274.81     38.43 o
  -3   3  22     7170.43     7011.76    221.32 o
  -3   3  23    34883.53    34902.45    792.31 o
  -3   3  24      118.68      149.19     71.33 o
  -3   3  25    46331.28    46238.51   1029.08 o
  -3   3  26     1350.00     1409.67    109.73 o
  -3   3  27     7057.50     7122.22    265.97 o
  -3   3  28      802.79      774.23     85.53 o
  -3   3  29    11337.56    11695.37    368.19 o
  -3   3  30      773.75     1000.40    101.31 o
  -3   3  31    27862.52    27773.58    674.13 o
  -3   3  32       21.08      217.15     65.67 o
  -3   3  33     5180.18     5105.39    239.55 o
  -3   3  34     1507.63     1555.52    132.43 o
  -3   3  35     3068.14     3092.75    200.67 o
  -3   5   1    86447.12    87193.92   1950.49 o
  -3   5   2     8730.76     8969.31    204.77 o
  -3   5   3    12283.03    12545.05    287.09 o
  -3   5   4    14311.96    14115.35    322.56 o
  -3   5   5    89384.41    92009.93   2050.14 o
  -3   5   6     9390.19     9156.28    228.99 o
  -3   5   7    72136.60    73057.94   1636.01 o
  -3   5   8    17677.06    18138.23    439.82 o
  -3   5   9     1809.10     1977.91     85.15 o
  -3   5  10     6372.13     6109.18    194.44 o
  -3   5  11   144938.67   144711.94   3122.84 o
  -3   5  12     5188.89     5151.23    165.55 o
  -3   5  13    84485.45    84147.15   1840.52 o
  -3   5  14    16615.89    16223.27    405.08 o
  -3   5  15     3440.26     3534.29    131.71 o
  -3   5  16     9651.56     9641.34    274.09 o
  -3   5  17    55752.80    55774.06   1216.96 o
  -3   5  18     1223.53     1156.83     77.21 o
  -3   5  19    54543.94    54688.83   1212.39 o
  -3   5  20     3098.80     3393.50    139.36 o
  -3   5  21     6585.03     6545.60    239.80 o
  -3   5  22     7388.67     7206.72    246.98 o
  -3   5  23    28470.91    28527.46    710.39 o
  -3   5  24      562.91      383.82    107.99 o
  -3   5  25    38614.53    38676.48    862.48 o
  -3   5  26     2471.34     2332.62    141.89 o
  -3   5  27     5405.87     5471.14    231.20 o
  -3   5  28      922.30      967.39    117.62 o
  -3   5  29     5821.80     5949.02    227.95 o
  -3   5  30      105.24      189.55     55.62 o
  -3   5  31    16118.24    16604.53    438.05 o
  -3   5  32     1212.08     1233.21    110.81 o
  -3   5  33     6286.39     6475.73    257.87 o
  -3   5  34     3168.12     3211.12    184.36 o
  -3   7   1    37300.32    37147.44    823.65 o
  -3   7   2    42887.39    42358.02    954.88 o
  -3   7   3    18748.39    18914.73    427.59 o
  -3   7   4     3866.12     3793.19    103.37 o
  -3   7   5   125769.42   125697.40   2759.84 o
  -3   7   6    13962.72    13869.82    327.97 o
  -3   7   7    69239.04    69505.49   1534.18 o
  -3   7   8    13355.34    13628.96    342.16 o
  -3   7   9     3324.46     3424.44    121.17 o
  -3   7  10    18770.24    19312.62    472.65 o
  -3   7  11    77399.44    77102.12   1665.12 o
  -3   7  12      927.15      898.73     59.26 o
  -3   7  13    71762.95    71057.81   1645.02 o
  -3   7  14    15531.97    15740.20    412.58 o
  -3   7  15      166.92      140.52     73.60 o
  -3   7  16     9442.49     9123.68    268.12 o
  -3   7  17    20733.94    20308.03    504.83 o
  -3   7  18        0.19       61.56     23.34 o
  -3   7  19    38272.49    38025.08    851.12 o
  -3   7  20     6297.65     6258.89    211.24 o
  -3   7  21      226.32      155.28     38.48 o
  -3   7  22    10599.69    10334.00    317.16 o
  -3   7  23    32327.34    32776.57    737.40 o
  -3   7  25    22303.75    22539.71    546.26 o
  -3   7  26     3600.74     3577.21    156.07 o
  -3   7  27     3166.92     3165.01    148.80 o
  -3   7  28     5262.23     5298.41    204.51 o
  -3   7  29     4166.02     4237.60    185.20 o
  -3   7  30      359.28      248.17     81.18 o
  -3   7  31    13143.09    13034.11    367.21 o
  -3   7  32     1210.96     1263.62    104.22 o
  -3   7  33     6374.70     6563.16    253.36 o
  -3   9   1    21923.33    21336.71    532.97 o
  -3   9   2    46320.49    45483.97   1008.99 o
  -3   9   3     8155.34     8095.00    195.47 o
  -3   9   4    10536.79    10768.49    255.02 o
  -3   9   5    25685.88    26367.64    617.76 o
  -3   9   6    19143.12    18576.05    444.47 o
  -3   9   7    55094.69    54125.92   1194.29 o
  -3   9   8    23309.59    23695.48    547.44 o
  -3   9   9     5587.09     5795.58    164.92 o
  -3   9  10    28277.54    27904.66    637.08 o
  -3   9  11    55048.86    55276.36   1194.15 o
  -3   9  12      147.49      174.20     45.30 o
  -3   9  13    33388.51    33310.20    758.19 o
  -3   9  14    26430.17    26070.88    617.80 o
  -3   9  15      642.38      632.56    100.18 o
  -3   9  16    15543.08    15587.17    417.32 o
  -3   9  17    18238.23    18399.72    475.49 o
  -3   9  18     1160.76     1054.69     85.09 o
  -3   9  19    51390.68    51723.23   1162.29 o
  -3   9  20     7487.60     7599.96    293.61 o
  -3   9  21     4858.76     4627.84    207.19 o
  -3   9  22     7065.97     7136.19    255.80 o
  -3   9  23    15977.57    16168.71    423.96 o
  -3   9  24     1674.97     1592.52    106.58 o
  -3   9  25    10023.10     9805.69    302.42 o
  -3   9  26     6410.85     6470.54    237.93 o
  -3   9  27     1072.84     1098.47    111.20 o
  -3   9  28    11679.49    11947.54    361.37 o
  -3   9  29     1850.74     1799.78    161.59 o
  -3   9  30      253.93      145.05    120.40 o
  -3   9  31    12070.40    12510.46    387.59 o
  -3  11   1     3272.47     3404.21    141.47 o
  -3  11   2    36741.04    35983.69    945.05 o
  -3  11   3    14497.00    14380.17    485.84 o
  -3  11   4     3669.92     3930.73    138.35 o
  -3  11   5    48703.17    47826.11   1161.48 o
  -3  11   6     3063.40     3098.40     93.86 o
  -3  11   7    32150.06    31795.13    716.66 o
  -3  11   8    19235.85    19235.44    451.78 o
  -3  11   9     6689.65     6786.87    191.65 o
  -3  11  10     3838.87     4174.99    146.27 o
  -3  11  11    23910.71    24235.10    566.89 o
  -3  11  12     2752.85     2808.23    111.43 o
  -3  11  13    18545.14    18652.57    450.52 o
  -3  11  14     9206.11     9478.32    258.60 o
  -3  11  15      169.84      172.39     30.80 o
  -3  11  16     8872.38     9079.10    266.11 o
  -3  11  17     6884.87     7145.50    224.67 o
  -3  11  18       10.19       33.56     67.11 o
  -3  11  19    15265.65    15086.14    390.44 o
  -3  11  20    11896.88    12093.26    387.70 o
  -3  11  21      146.66      183.10     71.46 o
  -3  11  22     8032.12     8007.17    262.99 o
  -3  11  23     8765.32     8666.56    280.40 o
  -3  11  24      887.66      757.07     99.48 o
  -3  11  25    11516.74    11584.91    344.57 o
  -3  11  26     2796.42     2631.97    153.41 o
  -3  11  27     3970.51     3833.85    183.78 o
  -3  11  28     5309.52     5146.04    222.44 o
  -3  11  29      925.74      856.14     98.09 o
  -3  13   1    14192.13    14172.57    433.14 o
  -3  13   2    34480.08    34730.79    813.87 o
  -3  13   3     1748.34     1806.24     92.20 o
  -3  13   4    14828.55    14575.79    375.02 o
  -3  13   5    16307.84    16418.89    463.04 o
  -3  13   6     3651.47     3696.71    159.62 o
  -3  13   7     1341.50     1445.67     71.00 o
  -3  13   8    21166.99    21117.13    518.18 o
  -3  13   9      850.53      877.17     60.18 o
  -3  13  10    14597.89    15045.55    408.66 o
  -3  13  11     4461.71     4571.42    153.87 o
  -3  13  12       49.22       71.40     38.75 o
  -3  13  13     7236.40     7058.34    209.15 o
  -3  13  14    16012.20    15801.42    386.28 o
  -3  13  15       26.50       60.42     52.60 o
  -3  13  16    14298.67    14054.13    356.24 o
  -3  13  17    10337.44    10231.53    282.74 o
  -3  13  18       67.11       28.54     57.09 o
  -3  13  19    11508.85    11731.30    320.91 o
  -3  13  20     8957.85     9123.68    278.25 o
  -3  13  21      436.90      442.08     47.97 o
  -3  13  22     5383.29     5475.14    212.86 o
  -3  13  23     1205.06      995.07     88.81 o
  -3  13  24      584.38      670.77     72.77 o
  -3  13  25     3632.93     3662.05    184.16 o
  -3  13  26     6323.87     6457.37    252.72 o
  -3  13  27     1351.73     1200.88    136.14 o
  -3  15   1     4566.11     4650.13    182.37 o
  -3  15   2    13201.22    13332.86    357.71 o
  -3  15   3     4483.36     4569.16    195.99 o
  -3  15   4     9552.52     9399.14    301.84 o
  -3  15   5    15604.50    15785.45    446.97 o
  -3  15   6     1357.20     1432.23    120.58 o
  -3  15   7     2554.44     2546.41    129.12 o
  -3  15   8    14098.33    13643.60    365.07 o
  -3  15   9       61.73      120.38     53.83 o
  -3  15  10     9973.99     9848.94    311.19 o
  -3  15  11     1867.26     1878.43     95.70 o
  -3  15  12     1698.41     1591.39     86.41 o
  -3  15  13     4427.05     4557.18    166.74 o
  -3  15  14    12600.93    12875.08    357.80 o
  -3  15  16     8774.92     9089.08    251.25 o
  -3  15  17     5642.76     5752.93    185.20 o
  -3  15  18       64.01       48.88     60.62 o
  -3  15  19     1994.12     1943.70    106.32 o
  -3  15  20     5917.05     5816.21    206.98 o
  -3  15  21      522.62      514.68     69.56 o
  -3  15  22     7325.71     7488.17    246.89 o
  -3  17   1     1843.30     1814.89    111.50 o
  -3  17   2     9251.84     9190.88    285.00 o
  -3  17   3      252.43      204.50     43.92 o
  -3  17   4     4503.70     4430.96    186.00 o
  -3  17   5     1436.14     1392.77    100.07 o
  -3  17   6     1155.00     1264.42    133.68 o
  -3  17   7     1312.48     1389.18    110.52 o
  -3  17   8    10729.09    10677.34    385.41 o
  -3  17   9      303.57      325.80    174.48 o
  -3  17  10     9154.72     9288.02    309.99 o
  -3  17  11     1534.98     1535.56    159.65 o
  -3  17  12       28.87       20.61     41.21 o
  -3  17  13     2764.29     2778.22    170.56 o
  -3  17  14     6280.41     6595.70    269.23 o
  -3  17  15      488.89      503.03     89.20 o
  -3  17  16     5595.75     5606.68    254.47 o
  -3  17  17     1360.53     1366.29    119.10 o
  -3  17  18      155.87      275.87     75.49 o
  -3  17  19     1417.69     1461.44    130.19 o
  -3  19   1      331.12      221.49     73.00 o
  -3  19   2     8213.69     8291.95    354.44 o
  -3  19   3      207.35      300.75     62.71 o
  -3  19   4     4425.35     4436.55    224.68 o
  -3  19   5      388.59      424.76     82.93 o
  -3  19   7      344.36      337.96    190.62 o
  -3  19   8     6385.94     6176.78    294.34 o
  -3  19  10     4336.68     4349.98    253.20 o
  -3  19  11      156.75      105.30    109.56 o
  -3  19  12      595.22      562.41    116.39 o
  -4   0   2   670522.83   665312.41  12699.48 o
  -4   0   4   263816.67   260994.23   5445.25 o
  -4   0   6     3205.20     3604.62    205.26 o
  -4   0   8   199098.03   200488.66   3875.93 o
  -4   0  10   124799.27   126357.46   2576.17 o
  -4   0  12    22455.12    22856.43    569.11 o
  -4   0  14    37434.34    39348.51    640.04 o
  -4   0  18    11496.45    11908.29    435.82 o
  -4   0  20    53867.77    53059.98   1141.27 o
  -4   0  22    48340.86    48828.17   1116.90 o
  -4   0  24    16000.43    15867.29    496.94 o
  -4   0  26     3019.60     3045.91    218.30 o
  -4   0  28    54562.10    54052.72   1308.06 o
  -4   0  30    19777.96    19902.82    740.81 o
  -4   0  32     1050.17     1080.11    140.36 o
  -4   0  34    17058.39    17035.03    484.51 o
  -4   2   1     6783.83     6623.12    198.44 o
  -4   2   2   442095.65   442309.99   9274.76 o
  -4   2   3     3920.02     3923.81    103.08 o
  -4   2   4   298890.83   297691.87   6622.75 o
  -4   2   5     3436.73     3377.33     87.46 o
  -4   2   6    14756.10    14917.13    341.97 o
  -4   2   7     4962.39     5103.12    136.65 o
  -4   2   8   147481.64   147711.47   3214.64 o
  -4   2   9      707.65      637.38     34.32 o
  -4   2  10   136617.39   136479.87   2988.61 o
  -4   2  11     7197.78     7358.43    194.92 o
  -4   2  12     8136.30     8047.76    213.00 o
  -4   2  13     4531.33     4679.54    156.61 o
  -4   2  14    87381.14    86706.86   1945.17 o
  -4   2  16   163745.70   164364.57   3301.56 o
  -4   2  17     1125.20     1051.30     70.38 o
  -4   2  18    10325.60    10491.03    290.79 o
  -4   2  19     2676.37     2569.89    111.12 o
  -4   2  20    24479.32    24278.35    570.92 o
  -4   2  21      796.21      658.62     58.37 o
  -4   2  22    55223.34    56130.04   1203.47 o
  -4   2  23      448.64      372.67     75.00 o
  -4   2  24    22681.89    22450.55    557.05 o
  -4   2  25      267.28      242.28     75.66 o
  -4   2  26      334.83      425.28    127.22 o
  -4   2  27       19.20       29.04     58.07 o
  -4   2  28    32272.15    32195.69    796.06 o
  -4   2  29      779.88      964.47    101.76 o
  -4   2  30    15443.98    15651.04    441.60 o
  -4   2  31      432.36      411.21     77.80 o
  -4   2  32     2242.29     2327.30    148.55 o
  -4   2  33     1515.14     1721.67    176.53 o
  -4   2  34    19595.22    19901.48    494.12 o
  -4   2  35       14.90      248.64     78.11 o
  -4   4   1    20670.59    21120.46    470.38 o
  -4   4   2   138490.55   140798.84   3080.92 o
  -4   4   3      136.46      147.12      8.60 o
  -4   4   4    60185.44    61454.40   1375.72 o
  -4   4   5     3071.29     3035.13     83.08 o
  -4   4   6     6570.34     6580.00    166.20 o
  -4   4   7     2392.74     2694.45     88.42 o
  -4   4   8   137603.33   139519.32   3066.95 o
  -4   4   9     2061.54     2199.28     82.62 o
  -4   4  10   158298.30   157388.07   3426.72 o
  -4   4  11       48.06      121.21     26.95 o
  -4   4  12    14700.50    14426.75    364.94 o
  -4   4  13     7482.45     7427.63    234.06 o
  -4   4  14    42884.51    43305.52    997.15 o
  -4   4  15     1854.45     1997.53     96.86 o
  -4   4  16    94542.26    93908.92   1997.44 o
  -4   4  17     1333.38     1413.33     75.33 o
  -4   4  18    11813.30    11722.65    408.78 o
  -4   4  19    11343.29    11156.41    331.83 o
  -4   4  20    13188.55    13335.52    381.33 o
  -4   4  21    11909.20    12155.81    348.49 o
  -4   4  22    59027.10    59723.75   1277.71 o
  -4   4  23     4749.81     4735.30    193.68 o
  -4   4  24    12050.19    11995.45    355.96 o
  -4   4  25     5909.02     5867.91    229.95 o
  -4   4  26     7585.03     7826.19    278.61 o
  -4   4  27        3.28        9.77     25.67 o
  -4   4  28    39164.44    38891.40   1142.19 o
  -4   4  29      421.51      469.42     75.44 o
  -4   4  30    14451.19    14741.47    426.26 o
  -4   4  31      534.74      528.08     84.24 o
  -4   4  32      390.07      319.46     47.32 o
  -4   4  33     2501.15     2737.64    151.81 o
  -4   4  34    11528.83    11546.99    339.17 o
  -4   6   1      199.51      333.10     16.85 o
  -4   6   2   123673.95   125282.21   2779.40 o
  -4   6   3        0.33        7.02      9.63 o
  -4   6   4    98498.15    99035.67   2197.29 o
  -4   6   5    24333.21    24721.49    571.54 o
  -4   6   6     1442.83     1463.97     57.45 o
  -4   6   7    39558.30    39800.31    898.68 o
  -4   6   8    72281.45    72650.07   1609.15 o
  -4   6   9     2318.85     2413.40     98.82 o
  -4   6  10   104664.03   106461.96   2262.33 o
  -4   6  11    21213.07    21555.62    529.57 o
  -4   6  12     1534.45     1653.00     88.28 o
  -4   6  13    18380.44    18746.39    490.26 o
  -4   6  14    41141.61    41459.76    941.53 o
  -4   6  15      367.00      374.65     33.73 o
  -4   6  16    71582.32    70610.68   1687.50 o
  -4   6  17      955.85      915.96     65.17 o
  -4   6  18    21047.45    20384.55    506.84 o
  -4   6  19     7173.74     7036.38    232.14 o
  -4   6  20    10883.28    10900.24    319.73 o
  -4   6  21     3472.66     3457.91    156.06 o
  -4   6  22    54399.43    53421.28   1223.99 o
  -4   6  23     5350.29     5204.66    208.01 o
  -4   6  24    12484.69    12439.92    365.99 o
  -4   6  25     7177.64     6967.18    248.40 o
  -4   6  26     4088.33     4199.41    180.32 o
  -4   6  27     1229.38     1135.07     92.30 o
  -4   6  28    25198.58    25784.10    606.40 o
  -4   6  29       96.82      216.52     91.65 o
  -4   6  30     8447.58     8246.04    314.39 o
  -4   6  31     2640.44     2831.05    165.23 o
  -4   6  32        0.01      101.10    153.34 o
  -4   6  33     1190.45     1245.19    123.99 o
  -4   8   1    31661.51    32199.68    718.63 o
  -4   8   2    59395.00    59032.42   1326.90 o
  -4   8   3     1057.06     1026.61     36.72 o
  -4   8   4    39222.22    39714.47    883.21 o
  -4   8   5    14106.82    14282.36    363.62 o
  -4   8   6     5435.60     5322.83    166.85 o
  -4   8   7    16901.76    17109.55    413.03 o
  -4   8   8    47746.00    48772.28   1079.23 o
  -4   8   9     4166.68     4155.69    126.05 o
  -4   8  10    77744.53    77913.21   1699.33 o
  -4   8  11    20254.12    19940.74    489.39 o
  -4   8  12     7856.13     7902.04    238.68 o
  -4   8  13     9601.16     9467.01    277.50 o
  -4   8  14    22103.87    22283.54    545.62 o
  -4   8  15      135.51       63.83     40.42 o
  -4   8  16    26520.56    26361.65    630.56 o
  -4   8  17     9030.32     9284.70    282.27 o
  -4   8  18    10180.15    10091.80    306.40 o
  -4   8  19    16490.17    16821.45    453.52 o
  -4   8  20     8593.65     8441.66    290.61 o
  -4   8  21     3207.68     3133.34    164.51 o
  -4   8  22    50957.41    50445.71   1156.40 o
  -4   8  23     1930.72     1863.59    149.65 o
  -4   8  24    11763.18    11626.17    392.56 o
  -4   8  25     7606.73     7505.47    318.77 o
  -4   8  26     1154.83     1067.27    113.40 o
  -4   8  27     1097.04     1051.43     94.20 o
  -4   8  28    17474.98    17399.66    456.11 o
  -4   8  29      636.82      539.04    142.68 o
  -4   8  30     6917.72     6729.64    269.52 o
  -4   8  31     3135.73     3289.83    202.26 o
  -4   8  32      105.04        6.83     36.53 o
  -4  10   1    19931.24    19773.07    467.19 o
  -4  10   2    48049.00    48043.69   1090.76 o
  -4  10   3      118.19      191.47     27.89 o
  -4  10   4    41741.20    42435.21    976.40 o
  -4  10   5    36389.01    36672.36    822.36 o
  -4  10   6     1138.35     1151.44     72.06 o
  -4  10   7    22937.75    22920.97    567.08 o
  -4  10   8    45600.89    45900.50   1016.34 o
  -4  10   9     1922.47     1956.28    129.15 o
  -4  10  10    15561.77    16098.18    389.61 o
  -4  10  11    17782.53    17677.79    425.07 o
  -4  10  12     5756.25     5640.82    171.85 o
  -4  10  13    33207.29    32934.93    808.07 o
  -4  10  14    18593.40    18570.73    467.38 o
  -4  10  15    12059.08    12077.96    343.79 o
  -4  10  16    31633.18    31401.23    771.93 o
  -4  10  17     6502.48     6690.39    241.04 o
  -4  10  18     4125.39     4321.44    191.15 o
  -4  10  19     9712.58     9649.33    303.13 o
  -4  10  20     3742.69     3890.07    203.95 o
  -4  10  21        5.41       64.75    129.51 o
  -4  10  22    16739.57    16486.76    454.93 o
  -4  10  23     3351.06     3529.57    183.43 o
  -4  10  24     2666.17     2562.11    140.80 o
  -4  10  25     8554.59     8669.22    287.84 o
  -4  10  26      758.35      792.60    131.11 o
  -4  10  27     3414.51     3160.02    170.85 o
  -4  10  28     9604.82     9570.81    318.03 o
  -4  10  29     1102.31      889.08     92.43 o
  -4  10  30     3383.28     3364.56    201.36 o
  -4  12   1    34561.34    34310.93   1076.38 o
  -4  12   2    29656.21    29953.36    741.83 o
  -4  12   3      274.31      290.07     94.71 o
  -4  12   4    25162.29    24846.58    584.31 o
  -4  12   5    27151.33    26420.20    687.15 o
  -4  12   6     2546.80     2522.65     82.85 o
  -4  12   7    29066.30    28818.23    686.10 o
  -4  12   8     9505.90     9601.42    261.95 o
  -4  12  10    18872.04    19135.63    511.10 o
  -4  12  11     7969.00     7948.62    250.15 o
  -4  12  12     1319.45     1275.86     77.63 o
  -4  12  13    19457.89    19393.80    475.33 o
  -4  12  14     7492.47     7432.95    221.22 o
  -4  12  15     1670.34     1814.49     87.96 o
  -4  12  16    18207.57    18279.29    457.99 o
  -4  12  17    15947.12    15772.81    386.96 o
  -4  12  18     5902.61     5781.81    200.76 o
  -4  12  19    13804.87    13710.80    363.04 o
  -4  12  20     2814.65     2832.92    137.27 o
  -4  12  21      837.93      838.24     83.73 o
  -4  12  22    11389.05    11600.88    401.37 o
  -4  12  23      714.95      683.68     71.68 o
  -4  12  24     2380.40     2441.41    143.30 o
  -4  12  25     7146.19     7047.03    259.22 o
  -4  12  26       20.15       52.52    105.04 o
  -4  12  27     4103.67     4159.35    202.89 o
  -4  12  28     5764.17     5703.83    241.97 o
  -4  14   1    10878.72    10871.63    354.88 o
  -4  14   2    14121.90    14056.13    440.61 o
  -4  14   3      991.63     1024.68     98.59 o
  -4  14   4     9639.68     9383.84    335.69 o
  -4  14   5    18423.94    18235.38    476.87 o
  -4  14   6     1611.38     1672.76     96.61 o
  -4  14   7    10247.94    10222.22    294.22 o
  -4  14   8    11497.42    11455.16    304.77 o
  -4  14   9       56.90       42.82     31.86 o
  -4  14  10    12054.52    12166.45    315.44 o
  -4  14  11     6592.62     6719.00    207.20 o
  -4  14  12     1151.17      966.93     63.25 o
  -4  14  13    11045.44    10934.17    296.78 o
  -4  14  14     2794.72     2756.33    132.20 o
  -4  14  15     2371.16     2389.58    105.63 o
  -4  14  16     9870.14     9488.97    266.69 o
  -4  14  17     6272.84     6432.95    206.80 o
  -4  14  18      345.85      386.26     52.71 o
  -4  14  19    11561.01    11822.45    320.89 o
  -4  14  20     1006.90     1037.26     83.73 o
  -4  14  21      633.22      815.16     79.31 o
  -4  14  22     2087.14     2157.03    119.22 o
  -4  14  23     1861.06     1814.62    113.56 o
  -4  14  24     1564.20     1600.24    110.77 o
  -4  14  25     9419.11     9350.57    303.89 o
  -4  16   1    11634.68    11397.94    324.35 o
  -4  16   2     6390.24     6284.64    272.09 o
  -4  16   3       72.63       46.98     93.95 o
  -4  16   4     2538.14     2424.37    152.65 o
  -4  16   5     6753.10     6450.38    258.90 o
  -4  16   6       71.24      101.20     66.11 o
  -4  16   7    12467.58    12460.55    453.25 o
  -4  16   8      944.77      811.10     75.20 o
  -4  16   9     1033.05     1137.53    102.17 o
  -4  16  10     1034.06      951.62    177.48 o
  -4  16  11    12877.94    13439.32    385.36 o
  -4  16  12      131.37      130.81    127.67 o
  -4  16  13     8414.85     8446.32    270.99 o
  -4  16  14      925.10     1056.16     99.07 o
  -4  16  15      274.00      260.38     68.12 o
  -4  16  16     3748.53     3949.16    179.29 o
  -4  16  17     3397.83     3429.56    153.83 o
  -4  16  18       83.40       77.42     53.46 o
  -4  16  19    10309.71    10335.33    305.00 o
  -4  16  20      638.48      663.31     63.26 o
  -4  16  21     2426.68     2387.51    127.32 o
  -4  18   1     2945.84     3019.36    170.14 o
  -4  18   2     1635.95     1689.26    114.80 o
  -4  18   3      281.92      393.73     71.78 o
  -4  18   4      662.02      876.97     95.84 o
  -4  18   5     4846.26     4734.24    237.87 o
  -4  18   6       26.62      104.71    119.06 o
  -4  18   7     7304.14     7187.42    315.53 o
  -4  18   8     1346.68     1429.50    162.23 o
  -4  18   9     1796.34     1841.44    163.31 o
  -4  18  10     1137.29     1089.89    109.62 o
  -4  18  11     5212.50     5062.93    233.44 o
  -4  18  12      626.88      735.51    138.02 o
  -4  18  13     8581.45     8601.35    310.20 o
  -4  18  14      310.64      190.46     95.11 o
  -4  18  15      256.37      258.74    118.79 o
  -4  18  16     2299.21     2301.55    171.40 o
  -4  20   1     2351.76     2221.77    169.86 o
  -4  20   2      462.03      396.70     99.42 o
  -4  20   3      110.44      205.41    104.23 o
  -4  20   4       58.91       81.30    162.61 o
  -4  20   5     3838.71     3843.03    216.71 o
  -5   1   1   369367.43   369920.09   9163.79 o
  -5   1   2    57288.30    57595.20   1333.82 o
  -5   1   3     3497.27     3703.10     96.71 o
  -5   1   4    22198.76    22057.31    496.51 o
  -5   1   5   138490.56   139267.81   3011.15 o
  -5   1   6     1096.61     1134.74     41.30 o
  -5   1   7   264568.18   266684.55   5062.27 o
  -5   1   8     8276.69     7979.22    263.00 o
  -5   1   9    39792.94    40119.69   1065.02 o
  -5   1  10      476.72      435.53     33.63 o
  -5   1  11    15645.84    16133.44    391.62 o
  -5   1  12      850.79      931.46     54.97 o
  -5   1  13   143674.93   142098.99   2894.50 o
  -5   1  14     2204.45     2090.02     94.56 o
  -5   1  15    93059.65    90749.04   1930.55 o
  -5   1  16      155.09       98.16     29.62 o
  -5   1  17    25977.21    25901.87    607.73 o
  -5   1  18       22.42       59.27     31.47 o
  -5   1  19   101490.47   101215.45   2295.26 o
  -5   1  20      120.69       34.23     68.45 o
  -5   1  21    32404.99    32940.92    759.58 o
  -5   1  22     4799.85     4903.78    174.42 o
  -5   1  23     1365.30     1366.09     82.42 o
  -5   1  24     6335.48     6211.38    213.09 o
  -5   1  25    22963.58    22946.92    553.61 o
  -5   1  26      123.70      330.27     82.86 o
  -5   1  27    42979.21    42831.77   1001.26 o
  -5   1  28       44.67       47.42     58.18 o
  -5   1  29        6.32       17.57     35.15 o
  -5   1  30      306.87      488.08    113.67 o
  -5   1  31    26845.84    26919.24    652.70 o
  -5   1  32      100.51      279.79     90.12 o
  -5   1  33    18728.58    18447.63    472.79 o
  -5   1  34      559.97      481.18     74.17 o
  -5   1  35      515.21      552.08    107.30 o
  -5   3   1   213573.61   215543.52   4149.31 o
  -5   3   2     9211.00     9243.44    241.11 o
  -5   3   3    27941.02    28098.29    625.61 o
  -5   3   4     2958.44     3155.89     94.59 o
  -5   3   5    87831.12    87370.91   1947.77 o
  -5   3   6     7063.38     6760.92    184.23 o
  -5   3   7   195941.98   200441.42   4302.14 o
  -5   3   8      117.73      115.54     17.20 o
  -5   3   9    12551.09    13018.14    319.34 o
  -5   3  10    22524.59    22552.35    613.66 o
  -5   3  11    34382.17    35151.97    803.04 o
  -5   3  12     2352.58     2190.49     85.27 o
  -5   3  13   120811.87   122928.10   2596.04 o
  -5   3  14     7390.63     7466.88    213.79 o
  -5   3  15    77391.11    77546.59   1680.54 o
  -5   3  16      961.11     1032.14     86.65 o
  -5   3  17     7794.98     7842.82    267.77 o
  -5   3  18      435.48      360.60     65.35 o
  -5   3  19    89922.76    90754.36   1839.78 o
  -5   3  20      974.82      835.25     87.25 o
  -5   3  21    44796.92    44430.68    974.13 o
  -5   3  22      548.34      496.39     48.74 o
  -5   3  23     2364.42     2555.65    118.89 o
  -5   3  24     2292.77     2221.17    140.42 o
  -5   3  25    27697.07    27375.69    807.74 o
  -5   3  26      228.16       47.91     95.81 o
  -5   3  27    38058.60    38283.24    850.42 o
  -5   3  28     1546.97     1413.66    108.89 o
  -5   3  29      583.70      580.24     71.67 o
  -5   3  30       35.67       79.84     73.44 o
  -5   3  31    19056.82    19087.06    486.83 o
  -5   3  32      756.24      986.89    109.00 o
  -5   3  33    16500.94    16579.91    448.17 o
  -5   3  34      266.62      277.63    150.72 o
  -5   5   1   228932.85   224265.31   4995.54 o
  -5   5   2    11460.94    12139.84    284.45 o
  -5   5   3    20579.90    20843.66    471.76 o
  -5   5   4    22443.41    22925.63    546.20 o
  -5   5   5    68727.56    68786.21   1544.36 o
  -5   5   6     5481.55     6065.26    158.94 o
  -5   5   7   145292.67   145916.27   3198.03 o
  -5   5   8     3026.95     2793.33     89.88 o
  -5   5   9    93529.27    93266.17   2052.68 o
  -5   5  10    13056.97    13284.96    324.69 o
  -5   5  11    20650.49    20970.75    493.29 o
  -5   5  12      713.76      701.84     52.62 o
  -5   5  13   108872.57   109002.38   2303.06 o
  -5   5  14    10904.59    11399.27    318.95 o
  -5   5  15    16371.25    16505.39    471.80 o
  -5   5  16     4060.70     4375.40    165.92 o
  -5   5  17    17105.05    16412.90    546.16 o
  -5   5  18     2465.59     2480.73    117.43 o
  -5   5  19    42609.64    42978.16    956.82 o
  -5   5  20      417.76      343.03     84.24 o
  -5   5  21    42814.78    43329.48    947.35 o
  -5   5  22     6121.49     6093.07    224.10 o
  -5   5  23      482.60      463.42     57.50 o
  -5   5  24     6650.73     6419.38    241.88 o
  -5   5  25    36836.93    37349.05    850.54 o
  -5   5  26      382.40      410.94     98.65 o
  -5   5  27    29112.03    29175.54    747.35 o
  -5   5  28     2295.88     2431.23    158.69 o
  -5   5  29      148.45      210.83     64.54 o
  -5   5  30      354.59      310.25     86.54 o
  -5   5  31     6822.12     7071.65    270.74 o
  -5   5  32      132.15      206.77    106.47 o
  -5   5  33    10456.15    10537.61    419.37 o
  -5   5  34      731.04      814.09    110.33 o
  -5   7   1   100377.73   100518.80   2219.98 o
  -5   7   2     3040.61     3114.64     90.89 o
  -5   7   3      749.37      863.00     58.14 o
  -5   7   4    22421.46    22600.93    610.95 o
  -5   7   5    38280.55    38709.09   1130.08 o
  -5   7   6      991.36     1173.40     64.15 o
  -5   7   7    56183.71    56556.55   1255.22 o
  -5   7   8    12008.35    12090.60    306.69 o
  -5   7   9    16371.03    16215.29    399.69 o
  -5   7  10    47304.94    45953.73   1017.68 o
  -5   7  11    58957.28    58150.79   1329.04 o
  -5   7  12     9047.05     9038.51    262.74 o
  -5   7  13   106544.46   106068.06   2240.18 o
  -5   7  14     1468.08     1448.73     80.09 o
  -5   7  15    24599.48    24101.36    581.72 o
  -5   7  16    10245.46    10449.78    302.27 o
  -5   7  17      269.87      398.99     56.75 o
  -5   7  18     6987.40     6922.60    230.81 o
  -5   7  19    17449.33    17136.83    506.77 o
  -5   7  20     1023.06     1079.58    136.24 o
  -5   7  21    27180.94    26611.17    815.35 o
  -5   7  22    10948.72    11195.67    350.74 o
  -5   7  23      160.13      124.93     48.68 o
  -5   7  24     4668.87     4635.63    213.52 o
  -5   7  25    29506.11    29910.11    754.64 o
  -5   7  26     3067.06     2814.75    163.94 o
  -5   7  27    14818.45    14574.46    406.05 o
  -5   7  28     4376.32     4498.69    199.77 o
  -5   7  30     3217.27     3225.42    170.19 o
  -5   7  31     3953.18     3865.72    173.75 o
  -5   7  32      187.22      160.27    109.66 o
  -5   7  33    13230.99    13167.18    373.26 o
  -5   9   1    99805.67    99043.65   2201.33 o
  -5   9   2     5473.84     5642.75    143.71 o
  -5   9   3      660.15      747.49     39.65 o
  -5   9   4    38838.92    38351.78    993.86 o
  -5   9   5    21428.14    21668.07    520.12 o
  -5   9   6     4623.12     4705.03    175.36 o
  -5   9   7    51092.28    51829.69   1228.92 o
  -5   9   8     8063.29     8190.81    257.53 o
  -5   9   9    32314.88    32503.76    756.28 o
  -5   9  10    14984.64    15426.15    443.67 o
  -5   9  11     7022.35     6988.48    217.95 o
  -5   9  12     4825.26     5068.26    178.36 o
  -5   9  13    57037.89    57637.12   1222.80 o
  -5   9  14     1645.01     1633.04     97.61 o
  -5   9  15     7356.01     7188.09    240.21 o
  -5   9  16    24067.78    23918.38    578.38 o
  -5   9  17     2741.55     2642.02    131.72 o
  -5   9  18     8819.16     8783.00    279.69 o
  -5   9  19    15353.05    15358.94    414.67 o
  -5   9  20     1903.17     1775.83    127.31 o
  -5   9  21    28139.67    27899.34    652.56 o
  -5   9  22     7802.16     7587.98    285.47 o
  -5   9  23       54.95      134.55     65.25 o
  -5   9  24     5924.88     5675.28    270.51 o
  -5   9  25    18794.57    17892.71    502.56 o
  -5   9  27    14613.35    14748.12    462.07 o
  -5   9  28     3875.81     3986.95    189.35 o
  -5   9  30     4660.11     5041.91    217.94 o
  -5   9  31     2371.67     2397.29    170.65 o
  -5  11   1    26489.36    26175.34    683.14 o
  -5  11   2    19298.49    19019.86    449.79 o
  -5  11   3     1620.13     1699.98     62.11 o
  -5  11   4    34191.64    34296.96    842.89 o
  -5  11   5     8361.34     8572.08    217.63 o
  -5  11   6     8716.36     8435.67    256.12 o
  -5  11   7    29929.78    30261.43    768.06 o
  -5  11   8    12510.49    12736.02    368.63 o
  -5  11   9     8144.87     8264.67    402.80 o
  -5  11  10    17015.15    17359.07    455.45 o
  -5  11  11     6374.97     6236.60    197.59 o
  -5  11  12     6361.57     6422.24    203.76 o
  -5  11  13    31580.96    31666.72    745.62 o
  -5  11  14     2249.30     2219.44    112.61 o
  -5  11  15    10771.61    10666.69    309.65 o
  -5  11  16    19575.63    19397.79    487.46 o
  -5  11  17     2098.38     2093.15    128.05 o
  -5  11  18     7635.30     7347.78    239.49 o
  -5  11  19    11132.37    10994.06    332.54 o
  -5  11  20     5075.89     5101.13    212.40 o
  -5  11  21    10855.04    10569.54    331.29 o
  -5  11  22    18201.50    18353.15    476.17 o
  -5  11  24     1638.68     1754.87    126.92 o
  -5  11  25     5279.76     5316.78    202.27 o
  -5  11  26      109.24      149.20     43.66 o
  -5  11  27     6388.84     6377.72    234.78 o
  -5  11  28     5035.42     5140.65    211.30 o
  -5  11  29        0.78       48.90     97.80 o
  -5  13   1    17242.93    17226.66    474.35 o
  -5  13   2     6538.92     6513.59    221.86 o
  -5  13   3     1045.43     1099.47    130.42 o
  -5  13   4    19730.24    19651.97    751.75 o
  -5  13   5    12104.67    11637.48    362.12 o
  -5  13   6      799.75      793.40     40.10 o
  -5  13   7    15369.45    15384.89    417.36 o
  -5  13   8    16282.10    16380.30    409.10 o
  -5  13   9     2058.86     2121.89    121.78 o
  -5  13  10    13215.83    13261.67    371.89 o
  -5  13  11      906.11     1143.85    102.29 o
  -5  13  12     7434.39     7405.67    269.94 o
  -5  13  13     3417.62     3542.08    181.58 o
  -5  13  14      636.45      617.14     52.15 o
  -5  13  15     5842.81     5763.65    194.40 o
  -5  13  16    22201.63    21837.07    508.65 o
  -5  13  17     2670.27     2523.72    115.50 o
  -5  13  18     8647.95     8540.14    255.42 o
  -5  13  19    13409.28    13472.59    354.99 o
  -5  13  20     1467.53     1384.79     91.54 o
  -5  13  21     5135.69     5298.48    195.77 o
  -5  13  22     7113.56     7350.44    246.93 o
  -5  13  23      114.88       14.74     29.49 o
  -5  13  24     3590.06     3651.07    174.21 o
  -5  13  25     3445.08     3448.59    180.28 o
  -5  13  26      189.07      161.86     46.63 o
  -5  13  27     4284.58     4354.97    212.04 o
  -5  15   1     4707.41     4511.14    189.63 o
  -5  15   2    12563.74    12471.86    370.71 o
  -5  15   3     4932.74     5097.80    222.40 o
  -5  15   4    24261.12    24380.15    836.23 o
  -5  15   5     3589.83     3570.09    176.03 o
  -5  15   6     5959.18     5678.74    226.02 o
  -5  15   7     9856.72     9863.58    314.57 o
  -5  15   8     3278.53     3349.98    166.96 o
  -5  15   9      552.33      533.13     69.57 o
  -5  15  10    18504.35    18386.42    448.54 o
  -5  15  11      455.33      387.25     41.18 o
  -5  15  12     4229.41     4179.44    157.85 o
  -5  15  13     6723.66     6532.69    214.62 o
  -5  15  14     1949.37     2037.92    109.39 o
  -5  15  15    10518.09    10548.25    339.41 o
  -5  15  16    10274.61    10583.52    378.66 o
  -5  15  17      817.06      906.45    133.25 o
  -5  15  18     4541.38     4515.99    227.43 o
  -5  15  19     4310.07     4279.12    169.89 o
  -5  15  20      693.29      788.47     73.51 o
  -5  15  21     1164.37      947.70     74.32 o
  -5  15  22     5778.55     5750.27    211.61 o
  -5  17   1     1252.25     1200.94     91.99 o
  -5  17   2     3986.84     3795.39    175.42 o
  -5  17   3        0.04       33.41     66.82 o
  -5  17   4    10904.72    10525.63    402.41 o
  -5  17   5     1198.91     1118.44    109.05 o
  -5  17   6      728.50      771.44    206.59 o
  -5  17   7     4067.32     4255.70    237.66 o
  -5  17   8     5000.21     5175.78    286.48 o
  -5  17  10     9290.29     9215.50    312.04 o
  -5  17  11      242.42      279.73     60.12 o
  -5  17  12     1144.20     1123.36    124.48 o
  -5  17  13      294.26      243.66     70.82 o
  -5  17  14     2374.73     2482.99    165.30 o
  -5  17  15     1670.15     1658.06    139.54 o
  -5  17  16     6888.07     6682.40    279.72 o
  -5  17  17       17.18       29.33     58.66 o
  -5  17  18     3815.52     3955.88    228.39 o
  -5  17  19     1405.82     1329.96    165.01 o
  -5  19   1     1991.24     2079.64    135.83 o
  -5  19   2     2846.29     2690.93    181.10 o
  -5  19   3       38.43       84.70     90.73 o
  -5  19   4     7516.82     7316.51    372.70 o
  -5  19   5      607.82      465.07    126.32 o
  -5  19   6     2536.13     2624.92    254.42 o
  -5  19   7      333.33      506.09    126.74 o
  -5  19   8     1223.33     1180.71    144.06 o
  -5  19   9      128.15      139.24    174.93 o
  -5  19  10     8373.24     8437.01    354.38 o
  -6   0   2    61272.59    61065.82   1361.64 o
  -6   0   4   245168.67   245741.75   4769.96 o
  -6   0   6   121412.95   125806.53   2664.31 o
  -6   0   8    34904.90    34726.13    788.29 o
  -6   0  10   170524.35   170069.53   3436.74 o
  -6   0  12    45840.82    46118.75    990.07 o
  -6   0  14     2059.63     2074.32    219.67 o
  -6   0  16   104537.71   104248.91   2126.75 o
  -6   0  18   151066.75   149711.59   3135.72 o
  -6   0  20    10649.03    10323.35    384.85 o
  -6   0  22    55806.21    56042.21   1272.10 o
  -6   0  24    36232.33    36193.29    874.94 o
  -6   0  26    11409.30    11447.84    387.20 o
  -6   0  28     9007.33     9216.83    356.77 o
  -6   0  30    48615.00    48546.71   1127.71 o
  -6   0  32     7571.03     6994.46    339.47 o
  -6   0  34     6619.34     6768.90    356.68 o
  -6   2   1     4683.19     4847.15    166.44 o
  -6   2   2    74500.36    74575.01   1636.49 o
  -6   2   3    15056.95    15308.37    352.01 o
  -6   2   4   340934.22   345812.74   7384.54 o
  -6   2   5     4448.61     4439.67    114.32 o
  -6   2   6   141564.17   143367.21   3151.92 o
  -6   2   7      141.81      145.01     16.13 o
  -6   2   8     1002.48     1196.35     63.39 o
  -6   2   9    17206.83    16859.37    404.99 o
  -6   2  10   129796.38   129131.42   2823.33 o
  -6   2  11     1428.52     1452.66     70.25 o
  -6   2  12    99821.76    99243.93   2170.36 o
  -6   2  13     7886.08     7597.96    215.11 o
  -6   2  14       82.83      168.92     40.80 o
  -6   2  15     2411.33     2443.60    100.71 o
  -6   2  16    78358.51    78254.55   1689.87 o
  -6   2  17     1602.75     1519.13     79.62 o
  -6   2  18    58043.57    58565.99   1322.92 o
  -6   2  19      298.45      235.92     50.54 o
  -6   2  20      675.53      768.51     60.89 o
  -6   2  21      158.45       95.63     54.38 o
  -6   2  22    63658.56    63431.24   1363.37 o
  -6   2  23      871.60      930.47     77.26 o
  -6   2  24    47665.36    47353.69   1060.56 o
  -6   2  25      777.14      752.48     72.75 o
  -6   2  26     8924.22     8755.72    283.75 o
  -6   2  27      659.45      583.37     91.81 o
  -6   2  28     8116.32     8154.22    279.86 o
  -6   2  29     1045.71     1157.29    142.59 o
  -6   2  30    32453.73    32592.26    735.40 o
  -6   2  32     5607.35     5509.20    241.18 o
  -6   2  34     3912.99     3952.68    214.98 o
  -6   2  35        8.41      277.35    130.42 o
  -6   4   1    32113.12    32413.27    746.87 o
  -6   4   2    19348.96    20341.30    485.29 o
  -6   4   3       95.95      142.68     18.19 o
  -6   4   4   143879.48   148058.13   3100.93 o
  -6   4   5    32932.89    32712.69    767.02 o
  -6   4   6    31379.97    32381.33    744.18 o
  -6   4   7    11522.80    11630.16    281.16 o
  -6   4   8    16133.04    15884.59    386.27 o
  -6   4   9    27482.64    27793.54    639.11 o
  -6   4  10   190896.65   190422.14   4125.74 o
  -6   4  11     7025.44     6969.84    190.94 o
  -6   4  12    98440.23    98957.82   2144.15 o
  -6   4  13    11783.60    11935.57    305.37 o
  -6   4  14      673.01      736.18     75.18 o
  -6   4  15     1962.12     1901.52     79.21 o
  -6   4  16    62401.91    63026.69   1549.88 o
  -6   4  17     6546.29     6425.03    205.11 o
  -6   4  18    64917.60    64652.88   1503.85 o
  -6   4  19     2181.81     1858.60     91.35 o
  -6   4  20     7309.40     7253.96    228.70 o
  -6   4  21     2994.33     3023.35    138.32 o
  -6   4  22    22125.64    22258.92    546.30 o
  -6   4  23     4075.72     4097.14    175.68 o
  -6   4  24    33768.45    33649.54    774.30 o
  -6   4  25     4237.08     4211.18    190.66 o
  -6   4  26     1609.89     1688.00     98.86 o
  -6   4  27     4116.54     3846.95    178.80 o
  -6   4  28    12187.95    11914.28    354.62 o
  -6   4  29     1772.35     1883.69    127.45 o
  -6   4  30    26159.30    26380.28    701.31 o
  -6   4  31       66.46       42.21     89.24 o
  -6   4  32     4910.53     4924.00    230.46 o
  -6   4  33      385.26      207.42     48.30 o
  -6   4  34     1830.12     1695.45    136.97 o
  -6   6   1    25193.28    25369.57    611.85 o
  -6   6   2    23175.25    24102.69    544.02 o
  -6   6   3    16387.16    16128.12    374.79 o
  -6   6   4   104716.78   105254.30   2261.12 o
  -6   6   5     4119.73     4070.39    210.66 o
  -6   6   6    60447.80    60445.69   1370.46 o
  -6   6   7     1022.22     1138.26     50.80 o
  -6   6   8       44.05      119.45     12.39 o
  -6   6   9    13840.62    14254.41    358.23 o
  -6   6  10   109149.56   110947.95   2387.58 o
  -6   6  11     2321.55     2311.66     92.55 o
  -6   6  12    68303.07    68230.62   1497.33 o
  -6   6  13    30500.45    30389.85    697.33 o
  -6   6  14        5.56       34.59     69.17 o
  -6   6  15     5417.78     5744.15    189.06 o
  -6   6  16    59680.33    58719.69   1291.28 o
  -6   6  18    34850.55    35087.43    794.30 o
  -6   6  19     3850.25     3969.78    151.49 o
  -6   6  20     1336.81     1285.71     78.72 o
  -6   6  21     7165.95     6902.64    234.20 o
  -6   6  22    18822.47    18493.54    485.59 o
  -6   6  23     3133.05     3046.97    139.80 o
  -6   6  24    54616.12    53809.20   1188.95 o
  -6   6  25     4045.45     4060.94    197.08 o
  -6   6  26     2053.38     1973.58    123.43 o
  -6   6  27     2626.61     2522.45    162.51 o
  -6   6  28     9683.17     9556.84    300.45 o
  -6   6  30    11757.86    11430.54    357.44 o
  -6   6  31     1002.38     1151.44    131.72 o
  -6   6  32     3979.84     4131.07    212.60 o
  -6   6  33     3294.66     3387.31    195.99 o
  -6   8   1    34825.08    35312.33    852.84 o
  -6   8   2    30167.67    30148.32    735.74 o
  -6   8   3     8052.51     8270.66    250.08 o
  -6   8   4    51231.60    50840.94   1132.80 o
  -6   8   5     9575.84     9293.35    268.76 o
  -6   8   6    27624.21    27453.54    651.28 o
  -6   8   7    46418.02    47389.62   1055.85 o
  -6   8   8      326.78      366.22     52.80 o
  -6   8   9    15133.03    15072.83    373.60 o
  -6   8  10    86053.99    85740.07   1920.39 o
  -6   8  11      803.97      871.31     61.36 o
  -6   8  12    43642.59    43137.18   1025.45 o
  -6   8  13     8797.60     8890.79    266.82 o
  -6   8  14     2752.43     2788.94    130.82 o
  -6   8  15    10463.36    10170.32    278.03 o
  -6   8  16    41950.97    41474.40    915.29 o
  -6   8  18    12714.04    12859.11    344.31 o
  -6   8  19    14143.18    13986.27    369.73 o
  -6   8  20     2499.51     2458.77    126.86 o
  -6   8  21     6475.48     6356.70    225.64 o
  -6   8  22     4193.28     4037.39    184.76 o
  -6   8  24    26708.62    26343.68    609.69 o
  -6   8  25    10279.58    10434.47    325.92 o
  -6   8  26     1892.57     1842.04    125.84 o
  -6   8  27     7946.78     8125.61    337.53 o
  -6   8  28    11198.54    11299.47    354.09 o
  -6   8  29     1322.37     1141.72     98.26 o
  -6   8  30     7379.97     7210.71    276.79 o
  -6   8  31      893.87      883.96     99.83 o
  -6   8  32     2393.10     2217.04    139.53 o
  -6  10   1    21102.53    20908.20    575.52 o
  -6  10   2     9986.05    10414.51    347.57 o
  -6  10   3    24085.98    23185.13    747.93 o
  -6  10   4    46585.35    46162.00   1269.62 o
  -6  10   5     1790.45     1703.50    102.69 o
  -6  10   6    11956.06    11939.56    395.18 o
  -6  10   7    38356.91    37995.13    987.18 o
  -6  10   8      660.46      752.61     89.42 o
  -6  10   9     2059.99     2281.65    137.27 o
  -6  10  10    30013.25    30937.46    875.85 o
  -6  10  11     3981.56     3977.24    147.96 o
  -6  10  12    23784.08    23836.54    564.25 o
  -6  10  13    13096.02    12960.25    349.01 o
  -6  10  14      128.72      177.43     75.90 o
  -6  10  15    23852.34    23497.86    564.98 o
  -6  10  16    31387.11    31020.63    703.97 o
  -6  10  17     4001.19     3820.74    197.92 o
  -6  10  18    14698.24    14812.67    401.28 o
  -6  10  19    14603.66    14124.00    373.08 o
  -6  10  20      975.21      928.14     73.38 o
  -6  10  21    14076.10    13660.23    368.44 o
  -6  10  22     9811.31     9646.00    295.70 o
  -6  10  23       28.25      103.67    207.35 o
  -6  10  24    23206.00    23201.76    563.67 o
  -6  10  25     2342.65     2383.85    148.43 o
  -6  10  26     3638.25     3696.91    203.75 o
  -6  10  27     7801.85     7784.93    296.93 o
  -6  10  28     7657.64     7563.36    299.73 o
  -6  10  29     2701.96     2759.59    161.80 o
  -6  10  30     5349.66     5336.54    232.56 o
  -6  12   1    16014.74    16091.52    373.45 o
  -6  12   2    11120.98    11405.93    295.34 o
  -6  12   3    17480.37    17673.13    437.20 o
  -6  12   4    24904.06    24984.98    641.55 o
  -6  12   5     1378.82     1378.47     87.69 o
  -6  12   6    10524.43    10554.24    370.54 o
  -6  12   7    37377.13    37162.08    834.41 o
  -6  12   8     1096.97     1004.86     86.50 o
  -6  12   9     8814.86     8961.99    302.64 o
  -6  12  10    29303.36    28975.26    787.84 o
  -6  12  11       48.22      113.84     88.59 o
  -6  12  12    12540.62    12135.18    363.36 o
  -6  12  13     8491.20     8779.68    331.83 o
  -6  12  14      339.03      310.67     95.14 o
  -6  12  15    15198.90    15107.43    398.53 o
  -6  12  16     7896.03     7755.66    256.97 o
  -6  12  17      602.16      618.82     82.51 o
  -6  12  18     8427.45     8136.92    273.10 o
  -6  12  19    12537.65    12573.67    363.93 o
  -6  12  20     1123.09     1183.38    106.60 o
  -6  12  21    10171.94    10114.43    326.00 o
  -6  12  22     4967.01     4926.00    213.30 o
  -6  12  23      330.97      306.91     53.83 o
  -6  12  24     9636.54     9469.67    297.09 o
  -6  12  25      939.27     1027.54    107.47 o
  -6  12  26     1752.14     1887.75    138.34 o
  -6  12  27     6954.89     7070.32    274.13 o
  -6  12  28     1156.80     1117.44    109.47 o
  -6  14   1    26861.39    26385.60    759.34 o
  -6  14   2      189.84      259.32     61.82 o
  -6  14   3    13120.92    12802.56    604.65 o
  -6  14   4    10236.78     9946.75    363.96 o
  -6  14   5     2524.41     2688.13    156.38 o
  -6  14   6     5942.36     5905.11    223.69 o
  -6  14   7    22075.28    22374.70    544.26 o
  -6  14   8      703.57      670.90     51.14 o
  -6  14   9     2072.42     2290.97    118.23 o
  -6  14  10     6245.17     6440.00    218.43 o
  -6  14  11     1290.24     1309.73    108.99 o
  -6  14  12     1852.83     2080.57    119.21 o
  -6  14  13    10167.95    10281.44    325.28 o
  -6  14  14      159.31      120.53     42.15 o
  -6  14  15    13081.92    13201.12    579.93 o
  -6  14  16     5235.86     5242.99    206.78 o
  -6  14  18    10927.05    10799.77    300.85 o
  -6  14  19    10454.17    10321.36    295.55 o
  -6  14  20      954.08     1005.32     82.47 o
  -6  14  21     6517.68     6262.75    217.13 o
  -6  14  22     2348.85     2352.11    129.95 o
  -6  14  24     2473.88     2241.86    132.64 o
  -6  14  25     2097.24     2083.04    124.97 o
  -6  16   1    10454.16    10172.98    346.96 o
  -6  16   2     1704.55     1633.57    144.73 o
  -6  16   3     3299.11     3195.68    179.10 o
  -6  16   4    10360.24    10560.89    460.13 o
  -6  16   5      481.75      519.03     73.18 o
  -6  16   6     1763.58     1793.66    202.25 o
  -6  16   7    11945.38    12060.66    513.82 o
  -6  16   8      964.61      988.09    114.15 o
  -6  16   9    14637.91    14630.35    571.82 o
  -6  16  10     2997.33     3084.70    200.89 o
  -6  16  11       74.21      107.34     45.15 o
  -6  16  12     1703.66     1842.04    122.47 o
  -6  16  13     8561.14     8816.94    281.03 o
  -6  16  14       48.69       81.65     34.33 o
  -6  16  15     4631.98     4625.45    201.34 o
  -6  16  16      840.36      877.77    137.39 o
  -6  16  17       44.82       61.27    122.54 o
  -6  16  18     2910.06     2966.53    151.10 o
  -6  16  19     6586.32     6803.50    259.31 o
  -6  16  20      296.74      413.97     83.89 o
  -6  16  21     7236.57     7422.97    274.68 o
  -6  18   1    12402.00    12309.51    352.51 o
  -6  18   2       68.05       26.60     53.19 o
  -6  18   3     4011.40     4068.93    187.74 o
  -6  18   4      603.86      590.50     73.33 o
  -6  18   5     2753.74     2902.58    241.50 o
  -6  18   6      878.30      928.20    127.40 o
  -6  18   7     5303.94     5170.59    359.71 o
  -6  18   8       19.53       37.85     75.71 o
  -6  18   9     4354.01     4268.27    248.82 o
  -6  18  10      567.72      728.06    115.35 o
  -6  18  12      690.41      686.67    115.44 o
  -6  18  13    10242.34    10074.50    383.58 o
  -6  18  14      368.20      507.44    132.40 o
  -6  18  15     3003.34     2863.99    184.62 o
  -7   1   1    65182.85    67974.45   1526.30 o
  -7   1   2    28175.50    28011.12    626.97 o
  -7   1   3   196453.60   197140.47   4206.34 o
  -7   1   4    27835.21    27269.23    612.26 o
  -7   1   5       58.14      180.90     48.29 o
  -7   1   6      519.58      510.95     28.15 o
  -7   1   7   219226.60   216812.40   4646.62 o
  -7   1   8      401.80      353.64     29.48 o
  -7   1   9   230380.46   229839.19   5057.42 o
  -7   1  10      300.18      282.01     26.74 o
  -7   1  11     4103.62     4005.25    139.82 o
  -7   1  12     1791.45     1908.17     90.43 o
  -7   1  13    46572.35    46406.19   1014.93 o
  -7   1  14     3152.83     3102.13    111.18 o
  -7   1  15   103713.98   102508.28   2230.51 o
  -7   1  16      631.57      611.02     38.70 o
  -7   1  17    17342.58    17370.38    425.12 o
  -7   1  18     2357.49     2377.86     92.39 o
  -7   1  19    17405.37    17752.31    431.12 o
  -7   1  20       47.61        7.45     18.47 o
  -7   1  21    93149.49    92393.19   2102.58 o
  -7   1  23    15168.52    15076.82    413.37 o
  -7   1  24     2340.55     2460.04    130.41 o
  -7   1  25     7531.60     7538.74    257.71 o
  -7   1  26      534.35      439.52     85.38 o
  -7   1  27    24091.55    23701.46    659.32 o
  -7   1  28      517.48      542.72     72.19 o
  -7   1  29    17414.22    17829.49    458.06 o
  -7   1  30      217.90      231.82     52.01 o
  -7   1  31        2.13      199.62    177.69 o
  -7   1  32      124.37      242.59     93.47 o
  -7   1  33    21078.90    20983.39    516.18 o
  -7   1  34      650.74      742.83    114.82 o
  -7   3   1   136987.65   138011.57   2960.17 o
  -7   3   2     9882.83    10224.88    242.98 o
  -7   3   3   274957.89   276284.64   5761.61 o
  -7   3   4     2218.89     2247.65     71.50 o
  -7   3   5    11072.41    10385.90    253.73 o
  -7   3   6     1867.76     1756.60     61.89 o
  -7   3   7   112715.56   114425.22   2541.89 o
  -7   3   8     7743.04     8164.87    231.19 o
  -7   3   9   149610.94   150794.83   3285.57 o
  -7   3  10      578.21      625.94     40.96 o
  -7   3  11      276.21      325.31     37.93 o
  -7   3  12     4040.92     3990.74    136.84 o
  -7   3  13    57347.53    56142.01   1389.93 o
  -7   3  14      185.93      164.53     33.30 o
  -7   3  15    92336.74    93459.79   2004.89 o
  -7   3  16    22765.05    22228.98    533.51 o
  -7   3  17    34462.52    34508.55    791.01 o
  -7   3  18     3135.71     3167.54    126.62 o
  -7   3  19    23935.53    24455.34    579.65 o
  -7   3  20      843.77      825.93     99.97 o
  -7   3  21    99315.40    99061.62   2184.51 o
  -7   3  22      266.00      320.17     73.63 o
  -7   3  23    19518.93    19298.65    479.39 o
  -7   3  24     3089.01     3186.43    147.15 o
  -7   3  25     6825.00     6713.01    232.23 o
  -7   3  26     2788.55     2896.06    171.41 o
  -7   3  27    24664.78    24601.72    588.39 o
  -7   3  28     4036.49     4153.83    202.41 o
  -7   3  29    16102.74    15571.20    490.25 o
  -7   3  30     1990.76     2186.24    147.96 o
  -7   3  31      106.65       44.64     89.28 o
  -7   3  32      844.84      937.12    146.09 o
  -7   3  33    18595.61    18440.98    500.43 o
  -7   3  34      177.81      116.07     82.49 o
  -7   5   1    95770.77    96352.20   2130.34 o
  -7   5   2    13942.48    13957.65    380.53 o
  -7   5   3    81629.31    83684.05   1923.35 o
  -7   5   4    26848.68    27327.11    608.89 o
  -7   5   5     1974.15     1932.73    187.74 o
  -7   5   6     9296.85     9396.48    385.21 o
  -7   5   7    82710.24    83625.49   1839.24 o
  -7   5   8     1055.84     1140.53     49.71 o
  -7   5   9    96203.71    97851.96   2149.67 o
  -7   5  10     9895.93     9826.98    248.43 o
  -7   5  11     6024.25     6216.24    184.82 o
  -7   5  12    23066.39    23266.97    563.66 o
  -7   5  13    39813.92    40373.86    908.02 o
  -7   5  14     2116.82     2158.56     89.22 o
  -7   5  15    85253.55    84936.95   1884.83 o
  -7   5  16     6178.64     6029.33    207.79 o
  -7   5  17     5751.65     5680.94    179.61 o
  -7   5  18     1179.05     1182.44     77.04 o
  -7   5  19    21310.89    21154.39    599.09 o
  -7   5  20     2891.71     2719.00    118.60 o
  -7   5  21    30122.02    30147.65    699.38 o
  -7   5  22     1128.83      965.33     69.11 o
  -7   5  23    11396.47    11098.52    322.39 o
  -7   5  24     7468.69     7452.24    259.09 o
  -7   5  25     7350.16     7697.10    269.85 o
  -7   5  26     6256.64     6285.17    244.78 o
  -7   5  27    34331.46    34283.65    895.46 o
  -7   5  28     2859.28     2848.55    168.30 o
  -7   5  29    16783.07    16806.81    444.75 o
  -7   5  30     3360.16     3225.09    230.27 o
  -7   5  31     1951.44     2135.20    151.26 o
  -7   5  33     9586.97     9506.93    330.23 o
  -7   7   1   182044.34   180945.81   4207.03 o
  -7   7   2     1078.68      980.64     41.70 o
  -7   7   3    66365.26    67011.64   1440.97 o
  -7   7   4    17148.78    17359.74    435.90 o
  -7   7   5      176.37      252.09    141.27 o
  -7   7   6    17035.06    17049.00    476.41 o
  -7   7   7    22601.68    22973.54    578.53 o
  -7   7   8       25.00       91.66     57.47 o
  -7   7   9    68629.78    67699.65   1537.10 o
  -7   7  10     9854.12    10009.96    270.64 o
  -7   7  11     1409.54     1562.24     76.39 o
  -7   7  12    17286.52    17488.82    427.12 o
  -7   7  13    50220.76    50543.52   1126.11 o
  -7   7  14     2765.06     2753.27    111.18 o
  -7   7  15    76195.96    75275.65   1606.81 o
  -7   7  16     5433.06     5264.21    177.83 o
  -7   7  17     3420.93     3391.30    137.60 o
  -7   7  18    26328.81    25997.02    609.74 o
  -7   7  19    10183.33    10093.13    288.84 o
  -7   7  20     5477.83     5385.24    191.47 o
  -7   7  21    41309.67    40844.95    931.52 o
  -7   7  22      334.32      308.12     42.54 o
  -7   7  23    18275.19    18299.92    467.42 o
  -7   7  24     5714.85     5908.43    228.71 o
  -7   7  25     7916.02     7812.21    265.75 o
  -7   7  26     2047.25     2106.59    130.78 o
  -7   7  27    23306.97    23274.96    565.01 o
  -7   7  28      486.21      313.73     77.25 o
  -7   7  29     7384.92     7103.59    279.55 o
  -7   7  30     6332.93     6547.46    274.96 o
  -7   7  31     1993.60     2134.93    154.23 o
  -7   7  32     1550.43     1385.19    194.18 o
  -7   9   1    56698.76    56858.63   1512.48 o
  -7   9   2     3916.48     3826.79    115.25 o
  -7   9   3    21922.63    22622.22    541.53 o
  -7   9   4    15634.42    15852.65    441.56 o
  -7   9   5     6499.85     6580.40    250.37 o
  -7   9   6    40082.91    39675.22   1059.71 o
  -7   9   7    27846.99    27651.15    654.61 o
  -7   9   8      484.86      499.76    113.46 o
  -7   9   9    74000.04    73363.35   1579.46 o
  -7   9  10    14621.97    14844.60    424.22 o
  -7   9  11     6654.03     6701.03    208.56 o
  -7   9  12    18516.15    18731.08    463.98 o
  -7   9  13    19414.96    19455.68    485.43 o
  -7   9  14     1308.40     1296.22     85.51 o
  -7   9  15    47233.40    46955.13   1055.90 o
  -7   9  16     5130.08     5078.31    182.83 o
  -7   9  17     2295.07     2316.45    123.41 o
  -7   9  18    14614.88    14845.94    402.62 o
  -7   9  19     3313.63     3270.94    141.32 o
  -7   9  20     1470.37     1443.47     99.87 o
  -7   9  21    14287.97    13720.78    369.78 o
  -7   9  22     3367.81     3298.75    161.54 o
  -7   9  23    10660.72    10129.73    338.17 o
  -7   9  24     5306.80     5157.09    214.42 o
  -7   9  25     1427.36     1382.79    128.75 o
  -7   9  26     1431.59     1374.61    184.16 o
  -7   9  27    22214.74    22155.12    537.56 o
  -7   9  28       97.97       13.37     33.00 o
  -7   9  29     5824.55     5736.37    267.75 o
  -7   9  30     5408.09     5349.65    286.15 o
  -7   9  31      399.07      397.47    106.74 o
  -7  11   1    35644.25    35020.89    969.51 o
  -7  11   2      310.62      345.46     54.52 o
  -7  11   3    24411.32    23720.09    705.22 o
  -7  11   4    20138.74    20269.44    583.75 o
  -7  11   5      933.81      973.45     82.94 o
  -7  11   6    19626.81    19463.00    509.02 o
  -7  11   7     5456.23     5880.82    258.82 o
  -7  11   8       67.69        7.72     17.44 o
  -7  11   9    27194.67    27302.49   1065.69 o
  -7  11  10    19237.92    19037.16    605.65 o
  -7  11  11      244.95      165.83    136.99 o
  -7  11  12    16448.58    16732.95    473.78 o
  -7  11  13    15741.07    15897.90    424.01 o
  -7  11  14      944.79      944.37     72.04 o
  -7  11  15    24302.16    24555.14    580.31 o
  -7  11  16     1650.34     1774.30    108.86 o
  -7  11  17     1877.86     1899.52    117.53 o
  -7  11  18    15669.07    15512.64    415.31 o
  -7  11  19     2136.74     2077.11    123.05 o
  -7  11  20     5314.38     5252.77    210.03 o
  -7  11  21    12567.23    12292.21    359.27 o
  -7  11  22     7231.96     7108.91    264.62 o
  -7  11  23     6316.14     6276.72    266.25 o
  -7  11  24     8260.13     8268.00    303.54 o
  -7  11  25      550.99      623.90     96.71 o
  -7  11  26     2159.12     2165.08    162.33 o
  -7  11  27     8408.45     8579.40    360.43 o
  -7  11  28      208.93      297.63     91.86 o
  -7  11  29     2987.71     3072.39    195.74 o
  -7  13   1     9367.07     9219.49    247.18 o
  -7  13   2     1048.30     1091.55     52.87 o
  -7  13   3    12618.22    12349.43    319.45 o
  -7  13   4    19177.10    18868.82    528.01 o
  -7  13   6    29026.14    29490.93    820.13 o
  -7  13   7    23615.00    23481.22    651.26 o
  -7  13   8      663.77      810.43     93.10 o
  -7  13   9    22927.63    22801.87    578.56 o
  -7  13  10     7709.09     7394.36    278.76 o
  -7  13  11       82.54      229.34     99.08 o
  -7  13  12    12128.52    11990.13    551.96 o
  -7  13  13     2703.23     2918.02    321.31 o
  -7  13  14      734.02      756.54    106.55 o
  -7  13  15     6291.13     6098.40    547.45 o
  -7  13  16     5910.89     6032.26    275.35 o
  -7  13  17     2641.46     2641.16    149.22 o
  -7  13  18    13927.41    13929.71    385.93 o
  -7  13  19     2747.51     2789.14    151.36 o
  -7  13  20     3869.03     3823.40    179.91 o
  -7  13  21    11460.05    11441.86    343.25 o
  -7  13  22     4526.40     4358.50    195.89 o
  -7  13  23     2653.34     2564.44    151.96 o
  -7  13  24     6753.89     7000.45    261.27 o
  -7  13  25      388.98      458.61     66.58 o
  -7  13  26     1809.41     1753.27    122.51 o
  -7  15   1      135.68      243.06     82.05 o
  -7  15   2      480.36      508.64     66.73 o
  -7  15   3     9089.03     8587.38    423.75 o
  -7  15   4     9727.58     9374.52    469.65 o
  -7  15   5      637.55      564.84     87.66 o
  -7  15   6     8658.79     8637.28    346.82 o
  -7  15   7     6485.03     6523.97    278.23 o
  -7  15   9     3200.47     3160.95    143.01 o
  -7  15  10     6299.55     6403.81    219.53 o
  -7  15  11       17.84       82.13     48.09 o
  -7  15  12    13988.15    14215.82    364.30 o
  -7  15  13       52.50      144.86     41.09 o
  -7  15  14     1395.52     1434.02    114.95 o
  -7  15  15     2275.37     2181.05    128.03 o
  -7  15  16     4170.67     4242.66    189.28 o
  -7  15  17     3493.16     3376.07    193.33 o
  -7  15  18     7166.16     7206.72    263.91 o
  -7  15  19     1687.85     1698.05    148.92 o
  -7  15  20     1268.00     1308.80    111.77 o
  -7  15  21     3782.59     3714.74    187.27 o
  -7  15  22     1854.28     1981.37    136.35 o
  -7  15  23      661.67      674.63     66.79 o
  -7  17   1      393.56      520.31     92.55 o
  -7  17   2      109.04      248.24    107.58 o
  -7  17   3     1731.65     1816.15    151.40 o
  -7  17   4    11056.12    10828.38    574.52 o
  -7  17   5       17.89       70.45    140.90 o
  -7  17   6     8994.37     9218.16    503.93 o
  -7  17   7     2718.25     2858.07    241.58 o
  -7  17   8       28.88       61.09    122.18 o
  -7  17   9     3039.88     3187.76    213.09 o
  -7  17  10     4571.31     4628.18    253.38 o
  -7  17  11      431.72      496.92    152.38 o
  -7  17  12     9059.71     9235.46    360.15 o
  -7  17  13     1088.75     1318.91    148.71 o
  -7  17  14      882.97      956.68    133.47 o
  -7  17  15      637.22      668.91    133.92 o
  -7  17  16     4360.34     4345.39    234.17 o
  -7  17  17     1440.23     1547.54    125.02 o
  -7  17  18     9701.69    10016.61    369.36 o
  -7  19   1      940.41      898.86    129.13 o
  -7  19   2      384.87      342.06     68.98 o
  -7  19   3      659.64      694.32    111.10 o
  -7  19   4     5358.49     5606.55    255.15 o
  -7  19   5      541.27      529.49    110.70 o
  -7  19   6     5416.95     5749.41    444.76 o
  -7  19   7      302.03      247.26    112.56 o
  -7  19   8      464.35      382.53    159.41 o
  -7  19   9       59.28       50.66    101.32 o
  -7  19  10     2179.69     2101.47    203.96 o
  -8   0   2    84578.57    83674.73   1866.15 o
  -8   0   4    15766.18    17538.72    419.03 o
  -8   0   6   313895.64   320979.47   5919.22 o
  -8   0   8   103875.09   103189.63   2270.79 o
  -8   0  10    79000.72    78222.61   1656.92 o
  -8   0  12    49849.74    50834.95   1085.03 o
  -8   0  14    14892.53    15006.96    399.90 o
  -8   0  16     1925.38     2174.79    144.04 o
  -8   0  18   104340.36   104692.72   2326.45 o
  -8   0  20    84580.18    85475.91   1888.80 o
  -8   0  22     3728.55     3535.76    169.98 o
  -8   0  24    54483.86    54473.24   1151.20 o
  -8   0  26    17258.71    17100.90    524.35 o
  -8   0  28     1087.12     1329.69    215.61 o
  -8   0  30     4556.45     4483.12    281.96 o
  -8   0  32    17365.67    16782.85    625.29 o
  -8   0  34     2900.73     2669.70    232.42 o
  -8   2   1    26015.56    25303.03    574.83 o
  -8   2   2    12291.09    12465.21    309.32 o
  -8   2   3      514.29      579.05     34.47 o
  -8   2   4    75090.37    75134.59   1688.91 o
  -8   2   5     2808.89     2822.07     90.55 o
  -8   2   6   161496.47   163789.02   3566.55 o
  -8   2   7     1663.01     1530.17     61.98 o
  -8   2   8    39794.56    39765.04    917.53 o
  -8   2   9    10111.97     9832.97    270.00 o
  -8   2  10    74102.39    75249.04   1680.15 o
  -8   2  11     4163.87     4299.35    140.27 o
  -8   2  12   146208.03   146032.05   3005.01 o
  -8   2  13     2312.56     2087.03     96.40 o
  -8   2  14    52708.12    51956.78   1152.17 o
  -8   2  15     6500.73     6395.82    193.36 o
  -8   2  16      220.62      410.97     35.62 o
  -8   2  17     3618.45     3445.20    130.38 o
  -8   2  18    62938.57    62598.19   1461.05 o
  -8   2  19      718.24      750.08     58.98 o
  -8   2  20    36653.67    36133.40    805.61 o
  -8   2  21     3807.41     3856.40    143.93 o
  -8   2  22     1863.90     1890.94    105.26 o
  -8   2  23     1490.49     1485.26    104.16 o
  -8   2  24    51771.85    51295.39   1161.67 o
  -8   2  25      359.48      311.56     84.10 o
  -8   2  26    22182.34    22261.58    617.77 o
  -8   2  27      191.50      249.72     80.20 o
  -8   2  29     1034.96      943.37    121.34 o
  -8   2  30    13602.67    13406.72    389.41 o
  -8   2  31     1053.54     1169.47    140.91 o
  -8   2  32    24176.59    24796.01    672.60 o
  -8   2  33     1283.78     1168.41    115.36 o
  -8   2  34     1470.62     1471.75    132.67 o
  -8   4   1     7495.11     7429.62    203.67 o
  -8   4   2    22357.39    23173.15    566.37 o
  -8   4   3    26827.45    27110.87    612.28 o
  -8   4   4   103236.48   103471.08   2278.83 o
  -8   4   5     6649.78     6592.44    190.48 o
  -8   4   6   178250.52   179268.39   3868.76 o
  -8   4   7     7664.58     7655.18    202.96 o
  -8   4   8    35601.75    35452.06    815.12 o
  -8   4   9     8274.51     8293.95    219.70 o
  -8   4  10    25100.14    25563.19    599.70 o
  -8   4  11    14207.57    14354.89    357.54 o
  -8   4  12   102766.00   103068.53   2214.97 o
  -8   4  13       41.67       42.64     14.60 o
  -8   4  14    22279.52    22475.84    531.45 o
  -8   4  15    20365.00    20050.53    480.62 o
  -8   4  16    16657.39    16575.92    408.40 o
  -8   4  17     3838.97     3655.39    127.74 o
  -8   4  18   107042.00   107483.98   2431.74 o
  -8   4  19       89.08       40.50     81.00 o
  -8   4  20    35130.21    35431.43    808.39 o
  -8   4  21     1603.31     1425.31     96.52 o
  -8   4  22      186.99      451.85     76.36 o
  -8   4  23     2722.13     2566.70    133.69 o
  -8   4  24    34312.32    33929.67    758.11 o
  -8   4  25      470.05      386.22     60.87 o
  -8   4  26    24489.33    24341.56    569.57 o
  -8   4  27     4550.96     4614.34    210.06 o
  -8   4  28      443.97      541.37     82.07 o
  -8   4  29     6849.93     7387.04    285.55 o
  -8   4  30    15070.71    15313.03    451.80 o
  -8   4  31       45.38      143.58    103.26 o
  -8   4  32    16380.29    16640.46    510.94 o
  -8   4  33      560.53      443.86     77.05 o
  -8   4  34      868.23      961.27    111.98 o
  -8   6   1    48054.21    47152.08   1586.97 o
  -8   6   2    12529.03    12040.70    447.97 o
  -8   6   3    36798.78    37240.59    857.28 o
  -8   6   4    93733.69    91905.47   1949.92 o
  -8   6   5      291.07      399.79     37.52 o
  -8   6   6   112960.73   113116.42   2208.53 o
  -8   6   7        0.80       74.73     35.14 o
  -8   6   8     2400.78     2699.44    119.97 o
  -8   6   9     5423.99     5526.04    169.10 o
  -8   6  10    17010.12    17011.74    406.98 o
  -8   6  11    17394.41    17419.62    417.70 o
  -8   6  12   101787.30   101093.02   2219.91 o
  -8   6  13     9491.32     8979.95    245.20 o
  -8   6  14    67590.00    66593.79   1458.51 o
  -8   6  15    18235.37    17973.22    437.15 o
  -8   6  16     4272.51     4267.21    146.10 o
  -8   6  17       29.52       79.04     40.28 o
  -8   6  18    49164.99    48873.41   1150.56 o
  -8   6  19     3000.10     3072.59    138.50 o
  -8   6  20    19259.57    19128.31    480.76 o
  -8   6  21     5852.30     5817.81    197.43 o
  -8   6  22       51.26       44.29     46.62 o
  -8   6  23     6116.43     6027.14    210.23 o
  -8   6  24    22148.46    22498.46    547.61 o
  -8   6  26    28158.03    27398.31    733.50 o
  -8   6  27     3051.81     2978.44    165.72 o
  -8   6  28     1261.87     1448.80    127.98 o
  -8   6  29     3358.68     3288.64    189.09 o
  -8   6  30    22700.42    23199.10    581.86 o
  -8   6  31       33.86       77.95    155.90 o
  -8   6  32    14336.83    14102.71    408.17 o
  -8   6  33     1882.96     1990.75    156.86 o
  -8   8   1     4926.52     5190.02    157.83 o
  -8   8   2     7651.85     7336.47    190.20 o
  -8   8   3    13264.41    13716.79    334.06 o
  -8   8   4    32408.08    32856.41    783.83 o
  -8   8   5     2632.86     2835.98    149.62 o
  -8   8   6    41909.89    43230.34   1136.62 o
  -8   8   7    18275.77    18162.18    517.36 o
  -8   8   8    14083.17    14239.77    412.87 o
  -8   8   9    14741.76    14770.75    398.59 o
  -8   8  10    10502.24    10088.48    303.03 o
  -8   8  11     9233.04     9153.62    253.94 o
  -8   8  12    60694.64    60783.70   1399.36 o
  -8   8  13      548.39      574.49     49.49 o
  -8   8  14    22175.50    21947.52    524.12 o
  -8   8  15    15991.23    15891.25    407.83 o
  -8   8  16    16307.86    16012.34    413.20 o
  -8   8  17     7923.82     7660.51    261.06 o
  -8   8  18    41003.45    40337.27    880.44 o
  -8   8  19     1189.56     1086.50     74.74 o
  -8   8  20    13238.42    12912.34    355.77 o
  -8   8  21     7385.73     7362.42    246.93 o
  -8   8  22      404.68      421.56     51.84 o
  -8   8  23     3602.52     3533.10    161.88 o
  -8   8  24    14803.59    14782.72    397.91 o
  -8   8  26    18394.36    18321.87    517.32 o
  -8   8  27     5385.55     5487.11    227.79 o
  -8   8  28     1522.65     1593.58    132.99 o
  -8   8  29     4549.31     4637.62    251.87 o
  -8   8  30    15762.92    16165.38    443.52 o
  -8   8  31      182.17      290.19     57.77 o
  -8  10   1    13188.67    13606.33    360.36 o
  -8  10   2     3072.15     2926.80     98.03 o
  -8  10   3    33441.61    33531.77    809.33 o
  -8  10   4    44912.78    44271.65   1079.84 o
  -8  10   5    20786.18    20803.07    994.65 o
  -8  10   6    37366.97    37785.54    970.36 o
  -8  10   7     1258.99     1285.71    122.97 o
  -8  10   8    10630.00    10749.20    361.00 o
  -8  10   9    23084.87    23219.06    587.25 o
  -8  10  10     6764.12     6979.83    330.62 o
  -8  10  11     1704.10     1667.84    127.25 o
  -8  10  12    25329.01    25072.14    618.63 o
  -8  10  13     4362.37     4445.80    183.34 o
  -8  10  14    11757.42    11441.19    324.34 o
  -8  10  15    11485.73    11331.40    312.22 o
  -8  10  16     2751.47     2791.26    128.36 o
  -8  10  17    11652.76    11572.94    329.04 o
  -8  10  18    18772.60    18683.84    480.84 o
  -8  10  20    13078.58    13630.95    378.57 o
  -8  10  21    11834.99    11718.65    343.86 o
  -8  10  22       72.36      181.28     72.34 o
  -8  10  23     4931.27     4904.84    233.33 o
  -8  10  24    10279.66    10332.67    391.63 o
  -8  10  25      634.65      597.31     98.66 o
  -8  10  26     8693.93     8446.99    328.57 o
  -8  10  27     3378.03     3121.29    225.30 o
  -8  10  28      690.22      713.29    112.20 o
  -8  10  29     1176.51      824.47    108.50 o
  -8  10  30     4914.82     4596.17    346.75 o
  -8  12   1     2060.94     2264.75    110.67 o
  -8  12   2     2026.91     1931.60    102.50 o
  -8  12   3     6032.50     5957.94    253.75 o
  -8  12   4     2838.11     3045.91    179.23 o
  -8  12   5     3814.34     3885.01    189.62 o
  -8  12   6    15013.80    15353.62    435.59 o
  -8  12   7     6208.58     6316.91    250.67 o
  -8  12   8     6758.66     6422.84    330.76 o
  -8  12   9    38179.35    38659.18    812.71 o
  -8  12  10     3738.37     3699.31    196.57 o
  -8  12  11      905.31      962.67     95.87 o
  -8  12  12    16483.80    16390.28    470.47 o
  -8  12  13     4061.13     4178.25    227.26 o
  -8  12  14     6429.37     6502.28    294.98 o
  -8  12  15     7570.80     7252.63    311.41 o
  -8  12  16      110.67       67.21     48.19 o
  -8  12  17     9452.04     9632.69    295.03 o
  -8  12  18     8228.28     8094.33    260.26 o
  -8  12  20     8769.78     8595.37    277.03 o
  -8  12  21    10513.58    10924.19    333.91 o
  -8  12  22       69.06       67.10     90.60 o
  -8  12  23     3204.13     3240.00    172.64 o
  -8  12  24     5896.34     5808.89    241.17 o
  -8  12  25     1006.18      858.21     96.67 o
  -8  12  26     2292.36     2132.87    146.57 o
  -8  12  27     7231.81     7442.93    292.31 o
  -8  14   1     7666.72     7619.92    218.48 o
  -8  14   2      168.69      162.06     34.40 o
  -8  14   3    22036.33    21764.55    593.57 o
  -8  14   4     4111.54     4405.61    236.11 o
  -8  14   5     8781.76     8655.91    337.98 o
  -8  14   6    11691.43    11866.37    426.35 o
  -8  14   7     9812.76     9575.47    382.42 o
  -8  14   8     1326.64     1054.76    129.04 o
  -8  14   9    23207.57    23814.58    593.22 o
  -8  14  10     3455.46     3188.30    192.47 o
  -8  14  11     2302.74     2333.55    165.55 o
  -8  14  12     6350.92     6093.74    283.76 o
  -8  14  13     2152.61     2303.68    181.43 o
  -8  14  14      939.21      850.95    114.15 o
  -8  14  15    11473.43    11806.48    668.86 o
  -8  14  17     6371.46     6499.75    323.13 o
  -8  14  18     4610.46     4634.36    256.18 o
  -8  14  19      861.84      788.14    149.55 o
  -8  14  20     2917.05     3060.01    220.21 o
  -8  14  21    12443.70    12177.77    368.07 o
  -8  14  22       62.63       66.83     88.71 o
  -8  14  23     5957.43     5978.23    227.39 o
  -8  14  24     3930.59     3990.41    176.07 o
  -8  16   1    12551.45    12598.95    434.92 o
  -8  16   2      865.05      786.88     93.61 o
  -8  16   3    12041.31    12267.59    420.80 o
  -8  16   4     2338.65     2285.44    192.21 o
  -8  16   5     1488.67     1635.10    203.20 o
  -8  16   6     3935.21     3922.61    261.73 o
  -8  16   7     3094.37     2863.66    260.99 o
  -8  16   8     1006.13     1117.97    126.97 o
  -8  16   9    10567.73    10427.15    371.94 o
  -8  16  10     2300.86     2323.77    149.04 o
  -8  16  11     4378.02     4423.17    288.69 o
  -8  16  12     3329.23     3513.20    191.72 o
  -8  16  13     2809.09     2772.77    171.11 o
  -8  16  14      555.96      469.30     89.07 o
  -8  16  15     8085.02     8236.73    290.67 o
  -8  16  16      139.39       55.94    111.88 o
  -8  16  17     2344.23     2421.05    134.00 o
  -8  16  18     2748.65     2922.74    168.85 o
  -8  16  19      559.10      685.61     90.91 o
  -8  16  20     1943.24     1802.05    133.28 o
  -8  18   1     4489.85     4119.23    214.38 o
  -8  18   2      256.40      297.54     68.29 o
  -8  18   3    11373.57    11505.07    402.07 o
  -8  18   4      506.33      408.66     81.30 o
  -8  18   5      171.64      459.39    116.65 o
  -8  18   6     1639.14     1568.43    292.50 o
  -8  18   7     2994.46     3084.23    243.68 o
  -8  18   8      577.80      520.19    105.85 o
  -8  18   9     4709.28     4716.27    297.87 o
  -8  18  10      624.79      689.33    243.87 o
  -8  18  11     5746.45     5791.59    299.50 o
  -8  18  12      179.88      107.10    193.52 o
  -8  18  13      750.23      794.80    127.04 o
  -8  18  14       68.93      177.66    106.49 o
  -9   1   1    28320.59    28356.45    647.79 o
  -9   1   2    41309.55    41126.41    928.12 o
  -9   1   3   137289.62   137143.25   3032.26 o
  -9   1   4     1679.10     1775.96     60.94 o
  -9   1   5    71617.19    72236.87   1601.12 o
  -9   1   6      111.54      163.25     25.65 o
  -9   1   7    10692.82    10851.67    286.00 o
  -9   1   8     7555.16     7414.98    197.60 o
  -9   1   9   241178.42   241291.03   4997.59 o
  -9   1  10       24.29       54.97     29.96 o
  -9   1  11    59861.50    59961.95   1402.84 o
  -9   1  12     3207.87     3174.59    121.80 o
  -9   1  13     7070.47     6876.03    203.79 o
  -9   1  14    20055.25    19826.30    473.92 o
  -9   1  15    54874.26    55087.39   1219.74 o
  -9   1  16     2679.48     2639.76     95.41 o
  -9   1  17    82296.83    83230.26   1804.31 o
  -9   1  18       69.85       67.44     47.55 o
  -9   1  19     1734.83     1795.06     78.17 o
  -9   1  20      337.76      268.89     39.40 o
  -9   1  21    46016.46    46235.19   1139.50 o
  -9   1  23    55186.48    55051.46   1204.94 o
  -9   1  25     1310.56     1351.85     93.78 o
  -9   1  26      140.28       33.83     67.67 o
  -9   1  27    14466.33    14354.89    412.84 o
  -9   1  28      101.82       25.66     51.33 o
  -9   1  29    32401.83    32314.13    730.72 o
  -9   1  31     3519.21     3484.72    182.58 o
  -9   1  32      171.32      253.48     59.05 o
  -9   1  33     5621.02     5890.20    248.41 o
  -9   1  34       49.65      122.28     78.05 o
  -9   3   1    45404.87    44758.71   1215.25 o
  -9   3   2    17640.06    17752.31    443.92 o
  -9   3   3   171210.06   178006.83   3730.36 o
  -9   3   4     9162.89     9076.43    239.79 o
  -9   3   5    71199.05    71459.70   1585.75 o
  -9   3   6    31880.05    31993.42    734.81 o
  -9   3   7     3964.30     4086.09    128.29 o
  -9   3   8     4399.74     4434.55    138.48 o
  -9   3   9   142368.31   141303.20   3072.79 o
  -9   3  10    10325.67    10180.96    287.48 o
  -9   3  11    74469.30    74138.52   1624.44 o
  -9   3  12     1740.71     1919.95    125.55 o
  -9   3  13       41.26       98.96     50.53 o
  -9   3  14     7541.83     7254.63    213.16 o
  -9   3  15    31214.73    31974.12    748.94 o
  -9   3  16     2030.52     2056.69    100.71 o
  -9   3  17    65338.18    65204.48   1423.70 o
  -9   3  18     6891.70     7019.08    226.05 o
  -9   3  19      871.64      861.87     76.69 o
  -9   3  20      571.26      658.41     78.36 o
  -9   3  21    30401.59    30251.45    685.90 o
  -9   3  22       92.01       34.29     68.59 o
  -9   3  23    62183.46    61930.81   1344.04 o
  -9   3  25     5195.55     5459.30    218.16 o
  -9   3  26     3782.49     3731.11    168.85 o
  -9   3  27     9155.08     8963.32    322.96 o
  -9   3  28     4228.70     4377.99    222.95 o
  -9   3  29    23915.84    23529.13    627.65 o
  -9   3  31     7252.13     7179.44    291.06 o
  -9   3  32      303.32       62.73    125.46 o
  -9   3  33     2025.17     1983.10    162.21 o
  -9   3  34      147.89      179.89    194.75 o
  -9   5   1    14748.37    14964.37    396.53 o
  -9   5   2    14844.13    15500.00    389.70 o
  -9   5   3   123151.59   126039.41   2827.75 o
  -9   5   4     2425.18     2514.40     82.79 o
  -9   5   5    65454.07    65851.22   1443.13 o
  -9   5   6    20695.47    20501.66    481.90 o
  -9   5   7    12461.75    12575.00    314.70 o
  -9   5   8       39.67      191.64     51.58 o
  -9   5   9    72981.89    73274.86   1582.83 o
  -9   5  10        1.48        6.31     16.61 o
  -9   5  11    81610.47    82314.03   1799.03 o
  -9   5  12     9537.77     9468.34    244.44 o
  -9   5  13      473.10      558.44     49.57 o
  -9   5  14    39962.40    38934.65    898.12 o
  -9   5  15    87261.38    88385.61   1966.49 o
  -9   5  17    87692.82    87000.29   1883.91 o
  -9   5  18    15519.25    15484.03    429.49 o
  -9   5  19        3.88       30.02     60.03 o
  -9   5  20     2862.56     2900.12    131.03 o
  -9   5  21    23855.50    23256.33    589.94 o
  -9   5  22      415.38      292.75     32.83 o
  -9   5  23    25805.19    25231.84    619.95 o
  -9   5  24      257.25      304.14     80.10 o
  -9   5  25     4646.92     4570.29    201.03 o
  -9   5  26     3028.82     2957.41    165.40 o
  -9   5  27     8066.87     8139.58    269.04 o
  -9   5  29    34029.78    34298.95   1024.35 o
  -9   5  30     2366.22     2298.02    223.06 o
  -9   5  31     5010.04     5277.19    267.82 o
  -9   5  32     2677.94     2451.12    254.11 o
  -9   5  33     3978.48     3961.53    227.57 o
  -9   7   1    28070.47    27623.21   1566.55 o
  -9   7   2    11766.00    11357.35    313.56 o
  -9   7   3   207496.25   207024.01   4367.29 o
  -9   7   4     1551.91     1702.51     73.18 o
  -9   7   5    40089.77    40170.26    895.94 o
  -9   7   6    25683.75    25085.45    665.13 o
  -9   7   7     8265.85     8534.82    309.55 o
  -9   7   8     6419.33     6356.17    206.07 o
  -9   7   9    16807.01    17446.24    447.34 o
  -9   7  10      206.75      324.54     68.34 o
  -9   7  11    67032.67    66183.91   1435.69 o
  -9   7  12    11920.70    11821.12    312.13 o
  -9   7  13      455.93      561.52     40.38 o
  -9   7  14     8061.69     8140.91    237.27 o
  -9   7  15    60585.63    60661.93   1377.17 o
  -9   7  16       77.60      135.63     42.81 o
  -9   7  17    35895.07    36221.90    810.98 o
  -9   7  18     3386.35     3435.95    149.20 o
  -9   7  19      335.73      298.41     51.08 o
  -9   7  20     7428.74     7232.00    241.55 o
  -9   7  21    12689.76    12627.56    356.50 o
  -9   7  22      183.67      118.12    102.21 o
  -9   7  23    28607.82    28514.81    665.27 o
  -9   7  24     3430.25     3239.80    201.14 o
  -9   7  25     5400.40     5559.91    219.00 o
  -9   7  26     5287.25     5190.95    215.49 o
  -9   7  27     3535.18     3708.36    201.14 o
  -9   7  28      544.67      670.44    145.79 o
  -9   7  29    17399.91    16770.88    481.87 o
  -9   7  30     1055.62      988.42    111.75 o
  -9   7  31     3679.60     3662.98    214.81 o
  -9   7  32     3203.98     3305.20    209.45 o
  -9   9   1      135.84      328.46     32.75 o
  -9   9   2      625.32      760.73     51.92 o
  -9   9   3    60976.84    60398.44   1400.09 o
  -9   9   4     1606.71     1601.50     79.50 o
  -9   9   5    16939.36    17691.10    487.76 o
  -9   9   6    11286.13    11984.14    400.58 o
  -9   9   7    13363.87    13696.16    664.80 o
  -9   9   8    10472.77    10479.05    409.21 o
  -9   9   9    26598.93    27294.51    778.05 o
  -9   9  10      933.07      947.37    107.37 o
  -9   9  11    25742.39    24976.33    605.17 o
  -9   9  12    26265.81    25482.02    605.77 o
  -9   9  13     3479.52     3549.60    149.83 o
  -9   9  14     7431.64     7367.74    217.18 o
  -9   9  15    39463.31    39558.77    873.81 o
  -9   9  16      550.80      525.37     77.03 o
  -9   9  17    43355.34    43520.44    954.73 o
  -9   9  18     4892.61     4944.03    188.64 o
  -9   9  19      102.24       73.60     48.80 o
  -9   9  20     9533.07     9563.49    305.18 o
  -9   9  21     6072.17     6155.49    238.11 o
  -9   9  22      179.11      248.33     81.34 o
  -9   9  23    10026.29    10059.20    343.61 o
  -9   9  24     8737.24     8395.75    318.41 o
  -9   9  25     1461.71     1499.83    185.38 o
  -9   9  26     7500.98     7709.08    305.78 o
  -9   9  27     3441.95     3423.84    185.97 o
  -9   9  28      183.79       60.58    121.17 o
  -9   9  29    15651.40    15999.04    448.95 o
  -9   9  30     1956.94     2000.99    325.93 o
  -9  11   1     7623.93     7496.16    227.96 o
  -9  11   2     8574.24     8725.78    252.68 o
  -9  11   3    43703.92    44278.97   1079.17 o
  -9  11   4      579.21      678.69     92.51 o
  -9  11   5     7649.81     7707.08    273.23 o
  -9  11   6    17932.12    18719.11    529.39 o
  -9  11   7     7066.76     7284.57    369.99 o
  -9  11   8    30443.07    30299.36    973.28 o
  -9  11   9    16856.69    16400.93    525.87 o
  -9  11  10     6437.38     6652.99    725.55 o
  -9  11  11    11582.04    11451.17    608.93 o
  -9  11  12    16038.82    15621.77    536.92 o
  -9  11  13        8.76       42.07     84.13 o
  -9  11  14     2655.95     2909.70    221.67 o
  -9  11  15    14956.75    14567.14    413.47 o
  -9  11  16       23.74       78.93     40.26 o
  -9  11  17     8912.12     9239.45    278.90 o
  -9  11  18     6892.59     6820.13    231.52 o
  -9  11  19      489.17      546.10     59.15 o
  -9  11  20    16018.70    16013.01    423.32 o
  -9  11  21     7324.64     7240.65    258.48 o
  -9  11  22     1097.60     1044.84    132.13 o
  -9  11  23    13276.41    12991.52    376.67 o
  -9  11  24     8974.28     8722.45    312.19 o
  -9  11  25     1460.40     1653.87    179.46 o
  -9  11  26     5022.79     4947.49    245.44 o
  -9  11  27     1962.85     1944.50    167.91 o
  -9  13   1     3557.57     3726.65    143.78 o
  -9  13   2     5515.28     5734.90    231.90 o
  -9  13   3     9054.20     9355.23    390.66 o
  -9  13   4      307.64      341.59    119.33 o
  -9  13   5     6327.95     6546.06    372.45 o
  -9  13   6    12344.73    12724.04    552.27 o
  -9  13   7     1197.45     1188.97    110.35 o
  -9  13   8    20653.78    20708.59    929.99 o
  -9  13   9    11959.88    12388.69    411.97 o
  -9  13  10     1508.80     1580.87    180.90 o
  -9  13  11     6666.27     6583.06    361.95 o
  -9  13  12    12025.88    12120.54    482.54 o
  -9  13  13      708.15      716.01    467.08 o
  -9  13  14     6238.59     6328.95    295.01 o
  -9  13  15     3319.77     3061.94    208.69 o
  -9  13  16      239.76      194.08    132.91 o
  -9  13  17     6619.23     6334.87    344.90 o
  -9  13  18     4682.72     4973.97    241.26 o
  -9  13  19      656.51      529.77     76.27 o
  -9  13  20    11995.97    11880.34    435.83 o
  -9  13  21     4189.93     4405.27    195.19 o
  -9  13  22      814.24      789.54    110.89 o
  -9  13  23     7509.52     7613.93    272.58 o
  -9  13  24     4779.93     4755.93    211.68 o
  -9  13  25       79.59       11.64     29.39 o
  -9  15   1     2710.10     2792.99    199.17 o
  -9  15   2     4284.74     4345.06    215.39 o
  -9  15   3     2125.42     2163.21    264.81 o
  -9  15   4      676.05      731.05    174.87 o
  -9  15   5     3902.48     3910.90    274.63 o
  -9  15   6    12643.61    12747.33    862.27 o
  -9  15   7      185.37      349.02    148.79 o
  -9  15   8    10850.63    10898.91    725.35 o
  -9  15   9     8905.34     8853.53    412.69 o
  -9  15  10      548.24      474.77    125.22 o
  -9  15  11     1608.78     1698.71    175.26 o
  -9  15  12    16133.32    16743.60    639.55 o
  -9  15  13      914.29     1078.38    137.74 o
  -9  15  14     9325.66     8817.60    743.60 o
  -9  15  15      940.86     1194.89    186.24 o
  -9  15  17     3655.81     3888.21    281.29 o
  -9  15  18     4575.96     4547.47    259.68 o
  -9  15  20     7228.66     7299.87    338.61 o
  -9  15  21     1202.41     1049.17    132.61 o
  -9  15  22      113.36      159.81     81.91 o
  -9  17   1     1984.62     1866.99    156.86 o
  -9  17   2     3686.13     3576.88    225.87 o
  -9  17   3      434.04      516.31    103.02 o
  -9  17   4     1438.92     1630.18    215.31 o
  -9  17   5      249.34      285.71    270.84 o
  -9  17   6    13553.55    13185.15    576.53 o
  -9  17   7      119.52      153.77    113.38 o
  -9  17   8     6693.30     6691.72    478.99 o
  -9  17   9     5382.42     5541.74    439.20 o
  -9  17  11     1908.30     1984.49    171.79 o
  -9  17  12     5203.17     5367.61    291.19 o
  -9  17  13      215.96      320.16    217.31 o
  -9  17  14     6716.15     6432.02    342.37 o
  -9  17  15      141.60       48.40     96.80 o
  -9  17  16       74.66       77.38     97.98 o
  -9  17  17     1296.99     1244.33    221.73 o
  -9  19   1        1.62       80.74    161.47 o
  -9  19   2     3363.03     3095.74    339.47 o
  -9  19   3     1633.97     1580.47    284.77 o
  -9  19   4      431.48      470.92    191.46 o
  -9  19   5      480.94      494.24    156.18 o
  -9  19   6     4485.41     4528.57    470.82 o
  -9  19   7      114.02       62.73    125.46 o
  10   0   0   113838.50   114738.61   2584.24 o
  10   0   2     3198.81     3219.90    109.25 o
  10   0   4   116385.82   116691.50   2526.14 o
  10   0   6    84622.59    83109.82   1862.18 o
  10   0   8    13979.88    13684.85    356.97 o
  10   0  10    24198.39    23885.77    556.17 o
  10   0  12   112647.57   113976.75   2395.31 o
  10   0  14    59458.14    59516.15   1330.88 o
  10   0  16    23715.36    23638.92    559.57 o
  10   0  18    63290.34    63433.24   1349.24 o
  10   0  20    19916.60    19270.04    481.41 o
  10   0  22     1703.16     1646.95    108.51 o
  10   0  24    28240.76    28381.74    641.05 o
  10   0  26    22913.50    22904.34    596.74 o
  10   0  28       47.20       75.99    110.06 o
  10   0  30    16807.97    16371.65    476.55 o
  10   0  32    10587.41    10503.01    402.42 o
  10   2   0   254432.36   255266.65   5821.99 o
  10   2   1      198.00      198.00     17.56 o
  10   2   2     7277.79     7514.79    227.28 o
  10   2   3      683.98      641.28     30.82 o
  10   2   4    97598.06    98540.63   2300.33 o
  10   2   5       69.92       58.21     22.34 o
  10   2   6   171238.89   170521.32   3729.88 o
  10   2   7      266.66      277.99     30.89 o
  10   2   8    32595.16    32228.96    740.83 o
  10   2   9    16495.67    16472.79    400.33 o
  10   2  10    23570.44    23352.81    552.20 o
  10   2  11      515.19      475.63     36.35 o
  10   2  12    56969.77    57925.23   1270.52 o
  10   2  13     8099.23     7837.50    219.79 o
  10   2  14    29962.43    29686.55    675.21 o
  10   2  15      299.21      241.05     32.59 o
  10   2  16    18673.18    18806.27    445.11 o
  10   2  17      143.16      117.97     34.74 o
  10   2  18    65948.64    65854.55   1449.86 o
  10   2  19     1443.59     1430.23     71.35 o
  10   2  20    29291.00    29379.81    662.46 o
  10   2  21     1211.70     1074.52     61.50 o
  10   2  22     1328.31     1423.51     82.57 o
  10   2  23      790.68      799.52     60.50 o
  10   2  24    28162.54    28098.95    630.32 o
  10   2  25      845.70      785.88     93.40 o
  10   2  26    19124.15    19039.15    455.85 o
  10   2  27      406.88      406.29     54.21 o
  10   2  28        6.96       91.20    146.14 o
  10   2  29       64.85      211.84    118.77 o
  10   2  30    16448.06    16736.28    444.09 o
  10   2  32     9797.08     9775.75    337.60 o
  10   4   0   133625.09   131176.13   2804.93 o
  10   4   1    18538.60    18232.71    532.19 o
  10   4   2     2443.35     2615.01     96.23 o
  10   4   3     4471.21     4376.26    128.77 o
  10   4   4    49201.59    49482.90   1126.24 o
  10   4   5     1989.88     1935.32    105.64 o
  10   4   6    92250.63    91407.76   2038.78 o
  10   4   7      131.19      203.21     22.99 o
  10   4   8     9800.50     9682.59    255.87 o
  10   4   9    16395.79    16569.93    406.38 o
  10   4  10    46549.59    45849.27   1025.09 o
  10   4  11       70.58       85.51     56.16 o
  10   4  12   107082.32   107662.97   2248.07 o
  10   4  13    13146.50    12984.87    345.64 o
  10   4  14    37948.84    37603.23    848.49 o
  10   4  15     1414.39     1553.33     98.58 o
  10   4  16     9302.89     9526.90    256.57 o
  10   4  17      201.25      219.38     33.49 o
  10   4  18    42163.17    41996.72    950.89 o
  10   4  19      645.70      609.61     54.77 o
  10   4  20    20520.34    20314.68    482.60 o
  10   4  21     4951.42     4721.99    160.18 o
  10   4  22     1522.71     1483.26     79.31 o
  10   4  23     1901.66     1960.81    137.14 o
  10   4  24    23099.74    23053.38    542.14 o
  10   4  25      183.36       89.33     38.41 o
  10   4  26    17258.13    17004.42    423.83 o
  10   4  27      850.06      957.21     78.53 o
  10   4  28       16.32       48.72     97.44 o
  10   4  29      254.39      305.34     93.09 o
  10   4  30    11010.86    10956.13    352.15 o
  10   6   0    49542.81    49605.33   1603.89 o
  10   6   1     5230.57     5080.37    167.80 o
  10   6   2      379.23      415.38     42.24 o
  10   6   3      837.48      998.93    157.52 o
  10   6   4    44545.36    44996.92   1124.19 o
  10   6   5     1069.51     1065.34     52.82 o
  10   6   6    85403.02    84956.25   1970.30 o
  10   6   7     6205.81     6429.02    191.59 o
  10   6   8    16145.79    16451.49    458.31 o
  10   6   9    30493.39    30414.47    693.28 o
  10   6  10    22006.29    21646.77    510.02 o
  10   6  11     1144.02     1139.59     61.58 o
  10   6  12    62195.07    63372.02   1384.90 o
  10   6  13     8073.94     7846.15    225.18 o
  10   6  14    10254.71    10320.69    280.03 o
  10   6  15     1024.88     1163.81     63.61 o
  10   6  16     6101.30     6191.88    187.46 o
  10   6  17     2260.10     2113.91    101.29 o
  10   6  18    26992.91    26750.23    619.06 o
  10   6  20    19453.07    19789.70    486.72 o
  10   6  21     6811.54     6874.03    220.00 o
  10   6  22      401.03      322.70     56.98 o
  10   6  23     1134.76      997.74     67.96 o
  10   6  24    15944.08    15823.38    397.06 o
  10   6  25     1375.01     1383.06     94.91 o
  10   6  26    16902.44    17083.60    428.53 o
  10   6  27     3111.56     3111.51    159.75 o
  10   6  28       36.08        5.65     27.69 o
  10   6  29      897.75      828.66     86.49 o
  10   6  30     6264.97     6368.61    255.40 o
  10   8   0    53108.54    52078.55   1553.94 o
  10   8   1    18446.48    19192.19    662.45 o
  10   8   2    10648.62    10361.95    268.56 o
  10   8   3    52520.08    51956.12   1428.41 o
  10   8   4    19029.19    18848.85    482.16 o
  10   8   5     3351.29     3198.41    132.25 o
  10   8   6    42161.42    42259.55   1057.92 o
  10   8   7    13021.34    12592.96    319.41 o
  10   8   8    18311.65    18634.60    532.78 o
  10   8   9     3758.20     3984.89    148.43 o
  10   8  10    23221.94    23324.19    565.68 o
  10   8  11     1689.83     1786.01     94.26 o
  10   8  12    57698.59    57689.02   1298.81 o
  10   8  13     4089.72     4021.62    144.22 o
  10   8  14     6067.74     6211.05    190.90 o
  10   8  15    18676.31    18540.78    449.86 o
  10   8  16     3236.05     3292.03    132.34 o
  10   8  17     3642.98     3668.43    144.55 o
  10   8  18    12409.74    12650.85    339.63 o
  10   8  19     7546.37     7456.24    236.08 o
  10   8  20    16139.37    16211.29    412.50 o
  10   8  21    10736.88    11234.92    323.71 o
  10   8  22      512.03      418.87     92.49 o
  10   8  23     2042.36     1890.67    152.80 o
  10   8  24    19095.72    18807.60    463.97 o
  10   8  26    11161.73    11515.71    330.40 o
  10   8  27     5405.94     5361.69    212.84 o
  10   8  28        4.99       44.31     88.62 o
  10   8  29     1895.22     1859.93    139.07 o
  10  10   0    28019.30    28432.31    696.93 o
  10  10   1    10659.69    11038.64    344.70 o
  10  10   2      104.13      149.05     37.66 o
  10  10   3    14034.27    13546.45    373.86 o
  10  10   4    11031.54    10982.74    306.89 o
  10  10   5      143.76      145.03     21.69 o
  10  10   6    21215.19    20899.55    607.92 o
  10  10   7    16628.17    16693.03    519.71 o
  10  10   8    16163.65    16196.65    413.85 o
  10  10   9    15789.04    15737.54    409.88 o
  10  10  10    10802.42    10964.11    294.07 o
  10  10  11     3493.38     3360.76    120.72 o
  10  10  12    27069.29    27434.90    643.20 o
  10  10  13     1930.46     2029.34     94.18 o
  10  10  14     6864.83     6897.32    205.81 o
  10  10  15    20306.18    20729.22    502.07 o
  10  10  16     1483.08     1486.32     85.05 o
  10  10  17     4770.28     4783.88    170.32 o
  10  10  18    11860.23    11911.61    327.62 o
  10  10  19     3005.22     2932.86    136.94 o
  10  10  20    12244.31    11970.17    334.36 o
  10  10  21     5980.56     5765.58    217.64 o
  10  10  22       37.42       34.21     68.43 o
  10  10  23      735.27      786.94     97.79 o
  10  10  24     9459.88     9728.51    311.90 o
  10  10  25     1371.50     1499.83    113.33 o
  10  10  26     7011.37     7188.75    258.49 o
  10  10  27     5613.96     6077.04    226.14 o
  10  12   0    19260.20    19452.35    569.74 o
  10  12   1    16691.45    16454.16    465.73 o
  10  12   2     2449.29     2494.71    152.03 o
  10  12   3    28180.91    27214.00    848.32 o
  10  12   4    10071.32    10089.81    487.63 o
  10  12   5       57.62       64.09     24.47 o
  10  12   6    15494.00    15376.91    541.73 o
  10  12   7    11547.98    11539.00    351.33 o
  10  12   8     7258.91     7086.95    211.84 o
  10  12   9     9108.17     9369.20    258.62 o
  10  12  10     1084.92     1075.72     70.83 o
  10  12  11     1338.60     1439.15     83.18 o
  10  12  12    12242.83    12292.88    324.18 o
  10  12  13     1248.19     1338.88     82.10 o
  10  12  14     3714.01     3604.36    134.12 o
  10  12  15    16075.02    15987.73    392.32 o
  10  12  16     2232.37     2143.98    110.62 o
  10  12  17     2687.13     2662.25    133.83 o
  10  12  18     8294.23     8406.40    262.88 o
  10  12  19     2659.52     2438.75    130.91 o
  10  12  20     6345.16     6341.26    233.16 o
  10  12  21     7040.93     7021.08    248.39 o
  10  12  23     4079.71     4020.69    188.99 o
  10  12  24     3055.16     3125.42    170.40 o
  10  14   0     9418.28     9296.67    354.03 o
  10  14   1     9071.67     8840.89    329.78 o
  10  14   2      686.97      651.67     87.06 o
  10  14   3    17420.78    16915.93    506.82 o
  10  14   4     5494.02     5435.21    209.89 o
  10  14   5      226.13      209.34     50.80 o
  10  14   6     8643.19     8831.57    301.33 o
  10  14   7    15501.66    15877.27    468.56 o
  10  14   8      839.63      809.50     71.58 o
  10  14   9    14578.66    14794.04    373.64 o
  10  14  10      277.06      279.76     28.88 o
  10  14  11     2570.20     2604.49    126.97 o
  10  14  12     4908.02     4991.47    170.06 o
  10  14  13     3190.97     3299.41    133.70 o
  10  14  14    10469.37    10729.24    292.77 o
  10  14  15    15233.52    15215.89    381.66 o
  10  14  16       21.74       10.38     29.48 o
  10  14  17     2698.02     2746.55    134.73 o
  10  14  18     4610.63     4455.64    183.00 o
  10  14  19     4365.68     4594.77    188.91 o
  10  14  20     2867.04     2779.35    144.54 o
  10  14  21     7569.94     7515.46    259.75 o
  10  16   0     9569.84     9184.89    450.67 o
  10  16   1    11339.34    11086.54    419.84 o
  10  16   2      319.26      205.63     70.28 o
  10  16   3     8171.76     8015.82    272.46 o
  10  16   4     1960.58     2050.70    110.41 o
  10  16   5      993.87     1072.86     81.25 o
  10  16   6     3526.72     3781.95    179.04 o
  10  16   7     3502.78     3599.03    156.88 o
  10  16   8      737.94      822.81     73.36 o
  10  16   9     6284.45     6321.63    260.86 o
  10  16  10      291.10      325.92     59.68 o
  10  16  11      337.23      381.80     46.79 o
  10  16  12     1550.51     1348.46    106.09 o
  10  16  13     5145.09     4902.98    182.01 o
  10  16  14     3141.17     2958.27    129.91 o
  10  16  15     5076.97     4794.19    176.01 o
  10  16  16      896.11      816.69     71.57 o
  10  16  17     1359.67     1285.71     88.76 o
  10  18   0     1055.90     1105.99    134.36 o
  10  18   1     4579.07     4403.74    232.15 o
  10  18   2      665.34      730.12    113.68 o
  10  18   3     5530.24     5345.45    237.25 o
  10  18   4      246.61      240.67     76.80 o
  10  18   5     2164.74     2340.67    164.10 o
  10  18   6      932.01      809.30     90.28 o
  10  18   7     4688.64     4713.81    220.42 o
  10  18   8      417.20      409.98     82.25 o
  10  18   9    10116.33    10036.58    329.40 o
  11   1   0        2.06       45.95     23.03 o
  11   1   1   210807.19   210560.50   4597.58 o
  11   1   2     2076.36     2075.32     67.55 o
  11   1   3   179442.18   175904.90   3885.31 o
  11   1   4     4404.92     4289.63    122.24 o
  11   1   5     8620.88     8718.46    214.91 o
  11   1   6      495.73      541.27     29.27 o
  11   1   7    82152.62    81918.13   1818.59 o
  11   1   8     1805.44     1857.34     73.79 o
  11   1   9    71108.87    70626.65   1539.43 o
  11   1  10       62.62       90.71     24.73 o
  11   1  11     7989.53     7599.29    224.56 o
  11   1  12      890.91      863.20     50.51 o
  11   1  13    49925.44    48876.74   1114.88 o
  11   1  14     4066.20     3879.29    118.68 o
  11   1  15   125304.82   124483.09   2755.95 o
  11   1  16      892.00      847.89     57.19 o
  11   1  17     1105.50     1230.35     72.94 o
  11   1  18     1088.30     1099.27     56.69 o
  11   1  19    23254.39    23396.72    541.42 o
  11   1  20      952.71      865.52     53.94 o
  11   1  21    30303.59    30068.47    736.43 o
  11   1  22      420.40      384.52     60.44 o
  11   1  23    10677.20    10729.90    306.26 o
  11   1  25     2201.70     2154.30    104.81 o
  11   1  27    29672.34    29745.77    705.49 o
  11   1  29     6968.74     7017.09    229.44 o
  11   1  30      130.75       98.76     49.34 o
  11   1  31     3358.09     3608.82    193.15 o
  11   3   0     9020.87     8842.22    243.88 o
  11   3   1   125725.03   126604.31   3101.70 o
  11   3   2     1894.43     1735.18     76.70 o
  11   3   3    42018.52    42668.76   1038.99 o
  11   3   4     2129.13     2249.58     75.22 o
  11   3   5     8216.17     8243.38    210.27 o
  11   3   6     5523.36     5713.08    163.59 o
  11   3   7    80841.89    80423.69   1859.17 o
  11   3   8       17.54       51.36     35.57 o
  11   3   9    82556.61    82571.53   1780.84 o
  11   3  10     8017.99     8252.70    233.87 o
  11   3  11     5255.93     5008.77    172.01 o
  11   3  12      734.90      783.82     48.32 o
  11   3  13    35342.69    34742.76    784.25 o
  11   3  14       15.29       57.06     78.47 o
  11   3  15    69224.10    70592.05   1591.91 o
  11   3  16      285.75      275.46     40.63 o
  11   3  17     1550.40     1682.74     80.68 o
  11   3  18      566.75      561.93     45.74 o
  11   3  19    19881.38    19740.46    472.59 o
  11   3  20     2047.22     2029.21    100.04 o
  11   3  21    31707.26    31288.78    705.96 o
  11   3  22     2024.98     2109.78     97.54 o
  11   3  23     7409.31     7369.74    221.91 o
  11   3  24     2691.69     2906.18    123.41 o
  11   3  25     4179.65     4033.73    165.99 o
  11   3  27    23582.27    23596.33    577.76 o
  11   3  28      528.62      390.97     41.69 o
  11   3  29     8680.49     8966.65    349.40 o
  11   3  30      233.08      204.40    116.88 o
  11   3  31      637.71      645.26    122.08 o
  11   5   0     5541.58     5382.78    161.10 o
  11   5   1   107752.71   107964.39   2483.50 o
  11   5   2       27.44       73.37     18.32 o
  11   5   3   102171.57   101908.11   2188.20 o
  11   5   4     4230.19     4288.37    130.20 o
  11   5   5     2978.44     3164.87    120.92 o
  11   5   6    24047.62    23696.81    542.73 o
  11   5   7    58585.19    57955.84   1349.93 o
  11   5   8      127.10      114.74     26.18 o
  11   5   9    43366.13    43375.39    968.21 o
  11   5  10    13149.75    13296.93    341.54 o
  11   5  11      547.84      531.64     51.89 o
  11   5  12      509.69      573.50     63.50 o
  11   5  13    35403.91    35461.37    800.98 o
  11   5  14     1828.88     1716.61     93.22 o
  11   5  15    50215.53    50459.68   1093.82 o
  11   5  16     2148.42     2137.60    100.45 o
  11   5  17     9296.78     9401.14    265.36 o
  11   5  18     8552.74     8316.57    237.91 o
  11   5  19    10164.31    10130.39    278.04 o
  11   5  20     2116.48     2044.11     93.15 o
  11   5  21    41340.23    41477.06    936.82 o
  11   5  22     2548.93     2715.21    124.25 o
  11   5  23     7420.57     7557.37    229.97 o
  11   5  24     3615.09     3688.13    147.46 o
  11   5  25     3088.17     3126.88    136.43 o
  11   5  27    18922.96    19430.40    485.43 o
  11   5  28      999.96     1024.02     83.89 o
  11   5  29     5738.35     5761.12    237.05 o
  11   5  30     1032.49      758.73     90.96 o
  11   7   0     1295.04     1302.15    243.61 o
  11   7   1    49781.97    47966.50   1043.00 o
  11   7   2     7938.44     7788.93    223.84 o
  11   7   3    10859.41    11396.61    360.83 o
  11   7   4     9710.36     9767.10    270.01 o
  11   7   5      322.24      262.38     64.00 o
  11   7   6     8452.41     8411.72    249.37 o
  11   7   7    57205.78    57163.37   1318.40 o
  11   7   8      465.38      511.82     51.32 o
  11   7   9    74101.63    74040.71   1629.83 o
  11   7  10    13227.32    13259.01    337.50 o
  11   7  11      102.59      118.19     31.06 o
  11   7  12    15682.72    15698.29    390.34 o
  11   7  13    20091.80    20039.88    508.25 o
  11   7  14       24.25       45.68     60.85 o
  11   7  15    14287.10    14523.89    362.23 o
  11   7  16     2858.71     3094.41    129.10 o
  11   7  17     9109.32     8824.92    260.08 o
  11   7  18     7070.70     7211.38    228.03 o
  11   7  19     4569.04     4624.38    174.51 o
  11   7  20      662.21      609.31     69.19 o
  11   7  21    41538.82    41322.03    911.94 o
  11   7  22     4119.84     3839.64    167.51 o
  11   7  23     1532.48     1530.17     92.35 o
  11   7  24     4362.08     4462.63    173.83 o
  11   7  25     4262.50     4358.30    182.63 o
  11   7  26      150.84      142.46    120.72 o
  11   7  27    12201.28    12348.10    348.46 o
  11   7  28     1150.55     1251.25     95.09 o
  11   7  29     6708.54     6922.60    263.33 o
  11   9   0    23975.43    23578.37    801.95 o
  11   9   1    24412.37    25161.97    949.81 o
  11   9   2      418.74      434.47     48.87 o
  11   9   3    27903.09    27643.83    800.93 o
  11   9   4    22309.31    21959.50    727.97 o
  11   9   5     1678.91     1752.21    116.10 o
  11   9   6    15251.30    15564.54    455.12 o
  11   9   7    23887.30    23883.78    579.06 o
  11   9   8     1236.42     1206.80    121.50 o
  11   9   9    34430.31    34636.97    838.12 o
  11   9  10    17035.95    16991.12    526.40 o
  11   9  11        2.44       58.58     30.08 o
  11   9  12    13316.26    13279.63    357.72 o
  11   9  13    12500.39    12497.15    330.21 o
  11   9  14      179.52      130.79     45.16 o
  11   9  15    22924.25    22994.17    538.11 o
  11   9  16     5772.63     5765.91    190.47 o
  11   9  17     3906.22     4098.00    154.83 o
  11   9  18     7728.77     7490.17    233.37 o
  11   9  19     2706.09     2668.04    124.89 o
  11   9  20        1.23       47.58     95.16 o
  11   9  21    18602.78    18547.44    456.60 o
  11   9  22     3641.81     3705.10    177.72 o
  11   9  23     4864.06     4670.23    211.93 o
  11   9  24     4360.90     4304.74    208.39 o
  11   9  25      618.44      619.83     94.97 o
  11   9  26      980.84      829.00    118.12 o
  11   9  27     7743.78     7810.22    267.78 o
  11  11   0    19626.61    19466.33    522.50 o
  11  11   1    20037.58    19769.07    480.66 o
  11  11   2     1476.61     1384.39     85.22 o
  11  11   3    14616.64    15147.35    535.03 o
  11  11   4    25136.85    24413.42    916.17 o
  11  11   5       59.60       34.61     69.21 o
  11  11   6     4211.69     4159.15    166.07 o
  11  11   7    20705.54    20628.08    722.27 o
  11  11   8       28.47       25.39     50.78 o
  11  11   9    27378.55    26968.47    849.05 o
  11  11  10    10400.62    10411.85    304.98 o
  11  11  11     1097.05     1103.26     66.27 o
  11  11  12    16036.78    15791.44    384.27 o
  11  11  13     3982.94     4043.37    141.91 o
  11  11  14      916.20      934.52     67.56 o
  11  11  15    14906.84    15271.78    383.67 o
  11  11  16    18957.80    18689.83    468.03 o
  11  11  17     3771.60     3868.71    159.68 o
  11  11  18    11606.47    11914.28    334.37 o
  11  11  19     1641.99     1605.23    128.60 o
  11  11  20       11.78       32.63     65.26 o
  11  11  21    10626.06    10590.17    318.45 o
  11  11  22     2935.77     2822.27    155.17 o
  11  11  23     2503.44     2549.33    148.27 o
  11  11  24     8181.02     7964.59    279.92 o
  11  11  25      529.94      465.92    100.58 o
  11  13   0     5701.16     5922.80    210.47 o
  11  13   1    24081.73    23941.00    743.00 o
  11  13   2     2104.35     2070.13    119.77 o
  11  13   3    13528.19    13149.88    428.67 o
  11  13   4    23274.98    23185.13    789.20 o
  11  13   6     7156.50     7176.11    272.06 o
  11  13   7     4644.35     4775.89    204.33 o
  11  13   8      165.45      128.11     42.18 o
  11  13   9     5719.65     5734.17    182.16 o
  11  13  10     7928.42     7878.75    229.23 o
  11  13  11     1112.92     1097.21     65.31 o
  11  13  12     7398.80     7444.93    222.57 o
  11  13  13     8245.90     8204.79    244.69 o
  11  13  14      209.58      217.95     48.06 o
  11  13  15    12979.11    13181.16    369.21 o
  11  13  16     8788.35     8696.50    264.17 o
  11  13  17      244.94      343.20    103.07 o
  11  13  18     5511.81     5198.41    203.81 o
  11  13  19     2324.29     2305.47    132.66 o
  11  13  20       85.91      160.42     53.45 o
  11  13  21     4377.33     4417.18    213.44 o
  11  13  22     1978.72     2244.52    156.15 o
  11  15   0     7014.01     6948.55    297.96 o
  11  15   1     6513.61     6703.03    258.67 o
  11  15   2      372.28      318.95     52.57 o
  11  15   3     5655.22     5731.44    182.30 o
  11  15   4    10438.47    10443.12    312.40 o
  11  15   5       36.51       28.31     56.61 o
  11  15   6     6163.05     6023.01    200.01 o
  11  15   7     2162.27     2069.79    140.45 o
  11  15   8       32.81       38.79     77.58 o
  11  15   9     2016.27     1948.03    103.37 o
  11  15  10     6338.99     6079.23    190.59 o
  11  15  11     3469.49     3603.89    158.03 o
  11  15  12     9674.76     9619.38    268.02 o
  11  15  14      106.25       23.81     47.61 o
  11  15  15     5990.34     6288.30    210.42 o
  11  15  16     4087.80     4139.26    164.18 o
  11  15  17      331.07      257.55     50.05 o
  11  15  18     7833.72     7831.51    248.83 o
  11  17   0     2102.43     1922.21    162.18 o
  11  17   1     3597.06     3456.64    274.11 o
  11  17   2      691.63      776.76    135.09 o
  11  17   3     1696.70     1665.71    197.41 o
  11  17   4     6921.96     7000.45    278.23 o
  11  17   5      249.97      379.15     88.63 o
  11  17   6     6696.26     6624.31    276.49 o
  11  17   7      527.07      502.85     99.29 o
  11  17   8      301.96      305.38     84.28 o
  11  17   9     1351.78     1451.59    125.27 o
  11  17  10     6780.04     7098.26    268.69 o
  11  17  11      631.53      701.84     77.88 o
  11  17  12     5224.95     5189.89    261.12 o
  11  17  13      458.10      378.29     97.87 o
  12   0   0    33239.84    34052.10    770.88 o
  12   0   2   111233.54   109783.53   2430.10 o
  12   0   4   176908.72   177786.59   3807.05 o
  12   0   6    14929.51    14855.25    375.65 o
  12   0   8     2702.52     2723.93    131.81 o
  12   0  10    63959.69    63278.87   1385.58 o
  12   0  12    74127.68    73441.20   1539.10 o
  12   0  14     2857.12     3008.78    141.66 o
  12   0  16    64481.52    65582.41   1398.77 o
  12   0  18    14075.43    14197.19    389.25 o
  12   0  20      255.96      384.00    110.65 o
  12   0  22    16446.39    16516.70    434.69 o
  12   0  24    27988.02    28050.38    651.87 o
  12   0  26     5747.23     5688.39    238.03 o
  12   0  28    14246.49    14437.39    422.28 o
  12   0  30    16069.29    15949.80    470.57 o
  12   2   0    78130.84    77094.80   1946.54 o
  12   2   1      195.89      230.97     27.37 o
  12   2   2    42354.04    41360.62    934.82 o
  12   2   3     3082.83     2966.66     96.74 o
  12   2   4    93922.65    95382.74   2159.40 o
  12   2   5      109.86      158.17     27.00 o
  12   2   6    19947.95    19951.39    481.31 o
  12   2   7    22662.25    22178.41    518.03 o
  12   2   8     4025.40     4333.01    138.30 o
  12   2   9     2858.09     2855.74    104.76 o
  12   2  10    81334.23    80800.96   1783.74 o
  12   2  11     1371.62     1431.30     74.84 o
  12   2  12    46395.50    45861.91   1008.94 o
  12   2  13       33.26       32.06     23.39 o
  12   2  14     5142.13     5207.12    169.12 o
  12   2  15     1017.17      869.78     73.83 o
  12   2  16    63572.28    63305.48   1370.78 o
  12   2  17      175.26      129.38     56.22 o
  12   2  18    49652.36    49811.60   1103.99 o
  12   2  19     1225.67     1155.03     63.01 o
  12   2  20     1567.49     1542.61     79.68 o
  12   2  21     3438.66     3373.60    128.92 o
  12   2  22    15944.15    16105.50    395.67 o
  12   2  23     1122.89     1157.69     75.76 o
  12   2  24    23180.47    23295.58    536.73 o
  12   2  25      361.59      418.20     55.74 o
  12   2  26     2647.53     2721.53    126.70 o
  12   2  28    11763.96    12078.62    367.42 o
  12   2  30    14933.13    15122.07    416.74 o
  12   4   0    19444.61    19272.70    611.68 o
  12   4   1       84.71      172.67     27.94 o
  12   4   2    53282.57    52297.45   1381.80 o
  12   4   3     2907.42     2852.15    103.95 o
  12   4   4   154146.00   151577.98   3467.16 o
  12   4   5     3026.06     3206.86    100.66 o
  12   4   6    56789.87    55818.64   1325.99 o
  12   4   7     4236.65     4346.26    133.91 o
  12   4   8    10471.79    10634.75    281.99 o
  12   4   9      406.15      511.39     40.62 o
  12   4  10    69498.82    69997.20   1571.13 o
  12   4  11     4913.54     5000.12    163.76 o
  12   4  12    48271.23    48216.02   1065.17 o
  12   4  13     2058.43     2094.68    104.37 o
  12   4  14       49.81      128.09     29.71 o
  12   4  15     4185.03     4235.27    150.24 o
  12   4  16    29520.24    29586.08    676.57 o
  12   4  17      360.94      305.44     32.40 o
  12   4  18    30160.92    30277.40    710.80 o
  12   4  19     2554.33     2447.93    101.80 o
  12   4  20       68.46      102.67     42.16 o
  12   4  21     2529.93     2514.80    110.81 o
  12   4  22    20716.82    20938.14    495.31 o
  12   4  23      608.80      623.61     61.21 o
  12   4  24    21225.30    20676.65    502.08 o
  12   4  25      894.23      866.06    108.39 o
  12   4  26     1893.50     1808.90    102.93 o
  12   4  27       91.20       31.88     63.76 o
  12   4  28     7223.45     7322.50    244.91 o
  12   4  29       45.80       29.02     58.05 o
  12   4  30    12237.20    12073.97    372.15 o
  12   6   0    19881.97    19738.47    474.61 o
  12   6   1     8585.56     8508.20    228.43 o
  12   6   2      292.28      578.75     38.34 o
  12   6   3     7435.41     7434.94    209.74 o
  12   6   4    32202.72    32994.15    742.75 o
  12   6   5      219.43      288.97     40.62 o
  12   6   6    51162.87    51089.79   1175.16 o
  12   6   7    47127.61    45923.79   1071.52 o
  12   6   8    21589.53    21401.25    516.79 o
  12   6   9     5534.52     5554.78    182.01 o
  12   6  10    47948.75    48664.49   1067.80 o
  12   6  11     6380.12     6317.77    200.95 o
  12   6  12    28380.65    28186.78    653.19 o
  12   6  13     2290.84     2411.40    113.52 o
  12   6  14      473.89      464.43     71.38 o
  12   6  15     1238.63     1349.46     89.10 o
  12   6  16    25150.01    24712.17    584.33 o
  12   6  17      272.45      303.89     61.76 o
  12   6  18    34949.42    35011.57    784.89 o
  12   6  19     9649.33     9752.46    273.39 o
  12   6  20      344.63      251.36     32.92 o
  12   6  21     6773.04     6790.86    215.29 o
  12   6  22    19828.79    20141.02    479.94 o
  12   6  23      683.17      743.96     62.18 o
  12   6  24    12589.47    12217.69    328.91 o
  12   6  25     3332.70     3211.92    151.36 o
  12   6  26     1207.37     1353.31     94.95 o
  12   6  27      919.97      945.50     79.31 o
  12   6  28     3081.17     3005.92    155.38 o
  12   6  29      550.33      594.64     75.48 o
  12   8   0    12703.91    12432.61    584.42 o
  12   8   1    17412.38    17931.96    666.24 o
  12   8   2     5314.63     5368.14    182.74 o
  12   8   3     4941.97     4758.32    166.88 o
  12   8   4    61917.25    61789.75   1630.29 o
  12   8   5     6724.10     6365.55    232.14 o
  12   8   6    45120.02    45002.91   1240.16 o
  12   8   7    14171.23    14032.84    556.45 o
  12   8   8    10288.03    10309.38    275.98 o
  12   8   9       17.38      121.93     93.22 o
  12   8  10    34340.89    34480.60    779.57 o
  12   8  11     1078.39     1154.96     75.63 o
  12   8  12    15152.81    15076.82    388.42 o
  12   8  13    17289.49    16989.79    419.79 o
  12   8  14      570.45      554.87     79.77 o
  12   8  15     8687.61     8731.10    257.40 o
  12   8  16    15150.34    15044.22    386.40 o
  12   8  17     1692.25     1522.59     89.89 o
  12   8  18    24243.70    24481.95    578.98 o
  12   8  19     7154.59     7020.41    232.82 o
  12   8  20     2022.73     2129.88    116.91 o
  12   8  21     3257.81     3198.68    150.14 o
  12   8  22    15379.44    15141.36    402.57 o
  12   8  24    11318.93    10974.10    309.59 o
  12   8  25     5249.63     5456.11    213.21 o
  12   8  26     1226.47     1238.80    124.35 o
  12   8  27     3627.10     3531.63    172.99 o
  12  10   0     3953.78     4000.46    153.51 o
  12  10   1    20132.29    19994.64    674.39 o
  12  10   2     5645.75     5351.71    221.67 o
  12  10   3        9.60        3.23     11.71 o
  12  10   4    25946.45    25277.75    810.95 o
  12  10   5    17520.11    17773.60    470.21 o
  12  10   6    22684.66    22533.06    535.48 o
  12  10   7    14238.10    13999.57    521.18 o
  12  10   8     2183.05     2123.36     97.87 o
  12  10   9     9476.93     9321.96    302.54 o
  12  10  10    23063.26    23123.25    664.16 o
  12  10  11      730.61      694.39     58.31 o
  12  10  12     7398.15     7329.81    242.20 o
  12  10  13    12784.71    12895.71    338.91 o
  12  10  14        4.98       36.89     46.21 o
  12  10  15     2106.49     2072.39    105.54 o
  12  10  16    14974.74    14758.11    377.69 o
  12  10  17     3247.64     3211.38    137.88 o
  12  10  18    14341.37    14078.75    367.02 o
  12  10  19     5848.49     5748.67    202.05 o
  12  10  20       20.37       62.06     81.98 o
  12  10  21     2115.05     1998.13    120.86 o
  12  10  22    10682.32    11314.10    337.87 o
  12  10  23       61.58       22.58     50.60 o
  12  10  24     6865.38     7021.08    266.01 o
  12  10  25     4385.76     4436.08    200.62 o
  12  10  26     1317.27     1286.11    100.58 o
  12  12   0     4661.59     4752.07    173.86 o
  12  12   1    34389.17    34487.26    968.27 o
  12  12   2     5486.32     5497.83    205.26 o
  12  12   3     2085.59     2060.55    119.23 o
  12  12   4    11599.87    11666.75    344.55 o
  12  12   5    10691.68    10860.32    414.49 o
  12  12   6     4772.14     4855.40    205.11 o
  12  12   7     3060.26     3104.46    146.58 o
  12  12   8     1416.76     1683.08    137.41 o
  12  12   9     8630.21     8920.74    385.43 o
  12  12  10     8065.46     7870.77    258.29 o
  12  12  11     1132.46     1001.59     92.08 o
  12  12  12     8578.80     8501.55    247.32 o
  12  12  13    22901.50    22879.72    606.86 o
  12  12  14       77.03       94.77     93.34 o
  12  12  15     8745.88     8579.40    245.28 o
  12  12  16     4633.39     4749.28    172.37 o
  12  12  17      656.22      558.23     53.80 o
  12  12  18     5206.35     5230.14    200.47 o
  12  12  19     3881.31     3772.30    167.54 o
  12  12  20     1475.16     1548.14    104.64 o
  12  12  21     3196.83     3105.72    171.92 o
  12  12  22     1456.38     1351.65    124.78 o
  12  12  23      249.21      382.39     71.08 o
  12  14   0     4225.16     4004.58    176.75 o
  12  14   1    18789.62    18745.72    577.34 o
  12  14   2     3226.46     3029.74    151.33 o
  12  14   3     1762.92     1751.94    118.37 o
  12  14   4    10462.18    10536.94    334.01 o
  12  14   5     5470.32     5487.58    217.06 o
  12  14   6     3638.45     3655.86    174.75 o
  12  14   7     6867.50     6928.59    243.68 o
  12  14   8      463.58      480.11     58.38 o
  12  14   9     5103.89     5055.42    181.01 o
  12  14  10     3007.24     2931.86    126.18 o
  12  14  11      559.97      642.34     58.47 o
  12  14  12     7111.90     7105.58    217.92 o
  12  14  13    12240.27    12520.44    328.19 o
  12  14  14        6.08       53.60    107.21 o
  12  14  15     3514.01     3498.16    148.70 o
  12  14  16     5152.71     5401.28    196.61 o
  12  14  17     2116.43     2250.78    126.26 o
  12  14  18     4284.09     4480.46    185.23 o
  12  14  19     6642.75     6549.66    245.97 o
  12  14  20      169.86      152.81     46.71 o
  12  16   0     3346.69     3146.18    326.10 o
  12  16   1     8710.92     8954.67    512.35 o
  12  16   2     1433.80     1527.51    112.73 o
  12  16   3     3486.60     3446.73    160.15 o
  12  16   4     1356.10     1354.71    100.68 o
  12  16   5      772.50      788.21     74.70 o
  12  16   6      348.51      299.27     77.07 o
  12  16   7    10128.50    10052.55    342.26 o
  12  16   8      452.95      568.85    138.95 o
  12  16   9     5758.98     6059.07    244.06 o
  12  16  10     1194.07     1130.88    104.06 o
  12  16  11      594.37      539.65     55.28 o
  12  16  12     3175.24     3245.32    145.49 o
  12  16  13     7315.16     7241.32    237.49 o
  12  16  14       44.60      108.86     60.18 o
  12  16  15     2513.01     2486.92    134.49 o
  12  18   0     1488.59     1442.14    177.74 o
  12  18   1     5567.66     5356.63    280.54 o
  12  18   2       38.31       98.11    123.36 o
  12  18   3     2204.60     2249.98    188.39 o
  12  18   4     1044.08      944.90    118.42 o
  12  18   5      870.17      821.88     87.99 o
  12  18   6     1056.66     1098.21    107.98 o
  12  18   7     8400.72     8311.25    295.39 o
  13   1   0     1334.59     1274.53     54.21 o
  13   1   1   116852.10   116465.27   2516.75 o
  13   1   2      729.45      810.43     78.63 o
  13   1   3      304.54      409.73     69.74 o
  13   1   4     2045.15     2110.91     70.18 o
  13   1   5    46524.66    45969.04   1016.33 o
  13   1   6     1157.64     1111.05     54.50 o
  13   1   7    73941.77    75008.17   1625.68 o
  13   1   8     2894.46     3039.98    102.60 o
  13   1   9    19065.31    18985.26    452.49 o
  13   1  10      194.16      250.44     41.66 o
  13   1  11    19135.05    19573.45    476.65 o
  13   1  12      442.77      404.56     38.92 o
  13   1  13    92652.50    91185.53   1943.95 o
  13   1  15    14987.38    15012.95    371.58 o
  13   1  16      994.81     1013.97     57.64 o
  13   1  17     8591.71     8621.32    239.20 o
  13   1  18      743.22      670.24     50.45 o
  13   1  19    30345.91    30444.41    708.76 o
  13   1  20      469.72      406.31     63.59 o
  13   1  21    17863.82    18031.77    448.59 o
  13   1  23      323.49      363.28     66.23 o
  13   1  24      706.99      711.89     65.80 o
  13   1  25    23665.01    23927.03    548.08 o
  13   1  27    15990.84    16172.04    403.07 o
  13   1  28        2.99       29.44     58.87 o
  13   1  29     1068.17     1076.05     88.38 o
  13   1  30      547.23      579.31     80.83 o
  13   3   0     2919.89     2691.13    103.33 o
  13   3   1    86528.66    87180.61   2100.61 o
  13   3   2     8137.93     7758.98    221.15 o
  13   3   3    10684.61    10221.55    260.49 o
  13   3   4    63386.26    62575.56   1357.42 o
  13   3   5    16205.54    16904.62    422.49 o
  13   3   6     4184.78     4081.50    160.40 o
  13   3   7    81387.87    80844.21   1750.78 o
  13   3   8     3606.79     3727.39    135.98 o
  13   3   9    17506.58    17527.41    434.52 o
  13   3  10       86.72      111.20     31.01 o
  13   3  11    16876.11    16870.02    417.78 o
  13   3  12        0.69        4.93     18.36 o
  13   3  13    60510.61    60562.13   1289.72 o
  13   3  14       95.97      182.96     40.46 o
  13   3  15    12402.06    12511.79    330.88 o
  13   3  16    10093.19    10230.87    291.52 o
  13   3  17     3791.90     3910.03    143.98 o
  13   3  18      311.45      237.29     39.91 o
  13   3  19    41970.25    42157.08   1003.37 o
  13   3  20     1557.14     1541.22     86.45 o
  13   3  21    15002.72    15337.65    391.07 o
  13   3  22     3572.03     3788.47    155.63 o
  13   3  23      446.83      462.19     64.83 o
  13   3  24      246.00      175.10     55.36 o
  13   3  25    17201.24    17111.55    431.89 o
  13   3  27    14127.14    14281.69    383.17 o
  13   3  28      182.61      170.26     69.92 o
  13   3  30     1118.80     1050.77     99.92 o
  13   5   0      414.46      435.06     81.60 o
  13   5   1    93489.04    92536.25   2267.53 o
  13   5   2     1674.58     1776.56     80.01 o
  13   5   3     4719.46     4909.90    160.20 o
  13   5   4    19352.77    19167.57    456.51 o
  13   5   5    47969.15    47955.86   1119.72 o
  13   5   6     1598.13     1747.55     70.10 o
  13   5   7    99633.71   100417.00   2335.76 o
  13   5   8    29601.68    29176.87    673.26 o
  13   5   9     3077.42     3235.47    124.36 o
  13   5  10     6645.11     6333.68    196.89 o
  13   5  11    24290.04    24211.81    570.26 o
  13   5  12      169.56      174.99     50.93 o
  13   5  13    56021.19    55761.42   1188.04 o
  13   5  14      201.95      172.00     52.83 o
  13   5  15    14316.66    14536.53    413.48 o
  13   5  16     8304.77     8253.36    246.70 o
  13   5  17     1780.51     1668.44    119.86 o
  13   5  18     3850.16     3743.02    140.86 o
  13   5  19    35936.97    35913.83    800.92 o
  13   5  20     1623.60     1654.00     87.25 o
  13   5  21    17740.51    18134.90    438.47 o
  13   5  22     3623.93     3627.85    145.51 o
  13   5  23      719.59      729.19     65.06 o
  13   5  24       75.64       82.49     37.37 o
  13   5  25    16710.24    17062.98    421.80 o
  13   5  26      512.85      453.68     52.39 o
  13   5  27     9576.70     9279.37    277.54 o
  13   5  28     1102.41     1032.40     79.86 o
  13   5  29      243.06      212.32     58.71 o
  13   7   0       45.83       83.54     36.52 o
  13   7   1    39964.20    39461.63   1057.72 o
  13   7   2     7670.09     7741.68    218.45 o
  13   7   3     6567.88     6520.65    194.68 o
  13   7   4    10802.81    10482.38    309.02 o
  13   7   5    25748.88    25397.51    677.21 o
  13   7   6     1317.81     1237.67     68.35 o
  13   7   7   119382.87   118722.24   2710.25 o
  13   7   8     3744.91     3738.43    123.52 o
  13   7   9     7981.94     7817.54    259.66 o
  13   7  10     8499.40     8643.27    262.15 o
  13   7  11     9184.28     9364.54    272.12 o
  13   7  12     1344.23     1389.58    112.12 o
  13   7  13    19267.93    19055.12    479.43 o
  13   7  14     4179.17     4241.06    166.04 o
  13   7  15    12268.35    12056.00    343.12 o
  13   7  16     5210.25     5154.16    200.77 o
  13   7  17     1871.56     1809.63    100.13 o
  13   7  18      433.91      419.33     83.51 o
  13   7  19    38324.74    38315.85    845.71 o
  13   7  20     1696.53     1529.31     99.84 o
  13   7  21    12819.31    12608.27    340.98 o
  13   7  22     4301.74     4210.05    174.07 o
  13   7  23     3193.83     3270.60    145.47 o
  13   7  24      780.05      772.84     87.94 o
  13   7  25     7910.46     7723.05    246.16 o
  13   7  26     1169.74     1154.90     87.01 o
  13   7  27     6866.63     6746.94    240.35 o
  13   7  28     1520.76     1565.24    112.89 o
  13   9   0      297.57      295.08     92.66 o
  13   9   1    33323.26    33173.13   1243.27 o
  13   9   2    12681.47    13054.07    522.90 o
  13   9   3     7904.90     7646.53    250.91 o
  13   9   4     5257.72     5364.22    287.23 o
  13   9   5    21312.35    20960.10    791.28 o
  13   9   6      110.11      137.98     33.70 o
  13   9   7    31357.50    31578.22    773.92 o
  13   9   8     5629.67     5816.28    206.16 o
  13   9   9       96.88      239.29     30.88 o
  13   9  10    14460.46    14228.46    364.30 o
  13   9  11     5838.79     5938.44    210.80 o
  13   9  12     1477.39     1396.43     90.84 o
  13   9  13    22480.31    22257.59    534.85 o
  13   9  14     5235.77     5377.86    207.74 o
  13   9  15    17386.09    17361.07    428.49 o
  13   9  16     8459.47     8235.40    248.06 o
  13   9  17      223.20      228.82     48.28 o
  13   9  18     2698.21     2618.93    125.19 o
  13   9  19    11039.92    10837.69    312.99 o
  13   9  20      763.37      766.05     82.75 o
  13   9  21     5904.44     5609.41    212.95 o
  13   9  22     6849.66     6755.59    239.67 o
  13   9  23      382.98      354.33    104.94 o
  13   9  24     3665.60     3842.23    187.12 o
  13   9  25     5060.45     4971.84    205.33 o
  13   9  26      569.39      545.96     69.05 o
  13  11   0      172.38      204.28     52.46 o
  13  11   1    22721.11    22680.11    596.10 o
  13  11   2    17983.48    17528.74    813.21 o
  13  11   3     4690.98     4484.72    214.83 o
  13  11   4     6159.05     6355.17    247.74 o
  13  11   5    10099.24    10184.96    328.01 o
  13  11   6       22.22       57.04     32.73 o
  13  11   7    23335.66    23304.90    586.56 o
  13  11   8     1658.92     1873.31    118.03 o
  13  11   9     2298.52     2365.82    109.80 o
  13  11  10    17200.86    16954.52    486.56 o
  13  11  11     1067.56     1016.57     83.77 o
  13  11  12     2111.26     2244.72    115.46 o
  13  11  13    10577.86    10449.11    284.05 o
  13  11  14     8990.96     8995.92    253.30 o
  13  11  15     6909.49     6941.90    222.69 o
  13  11  16     7734.67     7884.74    244.09 o
  13  11  17     1608.22     1503.76     93.41 o
  13  11  18       61.25      181.75     41.55 o
  13  11  19    14454.59    14670.94    381.08 o
  13  11  20     2436.17     2323.77    133.60 o
  13  11  21     7160.20     7332.48    255.74 o
  13  11  22     5573.69     5640.88    230.79 o
  13  11  24     2761.24     2761.46    166.18 o
  13  13   0       44.21      115.92     24.76 o
  13  13   1     8775.33     9048.49    337.16 o
  13  13   2    12606.90    12562.35    378.12 o
  13  13   3      111.15      111.93     27.61 o
  13  13   4    10402.06    10810.41    409.09 o
  13  13   5      799.29      756.74     70.58 o
  13  13   6      269.12      351.43     53.40 o
  13  13   7     4179.68     4217.57    206.53 o
  13  13   8     2658.88     2600.83    159.41 o
  13  13   9     2500.34     2431.23    175.22 o
  13  13  10    13308.31    13740.74    444.74 o
  13  13  11      170.78      112.56     61.45 o
  13  13  12     2950.03     2956.74    139.38 o
  13  13  13     8426.97     8346.51    263.57 o
  13  13  14     3328.26     3297.68    147.02 o
  13  13  15     1618.13     1586.00    100.19 o
  13  13  16     8736.06     8681.20    269.58 o
  13  13  17      166.22      203.70     54.14 o
  13  13  18      762.52      797.39     80.62 o
  13  13  19     2523.41     2545.74    144.99 o
  13  13  20     1037.30     1046.84    119.73 o
  13  13  21     2915.53     3071.32    163.94 o
  13  15   0        3.31      190.44    139.84 o
  13  15   1     5019.76     4993.14    206.00 o
  13  15   2    11778.68    12179.10    437.76 o
  13  15   3      183.97      239.98     53.52 o
  13  15   4     9980.89     9856.92    312.54 o
  13  15   5      263.69      167.93     58.24 o
  13  15   6      327.24      240.49     68.27 o
  13  15   7     3270.45     3300.08    147.70 o
  13  15   8     6432.62     6507.34    299.06 o
  13  15   9     3214.08     3447.20    180.76 o
  13  15  10    13326.04    13706.81    390.03 o
  13  15  11      177.18      118.63     72.03 o
  13  15  12      851.83      956.15     88.06 o
  13  15  13     6465.44     6797.51    228.14 o
  13  15  14     4085.16     4203.93    174.68 o
  13  15  15      755.16      680.88    105.42 o
  13  15  16     7530.77     7705.09    254.95 o
  13  17   0       37.72      126.65    127.88 o
  13  17   1     2245.81     2239.00    175.92 o
  13  17   2     4623.34     4622.85    254.14 o
  13  17   3       88.48       43.86     59.16 o
  13  17   4     9930.30     9969.37    325.36 o
  13  17   5       99.07      142.86     50.62 o
  13  17   6      718.67      795.06     89.27 o
  13  17   7     1490.29     1564.90    104.96 o
  13  17   8     4239.47     4325.10    188.83 o
  13  17   9     1726.28     1832.12    124.62 o
  13  17  10     5731.95     5575.41    223.00 o
  14   0   0    19405.68    19016.53    490.89 o
  14   0   2    87863.92    87756.83   2225.83 o
  14   0   4    92190.87    90754.36   2044.24 o
  14   0   6    30381.14    29504.23    708.22 o
  14   0   8    22202.04    22262.91    523.40 o
  14   0  10    32594.67    33441.28    759.52 o
  14   0  12      878.73      901.92     73.77 o
  14   0  14    47833.66    48088.93   1047.02 o
  14   0  16    47354.17    46296.40   1020.32 o
  14   0  18     4662.95     4661.58    218.00 o
  14   0  20     3944.09     3903.31    179.45 o
  14   0  22    31843.87    32361.37    740.81 o
  14   0  24    14374.73    14419.43    403.38 o
  14   0  26     3818.67     3806.10    223.93 o
  14   0  28    13850.08    13794.64    400.13 o
  14   2   0    12667.85    12602.28    315.37 o
  14   2   1     2641.64     2886.88     99.13 o
  14   2   2    62629.74    62087.18   1409.96 o
  14   2   3     1290.99     1210.06     91.21 o
  14   2   4    44803.71    45176.57   1094.52 o
  14   2   5     6660.22     6575.87    203.04 o
  14   2   6       39.65      164.28     61.75 o
  14   2   7      304.23      313.35     26.11 o
  14   2   8   117764.36   117670.94   2510.56 o
  14   2   9     7964.80     7976.56    227.86 o
  14   2  10   101514.68   101428.37   2184.22 o
  14   2  11     1858.73     1829.13     91.37 o
  14   2  12     1588.97     1632.51     87.20 o
  14   2  13      101.41       81.84     30.81 o
  14   2  14    35202.53    35231.15    831.30 o
  14   2  15     2725.58     2669.63    107.48 o
  14   2  16    29382.50    29218.12    667.19 o
  14   2  17     1190.30     1149.44     70.14 o
  14   2  18     7144.93     7128.20    220.62 o
  14   2  19     3613.88     3710.75    145.41 o
  14   2  20     8980.51     9016.55    258.69 o
  14   2  21      656.93      683.41     60.42 o
  14   2  22    30231.73    30475.69    712.12 o
  14   2  23     1741.45     1686.34    107.92 o
  14   2  24     4410.31     4254.37    178.67 o
  14   2  25        0.49        4.03     15.08 o
  14   2  26     6857.13     7076.97    247.69 o
  14   2  27      253.23       47.09     94.18 o
  14   2  28    15716.61    15875.28    436.83 o
  14   2  29       46.24       64.56     89.19 o
  14   4   0     8540.50     8582.06    242.58 o
  14   4   1     6916.80     6784.87    202.45 o
  14   4   2    73099.43    73148.43   1731.58 o
  14   4   3     2222.13     2240.40     96.05 o
  14   4   4    47574.03    47916.60   1073.28 o
  14   4   5     9986.69     9875.55    288.22 o
  14   4   6      609.29      576.08     33.57 o
  14   4   7      505.69      558.80     52.58 o
  14   4   8    36131.69    36335.01    813.66 o
  14   4   9      410.72      319.41     47.23 o
  14   4  10    40542.35    40494.30    920.12 o
  14   4  11     4881.21     4929.46    168.58 o
  14   4  12     2738.58     2711.49    111.47 o
  14   4  13     2665.74     2656.13    109.45 o
  14   4  14    35601.80    35295.69    795.62 o
  14   4  15      950.70      924.61     75.39 o
  14   4  16    34108.25    34289.64    765.47 o
  14   4  17     1687.20     1598.31     90.65 o
  14   4  18     4675.50     4772.50    178.46 o
  14   4  19     4325.16     4378.39    153.45 o
  14   4  20    11089.22    11085.21    297.42 o
  14   4  21      426.25      351.79     45.30 o
  14   4  22    26863.50    26629.13    604.94 o
  14   4  23     1741.95     1812.16    121.06 o
  14   4  24     8574.47     8409.72    280.47 o
  14   4  25       23.95       13.53     31.37 o
  14   4  26     4588.50     4481.86    176.13 o
  14   4  27      285.86      239.10    126.65 o
  14   4  28    12736.52    12978.88    355.08 o
  14   6   0     2372.90     2348.65    139.61 o
  14   6   1    12409.18    12221.68    343.76 o
  14   6   2    55080.75    54555.75   1282.40 o
  14   6   3      238.44      260.89     56.32 o
  14   6   4    38847.49    39337.87    931.05 o
  14   6   5    13401.27    13276.31    336.15 o
  14   6   6     1013.42     1165.21     64.16 o
  14   6   7     2884.51     2997.00    111.22 o
  14   6   8    51985.75    51770.47   1317.18 o
  14   6   9      396.46      370.28     40.12 o
  14   6  10    35973.02    36122.09    806.95 o
  14   6  11     3648.06     3649.14    156.92 o
  14   6  12     2369.30     2405.54    115.64 o
  14   6  13      591.88      648.83     59.84 o
  14   6  14    12842.16    12827.18    357.81 o
  14   6  15        9.13      125.14     88.45 o
  14   6  16    31417.62    31482.41    708.62 o
  14   6  17     5433.30     5466.35    204.79 o
  14   6  18     4859.74     4658.12    166.23 o
  14   6  19    13423.09    13932.37    360.98 o
  14   6  20     9998.55    10053.21    286.15 o
  14   6  22    12820.75    12622.90    333.56 o
  14   6  23     1692.35     1599.64     96.13 o
  14   6  24     4597.44     4790.26    181.71 o
  14   6  25     1396.50     1344.33     90.55 o
  14   6  26     1729.56     1648.61    104.18 o
  14   6  27      853.96     1007.65    102.90 o
  14   8   0       22.48       26.73     53.47 o
  14   8   1     9895.11     9960.72    401.95 o
  14   8   2    53887.97    54210.42   1314.78 o
  14   8   3     2808.25     2850.68    106.86 o
  14   8   4    33814.34    32986.83    855.91 o
  14   8   5    16776.80    16468.79    493.41 o
  14   8   6     1268.79     1367.95     88.05 o
  14   8   7     6153.32     6255.96    216.39 o
  14   8   8    25640.25    25647.70    588.24 o
  14   8   9        2.28       10.59     21.19 o
  14   8  10    15635.47    16726.30    435.33 o
  14   8  11    12555.63    12410.65    347.09 o
  14   8  12      776.77      840.57     72.28 o
  14   8  13    15853.26    15622.43    405.86 o
  14   8  14    11011.24    10565.55    308.32 o
  14   8  16    26721.98    26277.15    623.84 o
  14   8  17     6000.88     6089.42    221.93 o
  14   8  18     4307.92     4168.20    170.96 o
  14   8  19     1601.21     1568.03    103.65 o
  14   8  20    13381.66    13253.68    362.45 o
  14   8  21       44.77      141.01     49.21 o
  14   8  22    18839.32    18963.97    461.92 o
  14   8  23     2452.23     2405.48    136.06 o
  14   8  24     4134.55     4201.20    175.70 o
  14   8  25     6383.98     6508.80    229.72 o
  14   8  26      604.99      529.93     79.05 o
  14  10   1     5200.07     5249.91    260.74 o
  14  10   2    23674.47    22681.44    839.49 o
  14  10   3      216.92      231.29    100.66 o
  14  10   4    18464.53    17868.09    664.23 o
  14  10   5     6950.60     6762.25    266.11 o
  14  10   7    10982.12    10602.15    318.45 o
  14  10   8    13361.95    13211.76    445.57 o
  14  10   9      919.56      978.37     78.42 o
  14  10  10    16355.02    16113.48    452.98 o
  14  10  11     6683.88     6627.71    266.91 o
  14  10  12     1997.54     1956.55    105.42 o
  14  10  13     9148.94     9255.42    341.16 o
  14  10  14     4061.01     3944.03    180.11 o
  14  10  15       57.27       43.40     77.61 o
  14  10  16    10610.37    10720.59    303.57 o
  14  10  17     4089.47     4112.77    200.80 o
  14  10  18     3138.68     3189.49    146.40 o
  14  10  19     3791.86     3726.92    164.50 o
  14  10  20     4313.65     4331.42    178.70 o
  14  10  21     1353.82     1330.69     96.36 o
  14  10  22     6236.15     6064.80    224.45 o
  14  10  23     1220.40     1157.69    104.91 o
  14  10  24     1634.33     1590.46    125.30 o
  14  12   0       14.69       10.39     30.39 o
  14  12   1     4347.45     4381.52    169.92 o
  14  12   2     8763.52     8606.01    330.54 o
  14  12   3     2239.16     2393.63    152.95 o
  14  12   4     9407.31     9130.33    871.83 o
  14  12   5    14842.59    15223.87    824.25 o
  14  12   6     2331.10     2258.70    130.71 o
  14  12   7     9985.16    10200.92    345.60 o
  14  12   8     6514.54     6418.98    272.10 o
  14  12   9       97.17       80.66     46.41 o
  14  12  10    14271.66    14344.24    458.79 o
  14  12  11    12866.04    12695.43    544.80 o
  14  12  12      857.40      800.98    162.33 o
  14  12  13    10962.95    11073.24    321.72 o
  14  12  14     3899.36     3935.85    177.87 o
  14  12  15      164.29      166.13     69.95 o
  14  12  16     7211.07     7082.29    232.12 o
  14  12  17     5388.43     5494.57    202.34 o
  14  12  18     4505.17     4611.48    184.76 o
  14  12  19     4518.72     4517.72    210.79 o
  14  12  20      480.98      525.13     83.16 o
  14  12  21     1221.27     1076.12    101.12 o
  14  14   0      963.07      923.88     80.68 o
  14  14   1     3293.84     3289.90    157.52 o
  14  14   2     5636.72     5612.67    226.11 o
  14  14   3      925.83      983.43    120.96 o
  14  14   4     5175.71     5089.35    202.42 o
  14  14   5     7484.68     7550.72    265.83 o
  14  14   6     1004.14     1010.84     98.20 o
  14  14   7     7723.47     7637.22    290.20 o
  14  14   8     2050.08     1890.81    184.62 o
  14  14   9      101.96      109.27     53.97 o
  14  14  10     5674.25     5696.18    202.21 o
  14  14  11     7687.34     7550.05    245.52 o
  14  14  12      980.74      981.10     79.74 o
  14  14  13     5596.62     5562.70    216.08 o
  14  14  14     3154.09     3197.48    165.22 o
  14  14  15        0.03       95.57     60.05 o
  14  14  16     3007.54     3188.56    169.39 o
  14  14  17     6060.99     6105.45    248.52 o
  14  14  18     1511.50     1556.59    129.86 o
  14  16   0      192.78      253.19    162.62 o
  14  16   1     3650.92     3707.82    210.18 o
  14  16   2      484.04      406.74     62.03 o
  14  16   3      189.26      538.68    171.09 o
  14  16   4      810.89      904.12    134.84 o
  14  16   5     9320.66     9411.79    307.93 o
  14  16   6      820.64      765.92     90.29 o
  14  16   7     4238.75     4163.14    185.65 o
  14  16   8      926.23      871.85     93.88 o
  14  16   9      655.07      860.93     84.86 o
  14  16  10     4377.54     4193.68    175.16 o
  14  16  11     5429.24     5382.85    226.48 o
  14  16  12      746.89      744.43     75.30 o
  15   1   0       45.34       58.83     21.09 o
  15   1   1    24243.33    23340.83    550.18 o
  15   1   2      177.65      151.23     46.32 o
  15   1   3    30565.66    30047.85    791.02 o
  15   1   5    77060.06    77114.09   1685.97 o
  15   1   6     1340.12     1457.65     91.46 o
  15   1   7    32374.30    32421.92    737.44 o
  15   1   8     1979.65     2042.51    119.86 o
  15   1   9     7694.49     7679.80    218.47 o
  15   1  10     4612.84     4390.17    146.88 o
  15   1  11    86567.26    85435.99   1893.51 o
  15   1  12     1750.82     1757.13     93.87 o
  15   1  13    45221.19    44491.89   1005.75 o
  15   1  14     1498.45     1454.19     69.57 o
  15   1  15     3052.24     3123.16    123.93 o
  15   1  16       28.33       29.94     37.46 o
  15   1  17    17537.41    17712.39    427.76 o
  15   1  18      132.44      179.90     45.76 o
  15   1  19    25180.95    25040.87    576.88 o
  15   1  20     1657.79     1670.97    106.98 o
  15   1  21     3557.60     3605.95    154.22 o
  15   1  23    23417.70    23471.91    545.45 o
  15   1  25    23931.81    24070.75    554.12 o
  15   1  27        0.92       79.32    102.61 o
  15   1  28      224.30      245.98     83.92 o
  15   3   0      565.88      615.88     49.94 o
  15   3   1    15097.63    14899.17    366.21 o
  15   3   2    11264.79    10874.29    296.79 o
  15   3   3     7623.58     7682.47    225.22 o
  15   3   4      966.97     1107.26     70.59 o
  15   3   5    82739.32    82715.92   2068.28 o
  15   3   6     2240.89     2156.43     99.08 o
  15   3   7    36409.16    36577.21    824.39 o
  15   3   8      207.76      236.58     46.35 o
  15   3   9     2806.56     2900.92    117.91 o
  15   3  10     3181.35     3331.02    129.34 o
  15   3  11    42587.11    42793.85    966.26 o
  15   3  12     1502.92     1426.04     84.35 o
  15   3  13    29053.99    28939.99    661.84 o
  15   3  14     4303.24     4211.92    165.31 o
  15   3  15     2490.12     2655.93    120.81 o
  15   3  16     3409.58     3463.30    142.39 o
  15   3  17    27750.65    28078.33    637.05 o
  15   3  18     1022.64      991.55     87.08 o
  15   3  19    27286.98    27392.99    672.16 o
  15   3  20     1565.30     1612.35     90.57 o
  15   3  21     1479.82     1433.63     85.65 o
  15   3  22       80.39       95.97     90.92 o
  15   3  23     9898.11     9496.29    284.25 o
  15   3  24       64.16       87.50     38.82 o
  15   3  25    17068.56    16785.51    497.40 o
  15   3  26      110.49      197.36     67.68 o
  15   3  27     1238.59     1254.71    103.12 o
  15   3  28      768.06      807.57    144.31 o
  15   5   0     3169.49     3254.24    142.01 o
  15   5   1     6328.27     6620.32    199.99 o
  15   5   2     3382.26     3398.62    126.06 o
  15   5   3    17041.57    17048.34    425.17 o
  15   5   4     1940.83     2032.27     97.24 o
  15   5   5    64005.37    64055.37   1417.78 o
  15   5   6     4428.68     4394.43    177.25 o
  15   5   7    17776.64    17617.90    476.30 o
  15   5   8     8727.32     8800.97    243.21 o
  15   5   9     1536.59     1477.94     80.54 o
  15   5  10      629.10      498.47     60.65 o
  15   5  11    36688.00    37426.90    829.67 o
  15   5  12       34.19       87.68     23.08 o
  15   5  13    26744.38    26712.97    614.35 o
  15   5  14     2047.00     2041.65    107.75 o
  15   5  15      175.57      314.36     68.16 o
  15   5  16     5856.78     5974.50    210.99 o
  15   5  17    23855.62    23550.42    554.19 o
  15   5  18     1199.68     1250.58    103.76 o
  15   5  19    18931.49    19188.86    466.61 o
  15   5  20     6541.93     6562.77    207.85 o
  15   5  21      302.18      385.27     41.58 o
  15   5  22      135.84      285.62     85.87 o
  15   5  23    11726.96    11906.96    324.93 o
  15   5  24      652.05      746.22     84.29 o
  15   5  25    18619.98    19155.59    461.22 o
  15   5  26     1397.09     1440.28    100.36 o
  15   5  27     1078.82     1024.82     85.63 o
  15   7   0     4792.45     4865.12    194.64 o
  15   7   1    16819.86    17049.67    442.01 o
  15   7   2    11930.74    12212.37    326.89 o
  15   7   3     4598.41     4775.29    194.61 o
  15   7   4     1752.16     1737.10     83.85 o
  15   7   5    31847.63    31619.47    858.85 o
  15   7   6     3995.35     3992.74    129.47 o
  15   7   7     9749.00     9826.98    268.65 o
  15   7   8     8839.00     9280.04    268.09 o
  15   7   9     4010.51     3966.92    140.85 o
  15   7  10     4492.79     4407.34    181.73 o
  15   7  11    24462.28    24429.39    634.23 o
  15   7  12     1509.02     1543.55     93.98 o
  15   7  13    14068.04    14207.84    379.81 o
  15   7  14     7394.64     7329.81    242.88 o
  15   7  15       12.19      108.23     43.47 o
  15   7  16     6083.11     6086.15    229.66 o
  15   7  17    22200.39    22049.33    596.89 o
  15   7  18      101.28       79.23     87.23 o
  15   7  19    17060.58    16731.62    428.59 o
  15   7  20     3171.43     3137.66    155.09 o
  15   7  21      746.03      921.42     76.65 o
  15   7  22     1283.39     1203.47     93.51 o
  15   7  23     2033.07     2123.49    117.60 o
  15   7  24      293.86      266.89     50.22 o
  15   7  25     6957.15     6860.06    232.19 o
  15   7  26     1228.70     1211.32     94.39 o
  15   9   0    12074.37    12044.02    343.12 o
  15   9   1     2910.49     2978.10    186.29 o
  15   9   2    20812.88    20501.66    660.72 o
  15   9   3     7264.42     7017.75    207.81 o
  15   9   4     1686.83     1604.76     77.73 o
  15   9   5    34575.67    33750.02    963.69 o
  15   9   6     4248.34     4161.01    156.98 o
  15   9   7    18302.98    18151.54    572.75 o
  15   9   8    18449.11    18377.77    458.65 o
  15   9   9      217.09      203.65     67.68 o
  15   9  10     5972.15     5915.55    228.84 o
  15   9  11    13826.28    13823.91    429.17 o
  15   9  12     2854.02     2760.72    134.58 o
  15   9  13    19462.13    19667.94    525.16 o
  15   9  14     7151.53     7014.42    240.94 o
  15   9  15      432.36      339.05     48.22 o
  15   9  16     2231.35     2271.40    162.19 o
  15   9  17    11315.72    11320.09    323.02 o
  15   9  18      687.28      726.33     70.72 o
  15   9  19    12672.86    12164.46    342.42 o
  15   9  20     7997.32     7914.68    264.37 o
  15   9  22     6470.78     6620.32    233.21 o
  15   9  23     2261.47     2126.95    127.74 o
  15  11   0    10809.22    10723.25    310.32 o
  15  11   1     7786.98     7872.76    401.01 o
  15  11   2    11399.19    11211.64    348.71 o
  15  11   3     2689.27     2710.95    154.64 o
  15  11   4     2080.22     2211.52    335.21 o
  15  11   5    16492.15    16273.17    656.70 o
  15  11   6     1758.47     1742.49    100.05 o
  15  11   7     6359.21     6354.10    215.89 o
  15  11   8    19451.57    19347.89    503.64 o
  15  11   9     1679.50     1633.90    112.04 o
  15  11  10     4331.61     4456.04    188.09 o
  15  11  11    10252.96    10347.97    315.80 o
  15  11  12     2547.61     2443.01    138.43 o
  15  11  13     6654.00     6626.18    244.86 o
  15  11  14     9444.48     9168.26    296.49 o
  15  11  15       25.47       56.38    112.76 o
  15  11  16     2177.80     2178.98    118.93 o
  15  11  17     7179.86     7414.32    242.86 o
  15  11  19     9355.45     9518.25    290.32 o
  15  11  20     4497.42     4363.69    184.39 o
  15  11  21      323.89      280.15     74.18 o
  15  11  22     7324.18     7363.75    265.21 o
  15  13   0     4066.66     3944.37    166.51 o
  15  13   1     3255.34     3219.57    147.81 o
  15  13   2    14443.43    14354.89    403.39 o
  15  13   3     1180.41     1122.49     86.64 o
  15  13   4     3020.87     3175.12    172.82 o
  15  13   5     6820.85     6594.37    287.45 o
  15  13   6     1547.37     1382.66    198.70 o
  15  13   7     5660.51     5548.86    332.69 o
  15  13   8    10576.74     9999.98    363.27 o
  15  13   9       33.61      111.18     58.48 o
  15  13  10     3080.21     3023.28    194.70 o
  15  13  11     8969.35     8938.70    471.31 o
  15  13  12     1766.06     1863.93    126.16 o
  15  13  13     6989.06     7106.91    251.07 o
  15  13  14     9008.82     9013.89    291.80 o
  15  13  15       21.41       14.90     33.74 o
  15  13  16     1946.89     1918.42    132.99 o
  15  13  17     1865.48     1700.04    124.16 o
  15  13  18      214.18      256.68    100.68 o
  15  15   0     2647.59     2588.92    182.12 o
  15  15   1     1140.46     1080.64     94.90 o
  15  15   2     7625.98     7677.81    332.97 o
  15  15   3       41.07      160.96     52.46 o
  15  15   4     1002.73      853.42     86.85 o
  15  15   5     2372.90     2332.42    147.86 o
  15  15   6     3248.19     3254.83    178.23 o
  15  15   7     3412.94     3593.65    189.74 o
  15  15   8     8609.49     8842.22    360.31 o
  15  15  10     2774.12     2827.79    143.14 o
  15  15  11     3208.67     3168.07    147.71 o
  15  15  12     1029.01      996.87     83.59 o
  15  15  13     2131.15     2136.27    132.33 o
  15  15  14     5161.18     5195.81    209.10 o
  15  17   0     2433.41     2346.46    170.71 o
  15  17   1      186.28      221.10     75.58 o
  15  17   2     6503.92     6620.59    290.50 o
  15  17   3        4.41       44.29     63.25 o
  15  17   4     2645.06     2893.40    201.11 o
  15  17   5     1127.10      936.85     87.97 o
  15  17   6     1927.95     1877.57    127.18 o
  16   0   0    56909.59    56895.89   1327.19 o
  16   0   2    61927.06    63441.22   1121.46 o
  16   0   4     1588.12     1471.49     85.00 o
  16   0   6    19581.10    19527.54    461.17 o
  16   0   8    83248.80    83010.68   1764.65 o
  16   0  10    17888.89    18092.32    468.13 o
  16   0  12    37382.37    36587.19    805.55 o
  16   0  14    61030.55    60765.07   1543.50 o
  16   0  16    16217.03    16452.83    458.99 o
  16   0  18     1292.22     1279.86    143.48 o
  16   0  20    33159.16    32982.17    725.26 o
  16   0  22    14498.07    14194.53    443.95 o
  16   0  24     1645.22     1670.70    154.13 o
  16   0  26    16884.96    16923.25    858.58 o
  16   0  28     6655.27     6746.94    419.04 o
  16   2   0    97234.29    96275.01   2201.01 o
  16   2   1     3304.74     3358.23    118.21 o
  16   2   2    53292.38    53996.83   1309.42 o
  16   2   3        3.72       56.92     34.89 o
  16   2   4     1803.46     1690.40     89.55 o
  16   2   5     2842.29     2804.97    121.28 o
  16   2   6    22798.15    22544.37    537.50 o
  16   2   7      574.14      600.19     65.66 o
  16   2   8    68000.31    67728.26   1470.48 o
  16   2   9     2951.80     2897.26    123.96 o
  16   2  10     7604.13     7416.98    223.93 o
  16   2  11        2.09       41.12     45.42 o
  16   2  12    18614.70    18446.97    487.62 o
  16   2  13      592.16      516.86     85.35 o
  16   2  14    21500.04    21274.83    513.44 o
  16   2  15      330.19      307.09     50.88 o
  16   2  16     9286.83     9109.04    256.65 o
  16   2  17     2121.41     2061.94     98.39 o
  16   2  18     2481.33     2403.28    106.99 o
  16   2  20    40020.96    40502.28    887.82 o
  16   2  21      168.46      157.73     93.99 o
  16   2  22    13368.28    13721.44    372.48 o
  16   2  23      452.74      498.24    110.07 o
  16   2  24     2012.71     2100.87    127.97 o
  16   2  25        7.23       12.64     35.00 o
  16   2  26    13796.38    14032.18    381.19 o
  16   2  27      162.23      236.85     99.88 o
  16   4   0    44147.13    44646.26   1016.50 o
  16   4   1       29.85       99.61     38.48 o
  16   4   2    70171.64    70033.13   1565.07 o
  16   4   3     2714.21     2811.63    115.91 o
  16   4   4     3624.06     3702.63    143.11 o
  16   4   5    10158.67     9959.39    269.30 o
  16   4   6    32505.88    33146.52    752.83 o
  16   4   7      375.42      380.91     59.12 o
  16   4   8    36337.53    36245.19    907.94 o
  16   4   9     1043.69      981.90     56.57 o
  16   4  10    12415.82    12231.66    324.87 o
  16   4  11     1332.27     1500.90     82.03 o
  16   4  12    16566.80    16422.88    411.79 o
  16   4  13     4830.50     4682.67    173.34 o
  16   4  14    59130.06    59134.89   1301.32 o
  16   4  15      541.13      656.16     56.25 o
  16   4  16    14974.57    14853.25    391.83 o
  16   4  17     1282.77     1324.70     89.89 o
  16   4  18     2298.50     2264.68    111.49 o
  16   4  19       81.86       26.53     53.06 o
  16   4  20    14214.34    14124.00    360.95 o
  16   4  21       51.17       28.19     56.38 o
  16   4  22     7918.45     7756.32    238.04 o
  16   4  23      316.72      330.71     64.48 o
  16   4  24      359.16      276.68     75.13 o
  16   4  25     1965.03     1904.58    110.66 o
  16   4  26    10884.59    10908.89    318.38 o
  16   4  27      158.70       46.30     92.59 o
  16   6   0    23699.04    23876.46    577.04 o
  16   6   1     2752.76     2794.26    123.32 o
  16   6   2    47791.78    48084.94   1303.66 o
  16   6   3     1512.59     1619.40     91.93 o
  16   6   4     7101.94     7109.57    211.16 o
  16   6   5     8671.55     8740.42    297.97 o
  16   6   6    32880.42    33320.18    854.50 o
  16   6   7     1128.53     1158.56     77.83 o
  16   6   8    33972.15    33014.11    987.49 o
  16   6   9     7258.65     7142.18    218.59 o
  16   6  10    15993.68    16068.90    409.82 o
  16   6  11     4448.07     4499.96    170.35 o
  16   6  12     1130.42     1184.84     80.34 o
  16   6  13     1407.32     1354.78     88.06 o
  16   6  14    24185.54    24529.86    580.32 o
  16   6  15     3284.83     3283.18    151.93 o
  16   6  16     9671.98     9407.13    288.32 o
  16   6  17     8846.70     8995.92    276.93 o
  16   6  18     4929.48     4968.98    192.09 o
  16   6  19      118.06       66.32     56.09 o
  16   6  20    16704.98    16396.93    412.47 o
  16   6  21     1450.54     1439.81     91.55 o
  16   6  22     8563.58     8645.93    258.10 o
  16   6  23     2110.94     2121.10    114.80 o
  16   6  24     1208.90     1442.34     97.87 o
  16   6  25      997.38     1074.05     87.90 o
  16   6  26     7852.40     8004.51    258.93 o
  16   8   0    11945.74    12306.85    357.24 o
  16   8   1     4095.88     4221.36    230.03 o
  16   8   2    37213.02    37989.15    834.31 o
  16   8   3    18264.23    18028.44    440.51 o
  16   8   4     5286.24     5305.53    176.12 o
  16   8   5    13264.53    13284.29    342.89 o
  16   8   6    25823.48    25526.60    731.16 o
  16   8   7      132.43      139.46     23.89 o
  16   8   8    17966.26    18287.28    492.37 o
  16   8   9     2448.65     2305.27    131.63 o
  16   8  10     3912.13     4045.70    166.46 o
  16   8  11     5610.10     5399.75    201.49 o
  16   8  12     1070.24     1136.27     85.37 o
  16   8  13      111.09       99.83     36.37 o
  16   8  14    26133.12    25993.69    600.98 o
  16   8  15     3614.05     3772.96    253.37 o
  16   8  16     6650.50     6576.14    246.84 o
  16   8  17     6700.28     6488.78    249.93 o
  16   8  18     3584.42     3827.26    169.15 o
  16   8  19      482.71      474.69     75.63 o
  16   8  20     8735.53     8593.37    269.60 o
  16   8  21     1359.66     1320.71     96.31 o
  16   8  22     3852.07     3793.99    171.68 o
  16   8  23     4895.85     5021.68    194.10 o
  16   8  24      230.34      219.69     44.36 o
  16  10   0    17711.41    17235.31    603.46 o
  16  10   1        1.04       38.53     77.06 o
  16  10   2    21861.25    21280.81    669.99 o
  16  10   3     5999.67     5617.59    217.22 o
  16  10   4     3938.25     3822.60    163.98 o
  16  10   5     5610.60     5318.17    223.86 o
  16  10   6     6036.31     5876.96    201.47 o
  16  10   7      964.29     1056.49     73.33 o
  16  10   8    11803.45    11645.46    318.23 o
  16  10   9    10856.09    10729.24    301.54 o
  16  10  10     3066.26     3081.30    170.57 o
  16  10  11    16013.75    16262.53    426.64 o
  16  10  12     1810.76     1898.86    126.53 o
  16  10  13      526.23      597.96     69.55 o
  16  10  14    20782.18    21030.63    529.65 o
  16  10  15     3947.36     3705.03    173.91 o
  16  10  16     4239.15     4239.53    172.83 o
  16  10  17     7300.79     7625.91    250.24 o
  16  10  18     1242.41     1317.32     96.86 o
  16  10  19     2938.54     2880.49    147.06 o
  16  10  20     6224.07     6095.94    223.49 o
  16  10  21      985.82      999.33     90.06 o
  16  10  22     5107.52     5203.20    211.75 o
  16  12   0     7936.81     7866.78    255.59 o
  16  12   1     1299.24     1337.01    181.34 o
  16  12   2     4843.74     4549.26    236.90 o
  16  12   3    15392.52    14889.18    499.23 o
  16  12   4     1753.21     1818.15    105.67 o
  16  12   5     7678.23     7378.39    462.36 o
  16  12   6     4676.57     4361.43    191.67 o
  16  12   7     1559.98     1598.17    106.85 o
  16  12   8    13100.60    12789.91    518.94 o
  16  12   9     6890.91     7106.91    274.12 o
  16  12  10     2934.42     2776.76    209.14 o
  16  12  11     8531.46     8586.72    442.18 o
  16  12  12     1242.24     1096.01    107.78 o
  16  12  13      192.06      171.49     54.81 o
  16  12  14     5502.82     5698.50    219.70 o
  16  12  15     2344.89     2199.81    129.12 o
  16  12  16     4395.96     4384.12    197.72 o
  16  12  17     4033.80     3959.40    185.08 o
  16  12  18       39.56       52.64    105.29 o
  16  12  19     2313.73     2254.04    168.08 o
  16  14   0     5285.60     5153.83    189.99 o
  16  14   2     3146.23     3129.08    175.12 o
  16  14   3     4877.66     4905.77    202.43 o
  16  14   4      375.40      548.20    130.75 o
  16  14   5     5233.34     5424.30    222.59 o
  16  14   6      935.46      856.81     96.54 o
  16  14   7     1726.43     1997.60    150.62 o
  16  14   8     3682.49     3587.06    213.85 o
  16  14   9     5658.92     5665.83    258.25 o
  16  14  10     2063.09     1886.22    140.55 o
  16  14  11    10116.81     9976.03    310.49 o
  16  14  12     1696.07     1607.22    113.73 o
  16  14  13       60.64      162.24     76.23 o
  16  14  14     3680.47     3847.29    186.44 o
  16  14  15     2139.01     2201.14    148.56 o
  16  16   0     2790.09     2835.25    197.81 o
  16  16   1      551.89      642.47    101.77 o
  16  16   2     1668.77     1702.64    149.12 o
  16  16   3     5162.24     5014.10    248.33 o
  16  16   4      721.55      663.98     79.68 o
  16  16   5     7874.43     7854.80    355.34 o
  16  16   6      110.13       48.53     97.05 o
  16  16   7      190.21      131.75     39.36 o
  16  16   8     2984.36     2822.74    145.74 o
  16  16   9     2715.26     2583.47    138.39 o
  17   1   0     4121.25     4176.78    139.02 o
  17   1   1     7201.73     7209.38    232.77 o
  17   1   2     3731.82     3608.42    137.78 o
  17   1   3    46346.57    46518.64    996.75 o
  17   1   4      106.18      213.98     92.21 o
  17   1   5    40713.97    41039.91    934.86 o
  17   1   6      502.59      545.78     49.52 o
  17   1   7      228.46      280.82     46.85 o
  17   1   8      225.59      174.82     38.85 o
  17   1   9    43596.41    43248.97    940.64 o
  17   1  10        4.52        7.75     22.48 o
  17   1  11    40646.53    39687.86    910.81 o
  17   1  12      609.33      608.84     55.39 o
  17   1  13       80.11      182.93     36.05 o
  17   1  14      569.61      567.83     56.19 o
  17   1  15    15084.57    15347.63    401.86 o
  17   1  16      381.41      370.36     67.71 o
  17   1  17    28408.17    28432.31    645.76 o
  17   1  18      285.65      277.77     81.92 o
  17   1  19     3302.67     3485.12    161.70 o
  17   1  20      507.50      487.13     64.97 o
  17   1  21    10813.43    10673.34    317.08 o
  17   1  22      113.16      138.12     76.65 o
  17   1  23    15338.40    15370.92    416.02 o
  17   1  24       69.08      113.66     59.00 o
  17   1  25     2508.22     2295.96    151.27 o
  17   1  26      144.60       90.58    103.94 o
  17   1  27     3237.15     3213.58    185.52 o
  17   3   0     3331.46     3129.61    118.83 o
  17   3   1     1263.31     1421.18     71.70 o
  17   3   2     5678.14     5748.94    186.49 o
  17   3   3    30071.83    30017.24    834.19 o
  17   3   4     5452.65     5389.84    191.13 o
  17   3   5    38759.56    38918.01    902.83 o
  17   3   6     1748.67     1776.50     95.71 o
  17   3   7      266.02      328.40     38.37 o
  17   3   8      206.36      201.28     62.30 o
  17   3   9    49577.24    50024.52   1151.75 o
  17   3  10     1479.48     1464.50     82.06 o
  17   3  11    47562.71    47412.24   1117.77 o
  17   3  12      980.36      911.70     72.85 o
  17   3  13     2792.62     2880.56    136.83 o
  17   3  14    10866.88    10882.94    316.36 o
  17   3  15    10610.50    10357.95    298.24 o
  17   3  16      105.74      104.26     64.45 o
  17   3  17    38651.96    38581.33    848.36 o
  17   3  18       15.57       59.24     65.52 o
  17   3  19     2896.01     2715.74    128.34 o
  17   3  20       45.38       30.70     61.40 o
  17   3  21     7711.86     7776.95    245.47 o
  17   3  22      559.75      504.08     63.84 o
  17   3  23    17312.56    17103.57    428.53 o
  17   3  24     1220.05     1318.91    117.25 o
  17   3  25     5818.44     5881.95    232.45 o
  17   3  26     3068.14     3237.87    196.20 o
  17   5   0    12645.00    12539.73    353.14 o
  17   5   1     3467.88     3408.60    139.15 o
  17   5   2     7651.19     7641.88    271.22 o
  17   5   3    70657.91    70220.77   1878.28 o
  17   5   4     1885.19     1957.21     92.86 o
  17   5   5    55991.61    55774.73   1247.24 o
  17   5   6     8995.59     8836.23    265.48 o
  17   5   7      405.27      462.29     56.01 o
  17   5   8      867.00      807.30     60.90 o
  17   5   9    14468.65    14266.39    401.39 o
  17   5  10      145.80      165.59     30.10 o
  17   5  11    21196.31    21214.28    532.99 o
  17   5  12     1525.26     1434.02     84.55 o
  17   5  13      444.42      444.01     64.29 o
  17   5  14     4482.37     4336.94    164.17 o
  17   5  15    13633.19    13489.23    411.68 o
  17   5  16      688.38      691.00     80.95 o
  17   5  17    27400.98    27280.54    913.22 o
  17   5  18     3787.23     3871.04    169.26 o
  17   5  19     1607.99     1759.99    113.62 o
  17   5  20     1502.97     1585.00     94.29 o
  17   5  21     6160.55     6292.16    209.07 o
  17   5  22      639.41      639.65     94.62 o
  17   5  23    15568.67    15630.42    393.72 o
  17   5  24      378.21      405.36     60.12 o
  17   5  25     4344.17     4239.53    179.29 o
  17   7   0     4899.78     4851.01    194.24 o
  17   7   1      563.27      572.97     89.44 o
  17   7   2     5138.99     5022.41    186.71 o
  17   7   3    37219.66    36814.75   1014.37 o
  17   7   4      837.14      855.88     60.42 o
  17   7   5    24122.52    23585.69    628.98 o
  17   7   6    12875.05    12703.41    348.39 o
  17   7   7     1592.55     1647.28     99.79 o
  17   7   8     3047.34     3045.97    135.51 o
  17   7   9    11702.23    11936.90    330.32 o
  17   7  10       62.81      102.54    129.16 o
  17   7  11    30021.96    30085.11    716.22 o
  17   7  12     5852.92     5981.76    217.43 o
  17   7  13     4504.26     4464.89    184.21 o
  17   7  14     7845.52     7744.35    258.33 o
  17   7  15    11663.97    11578.26    345.92 o
  17   7  16       35.51       38.87     77.74 o
  17   7  17    22827.80    22730.68    536.80 o
  17   7  18     2291.35     2408.54    132.84 o
  17   7  19     4046.84     3893.93    162.25 o
  17   7  20     1845.25     2032.60    132.44 o
  17   7  21     2095.58     2247.52    124.08 o
  17   7  22      155.12       64.96     98.15 o
  17   7  23     9808.30     9891.52    289.56 o
  17   7  24     2420.98     2456.25    134.86 o
  17   9   0     6658.36     6597.50    248.46 o
  17   9   1      779.94      743.29     76.98 o
  17   9   2     2189.75     2099.87    128.59 o
  17   9   3    31486.45    31736.58    946.57 o
  17   9   4      538.74      632.70     56.40 o
  17   9   5    24158.69    23749.37    625.58 o
  17   9   6     7377.16     7363.75    244.90 o
  17   9   7       32.35       44.37     22.43 o
  17   9   8     5853.50     5740.89    269.79 o
  17   9   9     7636.13     7820.20    275.23 o
  17   9  10      673.58      678.75     71.76 o
  17   9  11    15245.14    15538.59    445.67 o
  17   9  12     9478.86     9666.63    299.07 o
  17   9  13     2122.47     2085.16    124.14 o
  17   9  14     2202.89     2106.12    125.91 o
  17   9  15     9305.43     9604.75    320.73 o
  17   9  17     9953.57     9775.75    321.36 o
  17   9  18     3220.90     3227.95    160.69 o
  17   9  19     1550.28     1524.85    109.28 o
  17   9  20     5191.05     4980.16    200.09 o
  17   9  21     1103.07      988.55     92.45 o
  17   9  22       48.62       42.95     85.90 o
  17  11   0    14022.48    14048.15    396.70 o
  17  11   1       11.01       59.78    119.57 o
  17  11   2     1463.83     1448.80    115.07 o
  17  11   3     5332.79     5374.20    350.51 o
  17  11   4      110.94      230.69     57.55 o
  17  11   5     4866.22     4694.32    204.98 o
  17  11   6     7648.74     7440.27    312.01 o
  17  11   7      186.49      183.93     37.84 o
  17  11   8    13341.94    13199.12    403.64 o
  17  11   9     6124.40     5822.07    268.31 o
  17  11  10     1165.92     1233.61    103.86 o
  17  11  11    10914.73    10787.79    331.92 o
  17  11  12     5963.43     6052.89    238.97 o
  17  11  13     1593.11     1439.75    158.04 o
  17  11  14     1805.68     1764.32    123.46 o
  17  11  15     3103.04     3204.66    164.67 o
  17  11  16       24.45      105.58    195.09 o
  17  11  17     6065.88     5996.73    220.06 o
  17  11  18     6123.85     6289.29    230.47 o
  17  11  19     1587.41     1681.81    115.43 o
  17  11  20     6512.31     6845.42    247.09 o
  17  13   0    11506.10    11438.53    417.00 o
  17  13   1       15.72       72.41     75.67 o
  17  13   2     2635.62     2682.14    132.52 o
  17  13   3     5626.43     5398.62    221.24 o
  17  13   4      536.43      705.90    154.21 o
  17  13   5     9195.93     9344.58    660.41 o
  17  13   6     4700.80     4561.64    417.08 o
  17  13   7      297.81      278.28     49.03 o
  17  13   8     9391.14     9225.48    516.24 o
  17  13   9     1258.40     1184.04    162.61 o
  17  13  10      294.68      252.68     56.14 o
  17  13  11     5828.05     5862.39    340.22 o
  17  13  12     9391.02     9164.93    358.82 o
  17  13  14     4864.21     5043.24    222.90 o
  17  13  15     2130.81     2158.16    138.08 o
  17  13  16      106.04       59.96     83.49 o
  17  15   0     9747.69     9928.78    311.17 o
  17  15   1        1.17       77.47     46.01 o
  17  15   2     4779.12     4628.84    226.81 o
  17  15   3      332.01      272.54    125.66 o
  17  15   4      884.89      818.68     77.70 o
  17  15   5     2980.14     3376.47    272.52 o
  17  15   6     7560.33     7620.59    278.00 o
  17  15   7      217.02      180.84     76.89 o
  17  15   8     4463.14     4219.10    270.07 o
  17  15   9     2013.05     2189.36    219.56 o
  17  15  10       12.56       20.09     40.19 o
  18   0   0    43271.86    43958.26    900.88 o
  18   0   2     9671.05     9329.28    284.29 o
  18   0   4     4855.32     4944.16    205.54 o
  18   0   6    72522.86    72494.37   1547.95 o
  18   0   8    18301.47    18648.58    523.33 o
  18   0  10     6657.73     6772.23    344.39 o
  18   0  12    38348.70    38671.16    893.44 o
  18   0  14    19772.38    19779.72    540.66 o
  18   0  16      136.76      216.30    108.18 o
  18   0  18    11948.42    11889.66    391.81 o
  18   0  20    15293.47    15020.26    445.78 o
  18   0  22       80.61      221.58     76.81 o
  18   0  24    10884.90    10911.55    405.66 o
  18   0  26    14879.01    15197.26    472.77 o
  18   2   0    55741.17    56442.10   1294.26 o
  18   2   1     1942.94     1912.83     96.43 o
  18   2   2    24146.61    23538.45    553.52 o
  18   2   3     1004.52      957.41     67.53 o
  18   2   4     1695.49     1914.83    105.52 o
  18   2   5     1764.03     1700.84     98.85 o
  18   2   6    64259.60    63644.16   1386.21 o
  18   2   7     2272.34     2336.61    109.00 o
  18   2   8    18931.75    19250.74    476.03 o
  18   2   9     1116.95     1203.47     78.26 o
  18   2  10     5730.96     5596.04    200.75 o
  18   2  11     1173.76     1065.14     80.09 o
  18   2  12    28205.37    28477.55    698.94 o
  18   2  13      370.38      380.47     51.10 o
  18   2  14    16881.95    16540.66    411.10 o
  18   2  15      839.90      723.20     61.46 o
  18   2  16       88.12      132.34     57.93 o
  18   2  18    25468.34    24933.08    570.16 o
  18   2  19      623.64      499.58     68.49 o
  18   2  20    19194.32    19498.26    474.64 o
  18   2  21      643.15      696.78     76.28 o
  18   2  22       95.07       73.82     40.92 o
  18   2  23        5.28       32.80     65.59 o
  18   2  24     7276.79     7575.34    316.70 o
  18   2  25       37.64      123.72     81.46 o
  18   2  26     7783.59     7812.21    305.74 o
  18   4   0    37449.10    38041.05    869.97 o
  18   4   1     3860.67     3796.65    154.41 o
  18   4   2     5748.75     5848.08    235.11 o
  18   4   3     8819.65     8636.62    284.46 o
  18   4   4    19707.06    19651.30    544.73 o
  18   4   5       31.96       36.38     72.77 o
  18   4   6    52757.28    52266.85   1230.88 o
  18   4   7       17.97        4.02     21.17 o
  18   4   8    18205.73    17882.06    442.55 o
  18   4   9     2294.78     2491.31    115.31 o
  18   4  10     1302.20     1246.06     76.70 o
  18   4  11     2330.15     2327.56    114.32 o
  18   4  12    31356.69    31184.32    699.91 o
  18   4  13     1319.84     1402.88     92.83 o
  18   4  14    13702.17    13825.91    372.46 o
  18   4  15    10381.40    10100.45    291.54 o
  18   4  16       56.63       42.03     50.20 o
  18   4  17     1900.39     2123.96    156.80 o
  18   4  18    16402.51    16384.96    411.12 o
  18   4  19      462.95      291.52     56.90 o
  18   4  20    11545.48    11481.78    425.80 o
  18   4  21     1619.00     1658.46     95.66 o
  18   4  22      489.86      581.17     66.77 o
  18   4  23     1147.05     1119.50     86.02 o
  18   4  24    10309.49    10401.20    302.96 o
  18   6   0    47111.00    47087.54   1080.79 o
  18   6   1     4096.19     4159.75    172.25 o
  18   6   2     9947.82     9799.70    287.56 o
  18   6   3     7729.51     7613.27    228.61 o
  18   6   4     5678.46     5618.46    195.26 o
  18   6   5      234.00      365.10     81.57 o
  18   6   6    31703.93    31963.47    938.42 o
  18   6   7     2858.67     2913.96    137.56 o
  18   6   8    14436.19    14576.46    393.23 o
  18   6   9     7137.16     7122.22    232.79 o
  18   6  10     1444.33     1596.51    117.47 o
  18   6  11     2767.50     2815.55    154.42 o
  18   6  12    34896.37    35352.91    836.00 o
  18   6  13      298.86      280.30     69.86 o
  18   6  14    18380.73    18373.77    462.69 o
  18   6  15     2104.88     1980.10    122.46 o
  18   6  16       22.75       33.61     67.23 o
  18   6  17     1124.42     1082.17    124.62 o
  18   6  18    18932.42    18554.76    461.31 o
  18   6  19      322.54      312.32     60.45 o
  18   6  20    14083.39    14160.59    373.75 o
  18   6  21     1968.60     1927.07    109.82 o
  18   6  22      598.83      613.13     64.34 o
  18   6  23     1178.90     1203.54    108.30 o
  18   6  24     6589.68     6746.28    234.93 o
  18   8   0    40021.11    40671.95   1216.09 o
  18   8   1     5061.39     5230.14    215.27 o
  18   8   2    13416.96    13467.27    396.15 o
  18   8   3    11027.00    10910.88    319.73 o
  18   8   4     8908.71     8615.33    255.40 o
  18   8   5     4657.83     4692.39    170.35 o
  18   8   6    20591.09    20806.40    589.71 o
  18   8   7      689.22      687.27     70.54 o
  18   8   8     6100.68     6183.77    215.80 o
  18   8   9     5079.78     5150.96    195.82 o
  18   8  10       30.21        7.29     20.64 o
  18   8  11     1035.81      914.23     83.90 o
  18   8  12    13824.69    13600.35    375.20 o
  18   8  13     2629.30     2518.79    138.51 o
  18   8  14    12092.94    11936.90    358.00 o
  18   8  15     5289.32     5179.51    222.56 o
  18   8  16      191.17      324.41    136.45 o
  18   8  17     2042.09     1914.36    136.65 o
  18   8  18    11871.63    12263.60    425.54 o
  18   8  19      274.85      426.26     75.99 o
  18   8  20     7519.30     7800.90    261.02 o
  18   8  21     4634.84     4684.00    197.84 o
  18   8  22      541.85      669.50     80.75 o
  18  10   0    21673.94    21997.43    560.49 o
  18  10   1     4995.96     5310.12    254.02 o
  18  10   2     3027.21     3155.63    149.83 o
  18  10   3     8942.76     9119.02    283.66 o
  18  10   4     6062.06     6308.46    330.02 o
  18  10   5     2505.75     2495.50    178.73 o
  18  10   6     9500.33     9522.24    374.29 o
  18  10   7     3953.73     3999.86    206.54 o
  18  10   8     9245.01     9485.64    315.35 o
  18  10   9    13500.66    13340.18    369.18 o
  18  10  10        2.59      153.34     81.36 o
  18  10  11     2713.04     2760.19    178.20 o
  18  10  12    12234.43    11939.56    347.19 o
  18  10  13     1058.32      999.20    114.96 o
  18  10  14     7277.39     7514.12    267.87 o
  18  10  15     3238.70     3190.82    189.79 o
  18  10  16        1.03       48.08     96.16 o
  18  10  17     1692.30     1669.17    114.00 o
  18  10  18     4740.36     4656.12    202.68 o
  18  10  20     5673.37     5717.73    233.20 o
  18  12   0     9992.16     9940.76    335.52 o
  18  12   1     2521.37     2419.65    166.62 o
  18  12   2     8248.42     8348.51    353.74 o
  18  12   3     9856.04     9957.40    416.22 o
  18  12   5     2697.01     2423.84    317.40 o
  18  12   6    10376.54    10666.69    419.32 o
  18  12   7     1901.98     1905.91    228.56 o
  18  12   8     4044.62     3990.94    248.74 o
  18  12   9     5900.52     5724.65    266.19 o
  18  12  10      149.72      231.61    115.46 o
  18  12  11     1223.35     1050.50    132.96 o
  18  12  12     3817.33     3822.67    223.16 o
  18  12  13     1172.09     1127.55    158.54 o
  18  12  14     3892.39     3977.77    216.26 o
  18  12  15     7715.60     7879.42    267.08 o
  18  12  16      780.82      853.55     96.55 o
  18  14   0     1686.74     1549.60    130.50 o
  18  14   1     4357.69     4396.09    223.00 o
  18  14   2      536.58      549.57     94.39 o
  18  14   3     5212.06     5091.61    226.14 o
  18  14   5     1311.33     1404.08    203.39 o
  18  14   6     4274.50     4405.21    724.73 o
  18  14   7     3419.75     2949.49    632.11 o
  18  14   8     2949.20     3045.84    607.95 o
  18  14   9    10243.72    10207.58   1223.71 o
  18  14  11     1977.74     1731.72    201.34 o
  18  14  12     3312.03     3564.24    232.96 o
  18  16   0      782.62      827.73     98.90 o
  18  16   1     2240.63     2105.66    154.54 o
  19   1   0     3625.64     3414.39    141.19 o
  19   1   1    21243.55    21034.62    504.05 o
  19   1   2      780.80      798.92     81.74 o
  19   1   3    41841.81    41829.71    986.59 o
  19   1   4      188.32      308.17     61.57 o
  19   1   5     4848.58     4960.73    171.35 o
  19   1   6      374.96      378.17     62.68 o
  19   1   7    30651.57    30308.01    737.74 o
  19   1   8      410.87      411.48     49.52 o
  19   1   9    43540.68    43384.04    983.68 o
  19   1  10       25.38       50.84     32.89 o
  19   1  11     8421.70     8201.46    262.26 o
  19   1  12      183.62      224.59     46.03 o
  19   1  13     6362.65     6276.99    263.46 o
  19   1  14      110.96      165.00    114.72 o
  19   1  15    24005.96    23791.29    568.30 o
  19   1  16      776.29      768.65     84.92 o
  19   1  17    11856.83    11906.96    353.28 o
  19   1  18      441.27      470.66     76.50 o
  19   1  19      783.72      708.70     81.10 o
  19   1  20       29.84       86.37    147.33 o
  19   1  21    22844.40    22784.57    550.94 o
  19   1  22       80.82       18.09     36.18 o
  19   1  23     8391.17     8487.57    300.75 o
  19   1  25      844.46     1000.46    199.29 o
  19   3   0     6956.39     7052.35    213.88 o
  19   3   1    25764.60    25585.82    608.45 o
  19   3   2     1099.20      951.69     79.02 o
  19   3   3    46614.73    46712.26   1364.68 o
  19   3   4     6657.13     7027.07    235.52 o
  19   3   5     5554.44     5610.21    205.42 o
  19   3   6      504.09      450.28     50.25 o
  19   3   7    19316.32    19100.37    469.31 o
  19   3   8      190.09      147.31     36.39 o
  19   3   9    45640.80    46242.51   1036.48 o
  19   3  10      248.73      203.17     29.69 o
  19   3  11     5726.15     5612.54    209.28 o
  19   3  12     2316.86     2254.37    126.26 o
  19   3  13    10421.92    10444.45    314.43 o
  19   3  15    22306.82    22077.94    538.25 o
  19   3  16     2846.96     2980.23    135.34 o
  19   3  17     9089.64     8768.36    260.77 o
  19   3  18      365.92      313.48     40.08 o
  19   3  19     2905.39     2813.55    138.37 o
  19   3  20      341.41      310.75     55.78 o
  19   3  21    17324.71    17450.89    445.99 o
  19   3  22      190.47       73.66    147.31 o
  19   3  23     8463.75     8995.26    332.43 o
  19   3  24      803.33      850.29    117.65 o
  19   5   0    11006.12    10818.40    324.48 o
  19   5   1    22293.59    22740.66    543.54 o
  19   5   2      275.81      196.45     47.06 o
  19   5   3    40246.78    40053.82   1044.13 o
  19   5   4     5065.61     4993.67    189.50 o
  19   5   5     2474.84     2478.74    125.62 o
  19   5   6      137.86       99.09     85.30 o
  19   5   7     7445.49     7590.64    242.13 o
  19   5   8       13.06       13.13     35.49 o
  19   5   9    21125.82    20761.82    500.05 o
  19   5  10     2615.38     2523.12    122.66 o
  19   5  11     3840.43     3621.92    152.11 o
  19   5  12     3908.99     3911.76    161.76 o
  19   5  13     8895.49     8672.55    274.99 o
  19   5  14      574.17      480.63     49.50 o
  19   5  15    22889.36    22918.98    575.84 o
  19   5  16      748.82      690.00    114.83 o
  19   5  17     8126.85     8447.65    281.13 o
  19   5  18     1737.86     1799.72    139.92 o
  19   5  19     1276.37     1401.29     98.34 o
  19   5  20      133.60      150.46     53.60 o
  19   5  21     8989.17     8958.00    268.83 o
  19   5  22      337.10      371.06     65.52 o
  19   5  23     8991.65     9264.74    278.22 o
  19   7   0     2422.70     2413.80    136.40 o
  19   7   1    28835.06    29152.25    777.69 o
  19   7   2      125.54      100.90     26.07 o
  19   7   3    25572.33    25192.58    741.36 o
  19   7   4     8855.53     8735.76    256.73 o
  19   7   5      369.24      320.24     59.43 o
  19   7   6     6860.20     6583.19    230.37 o
  19   7   7     9684.09     9525.57    307.90 o
  19   7   8      356.90      332.88     54.96 o
  19   7   9    27699.58    27427.59    686.98 o
  19   7  10     3238.39     3279.25    157.25 o
  19   7  11     8033.73     8192.81    264.97 o
  19   7  12     6378.29     6366.81    249.77 o
  19   7  13     4220.44     4321.90    190.20 o
  19   7  14      650.37      763.19     73.85 o
  19   7  15    13647.56    14075.43    387.25 o
  19   7  16     3640.76     3357.30    168.80 o
  19   7  17     1911.16     1908.24    132.03 o
  19   7  18     5126.56     5293.89    215.58 o
  19   7  19     3445.31     3705.96    181.34 o
  19   7  20      378.81      209.76     97.91 o
  19   7  21     5929.99     6007.91    221.75 o
  19   7  22      260.29      165.08     87.98 o
  19   9   0     8676.28     9129.00    309.36 o
  19   9   1    13102.94    13562.42    429.91 o
  19   9   2       89.72      146.49     42.28 o
  19   9   3    17274.44    17068.97    431.90 o
  19   9   4     5345.14     5715.27    213.72 o
  19   9   5      980.06      953.55     68.64 o
  19   9   6     8754.20     8807.62    402.49 o
  19   9   7     2976.19     3027.34    177.67 o
  19   9   8      414.48      524.68     90.47 o
  19   9   9    13152.45    13384.76    463.12 o
  19   9  10     4664.83     4410.07    189.00 o
  19   9  11     2927.91     2998.93    156.61 o
  19   9  12     5008.67     5042.51    210.73 o
  19   9  13     4172.88     4022.42    185.86 o
  19   9  14      404.47      339.78     55.96 o
  19   9  15    14532.14    14587.10    399.97 o
  19   9  16      801.02      762.13     84.52 o
  19   9  17     7540.52     7753.00    290.84 o
  19   9  18     4897.24     4835.18    217.43 o
  19   9  19      364.60      490.40     74.02 o
  19   9  20     2487.71     2637.16    149.36 o
  19  11   0     2856.08     2969.52    167.99 o
  19  11   1     8153.03     8654.58    331.20 o
  19  11   2      492.87      575.41     83.44 o
  19  11   3    11066.83    11224.94    431.32 o
  19  11   4     2620.17     2573.15    169.95 o
  19  11   5     1323.47     1320.24    142.02 o
  19  11   6     9511.52     9665.29    416.35 o
  19  11   7     2754.84     2834.51    163.24 o
  19  11   8        3.55        7.34     35.49 o
  19  11   9    11717.71    11597.56    342.54 o
  19  11  10     5123.92     5241.32    218.80 o
  19  11  11     3419.78     3676.09    182.58 o
  19  11  12     4025.83     3752.34    185.74 o
  19  11  13      463.96      443.27     70.56 o
  19  11  14      642.72      717.68     80.51 o
  19  11  15     5447.76     5315.45    230.39 o
  19  11  16     1867.64     1901.45    150.35 o
  19  11  17     4593.99     4728.58    201.70 o
  19  13   0     3988.34     3804.90    182.44 o
  19  13   1      901.47      962.40    138.74 o
  19  13   2      178.11      308.52     74.62 o
  19  13   3     4655.14     4716.01    328.98 o
  19  13   4     5368.13     4804.70    439.62 o
  19  13   5      913.36     1059.75    374.09 o
  19  13   6    11534.06    12655.51   1156.22 o
  19  13   7     1428.94     2351.05    545.14 o
  19  13   8      525.34      583.28    334.59 o
  19  13   9     3942.91     4260.35    503.46 o
  19  13  10     4216.55     4013.43    252.22 o
  19  13  11     1370.00     1096.28    119.22 o
  19  13  12     4161.08     4341.46    248.76 o
  19  13  13      415.61      230.07    143.35 o
  19  15   0     6022.98     6284.37    400.90 o
  19  15   1      133.96      105.61     60.66 o
  19  15   2      440.22      434.01    103.25 o
  19  15   3     3183.75     3160.28    207.41 o
  19  15   4     4271.80     4295.69    276.18 o
  19  15   5     2265.03     2432.09    191.33 o
  20   0   0    12663.17    12909.02    446.34 o
  20   0   2      686.46      771.71    100.20 o
  20   0   4    42747.23    41924.86   1075.50 o
  20   0   6    62494.58    62375.28   1667.94 o
  20   0   8      147.99      224.61    115.61 o
  20   0  10    29202.35    29719.15    690.01 o
  20   0  12    15266.05    14696.89    472.22 o
  20   0  14      839.93      751.88    110.23 o
  20   0  16    12817.16    12966.90    449.70 o
  20   0  18    31390.69    31300.09    900.07 o
  20   0  20     2129.29     2152.83    178.43 o
  20   0  22    10781.88    10493.03    430.25 o
  20   0  24    12825.52    13126.60    448.98 o
  20   2   0    29181.25    29078.39    655.10 o
  20   2   1     4557.87     4692.98    180.25 o
  20   2   2      252.86      314.39     65.17 o
  20   2   3      161.37      218.93     41.02 o
  20   2   4    34926.82    35241.80    827.26 o
  20   2   5      512.32      450.37     51.75 o
  20   2   6    24522.00    24441.36    587.06 o
  20   2   7      444.76      390.96     87.32 o
  20   2   8     1586.13     1575.95     93.13 o
  20   2   9      504.61      593.23     74.41 o
  20   2  10    31980.11    32309.47    775.83 o
  20   2  11      378.10      331.03     63.86 o
  20   2  12    22219.37    21837.74    525.48 o
  20   2  13      232.73      199.79     52.45 o
  20   2  14     2138.51     2066.80    111.08 o
  20   2  15      261.49      198.93     49.73 o
  20   2  16     8807.21     8529.49    282.46 o
  20   2  18    21595.75    21992.77    544.32 o
  20   2  20     1695.32     1787.47    166.15 o
  20   2  21        7.51       62.13    124.27 o
  20   2  22     5377.29     5647.60    241.72 o
  20   4   0     9196.10     9454.37    289.66 o
  20   4   1     2778.29     2797.59    131.49 o
  20   4   2     3224.63     3086.43    149.73 o
  20   4   3      139.98      168.00     31.78 o
  20   4   4    41820.44    41741.22   1000.07 o
  20   4   5     2749.03     2826.06    138.91 o
  20   4   6    21544.93    21077.87    508.76 o
  20   4   7      799.79      794.20     81.05 o
  20   4   8      990.53      990.55     87.57 o
  20   4   9     1190.34     1207.86     82.86 o
  20   4  10    17992.31    18127.58    448.58 o
  20   4  11      205.10      219.81     63.27 o
  20   4  12    24785.19    24961.69    593.72 o
  20   4  13     4185.34     4195.35    179.51 o
  20   4  14     1125.72     1191.16     96.16 o
  20   4  15      903.89      966.53    105.48 o
  20   4  16     8772.16     8699.16    272.95 o
  20   4  17      377.06      304.08     62.45 o
  20   4  18    14478.16    14437.39    377.07 o
  20   4  19      153.02      111.64     71.75 o
  20   4  20     2362.79     2527.91    137.20 o
  20   4  21      260.87      252.44     61.21 o
  20   4  22     3084.77     2971.65    151.17 o
  20   4  23      377.86      371.21     97.77 o
  20   6   0    21459.49    21253.53    518.84 o
  20   6   1    13752.40    14107.36    387.92 o
  20   6   2     2107.75     2318.45    145.95 o
  20   6   3     3908.55     3939.84    156.66 o
  20   6   4    18864.12    18824.24    527.35 o
  20   6   5      461.43      497.00     98.87 o
  20   6   6    10929.21    11120.48    340.62 o
  20   6   7     2059.93     1873.71    113.57 o
  20   6   8     1468.31     1491.85     98.92 o
  20   6   9     3176.26     3192.22    143.61 o
  20   6  10    17293.33    17064.31    430.55 o
  20   6  11       83.24      239.50     80.61 o
  20   6  12    20781.96    20985.39    502.71 o
  20   6  13     3125.76     3172.13    149.07 o
  20   6  14      103.57       75.73     62.00 o
  20   6  15     1741.16     1669.90    120.48 o
  20   6  16     8442.12     8499.55    287.21 o
  20   6  17      396.32      263.63     46.40 o
  20   6  18     9390.39     9336.60    299.83 o
  20   6  19     2715.82     2921.21    162.62 o
  20   6  20     2599.75     2577.08    137.92 o
  20   6  21     2655.75     2851.08    139.64 o
  20   8   0    13169.03    13549.11    386.68 o
  20   8   1     4617.91     4668.83    210.50 o
  20   8   2     2649.78     2612.01    134.20 o
  20   8   3     1120.28     1247.19    131.77 o
  20   8   4    20446.40    21265.51    535.00 o
  20   8   5      625.52      644.35     69.71 o
  20   8   6     6323.54     6334.47    310.27 o
  20   8   7     6092.66     6046.70    227.44 o
  20   8   8      742.89      680.42    106.36 o
  20   8   9     2818.67     2750.21    142.99 o
  20   8  10     4441.45     4104.46    200.12 o
  20   8  11     1129.18     1148.91    132.01 o
  20   8  12    16534.63    17055.66    441.34 o
  20   8  13     5672.02     5699.37    227.70 o
  20   8  14      618.74      678.35     75.14 o
  20   8  15     4636.43     4702.37    208.10 o
  20   8  16     7344.91     7340.46    269.96 o
  20   8  17        7.19       95.02     55.67 o
  20   8  18     7858.68     7716.40    280.00 o
  20   8  19     1875.41     1916.56    165.39 o
  20   8  20     2402.06     2399.82    137.99 o
  20  10   0     8691.82     8767.03    310.83 o
  20  10   1     6535.68     6442.80    234.75 o
  20  10   2      269.08      180.17     79.80 o
  20  10   3     6592.03     6732.30    386.13 o
  20  10   4     7905.39     8003.18    433.71 o
  20  10   5       37.39       57.97     64.35 o
  20  10   6     6404.98     6612.67    535.28 o
  20  10   7    12286.75    12394.68    388.30 o
  20  10   8      936.52      888.35    124.82 o
  20  10   9     4519.51     4645.41    202.21 o
  20  10  10     5865.41     5642.08    231.46 o
  20  10  11      217.93      186.81    126.94 o
  20  10  12    11056.39    10882.27    356.23 o
  20  10  13     3047.85     2863.06    162.87 o
  20  10  14       56.72       40.23     80.46 o
  20  10  15     3480.01     3724.66    194.02 o
  20  10  16     2856.82     3079.64    186.67 o
  20  12   0     3682.20     3769.37    196.18 o
  20  12   1     6537.71     6589.91    265.70 o
  20  12   2      126.49      234.94    131.46 o
  20  12   3     6839.24     7327.15    362.46 o
  20  12   4     5819.56     5949.09    804.07 o
  20  12   5      542.24      577.41    328.15 o
  20  12   6     5164.72     5416.58    342.63 o
  20  12   7    12147.91    12633.55    476.92 o
  20  12   8        4.15      199.61    151.02 o
  20  12   9     2425.35     2396.83    167.27 o
  20  12  10     3980.58     4288.03    225.12 o
  20  12  11      368.03      245.18     90.58 o
  20  12  12     6012.94     6251.17    275.92 o
  20  12  13     4549.80     4685.13    246.30 o
  20  14   0     1238.08     1109.52    142.22 o
  20  14   1     6581.13     6605.55    319.72 o
  20  14   2      150.06      219.90    110.79 o
  20  14   3     2350.38     2147.84    170.94 o
  20  14   4     2384.37     2270.81    353.28 o
  20  14   5       53.14      123.86    163.32 o
  20  14   6     6509.76     6805.50    875.87 o
  20  14   7     5188.51     5725.32    849.31 o
  21   1   0      121.50       84.66     74.32 o
  21   1   1    42530.97    41759.85    913.24 o
  21   1   2        7.02        9.35     34.45 o
  21   1   3    14428.38    14126.00    425.05 o
  21   1   4      777.71      710.49     55.10 o
  21   1   5    17636.32    17756.97    456.73 o
  21   1   6      200.82      222.01     76.30 o
  21   1   7    43470.32    43390.69   1008.59 o
  21   1   8      140.27      236.05     49.87 o
  21   1   9     8780.52     8379.12    253.43 o
  21   1  10     1582.43     1699.38    115.13 o
  21   1  11     2498.68     2460.24    137.39 o
  21   1  12     1430.83     1631.84    183.27 o
  21   1  13    14449.11    13942.35    406.18 o
  21   1  14      203.56      375.72     68.61 o
  21   1  15    19936.45    20158.32    589.85 o
  21   1  16       41.46       20.09     45.20 o
  21   1  17       42.14      119.39     59.68 o
  21   1  18      130.84       54.96    109.92 o
  21   1  19    15482.02    15519.30    415.31 o
  21   1  20       30.47       71.21     56.03 o
  21   1  21     7661.40     7649.20    299.69 o
  21   1  22      167.83      147.51     99.29 o
  21   3   0      935.54      978.37     71.64 o
  21   3   1    40906.32    40651.33    876.37 o
  21   3   2     3124.71     3128.35    160.35 o
  21   3   3    17480.64    17456.22    524.94 o
  21   3   4      545.14      481.46     57.43 o
  21   3   5     5846.91     5852.67    222.01 o
  21   3   6     2507.58     2437.82    126.81 o
  21   3   7    27318.51    26875.99    639.91 o
  21   3   8      383.17      399.39     50.97 o
  21   3   9    12958.31    12883.73    352.40 o
  21   3  10      816.10      787.81     96.15 o
  21   3  11     1828.36     1820.34    120.77 o
  21   3  12      537.19      362.21     58.61 o
  21   3  13    15624.19    15643.72    415.97 o
  21   3  14     2088.33     2171.13    133.67 o
  21   3  15    13370.69    13062.05    352.37 o
  21   3  16      289.38      234.75     82.37 o
  21   3  17      470.33      443.51     65.29 o
  21   3  18      126.23      125.60     96.15 o
  21   3  19    14446.46    14559.82    399.98 o
  21   3  20      182.83      198.84     68.08 o
  21   3  21    10897.13    11354.69    368.28 o
  21   3  22     1040.98     1118.70    113.46 o
  21   5   0      615.16      670.44     70.66 o
  21   5   1    29628.90    29725.14    668.47 o
  21   5   2     2362.73     2277.33    151.02 o
  21   5   3     3928.79     4018.42    173.68 o
  21   5   4        0.34      120.67     43.88 o
  21   5   5     8046.15     8102.98    266.34 o
  21   5   6       68.30      105.95     36.49 o
  21   5   7    18604.80    18440.31    465.37 o
  21   5   8      195.28      266.32     46.10 o
  21   5   9    16904.82    16579.25    425.92 o
  21   5  10     6727.44     6717.67    229.52 o
  21   5  11     1390.21     1403.08     94.06 o
  21   5  12     3367.15     3421.38    159.21 o
  21   5  13    20413.12    20267.44    494.73 o
  21   5  14     1913.41     1823.94    122.08 o
  21   5  15    12922.82    13199.12    360.43 o
  21   5  16      932.53     1083.70     98.80 o
  21   5  17      109.49       26.24     52.47 o
  21   5  18      255.35      202.03     55.61 o
  21   5  19     7128.99     7120.89    245.65 o
  21   5  21     9252.14     9185.56    305.28 o
  21   7   0      354.49      395.08     57.47 o
  21   7   1    22816.63    22899.02    614.27 o
  21   7   2     3316.19     3277.12    150.37 o
  21   7   3     5460.50     5274.66    201.34 o
  21   7   4     7613.94     7851.47    286.73 o
  21   7   5      395.25      380.36     73.40 o
  21   7   6      602.34      473.22     84.28 o
  21   7   7     7756.05     7685.79    265.79 o
  21   7   8     1110.99     1111.25    121.07 o
  21   7   9    13009.92    12858.45    359.83 o
  21   7  10     4689.55     4701.90    189.68 o
  21   7  11      590.23      680.88     67.76 o
  21   7  12     1659.83     1832.92    115.26 o
  21   7  13    16359.23    16470.13    440.09 o
  21   7  14     1052.87      927.87    126.40 o
  21   7  15     7336.53     7182.77    266.63 o
  21   7  16     3241.11     3313.05    177.10 o
  21   7  17       80.96       13.59     31.82 o
  21   7  18      251.48      240.43     85.42 o
  21   7  19     3734.94     3647.87    188.27 o
  21   9   0      974.22      967.93    111.04 o
  21   9   1     8961.57     9180.90    290.41 o
  21   9   2     3238.97     3415.72    168.83 o
  21   9   3     1570.76     1498.37    124.14 o
  21   9   4     8812.19     9157.61    342.55 o
  21   9   5     1159.97     1094.35    233.94 o
  21   9   6     1290.70     1436.42    175.64 o
  21   9   7    12549.31    12943.62    397.62 o
  21   9   8     2763.95     2400.35    155.42 o
  21   9   9    11210.00    11246.24    358.84 o
  21   9  10     4956.31     4843.76    227.84 o
  21   9  11      339.62      454.53     75.23 o
  21   9  12      490.85      423.27     74.08 o
  21   9  13    12683.37    12654.84    383.50 o
  21   9  14      638.82      670.30     86.35 o
  21   9  15     5376.62     5422.04    235.17 o
  21   9  16     5211.45     5212.31    230.92 o
  21   9  17      213.60      342.59    101.11 o
  21  11   0     1260.73     1217.04    110.64 o
  21  11   1    10278.85    10356.62    494.29 o
  21  11   2     2615.33     2657.72    182.45 o
  21  11   3     3889.90     3836.38    247.25 o
  21  11   4    12291.19    12443.25    578.28 o
  21  11   5      546.63      572.17    103.96 o
  21  11   6     1048.91     1312.46    303.60 o
  21  11   7     6325.90     6772.89    500.29 o
  21  11   8     5742.57     5828.85    250.07 o
  21  11   9     3919.86     3900.12    220.84 o
  21  11  10     2962.24     2927.67    206.17 o
  21  11  11      162.95      183.86     81.81 o
  21  11  12      565.84      547.25     79.28 o
  21  11  13     4191.66     4065.00    263.71 o
  21  13   0     1174.18     1284.85    155.55 o
  21  13   1     2807.11     2966.46    220.82 o
  21  13   2     1091.97     1373.67    154.10 o
  21  13   3     3188.73     3441.47    248.76 o
  21  13   4     6571.62     6892.66    464.27 o
  21  13   5      820.83     1323.51    600.48 o
  21  13   6     2666.17     3263.48    857.51 o
  21  13   7     3203.41     3812.09    368.13 o
  21  13   8     3432.62     3513.47    439.88 o
  22   0   0     2277.71     2677.02    216.01 o
  22   0   2    23513.92    22690.75    908.01 o
  22   0   4    41399.64    40164.27   1870.87 o
  22   0   6     2553.09     2394.77    172.31 o
  22   0   8     8658.94     8525.50    556.69 o
  22   0  10    15099.61    15542.59    605.40 o
  22   0  12     2518.38     2430.23    213.90 o
  22   0  14     3300.78     3305.40    322.46 o
  22   0  16    25395.59    26156.71    621.83 o
  22   0  18     6183.87     6369.41    310.52 o
  22   0  20     4081.20     4354.11    270.28 o
  22   2   0      323.59      335.85     84.31 o
  22   2   2    32392.76    32348.06    765.72 o
  22   2   3      269.14      383.20    107.06 o
  22   2   4    30396.03    30391.18    734.36 o
  22   2   5      107.01      153.00     45.92 o
  22   2   6       11.59       29.84     59.67 o
  22   2   7     1096.70     1015.90     79.95 o
  22   2   8    14393.81    14180.56    393.98 o
  22   2   9      151.52       77.27    104.14 o
  22   2  10    24960.29    24712.17    576.25 o
  22   2  11     1696.92     1633.24    115.07 o
  22   2  12     8846.24     8824.26    292.53 o
  22   2  13      449.40      426.73    109.70 o
  22   2  14     1618.58     1592.65    119.41 o
  22   2  15      398.45      477.62    119.01 o
  22   2  16    20421.60    20915.52    519.56 o
  22   2  17        1.54      101.78    124.16 o
  22   2  18     4327.36     4234.47    202.36 o
  22   2  19      223.46      194.04     46.60 o
  22   2  20     2282.67     2358.24    166.97 o
  22   2  21      382.26      455.96    116.46 o
  22   4   0     1213.81     1385.72    117.26 o
  22   4   1       13.49      134.94     89.53 o
  22   4   2    12256.39    12051.34    376.21 o
  22   4   3       50.64      122.20     60.77 o
  22   4   4    30393.77    29864.87    799.14 o
  22   4   5      204.37      246.70     38.48 o
  22   4   6     2231.48     2239.87    125.18 o
  22   4   7     7898.02     7908.03    250.84 o
  22   4   8     7795.16     7857.46    256.26 o
  22   4   9     1268.98     1221.04    106.87 o
  22   4  10    16459.65    16406.25    418.53 o
  22   4  11     2710.36     2510.94    130.45 o
  22   4  12     2567.09     2477.54    139.50 o
  22   4  13     2066.00     2244.52    135.59 o
  22   4  14     4079.63     4020.22    187.77 o
  22   4  15      384.12      455.35     60.08 o
  22   4  16    20984.84    20673.99    489.96 o
  22   4  17       64.18      132.48     55.46 o
  22   4  18     4169.05     4198.47    204.50 o
  22   4  19      272.52      228.19     56.78 o
  22   4  20      587.36      525.38     86.93 o
  22   6   0        0.44       75.16    150.32 o
  22   6   1     2727.18     2571.82    147.43 o
  22   6   2    12060.42    11982.81    357.31 o
  22   6   3       74.33       49.97     43.34 o
  22   6   4    16689.86    17009.08    523.69 o
  22   6   5     1528.05     1603.90    141.17 o
  22   6   6     3054.36     3025.81    183.64 o
  22   6   7     2627.66     2800.38    215.33 o
  22   6   8     7571.70     7705.75    253.60 o
  22   6  10    28203.36    27700.39    699.74 o
  22   6  11     2993.00     3156.69    154.67 o
  22   6  12     2108.10     2012.97    146.94 o
  22   6  13     2659.87     2745.15    154.62 o
  22   6  14     2812.90     2759.46    147.83 o
  22   6  16     9428.84     9683.93    318.68 o
  22   6  17     1439.72     1284.51    112.59 o
  22   6  18     4517.19     4594.57    208.02 o
  22   8   0      193.30      367.60     72.14 o
  22   8   1     2780.00     2789.27    166.57 o
  22   8   2     7036.67     7243.32    276.10 o
  22   8   3      245.04      264.57     63.97 o
  22   8   4    13435.03    13733.42    404.87 o
  22   8   5     5698.49     5774.03    256.76 o
  22   8   6     3661.67     3512.67    177.23 o
  22   8   7     4547.10     4371.07    199.63 o
  22   8   8     3800.49     3790.07    201.15 o
  22   8   9      360.78      345.95     72.44 o
  22   8  10    15459.01    15336.98    505.87 o
  22   8  11     2110.18     1920.95    134.08 o
  22   8  12     2028.47     2208.26    138.58 o
  22   8  13     2327.54     2315.39    142.32 o
  22   8  14     3494.33     3674.95    194.88 o
  22   8  15      359.94      293.28     71.59 o
  22   8  16     7659.88     7582.66    283.44 o
  22  10   0        2.52      107.88    166.86 o
  22  10   1     9677.54    10232.20    372.68 o
  22  10   2     2847.21     2953.15    215.11 o
  22  10   3      289.66      235.78     71.59 o
  22  10   4     5491.04     5847.95    393.06 o
  22  10   5     4964.40     5084.03    315.97 o
  22  10   6     2942.09     3277.72    262.91 o
  22  10   7     2265.48     2027.08    179.71 o
  22  10   8     2156.70     2028.41    166.22 o
  22  10   9      117.37        4.56     28.23 o
  22  10  10     8844.76     8693.84    297.98 o
  22  10  11     2463.89     2254.17    149.18 o
  22  10  12     1468.16     1361.96    115.77 o
  22  10  13     5637.48     5890.07    249.02 o
  22  12   0      851.88      891.94    119.73 o
  22  12   1     5010.17     5229.41    340.77 o
  22  12   2     4197.50     4502.15    326.08 o
  22  12   3      497.90      387.06    118.00 o
  22  12   4     7867.52     8182.83    409.00 o
  22  12   5     9628.28     9748.47    453.75 o
  22  12   6      603.10      392.31    153.09 o
  22  12   7     3642.53     3695.58    465.09 o
  22  12   8     1130.54     1264.75    272.44 o
  23   1   0      859.27      996.47     78.05 o
  23   1   1    15314.23    14672.27    512.15 o
  23   1   2     1587.80     1605.03     97.36 o
  23   1   3     2104.29     1994.07    109.97 o
  23   1   4      690.45      771.91     66.51 o
  23   1   5    29448.39    29617.35    731.78 o
  23   1   6      241.24      379.07    148.32 o
  23   1   7    12935.18    12885.06    372.64 o
  23   1   8      179.16      249.15    145.75 o
  23   1   9       97.98      193.63    100.58 o
  23   1  10     1383.25     1330.36    120.22 o
  23   1  11     9007.60     8874.82    322.99 o
  23   1  13    20937.24    21121.12    586.28 o
  23   1  15      776.62      863.26    102.94 o
  23   1  16      385.35      471.26     81.19 o
  23   1  17    11030.43    10964.78    371.09 o
  23   1  18       16.17      120.34     74.69 o
  23   1  19    10538.32    10775.15    373.86 o
  23   3   0       40.79       85.14     39.10 o
  23   3   1    20109.18    20184.94    504.85 o
  23   3   2      115.23      137.61     70.74 o
  23   3   3      711.12      871.51    114.91 o
  23   3   4      135.86      162.74     88.24 o
  23   3   5    21433.84    21307.43    513.44 o
  23   3   6       14.81       13.01     26.03 o
  23   3   7    16182.98    15921.19    413.22 o
  23   3   8     1654.57     1742.29    113.09 o
  23   3   9        6.14       33.73     67.47 o
  23   3  11    13391.04    13344.17    379.97 o
  23   3  12      999.88      934.33     93.36 o
  23   3  13    16605.94    16977.81    442.70 o
  23   3  14      807.70      562.64     92.28 o
  23   3  15      887.44      899.46     91.14 o
  23   3  16      279.77      373.88     96.19 o
  23   3  17     8323.07     8233.40    327.29 o
  23   3  18      238.90      220.75    144.73 o
  23   3  19     9835.47    10064.52    366.64 o
  23   5   0     2896.70     2814.49    150.94 o
  23   5   1    10244.25    10319.36    340.15 o
  23   5   2     4455.86     4258.69    196.63 o
  23   5   3      515.61      537.74    114.12 o
  23   5   4      626.42      590.52     71.29 o
  23   5   5    15695.95    15209.23    445.07 o
  23   5   6      105.14      140.41    103.10 o
  23   5   7    18583.66    18059.05    479.60 o
  23   5   8     4168.56     3978.50    173.90 o
  23   5  10     3117.55     3076.91    155.60 o
  23   5  11    10648.39    10474.40    313.07 o
  23   5  12      526.44      455.54     94.27 o
  23   5  13     7426.25     7185.43    263.92 o
  23   5  14      545.75      593.29     88.75 o
  23   5  15     1064.32     1096.28    108.83 o
  23   5  17     4238.53     4070.46    205.33 o
  23   7   0      442.85      515.82     72.78 o
  23   7   1    13502.74    13511.18    384.67 o
  23   7   2     3684.73     3643.75    196.27 o
  23   7   4     2006.67     1860.27    139.14 o
  23   7   5     8089.65     7907.36    302.31 o
  23   7   6      308.76      339.91     83.18 o
  23   7   7    10573.42    10743.21    352.89 o
  23   7   8     3710.38     3534.23    165.15 o
  23   7  10     1995.92     2110.52    136.82 o
  23   7  11    11868.10    11825.78    360.05 o
  23   7  12      333.48      312.34     62.76 o
  23   7  13     8123.19     7960.59    290.76 o
  23   7  14     2815.67     2883.62    174.44 o
  23   7  15     1081.46     1210.86    121.76 o
  23   7  16     2667.71     2645.75    166.78 o
  23   9   0     1235.51     1356.44    122.61 o
  23   9   1     4391.81     4299.21    219.93 o
  23   9   2     6448.41     6343.52    263.43 o
  23   9   3      231.98      167.54     63.24 o
  23   9   4     1845.29     1819.15    222.31 o
  23   9   5     8566.41     9015.88    494.50 o
  23   9   6     1887.50     2029.87    272.57 o
  23   9   7    16222.47    17124.19    724.95 o
  23   9   8     5120.39     5243.52    245.88 o
  23   9   9      118.97      142.50     70.58 o
  23   9  10     2148.13     2262.82    171.39 o
  23   9  11     6841.06     6852.74    266.75 o
  23   9  12      190.94      169.39     46.45 o
  23   9  13     4309.12     4336.47    204.96 o
  23  11   0      628.47      889.41    181.46 o
  23  11   1     3942.04     3738.63    259.20 o
  23  11   2     5157.52     5552.85    306.99 o
  23  11   3       76.37      149.63    112.27 o
  23  11   4     1657.60     1738.83    203.01 o
  23  11   5     2545.92     2890.34    267.34 o
  23  11   6      554.32      638.39    128.38 o
  23  11   7     3492.22     3341.87    278.68 o
  23  11   8     1748.98     1766.98    163.19 o
  24   0   0     3191.35     3361.10    408.30 o
  24   0   2    24073.57    23709.45    890.66 o
  24   0   4     4675.44     4341.46    270.70 o
  24   0   6    10065.70    10019.94    474.03 o
  24   0   8    22015.32    21824.43    916.53 o
  24   0  10     9367.69     9506.93    413.71 o
  24   0  12      372.46      247.99    105.35 o
  24   0  14    21040.72    21177.02    565.35 o
  24   0  16     9129.61     8966.65    412.62 o
  24   0  18      136.53       66.76    133.51 o
  24   2   0    13644.63    13774.68    374.49 o
  24   2   1      321.80      367.70     52.26 o
  24   2   2    36254.20    36889.94    844.54 o
  24   2   3      155.44      152.87     71.55 o
  24   2   4     6256.09     6170.13    233.97 o
  24   2   5      275.36      338.23     50.27 o
  24   2   6     1553.71     1464.10    110.75 o
  24   2   7      296.10      301.42     50.36 o
  24   2   8    11649.51    11333.40    329.77 o
  24   2   9      263.34      281.16     66.88 o
  24   2  10     8330.52     8387.77    291.98 o
  24   2  11      846.77      808.24    102.53 o
  24   2  12      231.35      315.12     71.99 o
  24   2  14    14163.18    14226.47    424.35 o
  24   2  16     4992.93     4691.59    246.09 o
  24   2  17       96.50      160.38    107.98 o
  24   4   0     3172.79     3136.66    180.25 o
  24   4   1      650.10      471.03     99.02 o
  24   4   2    19021.80    18963.97    539.47 o
  24   4   3      751.21      721.14    100.16 o
  24   4   4     4430.64     4456.64    210.41 o
  24   4   5     3212.86     3151.57    164.84 o
  24   4   6     4761.03     4745.95    201.08 o
  24   4   7     3204.04     3342.80    156.33 o
  24   4   8    22707.87    22708.72    552.97 o
  24   4   9     1258.78     1171.60    139.56 o
  24   4  10     6292.65     6372.87    232.88 o
  24   4  11     1384.35     1279.99    157.48 o
  24   4  12      631.06      579.47     97.50 o
  24   4  13      144.24      240.26     69.95 o
  24   4  14    12490.07    12739.35    383.48 o
  24   4  16     9886.66     9992.00    312.51 o
  24   4  17     1204.26     1195.42    101.91 o
  24   6   0     6987.04     6942.56    256.54 o
  24   6   1      615.96      437.96    121.42 o
  24   6   2    17187.05    17301.85    549.98 o
  24   6   3     1066.18     1090.42    110.46 o
  24   6   4     6038.10     6300.61    265.49 o
  24   6   5     1790.65     1691.06    136.43 o
  24   6   6      665.33      603.65    109.74 o
  24   6   7      135.33      164.40     54.37 o
  24   6   8    20549.92    20395.20    506.17 o
  24   6   9     2556.03     2618.27    143.22 o
  24   6  10     7762.63     7449.58    258.41 o
  24   6  11     3383.80     3318.44    168.14 o
  24   6  12     1352.50     1346.99    107.47 o
  24   6  13      333.87      429.34     75.73 o
  24   6  14     6828.24     6837.43    289.17 o
  24   6  15      152.12      128.56    117.92 o
  24   8   0     3335.69     3294.42    222.74 o
  24   8   1      117.94      187.92     59.83 o
  24   8   2     8574.27     8617.99    313.58 o
  24   8   3     1486.07     1430.70    130.46 o
  24   8   4     2307.46     2323.10    173.58 o
  24   8   5     4000.65     3955.81    282.64 o
  24   8   6      925.94      972.19    297.42 o
  24   8   7     1004.92      865.59    144.13 o
  24   8   8    11416.97    11091.20    350.09 o
  24   8   9      593.39      678.89     90.66 o
  24   8  10     2875.74     2921.48    175.57 o
  24   8  11     1803.05     1412.60    128.27 o
  24   8  12     1005.05      872.18    105.88 o
  24  10   0     1522.16     1503.89    167.27 o
  24  10   1     1131.61     1360.83    162.69 o
  24  10   2     7144.26     6976.50    338.12 o
  24  10   3     3483.98     3308.73    243.83 o
  24  10   4     4390.46     4240.06    300.07 o
  24  10   5     5230.61     5328.49    331.11 o
  24  10   7       60.11        7.93     55.25 o
  24  10   8     8314.37     8259.35    370.10 o
  25   1   0     1629.76     1415.73    127.64 o
  25   1   1      137.98       94.92     79.72 o
  25   1   2      659.78      741.76     82.82 o
  25   1   3    20496.08    20381.22    620.19 o
  25   1   4      494.48      824.74    129.51 o
  25   1   5    15085.60    15014.94    520.17 o
  25   1   6       21.95        3.39     23.05 o
  25   1   7     2450.23     2396.50    172.79 o
  25   1   9     3132.99     2818.74    200.38 o
  25   1  10      509.89      591.28    132.21 o
  25   1  11    15713.75    15778.80    451.02 o
  25   1  12      673.72      749.02    116.01 o
  25   1  13     4488.05     4530.96    257.09 o
  25   1  14       41.86       85.24    170.48 o
  25   1  15     4952.91     4995.27    261.25 o
  25   1  16       35.25        4.90     30.93 o
  25   3   0       67.85      139.76    117.23 o
  25   3   1      450.86      446.22     90.47 o
  25   3   2        0.47        8.02     40.06 o
  25   3   3    15511.78    15993.71    517.86 o
  25   3   4      185.76      175.22     61.71 o
  25   3   5    10443.63    10491.03    392.25 o
  25   3   6     4049.50     4299.15    195.31 o
  25   3   7     1895.48     1856.54    123.00 o
  25   3   8     1223.35     1198.55     98.02 o
  25   3   9     7369.29     7141.51    272.75 o
  25   3  10      153.41      108.94     88.23 o
  25   3  11    19804.18    19785.71    489.42 o
  25   3  13     3588.80     3561.31    192.09 o
  25   3  14      145.91       81.20    162.39 o
  25   3  15     3684.75     3670.90    230.31 o
  25   5   0     2503.91     2476.67    168.68 o
  25   5   1      316.71      236.93     63.97 o
  25   5   2     1294.97     1445.47    121.80 o
  25   5   3     6803.86     6783.54    285.12 o
  25   5   4      243.84      251.77     74.20 o
  25   5   5    14322.70    14264.39    481.13 o
  25   5   6      941.01     1035.26    100.87 o
  25   5   7     2350.53     2361.36    148.38 o
  25   5   8     1149.53     1075.52    100.42 o
  25   5   9     7649.26     7483.52    267.88 o
  25   5  10      221.96      244.30     56.88 o
  25   5  11     6719.87     6592.64    263.87 o
  25   5  12     1132.79     1164.75    113.06 o
  25   5  13      931.97      908.18    166.75 o
  25   5  14      244.54      207.86     88.80 o
  25   7   0     2175.29     2102.80    168.94 o
  25   7   1      162.43      184.45     70.85 o
  25   7   2     1509.32     1565.44    137.35 o
  25   7   3     4401.61     4271.40    218.51 o
  25   7   4        2.07       76.16    152.32 o
  25   7   5    11862.50    12072.64    416.80 o
  25   7   6     4990.32     5202.46    242.70 o
  25   7   7     1313.53     1359.44    117.17 o
  25   7   8     5155.52     5255.50    236.47 o
  25   7   9     6275.11     6243.72    261.44 o
  25   7  11     9560.13     9630.03    328.17 o
  25   9   0     4357.70     4402.01    235.23 o
  25   9   1      386.60      454.01    105.16 o
  25   9   2     2488.09     2550.13    206.04 o
  25   9   3     3170.54     3041.71    232.19 o
  25   9   4       26.51      120.35    138.68 o
  25   9   5    10484.61    11137.11    611.22 o
  25   9   6     1510.69     1554.06    393.08 o
  25   9   7      668.74      794.86    278.10 o
  26   0   0    29158.30    29975.99    664.40 o
  26   0   2     7107.66     7096.27    336.00 o
  26   0   4     1309.88     1311.53    239.34 o
  26   0   6    14798.39    14724.84    725.55 o
  26   0   8    16497.27    16379.63    526.55 o
  26   0  10       18.70       65.07     96.53 o
  26   0  12     8657.66     8702.49    420.27 o
  26   0  14     9646.77     9689.25    438.11 o
  26   2   0    26739.08    26457.46    699.28 o
  26   2   2    10953.56    11041.96    394.09 o
  26   2   3      211.19      216.83     81.69 o
  26   2   4      195.18      150.87     45.21 o
  26   2   5      338.62      411.30    115.07 o
  26   2   6     7477.59     7248.64    325.70 o
  26   2   7      296.03      179.40     75.96 o
  26   2   8    12543.40    12677.47    409.86 o
  26   2   9       23.99      137.22     84.70 o
  26   2  10        7.14       31.15     62.29 o
  26   2  11       11.30      106.51     89.31 o
  26   2  12    12080.99    12438.59    418.04 o
  26   2  13       47.24      103.60    207.20 o
  26   4   0    10788.74    10930.85    361.63 o
  26   4   1      207.57      155.15     80.10 o
  26   4   2     6077.43     6427.29    259.79 o
  26   4   3      643.24      417.81     82.86 o
  26   4   4     1300.21     1383.46    135.88 o
  26   4   5     2500.69     2614.47    174.65 o
  26   4   6    13235.82    13035.44    374.64 o
  26   4   7     1314.63     1297.89    108.53 o
  26   4   8    11897.88    11823.78    343.16 o
  26   4   9     1018.82      951.82     85.77 o
  26   4  10      279.91      365.19     84.64 o
  26   4  12     3391.15     2939.31    171.10 o
  26   6   0    11572.51    11336.73    401.45 o
  26   6   1      763.46      788.81     96.08 o
  26   6   2     8605.68     8855.53    317.57 o
  26   6   3     3775.46     3834.25    211.99 o
  26   6   4      180.06      304.15     67.25 o
  26   6   5      637.30      667.18     89.22 o
  26   6   6     7612.84     7790.92    294.21 o
  26   6   7      495.86      409.93     72.11 o
  26   6   8     5000.56     4821.80    208.73 o
  26   6   9      696.49      555.55    125.36 o
  26   6  10      256.68      267.29     49.65 o
  26   8   0     5204.06     5458.64    247.26 o
  26   8   1      146.00      124.99     79.91 o
  26   8   2     6262.19     6409.40    277.13 o
  26   8   3     3059.18     3023.88    228.14 o
  26   8   4       22.39       48.09    111.45 o
  26   8   5     1743.71     1780.15    346.56 o
  26   8   6     6497.09     6324.43    321.54 o
  27   1   1     6888.08     6618.92    257.82 o
  27   1   2        9.41       70.12     75.59 o
  27   1   3    12904.36    13555.10    430.59 o
  27   1   4       80.68      101.68    117.85 o
  27   1   5     3475.65     3443.07    233.03 o
  27   1   7     3183.83     3356.44    225.01 o
  27   1   9    12422.93    12069.31    401.91 o
  27   1  10      158.39      303.20    133.55 o
  27   1  11     5274.31     5423.64    280.97 o
  27   3   0      837.76      891.34    117.16 o
  27   3   1     9696.77    10119.08    358.49 o
  27   3   2      646.08      891.54    134.85 o
  27   3   3    17619.99    18106.96    493.75 o
  27   3   4      222.64      269.65     79.60 o
  27   3   5     4285.56     4474.47    280.25 o
  27   3   6     1556.81     1606.49    158.41 o
  27   3   7     1617.83     1610.42    137.47 o
  27   3   8      156.58      161.58     74.55 o
  27   3   9    10199.73    10308.72    377.40 o
  27   3  10        0.01      235.49    139.39 o
  27   5   0     1127.87     1148.51    105.98 o
  27   5   1      883.19      854.08     91.55 o
  27   5   2      278.11      234.61     84.22 o
  27   5   3     8810.90     8357.82    312.32 o
  27   5   4      436.51      448.52    110.83 o
  27   5   5     4263.09     4475.01    231.14 o
  27   5   6      699.86      683.21    104.97 o
  27   5   7     1543.47     1542.15    135.17 o
  27   5   8      327.91      447.36     68.44 o
  27   7   0     1907.80     1913.90    149.57 o
  27   7   1     3034.69     2926.60    176.94 o
  27   7   3    10036.06     9910.82    440.04 o
  27   7   4     2027.52     1932.33    208.50 o
  28   0   0     9144.42     9565.49    396.01 o
  28   0   2       84.88      115.34     70.51 o
  28   0   4     6000.77     5800.77    748.40 o
  28   0   6    10173.45    10145.70    988.90 o
  28   0   8     1461.99     1380.93    188.69 o
  28   2   0    11015.04    11445.85    382.46 o
  28   2   1      548.01      469.83     83.12 o
  28   2   2       25.20      153.54    156.43 o
  28   2   3      899.19      995.27    132.14 o
  28   2   4     6043.20     6042.17    313.74 o
  28   2   5      207.46       31.17     83.25 o
  28   2   6     7295.14     7581.33    443.64 o
  28   2   7      216.35      201.39     55.50 o
  28   4   0    10545.46    10932.84    377.87 o
  28   4   1      196.23      168.22     63.08 o
  28   4   2      712.13      759.00    146.54 o
  28   4   3      820.45      747.35    130.82 o
  28   4   4     5486.02     5381.65    308.16 o
  28   6   0     8515.14     8627.30    310.87 o
  28   6   1     3048.67     3226.69    189.97 o
  29   1   1    11880.11    12442.59    402.48 o
  29   1   2       98.63      111.10     84.90 o
  29   1   3     4268.28     4228.95    271.64 o
  29   3   0      225.22      360.61     70.73 o
 -10   0   2    62848.26    65341.54   1463.38 o
 -10   0   4    13511.42    13110.63    326.07 o
 -10   0   6   142259.16   143077.77   2995.24 o
 -10   0   8   245863.08   247207.58   4197.06 o
 -10   0  10    45748.08    44841.88    998.30 o
 -10   0  12    64740.37    65221.78   1649.93 o
 -10   0  14    63007.32    62817.76   1355.37 o
 -10   0  16     6459.41     6392.89    300.49 o
 -10   0  18    11532.09    11507.06    341.21 o
 -10   0  20    75979.48    75534.48   1697.60 o
 -10   0  22    28538.11    27825.48    886.69 o
 -10   0  24    20933.05    20809.06    599.16 o
 -10   0  26    44403.68    43636.88    934.54 o
 -10   0  28    23384.47    23785.30    643.79 o
 -10   0  30      135.07       35.13     72.30 o
 -10   0  32    14588.34    14386.82    470.27 o
 -10   0  34    10529.89    10572.87    428.86 o
 -10   2   1     4178.26     4361.96    152.30 o
 -10   2   2   159965.83   160229.91   3435.80 o
 -10   2   3     7404.94     7838.83    198.21 o
 -10   2   4       29.10      103.01     18.55 o
 -10   2   5      728.39      687.67     35.59 o
 -10   2   6    57542.09    58852.10   1332.98 o
 -10   2   7     1955.49     1965.40     87.00 o
 -10   2   8    96867.68    98306.41   2126.07 o
 -10   2   9      121.60      143.64     21.64 o
 -10   2  10     2621.58     2720.27    108.20 o
 -10   2  11     1511.66     1557.52     67.88 o
 -10   2  12   156717.60   153834.28   3273.11 o
 -10   2  13     5170.96     5255.43    169.71 o
 -10   2  14   130054.78   131205.41   2720.87 o
 -10   2  15       13.59        9.98     19.96 o
 -10   2  16     2468.64     2708.03    119.01 o
 -10   2  17     6599.94     6343.59    192.69 o
 -10   2  18    26972.28    26649.76    617.72 o
 -10   2  20    62005.59    61314.67   1310.48 o
 -10   2  21      807.20      630.33     72.64 o
 -10   2  22    29878.53    29812.30    670.48 o
 -10   2  23       33.89       30.14     33.21 o
 -10   2  24    10404.12    10569.54    300.22 o
 -10   2  25      147.75      116.00     77.92 o
 -10   2  26    31174.89    30310.67    736.39 o
 -10   2  27      213.38      263.84    153.26 o
 -10   2  28    15201.34    14620.37    441.82 o
 -10   2  29     1675.14     1715.75    163.52 o
 -10   2  30      540.44      598.25    124.00 o
 -10   2  32    20893.73    20854.31    522.27 o
 -10   2  33        3.06       77.64    109.59 o
 -10   2  34    12834.15    12948.27    408.44 o
 -10   4   1    23730.96    24071.41    642.38 o
 -10   4   2    59541.63    59247.34   1456.15 o
 -10   4   3     3783.45     4069.32    140.68 o
 -10   4   4     1400.34     1446.40     89.21 o
 -10   4   5    11725.00    11465.81    288.59 o
 -10   4   6   107218.65   109161.41   2261.36 o
 -10   4   7     4305.26     4448.52    134.42 o
 -10   4   8   105666.00   105927.00   2274.50 o
 -10   4   9     5089.58     4865.98    146.62 o
 -10   4  10    15365.83    15217.88    474.12 o
 -10   4  11      672.43      712.16     55.99 o
 -10   4  12    40828.10    40407.80    918.12 o
 -10   4  13     6451.65     6534.22    198.05 o
 -10   4  14    84084.02    84167.11   1837.16 o
 -10   4  15     1338.32     1460.44     73.65 o
 -10   4  16    18961.52    19151.60    475.37 o
 -10   4  17    11595.89    11827.11    312.80 o
 -10   4  18    16746.61    16478.78    412.45 o
 -10   4  19      290.30      279.24     34.33 o
 -10   4  20    43595.61    44312.91   1006.44 o
 -10   4  21     2025.38     2001.53    131.37 o
 -10   4  22    14487.82    14331.60    383.83 o
 -10   4  23      125.73      156.67     37.33 o
 -10   4  24     6602.20     6709.02    237.65 o
 -10   4  25      587.66      517.91     89.45 o
 -10   4  26    35700.57    34828.60    839.44 o
 -10   4  27      108.58       31.85     63.69 o
 -10   4  28    12357.45    12160.47    388.36 o
 -10   4  29      592.03      548.80     93.18 o
 -10   4  30     1848.52     1914.03    162.54 o
 -10   4  31       46.35       10.09     54.86 o
 -10   4  32    17774.10    17818.85    514.73 o
 -10   4  33      393.84      353.36     70.28 o
 -10   6   1      531.17      598.20     60.56 o
 -10   6   2   105498.52   104043.31   2231.67 o
 -10   6   3    20797.23    20894.90    512.83 o
 -10   6   4     3942.65     3840.50    121.53 o
 -10   6   5    17761.35    18022.45    431.76 o
 -10   6   6    80225.91    80331.87   1709.13 o
 -10   6   7       44.74       49.22     15.57 o
 -10   6   8    25621.67    25775.45    617.17 o
 -10   6   9     2796.96     2922.41    129.52 o
 -10   6  10     2664.55     2759.86    127.84 o
 -10   6  11    14358.25    14144.63    385.22 o
 -10   6  12    16856.42    17486.82    433.18 o
 -10   6  13    10505.85    10373.26    277.99 o
 -10   6  14    55973.42    56295.72   1325.92 o
 -10   6  15     3192.23     3178.58    113.60 o
 -10   6  16    20040.10    19776.39    480.66 o
 -10   6  17     9089.80     9302.66    270.11 o
 -10   6  18    23233.23    22905.00    550.25 o
 -10   6  19      148.93      210.47     65.84 o
 -10   6  20    32206.89    31909.58    724.05 o
 -10   6  21     4313.36     4242.52    165.90 o
 -10   6  22     7188.82     7251.97    254.41 o
 -10   6  23     8815.92     8851.54    295.91 o
 -10   6  24       55.31      230.55     44.33 o
 -10   6  25     7322.81     7602.62    263.78 o
 -10   6  26    21931.84    22086.59    534.88 o
 -10   6  27      898.51     1088.96    164.00 o
 -10   6  28     8800.89     8337.20    306.90 o
 -10   6  29     3024.10     3005.32    179.33 o
 -10   6  30     1435.27     1414.86    127.43 o
 -10   6  31     1450.87     1338.94    129.42 o
 -10   6  32     8750.14     8588.05    325.80 o
 -10   8   2    44921.83    45662.30   1230.59 o
 -10   8   3    11365.99    11527.02    302.06 o
 -10   8   4      404.02      408.02     52.52 o
 -10   8   5    37927.34    38054.35   1116.04 o
 -10   8   6    63244.44    62566.25   1488.66 o
 -10   8   7      271.95      220.63     34.89 o
 -10   8   8    35595.32    35576.48    814.43 o
 -10   8   9    19205.36    19254.74    515.12 o
 -10   8  10     2506.31     2357.24    117.57 o
 -10   8  11     9910.31     9941.43    299.01 o
 -10   8  12     9496.91     9897.51    302.40 o
 -10   8  13      711.27      811.30     71.58 o
 -10   8  14    37001.72    37157.42    828.36 o
 -10   8  15    13891.88    13374.78    352.98 o
 -10   8  16    13653.73    13609.66    360.36 o
 -10   8  17    26236.41    26301.76    671.66 o
 -10   8  18    26011.07    25797.41    602.36 o
 -10   8  19     4915.87     4710.08    194.03 o
 -10   8  20    28692.42    28150.19    651.18 o
 -10   8  21     2480.26     2343.00    137.35 o
 -10   8  22     3652.02     3910.96    189.33 o
 -10   8  23     3298.42     3251.57    175.36 o
 -10   8  24      774.73      884.22     95.25 o
 -10   8  25     1985.11     1900.52    140.53 o
 -10   8  26    16840.79    16410.91    514.38 o
 -10   8  27     2059.53     2095.28    137.60 o
 -10   8  28    11252.19    11423.89    351.36 o
 -10   8  29     6281.04     6892.00    285.75 o
 -10   8  30      957.79     1001.99    112.34 o
 -10   8  31     2059.46     1948.89    151.59 o
 -10  10   1     1461.15     1519.19     92.36 o
 -10  10   2    48539.08    49215.42   1223.92 o
 -10  10   3    12942.84    13259.67    369.87 o
 -10  10   4       77.07       18.42     36.84 o
 -10  10   5    15047.30    15437.46    478.79 o
 -10  10   6    32984.03    33262.29   1154.47 o
 -10  10   7     3639.15     3591.65    194.60 o
 -10  10   8    19734.18    20218.87    624.96 o
 -10  10   9    16895.33    16850.06    642.90 o
 -10  10  10       82.25      135.15     45.88 o
 -10  10  11    27558.59    27233.96    652.65 o
 -10  10  12     8972.85     9232.80    299.86 o
 -10  10  13     1273.19     1138.53     92.99 o
 -10  10  14    26459.97    25881.25    767.55 o
 -10  10  15     6639.87     6633.23    251.50 o
 -10  10  16     8298.60     8289.96    290.66 o
 -10  10  17     6274.92     6284.30    219.83 o
 -10  10  18    12335.80    12396.01    439.05 o
 -10  10  19     3592.46     3520.05    163.11 o
 -10  10  20    15109.53    14903.16    408.01 o
 -10  10  21     1607.35     1639.89    158.95 o
 -10  10  22     4260.20     4142.18    201.67 o
 -10  10  23    16232.47    16114.15    440.16 o
 -10  10  24     1460.46     1514.07    122.51 o
 -10  10  25     2410.33     2473.08    166.35 o
 -10  10  26    10408.43    10238.19    518.92 o
 -10  10  27     1190.10     1133.74    113.84 o
 -10  10  28     6398.55     6522.84    288.10 o
 -10  10  29     4303.60     4130.94    239.28 o
 -10  12   1     2183.92     2235.27    111.92 o
 -10  12   2     7529.98     7685.13    248.87 o
 -10  12   3    10965.70    11363.34    343.27 o
 -10  12   4      330.71      398.82     50.00 o
 -10  12   5    10381.17    10417.17    341.48 o
 -10  12   6    14508.03    14793.37    529.73 o
 -10  12   7     5198.46     5122.49    246.36 o
 -10  12   8    14482.64    14454.03    861.19 o
 -10  12   9    21963.50    21577.57    600.36 o
 -10  12  10      450.01      491.78    114.39 o
 -10  12  11    23654.78    23534.45    995.28 o
 -10  12  12    14404.73    13996.25    661.89 o
 -10  12  13        2.50      296.25    592.49 o
 -10  12  14    12842.85    13084.01    480.83 o
 -10  12  15    10989.83    10723.91    347.48 o
 -10  12  16     2159.44     2275.13    153.43 o
 -10  12  17     9106.71     9118.35    322.91 o
 -10  12  18     3667.45     3977.97    212.23 o
 -10  12  19     4400.79     4565.83    249.40 o
 -10  12  20     8848.47     8598.69    301.40 o
 -10  12  21     1346.73     1469.16    114.06 o
 -10  12  22     3665.43     3589.85    173.43 o
 -10  12  23    11167.81    11375.98    342.59 o
 -10  12  24      605.25      389.47     70.46 o
 -10  12  25      570.19      523.59    122.26 o
 -10  12  26     5218.31     5328.09    255.37 o
 -10  14   1      106.60      202.61    115.14 o
 -10  14   2     1169.26     1303.21    112.48 o
 -10  14   3    12524.62    12644.20    569.32 o
 -10  14   4      306.15      364.77    138.98 o
 -10  14   5    14236.53    14356.88    655.56 o
 -10  14   6     8545.11     8750.40    528.30 o
 -10  14   7     1718.08     1620.26    151.87 o
 -10  14   8    11228.02    11272.18    749.71 o
 -10  14   9     6932.41     6882.68    421.65 o
 -10  14  10     1911.71     1780.02    165.33 o
 -10  14  11    11124.51    11107.84   1151.68 o
 -10  14  12     8873.80     8293.28    531.50 o
 -10  14  13      697.54      571.41    124.83 o
 -10  14  14     6854.79     7446.26    814.75 o
 -10  14  15     2985.15     2931.19    458.62 o
 -10  14  16      105.87      185.53    146.95 o
 -10  14  17     6368.67     6101.92    308.58 o
 -10  14  18     1364.70     1396.43    130.82 o
 -10  14  19     3212.69     3596.64    217.47 o
 -10  14  20     3440.82     3355.51    214.90 o
 -10  14  21     2690.87     2508.55    250.80 o
 -10  14  22     2436.09     2539.88    192.14 o
 -10  14  23     9388.65     9473.67    366.85 o
 -10  16   1      134.04      246.81    221.23 o
 -10  16   2     1278.34     1162.68    142.71 o
 -10  16   3     6497.73     6631.10    444.12 o
 -10  16   4        7.76       60.71    121.42 o
 -10  16   5     7118.58     6673.75    445.93 o
 -10  16   6      537.50      332.64     73.62 o
 -10  16   7      220.64      281.24     95.02 o
 -10  16   8     3151.17     3109.52    269.46 o
 -10  16   9     3951.72     3987.42    357.47 o
 -10  16  10      318.58      314.60    104.00 o
 -10  16  11    10278.69    10701.96    664.38 o
 -10  16  12     3844.57     3821.34    267.51 o
 -10  16  13     1488.86     1509.48    190.52 o
 -10  16  14     2032.49     1904.91    201.41 o
 -10  16  15     2888.50     3089.35    272.56 o
 -10  16  16       37.69      366.56    238.56 o
 -10  16  17     5447.01     5011.43    335.30 o
 -10  16  19     1773.64     1869.18    292.50 o
 -10  18   2      138.85      142.90    129.86 o
 -10  18   3     6547.06     6544.60    412.17 o
 -10  18   4       46.80       22.79     47.89 o
 -10  18   5     6306.79     6376.79    512.39 o
 -10  18   6      143.93      119.26     74.51 o
 -10  18   7      145.00      177.56     53.57 o
 -10  18   8      652.86      662.15    105.93 o
 -10  18   9     3578.69     3323.04    265.95 o
 -10  18  10      263.84      200.35    179.94 o
 -10  18  11     3677.87     3916.62    281.04 o
 -10  18  12      440.67      507.78    118.99 o
 -11   1   1     2936.73     3087.89     96.70 o
 -11   1   2    20946.08    20862.96    489.93 o
 -11   1   3    49287.26    50079.08   1118.76 o
 -11   1   4     1640.59     1625.19     57.33 o
 -11   1   5   124936.28   125893.69   2741.65 o
 -11   1   6      486.04      480.04     41.12 o
 -11   1   7    23499.70    24664.93    603.19 o
 -11   1   8     5115.50     5164.34    175.89 o
 -11   1   9    20965.38    21424.54    515.44 o
 -11   1  10     3193.32     3164.14    118.01 o
 -11   1  11   192299.90   191247.21   4139.77 o
 -11   1  12      154.94      129.91     16.42 o
 -11   1  13    69971.99    68972.52   1534.92 o
 -11   1  14     7479.35     7591.97    209.04 o
 -11   1  15    14081.83    14108.03    359.60 o
 -11   1  16      288.88      324.25     32.82 o
 -11   1  17    76785.27    76568.48   1639.62 o
 -11   1  18      915.52     1027.15     60.99 o
 -11   1  19    34499.33    34541.15    776.87 o
 -11   1  20     1480.74     1476.14     79.18 o
 -11   1  21       44.32      111.07     22.29 o
 -11   1  22      656.65      593.36     51.55 o
 -11   1  23    46313.94    46257.14   1150.95 o
 -11   1  24      739.10      664.17     81.38 o
 -11   1  25    37795.40    37796.85    824.91 o
 -11   1  26      119.79      115.20    154.34 o
 -11   1  27       18.72       63.31     63.06 o
 -11   1  28       21.10       95.42    190.84 o
 -11   1  29    17076.49    16977.81    473.05 o
 -11   1  30      154.49       51.69    103.37 o
 -11   1  31    18345.03    18371.11    484.93 o
 -11   1  32      192.26      185.62     53.24 o
 -11   1  33     2025.72     1957.74    149.23 o
 -11   3   1     1659.83     1905.78     76.42 o
 -11   3   2     3054.16     3057.68    107.95 o
 -11   3   3    49174.41    49772.34   1092.56 o
 -11   3   4      133.01      136.59     45.19 o
 -11   3   5   156405.49   156503.12   3285.59 o
 -11   3   6    15281.84    15587.83    406.54 o
 -11   3   7    21574.45    21262.18    530.96 o
 -11   3   8    20575.44    20274.76    504.84 o
 -11   3   9    17666.15    17792.23    453.35 o
 -11   3  10       42.80       17.13     34.25 o
 -11   3  11   101901.44   102970.72   2119.49 o
 -11   3  12      585.56      555.90     62.28 o
 -11   3  13    43510.03    43024.07   1012.00 o
 -11   3  14       35.88       56.40     23.86 o
 -11   3  15    13257.15    13483.24    367.13 o
 -11   3  16     9590.57     9890.86    283.49 o
 -11   3  17    50530.37    50699.88   1095.14 o
 -11   3  18     3690.19     3724.99    162.60 o
 -11   3  19    24251.80    23959.63    570.97 o
 -11   3  20     5038.33     5056.61    173.83 o
 -11   3  21       39.94       88.81     51.45 o
 -11   3  22     1695.41     1777.96     97.14 o
 -11   3  23    43157.52    43610.27    947.99 o
 -11   3  24      242.84      184.06     55.38 o
 -11   3  25    31310.98    31570.90    701.88 o
 -11   3  26      177.24      158.43     54.79 o
 -11   3  27      275.59      293.12    117.31 o
 -11   3  28     5478.95     5692.92    358.36 o
 -11   3  29    12851.80    12525.76    418.70 o
[truncated: 133,918 more chars]
