# Supplementary material for: Relativistic Hirshfeld atom refinement of an organo-gold(I) compound
Source: IUCrJ. 2021 May 26;8(Pt 4):608–20. doi: 10.1107/S2052252521004541 (PMC8256711; doi:10.1107/S2052252521004541)
Supplement: Supplementary file 5 [file m-08-00608-sup5.fcf]

#\#CIF_2.0

# ========================
# Tonto generated CIF file
# ========================

# NOTE: This is an incomplete CIF file
# Manually edit it to pass checkCIF

data_mg14_ag_rks_anh_rel

_audit_creation_date                2020-6-19
_audit_creation_method              'Tonto 20.04.15 github v. 97c7857'

# ============
# QCr software
# ============

_QCr_software                       'Tonto'
_QCr_software_version               '20.04.15 v. 97c7857'
_QCr_software_platform              'Linux-2.6.32-754.24.3.el6.x86_64'
_QCr_software_build_date            '2020-04-15 15:08'
_QCr_software_website               'https://github.com/dylan-jayatilaka/tonto'

# ========
# Symmetry
# ========

_symmetry_cell_setting              Monoclinic
_symmetry_space_group_name_H-M      'c 1 2/c 1'
_symmetry_space_group_name_Hall     '-c 2yc'
_symmetry_Int_Tables_number         '15'

loop_
    _symmetry_equiv_pos_as_xyz
'+x, +y, +z'
'+x+1/2, +y+1/2, +z'
'-x, -y, -z'
'-x+1/2, -y+1/2, -z'
'-x, +y, -z+1/2'
'-x+1/2, +y+1/2, -z+1/2'
'+x, -y, +z+1/2'
'+x+1/2, -y+1/2, +z+1/2'

# =========
# Unit cell
# =========

_diffrn_reflns_theta_full          19.665
_diffrn_reflns_theta_max           27.864
_diffrn_reflns_theta_min           2.152
_diffrn_ambient_temperature        89.97(15)

_cell_length_a                    17.6904(2)
_cell_length_b                  12.22917(16)
_cell_length_c                    21.2808(2)
_cell_angle_alpha               90.000000(0)
_cell_angle_beta                 94.6132(10)
_cell_angle_gamma               90.000000(0)
_cell_volume                      4588.95(9)

_cell_formula_units_Z               8.000000

_exptl_crystal_F_squared_000         5760000.0000


# ======================
# XD fco reflection data
# ======================

# . checkCIF also accepts this as fcf format

_shelx_refln_list_code              4

_reflns_d_resolution_high           7.4675
_reflns_d_resolution_low            0.6000
_reflns_limit_h_max                 29
_reflns_limit_h_min                 -29
_reflns_limit_k_max                 20
_reflns_limit_k_min                 0
_reflns_limit_l_max                 35
_reflns_limit_l_min                 0

# NOTE: F_squared_meas is scaled to F_squared_calc
#       and so it is on an absolute scale
_reflns_tonto_F_scale_factor        0.1225

loop_
    _refln_index_h
    _refln_index_k
    _refln_index_l
    _refln_F_squared_calc
    _refln_F_squared_meas
    _refln_F_squared_sigma
    _refln_observed_status
 -15   9  20        0.01      136.21    112.80 o
 -23  11   8        0.01       71.99    143.98 o
  14  14  15        0.02       95.70     60.13 o
  27   3  10        0.02      235.80    139.58 o
  -4   6  32        0.04      101.23    153.55 o
 -15   1  18        0.04       13.29     26.58 o
 -20  12  15        0.04      108.33     98.29 o
  -5  17   3        0.05       33.45     66.91 o
  -3   7  18        0.06       61.64     23.37 o
 -18   4  21        0.06        4.94     20.13 o
 -17   1  16        0.07       73.98     93.93 o
   6  10  27        0.10       35.02     70.04 o
  -3   1  30        0.10      306.08     77.85 o
 -25   3   8        0.14      111.61     75.04 o
   0  20   4        0.20      110.97     86.57 o
  21   5   4        0.22      120.83     43.94 o
 -28   2  13        0.28        5.26     37.21 o
   9  15   1        0.30       21.31     42.61 o
  -4   6   3        0.33        7.03      9.64 o
  22   6   0        0.35       75.26    150.52 o
 -14  12  23        0.35       19.40     61.72 o
  25   3   2        0.36        8.03     40.11 o
 -12  16  15        0.38      133.61     67.36 o
 -19   7   7        0.40       59.14    118.29 o
 -14  16   6        0.41       18.69     50.84 o
  14   2  25        0.45        4.04     15.10 o
 -27   1   2        0.45       83.05     57.84 o
   8   2   7        0.46       35.08     40.04 o
   9   5  19        0.46       31.05     62.11 o
 -22   4  21        0.58      169.74    190.53 o
  -1   7   4        0.63       33.87     15.09 o
   5  17   0        0.64       38.32     76.65 o
  13   3  12        0.65        4.94     18.39 o
   1  17   7        0.66       75.50    151.00 o
 -14   2  27        0.67       33.09     66.19 o
  -5  11  29        0.74       48.96     97.93 o
 -22  12   6        0.77       52.94     51.02 o
  -8   6   7        0.78       74.83     35.18 o
   5  15   9        0.82       25.28     50.57 o
  -1  19  10        0.82      190.06    247.29 o
   8  16  13        0.92       56.47     56.26 o
  15   1  27        0.95       79.43    102.75 o
   4   2  20        0.97      124.75     95.14 o
   1  15  19        0.98       60.38     22.10 o
  16  10   1        0.98       38.58     77.17 o
  18  10  16        0.99       48.14     96.29 o
  11   9  20        1.21       47.64     95.29 o
  17  15   1        1.21       77.57     46.07 o
   7   1  14        1.39       32.15     26.50 o
 -19   1  28        1.39       13.93     27.86 o
 -11   3  30        1.40       35.93     71.85 o
  -9  19   1        1.42       80.84    161.69 o
 -24   2  21        1.47       64.87    129.75 o
  -9   5  10        1.50        6.32     16.64 o
  22   2  17        1.53      101.91    124.32 o
 -22   2   7        1.53       21.93     53.85 o
   8  10   4        1.62       31.15     62.31 o
   6   8  18        1.66       27.74     55.49 o
  -2  16  18        1.74       35.25     54.55 o
 -11  13  21        1.78       57.17    114.33 o
   4  20   0        1.83      136.82     87.39 o
 -21   3  15        1.91        5.68     31.63 o
 -19   3  24        1.92        9.23     37.58 o
  25   7   4        2.04       76.26    152.52 o
 -23   1  20        2.06      112.52    180.62 o
  11   1   0        2.07       46.01     23.07 o
  -7   1  31        2.13      199.89    177.92 o
 -16   2   5        2.14        3.66     10.59 o
 -23   7  20        2.17      105.39    151.86 o
  16   2  11        2.23       41.18     45.48 o
 -19  11   7        2.26       72.74    145.49 o
   3   1  30        2.27       38.13     76.26 o
  11   9  11        2.28       58.66     30.12 o
  14   8   9        2.39       10.61     21.21 o
   6   2  33        2.43      252.02    106.15 o
  22  10   0        2.47      108.03    167.09 o
 -10  12  13        2.54      296.64    593.28 o
  18  10  10        2.68      153.54     81.47 o
  -1   3  28        2.69      148.19     53.21 o
   0   6  22        2.84       73.65     43.41 o
   8   8   7        2.92       45.22     35.99 o
 -10   2  33        3.09       77.74    109.74 o
  -4   4  27        3.13        9.79     25.70 o
   2  14  14        3.22       67.74     25.08 o
 -19  13  13        3.29       65.64    131.28 o
  13   1  28        3.30       29.48     58.95 o
  13  15   0        3.50      190.70    140.03 o
  19  11   8        3.52        7.35     35.54 o
  16   2   3        3.68       57.00     34.94 o
  -9   5  19        4.02       30.06     60.11 o
  15  17   3        4.25       44.35     63.34 o
   3  13   5        4.46       79.67     32.25 o
  17   1  10        4.47        7.76     22.51 o
  20  12   8        4.47      199.88    151.22 o
 -15  13   8        4.67       85.61    171.22 o
  12  10  14        4.79       36.94     46.27 o
  -1  19   4        4.98       14.74     54.33 o
   5   5  30        5.03      151.18     65.94 o
  10   8  28        5.14       44.37     88.73 o
  18   2  23        5.30       32.84     65.68 o
 -16   2  31        5.37       93.98    187.95 o
  -4  10  21        5.45       64.84    129.68 o
  -6   6  14        5.60       34.63     69.27 o
 -22   2   3        5.61       33.86     40.63 o
   0   8  16        5.72       59.06     42.84 o
 -26   2   3        5.73      120.84     55.94 o
  12  14  14        6.12       53.67    107.35 o
  23   3   9        6.20       33.78     67.56 o
   7  15  15        6.21       22.79     45.57 o
 -21  13  12        6.33      294.70    115.61 o
 -21  13   1        6.37      152.85    102.26 o
  -5   1  29        6.46       17.60     35.19 o
 -17  13  19        6.47       98.38     93.46 o
 -20   6  21        6.51       43.35     86.69 o
  20   8  17        6.73       95.14     55.74 o
  10   2  28        6.87       91.33    146.33 o
   4   4  29        6.89       90.03    110.79 o
  16   2  25        6.91       12.65     35.05 o
  26   2  10        7.04       31.19     62.38 o
  21   1   2        7.12        9.36     34.50 o
  -2  12  24        7.23       27.48     54.97 o
  -2   4  13        7.29        8.69     17.39 o
   4  12  17        7.40       52.32     32.83 o
  20   2  21        7.40       62.22    124.43 o
 -25   5   8        7.57       13.63     37.19 o
  -2   4  25        7.62       27.20     54.41 o
   7   5  27        7.82       12.75     25.50 o
  -2   8   7        7.93       68.63     25.38 o
 -10  16   4        7.98       60.79    121.58 o
   8  14  10        8.25       67.25     39.00 o
   5   3  16        8.33       68.89     21.45 o
  -6   2  35        8.52      277.72    130.60 o
 -25   3  10        8.57       92.32    184.65 o
   7   1  30        8.60       16.54     40.09 o
  -1   1  34        8.70      218.78     90.87 o
  -9  11  13        8.71       42.12     84.24 o
   9   1  13        8.78       88.64     21.41 o
 -26   2   5        8.89      116.34    100.93 o
  27   1   2        9.16       70.21     75.70 o
   5   3  30        9.46      131.53     77.99 o
  14   6  15        9.60      125.30     88.57 o
  -2   6  33        9.73       52.63    105.26 o
  -3  11  18        9.78       33.60     67.20 o
   5  19   1        9.95       56.41    112.83 o
   3  19  11        9.96       23.28     46.56 o
  12  10   3        9.96        3.24     11.73 o
 -22   2   9       10.05      108.08     57.51 o
   5   9  24       10.23        1.13     12.66 o
  -1  13   1       10.24       33.80     63.35 o
   4   6  26       10.26       76.25    152.50 o
   9   3  14       10.30       52.15     65.16 o
 -14   2  26       10.39       25.48     50.96 o
 -15   9   8       10.84       44.45     88.89 o
  17  11   1       11.03       59.86    119.73 o
 -21  13   6       11.03      226.00    110.90 o
  26   2  11       11.21      106.65     89.43 o
 -29   1   2       11.21       38.72     77.43 o
 -18   2  19       11.24        5.12     13.36 o
 -13  11   6       11.38      110.83     76.68 o
  11  11  20       11.92       32.67     65.35 o
   3  17  11       12.05       46.02     92.04 o
  15   7  15       12.10      108.37     43.53 o
  -3   3  12       12.20        2.41     14.86 o
  22   2   6       12.20       29.88     59.75 o
 -26   2  15       12.55      130.57     73.10 o
   9  13  16       12.74       71.81     38.28 o
  17  15  10       12.78       20.12     40.24 o
  19   5   8       13.12       13.15     35.54 o
 -15  13  11       13.17      125.52     92.00 o
 -13   1  32       13.40       32.87     65.75 o
   6   6  18       13.42      114.96     32.65 o
   0  18  10       13.60       44.02     40.89 o
   7  19   3       13.82       22.75     45.51 o
  22   4   1       13.91      135.12     89.65 o
 -10   2  15       14.07        9.99     19.99 o
  -3   1  32       14.08       99.26     56.90 o
   5   1   9       14.12      112.23     17.90 o
 -19   5   4       14.20       63.97     35.94 o
 -21   3  22       14.31        5.52     24.79 o
   1   5   0       14.43      231.23     23.50 o
  -3   1  15       14.70      147.79     83.27 o
  14  12   0       14.88       10.40     30.44 o
  -4   2  35       14.93      248.97     78.21 o
  23   3   6       15.04       13.03     26.06 o
  -1  15   7       15.08       39.96     79.93 o
  11   3  14       15.17       57.14     78.58 o
   3  15   5       15.19       15.72     31.43 o
  17  13   1       15.47       72.50     75.77 o
 -21   9   6       15.58       90.41    180.82 o
 -16  12   5       15.71       82.68     90.32 o
  17   3  18       15.94       59.32     65.60 o
  23   1  18       16.21      120.50     74.79 o
 -13   1  28       16.25       16.68     52.16 o
 -24   6   8       16.25      120.54    108.65 o
 -15  17   8       16.31        6.71     32.80 o
   9   9   7       16.34      151.52     39.77 o
  10   4  28       16.53       48.78     97.57 o
   7   7  27       16.55      156.11     66.83 o
  -5  17  17       16.56       29.37     58.74 o
   4  16   0       16.79       53.68     37.94 o
  12   8   9       17.23      122.09     93.34 o
   7   9  27       17.45       44.09     88.17 o
   4  10   0       17.64       72.02     17.88 o
   4  10  26       17.64       96.62     55.32 o
  18   4   7       17.65        4.02     21.20 o
  -1   1  30       17.96      263.53     90.50 o
 -11   1  27       17.98       63.40     63.14 o
  -7  15  11       17.99       82.24     48.16 o
  -7  17   5       18.01       70.54    141.09 o
  -1   5  22       18.02       17.78     35.57 o
  11   3   8       18.24       51.43     35.61 o
  -2   2  33       18.37      261.31     73.99 o
 -16   4  29       18.48       52.78    113.13 o
 -14   2  25       18.51       45.45     49.23 o
   7   9  21       18.84       65.63     75.07 o
  26   0  10       19.02       65.15     96.66 o
  -6  18   8       19.08       37.90     75.81 o
   3   5  10       19.19      246.31     53.17 o
   4  18   3       19.20       99.00     81.12 o
   1   1  34       19.35      250.78    111.29 o
 -17  11  10       19.43      118.45     65.01 o
 -12   2  19       19.55        5.39     19.48 o
  -4   2  27       19.80       29.08     58.15 o
  12  10  20       20.19       62.14     82.09 o
   3   9   8       20.20       70.64     24.57 o
  -4  12  26       20.30       52.59    105.18 o
   9  19   1       20.32       30.12     60.24 o
 -25   9   2       20.44      196.83     71.31 o
 -13   1  16       20.50       35.37     70.74 o
  -3   3  32       20.69      217.44     65.76 o
   6  16   6       20.91       41.42     82.83 o
 -11   1  28       21.11       95.55    191.10 o
   1  13   2       21.12       77.07     38.56 o
 -24   0  14       21.14       49.94     99.87 o
   0  14  19       21.85       61.90     63.15 o
 -17   3  22       21.87       31.62     63.24 o
 -15  13  14       21.90       34.67     69.34 o
  15  13  15       22.02       14.92     33.79 o
  13  11   6       22.30       57.11     32.77 o
   3  11  11       22.33       33.73     21.02 o
  10  14  16       22.37       10.39     29.52 o
  18   6  16       22.48       33.66     67.32 o
  25   1   6       22.53        3.40     23.09 o
  -5   1  18       22.62       59.35     31.51 o
  14   8   0       22.84       26.77     53.54 o
  26   8   4       22.87       48.16    111.60 o
 -12   6  15       22.88       38.52     77.05 o
  -1   3  30       22.90       85.44     93.39 o
   7   1  24       23.18       24.98     49.97 o
  11   7  14       23.42       45.75     60.93 o
  -9  11  16       23.58       79.04     40.31 o
 -16  14   8       23.77       47.41     94.82 o
 -18  14   1       23.77      153.21     53.01 o
   4  14  14       23.81       15.47     30.94 o
  14   4  25       23.92       13.55     31.42 o
  26   2   9       23.95      137.40     84.81 o
   8  16   7       24.20       20.04     40.08 o
 -23   3  10       24.29       72.43     84.59 o
  -3   1   2       24.30       71.15     10.89 o
   8  18  10       24.73      115.51     52.57 o
  -9   1  10       24.93       55.05     30.00 o
  17  11  16       25.01      105.72    195.35 o
 -25   1  10       25.07      121.97     54.36 o
  19   1  10       25.08       50.91     32.94 o
  -3  13  15       25.24       60.50     52.67 o
  15  11  15       25.28       56.45    112.91 o
  28   2   2       25.31      153.75    156.64 o
 -11   7  30       25.53       93.88    187.75 o
   8  14   1       25.81       76.81     47.48 o
   0   2  17       26.15       55.29     38.27 o
  -7   7   8       26.41       91.78     57.54 o
 -18   2   5       26.50       26.74     53.47 o
  11   5   2       26.67       73.47     18.35 o
  -4  18   6       26.72      104.85    119.22 o
   0  14  10       26.77       38.36     23.86 o
 -18   2   3       26.80       26.87     31.80 o
  25   9   4       26.94      120.51    138.87 o
   0   8   4       27.02      214.81     14.25 o
 -17   5  25       27.10      139.05    183.69 o
   6   6  12       27.35      101.42     24.00 o
  -1   3  16       27.44       30.06     60.11 o
  -6  10  23       27.71      103.81    207.62 o
   6   2  31       28.00      150.76     52.48 o
  -3  17  12       28.41       20.63     41.27 o
 -13   3  14       28.43       58.78     86.71 o
  11  11   8       28.47       25.42     50.85 o
  -7  17   8       28.61       61.17    122.34 o
  15   1  16       28.66       29.98     37.51 o
 -21   5  18       28.69       95.00    190.01 o
   9   7  28       28.95       33.76     67.52 o
   8   2   1       28.99       80.56     15.36 o
 -10   2   4       29.18      103.14     18.58 o
 -21   3  26       29.35        9.55     31.75 o
  -8   6  17       29.37       79.15     40.33 o
   0  10  16       29.67       65.22     59.53 o
 -28   4   3       29.74      159.76     92.49 o
  16   4   1       29.83       99.74     38.53 o
 -24   2  14       29.96       53.52     36.91 o
  19   1  20       30.00       86.49    147.53 o
 -14   6  23       30.08        8.14     38.44 o
  18   8  10       30.14        7.30     20.67 o
   0   2  16       30.33      178.28     33.29 o
   3  17  14       30.43      146.56    220.39 o
 -19   3   2       30.43        5.20     23.07 o
   0  18   1       30.54       86.18    117.78 o
  21   1  20       30.56       71.30     56.10 o
   4  14   0       30.93        4.55     18.90 o
  18   4   5       31.53       36.43     72.86 o
   2   8  11       31.79       30.57     16.76 o
  17   9   7       32.02       44.43     22.46 o
   4   6  32       32.13       71.75    143.50 o
   9  13   7       32.24        4.88     15.07 o
 -19   1  12       32.32        3.65     16.68 o
  12   2  13       32.39       32.10     23.42 o
  -8   6  31       32.49       78.05    156.11 o
   5  19   3       32.60       81.56    133.59 o
  11  15   8       32.66       38.84     77.69 o
 -11   9  24       32.67      120.85    118.75 o
 -19  15   1       32.88      114.35    228.70 o
  15   5  12       33.32       87.79     23.12 o
   7   1  33       33.45       27.15     62.09 o
 -13  11  18       33.46      129.41     64.10 o
  -2  14  12       33.55       66.50     34.73 o
   2  10  11       33.98       24.26     36.30 o
 -25   5  16       34.17       49.99     99.98 o
  15  13   9       34.19      111.33     58.56 o
 -24   8   5       34.30       37.88     75.75 o
 -12  14  15       34.31        4.88     17.79 o
 -27   1  10       34.38       26.00     52.00 o
   4   6  29       34.57       30.91     67.96 o
   5   1  32       34.67      189.99     85.05 o
 -10   2  23       34.84       30.18     33.25 o
  25   1  16       35.28        4.90     30.97 o
   2  10  28       35.35      163.81     63.91 o
  -5   3  30       35.45       79.95     73.54 o
  17   7  16       35.70       38.92     77.85 o
 -26   2  13       35.92      133.47     92.01 o
 -17   7  25       36.12       84.78    169.55 o
   6  14  12       36.26       82.50     44.32 o
  10   6  28       36.47        5.66     27.73 o
 -19   5  16       36.53       56.11     80.74 o
 -19   1   1       36.56      111.11     40.75 o
  11  15   5       36.69       28.34     56.69 o
  20  10   5       36.72       58.05     64.43 o
 -17  13  16       36.76       69.10    138.20 o
   6  18  12       36.79       64.59     61.75 o
 -11   3  14       36.88       56.47     23.89 o
 -27   1   6       36.89       68.21    136.42 o
  18   2  25       37.13      123.89     81.56 o
   0   2  19       37.54       77.21     87.81 o
 -28   4   1       37.64       67.20     71.82 o
   7  15   4       37.80       51.59     41.42 o
  12  18   2       37.97       98.24    123.52 o
  13  17   0       37.98      126.82    128.05 o
  -5  19   3       38.14       84.81     90.85 o
 -10  16  16       38.39      367.05    238.88 o
  10  10  22       38.78       34.26     68.52 o
  14   2   6       39.06      164.49     61.83 o
 -11   3  21       39.15       88.93     51.51 o
   9   9  16       39.16       18.12     36.23 o
  16  12  18       39.58       52.71    105.43 o
   7  17  15       39.89       17.82     35.63 o
  23   3   0       39.98       85.25     39.16 o
 -11   3  10       40.69       17.15     34.30 o
  15  15   3       40.89      161.18     52.53 o
   0   2  29       41.27       59.99    119.98 o
  21   1  16       41.35       20.11     45.26 o
  -9   5   8       41.51      191.90     51.65 o
  -9   3  13       41.59       99.09     50.60 o
  21   1  17       41.91      119.55     59.76 o
  -8   4  13       41.97       42.69     14.62 o
  25   1  14       42.26       85.36    170.71 o
   6  18   6       42.51       41.52     83.04 o
 -20   2   7       42.72       70.38     37.45 o
  -2  20   4       42.81        2.88     18.70 o
   2   8  28       43.00       76.09    103.45 o
  12  16  14       43.33      109.01     60.26 o
 -12   2  33       43.53       60.78     81.97 o
   4   2  21       43.65       29.91     59.82 o
  13  13   0       43.65      116.08     24.79 o
  -1  17   4       43.66       82.72    165.43 o
  -6   6   8       43.66      119.61     12.41 o
   6   6   9       43.69       18.40     36.79 o
 -11   1  21       44.36      111.21     22.32 o
   7   7   4       44.46       66.79     24.00 o
 -10   6   7       44.63       49.28     15.59 o
  -6  16  17       44.71       61.35    122.70 o
  -3   1  26       44.74      119.10     66.00 o
  12   4  29       45.11       29.06     58.13 o
  14   8  21       45.16      141.20     49.28 o
   6  12  15       45.19        8.57     17.87 o
  15   1   0       45.41       58.90     21.12 o
  -8   4  31       45.47      143.77    103.40 o
   0   4  13       45.49       27.65     22.71 o
  17   3  20       45.56       30.74     61.48 o
   9   1  19       45.74       86.75     23.65 o
  -2   0  30       46.07        5.20     32.89 o
  13   7   0       46.40       83.66     36.57 o
  -5   1  28       46.63       47.48     58.26 o
  26   2  13       46.78      103.74    207.48 o
  -7   1  20       47.08        7.46     18.50 o
 -10  18   4       47.17       22.82     47.96 o
  17   9  22       47.18       43.01     86.01 o
 -10   4  31       47.18       10.11     54.93 o
  14   2  29       47.39       64.65     89.31 o
   7   3  28       47.43       57.02     93.71 o
  -6  12  11       47.95      113.99     88.71 o
   4  20   3       48.20       76.87     69.15 o
 -15   7  14       48.51       15.02     46.10 o
  10   0  28       48.75       76.09    110.21 o
   6   2   1       48.96       65.93     27.44 o
  -4   4  11       48.97      121.37     26.98 o
   7  17   7       49.09       40.70     81.39 o
  -6  16  14       49.16       81.76     34.37 o
 -11   5  24       49.60        2.73     21.17 o
 -19   3  28       49.65      183.11     82.07 o
 -21  11   6       49.69       59.34    118.69 o
  -9   1  34       49.73      122.45     78.15 o
   2   2  19       49.96       90.58     36.06 o
   9   1  32       50.28       17.07     34.14 o
  -3  13  12       50.28       71.50     38.81 o
  16   4  21       50.40       28.23     56.46 o
  12   4  14       50.41      128.26     29.75 o
  22   4   3       50.51      122.37     60.85 o
  -2   2  17       50.71       75.40     23.23 o
   3  13  26       50.76       92.98     39.59 o
 -16   2  11       50.86       98.79     43.39 o
   1   7  25       51.05       95.46    127.77 o
 -21   9  21       51.11       14.46     37.70 o
   3  19   5       51.25       51.41     78.27 o
   0   0  10       51.39      191.25     76.32 o
 -14  14  20       51.47       68.97    125.21 o
   6  12  21       51.48      132.29     40.05 o
  -7  15  13       52.06      145.05     41.14 o
   6   2  19       52.10        2.15     12.42 o
  -8   6  22       52.20       44.35     46.69 o
 -11   7  24       52.32       60.91     83.51 o
 -17   3  18       52.64      117.51    131.41 o
 -13   5  29       53.03      108.75    144.70 o
   9   7   7       53.46      180.69     46.51 o
 -15   3  11       53.59      187.51     71.94 o
 -12   8   9       53.68      113.79     72.85 o
 -13   1  12       53.99       47.36     19.44 o
  20  14   5       54.27      124.03    163.54 o
   7  11  21       54.34       22.29     44.59 o
  -5   9  23       54.77      134.73     65.34 o
 -15   5  26       54.78       34.17     68.35 o
 -10   6  24       54.80      230.85     44.39 o
   3   3  17       55.13      147.83     35.81 o
 -19  13   1       55.28      101.53     58.53 o
 -28   2   3       55.94        7.59     35.10 o
 -15   5  14       56.14       17.71     35.42 o
  -4  14   9       56.50       42.88     31.91 o
  18   4  16       56.61       42.09     50.27 o
 -15   3  24       56.72       27.58     55.17 o
  14  10  15       56.74       43.45     77.71 o
  -2   6   1       56.90       82.12     10.31 o
 -15   1   4       57.21       90.94     19.37 o
  20  10  14       57.37       40.28     80.56 o
   4   2  33       57.90       15.13     30.26 o
 -13   1  24       58.44      164.01    113.21 o
 -15   1  11       58.45      160.29     97.55 o
  10  12   5       58.53       64.17     24.50 o
  11  11   5       59.14       34.65     69.31 o
   3  11  26       59.43      132.68     77.76 o
 -12   2  21       59.46       18.69     37.38 o
  -4  20   4       59.50       81.41    162.82 o
 -18   6   7       59.55       55.71    111.43 o
 -19   5  24       59.94       42.98     85.96 o
   3  17   5       60.07      153.67     91.55 o
  -7   1   5       60.11      181.14     48.35 o
 -18  12  19       60.27       61.56    139.96 o
  24  10   7       60.47        7.94     55.32 o
  12  10  23       60.67       22.61     50.67 o
  13  11  18       60.74      181.99     41.61 o
  16  14  13       60.74      162.46     76.33 o
  -7  19   9       61.08       50.73    101.46 o
   1   7  28       61.72        1.07     13.88 o
  -2   2  25       61.76       93.64     63.22 o
  -3  15   9       62.36      120.54     53.90 o
 -13   3  24       62.52      125.96     62.77 o
  -3  15  18       62.77       48.94     60.70 o
  -8  14  22       63.28       66.92     88.83 o
 -14   2   1       63.28       66.05     18.52 o
  11   1  10       63.33       90.83     24.77 o
 -13   1  20       63.52       63.13     32.44 o
 -21  11  15       63.57        3.29     45.66 o
   9   7  25       63.75       94.78     53.09 o
 -27   5   4       63.80      127.08     81.79 o
 -20   8  15       64.05      203.02    115.54 o
 -14   2  17       64.06       53.16    106.32 o
  17   7  10       64.20      102.68    129.33 o
  15   3  24       64.28       87.61     38.87 o
  22   4  17       64.32      132.66     55.54 o
 -18  10  10       64.39      156.83    125.44 o
  10   2  29       65.02      212.13    118.93 o
   1   3  26       65.13      138.41     76.40 o
 -24   2   5       65.52      140.24     32.73 o
 -25   1   4       66.02       96.78    129.48 o
  -6   4  31       66.12       42.27     89.35 o
 -16   6  17       66.38      152.00     56.78 o
 -13  13   9       66.69      117.81     54.32 o
  -7  11   8       67.23        7.73     17.46 o
  21   5   6       67.55      106.09     36.54 o
   6   4  31       67.75      122.15     58.19 o
  10   2   5       67.84       58.28     22.37 o
 -21   3   6       67.86      134.17     44.23 o
  -2  18  16       68.09       73.48     91.58 o
  -3  13  18       68.48       28.58     57.17 o
 -12   4   3       68.55      139.79     43.56 o
  -6  18   2       68.59       26.63     53.26 o
  25   3   0       69.11      139.94    117.39 o
   6   6  21       69.15       67.50     41.12 o
  -9   1  18       69.47       67.53     47.62 o
  17   1  24       69.47      113.81     59.07 o
  12   4  20       69.82      102.81     42.22 o
   5  15   3       69.85       79.67     69.95 o
  -8  12  22       69.91       67.19     90.72 o
 -20   2  23       70.22      201.03     94.19 o
   8  12   1       70.27      103.65     26.09 o
 -17   5   4       70.31      103.14     28.89 o
   9   3   4       70.47       96.66     12.25 o
   2  18   2       70.57      146.51     71.44 o
  -8  18  14       70.69      177.89    106.63 o
  -1   1  33       70.87      193.80     59.80 o
   1   1  24       70.91       64.67     92.98 o
  -4  16   6       71.05      101.34     66.20 o
  -2   2  24       71.43      127.94    140.35 o
   0   6  11       71.92      242.87     44.55 o
  -4  16   3       72.55       47.04     94.08 o
 -21   3  10       73.03      104.59     52.91 o
  10   4  11       73.36       85.62     56.23 o
  -9  17  16       73.37       77.49     98.11 o
 -23   1  22       73.64      136.30    272.61 o
  22   6   3       73.92       50.04     43.39 o
 -15   3   2       73.95       80.44     37.79 o
  -8  10  22       74.76      181.52     72.43 o
 -12  16  12       74.90      137.32    226.05 o
 -15  17   3       75.01      110.46    100.51 o
  -6  16  11       75.04      107.48     45.21 o
   7   5  30       75.22       40.14     80.29 o
 -12  12  12       75.38      135.71     89.85 o
  13   5  24       75.64       82.60     37.42 o
   6   2  24       75.86      185.80     48.15 o
  23  11   3       75.97      149.83    112.42 o
 -18   8   7       75.98      246.69    250.43 o
  12  12  14       76.58       94.90     93.46 o
 -21   1   2       76.63       50.02     42.11 o
   9   1  28       76.83       81.10     84.39 o
 -10  10   4       76.84       18.44     36.88 o
   1  13   5       77.18       99.56     47.27 o
   0  18  16       77.20      188.93    268.86 o
 -12   8  21       77.32       97.24     42.76 o
   4  12  20       77.63       98.30     79.09 o
   7  17   9       78.24       60.71    121.42 o
  -2   2  21       78.41      143.31     71.47 o
 -18  12  13       78.46       83.58    167.15 o
   9   1  22       78.50       22.54     45.08 o
 -25   3  20       78.56      245.84    109.82 o
  -9   7  16       78.91      135.81     42.87 o
 -23   1  16       78.95       35.76     71.52 o
 -12   4  21       79.57       82.62     48.68 o
 -28   6   1       79.87      172.29     89.34 o
 -21   9   9       79.98      110.79    221.59 o
 -27   3  13       80.43      142.08     65.83 o
 -13  17   9       80.59      151.14     77.48 o
  27   1   4       80.61      101.82    118.01 o
  15   3  22       80.94       96.10     91.04 o
  19   1  22       81.08       18.12     36.23 o
 -16   2  27       81.23        5.49     25.72 o
  18   0  22       81.25      221.87     76.92 o
  16   4  19       81.29       26.56     53.13 o
  17   1  13       81.46      183.18     36.10 o
  21   7  17       81.55       13.61     31.87 o
  -9  13  25       81.57       11.65     29.43 o
   1   9  22       81.68      114.96     66.22 o
 -10  10  10       81.72      135.33     45.94 o
   1   3  16       81.84       45.88     18.28 o
   1   1  25       82.03      126.19     48.35 o
 -15  13  20       82.12      201.39     56.87 o
  -7  13  11       82.35      229.65     99.22 o
  -6   2  14       82.52      169.14     40.86 o
 -26   4   1       82.69       62.24    124.47 o
   2  14  22       82.95      109.53     75.39 o
 -20   4  24       83.07       31.94     65.64 o
 -13  15   9       83.77      123.08    246.16 o
  20   6  11       84.12      239.82     80.72 o
  28   0   2       84.35      115.50     70.60 o
  -4  16  18       84.91       77.52     53.53 o
  13   3  10       85.06      111.35     31.05 o
   9   5  10       85.07      111.98     40.57 o
   8  18   7       85.34       33.85     67.71 o
   4   2  26       85.72       49.50     98.99 o
  11  13  20       86.02      160.64     53.52 o
  -1  13  27       86.03       14.84     37.54 o
 -20   4   1       86.44       95.62     78.85 o
  12   4   1       86.74      172.90     27.98 o
   6   4  18       86.93      131.65     28.77 o
 -18  10  16       87.03       67.73    135.47 o
  -2  16  21       87.73       73.48     93.56 o
  18   2  16       88.24      132.52     58.00 o
 -15  15  11       88.33      185.34    112.31 o
   2  12  17       88.37       81.87     47.00 o
 -26   2  11       88.43       51.74    103.48 o
 -16   2  19       88.58       66.45    132.89 o
  -3   1  28       89.25      240.23    112.96 o
  13  17   3       89.56       43.92     59.24 o
 -15   1  28       90.06       57.09    114.18 o
  -8   4  19       90.07       40.56     81.11 o
  12   4  27       90.64       31.92     63.84 o
 -20   6   7       90.69      175.81     47.72 o
  19   9   2       90.84      146.69     42.34 o
 -19   5  27       91.02       39.01     78.02 o
 -24   4   5       91.63       26.94     53.89 o
  -2  16  12       91.65       10.97     33.40 o
   6  12  18       91.95       81.88     71.18 o
 -13   5   6       92.67      107.17    101.83 o
   8   4   4       92.74      161.15     34.82 o
  -9   3  22       92.78       34.34     68.68 o
 -25   3   4       92.91       34.75     69.50 o
  -2  12  18       93.33       96.96    105.90 o
   6  16  12       93.49      143.77     69.83 o
  -1   5   2       93.73      200.71     10.40 o
  18   2  22       94.93       73.92     40.98 o
 -24   6   5       94.94      204.06     98.29 o
  -1   5  30       95.06      244.00     67.20 o
   7  11  27       95.14      203.68    106.40 o
  -4   6  29       95.33      216.81     91.78 o
  13   3  14       95.51      183.20     40.52 o
   2  16  14       95.94      177.35    111.17 o
   6  14  24       96.46       94.44     73.42 o
  14  12   9       96.47       80.77     46.47 o
  24   2  17       96.77      160.59    108.13 o
  -6   4   3       96.82      142.87     18.22 o
  13   9   9       96.99      239.61     30.92 o
 -23   1  17       97.34      196.47     84.16 o
 -14   2  29       97.35      180.71    238.92 o
  23   1   9       97.39      193.88    100.71 o
  -2  14  24       97.73      153.61     72.64 o
  -7   9  28       98.10       13.39     33.04 o
 -23   9  14       98.23      175.05     97.35 o
 -17   3  25       98.47      143.53     58.72 o
 -21   1  18       98.90       93.28    186.57 o
  29   1   2       99.20      111.25     85.01 o
   3   1  12       99.34      107.00     16.82 o
 -21   3  18       99.38      173.42    102.81 o
  -1  19   9       99.53      148.22     43.94 o
  13  17   5       99.88      143.05     50.69 o
  15   7  18      100.09       79.33     87.34 o
  -5   1  32      100.24      280.16     90.24 o
  -1   3  33      100.29      120.81    126.49 o
 -17   1   4      100.51      114.08     22.41 o
   1   3  25      100.59       77.89    110.43 o
  -1  15  10      100.83      109.79     39.19 o
   2  18   5      101.03       85.02    170.03 o
  14   2  13      101.52       81.95     30.85 o
  14  14   9      101.59      109.41     54.05 o
 -25   1   5      101.69      174.83     50.99 o
  -9   9  19      101.93       73.70     48.87 o
 -27   7   4      102.17      114.19     87.53 o
  11   7  11      102.69      118.35     31.10 o
  20   6  14      102.78       75.83     62.08 o
  -9   1  28      103.07       25.70     51.40 o
 -16  16   8      103.57       38.66     56.05 o
  10  10   2      103.81      149.25     37.71 o
 -28   0  10      104.28       19.58     39.16 o
  -4   8  32      104.55        6.84     36.58 o
  17   3  16      104.64      104.40     64.53 o
   2   4   2      104.70      167.74     23.33 o
  17  13  16      104.93       60.04     83.60 o
  -7   3  31      105.05       44.70     89.40 o
   0   2  23      105.14      256.59     64.91 o
   5  19   6      105.19       56.81    113.63 o
 -15   1  26      105.25       78.71     65.33 o
  23   5   6      105.46      140.60    103.24 o
  -3   5  30      105.60      189.80     55.69 o
  17   1   4      105.92      214.26     92.33 o
  -2   2  29      106.11      168.81    106.71 o
 -15   5  11      106.20       52.45     65.28 o
 -10  14  16      106.42      185.78    147.14 o
  11  15  14      106.46       23.84     47.68 o
 -19   3   6      106.50       89.95     16.48 o
 -13  11   9      106.79      171.92     47.39 o
 -10  14   1      106.94      202.88    115.29 o
 -14   6  29      107.44       71.92    116.53 o
 -20  14   4      107.90      254.04     73.22 o
   0   2  15      108.44      107.04     44.61 o
  22   2   5      108.97      153.21     45.99 o
  -7  17   2      108.98      248.57    107.73 o
  12   2   5      109.02      158.38     27.04 o
  -5  11  26      109.16      149.40     43.72 o
   5   5  18      109.32       98.78     85.96 o
   2   2  31      109.42      175.85     79.56 o
   9   5  22      109.42      122.01     50.41 o
 -23   1   4      109.46       97.83     34.35 o
 -25   7   5      109.67      122.51     64.79 o
   1  15  22      109.80       61.70     54.60 o
  16  16   6      110.06       48.59     97.18 o
   1   5  25      110.09      203.68     67.61 o
  21   5  17      110.17       26.27     52.54 o
  13  13   3      110.33      112.08     27.64 o
 -10   4  27      110.41       31.89     63.77 o
  -8  12  16      110.42       67.30     48.25 o
   0   2  35      110.43      168.40    171.37 o
  15   3  26      110.45      197.62     67.77 o
  17  11   4      110.62      231.00     57.63 o
 -29   1   6      110.72      181.88     63.57 o
  13   9   6      110.74      138.16     33.75 o
  -9   1   6      110.76      163.47     25.69 o
  -4  20   3      110.81      205.68    104.37 o
 -24   6  13      110.84      209.33    125.98 o
 -13   3  20      111.01      109.80     73.73 o
   5  13   9      111.09      100.65     28.35 o
  16   8  13      111.78       99.96     36.42 o
  19   1  14      111.91      165.22    114.87 o
 -18   2  13      111.91      176.43     67.35 o
   2  16  11      112.42      127.51     81.89 o
 -19   3   7      112.80       67.83     32.95 o
   0  16  16      113.25      124.43     39.79 o
  17   1  22      113.25      138.30     76.75 o
  -9  15  22      113.27      160.02     82.02 o
 -23   1   2      113.50      193.43     87.82 o
  23   3   2      113.70      137.80     70.83 o
  -5  13  23      114.46       14.76     29.53 o
  -9  19   7      115.46       62.82    125.63 o
 -20   6   9      115.68       50.47    100.94 o
   9   1  16      115.77       54.13     19.40 o
   3   3   6      115.95      109.69     10.39 o
 -23   3  23      115.97      151.88     74.05 o
  -3   3  24      116.43      149.39     71.43 o
   7   1  28      116.67      140.21     80.43 o
   5  17  17      116.75       77.13     85.32 o
 -22   2  21      116.81      176.57     75.56 o
  -5   3   8      117.38      115.70     17.22 o
   5   1  34      117.46      147.92     70.57 o
   4  18  12      117.57      155.05     77.15 o
  22  10   9      117.64        4.57     28.27 o
   3  11   8      117.77      174.47     25.37 o
  16   6  19      118.11       66.41     56.16 o
 -16   2   8      118.26      194.15     33.34 o
  -4  10   3      118.44      191.72     27.93 o
   5  17   9      118.56       41.46     82.91 o
   4   2   1      118.57      134.10     14.03 o
  24   8   1      118.59      188.17     59.91 o
 -16  12   2      118.74      130.41     43.11 o
 -11   1  26      119.31      115.36    154.55 o
   5  19   0      119.37      112.43     53.09 o
 -16  12   8      119.45      377.99    142.03 o
 -13   3  12      119.96       70.18     43.97 o
  -5   1  20      120.08       34.27     68.55 o
  23   9   9      120.45      142.69     70.67 o
 -10   2   9      120.58      143.83     21.67 o
  -9  17   7      120.83      153.97    113.53 o
 -20   2   9      121.40      149.09     48.66 o
   8   0   4      121.54      123.79     21.62 o
  21   1   0      121.80       84.77     74.42 o
 -19  11  10      122.04      244.31     89.82 o
 -17   5  19      122.06      164.45     55.66 o
 -23   1  23      122.19      160.64    119.87 o
 -22   6  23      122.20       72.46    144.91 o
   7   3  24      122.32       19.60     39.20 o
   3   9  11      122.46      136.23     23.94 o
  11   5   8      122.48      114.89     26.21 o
 -15  15   9      122.59      155.73    112.42 o
   6   8  21      123.16       21.25     42.49 o
  -1   9   4      123.40      169.32     23.28 o
  -5   1  26      124.12      330.71     82.97 o
 -10   4  23      124.24      156.88     37.38 o
  -7   1  32      124.98      242.91     93.60 o
  19   7   2      125.30      101.03     26.10 o
   6  14  15      125.47      116.20     46.83 o
 -18   4  19      125.72      168.51     53.95 o
  -2   2  30      125.91       91.40     78.30 o
 -26   2   1      126.06      296.06    115.71 o
 -14   8  26      126.08      258.82     96.95 o
   8   2  10      126.15      166.10     26.64 o
  21   3  18      126.42      125.76     96.28 o
  20  12   2      126.63      235.25    131.63 o
  -1  13  16      127.65      204.24     37.02 o
   2   2  21      128.32      220.28     43.00 o
   8  18   0      128.72      116.06     67.24 o
 -16  14   5      128.77       22.35     47.04 o
   8   8  19      128.80       75.45     87.94 o
  -5  19   9      128.91      139.42    175.17 o
  -6  10  14      129.35      177.67     76.00 o
   5  17  18      130.24      124.33    105.86 o
  11   1  30      130.26       98.89     49.40 o
   1  17  19      130.36      233.38    103.86 o
   4   2  29      130.38      130.70     87.48 o
  21   1  18      131.45       55.03    110.07 o
 -11   3   4      131.51      136.77     45.25 o
  15   1  18      131.76      180.14     45.82 o
  -4  16  12      132.15      130.98    127.84 o
   8   2  33      132.36      103.82    207.65 o
 -24   6  17      132.40       94.88     78.09 o
   2   4  13      132.47      165.52     36.98 o
  -5   5  32      132.85      207.04    106.61 o
 -10   0  30      132.92       35.17     72.39 o
 -12  10  15      132.96      143.51     68.95 o
  16   8   7      133.01      139.64     23.92 o
  -9   9   1      133.34      328.90     32.79 o
 -10  16   1      133.36      247.14    221.52 o
  10   4   7      133.46      203.48     23.02 o
  23   3   4      133.72      162.96     88.36 o
   3   1  34      134.08      239.01     82.34 o
  -7  15   1      134.32      243.38     82.16 o
  24   6   7      134.46      164.61     54.45 o
  19   5  20      134.90      150.66     53.67 o
  19  15   1      135.05      105.75     60.74 o
  -4   4   3      135.72      147.31      8.61 o
  -4   8  15      135.91       63.91     40.47 o
  24   0  18      136.10       66.85    133.69 o
 -13  17   3      136.11      322.87    149.33 o
  19   5   6      136.25       99.23     85.41 o
 -20  14  10      136.91       31.68     63.36 o
  15   5  22      136.93      286.00     85.98 o
   4  16   8      137.45       59.16    118.32 o
   0   2  27      137.49      279.90     87.87 o
 -17  15   5      137.51      155.12     72.76 o
 -18   8  10      137.64      148.00     85.17 o
  18   0  16      138.24      216.59    108.33 o
  25   1   1      138.38       95.05     79.83 o
 -24   2  19      139.27      134.87    131.93 o
   6  16   0      139.29       97.23     60.20 o
 -17  11  22      139.42       81.59    163.18 o
   0   6  31      139.57       75.03     90.89 o
 -26   4  13      139.59       39.78     79.57 o
  20   4   3      140.15      168.23     31.82 o
  -8  16  16      140.22       56.01    112.03 o
 -10  18   2      140.35      143.09    130.03 o
 -11   5   1      140.49      371.44     56.02 o
  21   1   8      141.07      236.36     49.94 o
 -24   6  14      141.16      175.39    109.24 o
  -1   1   2      141.48       81.84     19.07 o
  -9   1  26      141.49       33.88     67.76 o
   9   7  22      141.94      178.01     68.36 o
  10  10   5      142.13      145.23     21.72 o
  -6   2   7      142.72      145.20     16.15 o
   9   1  12      142.91      147.02     19.91 o
 -24   2  11      143.00       27.51     55.02 o
 -18   4  25      143.34      215.74     80.96 o
  -9  17  15      143.47       48.46     96.93 o
   7   9   1      143.75      171.80     27.89 o
   6   2  18      143.85      208.51     40.27 o
  24   4  13      144.12      240.58     70.05 o
 -15   1  30      144.27      144.52     62.78 o
  17   1  26      144.30       90.70    104.08 o
  17   5  10      144.48      165.81     30.14 o
  10   2  17      144.78      118.13     34.79 o
  -2  14  18      145.04      105.24     48.58 o
  -3  11  21      145.11      183.34     71.56 o
   2   4  34      145.95       70.73    141.46 o
   2  10  17      146.09       89.63     42.33 o
  -5   5  29      146.13      211.11     64.63 o
  25   3  14      146.18       81.30    162.61 o
  -3   9  12      146.26      174.43     45.36 o
 -10  18   7      146.35      177.79     53.64 o
 -10  18   6      146.45      119.41     74.61 o
   7   7  28      146.68      225.79    162.56 o
 -14  12   6      146.69      103.10     60.68 o
 -10   2  25      146.93      116.16     78.02 o
  -9   3  34      146.94      180.13    195.01 o
  20   0   8      147.27      224.90    115.76 o
  26   8   1      147.43      125.16     80.01 o
 -17   1  18      147.43       55.32    110.64 o
 -14   8  29      147.50       57.38    114.76 o
  11   7  26      148.18      142.65    120.89 o
   4   6  21      148.67      248.11     65.27 o
  18  12  10      148.67      231.92    115.61 o
 -11   9  21      148.88      175.25     94.19 o
 -20  12   1      149.10      114.48     45.97 o
   8   4  10      149.37      236.11     23.17 o
   8   2  19      150.11      107.10     43.35 o
 -19  11   1      150.32      163.61     51.33 o
 -18  16   4      150.43      314.06    137.81 o
 -10   6  19      150.64      210.75     65.93 o
 -22   4   3      150.94      189.57     38.08 o
  22   2   9      151.16       77.37    104.28 o
 -23   5   6      151.38      203.23     65.93 o
   4  18   0      151.70      221.31     77.74 o
  20  14   2      152.25      220.19    110.94 o
   3   7  17      152.44      188.97     55.24 o
 -11   1  30      152.49       51.76    103.51 o
  20   4  19      152.66      111.79     71.85 o
  17   7  22      153.18       65.05     98.28 o
  25   3  10      153.20      109.08     88.35 o
  -5   1  16      153.65       98.29     29.66 o
   1  11  28      153.74      112.04     87.71 o
  -2   4  33      153.85      341.15     99.55 o
   4  18   2      153.86       91.99     41.03 o
 -21   5   9      153.96      223.06     50.84 o
  -1   3  34      154.01      318.24     77.90 o
 -11   1  12      154.90      130.08     16.44 o
  24   2   3      155.16      153.07     71.65 o
  24   6  15      155.20      128.73    118.07 o
   1  13  25      156.06      162.93     84.32 o
 -22  12  12      156.09      309.24    204.07 o
  16   4  27      156.49       46.36     92.72 o
  -1   9  16      156.65      177.63     32.35 o
  -3  17  18      156.68      276.24     75.59 o
  -3   3  18      157.10       80.82     33.10 o
 -28   6   4      157.14      375.70     93.04 o
 -12  14  21      157.19      247.97    154.78 o
  27   3   8      157.51      161.80     74.65 o
 -24   2   3      157.79       71.42     61.21 o
   6   2  15      158.05      114.14     32.15 o
 -15   5   2      158.15       68.67     55.50 o
   2  14   2      158.30      171.22     40.42 o
 -21   7   6      158.31      343.71     98.02 o
  -2   6  27      158.37      139.26     81.24 o
  -3  19  11      158.43      105.44    109.71 o
  27   1  10      158.94      303.60    133.73 o
  -6  14  14      159.80      120.69     42.21 o
  -6   2  21      159.84       95.76     54.45 o
   3  13  20      160.32      209.27     57.29 o
  20   2   3      160.76      219.22     41.07 o
  -5   7  23      161.20      125.10     48.74 o
   9   9  28      161.32      117.23     60.29 o
   5   1  30      161.39      179.41     59.32 o
  21  11  11      162.44      184.10     81.92 o
 -12  10  27      162.55       68.22     57.12 o
  25   7   1      162.61      184.70     70.94 o
 -20   2  27      162.80      211.98     91.70 o
 -14   8   3      163.63      254.33     66.67 o
  16   2  27      164.08      237.16    100.01 o
  14  12  15      164.21      166.35     70.04 o
   8   4  27      164.64      123.02     34.90 o
   9  13  22      165.43      194.80     54.63 o
  11  13   8      165.50      128.28     42.23 o
 -11   7  18      165.75      112.27     39.74 o
 -14   6  17      165.76      193.34     77.71 o
   2  10   2      165.81      168.21     23.84 o
  13  13  17      166.04      203.97     54.21 o
   5   5   3      166.34      188.64     17.36 o
  -3   7  15      167.15      140.71     73.70 o
 -18  10  19      167.46       42.31     90.70 o
  21   1  22      167.53      147.70     99.42 o
 -15   7  17      167.89       54.88     72.33 o
  16   2  21      167.95      157.95     94.12 o
  -1  19   3      168.07      280.00     71.00 o
  -8  14   2      168.76      162.28     34.45 o
  -3  11  15      169.21      172.62     30.84 o
  13  13  11      169.77      112.71     61.53 o
  13  11   0      170.28      204.55     52.53 o
 -15  15  14      171.09      137.48     55.74 o
  13   5  12      171.59      175.23     51.00 o
 -14   4  26      171.81      352.80     91.88 o
  -3   3  21      171.88      275.18     38.48 o
  -8  18   5      171.92      460.00    116.80 o
 -13   3  32      171.92      228.06     85.47 o
  -9   1  32      172.66      253.82     59.13 o
  -2  20   6      172.96      304.45     74.72 o
  12  14  20      173.83      153.01     46.78 o
   9   3  28      174.32      131.27     83.44 o
 -19   9  10      174.89      132.35     48.82 o
   8  16  18      175.22       94.94     53.63 o
   6  10  18      175.71      246.63     54.88 o
  -7   7   5      175.75      252.43    141.46 o
  15   5  15      175.81      314.78     68.25 o
 -17  15  13      176.13      228.95    153.24 o
  15   1   2      176.70      151.43     46.39 o
  13  15  11      176.71      118.79     72.12 o
 -11   3  26      177.02      158.64     54.87 o
  12   2  17      177.07      129.56     56.29 o
  19  13   2      178.13      308.93     74.72 o
   5   7  12      178.20      161.64     17.18 o
 -16  16   2      178.34      374.85    252.50 o
  -7   3  34      178.44      116.22     82.60 o
 -25   5   5      178.57       96.51    105.32 o
  23   1   8      179.79      249.48    145.94 o
 -15  15   2      179.94      112.70     80.02 o
  26   6   4      180.18      304.56     67.34 o
  -9   9  22      180.44      248.66     81.44 o
   1  11  25      180.77      186.48     67.85 o
  -8  18  12      181.73      107.24    193.78 o
  10   4  25      181.96       89.45     38.46 o
  21   3  20      182.15      199.11     68.17 o
  11   9  14      182.85      130.96     45.22 o
 -20   2   5      183.07      132.49     42.43 o
  13   3  28      183.26      170.49     70.02 o
 -12   8  15      183.38      179.75     80.90 o
   1   3  34      183.48      379.71     97.28 o
  19   1  12      183.66      224.89     46.09 o
  -8   8  31      183.80      290.57     57.85 o
 -27   5  10      183.89      251.27    144.29 o
  13  15   3      184.08      240.30     53.59 o
  -9   9  28      184.53       60.66    121.33 o
  25   3   4      184.60      175.45     61.79 o
   9  11  13      184.77      285.88     46.34 o
  -8   4  22      184.90      452.45     76.46 o
  -7   3  14      185.07      164.75     33.35 o
  -9   7  22      185.20      118.28    102.34 o
  -9  15   7      186.00      349.48    148.98 o
   1   1  32      186.79      199.88     47.06 o
 -24  10   5      186.99      235.97     68.76 o
 -20   4  23      187.46      167.07     63.22 o
  -2  14   4      187.59      173.76     49.46 o
  17  11   7      187.64      184.18     37.89 o
  19   1   4      187.86      308.58     61.65 o
 -28   2   5      188.24      191.76    186.94 o
  -1  13   7      188.32      136.72     25.46 o
 -11   1  32      188.37      185.87     53.31 o
   2  20   5      188.71       52.26    104.51 o
  -5   7  32      189.25      160.48    109.81 o
  15  17   1      189.56      221.39     75.68 o
  -8   2  27      189.75      250.06     80.30 o
 -13   9   6      189.81      198.78     47.80 o
  14  16   3      189.93      539.40    171.31 o
  -6  14   2      190.00      259.67     61.90 o
  19   3   8      190.11      147.50     36.44 o
  18   8  16      190.47      324.84    136.63 o
  16  16   7      190.69      131.93     39.42 o
  19   3  22      190.99       73.76    147.51 o
 -25   1  14      191.50      165.26     68.01 o
  16  12  13      191.85      171.72     54.88 o
  -5  13  26      191.90      162.08     46.69 o
  22   8   0      192.00      368.09     72.24 o
 -15   9  23      192.59      175.13    100.44 o
   8  18   8      192.70      380.24     76.82 o
 -19   3  18      192.90      210.49    105.54 o
   2   2   3      192.94      276.53     15.73 o
 -18   6  19      193.05      199.35     52.35 o
   9   5   2      193.29      160.40     39.07 o
  14  16   0      193.39      253.53    162.84 o
 -17   7  22      193.43      310.63     84.01 o
   2   6  25      193.44      192.96     46.34 o
 -18   6  13      193.80      244.67     76.17 o
  -1   5  33      193.85      202.94     64.27 o
  21   5   8      194.21      266.67     46.16 o
 -17   9  16      194.28      145.24     65.38 o
  23   9  12      194.59      169.62     46.51 o
 -22   4  19      194.81       59.78    119.57 o
 -28   2  11      194.83      126.15     70.12 o
   7   5  16      195.04      216.28     38.80 o
   1   9  25      195.28      178.34     38.18 o
  26   2   4      195.40      151.07     45.27 o
 -19   1  27      195.47      240.26     61.72 o
  12   2   1      195.56      231.27     27.40 o
  -1  19   1      196.00      162.96     61.23 o
 -15   5  20      196.13      267.22     57.58 o
  13   1  10      196.14      250.77     41.72 o
  -2   4  29      196.60      158.86    122.45 o
   6  10  21      196.77        4.72     29.96 o
 -22   4  23      196.99      282.12     77.21 o
   9   3   6      197.70      238.93     19.17 o
  28   4   1      198.44      168.45     63.16 o
 -13  15  15      199.20      358.68     77.73 o
  -2   4  24      199.24      116.79     47.67 o
   9   3  30      199.25      186.29     60.13 o
  10   2   1      200.15      198.27     17.59 o
  13   5  14      200.31      172.23     52.90 o
  -1  11  13      200.84      200.29     53.39 o
  -1  15   4      200.86      194.26     84.85 o
  -4   6   1      201.41      333.54     16.88 o
  21   1   6      201.81      222.31     76.40 o
   9  11  22      202.10      250.97     74.14 o
   0   2   5      202.17      241.04     14.85 o
   6   4  23      202.28      120.47     40.17 o
  22   4   5      202.39      247.03     38.53 o
  -2   2  27      203.03      305.68     59.95 o
  21   1  14      203.06      376.22     68.70 o
  10   4  17      203.33      219.67     33.53 o
 -18   2  17      203.35      245.90     66.75 o
  -9   7  10      203.89      324.97     68.43 o
 -29   1   4      203.91      211.20     65.41 o
  15   3   8      203.98      236.89     46.41 o
 -17   7  19      204.11      243.97     83.27 o
   2  16   5      204.77      286.63     48.07 o
 -13  15  17      205.43      308.65    129.05 o
 -22   4  11      205.50       65.74     65.78 o
 -11  13   1      205.53       99.55     48.19 o
   6  18  14      205.77      169.90     90.73 o
  17   3   8      206.10      201.55     62.38 o
  20   4  11      206.84      220.10     63.35 o
  26   4   1      207.18      155.36     80.20 o
 -13   7   6      207.21      247.72     41.14 o
 -22   2   6      207.59      132.11     79.00 o
  -3  19   3      207.62      301.15     62.80 o
 -20  10  21      207.93      258.84     80.99 o
   2  12   8      208.37      185.62     37.83 o
  28   2   5      208.59       31.21     83.36 o
 -25   3  12      208.73       44.37     88.73 o
  11  13  14      209.32      218.24     48.13 o
   7   5  32      210.27      123.34     45.81 o
  26   2   3      210.47      217.12     81.80 o
   0  16  19      210.78      199.31     32.00 o
 -14  10  26      211.00      316.72    303.35 o
   7   7  21      211.06      174.60     55.06 o
  -7  11  28      211.08      298.03     91.98 o
   4   4  23      212.51      177.08     54.66 o
   9  13  19      213.14      179.82     52.48 o
   0   2  11      213.97      211.43     29.63 o
 -14   2  11      214.62      241.31     64.28 o
   3   1   6      214.65      234.22     11.30 o
   4  10  29      214.69       68.67    137.33 o
   6  14   6      215.14      213.23     39.45 o
 -12   8  18      215.33      282.04     40.23 o
 -20   6  23      215.48      149.96     47.81 o
  14  10   3      215.50      231.59    100.79 o
  21   9  17      215.58      343.05    101.25 o
  -9  17  13      216.44      320.59    217.60 o
 -10   2  27      216.72      264.19    153.47 o
  -7   1  30      217.46      232.13     52.08 o
 -19   1  26      217.60      327.15    153.25 o
 -13   3   9      217.81      343.57     57.34 o
  28   2   7      217.83      201.66     55.58 o
  -3   3  16      217.92      278.75     72.57 o
   9   3  22      218.13      154.14     46.38 o
   5   1   3      218.17      274.93     17.00 o
  20  10  11      218.24      187.06    127.11 o
 -12  10   9      218.42      229.02     50.68 o
  15   9   9      218.56      203.92     67.77 o
  15  13  18      218.70      257.02    100.81 o
   9  13  13      218.99      230.44     65.23 o
  17  15   7      219.73      181.08     77.00 o
 -14   0  32      220.00      321.90    156.49 o
 -10  16   7      220.64      281.62     95.15 o
   3   3  22      221.70      168.83     74.14 o
   6   4  21      221.92      159.06     32.21 o
  13   9  17      222.27      229.13     48.34 o
  25   5  10      222.95      244.63     56.96 o
  -5   3  26      223.18       47.97     95.94 o
  22   2  19      223.55      194.30     46.66 o
  -8   2  16      223.89      411.52     35.67 o
  27   3   4      223.95      270.01     79.70 o
 -16   4  19      224.16      276.82     61.84 o
  29   3   0      224.75      361.09     70.83 o
 -13   1  26      224.80      162.72     69.45 o
  15   1  28      225.02      246.31     84.03 o
  10  14   5      225.13      209.62     50.86 o
  12   6   5      225.58      289.36     40.67 o
  17   1   8      225.76      175.05     38.90 o
  -3   7  21      226.86      155.49     38.53 o
 -27   5   2      228.80       80.85    161.70 o
 -16   4   5      229.08      301.07     61.48 o
   5  15   6      229.10      246.17     42.36 o
 -12   2   7      229.20      226.77     29.09 o
 -26   4  11      229.27      346.81     99.15 o
  17   1   7      229.90      281.20     46.92 o
  24   2  12      230.55      315.54     72.08 o
 -27   1  13      230.72      211.02     57.64 o
 -12   4  29      230.73      257.77     68.33 o
   0  14  25      231.10      222.87     70.05 o
  16   8  24      231.34      219.99     44.42 o
   9   1  24      231.40      257.97     57.31 o
   8  16  12      231.66      166.24     44.81 o
  23   9   3      231.81      167.77     63.33 o
  11   3  30      232.21      204.68    117.04 o
 -21   3  12      232.83      238.70     51.46 o
  20   2  13      232.84      200.06     52.52 o
 -13   7  29      232.92      243.41     81.90 o
  18   6   5      233.77      365.59     81.68 o
   7   3  33      234.69      201.03     78.54 o
 -13   5   3      235.37      330.63    114.77 o
   7   3  32      236.29      174.28     77.16 o
 -11  11  24      237.30      282.41     99.01 o
  23   3  18      237.61      221.04    144.92 o
   2  18   8      239.23      375.32     95.84 o
   2   2  13      239.29      262.54     22.87 o
  -9  13  16      239.69      194.34    133.08 o
   2   6  23      239.98      220.18     33.90 o
 -11   3  24      240.13      184.30     55.45 o
  23   1   6      240.98      379.58    148.51 o
  -1   1  32      241.35      256.55     47.70 o
 -19  15   4      241.55      368.45    198.32 o
  14   6   3      241.62      261.24     56.39 o
 -15  17   2      241.97       65.66    131.32 o
 -23   5  22      242.45      183.84     58.81 o
  -5  17  11      242.49      280.10     60.20 o
  25   5   4      242.83      252.11     74.30 o
  13   5  29      242.94      212.60     58.78 o
   4  14  20      243.17      231.45     75.94 o
 -17   9  19      243.40      198.09     56.36 o
 -25   9   5      243.66      171.13     84.02 o
  -1  13  21      244.13      198.12     39.78 o
   4   6  23      244.25      240.03     47.20 o
   4   4  21      245.00      298.88     63.80 o
  11  13  17      245.00      343.65    103.20 o
  12  12  23      245.19      382.90     71.17 o
  22   8   3      245.53      264.93     64.06 o
 -14   2  13      246.01      218.50     44.20 o
 -21   7  18      246.42      276.54    125.64 o
  25   5  14      246.67      208.14     88.92 o
 -26   2  17      247.07      213.62     56.57 o
 -12   8   3      247.40      284.01     38.10 o
 -17   5  28      247.62      310.97    128.45 o
 -21  11  12      247.79      365.77    142.78 o
  10  18   4      247.84      241.00     76.90 o
  13   3  24      248.23      175.33     55.44 o
  19   3  10      248.40      203.44     29.73 o
 -16   2   1      249.04      302.23     38.21 o
  -7  11  11      249.71      166.05    137.17 o
   5   7  18      249.91      163.32     53.76 o
   2  18  11      250.11      339.50    132.04 o
  11  17   5      250.11      379.65     88.75 o
  21   7  18      250.14      240.76     85.54 o
   4   8  29      250.22      277.45     74.60 o
 -18  14   7      250.74      298.11    109.18 o
   8   2  21      251.41      270.09     44.24 o
  -9  17   5      251.54      286.09    271.20 o
  14   2  27      252.14       47.15     94.30 o
  -3  17   3      252.27      204.77     43.98 o
   8   4   7      252.47      257.01     20.31 o
 -12   4   9      252.71      319.98     57.85 o
 -11  13  24      253.58      388.27    189.61 o
  20   2   2      253.76      314.81     65.26 o
  -3   9  30      254.12      145.24    120.56 o
  10   4  29      254.37      305.74     93.21 o
 -27   1   4      254.55      434.57     80.28 o
   0  20   6      254.57       74.99     66.07 o
   4   2  19      254.57      236.87     51.78 o
   8  18  12      254.90      171.15     40.67 o
  21   5  18      254.99      202.30     55.69 o
  -9   5  24      255.06      304.55     80.21 o
 -13   9  26      255.67      308.08    142.17 o
  26   6  10      255.97      267.65     49.71 o
  -8  18   2      256.27      297.94     68.38 o
 -12  10  24      256.48      138.74     62.76 o
  -4  18  15      257.18      259.08    118.95 o
 -11   5  22      257.90      330.99     62.43 o
 -14  10  23      258.12      301.98    108.39 o
   2   8  31      258.51      273.46    110.18 o
 -21   7   9      258.66      128.38    122.24 o
  12   0  20      258.67      384.51    110.80 o
   1  15   7      258.81      321.62     44.84 o
   0  12  19      259.04      256.05     45.18 o
 -19   1  24      259.50      405.12     72.68 o
 -12   2  18      259.64      336.42     41.85 o
   3  13  11      259.77      291.78     42.37 o
 -19   1   6      260.32      273.70     53.84 o
  -1  17   7      260.72      163.13    110.05 o
 -28   2   9      260.77      265.35     63.44 o
  20   4  21      260.79      252.78     61.29 o
 -20   8   9      261.11      241.43    111.11 o
 -18   2  21      261.22      300.48     91.03 o
  20   2  15      262.39      199.19     49.80 o
  24   2   9      263.14      281.53     66.97 o
  -7   3  22      263.26      320.59     73.72 o
  -1   1  26      263.31      356.23     50.74 o
  13  15   5      263.69      168.15     58.32 o
   6   8  15      264.83      258.96     41.72 o
   2  14   5      265.72      332.69     46.20 o
 -10  18  10      265.92      200.62    180.18 o
   3  17   3      266.07      263.98     50.30 o
  -4   2  25      266.27      242.60     75.76 o
  19   7  22      266.60      165.30     88.10 o
 -25   9  11      266.65      259.00     88.33 o
   2   2  34      266.69      376.27    136.11 o
  17   3   7      266.76      328.84     38.42 o
  10   2   7      267.28      278.36     30.93 o
  -5   3  34      267.43      278.00    150.92 o
 -19   7  24      268.73      412.21    113.69 o
  20  10   2      268.87      180.41     79.90 o
 -20  10   4      269.18      472.60    229.45 o
  22   2   3      269.19      383.71    107.20 o
  13  13   6      269.27      351.90     53.47 o
 -26   4  16      269.63      514.81     95.98 o
 -17  13  10      270.84      350.92     94.91 o
 -23   1  18      270.96      318.71    119.73 o
  -5   7  17      272.57      399.52     56.82 o
   3   1  28      272.65      256.56     65.29 o
 -10   8   7      272.81      220.93     34.94 o
  22   4  19      273.01      228.49     56.86 o
  -4  16  15      273.56      260.73     68.21 o
  24   2   5      273.92      338.68     50.34 o
  -4  12   3      274.22      290.45     94.84 o
  -7   3  11      274.24      325.74     37.98 o
 -12  18   3      274.42      100.90     98.09 o
 -25   1  16      274.45      292.50     57.86 o
  19   5   2      274.94      196.72     47.12 o
 -11   3  27      276.17      293.51    117.46 o
  10  14  10      276.48      280.13     28.92 o
 -28   2   7      276.51      307.90    130.56 o
   5   1  12      276.78      219.91     22.07 o
  12   6  17      277.12      304.30     61.84 o
 -15  13  17      277.48      115.96    168.06 o
 -14   2   9      277.64      283.46     54.96 o
  18   8  19      277.66      426.82     76.09 o
  27   5   2      277.86      234.93     84.33 o
 -22   8   3      278.00      342.33     76.62 o
 -11   5  27      278.27      352.87     63.98 o
   2  14  16      278.31      241.65     28.18 o
 -17   1  30      278.58      146.85     79.52 o
 -15   5   8      279.25      269.16    130.75 o
  23   3  16      279.76      374.37     96.32 o
 -14   8  23      280.39      345.09    114.40 o
 -12   4  15      280.77      221.42     83.19 o
 -19   3  16      281.10      248.20     55.67 o
  26   4  10      281.24      365.68     84.75 o
  -4  18   3      282.39      394.26     71.87 o
 -24   4  17      283.13      178.47     62.45 o
  -1   1  12      283.32      313.53     88.73 o
 -17   1  28      283.51      293.10     46.10 o
  17   1  18      284.39      278.14     82.03 o
 -21  13   9      284.64      213.21    137.05 o
  14   4  27      284.82      239.42    126.82 o
  11   3  16      288.02      275.83     40.68 o
  21   3  16      288.76      235.07     82.48 o
   8  18   6      289.28      378.24     55.53 o
 -11   1  16      289.38      324.68     32.87 o
 -18   0  22      289.76      220.85     56.22 o
  12   6   2      289.83      579.52     38.39 o
 -20   2  21      290.16      340.00    148.22 o
   0  12  10      290.35      344.21     37.25 o
  22  10   3      290.47      236.09     71.69 o
  10  16  10      290.90      326.36     59.76 o
 -16  10   2      291.04      317.80     46.26 o
  15   7  24      291.17      267.25     50.29 o
  -2   4  21      291.45      190.15     57.49 o
 -10   4  19      291.72      279.61     34.38 o
 -16   2  23      292.46      368.86     51.77 o
 -26   4   9      292.67      320.63    111.79 o
  -8   6   5      292.90      400.33     37.57 o
   5  13  24      294.56      345.93     97.95 o
   9   9  19      294.97      358.17     38.57 o
 -17   9  10      295.37      262.63     56.66 o
  17  13  10      295.99      253.01     56.22 o
 -13   1   6      296.02      313.12     26.35 o
  -5  17  13      296.20      243.98     70.91 o
 -25   1  20      296.25      361.42     98.36 o
 -16  16   5      296.30      449.98    206.40 o
  18   6  13      296.38      280.68     69.95 o
  24   2   7      296.48      301.82     50.43 o
  26   2   7      296.95      179.64     76.06 o
  -6   2  19      297.26      236.23     50.61 o
   3   9  26      297.32      354.47     90.97 o
 -13   9   9      297.60      283.15    159.46 o
  17  13   7      297.66      278.65     49.09 o
  10   2  15      297.71      241.37     32.64 o
  -6  16  20      297.92      414.52     84.00 o
  13   9   0      298.29      295.47     92.79 o
 -13  13  12      298.34      291.32    148.26 o
 -16   8  25      298.45      274.64    138.56 o
 -20   8  21      298.73      336.70    122.28 o
 -26   4  15      299.21      257.49     63.89 o
   1   3  31      300.78      262.57     67.48 o
  13   1   3      301.34      410.28     69.83 o
 -20   6   4      301.50      406.77    109.72 o
   8   6  31      302.02      149.92    102.20 o
  -7   1  10      302.35      282.38     26.77 o
  11  17   8      302.37      305.79     84.40 o
 -20   6  24      302.43      216.14    125.12 o
  -9   3  32      303.24       62.82    125.63 o
  -7  19   7      304.08      247.59    112.71 o
   5   1  24      304.18      359.28    134.31 o
  -3  17   9      304.24      326.23    174.71 o
  15   5  21      304.65      385.79     41.64 o
  14   2   7      305.06      313.76     26.15 o
  -9  13   4      306.48      342.04    119.49 o
  -1  15  21      306.71      238.27     42.61 o
 -10  14   4      306.94      365.25    139.17 o
   7  13  15      307.05      355.02     43.51 o
  23   7   6      308.14      340.36     83.29 o
   0  10  30      308.33      240.24    110.16 o
 -17   1   8      308.41      347.43     48.98 o
   9   3  16      309.88      227.98     27.29 o
   9  15  16      310.70      317.98     56.58 o
 -21   5  24      310.98       97.02    194.04 o
  -7  11   2      311.46      345.92     54.59 o
  -5   1  30      312.10      488.73    113.82 o
   4   2  23      312.55      367.21     78.74 o
   4  16  12      312.59      233.94     75.67 o
  -4  18  14      312.86      190.71     95.24 o
  13   3  18      313.46      237.60     39.96 o
  16   4  23      314.41      331.15     64.56 o
 -19   1   8      315.10      303.16     38.61 o
   6   4  15      316.10      345.42     55.57 o
 -28   4  10      316.37      269.50     63.90 o
  25   5   1      316.91      237.25     64.05 o
   9   1  30      317.21      437.81    104.49 o
  10  16   2      317.55      205.90     70.37 o
 -24   2  13      318.04      285.10     51.85 o
   9   9  22      318.39      305.95     79.83 o
 -18   8   1      318.59      389.86     69.15 o
 -10  16  10      320.32      315.02    104.14 o
  13   1  23      321.47      363.77     66.32 o
 -21   1  20      321.48      308.71     61.79 o
   5  17   6      322.04      297.33     61.59 o
  18   6  19      322.19      312.73     60.53 o
 -19  13  10      322.20      329.47    136.30 o
   8  18   4      322.32      254.09     95.66 o
  11   7   5      322.68      262.73     64.09 o
  24   2   1      323.03      368.19     52.33 o
  22   2   0      323.48      336.30     84.42 o
   0  10  10      324.10      262.85     27.44 o
   2   4  23      324.54      355.21     53.57 o
 -14   4   1      324.81      381.45     40.41 o
 -17   7  16      325.22      253.99    185.03 o
 -20  14   3      325.79      184.75     83.07 o
 -19  13   4      325.99      493.72    309.28 o
   6   4   9      326.66      296.36     22.67 o
  13  15   6      327.18      240.81     68.36 o
  -6   8   8      327.44      366.71     52.87 o
 -18   6  25      327.52      195.46     80.57 o
  15  11  21      328.42      280.52     74.28 o
  27   5   8      328.99      447.96     68.54 o
 -15   1   6      329.27      230.49     52.08 o
  -7   7  22      329.36      308.53     42.59 o
  16   2  15      329.54      307.50     50.95 o
  -1   1  28      330.39      689.19     78.31 o
   0  18  13      331.02      250.52     98.50 o
 -18  14  10      331.11      336.10    127.79 o
 -15  11  20      331.37      334.03    104.25 o
 -11  15   9      331.50      172.77     46.57 o
 -10  12   4      331.63      399.35     50.07 o
 -19   5   6      331.82      309.05     47.58 o
   8  16   4      331.84      273.84     69.57 o
  -3  19   1      332.38      221.79     73.10 o
  -6  12  23      332.61      307.32     53.91 o
 -11  17   9      332.97      689.52    203.66 o
  17  15   3      333.27      272.90    125.83 o
  -9   1  20      334.79      269.25     39.46 o
 -15   3  26      334.90      281.91     46.21 o
  24   6  13      335.33      429.91     75.83 o
  -4   2  26      335.48      425.84    127.39 o
 -23   5   2      335.62      271.19     48.87 o
  -5  19   7      335.77      506.76    126.91 o
  -9   7  19      336.03      298.81     51.15 o
   2   8   2      336.07      375.28     23.12 o
  23   7  12      336.20      312.76     62.84 o
 -19   9   7      336.31      281.58     85.59 o
 -16   2   7      336.75      234.01     28.13 o
   0  14   7      336.78      385.57     39.61 o
   5   1  28      336.84      357.25     97.74 o
  11  15  17      336.92      257.89     50.11 o
 -18  16   1      337.87      469.12    100.89 o
   3   7   6      338.19      393.52     29.04 o
  21   9  11      338.24      455.13     75.33 o
  10  16  11      338.36      382.31     46.85 o
   4   2  11      338.63      303.25     30.43 o
  -6  12  14      339.44      311.09     95.27 o
  26   2   5      339.52      411.85    115.22 o
 -22   8  17      339.63      453.34    192.28 o
 -21   1  12      340.11      317.12     73.08 o
   1   3  14      340.39      380.30     43.70 o
 -12  16  16      341.12      333.59     92.74 o
   5   3  26      341.48      359.64    102.31 o
 -16   8  19      341.71      235.06    169.33 o
  19   5  22      341.75      371.56     65.60 o
  19   3  20      342.26      311.16     55.85 o
   8   2  25      343.37      312.06     39.50 o
  12   6  20      343.63      251.70     32.96 o
 -15   3  30      343.91      408.29    200.26 o
  -4  14  18      344.43      386.77     52.78 o
 -18   4  22      346.02      494.70     74.88 o
  -3  19   7      346.12      338.41    190.88 o
   1   3  28      347.30      426.34     83.40 o
   9   3  26      347.36      311.39     56.09 o
   5  19   7      347.77      411.61     69.24 o
 -24   0  20      348.06      336.05    121.36 o
   3   5  17      348.42      411.60     38.56 o
   3  19   1      349.08      295.77     52.10 o
  -3   1  14      349.15      403.33    151.46 o
  12  16   6      349.18      299.67     77.17 o
   8   6  30      353.42      235.45     57.51 o
  -5   5  30      353.51      310.66     86.65 o
 -16   0  28      354.69      182.62     65.06 o
   1  17  13      356.28      493.31     70.00 o
   6   2  21      356.40      254.39     46.56 o
 -25   1  18      356.59      299.90     96.70 o
  21   7   0      357.02      395.61     57.55 o
 -11  11  15      357.40      514.28    116.36 o
   1   1  16      357.56      388.76     44.49 o
 -20   2  19      357.88      301.70     62.47 o
  22   8  15      358.36      293.67     71.69 o
  19   7   8      358.89      333.32     55.03 o
  -2   4  30      358.96      498.91    117.04 o
 -21   5  15      359.21      277.23     75.19 o
 -20   2  17      359.80      209.67     70.61 o
  16   4  24      360.13      277.05     75.23 o
  22   8   9      361.15      346.41     72.54 o
  -8   2  25      361.23      311.98     84.22 o
 -24   4  20      361.38      440.61     96.61 o
   7   3  27      362.19      408.21     61.88 o
   7  19   1      362.61      314.98    102.49 o
   5  19   9      362.73      365.53    122.19 o
 -21   1  24      363.01      438.76     94.31 o
  -2  10  18      363.07      454.67     48.13 o
 -24   2  15      363.16      330.16     74.35 o
   2   2  14      363.37      554.73     58.04 o
 -23   9  17      363.43      614.32    251.88 o
  12   2  25      363.65      418.76     55.81 o
 -12   4  13      363.69      374.33     44.08 o
  12   4  17      364.38      305.85     32.44 o
 -21  11   9      364.47      474.57     87.74 o
 -28   0   4      365.19      305.30     59.51 o
  -3   7  30      365.31      248.50     81.29 o
  19   3  18      365.45      313.90     40.13 o
 -29   1   8      365.45      323.87     71.54 o
   1   1  31      365.59      315.58     92.00 o
  19   9  19      365.76      491.05     74.12 o
  -4   6  15      365.84      375.15     33.77 o
  19   7   5      366.64      320.67     59.51 o
 -12  12  15      366.86      482.80    104.58 o
 -23   3  18      367.13      501.41     90.80 o
   6   6  27      367.29      346.01    111.30 o
 -15   1  24      368.14      313.95     80.60 o
 -12   2  27      368.28      335.73     76.39 o
  -6  18  14      368.39      508.12    132.57 o
   0   2  31      368.80      738.76    140.39 o
 -21   1  26      369.40      413.50    105.50 o
  20  12  11      370.80      245.51     90.70 o
 -12  16   6      370.83      608.73    284.39 o
  -1  17   1      371.02      572.81     83.02 o
 -18   2   7      371.11      310.77     49.08 o
  11  15   2      371.84      319.37     52.64 o
   2  14  11      371.89      391.30     28.89 o
  24   0  12      371.98      248.32    105.49 o
  18   2  13      372.33      380.98     51.17 o
   8  10  13      372.41      326.81     65.96 o
   5   1  26      372.61      442.25    109.59 o
 -16  10   5      373.44      264.17     51.79 o
   2  10  29      373.88      209.39     68.32 o
  20   4  23      374.53      371.70     97.91 o
 -17  15  11      375.09      295.43     85.31 o
 -13   1  18      375.90      341.11     33.26 o
  19   1   6      376.72      378.67     62.76 o
  16   4   7      376.85      381.42     59.20 o
 -23   3  14      376.93      447.98     85.53 o
  16  14   4      377.09      548.93    130.93 o
  19   7  20      377.59      210.04     98.04 o
  20   4  17      377.70      304.48     62.54 o
 -24   6   2      377.97      327.18     60.77 o
 -15   3  17      378.14      406.92     48.55 o
  20   2  11      378.86      331.47     63.95 o
 -14  12   3      379.44      437.22     56.49 o
  17   1  16      379.68      370.86     67.80 o
 -12  10  12      379.84      329.33     53.18 o
 -20  12   4      379.88      385.48     74.87 o
   7   7  30      380.20      281.42     65.93 o
   0  16   7      380.40      380.94     48.04 o
   7   5   4      380.43      490.50    115.08 o
  17   5  24      381.24      405.90     60.20 o
  22   2  21      381.66      456.57    116.61 o
  13   9  23      383.28      354.80    105.08 o
  21   3   8      383.63      399.92     51.04 o
  10   6   2      384.31      415.93     42.30 o
  -6   4  33      384.45      207.70     48.37 o
  -5   5  26      384.55      411.49     98.78 o
  22   4  15      385.11      455.96     60.16 o
   8   4  31      385.43      257.13     89.56 o
  23   1  16      385.76      471.89     81.29 o
 -24   4  11      385.77      446.20    106.74 o
  -7  19   2      386.58      342.52     69.07 o
 -19   7  10      387.05      389.10    103.67 o
 -14   2   5      387.68      390.12     41.54 o
 -24   2   8      387.86      341.39     76.63 o
 -12  12   6      388.53      423.14    102.91 o
  25   9   1      388.94      454.62    105.30 o
  -4   4  32      389.56      319.88     47.38 o
   8   2  29      389.97      516.79     73.75 o
 -14   0  26      390.39      531.32    104.68 o
  -1   3  14      391.28      466.45    105.31 o
  -3  19   5      391.80      425.33     83.04 o
  -7  13  25      392.35      459.22     66.67 o
  -7  17   1      392.58      521.00     92.67 o
 -10   4  33      393.50      353.83     70.37 o
  14   6   9      394.05      370.78     40.18 o
  21   7   5      394.82      380.87     73.50 o
  -2  12  21      396.18      330.26     50.96 o
 -13  17  12      396.20      539.15    109.58 o
   2  12  14      396.53      456.23     38.06 o
  -2  16  10      397.41      462.50     69.07 o
 -14   8  11      397.83      409.20     84.02 o
  20   6  17      398.17      263.98     46.46 o
 -17  13  11      398.68      341.56    142.79 o
  22   2  15      400.29      478.25    119.17 o
 -15   1  14      400.54      331.07     63.56 o
   7   7  24      401.07      332.30     49.26 o
 -16  12  22      401.07      276.99    269.31 o
  -7   1   8      401.40      354.11     29.52 o
  -7   9  31      402.20      398.00    106.88 o
  10   6  22      402.28      323.13     57.06 o
   0  12  25      402.93      561.04     88.95 o
   3   1  32      403.02      515.93    123.41 o
  19   9  14      403.15      340.23     56.03 o
 -14  14   6      403.33      346.89     64.47 o
  -8   8  22      403.85      422.13     51.91 o
 -10   8   4      404.99      408.56     52.59 o
   3   7  26      405.15      354.63     38.34 o
   0   2   7      405.51      407.43     27.31 o
  10   2  27      405.76      406.83     54.29 o
  12   4   9      406.44      512.07     40.67 o
   8  14  13      406.83      394.96     43.39 o
   4  12   0      406.92      354.84     67.09 o
 -15   9  14      407.35      403.73    116.62 o
   0  18   6      407.67      400.69     62.53 o
  17   5   7      407.97      462.90     56.09 o
 -13   3  10      408.23      401.25     67.19 o
 -15   3  20      408.53      361.26     44.44 o
 -14   2  31      408.93      386.59    136.78 o
 -20   6  15      409.17      462.47     97.00 o
   5  15  12      409.35      446.73     38.37 o
  14   4   9      411.03      319.83     47.29 o
 -15  11  17      411.07      473.44     76.75 o
   9   3  32      411.12      284.29     81.18 o
   0  14  16      412.02      479.43     44.91 o
  19   1   8      412.90      412.03     49.58 o
 -21   5   4      413.70      502.49    114.70 o
   5  15   0      414.20      363.95     52.79 o
  13   5   0      414.35      435.64     81.70 o
 -15  11  11      415.06      577.59    139.99 o
   7   1  15      415.37      644.19     36.64 o
  -4   4  29      415.43      470.05     75.55 o
  19  13  13      416.50      230.38    143.54 o
  -2  18   1      416.63      425.34    114.63 o
   8   2   4      417.63      484.23     31.53 o
  -9   5  22      417.72      293.14     32.87 o
  -1   1  18      418.22      359.96     54.43 o
  19   9   8      418.22      525.38     90.59 o
 -22   4  12      418.71      582.84     71.02 o
  -5   5  20      419.11      343.49     84.35 o
  11   1  22      419.32      385.04     60.52 o
   4   4  33      421.59      359.18     88.46 o
 -17   5  16      421.61      539.96    190.55 o
  11   9   2      421.74      435.05     48.93 o
  10  18   8      421.81      410.53     82.36 o
   9   1  20      422.01      428.12     43.32 o
 -23   1   6      422.42      444.26     52.09 o
   1  11  22      422.71      503.02     62.80 o
 -24   2   1      423.72      354.73    106.59 o
   2  16   2      424.43      472.50     90.83 o
 -20  10  15      424.55      549.96    235.28 o
 -25   3   2      424.91      433.13     86.16 o
 -12  10  18      425.35      579.84    187.15 o
  14   4  21      425.63      352.25     45.36 o
 -17   1  20      426.24      509.33     63.82 o
 -11  11  27      426.90      357.53    157.66 o
   1   1  30      428.25      505.72     67.47 o
   1  17  16      428.28      534.05     87.08 o
   7  15  21      429.24      407.71     52.51 o
   3  15  19      431.67      453.11     52.96 o
   8  14   7      431.69      439.32     53.28 o
 -29   3   6      432.07      474.69    177.54 o
  -7  17  11      432.91      497.59    152.59 o
  15   9  15      433.14      339.50     48.28 o
   1  19   7      433.23      607.73     86.05 o
 -16  14  14      433.31      402.10    123.01 o
 -17   9  22      433.31      483.70    136.52 o
 -24   8   8      433.49      300.02     85.73 o
  -9  17   3      433.89      517.00    103.15 o
  -4   2  31      434.67      411.76     77.91 o
  -9  19   4      434.97      471.55    191.72 o
  13   7  18      435.20      419.89     83.62 o
   7   3  30      435.32      410.72     69.80 o
  -5   3  18      435.36      361.08     65.44 o
  -3  13  21      435.95      442.67     48.04 o
 -28   4   4      436.65      453.13     84.47 o
   5   7   6      437.06      457.27     34.83 o
 -25   5  10      437.31      460.88     77.59 o
   1   1  28      437.35      702.64     74.96 o
  27   5   4      439.31      449.12    110.98 o
   1  19   5      440.65      423.75     83.59 o
 -10  18  12      440.75      508.46    119.15 o
 -13   9  18      441.16      387.36     86.07 o
 -24   2   7      441.27      458.72     69.72 o
  13   1  12      441.35      405.10     38.97 o
 -24   8  11      441.92      534.39    170.40 o
  -8   4  28      441.98      542.09     82.18 o
  19  15   2      441.99      434.59    103.38 o
  19   1  18      442.43      471.28     76.60 o
  20   2   7      443.29      391.48     87.44 o
  23   7   0      443.30      516.51     72.87 o
  17   5  13      443.33      444.60     64.37 o
 -25   7   8      444.07      481.60    170.25 o
  13   3  23      444.56      462.81     64.91 o
 -17   9  25      444.59      378.67    465.24 o
 -19   1  10      445.30      361.04     85.52 o
 -23  11  11      445.47      442.21     98.86 o
  -4   2  23      446.78      373.17     75.10 o
  -2   8  18      447.32      463.80     49.32 o
 -23   3  22      449.26      382.15     96.86 o
  22   2  13      449.29      427.30    109.84 o
 -15  15   3      449.37      333.95     96.23 o
  25   3   1      449.63      446.82     90.59 o
 -10  12  10      449.85      492.44    114.54 o
 -20   2   1      450.49      384.08     51.34 o
   2  20   4      451.94      158.05    178.29 o
  -5  15  11      452.88      387.77     41.24 o
 -23   1  12      453.19      515.93     68.37 o
   7   1  26      453.22      538.02     64.16 o
  -1  19  11      454.16      600.07     90.72 o
  -2  12   7      454.28      632.95     46.26 o
  16   2  23      454.71      498.91    110.22 o
  12  16   8      454.86      569.60    139.14 o
 -22  10  17      455.51      549.54    202.60 o
   7  15   3      456.20      494.36     53.28 o
  -9   7  13      456.27      562.27     40.43 o
   4   6  33      456.93      455.65     91.32 o
   8   6  25      457.46      467.01     46.90 o
   4   4  32      457.50      505.02     73.86 o
 -21   3   8      457.81      441.25    109.67 o
   3  17  15      458.22      343.61     75.60 o
  11  17  13      458.61      378.80     98.00 o
   9   9  25      459.45      350.62     47.82 o
   3   3  34      460.17      589.53    181.64 o
 -11   7  27      460.33      606.27    214.24 o
  20   6   5      460.93      497.66     99.00 o
   4   2  27      461.24      536.70     90.38 o
   3   3  26      461.61      487.66     60.76 o
   4   2   0      462.33      583.94     28.26 o
 -25   3  16      462.66      463.21     69.93 o
  18   4  19      462.86      291.90     56.97 o
 -20  12   3      462.86      415.99     86.59 o
  12  14   8      463.55      480.75     58.46 o
  19  11  13      464.34      443.86     70.66 o
  -4  20   2      464.67      397.23     99.55 o
 -19  11  18      464.99      355.63    440.23 o
  -1  19   5      465.34      492.68     84.09 o
  -7  19   8      467.29      383.04    159.62 o
   1  19   3      468.18      463.00    159.95 o
   0  12  16      468.87      495.18     53.90 o
   1  17   5      469.30      426.24     50.19 o
  11   7   8      469.96      512.51     51.39 o
 -17   5  26      470.11      439.12     72.18 o
  21   3  17      470.17      444.10     65.38 o
  13   1  20      470.93      406.86     63.67 o
   4  16   3      471.82      433.26     54.05 o
  -9   5  13      472.12      559.18     49.63 o
  12   6  14      472.16      465.05     71.48 o
  -8   4  25      473.18      386.73     60.95 o
   2  12  28      473.91      571.55    119.44 o
  -5   1  10      474.06      436.11     33.67 o
 -14   4  29      477.25      715.30    165.70 o
 -23   9   9      477.42      678.19    121.58 o
 -17  13  13      478.89      385.45    170.13 o
 -19   7  18      480.23      414.41     79.39 o
  -6  16   5      480.43      519.72     73.27 o
  -5   5  23      480.86      464.04     57.58 o
  -7  15   2      481.13      509.32     66.82 o
  16   8  19      481.18      475.33     75.73 o
 -22   2  13      481.47      384.58     52.74 o
  -9  19   5      482.67      494.90    156.39 o
  14  12  20      482.70      525.83     83.28 o
 -18   2  29      483.68      700.31    192.37 o
 -16  10  14      484.46      474.25     80.10 o
  -7   9   8      485.24      500.43    113.61 o
   2  18  10      485.37      304.47    140.00 o
 -27   3  14      485.91      454.07     65.33 o
 -27   3   4      486.24      557.19    103.38 o
  14  16   2      486.37      407.28     62.11 o
   8  12  13      486.63      456.45     40.20 o
  -3  17  15      486.79      503.70     89.32 o
   9   3  13      487.53      465.77     51.58 o
  -7   7  28      488.72      314.14     77.35 o
  -9  11  19      490.27      546.83     59.23 o
  21   9  12      490.31      423.83     74.18 o
 -11   1   6      490.34      480.68     41.18 o
  18   4  22      490.63      581.94     66.85 o
 -15  11  23      490.75      534.88    155.38 o
 -19   3   8      491.18      500.97     46.32 o
   0   8  22      492.02      508.30     56.35 o
  19  11   2      492.43      576.17     83.55 o
 -12  18   6      493.54      224.68     49.77 o
 -11   9  18      493.64      437.04     65.03 o
 -21   9  12      493.70      293.18    108.58 o
  25   1   4      494.49      825.84    129.68 o
 -24   2  17      494.70      581.87     75.15 o
   6  12  24      494.89      460.18     84.71 o
   0   2  10      495.00      648.00     33.59 o
 -16   2   9      497.54      490.31     48.59 o
  11   1   6      498.41      541.99     29.31 o
  26   6   7      499.51      410.48     72.21 o
  22  12   3      499.73      387.58    118.16 o
   6   6  31      499.95      403.09     94.38 o
  20   2   9      501.89      594.02     74.51 o
 -12   4  25      502.13      460.75     51.07 o
 -15   5  17      502.46      529.63     69.30 o
   8   8  30      503.35      446.25     92.78 o
  17   1   6      503.90      546.51     49.58 o
 -27   3   2      504.43      517.36    127.48 o
  19   3   6      504.80      450.88     50.31 o
 -23   7   2      505.90      658.32     82.49 o
   6  16   9      505.94      560.02     98.32 o
 -15   7   5      507.29      593.22     84.29 o
   3  15  14      507.56      544.77     56.36 o
  -8  18   4      508.13      409.21     81.41 o
  17   1  20      508.13      487.78     65.06 o
 -12  12  18      508.64      498.56    100.77 o
  10   2  11      509.61      476.27     36.40 o
  10   8  22      509.90      419.43     92.61 o
   9  15  10      510.35      440.72     48.51 o
   7   3  10      510.47      495.84     37.00 o
   7  13  24      510.63      499.11     88.68 o
   7   9  10      510.81      533.04     37.42 o
  14   4   7      510.89      559.54     52.65 o
  25   1  10      511.35      592.06    132.39 o
   5   1   2      511.93      529.78     24.26 o
  20   2   5      512.11      450.97     51.82 o
  -8   2   3      512.62      579.82     34.51 o
 -13  11  23      512.95      509.24    218.52 o
 -17   3  16      513.52      569.00     76.89 o
  11   5  12      514.44      574.27     63.58 o
 -20   2  24      515.44      576.59    135.66 o
  13   5  26      515.57      454.29     52.46 o
  23   5   3      515.85      538.46    114.27 o
 -21   1   6      515.88      574.52     43.42 o
   9   5  28      516.88      537.51     80.23 o
 -16   2  15      517.16      347.08     52.39 o
   9  15  19      517.70      498.38     61.03 o
  -7   1  28      517.74      543.45     72.29 o
  -7   1   6      518.49      511.63     28.18 o
  -2  12  27      519.14      574.22     78.36 o
 -17  11  16      519.32      630.85     92.89 o
  -5   1  35      520.83      552.82    107.44 o
 -12   4  27      522.68      535.64     81.46 o
  -3  15  21      524.54      515.37     69.65 o
  -2  16   1      525.29      545.16     57.17 o
  19  13   8      525.41      584.06    335.03 o
   2   8  29      525.73      430.93    113.58 o
   9  19   5      525.94      561.04     88.09 o
   6   2  23      526.04      450.69     62.53 o
  23   5  12      526.81      456.15     94.40 o
 -11   9  15      526.88      537.90     70.99 o
   0  14  13      527.40      452.00     35.20 o
  11   3  28      527.42      391.49     41.74 o
  16  10  13      527.59      598.75     69.64 o
 -21   3  20      527.62      559.64    106.04 o
   3  19   7      528.09      601.41    195.22 o
   3   5   2      528.86      638.74     29.20 o
  -4   4  31      528.99      528.79     84.35 o
  11  17   7      529.38      503.52     99.42 o
  -1   7  33      529.46      459.17     77.65 o
  11  11  25      529.61      466.55    100.71 o
 -10   6   1      530.30      598.99     60.64 o
  -2   6  18      530.92      726.76     72.22 o
 -21   7  12      531.93      547.98     78.62 o
 -16   6   5      532.49      422.58     58.52 o
 -14  12  20      533.01      449.24     86.69 o
   0  16  13      533.11      632.95     68.96 o
  17  13   4      536.15      706.84    154.41 o
  -7   1  26      536.35      440.10     85.50 o
 -20   4  15      536.58      458.69     84.47 o
 -10  16   6      536.73      333.09     73.72 o
   6  10  12      537.59      558.70     50.21 o
 -24   6  20      538.17      752.48    137.32 o
  16   4  15      538.26      657.04     56.32 o
  17   9   4      538.40      633.55     56.48 o
  21   3  12      539.01      362.69     58.69 o
  -1   1  24      539.22      729.36     74.95 o
  -2  18   4      539.59      534.75     95.52 o
 -26   0  16      539.59      650.32    166.33 o
 -10   2  30      539.63      599.05    124.16 o
 -17   1  25      539.69      596.45     93.82 o
  18  14   2      540.02      550.30     94.52 o
   4   4  26      540.55      603.94     65.49 o
  -7  19   5      540.63      530.19    110.85 o
 -13  15   3      542.32      333.66     80.46 o
   8   4  17      543.25      631.39     43.27 o
  21   3   4      543.55      482.10     57.51 o
  20  12   5      543.72      578.18    328.59 o
   1   1  22      544.88      706.58     60.74 o
  -9   7  28      544.91      671.33    145.99 o
 -13   9   3      545.20      601.27     55.91 o
  21  11   5      545.54      572.94    104.10 o
 -27   5   7      546.02      579.60     85.53 o
 -12  14   9      546.10      546.78     90.51 o
  13   1  30      546.32      580.08     80.94 o
  -8   8  13      547.04      575.25     49.55 o
  23   5  14      547.16      594.08     88.87 o
   8  12   4      547.27      496.15     95.91 o
  -9   9  16      547.44      526.07     77.13 o
  12   6  29      547.62      595.43     75.58 o
 -15   1  17      547.73      631.77     71.49 o
  -5   3  22      548.20      497.05     48.81 o
  18   8  22      548.57      670.40     80.86 o
   0  20   0      548.86      389.69     91.54 o
  28   2   1      550.10      470.46     83.23 o
   3   3  23      550.23      639.30     61.71 o
   0  16   2      550.71      505.73     61.25 o
  -9  15  10      550.87      475.40    125.38 o
  -5  15   9      551.33      533.85     69.67 o
   8  10   1      551.34      629.75     58.85 o
  -7  11  25      551.43      624.73     96.84 o
  16  16   1      552.62      643.33    101.91 o
  11   5  11      553.12      532.35     51.96 o
 -23   1  24      554.47      593.34    102.42 o
  -8  16  14      555.15      469.92     89.19 o
   9  17  10      555.19      589.33    118.88 o
   4  16   9      555.21      638.60     87.56 o
  -1  17   5      557.32      588.27     96.59 o
  23  11   6      558.08      639.24    128.55 o
   5   5  26      558.09      430.27     48.64 o
  12  14  11      558.69      643.19     58.55 o
  -3   5  24      559.44      384.34    108.13 o
  -8   4  33      560.04      444.45     77.16 o
  -8  16  19      560.33      686.52     91.03 o
  -5   1  34      560.44      481.82     74.27 o
   0   4  33      560.61      648.77     80.89 o
  17   3  22      561.96      504.76     63.93 o
 -25   5  14      562.68      572.32    129.21 o
  15   3   0      562.98      616.70     50.01 o
  17   7   1      563.09      573.74     89.56 o
 -24   6  15      564.40      437.88    180.19 o
  21  11  12      565.93      547.98     79.39 o
   3   9  17      566.41      538.85     53.03 o
  -6  18  10      567.08      729.03    115.51 o
  11   3  18      567.13      562.68     45.81 o
   9  11  16      568.49      612.15     61.00 o
  12   8  14      569.73      555.61     79.88 o
   9   1   0      570.26      533.97     27.99 o
 -25   1   2      570.56      475.91     77.63 o
 -10  12  25      570.87      524.28    122.42 o
   0  16  10      570.92      545.85     56.57 o
  17   1  14      571.50      568.59     56.27 o
 -22  10  18      572.34      551.29    163.67 o
  -9   3  20      573.45      659.29     78.46 o
  16   2   7      573.72      600.99     65.75 o
 -15   3  28      575.19      747.62    108.04 o
   0   2  25      575.51      732.43     74.38 o
  19   5  14      575.73      481.27     49.57 o
 -18  12   1      575.83      595.36    155.64 o
 -24   2   9      577.58      644.29     75.78 o
   2  12   5      578.06      515.45     40.21 o
  -7   3  10      578.83      626.77     41.01 o
  -8  18   8      579.31      520.88    105.99 o
 -25   3   5      579.97      629.63     64.92 o
  -9  11   4      580.14      679.59     92.64 o
   9  11  25      580.30      700.91     91.39 o
   2  16  17      580.49      578.67     68.01 o
 -17   5   2      581.26      677.93     97.37 o
  13   9  26      581.69      546.68     69.14 o
 -25   5  11      582.80      725.36     84.26 o
 -21   5  21      583.21      626.62    145.35 o
 -27   3   7      585.38      656.23    109.85 o
   3   5  26      587.45      452.81     78.83 o
  21   7  11      587.63      681.79     67.85 o
  -5   3  29      588.00      581.01     71.76 o
 -11   3  12      588.43      556.64     62.36 o
   0   8  31      588.50      656.43     94.69 o
  -3  13  24      589.05      671.66     72.87 o
 -22  10  12      589.08      743.35    180.22 o
 -10   4  25      589.23      518.60     89.57 o
   5  11  12      589.89      616.40     43.57 o
 -15  17   5      590.15      431.48    105.31 o
 -13  13   3      591.00      573.94     76.99 o
  22   4  20      591.41      526.08     87.05 o
  16   2  13      591.94      517.55     85.47 o
   8   4  13      593.05      494.84     35.14 o
  14   6  13      594.46      649.70     59.92 o
 -10   4  29      594.72      549.53     93.30 o
   2   4  11      594.89      627.74     60.85 o
 -23   5  17      595.17      574.72    125.58 o
 -20   8  18      595.46      550.70    113.04 o
  12  16  11      596.42      540.37     55.35 o
   4  18   8      597.21      697.71     80.97 o
  -3  19  12      597.53      563.16    116.54 o
   1  19   9      597.55      510.74    107.27 o
 -14  16  11      597.69      298.39     66.73 o
  24   8   9      598.01      679.79     90.78 o
 -25   1   6      598.93      646.32     79.90 o
  18   6  22      600.08      613.94     64.43 o
 -17   3  26      600.73      701.58     80.88 o
  21   7   6      601.67      473.85     84.40 o
  12   4  23      602.73      624.44     61.29 o
   9   1  10      604.70      581.62     33.64 o
  -6  12  17      605.37      619.64     82.62 o
  -6  18   4      606.67      591.28     73.43 o
 -10  12  24      607.82      389.99     70.56 o
   3  19   3      608.38      627.48     98.40 o
  14   4   6      608.61      576.85     33.62 o
 -21   3  24      608.92      764.01    110.32 o
 -13  13  21      609.27      773.80    131.80 o
  14   8  26      609.63      530.63     79.15 o
  17   1  12      609.91      609.65     55.46 o
 -18   4  16      610.88      627.44     90.48 o
  -5  19   5      611.12      465.69    126.49 o
  22  12   6      611.14      392.83    153.29 o
   5   3  32      611.56      687.99     98.32 o
 -12  16   9      611.81      438.22    283.59 o
   5  11   6      613.27      665.31     37.84 o
 -23   3  12      613.44      567.65     66.42 o
  21   5   0      613.98      671.33     70.76 o
  24   6   1      614.63      438.54    121.58 o
   3   1   8      614.78      580.72     29.78 o
 -14   0  20      615.62      614.85     68.25 o
  -1   5  34      616.48      607.61    102.15 o
  11   9  25      618.71      620.66     95.10 o
 -11  17  13      618.91      466.85    117.16 o
  20   8  14      620.47      679.26     75.24 o
   9  19   3      621.66      654.03    103.50 o
  20   8   5      622.73      645.21     69.81 o
 -11  11  18      623.63      467.99     86.96 o
  18   2  19      623.89      500.25     68.58 o
 -22   4   9      623.96      675.79     75.53 o
 -25   3   6      624.68      755.41    109.51 o
  23   5   4      624.88      591.31     71.39 o
 -15   3   4      625.11      728.03    118.78 o
  -8  18  10      625.34      690.25    244.20 o
  -1   3   6      626.25      798.72     39.26 o
   1  19   1      626.28      564.40     93.59 o
   1   1   2      626.72      659.90     41.24 o
 -24   8  17      626.98      696.65    125.30 o
  -5  13  14      627.17      617.96     52.22 o
 -14  16  14      627.54      534.01    166.38 o
 -24   0   8      628.93      694.25     99.72 o
 -11  17  12      630.58      766.34    140.05 o
  -4  18  12      630.63      736.49    138.20 o
  -7   1  16      630.68      611.84     38.75 o
  15   5  10      631.19      499.13     60.73 o
  -9   9   2      631.23      761.74     51.99 o
   0  18   8      631.26      543.97     97.11 o
 -25   7   2      631.93      620.56    104.32 o
  24   4  12      632.36      580.24     97.63 o
  -4  14  21      632.70      816.24     79.42 o
  23  11   0      633.20      890.60    181.70 o
 -15   5  28      633.94      511.51     86.54 o
   2   6  11      634.67      602.60     37.14 o
  -8  10  25      636.23      598.11     98.80 o
  -1  17   9      637.11      704.84     73.82 o
   4   2  25      637.72      531.82     59.07 o
  -4   8  29      638.02      539.76    142.87 o
   5   9   6      638.19      589.28     45.12 o
 -13  17   7      638.32      574.85    128.88 o
  -7  15   5      638.65      565.59     87.77 o
  11  17  11      638.75      702.78     77.98 o
  26   6   5      639.43      668.07     89.33 o
  -3   9  15      639.63      633.41    100.31 o
  17   5  22      639.77      640.50     94.74 o
  11   3  31      640.05      646.12    122.25 o
  -4  16  20      641.11      664.19     63.35 o
  -7  17  15      641.15      669.80    134.10 o
  19  11  14      641.79      718.63     80.61 o
   0  12  13      642.99      624.96     65.57 o
  26   4   3      643.81      418.37     82.97 o
  10   4  19      643.85      610.43     54.85 o
  18   2  21      644.09      697.71     76.38 o
  21   9  14      644.24      671.20     86.47 o
 -16   4  11      645.23      700.45    103.50 o
 -24  10   8      645.28      583.58    107.05 o
  27   3   2      645.33      892.73    135.03 o
   6   8  30      646.44      533.33    114.42 o
 -27   5  12      646.69      540.93     98.85 o
 -17   3   4      649.67      660.91     76.33 o
   9  17   9      649.93      642.18     84.23 o
  -2   2  35      650.79     1017.72    122.27 o
 -24   4  14      650.80      763.74     94.89 o
  19   7  14      651.20      764.21     73.95 o
 -13  17  11      651.28      726.96    137.12 o
   6  18   0      651.39      615.76    117.27 o
  24   4   1      651.48      471.66     99.15 o
 -15  15  17      651.55      690.32    125.72 o
  15   5  24      652.39      747.22     84.40 o
 -25   7  16      652.91      906.72    206.66 o
 -23   5  12      653.35      555.65     72.50 o
  -7   1  34      653.88      743.82    114.98 o
   1  17   3      653.96      749.82     96.16 o
 -10  18   8      654.07      663.03    106.07 o
   5  13   6      654.32      807.38     51.52 o
  12  12  17      655.78      558.98     53.87 o
  14   2  21      655.80      684.32     60.50 o
   5   1  29      656.37      667.33     72.18 o
  -9  13  19      656.55      530.47     76.37 o
   5   9  15      656.80      705.11     45.03 o
  14  16   9      657.09      862.08     84.98 o
 -25   1   8      658.54      705.78     85.26 o
  25   1   2      660.09      742.75     82.93 o
 -11   1  22      660.63      594.15     51.62 o
  -7  19   3      660.71      695.25    111.25 o
   3   7  14      661.52      582.11     80.73 o
  11   7  20      661.98      610.13     69.28 o
  24   6   6      662.21      604.46    109.88 o
  -7  13   8      662.29      811.51     93.22 o
  -6   2  27      662.41      584.15     91.93 o
  -6  10   8      662.45      753.61     89.54 o
  -2   6  13      663.42      634.20     49.18 o
   7   5  24      663.61      579.76     57.83 o
   2  18   4      663.97      675.33     99.26 o
 -11  17   1      664.87      525.58     70.25 o
   5  17   3      665.01      536.22     73.87 o
  -5   9   3      665.28      748.48     39.70 o
  -4  18   4      665.29      878.14     95.97 o
  -1  17  19      666.08      751.95    115.79 o
 -29   3   2      666.65      739.62    227.42 o
 -16   4  27      667.16      685.72    123.27 o
 -10   4  11      667.48      713.10     56.07 o
 -27   7   7      668.32      654.42    103.98 o
  -6   4  14      668.44      737.16     75.28 o
  10  18   2      669.49      731.09    113.83 o
 -22   8   9      669.83      719.30    107.20 o
  17   9  10      669.94      679.66     71.86 o
  -7  15  23      670.01      675.53     66.88 o
 -19   7  22      670.66      693.52    104.69 o
 -12   2  25      671.78      746.75     70.07 o
  -2  16   4      671.87      593.12     44.83 o
   8  10  10      672.18      653.50     44.76 o
   5   7  30      673.09      540.21    113.79 o
  -9  15   4      674.67      732.03    175.11 o
  25   1  12      675.22      750.02    116.16 o
 -13  13  20      675.64      792.79    188.12 o
  25   9   7      676.75      795.92    278.47 o
   2   2  11      678.07      637.92     39.75 o
  -2   8  24      679.48      686.45     66.51 o
 -14   4  15      679.50      571.82     57.70 o
 -23  11   3      680.10      682.72    124.03 o
 -21   1  15      680.52      646.02     70.65 o
 -12  18   9      680.65      547.85    132.96 o
  -6   2  20      681.23      769.54     60.97 o
   8   4  29      682.15      835.03     79.72 o
  12   6  23      682.17      744.95     62.26 o
   1   9  14      682.89      690.52     49.66 o
  10  14   2      682.90      652.53     87.17 o
 -12  18   2      685.57      711.24    152.49 o
  18   8   7      686.69      688.19     70.64 o
  20   0   2      687.16      772.74    100.33 o
  10   2   3      687.42      642.13     30.86 o
 -11  13  12      687.62      667.00    168.32 o
  17   5  16      687.75      691.92     81.06 o
  -1   1   7      688.83      783.66    128.31 o
  15   9  18      688.92      727.30     70.82 o
 -22   6   9      689.76      874.14    117.62 o
 -11  15   3      690.92      733.03    117.58 o
 -12  16   3      691.56      743.29    110.73 o
  23   1   4      692.03      772.94     66.60 o
 -28   6   3      692.11      597.27    146.74 o
 -20   4   9      692.32      664.40     61.15 o
 -26   2  10      692.44      733.56     95.66 o
 -15   5  16      692.58      758.28     78.66 o
  -8  10  28      693.07      714.24    112.35 o
  -1   5  28      693.27      551.30     65.44 o
 -16   6  15      693.36      654.27     75.32 o
  -6  18  12      694.74      687.59    115.59 o
  11  17   2      694.85      777.80    135.27 o
   0  20   1      694.99      692.05    114.54 o
 -10  14  13      695.67      572.18    125.00 o
 -13  15   7      695.94      555.06     73.82 o
 -26   2   2      696.25      729.69    101.40 o
  -3   1  22      697.00      719.63     66.08 o
  -5  15  20      697.22      789.53     73.61 o
 -11  15  18      697.94      867.88    140.40 o
  -1  17  17      700.12      706.38     88.45 o
 -11  17  10      700.91      744.09    175.90 o
 -25   9   8      700.92      716.17    249.53 o
  26   6   9      703.99      556.29    125.52 o
  -6  14   8      704.20      671.80     51.21 o
  27   5   6      704.27      684.12    105.11 o
   7   1  22      707.07      609.73     46.22 o
 -10   8  13      707.87      812.38     71.67 o
  -9  13  13      708.31      716.97    467.71 o
  13   1  24      709.10      712.84     65.88 o
   6  16  14      709.48      663.07     91.98 o
   2  20   6      709.62      607.32     96.27 o
  -4   2   9      710.83      638.23     34.37 o
   3   5  22      711.33      670.53     50.18 o
  23   3   3      712.06      872.68    115.06 o
 -18  10   4      714.35      781.73    109.86 o
   5   3   6      714.73      770.00     35.11 o
   8  14   4      715.86      653.76     50.72 o
   3  19   9      716.01      685.85     89.75 o
  28   4   2      716.17      760.01    146.73 o
 -20   2  25      716.52      658.48     96.18 o
  -4  12  23      716.63      684.59     71.77 o
  -8   2  19      717.42      751.08     59.06 o
 -16   6  29      718.65      816.31    115.84 o
  13   5  23      719.62      730.16     65.15 o
 -18  12   7      720.73      800.32    164.12 o
   2   8  17      721.34      649.06     50.30 o
  -5   5  12      721.42      702.78     52.69 o
  13  17   6      721.64      796.12     89.39 o
 -22   4   7      722.35      719.97     79.55 o
  -3   1  34      722.57      701.05     79.33 o
 -22  10  15      724.10      886.47    291.62 o
   5   9  23      724.14      647.26     73.85 o
   4  14   3      724.80      784.06     59.98 o
  12  10  11      725.38      695.32     58.39 o
   9  15  11      725.94      700.18     52.90 o
   4   4   9      726.64      775.13     35.66 o
  -5  17   6      726.70      772.47    206.87 o
 -14   6  26      726.95      684.39     80.59 o
   1  17  17      727.29      673.20    113.01 o
  16  16   4      728.20      664.87     79.79 o
  13   1   2      728.43      811.51     78.73 o
 -14   4   3      728.43      868.14     69.41 o
 -10   2   5      728.69      688.59     35.64 o
 -18   8  16      728.71      712.84    243.29 o
  10  10  23      729.41      787.99     97.92 o
   9  17   2      730.27      635.73    123.02 o
 -25   3  18      732.17      780.73    128.99 o
 -19  13   7      732.35      888.00    156.76 o
  -7  13  14      732.62      757.54    106.69 o
 -20   4  19      733.43      826.50     98.90 o
   6   2  29      734.76      802.32     91.35 o
  -5   5  34      737.92      815.18    110.48 o
   3  15  17      737.99      801.92    102.41 o
 -13   7   9      738.38      910.99    129.60 o
 -12  18   8      738.54      671.73    309.40 o
  11   3  12      738.67      784.86     48.38 o
  10  16   8      739.72      823.90     73.46 o
 -12   8  29      740.40      667.67    125.05 o
  -1  17  13      740.62      766.81    112.03 o
 -13  13  23      742.06      766.47    138.80 o
   7   9  24      742.68      678.66     68.70 o
 -11   1  24      743.07      665.06     81.49 o
 -19   3  27      743.24      873.41     93.09 o
  13   1  18      743.83      671.13     50.52 o
  20   8   8      744.15      681.32    106.50 o
 -15   5  23      746.17      696.58     70.97 o
 -18   2   9      746.56      706.64     58.02 o
 -12  14  18      747.11      962.69    194.96 o
   6  16  18      747.43      816.91     70.48 o
  19   5  16      749.46      690.92    114.98 o
  -5   7   3      750.16      864.15     58.21 o
 -12   6   3      750.71      651.33    114.10 o
  15   7  21      750.87      922.65     76.75 o
 -15  13   2      751.74      753.28     67.33 o
 -14   4  13      751.95      768.80     69.67 o
 -13   7  12      752.16      764.01     74.58 o
  24   4   3      752.19      722.10    100.29 o
   0  10  13      752.61      736.82     59.99 o
 -13   7  24      753.04      897.79     97.81 o
  -8  18  13      753.78      795.85    127.21 o
   4  18   6      755.42      774.20     81.15 o
  -5   3  32      756.32      988.21    109.15 o
 -11  11  21      756.81      733.56     77.96 o
   5   5   9      757.83      849.69     43.46 o
  -4  10  26      757.85      793.66    131.29 o
  14  16  12      757.97      745.42     75.40 o
   1  15  21      757.99      765.81     67.10 o
   2   2  33      758.19      584.44    119.19 o
   8   2  13      762.18      767.67     51.16 o
  13   9  20      762.18      767.07     82.86 o
  13  15  15      762.45      681.79    105.56 o
  13  13  18      762.49      798.45     80.73 o
 -16   2  25      763.25      786.93     92.18 o
 -13  15   6      764.63      756.61    333.85 o
  26   6   1      765.95      789.86     96.21 o
  15   3  28      766.40      808.65    144.51 o
   7   3  16      766.67      810.71     51.80 o
  -2  18  13      767.77      921.58    104.15 o
 -19   1  20      768.34      729.96    136.80 o
   8  10  19      768.37      785.39    102.70 o
   3   3  28      768.55      663.99     99.96 o
 -12   2  12      768.71      825.37     72.69 o
  14   8  12      771.08      841.69     72.38 o
  -3   3  30      772.00     1001.73    101.44 o
  12  16   5      772.19      789.26     74.79 o
 -20   4  13      772.75      780.60     93.48 o
 -10   8  24      773.17      885.40     95.38 o
 -26   6   5      773.60      740.89    122.24 o
   7  17   1      774.23      782.33     99.01 o
   7   3   4      776.64      843.56     39.37 o
  -1   3   1      776.94      822.77     30.26 o
 -26   8   8      777.02      508.38    133.22 o
  19   1  16      777.16      769.67     85.03 o
  23   1  15      777.86      864.41    103.08 o
 -11  13  15      777.94      628.70    142.64 o
 -20  10  18      779.31      967.88    331.78 o
   1   9  31      779.52      706.51    120.61 o
  13   7  24      780.37      773.87     88.05 o
 -17  11  19      780.51      899.19    261.54 o
  19   1  19      780.61      709.64     81.21 o
  -4   2  29      781.49      965.75    101.89 o
  21   1   4      781.50      711.44     55.17 o
  17   9   1      781.73      744.29     77.08 o
  19   1   2      781.98      799.99     81.85 o
  -2   8  21      782.43      733.03     86.71 o
  -6   2  25      782.69      753.48     72.85 o
   7   3  20      784.00      719.17     56.41 o
   9   9  13      784.27      874.47     52.70 o
  18  12  16      786.87      854.69     96.68 o
   3  15  23      788.70      895.26     85.60 o
   3  19   8      790.72      685.05     86.98 o
  18  16   0      792.72      828.84     99.03 o
   3   3  18      793.08      742.69     48.50 o
 -14   6   5      793.32      829.63     54.81 o
   4  20   4      795.99      704.78     95.87 o
  10   2  23      796.41      800.59     60.58 o
   7   1  27      796.46      830.23     77.29 o
  20   4   7      796.51      795.26     81.16 o
   4   2  32      798.05      749.68     85.45 o
  13  13   5      798.13      757.74     70.67 o
 -11   5  18      798.38      667.93     49.14 o
  -5  13   6      799.19      794.46     40.15 o
 -12   6  29      799.82      837.76    155.46 o
 -21   5  14      800.61      737.89     90.81 o
  -3   3  28      801.07      775.27     85.65 o
   3  15  11      801.81      762.94     65.01 o
 -14   6  25      801.92      732.63     89.13 o
  -4   2  21      802.38      659.50     58.45 o
   7   1   6      802.55      814.24     31.76 o
   0  18  14      803.92     1007.06    250.20 o
 -10   2  21      804.18      631.17     72.74 o
  19   9  16      804.75      763.14     84.63 o
   1  19   8      804.93      887.40    102.15 o
 -12   6  18      805.38      889.53     73.68 o
  19   3  24      805.39      851.42    117.81 o
  -6   8  11      806.43      872.48     61.45 o
   6   4   1      808.50      802.98     58.08 o
  23   3  14      811.02      563.39     92.40 o
   0   4  23      811.85      760.61     60.64 o
 -20   4  18      812.39      896.86     95.77 o
   5  17  11      812.95      762.48    144.50 o
  14  16   4      814.43      905.32    135.02 o
   2   2  27      814.66      790.66     78.99 o
  21   3  10      815.15      788.86     96.28 o
  -9  13  22      815.70      790.59    111.03 o
 -22  10   5      817.02      733.96    121.49 o
  -1   7  30      817.21      875.81     95.20 o
   2  16   8      817.88      810.65     71.26 o
  -5  15  17      819.04      907.65    133.43 o
 -14  16   8      821.64      975.35    140.01 o
  21  13   5      821.66     1325.27    601.28 o
  28   4   3      822.72      748.35    130.99 o
  14  16   6      823.45      766.94     90.41 o
   0   4  16      826.11      836.43     48.40 o
 -15   7  26      826.95      704.84    123.91 o
 -14  12  17      828.80      835.63    103.33 o
   0  12  22      832.55      778.60     91.86 o
 -15  11   8      835.14      862.28     83.02 o
  -1  15  19      836.19      868.28     66.85 o
  17   7   4      836.21      857.02     60.50 o
  -4  12  21      836.26      839.36     83.84 o
  27   3   0      837.89      892.53    117.32 o
   5   1  10      838.02      852.49     35.41 o
  10  14   8      839.37      810.58     71.68 o
  20   0  14      839.54      752.88    110.38 o
  18   2  15      840.50      724.16     61.54 o
  10   2  25      841.85      786.93     93.52 o
  10   6   3      842.12     1000.27    157.73 o
  -6  16  16      842.87      878.94    137.57 o
   2   8   5      842.89      868.14     35.34 o
 -18   8  19      843.75      917.05    112.95 o
  -7   3  20      843.80      827.04    100.10 o
 -16   0   2      844.62      833.97     55.08 o
  -7   3  32      845.46      938.37    146.28 o
 -26   8   2      846.16      906.99     94.96 o
 -17   5  18      846.51      814.84     93.78 o
  -5   1  12      846.75      932.71     55.05 o
 -19   9   4      847.67      750.48    173.16 o
 -16   8   5      849.01      829.90     97.83 o
  -3  13   9      849.10      878.34     60.26 o
  24   2  11      849.53      809.31    102.66 o
 -18   6  16      849.54      968.62    121.19 o
  19   1  25      850.06     1001.80    199.56 o
 -15  11  14      850.06      830.97     87.03 o
   6   2  27      850.42      758.61    123.12 o
  14   6  27      850.62     1008.99    103.04 o
 -23   1  10      850.94      755.61     96.63 o
  10   4  27      850.97      958.49     78.63 o
 -27   1   7      852.50      824.17    100.33 o
  13  15  12      853.35      957.42     88.18 o
   8   0  10      854.32      845.96     47.23 o
 -24   4  21      854.66      912.12    118.51 o
  22  12   0      855.58      893.13    119.89 o
   5  11  24      856.03      819.57    113.68 o
 -13  11   3      856.43      856.35     61.81 o
  14  12  12      856.51      802.05    162.54 o
 -17   3  19      857.38      864.68    100.67 o
 -17  11   5      857.47      909.32     89.62 o
  23   1   0      858.31      997.80     78.15 o
  -1  15  22      858.97      847.76     70.91 o
   9   1   6      861.34      863.68     36.02 o
   8  14  19      861.81      782.00     72.16 o
  -8  14  19      863.24      789.19    149.75 o
 -15  11  22      863.89     1048.97    252.75 o
   1   7  31      864.80     1067.56    137.98 o
 -19   1   2      865.37      905.06     58.51 o
  -8  16   2      865.73      787.93     93.73 o
  17   5   8      866.56      808.38     60.98 o
   2   6   8      867.11      899.99     40.16 o
  -6   2  23      870.15      931.71     77.36 o
   9  15  13      871.45      865.61     66.64 o
  -8   4  34      872.06      962.55    112.13 o
   5   7  32      872.15     1059.10    129.20 o
 -15  11   5      872.87      843.56     76.98 o
  12  18   5      875.35      822.97     88.11 o
  -9   3  19      875.86      863.01     76.80 o
   1  13  19      876.12      865.28     75.75 o
  -1   1  20      878.19      772.87     59.44 o
 -17   9   2      878.55      921.71     88.40 o
 -23   7   8      880.43      980.74    138.12 o
  -6  18   6      881.67      929.44    127.57 o
  14   0  12      882.56      903.12     73.87 o
 -12  16   4      882.87      761.94    206.70 o
  27   5   1      886.89      855.22     91.67 o
  -7  17  14      887.00      957.96    133.65 o
   3   9  20      887.75      811.51     68.40 o
  17  15   4      888.76      819.77     77.80 o
  -3  11  24      890.13      758.08     99.61 o
  12   4  25      890.19      867.21    108.53 o
  23   3  15      890.97      900.66     91.26 o
 -12   6  27      891.59      953.83    147.48 o
  10  16  16      893.80      817.78     71.66 o
  11   1  16      893.84      849.02     57.27 o
   1   5  28      894.05      779.86     75.31 o
 -10   6  27      894.08     1090.41    164.22 o
  11   1  12      894.17      864.35     50.58 o
   6  16  15      895.29      913.25     74.89 o
   1  19  11      895.98      929.91    123.21 o
  -6   8  31      897.45      885.13     99.96 o
   2   4  31      897.56      872.28     86.91 o
  10   6  29      898.72      829.77     86.61 o
   4   2  17      902.37      902.46     51.85 o
  28   2   3      902.95      996.60    132.31 o
  19  13   1      903.01      963.69    138.93 o
  20   4  15      903.36      967.82    105.62 o
  -8  12  11      903.67      963.95     96.00 o
   3  17   1      905.14      998.27     87.60 o
  -5  13  11      905.67     1145.38    102.43 o
 -18   2  16      905.85      897.19     91.62 o
   5  15  17      906.01      838.10     70.93 o
 -14   2  19      911.01      917.25     63.94 o
 -16  10  17      913.30      982.61    191.78 o
  -9  15  13      914.66     1079.82    137.92 o
  -3   5  28      914.69      968.68    117.78 o
   2   6  28      916.04      974.35     88.49 o
  19  13   5      916.06     1061.16    374.58 o
 -11   1  18      917.08     1028.52     61.07 o
 -21  13   3      917.50     1117.59    270.25 o
   2  12  11      918.86      867.41     46.46 o
  12   6  27      919.38      946.76     79.42 o
  11  11  14      921.31      935.77     67.65 o
   6  14  18      922.47      924.58    107.81 o
  14  10   9      923.48      979.68     78.53 o
   1  15   5      923.81     1045.57     73.58 o
 -17  11  13      924.04     1051.50    130.93 o
  14  16   8      925.73      873.01     94.01 o
  24   8   6      926.17      973.48    297.81 o
  -4  16  14      926.55     1057.56     99.20 o
 -11   9  27      926.66      900.26    102.74 o
 -16   6  11      928.27      920.38    143.87 o
  14  14   3      928.71      984.74    121.12 o
   9   7  16      931.90      888.00     58.32 o
  -3  11  29      932.77      857.28     98.22 o
 -17  11   8      933.06      928.51    111.41 o
  21   5  16      933.51     1085.15     98.93 o
  -1   9  30      933.58      755.35     81.98 o
  21   3   0      933.73      979.68     71.74 o
  -7  11   5      934.06      974.75     83.05 o
  -9   9  10      934.12      948.63    107.52 o
   6  18   8      934.35     1016.59     92.73 o
  16  14   6      934.69      857.95     96.67 o
 -11  15   4      936.87      977.15    286.04 o
   7   5  18      937.14      874.27     72.18 o
  20  10   8      937.32      889.53    124.98 o
 -19   1  14      937.97      996.73    106.09 o
  10  18   6      938.04      810.38     90.40 o
  -9  15  15      938.25     1196.48    186.49 o
 -28   6   5      938.36      851.69    143.42 o
  -3   7  12      938.76      899.93     59.34 o
   5   5  20      939.07      802.25     55.87 o
  25   5  13      939.73      909.39    166.97 o
  -8  14  14      940.25      852.09    114.30 o
  -6  12  25      941.35     1028.91    107.62 o
  25   5   6      942.80     1036.64    101.00 o
  -4  16   8      942.91      812.18     75.30 o
   7  13  10      942.94      884.67     53.30 o
  -2  18  10      942.96      904.19     89.07 o
 -14   4  27      943.33     1121.73    151.06 o
  -7  19   1      943.74      900.06    129.30 o
   5  11   3      943.86      966.29     50.29 o
   4  16   2      945.98      957.42     72.74 o
  -1  15   9      948.82     1041.17    111.17 o
  -7  11  14      950.77      945.63     72.13 o
  -6  14  20      953.13     1006.66     82.58 o
  -1   9   7      953.17      867.75     38.54 o
  -2   4   5      956.08     1137.65     38.50 o
  14   4  15      956.55      925.84     75.49 o
  11   1  20      957.05      866.68     54.01 o
  -3   1  21      957.06      965.15     73.70 o
  -1   5   7      957.35     1107.93     50.07 o
   0   2  33      957.69     1206.74    125.03 o
 -10   8  30      958.72     1003.33    112.49 o
 -24   8   7      959.38      956.82    143.21 o
 -11   7   4      959.52      984.28     53.02 o
   4  10   3      961.26      971.15     43.73 o
   1   5  31      961.80     1035.44     95.90 o
  -4   6  17      962.33      917.18     65.26 o
  -2  14  21      963.63      985.74     90.00 o
  -6  16   8      964.93      989.41    114.30 o
   9  19   2      966.11     1021.05    115.60 o
  16  10   7      966.27     1057.90     73.43 o
  -5   3  16      966.55     1033.51     86.77 o
  14  14   0      968.19      925.11     80.78 o
  15   3   4      968.82     1108.73     70.68 o
 -16  16  10      969.00      967.88    130.10 o
  -6  10  20      970.03      929.37     73.48 o
 -14   4  19      970.08     1061.16    123.24 o
   2   2  23      970.44     1071.02     86.29 o
   3   5  14      970.86      905.52     85.43 o
 -19  13  11      971.47      955.09    182.55 o
  21   9   0      972.44      969.22    111.19 o
 -17   7   4      972.60      989.07     99.86 o
  -5   3  20      973.08      836.36     87.36 o
 -13   5  18      974.24      695.78     57.42 o
 -18   8  25      976.22      996.27    155.44 o
  19   9   5      978.04      954.83     68.73 o
  17   3  12      978.75      912.92     72.95 o
   7  13   1      980.27      972.88     46.80 o
 -24  10   3      980.86      867.35    101.02 o
 -13   7   3      981.80      992.27     77.26 o
  14  14  12      983.34      982.41     79.84 o
  11   9  26      983.51      830.10    118.28 o
 -13   5  14      984.24      972.88    116.41 o
 -14  10  20      984.28      997.47    100.40 o
   8  16  10      985.12     1131.25     86.26 o
   1  11  19      985.16      995.47     93.19 o
   7   1  18      988.04      917.78     64.63 o
  -1   7  27      989.96      851.35    124.84 o
  -4  14   3      993.23     1026.05     98.72 o
  20   4   8      993.39      991.87     87.69 o
 -25   7  10      993.47      952.89    171.48 o
  10  16   5      993.77     1074.29     81.36 o
  13   1  16      994.38     1015.32     57.72 o
  16   6  25      996.23     1075.49     88.02 o
 -11  11   1      996.57     1014.59     58.13 o
  -6   2   8      996.71     1197.95     63.47 o
  -5   7   6      997.45     1174.96     64.24 o
  -3   1  24      998.31     1011.93     89.39 o
  -1  17  15      998.39     1186.89    109.11 o
  16  10  21      999.00     1000.67     90.18 o
  23   3  12      999.28      935.57     93.48 o
  11   5  28      999.75     1025.38     84.00 o
 -19  13  15     1000.84     1041.77    626.93 o
 -11  17  15     1001.33     1137.85    228.69 o
  15  15   4     1002.22      854.55     86.96 o
  24   8   7     1003.82      866.75    144.32 o
  -6   6  31     1004.37     1152.97    131.90 o
 -17   3  20     1005.00      974.55     90.24 o
  14  14   6     1006.30     1012.19     98.33 o
  -8  16   8     1006.67     1119.46    127.14 o
  24   8  12     1007.49      873.34    106.02 o
  -8  12  25     1007.63      859.35     96.80 o
  18   2   3     1008.49      958.69     67.62 o
   5   5  32     1009.91      789.86    100.26 o
  -4  14  20     1012.39     1038.64     83.84 o
 -26   6  11     1013.97      832.77    147.66 o
 -15   7   8     1014.49     1105.47     92.41 o
   3  15  15     1015.70     1019.59     87.98 o
  14   6   6     1015.77     1166.77     64.25 o
   7  17  16     1017.91      968.42    102.87 o
 -16  14   2     1018.99     1105.07    121.89 o
   7  17  13     1020.09      966.35     86.76 o
   8   4   5     1020.52     1162.30     49.97 o
  -6   6   7     1020.58     1139.78     50.87 o
  12   2  15     1020.63      870.94     73.93 o
   3   1  26     1020.81     1116.06     88.50 o
  15   3  18     1021.05      992.87     87.20 o
  -5   7  20     1022.21     1081.02    136.42 o
  26   4   9     1023.88      953.09     85.88 o
   6   2   7     1025.68     1024.98     48.20 o
  -4  16  10     1027.08      952.89    177.72 o
 -19   1  22     1027.18     1037.11    124.75 o
  10   6  15     1028.00     1165.37     63.70 o
  -2   6  30     1029.40     1063.83    114.76 o
  -4  16   9     1031.72     1139.05    102.30 o
   7  11  18     1031.85     1001.00     79.74 o
 -11  15  15     1032.85     1168.23    241.03 o
 -26   6   7     1033.25     1023.98    123.24 o
   0   2   1     1033.46     1076.09     42.53 o
  -8   2  29     1033.72      944.63    121.50 o
 -15  15   8     1034.67     1045.37    123.65 o
  15  15  12     1034.80      998.20     83.71 o
  18   8  11     1035.71      915.45     84.01 o
 -18   2  23     1037.77     1138.65    105.38 o
  11   5  30     1037.87      759.74     91.08 o
   1  13  13     1039.48     1078.42     58.29 o
 -13   1  10     1041.33      981.08     73.60 o
 -14   2  32     1041.99      871.68    312.99 o
  -6   2  29     1043.40     1158.84    142.78 o
  16   4   9     1044.86      983.21     56.65 o
  -5  13   3     1045.85     1100.94    130.60 o
   7  19   5     1046.67     1072.02    110.73 o
 -15  17   1     1047.17      937.57    118.05 o
  21   3  22     1047.51     1120.19    113.61 o
 -15   1  22     1048.12     1161.10     76.27 o
  13  13  20     1048.52     1048.24    119.89 o
   8  10  25     1049.13     1008.13    147.80 o
  -4   0  32     1049.65     1081.55    140.55 o
   6  18   9     1049.80     1077.22     94.41 o
  12  18   4     1049.95      946.16    118.58 o
   8   2   5     1049.96     1049.30     41.18 o
 -26   2   9     1050.34      993.07     99.50 o
  -7  13   2     1050.71     1093.01     52.94 o
  -3   1  16     1050.98     1304.95    260.52 o
  21  11   6     1051.00     1314.21    304.01 o
 -11  13  18     1051.77     1114.06    214.17 o
  -8   2  31     1053.64     1171.03    141.10 o
 -22  12   9     1053.67      792.92    197.52 o
 -19  13  16     1054.68      869.01    185.75 o
 -13   9  20     1055.47     1063.16    109.49 o
  21   7  14     1055.49      929.11    126.57 o
   0   4  19     1057.05     1060.36     67.78 o
 -12   0  32     1057.09     1061.43    208.00 o
 -25   5   4     1057.62     1171.43    110.26 o
 -16  12  14     1057.86      952.76    118.13 o
  -9   7  30     1058.21      989.74    111.90 o
  -7   5   8     1058.44     1142.05     49.78 o
  18  10  13     1059.20     1000.53    115.11 o
   5   3  18     1060.09     1001.66     53.21 o
  10  18   0     1061.13     1107.47    134.54 o
   2  10   5     1063.31     1015.59     44.39 o
  -4   8   3     1063.33     1027.98     36.77 o
   9   5  26     1063.36     1052.77     77.86 o
   0  16  18     1063.38      971.35     89.75 o
 -19   9  21     1064.36     1103.40    161.77 o
  24   6   3     1065.50     1091.88    110.60 o
 -27   3  12     1065.66     1117.46    120.30 o
  16   8  12     1065.70     1137.78     85.49 o
  13  11  11     1065.82     1017.92     83.88 o
  10   6   5     1066.06     1066.76     52.89 o
   1   1  20     1066.12     1068.69     67.56 o
 -17   1  22     1066.25     1130.59     83.22 o
  23   5  15     1067.55     1097.74    108.97 o
  12  18   6     1068.91     1099.67    108.13 o
  -3   9  27     1070.64     1099.94    111.35 o
  -1   7  10     1071.24     1065.89     60.21 o
   9   3  19     1071.26     1142.58     63.79 o
  13   1  29     1072.02     1077.49     88.50 o
   1  17  15     1073.14     1271.64    170.77 o
   3  17  17     1075.07     1080.88    116.40 o
  12   8  11     1076.09     1156.50     75.73 o
  -7   7   2     1081.65      981.94     41.75 o
 -22  10   9     1083.17     1005.26    139.35 o
 -26   6   2     1083.91     1004.00    120.97 o
 -19   5   1     1084.15     1193.28    106.58 o
  10  12  10     1086.49     1077.15     70.93 o
 -17   1  12     1087.05      912.98     81.92 o
  15   5  27     1087.27     1026.18     85.74 o
   8   6   7     1087.48     1124.46     62.64 o
  23   7  15     1087.59     1212.47    121.93 o
 -15  15   5     1088.43     1123.59    148.41 o
  11   1  18     1089.57     1100.74     56.76 o
 -15   1  16     1090.24     1073.75     84.55 o
  -4   8  27     1091.80     1052.83     94.32 o
   1   3  30     1092.78     1071.82    103.92 o
  -2  10   9     1092.99     1292.49     55.77 o
  -7  17  13     1093.15     1320.67    148.91 o
 -19   1   4     1093.17     1175.29     67.60 o
 -28   4   7     1094.09     1177.43    164.80 o
 -19   9  22     1095.06     1133.12    143.74 o
  -8   0  28     1095.20     1331.47    215.89 o
 -21   9  18     1095.42     1093.01    203.05 o
  11  11  11     1095.44     1104.74     66.36 o
  19   3   2     1095.48      952.96     79.13 o
   6   4   5     1095.81     1334.06     59.90 o
  22   2   7     1096.12     1017.26     80.06 o
  -6  12   8     1096.37     1006.20     86.61 o
  -1   5  13     1097.98     1169.23     71.52 o
  -9  11  22     1098.59     1046.24    132.31 o
   7  17   4     1099.05     1041.11     87.17 o
   7  13   4     1099.34     1086.08     64.59 o
  21  13   2     1099.53     1375.51    154.30 o
  -5   1   6     1100.74     1136.25     41.35 o
  -4  10  29     1101.33      890.26     92.55 o
 -16   2  13     1101.37     1087.08    101.02 o
 -29   3   1     1101.73     1067.56    118.56 o
 -22   8  15     1102.07      945.10    110.00 o
 -22   6   6     1102.88     1060.03    117.31 o
 -26   4  17     1103.33     1155.44    137.76 o
 -18  10  13     1106.68     1110.20    294.04 o
  21   7   8     1106.74     1112.73    121.23 o
   8  12  10     1107.52     1148.98     63.64 o
  13   5  28     1108.27     1033.78     79.97 o
  17   9  21     1109.17      989.87     92.58 o
 -21   3   9     1109.34      994.20     72.27 o
  11   1  17     1110.49     1231.99     73.04 o
  11  13  11     1111.64     1098.67     65.40 o
 -16   6  13     1113.41     1038.04    143.76 o
 -14  12  11     1113.55      878.87     89.28 o
 -16   8   2     1116.02     1057.36    106.98 o
  20   8   3     1117.04     1248.85    131.94 o
 -26   8  11     1117.21      855.02    210.96 o
  18   2   9     1117.30     1205.08     78.36 o
  -4   2  17     1118.16     1052.70     70.47 o
  13   3  30     1120.02     1052.17    100.05 o
 -27   1   8     1121.84     1161.37    127.35 o
  -2  10  30     1122.02     1144.71    128.39 o
 -25   5   6     1123.14     1241.85    117.79 o
  -6  12  20     1123.41     1184.95    106.74 o
  12   2  23     1124.13     1159.24     75.86 o
  20   4  14     1124.50     1192.75     96.29 o
  18   6  17     1124.53     1083.62    124.79 o
  -7   5  22     1127.99      966.62     69.20 o
  16   6  12     1128.36     1186.42     80.45 o
   5  15  18     1129.20     1060.30     77.37 o
  12  12  11     1129.22     1002.93     92.20 o
  27   5   0     1129.26     1150.04    106.12 o
  16   6   7     1130.09     1160.10     77.93 o
 -23   9   2     1130.67     1054.43    100.26 o
  24  10   1     1132.39     1362.65    162.91 o
  20   8  11     1132.89     1150.44    132.19 o
  15  17   5     1133.17      938.10     88.08 o
  22  12   8     1134.20     1266.44    272.80 o
 -19   3   1     1134.21     1172.83     76.05 o
 -26   4   7     1134.90     1268.97     94.78 o
 -20   8   4     1135.00     1317.87    296.74 o
 -27   3   8     1135.60     1182.69    136.74 o
 -22   2  17     1135.61      973.41    133.79 o
   9   3  18     1135.64     1033.11     61.48 o
 -14   6   9     1136.09     1228.06     84.26 o
  10   6  23     1137.36      999.07     68.05 o
  15  15   1     1139.75     1082.08     95.03 o
  25   5  12     1140.00     1166.30    113.21 o
  -4  10   6     1140.84     1152.97     72.15 o
 -13   7  20     1140.86     1287.03    100.23 o
 -15   7  11     1141.40     1264.77    150.17 o
  -4  18  10     1141.45     1091.34    109.76 o
 -15   9  26     1143.17     1135.98    204.48 o
 -12  10  21     1144.30     1010.99    100.72 o
 -18  10  15     1145.41     1300.42    373.32 o
  18   4  23     1145.97     1120.99     86.14 o
   9  19   4     1146.00     1231.93    129.04 o
 -16  12  11     1146.14     1169.76    147.50 o
  10   6  11     1146.26     1141.11     61.66 o
 -13   5  24     1146.42     1108.40     91.57 o
  -5  17  12     1147.31     1124.86    124.65 o
 -11  13   9     1147.83     1230.13    181.81 o
 -18   8  22     1148.26     1222.27    173.09 o
 -12   8  27     1148.98     1119.73    111.51 o
  -4  14  12     1149.51      968.22     63.33 o
 -11  17   5     1149.74     1356.12    168.82 o
  -3  17   6     1149.99     1266.11    133.86 o
  25   5   8     1151.06     1076.95    100.55 o
   6  10  15     1154.09     1055.50    100.40 o
   6   0  24     1155.26     1132.25     91.53 o
  -3   9  18     1157.11     1056.10     85.20 o
 -18   4   9     1157.20     1084.21     88.28 o
 -17  13   8     1157.67     1195.75    129.71 o
  21   9   5     1158.66     1095.81    234.25 o
  -4   8  26     1159.74     1068.69    113.55 o
  13   1   6     1160.95     1112.53     54.57 o
  -6  12  28     1161.15     1118.93    109.62 o
 -21   7  20     1162.50     1190.35    184.58 o
 -17   3  14     1162.88     1120.33    121.14 o
  11   7  28     1164.80     1252.91     95.22 o
   9  11   1     1165.59     1304.68     80.25 o
   5  11  23     1165.97     1081.48     95.17 o
  17  11  10     1166.06     1235.26    103.99 o
 -10  14   2     1166.39     1304.95    112.63 o
 -18   0  10     1167.53     1171.16    105.51 o
 -22  10   3     1168.25     1239.52    127.19 o
 -25   1  11     1168.74     1116.06     97.05 o
  -5  15  21     1171.65      948.96     74.42 o
  18   2  11     1172.26     1066.56     80.19 o
 -22   6  21     1173.32     1139.25    165.08 o
  13   7  26     1173.72     1156.44     87.12 o
 -11  15  17     1174.97      890.00    133.75 o
  21  13   0     1175.36     1286.56    155.76 o
  -1   9  10     1176.11     1068.89     53.71 o
  18  12  13     1177.02     1129.05    158.76 o
  -8  10  29     1181.24      825.57    108.64 o
  18   6  23     1181.46     1205.14    108.44 o
  15  13   3     1181.58     1123.99     86.76 o
  -7   5  18     1182.74     1184.02     77.14 o
 -18   6  17     1183.15     1214.20    121.92 o
   0  10  28     1185.93     1023.05     86.86 o
   3  13  17     1187.03     1238.32     69.88 o
   3   7  23     1188.33     1160.30    111.97 o
  20   4   9     1188.53     1209.47     82.97 o
 -15   9  11     1188.98     1129.52    110.78 o
  -8   8  19     1189.17     1087.95     74.84 o
  14   2  17     1192.06     1150.97     70.23 o
 -22   6   3     1192.46     1207.81    113.88 o
 -18   2   1     1192.82     1223.66     69.82 o
 -10  10  27     1193.02     1135.25    113.99 o
  -9  13   7     1194.54     1190.55    110.50 o
  -4   6  33     1194.83     1246.85    124.15 o
  12  16  10     1195.38     1132.39    104.20 o
 -12  14  20     1196.82     1397.83    165.33 o
   5   9  12     1199.12     1178.29     68.14 o
  15   5  18     1200.06     1252.25    103.89 o
  -5  17   5     1201.96     1119.93    109.20 o
   8   8   4     1202.54     1484.64     65.48 o
 -16   2   2     1204.36     1177.69     71.51 o
 -20   4   7     1204.54     1211.87     85.53 o
   5   1  20     1204.73     1203.48     59.50 o
  12   6  26     1207.74     1355.12     95.08 o
 -15   1  12     1208.56     1230.39     91.45 o
   9  17  13     1209.27     1312.01    101.50 o
  -9  15  21     1209.43     1050.57    132.79 o
   9   5  30     1209.86     1192.75    114.62 o
   2  12  20     1209.98     1196.88     87.34 o
  16   6  24     1210.32     1444.27     98.00 o
  -2   2  31     1210.65     1307.55    114.72 o
  -3   7  32     1210.73     1265.31    104.36 o
  -3  13  23     1211.55      996.40     88.93 o
   7  15  13     1211.64     1216.47     73.05 o
  24   4  17     1211.75     1197.01    102.05 o
  -3   5  32     1213.79     1234.86    110.96 o
 -15  13   5     1214.28     1240.39    113.04 o
   8   4  15     1214.46     1254.98     63.57 o
  -1   3  24     1214.51     1008.93     82.44 o
 -11   7  28     1214.86      918.38    107.48 o
   0  10  25     1215.08     1247.25     86.24 o
  22   4   0     1215.88     1387.57    117.41 o
  10   2  21     1216.36     1075.95     61.58 o
 -11  15   1     1216.73     1393.76    143.97 o
   2  18   0     1218.07     1149.71    110.66 o
   8  12  24     1218.41     1229.79    103.03 o
  14  12  21     1219.36     1077.55    101.25 o
  17   3  24     1222.62     1320.67    117.41 o
 -14   8  17     1222.84     1365.98    132.68 o
   1   7  26     1224.47     1371.58     95.68 o
  -3   5  18     1224.55     1158.37     77.31 o
  18  12  11     1225.68     1051.90    133.14 o
   4  10  20     1225.83     1128.06     96.54 o
  12   2  19     1225.84     1156.57     63.09 o
   6  16  20     1226.32     1300.48    103.88 o
  25   3   8     1226.55     1200.15     98.15 o
   4  12  23     1227.48     1115.00     89.89 o
   6   6  30     1227.54     1180.69    104.80 o
 -16  10   8     1227.76     1336.40    126.59 o
   2   4  27     1228.35     1287.43     89.78 o
  -5  19   8     1228.99     1182.29    144.25 o
 -22   2  19     1229.24     1141.11    153.97 o
  -4   6  27     1230.17     1136.58     92.42 o
  12   8  26     1230.35     1240.45    124.52 o
   7   5  21     1231.69     1185.82     65.05 o
  14  10  23     1233.17     1159.24    105.05 o
 -24   8   2     1236.02     1234.32    138.19 o
  23   9   0     1237.38     1358.25    122.77 o
   7  15  18     1237.70     1322.14     95.61 o
 -15   5  30     1237.92     1123.92    141.72 o
  11   9   8     1238.80     1208.41    121.66 o
  10  12  13     1239.20     1340.66     82.21 o
  16  12  12     1240.70     1097.47    107.92 o
   0  14  24     1241.84     1319.61    108.29 o
  12   6  15     1243.55     1351.25     89.22 o
  16  10  18     1244.10     1319.07     96.99 o
   5  13  18     1244.85     1179.16    115.07 o
  15   3  27     1244.99     1256.38    103.26 o
 -24   4   1     1245.06     1327.14    134.11 o
  20  14   0     1245.09     1111.00    142.41 o
 -12  16   8     1245.43     1047.77    137.21 o
  15   7  26     1247.17     1212.94     94.52 o
 -22   8  18     1250.04      968.15    157.44 o
 -21   5  22     1250.13     1433.80    138.46 o
  -2   8   1     1251.97     1345.06     72.53 o
  -5  17   1     1253.48     1202.54     92.11 o
 -25   7  14     1256.60     1054.10    127.73 o
  17  13   9     1257.32     1185.62    162.83 o
 -16   6   8     1257.56     1262.97    117.25 o
   3   7  20     1257.89     1145.84     72.30 o
  -8   6  28     1258.23     1450.73    128.15 o
  21  11   0     1259.32     1218.67    110.79 o
  24   4   9     1259.75     1173.16    139.75 o
   8   6  29     1260.19     1304.15    107.14 o
 -11   3  33     1261.49     1273.10    162.56 o
  -1  11  22     1261.99     1134.92     92.71 o
   4  18   9     1264.79     1387.43    131.09 o
  -8  10   7     1265.43     1287.43    123.14 o
 -14  14  17     1265.96     1294.89    171.94 o
 -12  14   4     1266.83     1306.75    143.88 o
  -7  15  20     1268.48     1310.55    111.92 o
   4  14  17     1270.82     1322.41     83.67 o
  17   3   1     1270.95     1423.08     71.80 o
  22   4   9     1270.98     1222.67    107.01 o
  14   8   6     1272.21     1369.78     88.17 o
 -10  10  13     1275.61     1140.05     93.11 o
 -10  16   2     1276.38     1164.23    142.90 o
  19   5  19     1278.02     1403.16     98.47 o
   1   3  32     1279.35     1368.24    130.36 o
  -2   6  24     1279.58     1321.47    100.73 o
   8   2  17     1280.19     1328.33     61.41 o
   0   6  27     1280.46     1213.40     87.80 o
 -11  17   3     1280.70     1206.01    151.54 o
  15   7  22     1281.06     1205.08     93.63 o
  16   4  17     1281.60     1326.47     90.01 o
  -1  11  24     1282.67     1309.35     96.80 o
 -22   0  12     1284.54     1078.22    115.70 o
 -27   3   1     1286.72     1406.89    156.53 o
 -11   3  32     1289.83     1399.63    193.08 o
  -8   2  33     1289.99     1169.96    115.52 o
  16   0  18     1290.11     1281.56    143.68 o
 -24  10   2     1291.60     1108.73    113.65 o
 -18   4  27     1291.79     1255.31    121.26 o
  -6  14  11     1291.90     1311.48    109.14 o
  21   9   6     1292.75     1438.34    175.87 o
  25   5   2     1292.90     1447.40    121.96 o
  14   2   3     1293.37     1211.67     91.33 o
   6   2   9     1293.64     1336.40     51.46 o
 -20   4  17     1298.57     1175.69    103.62 o
   0   4  25     1298.85     1302.55     83.63 o
  -1  11  27     1299.10     1141.78     95.82 o
  -1   1  22     1300.64     1475.38     95.28 o
  16  12   1     1301.13     1338.80    181.59 o
   8   6  10     1301.82     1391.43     70.72 o
  11   7   0     1302.05     1303.88    243.94 o
  26   4   4     1302.09     1385.30    136.06 o
 -13   3  28     1302.28     1445.00    141.73 o
 -15   1   8     1303.26     1262.51     93.13 o
  18   4  10     1305.41     1247.72     76.80 o
   9   5  13     1305.77     1411.82     70.30 o
 -21   5   8     1308.08     1486.17    121.34 o
  -9   1  25     1308.36     1353.65     93.91 o
  -9  17  17     1310.43     1245.98    222.03 o
 -16   6  25     1311.08     1443.67    127.40 o
  -7   9  14     1312.60     1297.95     85.63 o
  -3  17   7     1312.74     1391.03    110.67 o
 -23   3   2     1312.97     1319.74     94.78 o
 -12   2  15     1313.37     1318.54     83.95 o
  18  14   5     1314.07     1405.95    203.66 o
   2  16  16     1314.82     1355.32     97.08 o
  26   0   4     1316.01     1313.28    239.66 o
  -4  12  12     1317.61     1277.57     77.74 o
  18   4  13     1318.08     1404.76     92.95 o
 -22   8  19     1319.15     1472.78    276.78 o
  26   4   7     1320.54     1299.62    108.67 o
  25   7   7     1320.79     1361.25    117.33 o
  13   7   6     1321.80     1239.32     68.44 o
 -16   4  28     1321.85     1327.47    121.09 o
  -6   8  29     1322.19     1143.25     98.39 o
  19  11   5     1323.08     1322.01    142.21 o
 -19   7  21     1324.65     1476.65    172.54 o
   6  14  14     1325.23     1331.67     76.31 o
 -18   2  27     1327.42     1490.30    129.05 o
   2   8   8     1328.84     1230.33     47.63 o
  -8  14   8     1329.73     1056.17    129.21 o
  16   4  11     1329.82     1502.90     82.14 o
 -12   2  23     1329.85     1242.85     79.70 o
  -4   4  17     1330.14     1415.22     75.43 o
 -16   8  14     1330.28     1389.83    658.78 o
 -16  10  13     1330.34     1362.11    139.35 o
  10   2  22     1330.51     1425.41     82.68 o
 -20   2   3     1331.03     1325.60     81.20 o
 -16   8  11     1333.04     1187.42    198.73 o
 -23   5  10     1333.10     1349.19    111.44 o
 -15   1   2     1334.20     1398.89     56.27 o
 -27   3   6     1335.20     1309.41     97.21 o
 -12  10  23     1335.50     1379.70    119.31 o
 -21   5  16     1335.79     1145.05    102.08 o
  13   1   0     1337.05     1276.23     54.28 o
  -2   2  13     1337.47     1473.98     75.39 o
  15   1   6     1337.90     1459.59     91.58 o
 -20   8   1     1338.01     1180.62    100.90 o
 -20   0  24     1338.03     1524.02    254.99 o
 -24   8   9     1338.14     1435.74    178.09 o
  12  10  26     1338.42     1287.83    100.71 o
  -6   6  20     1339.89     1287.43     78.83 o
 -18   2  22     1340.43     1303.75    106.79 o
   1   3  22     1340.62     1518.69    123.37 o
 -10   4  15     1341.41     1462.39     73.75 o
  10  12  11     1341.89     1441.07     83.29 o
 -16   2  21     1342.55     1370.38     91.40 o
 -11   5  21     1342.83     1253.71     88.72 o
   4   8  20     1344.69     1174.76    101.12 o
 -22   2   1     1345.06     1486.37    104.44 o
   0  18  12     1345.26     1464.19    124.79 o
  -3  13   7     1345.32     1447.60     71.10 o
   8  12  18     1345.75     1267.11     85.53 o
   0  10  22     1345.88     1512.62    101.85 o
  -3   3  26     1346.85     1411.55    109.87 o
 -10  12  21     1347.27     1471.12    114.22 o
   8   2   9     1347.89     1367.71     64.45 o
  14  10  21     1348.20     1332.47     96.49 o
  -4  18   8     1349.06     1431.41    162.45 o
   3   1  22     1350.15     1387.37     85.19 o
  13   7  12     1350.71     1391.43    112.27 o
   3  13  23     1351.01     1292.82     97.65 o
 -18  14   8     1351.38     1408.29    140.77 o
   4   4  27     1352.40     1117.53     81.99 o
 -25   5   2     1354.69     1429.81    114.42 o
  24   6  12     1356.75     1348.79    107.62 o
  11  17   9     1358.23     1453.53    125.43 o
   2  12   2     1358.76     1330.67     68.92 o
 -19   9  19     1358.81     1322.21    206.26 o
  12  16   4     1358.98     1356.52    100.81 o
  -3  15   6     1361.31     1434.14    120.74 o
 -19   5  18     1362.34     1389.76    161.67 o
  10  16  17     1363.71     1287.43     88.88 o
  -3  13  27     1364.12     1202.48    136.32 o
 -12   2  31     1364.44     1225.46    139.21 o
  16   8  21     1365.50     1322.47     96.43 o
 -10  14  18     1365.58     1398.29    130.99 o
   5  13  23     1366.82     1333.27    116.20 o
  -3  17  17     1367.19     1368.11    119.26 o
 -29   3   4     1367.35     1421.55    191.33 o
  -5   1  23     1372.90     1367.91     82.53 o
  10   6  25     1373.31     1384.90     95.04 o
   5  15   1     1374.00     1403.76     85.66 o
   5   5  22     1374.02     1361.38     73.55 o
 -24   4  19     1376.01     1302.08    111.66 o
   6   2  17     1378.18     1289.89     58.22 o
  10  10  25     1378.49     1501.83    113.48 o
  -6  12   5     1378.86     1380.30     87.81 o
  19  13  11     1381.16     1097.74    119.38 o
  12   2  11     1381.84     1433.21     74.94 o
   8  12  25     1384.09     1442.27    116.55 o
 -11  11   6     1385.23     1560.60    135.04 o
  23   1  10     1385.56     1332.13    120.38 o
  24   4  11     1388.86     1281.70    157.69 o
  -1  13  24     1389.78     1336.86    130.65 o
  21   5  11     1390.84     1404.96     94.19 o
  -2   4  15     1392.14     1331.13     68.71 o
   8  16   0     1393.63     1188.29     93.52 o
 -23   9   3     1394.56     1426.14    155.06 o
   1   5  32     1397.32     1539.14    119.79 o
  14   6  25     1398.41     1346.12     90.67 o
   0   2  21     1399.75     1452.46     89.39 o
  -2  18   6     1400.16     1686.59    216.35 o
  -7  15  14     1402.11     1435.94    115.11 o
 -15   3   8     1403.00     1375.91     92.98 o
 -10   4   4     1403.32     1448.33     89.32 o
  15   5  26     1403.60     1442.20    100.49 o
 -15   7  20     1405.65     1478.04    132.49 o
 -22   6  18     1406.80     1586.85    162.81 o
 -17  15  10     1409.21     1488.84    137.91 o
 -21   5   6     1410.78     1398.69    101.65 o
 -16   6  14     1411.00     1506.43    213.87 o
   7   5  12     1411.48     1395.16     62.87 o
  16   6  13     1411.70     1356.58     88.18 o
  -7   7  11     1412.18     1564.33     76.49 o
 -16   2  17     1412.37     1349.19     93.01 o
 -15  11   2     1412.81     1379.64     98.50 o
 -19  15   5     1413.32     1701.98    207.61 o
  -2  16  20     1414.18     1229.06     98.93 o
  -5  17  19     1417.16     1331.73    165.23 o
 -25   3  14     1417.37     1386.63    121.32 o
   1  15  17     1418.48     1382.10     78.54 o
   6  18   1     1420.01     1282.16    113.09 o
  12  12   8     1420.26     1685.32    137.59 o
 -21   7  21     1421.01     1487.37    167.48 o
  -3  17  19     1425.72     1463.39    130.36 o
  -7   9  25     1425.98     1384.63    128.93 o
  10   4  15     1427.20     1555.40     98.71 o
 -18  14  12     1429.06     1290.09    136.11 o
  19  13   7     1429.12     2354.18    545.87 o
  -6   2  11     1429.43     1454.59     70.34 o
   6  18  10     1429.64     1414.55    112.99 o
 -15   7  28     1431.86     1417.81    139.76 o
   6   4  25     1431.87     1418.81     81.32 o
   1   9  28     1432.02     1514.36    131.86 o
  -1   3  22     1433.22     1447.93     88.09 o
  -3  17   5     1433.92     1394.63    100.21 o
  21   1  12     1436.24     1634.02    183.51 o
  12  16   2     1437.21     1529.55    112.88 o
  -7   9  26     1437.32     1376.44    184.40 o
 -10   6  30     1437.39     1416.75    127.60 o
  -1  11   4     1439.32     1450.19     63.80 o
   3   5  20     1439.80     1337.20     73.91 o
   6  12  12     1440.51     1506.23     82.14 o
  -4   6   6     1440.67     1465.92     57.53 o
 -19   5  12     1440.93     1664.07    155.26 o
   2  12  22     1441.65     1552.80    108.01 o
   2  16  20     1442.19     1457.26    105.51 o
  18   6  10     1443.15     1598.64    117.63 o
 -23   5   4     1443.63     1368.24    127.50 o
 -25   5  18     1445.10     1285.29    125.10 o
   4  18  10     1445.20     1411.82    120.78 o
  -2  18  14     1445.31     1438.94    130.55 o
 -18   4   3     1446.02     1502.30    112.44 o
  -9  17   4     1446.22     1632.35    215.59 o
   4   4  15     1448.19     1489.77     66.84 o
  22   6  17     1448.62     1286.23    112.74 o
  -7  17  17     1448.72     1549.60    125.19 o
   6  16   4     1449.08     1415.88     94.87 o
 -10   6  31     1450.17     1340.73    129.59 o
  10   2  19     1450.60     1432.14     71.45 o
 -12   2   3     1451.45     1580.38     61.29 o
  16   6  21     1451.84     1441.73     91.67 o
 -16   8   8     1453.26     1424.34     84.26 o
 -10  10  24     1458.10     1516.09    122.68 o
  -9  11  25     1458.19     1656.07    179.70 o
  17  11   2     1459.76     1450.73    115.22 o
 -13   1  29     1461.24     1528.35    150.97 o
  -9   9  25     1462.76     1501.83    185.63 o
 -10  10   1     1463.05     1521.22     92.48 o
  12  12  22     1464.78     1353.45    124.94 o
  -5  13  20     1466.19     1386.63     91.66 o
   2  16   0     1466.71     1549.00    108.71 o
   4   6   3     1467.52     1365.11     47.99 o
   4   8  11     1469.21     1781.80     89.95 o
  28   0   8     1471.17     1382.77    188.94 o
  20   6   8     1471.93     1493.84     99.05 o
 -18   6  21     1472.22     1513.89    232.38 o
 -20   0  18     1472.97     1233.39    179.64 o
   8  10  27     1473.81     1373.11    106.61 o
   9   1  14     1474.54     1475.51     57.87 o
  -5   7  14     1474.74     1450.66     80.19 o
 -14   4   9     1475.26     1466.45     98.67 o
  11  11   2     1476.16     1386.23     85.33 o
  -8   2  34     1476.48     1473.71    132.85 o
  -7   9  20     1480.32     1445.40    100.00 o
  15   3  21     1480.68     1435.54     85.76 o
  17   3  10     1481.39     1466.45     82.17 o
   5   1  16     1482.00     1419.21     57.41 o
 -20   2  11     1482.35     1510.43    119.63 o
  22  10  12     1482.53     1363.78    115.93 o
 -18   6  10     1482.74     1571.39    142.20 o
  12  12  20     1483.07     1550.20    104.78 o
  13   9  12     1484.01     1398.29     90.96 o
  10  10  16     1484.21     1488.31     85.17 o
 -11   1  20     1484.61     1478.11     79.28 o
  -8  16   5     1485.44     1637.28    203.47 o
  24   8   3     1488.14     1432.61    130.63 o
 -10  16  13     1489.56     1511.49    190.78 o
   1   1  26     1489.85     1886.00    114.88 o
   9  17   5     1490.05     1476.38    104.38 o
   6  10  13     1492.02     1631.62     78.57 o
 -11  15   7     1492.19     1414.55    143.49 o
 -12   2   6     1495.05     1720.23     88.49 o
  -8   2  23     1495.44     1487.24    104.30 o
  12  18   0     1495.67     1444.07    177.98 o
  -1  11  16     1498.49     1603.10     87.89 o
  15   1  14     1498.96     1456.12     69.66 o
  13  17   7     1500.04     1566.99    105.10 o
  15   3  12     1501.14     1427.94     84.47 o
   1  17   8     1501.69     1582.92    131.52 o
  17   5  20     1502.11     1587.11     94.41 o
  15   7  12     1503.25     1545.60     94.11 o
 -16  16   6     1503.87     1445.60    145.37 o
   7  11  22     1505.05     1354.79    101.92 o
 -28   4   5     1505.55     1483.24    154.32 o
  -2  16   8     1507.88     1556.80    104.22 o
  -2  12   4     1508.51     1413.35     77.00 o
 -24   2   2     1509.13     1647.88    108.66 o
  25   7   2     1509.92     1567.52    137.54 o
  -3   3  34     1510.32     1557.60    132.61 o
  -9  13  10     1512.86     1582.98    181.14 o
   7   1  12     1513.18     1476.38     53.86 o
 -22   4  15     1513.29     1500.56    143.48 o
  10   4  22     1514.75     1485.24     79.41 o
   9   7  30     1515.51     1565.06    133.01 o
   5   9  26     1516.80     1504.03    181.43 o
  -4   2  33     1516.92     1723.96    176.76 o
  16   6   3     1516.94     1621.56     92.05 o
 -10   2  11     1517.00     1559.60     67.97 o
   1   5   8     1518.77     1499.70     53.72 o
 -24   2  20     1520.34     1622.62    135.06 o
  17   5  12     1521.23     1435.94     84.66 o
  25   9   6     1521.66     1556.13    393.60 o
 -18   6  27     1524.27     1561.33    137.06 o
 -16  14  10     1524.64     1594.91    158.30 o
 -29   1   7     1525.24     1576.52    165.30 o
  24  10   0     1525.43     1505.89    167.49 o
 -16  16   4     1525.52     1424.61    167.49 o
  11   7  23     1525.59     1532.21     92.47 o
   5   9  29     1525.63     1636.88    125.32 o
  -8   8  28     1525.67     1595.71    133.17 o
   5  13  15     1525.72     1506.83     83.85 o
   1  19   2     1525.95     1649.54    163.42 o
 -22   2   5     1526.11     1518.95     93.04 o
  22   6   5     1526.51     1606.03    141.36 o
   2   0  34     1527.36     1584.65    220.83 o
   5   7  26     1528.17     1563.73    115.88 o
  14  14  18     1530.05     1558.66    130.04 o
   9   3  20     1530.65     1474.98     72.72 o
 -21   5  20     1531.24     1609.63    146.72 o
 -16   8  23     1531.86     1526.48    198.54 o
   4  12   9     1531.97     1605.63     68.08 o
 -11  15  19     1532.20     1663.00    179.54 o
  13   7  28     1534.48     1567.32    113.04 o
  -1   7  28     1535.04     1472.38     99.42 o
   7   7  18     1536.70     1468.32     85.94 o
  15  13   6     1540.21     1384.50    198.97 o
  -3  17  11     1540.32     1537.61    159.86 o
   7   7  16     1541.93     1404.82     76.26 o
 -14   8  20     1543.29     1573.92    207.88 o
  -5   3  28     1543.42     1415.55    109.04 o
  15   5   9     1544.69     1479.91     80.65 o
 -18  16   2     1546.75     1821.37    175.95 o
 -16  14  18     1548.14     1617.76    207.68 o
  27   5   7     1548.65     1544.21    135.35 o
  -4   6  12     1548.80     1655.21     88.39 o
 -20   6  12     1551.87     1698.31    143.76 o
  11   3  17     1551.94     1684.99     80.79 o
  13   3  20     1552.42     1543.27     86.56 o
  24   2   6     1552.51     1466.05    110.90 o
  17   9  19     1553.38     1526.88    109.43 o
  10  16  12     1554.49     1350.26    106.23 o
 -14   4  23     1554.63     1721.23    109.06 o
   8  16  16     1555.14     1476.65    109.64 o
  -9   7   4     1555.86     1704.78     73.28 o
  -7   7  32     1556.96     1387.03    194.43 o
 -12  12  24     1558.85     1675.66    156.77 o
 -11  13   4     1560.69     1586.31    130.26 o
  16  12   7     1561.94     1600.30    106.99 o
  27   3   6     1563.56     1608.63    158.62 o
 -17   5  22     1563.91     1563.19    122.39 o
  15   3  20     1564.57     1614.50     90.69 o
 -17  13   7     1565.00     1495.77    156.26 o
   7  13  22     1565.25     1535.81    159.73 o
 -17   1  10     1565.36     1426.01     92.93 o
  12   2  20     1567.03     1544.67     79.78 o
 -24   6   3     1567.83     1290.29    131.68 o
  21   9   3     1567.88     1500.36    124.30 o
 -22   2  11     1570.08     1347.66     93.78 o
 -14   6  14     1571.88     1760.87    156.31 o
  -2  18  15     1575.02     1531.08    140.33 o
  -4  14  24     1575.28     1602.37    110.92 o
   5  17  12     1576.34     1618.76    127.78 o
   8   8  25     1578.90     1526.22    100.53 o
  21   1  10     1585.44     1701.64    115.28 o
 -20  14   9     1585.53     1649.87    406.62 o
  -2   6  15     1586.72     1666.27     78.41 o
   8  14  22     1587.70     1537.54    126.11 o
  23   1   2     1587.72     1607.17     97.49 o
  20   2   8     1590.68     1578.05     93.26 o
 -15   7  23     1592.64     1814.04    156.83 o
 -10  10  21     1592.92     1642.08    159.16 o
 -26   2   7     1593.44     1932.70    121.78 o
  14   2  12     1593.72     1634.68     87.31 o
  14   8  19     1595.16     1570.12    103.79 o
  17  11  13     1595.24     1441.67    158.25 o
   7  19   7     1597.26     1704.84    129.24 o
 -22   4   6     1599.84     1583.85    109.15 o
  16   0   4     1599.99     1473.45     85.11 o
  17   7   7     1600.04     1649.48     99.92 o
  -6   2  17     1600.96     1521.15     79.73 o
  17   5  19     1603.84     1762.34    113.77 o
  13   5   6     1603.92     1749.88     70.20 o
  -8   4  21     1604.97     1427.21     96.65 o
  17  11  19     1605.20     1684.05    115.58 o
  -9  15  11     1606.02     1700.98    175.49 o
  13  11  17     1607.68     1505.76     93.53 o
  -6   4  26     1608.99     1690.25     98.99 o
 -11   7  15     1609.57     1707.84     95.55 o
   0  12   7     1610.80     1726.90     62.80 o
  -9   9   4     1610.91     1603.64     79.61 o
   8   2  30     1612.16     1617.36    130.70 o
 -28   4   9     1612.35     1460.59    133.99 o
 -17  15   8     1613.78     1552.60    142.59 o
 -23   1   8     1613.92     1683.79    109.10 o
  22   2  14     1614.08     1594.77    119.57 o
  -4  14   6     1614.31     1674.99     96.74 o
   3  15   8     1614.33     1552.20     98.64 o
   6   6  32     1615.20     1568.32    145.98 o
  18   4  21     1616.98     1660.67     95.79 o
  13  13  15     1618.98     1588.11    100.33 o
 -14  12  14     1619.13     1285.96    142.04 o
  13   5  20     1620.27     1656.20     87.37 o
  -5  11   3     1620.73     1702.24     62.20 o
  27   3   7     1624.91     1612.56    137.66 o
  -1  13  19     1627.74     1575.45     98.00 o
 -19   9  16     1628.61     1807.91    194.52 o
 -22   8  21     1629.32     1604.50    190.90 o
  25   1   0     1631.16     1417.61    127.81 o
 -20   2  18     1632.21     1889.73    160.03 o
   6   6  24     1633.01     1613.90     98.44 o
   1  15  20     1634.00     1645.68     94.78 o
 -21   3  14     1637.45     1706.17    116.18 o
  -5  11  24     1637.60     1757.21    127.09 o
 -14   8  14     1638.47     1631.35    131.16 o
   9   5   7     1640.00     1827.50     76.69 o
 -16   4   1     1640.67     1750.48    134.57 o
  -4  18   2     1641.32     1691.52    114.95 o
  16   0  24     1642.33     1672.93    154.34 o
  11  11  19     1642.45     1607.37    128.77 o
  -9  19   3     1642.52     1582.58    285.15 o
  -8  18   6     1644.64     1570.52    292.89 o
  -5   9  14     1645.16     1635.22     97.74 o
   5  17  13     1646.44     1456.32    125.57 o
   6   4  12     1646.77     1629.75     71.20 o
   5  11   0     1647.12     1822.84     65.75 o
 -11   1   4     1649.75     1627.36     57.41 o
   0  16  20     1649.78     1643.08    105.08 o
 -26   8   1     1649.80     1659.07    161.08 o
  -7  11  16     1650.51     1776.67    109.01 o
 -14   4  21     1650.63     1637.62     91.49 o
   8   6  21     1651.23     1653.74     91.61 o
 -13   1  22     1652.67     1697.65    112.60 o
  13  11   8     1653.45     1875.81    118.19 o
 -16   6  23     1653.46     1471.92    150.00 o
  23   3   8     1655.39     1744.62    113.24 o
   7   9  15     1656.07     1650.94     91.07 o
  21   7  12     1658.48     1835.36    115.41 o
  14  10  24     1658.94     1592.58    125.46 o
 -11   3   1     1658.99     1908.32     76.52 o
   8   8  13     1659.67     1696.51     76.89 o
   9  11  19     1659.76     1674.86     99.90 o
  15   1  20     1660.58     1673.19    107.12 o
  -8   2   7     1661.38     1532.21     62.06 o
  23  11   4     1662.14     1741.15    203.28 o
 -23   7  17     1665.32     1753.81    176.89 o
 -19  11  19     1667.44     1306.15    352.44 o
 -21   9  20     1668.80     1622.96    337.34 o
 -23   3  17     1670.60     1675.19    125.96 o
 -12  14   6     1671.16     1937.44    177.01 o
 -14   4  20     1671.83     1585.98     94.97 o
 -13   9  12     1672.07     1664.93    112.71 o
 -27   5   6     1672.34     1689.45    140.23 o
 -18   4  10     1672.80     1726.36    148.02 o
  -4  12  15     1673.97     1816.91     88.08 o
  -9   1   4     1674.44     1778.33     61.02 o
 -24   4   2     1675.07     1646.48    116.25 o
  -3   9  24     1677.36     1594.64    106.72 o
   2   6  33     1678.15     1585.25    138.82 o
 -20  14   1     1679.12     1606.70    165.78 o
 -13  11  26     1679.99     1968.28    315.10 o
  16  16   2     1680.20     1704.91    149.31 o
  -5  17  15     1680.32     1660.27    139.72 o
 -10   2  29     1680.38     1718.03    163.74 o
 -13   5  30     1681.23     1550.47    179.21 o
  15  11   9     1682.24     1636.08    112.19 o
  -1  17  16     1682.37     1748.68    134.58 o
  12   8  17     1682.46     1524.62     90.01 o
  14   4  17     1683.61     1600.44     90.77 o
  13   5   2     1684.38     1778.93     80.12 o
  11   9   5     1686.14     1754.55    116.26 o
   0   4  29     1686.31     1731.69    117.25 o
   4  16  16     1686.79     1684.12    111.51 o
  15   9   4     1686.96     1606.90     77.83 o
 -26   4   2     1688.56     1752.68    193.42 o
 -20   6  25     1688.73     1561.13    139.71 o
  18  10  17     1688.88     1671.40    114.15 o
  18  14   0     1689.19     1551.67    130.67 o
 -17  15   9     1690.64     1220.60    130.05 o
  14   6  23     1691.11     1601.77     96.26 o
   2  16  18     1691.93     1803.98    113.59 o
  13   7  20     1692.49     1531.35     99.97 o
  -7  15  19     1693.56     1700.31    149.11 o
 -19  11  13     1694.49     1791.52    234.54 o
 -19   3  22     1695.45     1529.75    176.81 o
  10   8  11     1696.20     1788.39     94.39 o
  -3  15  12     1696.51     1593.51     86.52 o
 -11   3  22     1696.65     1780.33     97.27 o
  16  14  12     1696.92     1609.37    113.88 o
   9  17  15     1698.79     1803.12    129.24 o
  22   2  11     1699.33     1635.42    115.23 o
  20   2  20     1700.21     1789.86    166.37 o
 -16  12  20     1700.23     1829.03    173.27 o
   7   3   8     1700.99     1730.83     85.06 o
 -12   6  24     1701.65     1551.47    144.69 o
  -6  16   2     1701.77     1635.75    144.92 o
  -6  16  12     1702.57     1844.49    122.63 o
  11  17   3     1702.93     1667.93    197.67 o
  18   2   4     1703.12     1917.38    105.66 o
 -14  16  12     1705.05     1634.95    175.61 o
  -8  10  11     1705.72     1670.06    127.42 o
  10   0  22     1709.54     1649.14    108.66 o
  -1   7  13     1712.29     1699.31     80.57 o
 -20  12  12     1717.35     1618.49    223.31 o
   2  16  10     1717.99     1818.44    108.08 o
 -15   9   3     1718.56     1711.10     98.97 o
   3   3  24     1718.64     1841.23    112.38 o
   2  14   4     1718.75     1835.70    120.64 o
 -19  11  12     1719.02     1757.48    486.38 o
   5  11  18     1721.02     1668.66     81.82 o
 -10  14   7     1721.89     1622.42    152.07 o
  -7  17   3     1728.34     1818.57    151.60 o
   1  11   2     1729.54     1717.63     74.97 o
  16  14   7     1731.41     2000.26    150.82 o
   5  13   3     1733.61     1737.96    121.04 o
  19   5  18     1738.49     1802.12    140.11 o
  14   4  23     1739.61     1814.58    121.22 o
 -20  14   6     1739.92     1565.39    242.45 o
  14   6  26     1740.41     1650.81    104.32 o
  13  17   9     1740.65     1834.56    124.78 o
  14   2  23     1740.92     1688.59    108.07 o
  -9   1  19     1742.84     1797.45     78.27 o
 -12   6  23     1743.08     1804.18    112.42 o
 -13  15  19     1743.08     1543.14    180.29 o
  20   6  15     1744.68     1672.13    120.64 o
  -9   3  12     1745.08     1922.51    125.71 o
 -28   2  10     1746.11     1726.96    160.64 o
 -16   4  23     1746.84     1662.67    108.92 o
  26   8   5     1747.96     1782.53    347.02 o
  17   3   6     1750.70     1778.86     95.83 o
 -14  14   8     1750.98     1894.93    193.84 o
  16  12   4     1751.83     1820.57    105.81 o
  -3  13   3     1752.41     1808.65     92.32 o
 -17   5   8     1752.50     1682.46    150.48 o
   3  13   0     1753.02     1894.79    110.20 o
  15   1  12     1753.63     1759.48     94.00 o
 -14   2  21     1754.51     1636.55     89.44 o
  -2  14   9     1755.31     1916.51     93.69 o
  15  11   6     1755.65     1744.82    100.18 o
   3  11  17     1756.76     1708.17     94.11 o
  -6  12  26     1756.83     1890.26    138.52 o
 -15   7  22     1758.24     1841.36    145.52 o
 -20  12  10     1759.07     1728.83    261.40 o
  12  14   3     1759.22     1754.28    118.53 o
  15   7   4     1759.46     1739.42     83.96 o
 -12   8  12     1762.15     1745.08    114.48 o
  18   2   5     1762.23     1703.11     98.98 o
  -6  16   6     1766.89     1796.05    202.52 o
  23  11   8     1767.48     1769.34    163.41 o
   5  15  21     1768.26     1725.90    110.92 o
   2   2   9     1769.78     1691.12     57.32 o
  15  13  12     1771.35     1866.41    126.33 o
   7  15   1     1772.31     1844.42    114.85 o
  -2   6  19     1773.04     1670.80     89.41 o
 -13  15  12     1773.82     1751.01    164.36 o
 -21  11   7     1774.61     1523.82    170.04 o
   9  11   8     1775.28     1864.21    104.88 o
  13   5  17     1777.62     1670.66    120.02 o
  -6   4  29     1779.66     1886.20    127.62 o
 -13   5  28     1780.98     1827.50    152.84 o
 -12  12  21     1782.03     1821.44    170.63 o
 -26   6  15     1782.83     1678.12    145.05 o
  -7   1  12     1783.52     1910.72     90.55 o
 -10  16  19     1783.94     1871.67    292.89 o
   0   6  33     1783.99     1885.07    143.17 o
 -12  14  22     1784.06     1762.34    202.64 o
 -27   7   2     1784.52     1867.21    171.85 o
   7  17  11     1785.63     1690.98    142.03 o
  24   6   5     1789.01     1693.32    136.61 o
 -22   8  12     1789.83     1736.02    142.23 o
   1   9  19     1793.15     1698.78     88.98 o
  -4  18   9     1793.33     1843.89    163.53 o
 -19   7  12     1796.07     1592.64    149.77 o
 -12   8  24     1797.14     1834.03    138.05 o
  -6  10   5     1797.82     1705.77    102.82 o
   4   2  31     1798.70     2003.73    145.28 o
 -16  14  17     1800.10     1709.84    200.64 o
   9  11   7     1802.80     1849.95     97.63 o
  17  11  14     1804.94     1766.67    123.62 o
  11   1   8     1805.61     1859.82     73.89 o
 -19   9  13     1806.38     1966.75    192.39 o
 -20   2  12     1806.49     1849.09    144.89 o
 -19   1  16     1806.74     1844.42    141.91 o
  16  10  12     1809.10     1901.39    126.70 o
  16   2   4     1809.48     1692.65     89.67 o
  -3   5   9     1810.34     1980.54     85.27 o
   0   4  27     1810.62     1871.54    129.70 o
  24   8  11     1812.30     1414.48    128.44 o
 -14   4   5     1814.31     1922.64     82.57 o
   4  16  15     1814.67     1887.27    125.34 o
   1   7   2     1816.34     2066.89     70.76 o
 -13  15  18     1818.23     1983.61    236.23 o
   7  15   7     1819.15     1916.38    102.24 o
  -7  13  26     1819.34     1755.61    122.67 o
 -17   9   8     1821.01     1897.53    162.59 o
   5   3  29     1822.67     1599.64    121.36 o
   9   5  31     1822.94     1807.85    149.12 o
  11   5  14     1823.46     1718.90     93.35 o
   1   7  19     1823.65     1934.10     98.19 o
 -22   6  15     1827.09     2013.66    147.27 o
 -25   7  13     1827.24     1715.57    188.18 o
 -20  10   1     1827.33     1711.10    115.89 o
  21   3  11     1828.47     1822.77    120.93 o
 -26   6   3     1829.22     1581.78    117.51 o
 -13   7  26     1829.58     1866.34    194.49 o
 -20   2  13     1831.09     1686.59    122.14 o
 -23   7  18     1831.83     1746.82    165.91 o
   8  14  18     1831.86     1931.31    113.81 o
   1   5  24     1833.91     1955.96    105.22 o
  -4   4  15     1837.28     2000.20     96.98 o
 -13  17   1     1840.32     1885.13    249.87 o
  -6   4  34     1843.29     1697.71    137.16 o
  17   7  20     1843.71     2035.31    132.62 o
  -3  17   1     1844.83     1817.31    111.65 o
 -15  15   7     1845.53     1829.43    161.26 o
 -16  14  13     1846.77     1720.70    187.18 o
   8   8  27     1847.19     1783.13    113.06 o
  23   9   4     1848.01     1821.57    222.60 o
  -3   9  29     1851.04     1802.18    161.80 o
  -1   5  24     1851.86     1722.50     98.21 o
 -10   4  30     1855.27     1916.58    162.76 o
 -11   5  10     1856.21     1755.48     96.13 o
  -6  14  12     1856.81     2083.35    119.37 o
 -15  11  25     1858.26     1966.08    263.33 o
   1  15   2     1858.39     1803.45     96.29 o
 -23   5  18     1858.61     1868.74    168.99 o
   5  17   5     1860.08     1880.20    130.04 o
  -1   7  22     1861.15     1702.24     89.66 o
   6  12  26     1862.48     1919.45    127.65 o
  -7  15  22     1862.65     1984.01    136.54 o
  -3  15  11     1863.42     1880.94     95.83 o
  14   2  11     1864.45     1831.57     91.49 o
  -8   2  22     1864.86     1893.46    105.40 o
  -7   3   6     1865.76     1758.94     61.98 o
  13   7  17     1867.29     1812.04    100.26 o
 -16   4   7     1867.86     1797.52     87.21 o
  -4  14  23     1868.30     1817.04    113.71 o
   6  14   9     1872.86     2012.86     84.57 o
  -7  11  17     1873.84     1902.06    117.68 o
 -14  16   5     1874.94     1651.47    235.17 o
  15  13  17     1877.18     1702.31    124.33 o
   9   7   2     1878.77     1909.65     89.26 o
   9  13   4     1881.66     1864.01    148.95 o
   1  15  16     1882.71     1915.52     91.10 o
  -8   6  33     1884.32     1993.40    157.07 o
  -1   3   7     1884.98     2005.39    105.05 o
  19  11  16     1885.09     1903.99    150.55 o
 -19   9   1     1885.63     1808.25    145.02 o
  17   5   4     1885.76     1959.82     92.98 o
 -20  10  13     1886.62     1913.72    199.76 o
 -20   8  19     1887.54     1927.64    209.86 o
  -6   8  26     1888.85     1844.49    126.01 o
 -22   4  17     1889.63     1859.62    147.44 o
  12   4  26     1891.49     1811.31    103.07 o
  23   9   6     1893.52     2032.58    272.94 o
  20   8  19     1894.08     1919.11    165.61 o
  10   4  23     1895.85     1963.42    137.32 o
  25   3   7     1897.56     1859.02    123.17 o
  -2  14   7     1897.76     2048.97    183.54 o
 -12   2  32     1897.91     1858.68    164.48 o
 -22   6  12     1898.58     1619.89    130.62 o
  11   3   2     1898.94     1737.49     76.80 o
  18  12   7     1899.99     1908.45    228.86 o
  10   8  29     1900.85     1862.41    139.25 o
  18   4  17     1903.59     2126.79    157.00 o
  -5   9  20     1904.00     1778.20    127.48 o
   6  12   3     1904.15     2008.53     80.70 o
 -12  16  10     1905.56     2120.06    276.17 o
  -2  16   6     1905.69     1869.54    112.63 o
  19   7  17     1908.43     1910.78    132.21 o
  -2  16  15     1909.40     2081.08    126.10 o
 -15   3  12     1911.46     1955.29    138.09 o
   9   1  31     1911.86     1783.73    139.10 o
 -10  14  10     1912.26     1782.40    165.55 o
 -25   9  10     1913.44     1716.30    250.67 o
   6  18   2     1915.44     1827.37    130.93 o
  -9  17  11     1916.07     1987.14    172.02 o
  21   5  14     1916.24     1826.37    122.24 o
  27   7   0     1917.53     1916.45    149.77 o
 -17  13   5     1917.57     2057.56    198.19 o
 -12   6  12     1918.07     1850.15    116.84 o
  -4   8  23     1919.20     1866.08    149.85 o
  -8   0  16     1921.71     2177.69    144.24 o
 -21   3  16     1921.87     1906.45    138.92 o
 -12  12  20     1922.33     1850.42    178.12 o
  10  10  13     1922.89     2032.05     94.30 o
  -4  10   9     1928.96     1958.89    129.32 o
 -19   1  18     1935.72     1881.60    154.97 o
 -14  14  14     1935.95     1819.24    186.68 o
 -12   4  24     1937.86     1963.69    105.83 o
  15  17   6     1939.74     1880.07    127.35 o
 -19   5   8     1940.41     1997.53    120.00 o
   0  18  11     1940.85     1960.16    142.37 o
 -26   2  16     1942.75     2002.46    142.86 o
   6  18   4     1943.37     2002.20    127.83 o
 -21  11   3     1945.15     2013.59    207.91 o
   5   3  20     1945.94     1829.57     79.35 o
  18   2   1     1946.57     1915.38     96.56 o
  15   5   4     1947.55     2034.98     97.37 o
  -5  15  14     1948.44     2040.64    109.54 o
 -11   7   7     1951.53     2113.20    153.84 o
   7   5  20     1952.09     2033.51     97.24 o
  15  13  16     1952.18     1920.98    133.16 o
   0  16   4     1955.03     1979.14    111.44 o
   8  14  16     1955.64     1813.38     99.10 o
 -10   2   7     1957.55     1968.02     87.11 o
  -7   5  31     1957.87     2138.05    151.46 o
  -8  16  20     1958.93     1804.45    133.46 o
 -26   8   9     1960.63     2063.23    190.97 o
   3  17   6     1961.67     1942.50    144.61 o
 -18  14   2     1961.73     1926.98    199.58 o
  16   4  25     1962.64     1907.12    110.81 o
  -9   9  30     1963.44     2003.66    326.37 o
   4  14   2     1963.72     2066.82    109.31 o
  10  16   4     1964.57     2053.43    110.56 o
  -6   4  15     1964.98     1904.06     79.31 o
 -16   6  27     1969.53     2009.79    136.92 o
  -1   5  14     1969.81     2144.98     96.36 o
 -22   2  12     1971.65     1874.01    186.95 o
  18   6  21     1971.82     1929.64    109.97 o
 -19   9  18     1972.75     1837.23    307.20 o
   9   7  10     1973.60     2037.91     93.14 o
 -13  13  18     1974.97     1937.70    177.77 o
 -20  12  13     1975.13     1737.02    244.82 o
  -9  11  27     1976.61     1947.10    168.13 o
 -13  11  12     1979.19     2058.16    138.24 o
  -7   5   5     1980.21     1935.30    187.99 o
 -27   7   6     1980.64     2173.43    286.90 o
   5   5  29     1985.29     2135.58    130.93 o
  18  14  11     1985.69     1734.02    201.61 o
  -9  17   1     1986.77     1869.48    157.07 o
  15   1   8     1986.88     2045.24    120.02 o
   0  18   7     1987.64     2062.16    126.12 o
 -10   8  25     1988.17     1903.06    140.72 o
  -7   3  30     1989.96     2189.15    148.15 o
 -14  16   3     1989.98     2312.88    191.24 o
   8  14  12     1990.76     1988.07     95.35 o
 -11   5  26     1991.28     2232.26    132.14 o
 -14   6  20     1991.49     1928.51    124.05 o
 -23   9   6     1991.70     1955.96    201.05 o
  10   4   5     1991.78     1937.90    105.78 o
   4  14  15     1992.60     1977.21     97.82 o
  14  10  12     1993.01     1959.16    105.56 o
   2  18  13     1995.75     2208.14    176.56 o
  23   7  10     1996.27     2113.33    137.01 o
 -14   2   6     1996.74     2292.36     88.33 o
  -2   2  23     1997.03     2083.41    133.39 o
  11  13  22     1999.07     2247.52    156.36 o
  -7   7  31     1999.26     2137.78    154.43 o
  -5  19   1     1999.49     2082.41    136.01 o
 -24   4   9     1999.86     2139.25    151.18 o
  -2   8  25     1999.93     2025.65    120.11 o
   2  14  17     2001.85     2045.84     95.80 o
 -16  10  22     2002.62     1986.54    476.20 o
   2   6  13     2003.54     2247.85     87.19 o
  -3  15  19     2004.74     1946.30    106.46 o
   8   8  16     2006.34     1998.33     86.08 o
  23   7   4     2006.90     1862.75    139.32 o
 -24   4  13     2007.20     2096.01    186.65 o
 -17  15   1     2007.92     1979.08    131.16 o
   7  11  24     2008.33     2139.45    138.42 o
 -17  15   7     2009.04     2079.28    202.69 o
 -14   6  11     2012.71     1999.00    138.24 o
  16   2  24     2013.62     2103.67    128.14 o
 -21   1   9     2013.63     2026.05    112.70 o
  11  15   9     2015.10     1950.63    103.51 o
  17  15   9     2017.13     2192.28    219.85 o
 -15   7  29     2018.46     2271.63    184.37 o
   2  18   6     2020.89     2098.21    146.81 o
 -16  10  23     2021.51     2201.81    279.44 o
  -9   3  16     2022.23     2059.43    100.84 o
   7  17  12     2023.62     2240.79    147.75 o
 -21   1  10     2023.71     1977.14    114.11 o
  11   3  22     2024.12     2112.60     97.67 o
   4   4  19     2025.70     2082.55     85.70 o
  -9   3  33     2025.70     1985.74    162.43 o
  12   8  20     2027.80     2132.72    117.07 o
 -10   4  21     2028.18     2004.20    131.55 o
  22   8  12     2033.09     2211.20    138.76 o
   5  15  13     2033.48     2081.88     93.80 o
 -26   6   8     2033.87     2076.88    182.71 o
  -8  12   2     2034.17     1934.17    102.63 o
 -11   1  33     2034.82     1960.35    149.43 o
 -10  16  14     2034.89     1907.45    201.68 o
   7  15  10     2037.31     2192.35     98.31 o
 -13   7  18     2037.79     1883.20    127.76 o
   8  16   1     2038.81     1842.69    119.60 o
  15   7  23     2039.27     2126.32    117.76 o
  18   8  17     2039.88     1916.91    136.83 o
  10   8  23     2040.69     1893.20    153.00 o
 -14   2  20     2041.49     2003.33    100.19 o
  27   7   4     2043.18     1934.90    208.78 o
  15   5  14     2043.59     2044.37    107.89 o
 -13   3  29     2043.88     2127.12    185.47 o
  -7   7  26     2046.22     2109.40    130.95 o
  -6   6  26     2047.02     1976.21    123.59 o
  13   1   4     2047.06     2113.73     70.28 o
  14  14   8     2051.08     1893.33    184.87 o
  -1   3  32     2051.42     2303.42    167.13 o
  11   3  20     2052.72     2031.91    100.18 o
 -10   8  27     2052.90     2098.07    137.78 o
 -27   7   1     2054.41     2071.09    249.36 o
  20   6   7     2054.68     1876.21    113.72 o
  -4   4   9     2055.94     2202.21     82.73 o
  -2  20   3     2059.10     2087.81    164.68 o
  -2  10  19     2060.90     1976.68    105.41 o
 -12  12   9     2062.40     2059.56    196.09 o
  -6  14   9     2062.99     2294.02    118.39 o
  -5  13   9     2064.82     2124.72    121.94 o
  12   4  13     2066.07     2097.47    104.51 o
 -10   8  31     2066.84     1951.49    151.80 o
  22   4  13     2068.47     2247.52    135.77 o
  -6   0  14     2069.96     2077.08    219.96 o
  16  14  10     2070.61     1888.73    140.74 o
  -8  12   1     2071.82     2267.77    110.82 o
  -6  10   9     2072.96     2284.69    137.45 o
 -16   6  19     2074.58     2103.14    153.79 o
 -22   8  20     2077.79     2253.91    327.51 o
 -23  11   9     2078.52     2131.65    220.72 o
  15  11   4     2078.89     2214.47    335.66 o
  -1   1   8     2079.84     2006.53    213.42 o
  11   1   2     2080.70     2078.08     67.64 o
 -11  13  13     2081.00     2002.40    267.08 o
  -2  10   7     2082.56     2099.34     69.40 o
 -13   1   8     2083.33     2101.67    107.03 o
   2   6  31     2083.57     2233.46    148.58 o
 -12   0  18     2086.26     1965.69    142.43 o
 -19   1   7     2086.59     2052.23    105.97 o
  12  12   3     2087.75     2063.29    119.39 o
  21   3  14     2090.16     2174.03    133.85 o
   9   1  18     2094.31     2026.85     81.50 o
   4  14   9     2094.80     2030.05     80.96 o
  -4  14  22     2095.77     2159.90    119.38 o
 -17  11  17     2096.21     1962.09    295.13 o
  18   6  15     2099.78     1982.74    122.62 o
  11  13   2     2100.22     2072.89    119.93 o
  11  17   0     2101.55     1924.78    162.40 o
  17   7  21     2101.74     2250.51    124.24 o
 -24   4   8     2102.15     2088.94    134.00 o
 -18  12  10     2103.76     2107.93    200.45 o
 -18   6  22     2104.58     2078.82    147.60 o
  23   1   3     2104.91     1996.73    110.12 o
  12  10  15     2105.55     2075.15    105.68 o
 -27   7   8     2106.92     2205.81    175.45 o
   4  14  16     2108.42     2031.18    138.13 o
  -6  14  25     2110.11     2085.81    125.14 o
  22   6  12     2110.37     2015.66    147.13 o
 -24   6  19     2110.39     2343.59    205.17 o
  12  10  21     2110.99     2000.80    121.03 o
 -12   6  25     2112.20     2063.63    222.04 o
  20   6   2     2113.38     2321.54    146.15 o
 -22   8  11     2114.11     2071.22    190.68 o
  22   8  11     2114.70     1923.51    134.26 o
  16   6  23     2114.85     2123.92    114.95 o
  13  11  12     2114.92     2247.72    115.62 o
  -5  11  17     2115.45     2095.94    128.22 o
   2   4  33     2118.33     2208.81    149.78 o
  -7   5  14     2120.64     2161.43     89.34 o
 -16  10  16     2121.70     2269.90    212.52 o
 -18   8  21     2122.13     2108.80    181.25 o
  17   9  13     2122.37     2087.94    124.31 o
   8   6  19     2123.08     2014.39    113.81 o
  -9  15   3     2123.18     2166.10    265.16 o
  12  14  17     2123.21     2253.78    126.43 o
  16   2  17     2123.22     2064.69     98.52 o
 -23  11   2     2123.68     2144.98    166.33 o
 -25   5  12     2125.43     2086.41    171.35 o
  11   5  20     2126.67     2046.84     93.27 o
   8   0  30     2127.07     2195.95    189.30 o
   7   3  26     2128.41     2127.12    139.75 o
  -7  11  19     2132.30     2079.88    123.22 o
  20   0  20     2133.00     2155.70    178.66 o
 -28   4  11     2133.80     2371.77    200.45 o
  11   3   4     2135.23     2252.58     75.32 o
  20   2  14     2137.16     2069.56    111.23 o
   4   6  11     2137.53     2221.20     76.41 o
   9   3  25     2138.29     2144.91    105.50 o
 -23   9  16     2138.37     2010.66    212.91 o
  17  13  15     2140.06     2161.03    138.26 o
 -16   6   7     2141.34     2228.06    123.44 o
  11   5  16     2143.21     2140.45    100.59 o
 -14  12  18     2143.39     2093.14    179.54 o
 -26   0  10     2144.22     2287.62    205.63 o
  -8  14  13     2147.71     2306.75    181.67 o
  15  15  13     2148.23     2139.11    132.51 o
   0  16  12     2148.53     2219.20    133.80 o
 -19   3   4     2152.05     2092.34    120.05 o
  23   9  10     2152.14     2265.84    171.62 o
  16  14  15     2156.56     2204.08    148.76 o
   5  11  28     2157.25     2234.86    140.04 o
 -11  11  12     2158.41     2018.05    128.23 o
  22  10   8     2158.83     2031.11    166.45 o
   5  13  26     2159.46     2136.25    139.94 o
 -14  10  12     2159.52     2132.65    137.26 o
   4   6  31     2159.91     2044.10    142.33 o
 -20   6  19     2160.99     2147.84    254.10 o
 -10  12  16     2161.33     2278.16    153.63 o
  11  15   7     2163.16     2072.55    140.64 o
  -7  11  26     2163.43     2167.96    162.55 o
   5  15  20     2164.06     1989.20    117.60 o
 -19   7  16     2164.68     2189.42    190.08 o
 -14   2  15     2170.22     2113.93    109.21 o
 -13   7  30     2170.97     2180.76    163.50 o
  10  18   5     2171.59     2343.79    164.32 o
 -21   7  23     2172.00     2167.23    193.47 o
   5   5  12     2172.09     2211.40     87.68 o
 -25   3  19     2174.89     2008.66    186.28 o
  -2   8  30     2174.90     2286.69    145.84 o
 -18   6   4     2176.34     2102.60    181.06 o
  25   7   0     2178.28     2105.60    169.16 o
  15  11  16     2178.29     2181.89    119.09 o
   4  18  11     2178.36     2107.53    147.98 o
 -18  12   4     2181.88     2321.07    163.86 o
  -2   4  27     2181.89     2232.86    125.01 o
   3   9  14     2184.03     1958.89     83.92 o
   7  17   3     2184.26     2381.90    136.06 o
 -10  12   1     2186.38     2238.25    112.07 o
  17   9   2     2187.08     2102.67    128.76 o
   5   7  23     2188.81     2320.34    134.19 o
 -22  12   5     2190.38     2178.62    186.55 o
  -6   4  19     2190.62     1861.08     91.47 o
  12  10   8     2191.35     2126.19     98.00 o
   2   8  23     2194.14     2196.35    115.04 o
   4  10  17     2194.56     2185.49    100.63 o
 -17   7   2     2194.63     2292.36    153.34 o
 -18  14  15     2194.86     2337.73    203.09 o
 -14  14  11     2195.18     1910.12    184.34 o
 -20  10  12     2195.91     2237.26    507.94 o
 -15  17   7     2196.03     2251.58    187.53 o
  11   1  25     2196.51     2157.17    104.95 o
  17   9  14     2198.92     2108.93    126.08 o
 -18  10   2     2199.30     2123.19    127.71 o
  -7  19  10     2199.83     2104.27    204.24 o
  -5   1  14     2200.77     2092.81     94.68 o
   2  14  18     2202.50     2202.28    102.74 o
   0  12   5     2203.48     2266.97     85.90 o
 -23   3   8     2205.20     2397.63    180.77 o
   5   3  14     2206.57     2012.12     86.48 o
   9   5  16     2210.42     2252.25     95.90 o
  12  18   3     2211.70     2252.98    188.64 o
 -11  15  13     2215.69     2320.87    214.01 o
 -15   5  24     2215.74     2339.73    148.54 o
   9   7   8     2215.84     2342.33     98.92 o
 -12  16  14     2217.60     2210.20    192.76 o
  -1  15  13     2217.85     2222.60     99.11 o
 -13  15   5     2220.54     2106.07    178.20 o
   3  17  13     2222.99     2342.19    156.18 o
   1  17   9     2225.95     2388.56    136.54 o
 -17   5  14     2226.68     2280.03    151.08 o
  14   4   3     2227.68     2243.38     96.17 o
  -7   3   4     2227.69     2250.65     71.59 o
   8  18   2     2227.90     2259.24    133.70 o
 -18   6   5     2228.37     2339.39    223.89 o
  22   4   6     2229.02     2242.85    125.34 o
 -18   4  13     2229.11     2418.28    156.92 o
   4  16   4     2229.32     2132.98    125.99 o
   9  15   2     2230.10     2204.01    106.01 o
 -20  10  16     2230.62     2425.61    226.21 o
  15   9  16     2231.06     2274.43    162.40 o
   9   3  10     2233.67     2284.23     90.92 o
  10  12  16     2233.85     2146.84    110.76 o
 -11  15  12     2237.91     2308.68    204.06 o
 -21  11  14     2240.26     1962.29    203.28 o
  14  12   3     2241.47     2396.83    153.16 o
 -21   5  12     2244.48     2493.10    212.96 o
 -11   5  12     2247.73     2211.07    107.78 o
  15   3   6     2251.04     2159.30     99.21 o
  -4   2  32     2251.71     2330.40    148.75 o
  18  16   1     2255.99     2108.47    154.75 o
  -5  11  14     2256.58     2222.40    112.76 o
 -17  13   2     2256.83     2219.80    131.61 o
   9  13   8     2257.09     2207.81     93.33 o
  13  17   1     2258.07     2241.99    176.16 o
   2  10   8     2261.35     2275.30     74.09 o
 -14   6  27     2263.13     2164.30    164.29 o
 -11   9   6     2264.40     2439.73    185.07 o
  22  10   7     2269.96     2029.78    179.95 o
  10   6  17     2270.17     2116.73    101.42 o
   0   8  13     2271.12     2192.62     84.63 o
   9  11  10     2271.46     2238.25     99.51 o
   9  15   9     2271.75     2168.10     99.35 o
  18   2   7     2271.79     2339.73    109.14 o
  15   9  23     2273.55     2129.79    127.91 o
  -7  15  15     2277.62     2183.95    128.21 o
   4  14  23     2280.12     2325.87    143.19 o
 -14  16  10     2281.05     2229.73    182.28 o
  19  15   5     2283.89     2435.34    191.59 o
  22   0   0     2284.12     2680.59    216.30 o
 -15  15  15     2284.87     2108.20    290.94 o
  17   7  18     2292.36     2411.75    133.02 o
  18   4   9     2293.86     2494.63    115.47 o
  16   4  18     2293.90     2267.70    111.64 o
  13  11   9     2294.18     2368.98    109.94 o
  22   2  20     2294.56     2361.38    167.19 o
 -17  11  20     2295.85     2708.04    242.76 o
  -8  14  11     2296.37     2336.66    165.78 o
   8   8  10     2298.57     2279.83    106.72 o
  12   6  13     2299.05     2414.62    113.67 o
  -1   9  24     2299.54     2267.30    153.09 o
  -5   5  28     2299.66     2434.47    158.90 o
  -7   9  17     2301.58     2319.54    123.57 o
   4  12   8     2301.63     2352.65     83.76 o
 -26   8  10     2302.12     2339.86    210.13 o
  -8  12  26     2304.90     2135.72    146.77 o
 -18  10  22     2305.75     2187.95    212.85 o
   0  12  28     2307.36     2371.04    150.77 o
 -23   3  20     2308.28     2605.83    185.39 o
   2  18  12     2308.56     2087.68    150.42 o
  -8  16  10     2309.72     2326.87    149.24 o
  -5   3  24     2309.80     2224.13    140.61 o
   1   3  10     2311.27     2412.22     90.60 o
 -23   5   8     2311.97     2311.14    143.68 o
  24   8   4     2313.10     2326.20    173.81 o
  -4   6   9     2313.26     2416.61     98.95 o
  16  12  19     2313.51     2257.04    168.30 o
  -8   2  13     2314.64     2089.81     96.52 o
  -4  18  16     2315.56     2304.61    171.63 o
  -2  10  15     2316.87     2270.17    102.22 o
  -2  16  13     2316.99     2322.47    144.29 o
 -19   7   2     2317.35     2391.23    151.79 o
  19   3  12     2318.03     2257.38    126.43 o
   3  19   2     2318.46     2305.75    191.53 o
 -23  11   5     2321.49     2322.74    193.52 o
 -22   2  20     2323.74     2169.50    241.65 o
  -6   6  11     2324.64     2314.74     92.67 o
  -1  11  21     2326.13     2220.13    144.88 o
   3   9  30     2327.84     2196.95    136.78 o
 -23   9  11     2328.41     2364.98    212.52 o
  -1  11   1     2328.96     2360.58     87.02 o
  -6  10  25     2329.59     2387.03    148.63 o
  22   8  13     2329.82     2318.47    142.51 o
  11  13  19     2330.82     2308.55    132.83 o
  14  12   6     2331.39     2261.71    130.88 o
  18   4  11     2331.44     2330.67    114.47 o
 -22   6  13     2332.20     2248.52    152.98 o
 -17   7  14     2332.58     2257.78    181.54 o
   5  17  15     2333.03     2107.60    141.42 o
   4  12  27     2333.20     2316.34    160.97 o
 -11   9  13     2333.60     2713.24    143.14 o
  -1  15  16     2334.31     2435.87    114.68 o
 -27   1   1     2337.97     2202.61    152.97 o
  -2   6  21     2338.22     2203.68    110.18 o
   8   4  21     2340.98     2490.24     98.86 o
  -8  16   4     2341.71     2288.49    192.47 o
   3  17   7     2341.89     2214.27    173.70 o
  -5   3  12     2345.71     2193.41     85.38 o
  -7   1  24     2346.80     2463.32    130.59 o
  -8  16  17     2347.51     2424.28    134.18 o
  16  12  15     2348.47     2202.74    129.29 o
   0   8  28     2348.52     2489.44    143.65 o
   0  16   8     2348.53     2310.48    135.37 o
   5  11  15     2349.18     2192.15    102.40 o
   4   0  32     2351.62     2378.10    217.30 o
 -29   1   1     2353.29     2241.39    153.40 o
   3   5  11     2353.90     2548.40    103.32 o
 -20   6  18     2353.99     1975.95    188.59 o
   5   3   0     2354.01     2510.36     78.23 o
  -6  14  22     2354.26     2355.25    130.12 o
  25   5   7     2355.91     2364.51    148.58 o
  -7   1  18     2357.50     2381.04     92.51 o
 -16  14  16     2357.75     2339.19    232.16 o
  21   5   2     2358.59     2280.36    151.22 o
  20  14   3     2361.55     2150.71    171.17 o
  -5   3  23     2364.53     2559.06    119.05 o
   6  14   0     2365.01     2253.18    117.94 o
  -9   5  30     2366.14     2301.08    223.36 o
  20   4  20     2366.55     2531.28    137.38 o
 -11   7  21     2367.19     2453.06    124.98 o
   7  17  10     2368.23     2451.19    144.99 o
  -4  20   1     2369.50     2224.73    170.08 o
   8   6  16     2371.18     2313.48    101.25 o
  -2  18   8     2371.65     2256.71    146.70 o
  14   6  12     2372.46     2408.75    115.79 o
  -4  14  15     2373.87     2392.76    105.77 o
  15  15   5     2375.15     2335.53    148.06 o
  -4   4   7     2377.59     2698.04     88.54 o
  14   6   0     2379.67     2351.79    139.79 o
   4  18   4     2380.32     2436.94    142.05 o
  -4  12  24     2381.73     2444.66    143.49 o
   6   8  29     2383.95     2289.49    158.17 o
   6  10   1     2384.34     2609.96    108.33 o
  -5   9  31     2384.34     2400.49    170.87 o
  -5  17  14     2387.54     2486.31    165.52 o
  -1  11  28     2387.92     2382.10    148.01 o
   6   4   7     2391.71     2477.84     97.98 o
   0  16   1     2394.56     2454.06    130.66 o
  20  14   4     2396.13     2273.83    353.75 o
   7   9  22     2396.33     2347.39    133.62 o
 -15  13   3     2400.32     2367.51    132.17 o
   7  15  11     2400.44     2563.79    106.44 o
 -21   7  10     2402.40     2572.79    170.52 o
   0   4  15     2405.87     2450.33     95.68 o
 -16   0   8     2406.27     2518.75    188.20 o
  -8   6   8     2406.69     2703.04    120.13 o
   0  14  18     2408.34     2362.31    118.21 o
 -21   3  21     2410.80     2503.03    186.77 o
 -10  10  25     2411.83     2476.38    166.57 o
   5  15  15     2412.58     2547.94    113.60 o
  -6   8  32     2413.63     2220.00    139.72 o
 -16  16  12     2413.76     2420.74    225.24 o
   1  17  11     2413.85     2316.81    130.01 o
 -13   3   3     2415.78     2315.41    100.91 o
 -17   3  13     2422.12     2438.73    136.84 o
  19   7   0     2422.32     2417.01    136.58 o
  -6   2  15     2423.04     2446.86    100.85 o
  20   8  20     2424.45     2403.02    138.17 o
 -21   1   8     2425.41     2509.82    126.11 o
 -13  11  20     2427.98     2587.11    198.42 o
  -9   5   4     2428.94     2517.75     82.90 o
  20  12   9     2432.50     2400.02    167.49 o
  -4  16  21     2434.36     2390.70    127.49 o
 -23  11  13     2436.05     2429.94    235.85 o
   6   2   3     2436.06     2604.03     72.12 o
   3  11  20     2436.71     2440.47    118.98 o
 -25   7  11     2437.29     2526.75    309.92 o
  -3   1  20     2438.31     2296.49    115.59 o
  13  11  20     2438.32     2326.87    133.78 o
   1   5  20     2440.44     2338.86     96.40 o
   2  16  19     2441.22     2194.28    114.83 o
  17   7  24     2443.26     2459.52    135.04 o
  16   8   9     2443.49     2308.35    131.80 o
   0   8  27     2444.90     2274.77    127.58 o
 -20   8  12     2444.94     2525.35    166.79 o
   3  13  25     2446.35     2439.53    157.17 o
   3  15   3     2447.28     2409.02    123.65 o
   2   6   5     2447.49     2456.99     74.59 o
  15  17   0     2447.70     2349.59    170.94 o
 -23   3  16     2448.10     2405.75    146.06 o
  25   1   7     2449.06     2399.69    173.02 o
 -10  14  22     2449.19     2543.27    192.39 o
  10  12   2     2450.46     2498.03    152.23 o
  10   4   2     2452.59     2618.49     96.36 o
  -3   5  26     2457.36     2335.73    142.08 o
   2  10  23     2459.64     2504.83    124.81 o
   1   5  10     2460.08     2552.00    110.87 o
  14   8  23     2460.84     2408.69    136.25 o
   3  17   8     2461.20     2434.07    145.28 o
 -13  17   5     2462.83     2487.57    257.37 o
   7   5  28     2465.16     2429.74    133.90 o
   0   2   2     2470.16     3464.85    107.44 o
   5  17   7     2470.36     2546.34    137.85 o
  19   5   5     2471.58     2482.04    125.79 o
 -10   8  21     2475.14     2346.12    137.53 o
 -17  13   1     2476.70     2376.50    120.32 o
  -5   5  18     2476.87     2484.04    117.59 o
  22  10  11     2479.19     2257.18    149.38 o
  16   2  18     2479.77     2406.49    107.13 o
   6  16   1     2480.30     2361.18    118.55 o
   4   0  26     2483.27     2529.75    176.30 o
 -10   2  16     2486.67     2711.64    119.17 o
  -6  14  24     2487.08     2244.85    132.82 o
  19   9  20     2489.82     2640.68    149.56 o
 -23   7  12     2489.87     2533.54    257.88 o
 -23   7   9     2490.83     2637.75    231.13 o
  15   3  15     2495.02     2659.47    120.97 o
  25   9   2     2495.67     2553.53    206.31 o
  13  13   9     2495.89     2434.47    175.46 o
   1   5  16     2496.14     2491.64     98.72 o
   4   2   3     2496.72     2400.36     69.19 o
 -14  16  15     2498.44     2633.22    226.12 o
 -13  11   8     2500.18     2459.79    153.99 o
 -23   9  12     2500.80     2364.05    230.34 o
  -6   8  20     2500.97     2462.05    127.03 o
  21   1  11     2501.04     2463.52    137.57 o
   0   4  31     2502.30     2727.23    156.28 o
  18  10   5     2502.51     2498.83    178.97 o
   2   6  29     2503.73     2363.65    142.46 o
  26   4   5     2503.83     2617.96    174.88 o
  25   5   0     2503.94     2479.98    168.91 o
 -15   9   2     2505.17     2317.94    149.25 o
  21   3   6     2506.47     2441.07    126.98 o
  -4   4  33     2506.48     2741.29    152.02 o
 -16  12  17     2510.47     2575.12    177.49 o
 -13  15  11     2510.71     2369.98    231.10 o
  11  11  23     2511.61     2552.73    148.47 o
 -10   8  10     2511.91     2360.38    117.73 o
  -2  10  12     2514.65     2698.18    103.53 o
  22   0  12     2515.20     2433.47    214.19 o
  17   1  25     2515.38     2299.02    151.47 o
 -19   7  20     2518.04     2683.19    374.95 o
   4   4   0     2518.73     2657.00     86.93 o
  18  12   1     2519.37     2422.88    166.84 o
  -6  14   5     2522.73     2691.72    156.58 o
 -19  15   3     2524.93     2693.38    256.07 o
  12  16  15     2526.80     2490.24    134.67 o
 -22   6  20     2528.92     2565.99    198.66 o
   4   2   9     2529.12     2540.81     76.80 o
  12   4  21     2533.17     2518.15    110.96 o
  -2  18   7     2538.07     2312.48    137.02 o
  13  13  19     2538.22     2549.13    145.18 o
 -21   7   3     2539.24     2588.84    163.14 o
   2  12  26     2541.26     2660.27    155.45 o
  15  11  12     2541.68     2446.26    138.61 o
  -4  16   4     2542.11     2427.61    152.85 o
 -26   6  14     2543.34     2662.80    220.78 o
  11   5  22     2546.54     2718.83    124.42 o
  12   4  19     2547.15     2451.19    101.93 o
  -5  19   6     2547.21     2628.42    254.76 o
  22   0   6     2549.52     2397.96    172.53 o
  -4  12   6     2552.65     2526.01     82.97 o
 -12  12  23     2552.86     2683.19    225.75 o
 -16   2  28     2553.67     2490.90    150.38 o
  23  11   5     2554.92     2894.19    267.70 o
  -3  15   7     2557.13     2549.80    129.30 o
 -24  10  13     2558.54     2499.23    255.51 o
   9  15   7     2560.05     2453.06    110.51 o
 -16  12  13     2562.29     2316.07    188.18 o
  22   4  12     2562.30     2480.84    139.68 o
   5  13  21     2564.63     2662.20    145.57 o
  24   6   9     2565.10     2621.76    143.41 o
   6   4  19     2565.37     2496.10     91.72 o
 -14  14  10     2568.86     2384.23    175.18 o
   7  15  19     2570.75     2550.93    149.36 o
   8  14   0     2571.56     2676.19    110.00 o
  10  14  11     2573.26     2607.97    127.14 o
 -11  15  10     2577.41     2455.52    200.37 o
   3   1  18     2577.98     2486.31     95.05 o
   5  15  11     2581.09     2528.28    101.63 o
   8  10  24     2583.99     2572.72    181.01 o
 -11  17   4     2584.78     2430.67    209.18 o
 -26   8   5     2586.41     2750.61    208.15 o
 -16  10  11     2591.37     2709.24    188.71 o
  -2  16   7     2593.10     2550.60    132.99 o
 -20  12   6     2595.11     2469.58    189.32 o
 -19  11  14     2597.02     2597.37    275.97 o
   0   4  22     2601.19     2549.00    114.42 o
 -11   9   1     2611.62     2757.41    136.82 o
   9   5  25     2612.51     2732.09    130.55 o
 -23  11  12     2612.75     3029.65    261.77 o
  19   5  10     2613.06     2526.48    122.82 o
  20   6  20     2613.69     2580.52    138.10 o
  19  11   4     2614.06     2576.58    170.18 o
 -14   4  25     2614.52     2404.95    170.11 o
  21  11   2     2617.81     2661.27    182.69 o
 -13   5   2     2620.98     2801.45    143.76 o
  22   6   7     2621.89     2804.11    215.62 o
   6   8   3     2622.12     2457.59    101.39 o
 -25   1  17     2623.01     2429.61    151.06 o
 -10   2  10     2626.33     2723.90    108.35 o
  18   8  13     2628.37     2522.15    138.69 o
  -7  13  17     2628.77     2644.68    149.42 o
  -2   8  31     2629.35     2790.72    163.77 o
   9   1   4     2630.60     2751.95     82.71 o
   7  15  16     2630.91     2730.89    124.61 o
  17  13   2     2632.41     2685.72    132.69 o
 -12   6   9     2632.79     2532.81    140.81 o
   2   0  14     2634.72     2624.96    181.22 o
   1  15  23     2637.06     2411.42    133.43 o
  -6   6  27     2637.98     2525.82    162.72 o
  -4   6  31     2638.46     2834.83    165.45 o
   9   5  14     2640.59     2431.67     98.54 o
   3   1  24     2641.11     2773.80    132.16 o
   2  14  23     2642.72     2662.87    148.52 o
  -8   8   5     2645.39     2839.76    149.82 o
   0   2  22     2647.65     2771.07    135.10 o
  15  15   0     2648.54     2592.38    182.37 o
  14   2   1     2650.55     2890.73     99.26 o
  12   2  26     2651.38     2725.16    126.87 o
  -9  11  14     2652.49     2913.58    221.96 o
 -17  15   2     2652.66     2718.97    170.99 o
   5  17  14     2652.71     2654.87    173.88 o
  -7  13  23     2653.43     2567.86    152.16 o
  13  13   8     2653.75     2604.30    159.62 o
  10  12  19     2653.85     2442.00    131.08 o
   1   5  18     2655.84     2791.52    108.93 o
  20   8   2     2657.92     2615.49    134.38 o
  15  17   4     2660.26     2897.26    201.38 o
  -4  10  24     2662.52     2565.52    140.99 o
 -19   3  12     2663.92     2659.00    158.26 o
 -20  12  16     2664.02     2453.46    300.49 o
  20   6  21     2664.86     2854.88    139.83 o
  22   6  13     2665.42     2748.81    154.82 o
  14   4  13     2669.15     2659.67    109.60 o
  -1  13   4     2670.49     2550.73     97.95 o
   3   9  28     2671.66     2657.94    143.52 o
   2   8  25     2672.40     2568.52    128.19 o
 -11  15   5     2672.58     3036.37    450.16 o
  -5  13  17     2673.09     2527.08    115.65 o
 -20   6   5     2673.23     2607.77    186.42 o
 -26   4   3     2673.50     2660.93    214.39 o
  21  13   6     2673.89     3267.84    858.66 o
   9  13   1     2675.35     2612.70    117.52 o
 -17   1   2     2675.44     2829.83    109.19 o
 -10   6  10     2676.58     2763.54    128.01 o
   9  17   4     2677.16     2775.80    156.58 o
  -4   2  19     2680.96     2573.32    111.27 o
  23   7  16     2681.52     2649.27    167.00 o
   8  16  14     2681.63     2713.30    136.64 o
  -9   1  16     2689.93     2643.28     95.54 o
  -9   5  32     2690.02     2454.39    254.45 o
 -19   5  22     2690.78     2709.90    171.00 o
  10  12  17     2692.83     2665.80    134.00 o
  -1   9   1     2692.86     2466.45     84.47 o
  11   3  24     2693.69     2910.05    123.57 o
 -11  17  11     2695.50     2856.08    235.86 o
  11   9  19     2695.73     2671.59    125.06 o
  15  11   3     2696.38     2714.57    154.85 o
   3  19   6     2697.78     2556.26    178.82 o
  18  12   5     2698.31     2427.07    317.82 o
  10  14  17     2699.01     2750.21    134.91 o
   8   2  27     2700.99     2677.79    135.50 o
 -16   4  15     2703.82     2673.06    151.94 o
  13   9  18     2704.93     2622.42    125.36 o
 -10  14  21     2705.51     2511.89    251.13 o
  -6  10  29     2706.30     2763.27    162.01 o
  -9  15   1     2706.71     2796.72    199.44 o
 -17   7  26     2707.58     3051.57    196.10 o
  -7  13  13     2709.13     2921.91    321.74 o
  22   4  11     2711.16     2514.29    130.62 o
 -14  10  14     2711.54     2638.95    155.81 o
 -16  12  21     2712.34     2876.20    229.02 o
  12   0   8     2714.18     2727.56    131.98 o
 -11   9  12     2715.51     2602.64    134.46 o
  18  10  11     2715.88     2763.87    178.44 o
 -23  11   4     2718.81     2764.47    205.84 o
   1   9   2     2719.69     2686.45     88.41 o
  -7  17   7     2722.25     2861.88    241.90 o
  -8   4  23     2722.68     2570.12    133.86 o
  22   6   1     2725.17     2575.25    147.63 o
  16   4   3     2725.59     2815.37    116.06 o
  20   6  19     2727.29     2925.11    162.84 o
 -20  12   9     2729.32     2814.18    609.75 o
   4   8  15     2729.56     2780.33    110.70 o
  14   2  15     2730.69     2673.19    107.62 o
   9   1  25     2730.83     2647.14    119.61 o
   6  18   3     2735.98     2495.83    139.60 o
  16  16   9     2737.18     2586.91    138.57 o
 -19   5  20     2738.23     2656.60    241.48 o
  14   4  12     2739.47     2715.10    111.61 o
   3   1   0     2739.56     2921.38     89.70 o
 -15   7   2     2739.71     2723.63    161.16 o
 -13   3  22     2741.55     2754.14    131.01 o
 -11  13   7     2741.59     2842.69    342.59 o
  -7  13  19     2742.50     2792.85    151.57 o
 -18  10  18     2747.65     2297.55    522.85 o
  -8  10  16     2749.91     2794.99    128.53 o
  19  11   7     2751.48     2838.29    163.46 o
  20   4   5     2752.25     2829.83    139.09 o
 -20   6   3     2752.79     2603.63    175.87 o
 -13  15  14     2753.22     2644.88    205.05 o
  16   6   1     2753.75     2797.98    123.49 o
  -3  11  12     2754.46     2811.98    111.57 o
  -5   9  17     2754.76     2645.54    131.90 o
  -8  16  18     2761.09     2926.64    169.08 o
 -18   8  11     2761.29     2897.53    212.02 o
  -6   8  14     2762.39     2792.65    130.99 o
  -6  18   5     2764.26     2906.45    241.82 o
   2   2   8     2764.94     3034.78     82.78 o
  21   9   8     2765.42     2403.56    155.63 o
 -15  15  13     2766.05     2752.41    237.87 o
 -22   6   5     2766.49     2895.86    202.83 o
  -3  17  13     2767.36     2781.93    170.79 o
  13  11  24     2769.64     2765.14    166.41 o
  18   6  11     2771.14     2819.31    154.63 o
   7  17   5     2772.54     2887.53    149.10 o
   5   1  22     2773.24     2762.94    113.63 o
  -7   7  14     2773.79     2756.94    111.32 o
  -2   8  15     2774.84     2656.87    126.09 o
  20   4   1     2778.88     2801.32    131.67 o
  22   8   1     2779.06     2792.99    166.79 o
 -21   1   3     2780.86     2513.09    114.64 o
   0  14   2     2781.94     2776.60    117.78 o
 -17  15   4     2782.73     2861.55    200.74 o
  15  15  10     2783.75     2831.56    143.33 o
 -16   6  28     2785.31     3053.70    205.12 o
 -21  11  16     2786.51     2825.83    268.14 o
   0  14  22     2789.51     2902.66    146.70 o
   4  14  24     2790.06     2611.83    153.22 o
  17   3  13     2794.16     2884.40    137.01 o
   4  16  18     2794.29     2701.91    129.75 o
   7   1  10     2794.39     2817.51     86.41 o
 -17   3   2     2794.99     2742.02    125.56 o
 -13   3  30     2796.28     2885.33    250.07 o
   6  10  29     2796.97     2764.54    160.30 o
  -7   3  26     2797.80     2899.92    171.64 o
  -4  14  14     2798.36     2760.01    132.38 o
   6   8  12     2798.42     2802.85    102.61 o
 -22   4   1     2799.01     2832.70    149.69 o
  -3  11  26     2799.52     2635.48    153.61 o
  -8   2   5     2800.14     2825.83     90.67 o
  16  16   0     2800.52     2839.03    198.07 o
   1   7  22     2803.38     2728.23    124.07 o
   1  15  13     2803.86     2796.19    105.67 o
 -22   6  17     2804.15     2987.27    211.07 o
   3   5   5     2804.21     3294.29     98.00 o
   6   6  13     2804.59     2631.48    100.84 o
  14   8   3     2805.44     2854.48    107.01 o
   4  10   9     2812.92     2927.97    107.25 o
  -8  16  13     2813.78     2776.46    171.34 o
 -18   4   7     2813.90     2839.63    121.63 o
  22   6  14     2813.96     2763.14    148.03 o
   8  16   2     2814.57     2480.38    141.95 o
 -10   6   9     2814.59     2926.31    129.69 o
   4  10  27     2815.58     2746.68    150.71 o
  20   8   9     2815.92     2753.88    143.18 o
 -14  14  18     2816.06     2845.82    227.76 o
   9   9  27     2816.32     2774.93    175.06 o
  15   3   9     2817.13     2904.79    118.06 o
  -4  12  20     2817.84     2836.69    137.45 o
  21  13   1     2820.58     2970.41    221.12 o
   5   9   0     2821.43     2845.82     82.21 o
 -20  10   7     2824.95     2977.88    229.90 o
 -14  14  12     2826.71     2361.25    210.43 o
  23   7  14     2831.27     2887.46    174.67 o
 -13   3   2     2834.29     2837.09    111.16 o
 -16  14  11     2834.70     3061.83    216.64 o
 -21   1  21     2835.29     2686.25    192.67 o
 -14  12  21     2837.38     2872.61    229.65 o
  -8  12   4     2842.65     3049.97    179.47 o
  15   9  12     2845.31     2764.41    134.76 o
  19   3  16     2847.30     2984.21    135.52 o
  11   7  16     2850.05     3098.54    129.27 o
  16   2   5     2850.06     2808.71    121.44 o
 -17   5  24     2850.80     2958.22    173.51 o
  19  11   0     2851.14     2973.48    168.21 o
  -7   5  28     2851.26     2852.35    168.52 o
  22  10   2     2851.92     2957.09    215.40 o
 -12   6   7     2852.56     2915.38    117.11 o
  12   2   9     2853.04     2859.55    104.90 o
  -5  19   2     2856.07     2694.51    181.34 o
  18   6   7     2858.74     2917.85    137.74 o
 -24   6   1     2860.95     2937.03    163.38 o
  12   0  14     2861.14     3012.79    141.85 o
 -13   9  15     2866.14     2834.43    156.95 o
 -26   0   4     2870.80     2697.45    255.92 o
 -13   9  28     2872.29     2785.99    226.68 o
   9  17  11     2872.69     3063.83    175.61 o
  20  10  16     2873.71     3083.75    186.92 o
  -9   5  20     2875.37     2903.99    131.20 o
 -18  10  23     2875.61     2801.65    242.09 o
   4   8  27     2878.42     2915.18    141.02 o
 -19   1  13     2879.15     3176.96    161.08 o
 -18   2  15     2879.26     2873.01    169.74 o
  -7   5  20     2882.10     2722.63    118.76 o
 -18  12   8     2883.66     2807.71    195.76 o
   7   9  28     2885.08     2744.35    146.60 o
  10  14  20     2886.18     2783.06    144.73 o
   7   9  18     2887.48     2746.28    131.91 o
 -17   9  11     2887.67     3208.07    262.62 o
 -20   4  11     2889.11     2853.68    149.61 o
  -3   3   2     2889.35     3022.65     73.47 o
  17   3  19     2890.16     2719.37    128.51 o
  -2  14   1     2891.18     3045.17    136.31 o
  24   8  10     2892.59     2925.37    175.80 o
  23   5   0     2892.63     2818.24    151.14 o
  -1   3  18     2894.22     2842.82    108.30 o
 -10  16  15     2895.13     3093.47    272.93 o
  14   6   7     2897.88     3001.00    111.37 o
 -26   4   5     2897.97     2961.42    153.98 o
 -13  11  15     2899.49     2826.23    170.26 o
  -3   3  15     2902.11     3040.77    117.40 o
  13   1   8     2902.49     3044.04    102.74 o
  19   3  19     2903.31     2817.31    138.55 o
 -27   3  10     2903.53     2938.70    180.26 o
 -14  16   9     2903.93     2922.24    232.70 o
   1   5  19     2904.61     3021.52    110.14 o
  -8   0  34     2906.74     2673.26    232.73 o
 -15   1  10     2908.19     2822.97    140.87 o
  13   3   0     2909.63     2694.71    103.46 o
  15   9   1     2910.80     2982.07    186.54 o
 -23   3   6     2911.60     2946.10    155.22 o
  12   4   3     2912.87     2855.95    104.09 o
  -6  16  18     2916.43     2970.48    151.30 o
   8   6  27     2917.38     2936.17    141.62 o
   8  12  22     2922.30     2788.06    145.61 o
  19   9  11     2926.31     3002.93    156.82 o
 -11   1   1     2928.60     3092.01     96.83 o
   7  11   9     2929.41     2942.56    104.46 o
  -8  14  20     2930.14     3064.09    220.50 o
 -13  13  17     2930.55     3036.91    214.94 o
 -15   3  29     2930.67     3190.15    293.86 o
   1   5  26     2930.94     2969.88    142.08 o
 -13   7  23     2933.81     3078.55    181.30 o
 -17   3  12     2934.27     2902.06    145.40 o
  16  12  10     2934.30     2780.46    209.42 o
 -16   4  25     2934.59     3174.63    162.04 o
  16  10  19     2934.83     2884.33    147.26 o
   6  10  24     2936.10     3012.59    162.08 o
   4  16  17     2939.44     2840.43    136.56 o
  -2   4   1     2944.28     2772.73     71.96 o
  -4  18   1     2945.17     3023.38    170.37 o
  11  11  22     2946.27     2826.03    155.38 o
 -11  15  16     2947.62     2814.18    294.89 o
 -11   9   4     2947.67     3188.68    111.98 o
   3   9  29     2949.55     3100.20    164.28 o
 -12  14   3     2949.75     2873.61    199.96 o
  22  10   6     2949.76     3282.09    263.26 o
 -26   4   8     2950.58     3014.39    153.60 o
  13  13  21     2951.17     3075.42    164.16 o
  13  13  12     2953.32     2960.69    139.56 o
  -5   3   4     2954.99     3160.10     94.72 o
 -21  13  10     2958.81     2862.88    254.99 o
  16   2   9     2959.65     2901.12    124.12 o
   0   8  30     2960.49     3045.10    168.50 o
 -22   8  14     2963.57     2850.69    190.74 o
 -16   4   3     2964.18     2776.46    122.82 o
   9   3  24     2964.90     2990.14    122.79 o
 -14  10  11     2965.42     2972.75    197.29 o
  18  14   8     2967.88     3049.90    608.76 o
   9  15  17     2969.85     2736.62    132.39 o
  19   9   7     2970.50     3031.38    177.90 o
  -1   9  22     2971.98     2825.70    126.20 o
  21  11  10     2974.26     2931.57    206.45 o
   0  16   6     2974.29     2920.78    141.84 o
 -18  12   2     2975.40     2991.07    152.93 o
   1  17   2     2976.14     3042.70    151.73 o
 -10  14  15     2979.31     2935.10    459.23 o
  11   5   5     2983.25     3169.10    121.08 o
   3   5   8     2984.53     2866.21     89.24 o
   2   2  28     2986.97     2828.37    158.32 o
  -6  16  10     2989.06     3088.81    201.16 o
 -16   2   3     2990.13     3055.50    125.62 o
  -8   6  19     2992.87     3076.68    138.68 o
  17  15   5     2993.01     3380.97    272.88 o
  -8  18   7     2994.87     3088.34    244.01 o
   3   3   2     2996.09     3171.76     83.57 o
  10  10  19     2997.49     2936.77    137.12 o
  22   6  11     2997.71     3160.90    154.87 o
  -6   4  21     2997.80     3027.38    138.50 o
 -20   8   3     2999.78     2981.47    164.44 o
  -4   0  26     3002.80     3049.97    218.59 o
  16  16   8     3003.60     2826.50    145.93 o
 -17   5   6     3003.63     3059.49    143.94 o
  12  14  10     3004.33     2935.77    126.35 o
 -16   6   2     3006.90     3010.86    168.87 o
 -25   3  11     3012.18     2911.85    173.07 o
   2   2  29     3014.81     3100.07    174.49 o
  15  13   4     3017.34     3179.36    173.05 o
  -9   5  26     3017.57     2961.35    165.62 o
  12   4   5     3017.67     3211.14    100.80 o
 -10   6  29     3018.39     3009.32    179.57 o
  -7  11  29     3019.91     3076.48    196.01 o
 -15   5   4     3022.41     3220.86    133.03 o
  -5   5   8     3022.42     2797.05     90.00 o
 -12   4  31     3022.95     3232.32    216.08 o
  18  10   2     3023.31     3159.83    150.02 o
  14  14  16     3023.34     3192.81    169.62 o
  -6  18  15     3025.40     2867.81    184.87 o
 -13   5  20     3026.88     2995.47    147.26 o
   9   7  20     3027.77     2920.78    135.76 o
   3  13   8     3029.49     2933.17     93.90 o
 -15  13  19     3030.47     3066.76    372.42 o
  -2  14  22     3033.70     3122.52    163.30 o
   9  15  14     3035.31     2902.12    123.78 o
   0   4  10     3041.97     3105.13    110.31 o
 -17  15  14     3043.97     2929.64    256.60 o
  -8   6  27     3044.25     2982.41    165.94 o
  27   7   1     3044.42     2930.51    177.17 o
  17   7   8     3045.33     3050.03    135.70 o
   2  16   4     3046.66     3267.57    155.35 o
  -2  18   2     3047.50     3099.14    180.52 o
   4   6   6     3048.52     3215.07    103.84 o
   9   9  10     3049.64     3020.45    125.63 o
  -7  17   9     3050.96     3192.01    213.37 o
 -26   4  10     3051.48     3174.89    181.97 o
  -5   7   2     3053.41     3118.79     91.01 o
 -19   7  19     3054.44     2814.24    225.87 o
  20  10  13     3054.66     2866.88    163.09 o
  22   6   6     3054.85     3029.85    183.88 o
  12  12   7     3056.76     3108.60    146.78 o
   9  15  15     3057.51     2742.35    119.70 o
  16  10  10     3058.77     3085.41    170.80 o
 -11   3   2     3058.96     3061.76    108.09 o
  15   1  15     3060.25     3127.32    124.09 o
 -13   9  24     3060.94     2962.22    216.63 o
  -4   4   5     3061.78     3039.17     83.19 o
  -5   7  26     3062.87     2818.51    164.16 o
  28   6   1     3065.20     3230.99    190.22 o
   5  17   1     3065.80     3139.85    148.81 o
   6   6  23     3070.71     3208.34    144.27 o
  10  12  24     3070.72     3129.59    170.62 o
  17   3  26     3072.66     3242.18    196.46 o
  -3  11   6     3073.66     3102.54     93.99 o
 -24   4   7     3074.02     2852.22    161.25 o
  26   8   3     3076.12     3027.91    228.44 o
  -1   7   7     3076.96     3028.31     99.08 o
   4  16   6     3077.14     3010.52    142.13 o
  -3   3  35     3080.13     3096.87    200.94 o
  15  13  10     3081.49     3027.31    194.96 o
   6  14   3     3081.88     3100.74    147.26 o
 -18  14   4     3081.95     3203.07    226.88 o
  -2  12  26     3082.19     3075.82    163.82 o
  12   2   3     3082.92     2970.61     96.87 o
 -18   8   2     3082.98     3464.65    191.53 o
  -8  16   7     3083.26     2867.48    261.33 o
  -8  10   2     3086.22     2930.71     98.16 o
 -14  10   3     3087.80     2874.27    135.52 o
  11   5  25     3087.89     3131.05    136.61 o
   7  15   9     3089.60     3006.26    115.85 o
  13   5   9     3090.32     3239.79    124.52 o
   3   7  11     3091.88     3143.71    102.71 o
   7   3  21     3093.98     3077.75    115.96 o
 -26   6   9     3094.52     3062.43    358.98 o
  12   6  28     3094.89     3009.92    155.58 o
   4  16  10     3097.38     3184.35    157.32 o
  -7   3  24     3098.05     3190.68    147.35 o
   6   0  18     3098.66     3153.90    130.54 o
 -13  11  21     3099.40     2818.97    231.41 o
  -2  14  20     3099.52     3176.16    142.38 o
 -23   1   3     3101.83     3077.35    160.26 o
  17  11  15     3105.53     3208.94    164.89 o
 -21   3   3     3105.53     3148.51    135.17 o
 -12   8  26     3107.29     2927.71    182.19 o
  20   4  22     3107.58     2975.61    151.37 o
 -25   5  17     3111.84     3099.14    194.54 o
  10   6  27     3112.63     3115.66    159.96 o
   1  19  10     3113.03     2879.60    188.37 o
 -11   7  26     3113.99     3267.57    190.67 o
  -3   5  20     3115.28     3398.02    139.55 o
   0   6  29     3117.83     3114.26    159.41 o
   7   7  22     3118.85     2877.67    164.66 o
  23   5  10     3121.13     3081.01    155.81 o
  -1   9  13     3122.18     3079.62    113.24 o
   5  11  26     3124.78     3206.34    161.13 o
  20   6  13     3125.16     3176.36    149.26 o
  21   3   2     3126.41     3132.52    160.56 o
   9   9   8     3126.62     3095.94    116.43 o
   2  14  19     3126.74     3185.15    131.95 o
   3   5  28     3127.15     3236.19    159.33 o
 -20   4  25     3129.49     2988.60    242.79 o
   8  10  23     3129.76     3046.97    163.09 o
  25   1   9     3131.31     2822.50    200.65 o
   7  13   7     3133.77     2998.20    105.19 o
 -15   5  29     3134.31     3013.99    332.30 o
   2  12  19     3135.15     3021.92    140.14 o
  14  10  18     3136.54     3193.75    146.60 o
 -16   8  17     3138.66     3007.93    209.73 o
 -11   5  32     3139.93     2968.68    196.95 o
  -6   6  23     3143.52     3051.03    139.99 o
  -4   8  31     3143.67     3294.22    202.53 o
  -7   1  14     3145.43     3106.27    111.33 o
  16  14   2     3147.66     3133.25    175.35 o
   6   4  29     3148.88     3221.80    162.83 o
  -7   3  18     3151.54     3171.76    126.79 o
   4   6  20     3152.64     3267.90    144.24 o
   0  18  15     3154.64     3036.57    202.32 o
  14  14  14     3155.10     3201.74    165.44 o
   8  16  17     3155.29     2995.47    137.02 o
 -11   7  22     3155.52     3201.34    169.07 o
 -12  16   2     3157.11     3085.95    233.06 o
  10  16  14     3159.24     2962.22    130.08 o
  -3   7  27     3160.81     3169.23    149.00 o
 -18  12  11     3161.13     3066.96    225.75 o
  -3   1   8     3161.29     2826.37    107.56 o
 -19   5   7     3162.14     3178.16    154.86 o
 -10  16   8     3163.00     3113.66    269.82 o
  -1  13  22     3167.21     3086.08    154.37 o
  15   7  20     3167.24     3141.84    155.29 o
 -12  10   7     3168.83     3453.32    173.75 o
 -20   0  10     3169.77     3235.39    192.00 o
  24   4   0     3170.09     3140.85    180.49 o
  20   6   9     3174.15     3196.48    143.80 o
   8   6  13     3176.48     3183.82    114.77 o
   8   0  24     3178.43     3099.54    152.52 o
   3   3   0     3180.35     3361.25     81.44 o
  15   5   0     3181.44     3258.57    142.20 o
  24   0   0     3182.02     3365.58    408.84 o
 -14  10  27     3182.29     3284.56    294.49 o
  25   9   3     3182.89     3045.77    232.50 o
  15   3  10     3183.77     3335.46    129.51 o
 -15   7  24     3185.19     3100.27    175.58 o
  -3   5  34     3185.91     3215.40    184.61 o
  10  14  13     3186.36     3303.81    133.88 o
 -12   2  17     3191.13     3144.64    132.25 o
  12  16  12     3191.95     3249.65    145.68 o
   2  10  20     3193.42     3193.75    136.78 o
  -7  15   9     3193.56     3165.16    143.20 o
  27   1   7     3195.07     3360.91    225.31 o
   8   4  30     3195.13     3371.24    171.14 o
 -11   1  10     3196.00     3168.36    118.16 o
   0   4  28     3196.20     2980.68    149.66 o
 -12  18   1     3199.83     3135.78    439.55 o
 -10   6  15     3200.72     3182.82    113.75 o
 -15  13   9     3200.80     3149.71    200.20 o
  13   7  23     3201.04     3274.96    145.67 o
  12  12  21     3201.07     3109.86    172.15 o
   3  11  29     3201.23     3160.43    166.70 o
  -2   8  13     3202.18     3092.74    129.34 o
  10   0   2     3202.45     3224.20    109.40 o
  -8  12  23     3204.27     3244.32    172.87 o
 -14  16   4     3205.56     2925.37    230.26 o
  19  15   3     3206.43     3164.50    207.68 o
  21  13   3     3208.90     3446.06    249.09 o
  24   4   7     3208.99     3347.25    156.54 o
  -9   1  12     3210.28     3178.82    121.96 o
  -2   6  29     3210.66     3490.97    172.36 o
 -23   5   9     3212.50     3250.71    174.78 o
   3   9  23     3214.90     3334.20    142.78 o
  24   4   5     3215.34     3155.77    165.06 o
  -9   7  32     3215.47     3309.61    209.73 o
  -5   7  30     3217.23     3229.73    170.41 o
  15  15  11     3217.89     3172.29    147.90 o
  -4   8  21     3218.22     3137.51    164.73 o
  -4   0   6     3220.81     3609.43    205.54 o
  21  13   7     3221.58     3817.17    368.62 o
  13  15   9     3222.58     3451.79    181.00 o
  17   9  18     3224.51     3232.26    160.91 o
 -18   8   4     3225.66     3151.97    157.34 o
 -10  14  19     3225.73     3601.44    217.76 o
  20   4   2     3229.85     3090.54    149.93 o
  19   7  10     3232.17     3283.63    157.46 o
 -28   2  12     3234.47     3115.13    195.69 o
  21   9   2     3235.21     3420.28    169.06 o
  -2  20   5     3235.77     3254.64    204.01 o
  -1  17  11     3235.91     3158.90    171.22 o
  12  14   2     3235.95     3033.78    151.54 o
   7  13  16     3237.10     3190.88    134.95 o
   6  18  13     3239.16     3163.37    188.84 o
  18  10  15     3239.92     3195.08    190.05 o
  12  10  17     3240.70     3215.67    138.07 o
 -19   5  26     3243.62     3162.90    193.51 o
  10   8  16     3245.84     3296.42    132.52 o
   4  10  23     3247.05     3085.41    144.68 o
  21   7  16     3247.13     3317.47    177.33 o
 -21   7  22     3251.55     3335.66    261.50 o
  12   8  21     3252.89     3202.94    150.34 o
  15  15   6     3255.50     3259.17    178.47 o
  -1  15  24     3257.24     3656.87    175.81 o
  15  13   1     3257.72     3223.86    148.01 o
  17   1  27     3262.00     3217.87    185.77 o
 -20  14   8     3262.76     3335.00    281.02 o
 -23  11   6     3266.09     3307.15    235.87 o
   2  12  25     3272.63     3313.81    167.21 o
  13  15   7     3273.64     3304.48    147.90 o
  16   6  15     3275.88     3287.56    152.14 o
   3  11  23     3279.28     3238.32    156.53 o
 -22  12  11     3279.47     3542.34    287.88 o
 -22   4  20     3280.64     2993.47    215.62 o
   9   3  31     3282.70     3177.69    189.17 o
  -3  11   1     3283.00     3408.75    141.65 o
   8  10  21     3283.54     3236.12    159.54 o
  -5  15   8     3284.77     3354.45    167.18 o
 -17   7  10     3285.65     3456.19    211.85 o
  14  14   1     3289.38     3294.29    157.73 o
 -15  15   6     3289.97     3131.78    294.06 o
   6  16   2     3294.33     3293.62    149.61 o
 -14  12  22     3296.29     3273.77    266.33 o
  22   0  14     3297.08     3309.81    322.89 o
  17   1  19     3298.34     3489.77    161.92 o
 -10   8  23     3301.03     3255.91    175.60 o
  -6  16   3     3301.12     3199.94    179.34 o
   2  16   6     3301.18     3295.49    178.24 o
   1   5  30     3303.90     3403.89    177.27 o
   6  16  10     3305.53     3396.82    148.81 o
 -25   7   4     3305.58     3473.31    198.72 o
  -7   9  19     3305.84     3275.30    141.51 o
  16   2   1     3307.09     3362.71    118.37 o
 -23   7   6     3310.85     3286.69    232.09 o
   5   3  22     3311.29     3156.90    124.89 o
   0  14   4     3311.60     3066.76    123.57 o
  21   7   2     3311.60     3281.49    150.57 o
  -9  13  15     3311.99     3066.02    208.97 o
  -6   6  33     3312.03     3391.83    196.26 o
  -1   9  28     3320.79     3287.62    159.92 o
  -2  10   4     3321.15     3473.91    121.79 o
 -13   3  23     3321.89     3357.05    162.74 o
  13  13  14     3327.08     3302.08    147.22 o
  -3   7   9     3327.20     3429.01    121.33 o
 -26   6  10     3327.55     3671.59    240.74 o
  -8  16  12     3328.00     3517.89    191.97 o
   7  11  15     3328.92     3269.23    132.53 o
  18  14  12     3331.92     3568.99    233.27 o
   5   1   8     3332.71     3299.08     90.91 o
 -21   3   4     3334.26     3349.92    142.02 o
  12   6  25     3336.65     3216.20    151.56 o
  -1   5  32     3337.47     3202.34    172.62 o
 -28   0  12     3339.04     3082.28    241.87 o
   0   0  28     3339.47     3270.37    205.16 o
  17   3   0     3340.35     3133.78    118.99 o
  24   8   0     3342.65     3298.82    223.04 o
  -4  10  23     3343.88     3534.28    183.68 o
 -17   1  19     3344.61     3451.26    189.83 o
 -12   2   5     3345.97     3287.42    104.23 o
  12  16   0     3351.77     3150.37    326.54 o
  -1  13  10     3352.21     3308.08    108.29 o
 -21  13  11     3353.09     3330.20    320.31 o
 -15   3  14     3354.82     3370.44    163.01 o
  10   8   5     3354.95     3202.67    132.42 o
  -1   3  26     3355.64     3398.56    170.09 o
   0   8   1     3356.22     3586.51    106.93 o
 -28   6   2     3356.52     3239.39    218.70 o
  -7   5  30     3356.71     3229.39    230.58 o
 -12   0  30     3357.14     3189.08    861.27 o
 -20   4   4     3358.14     3496.63    157.21 o
  -8   6  29     3358.88     3293.02    189.34 o
 -16   8   1     3361.82     3558.86    182.91 o
  -7   9  22     3362.02     3303.15    161.75 o
   1   9  26     3362.57     3124.79    150.52 o
   7  13  19     3367.92     3369.97    164.51 o
   2   6  17     3368.49     3424.01    133.49 o
   0  14   6     3368.86     3440.53    143.75 o
  21   5  12     3369.81     3425.94    159.43 o
  11   1  31     3370.79     3613.63    193.41 o
 -24  10   6     3370.95     3639.08    220.48 o
  -9  19   2     3371.48     3099.87    339.92 o
   4  14   6     3375.99     3242.78    137.65 o
 -21  11   2     3377.27     3431.94    220.20 o
  -1  17  18     3377.99     3593.84    180.08 o
  -1  13  25     3385.18     3454.59    172.59 o
  -8  10  27     3385.46     3125.45    225.60 o
   3   3  30     3387.02     3425.41    189.58 o
 -18  10  21     3388.73     3778.66    276.70 o
 -16   2  22     3388.81     3448.79    145.72 o
   4   8  31     3389.25     3378.70    200.73 o
 -16   4  14     3391.16     3588.51    208.92 o
  -9   7  18     3391.62     3440.53    149.40 o
   2  14   8     3392.86     3297.35    131.77 o
   8  16   6     3394.35     3467.32    158.52 o
  24   6  11     3396.35     3322.87    168.37 o
  -4  16  17     3397.78     3434.14    154.04 o
  -4  10  30     3397.79     3369.04    201.63 o
   9   9  24     3397.80     3232.72    157.22 o
   1  15  11     3399.10     3380.90    119.72 o
   3  11  28     3399.92     3266.17    164.78 o
  15   5   2     3401.36     3403.15    126.23 o
 -15   9  17     3404.13     3343.12    191.08 o
   2   4  17     3408.11     3393.76    119.04 o
  -5  13  13     3409.50     3546.80    181.82 o
   8  18   5     3410.05     3391.76    170.10 o
 -16   4  21     3411.04     3368.91    170.87 o
   7  11   4     3414.76     3485.57    134.21 o
  26   4  12     3416.09     2943.23    171.33 o
  15   3  16     3416.14     3467.92    142.58 o
  -4  10  27     3419.16     3164.23    171.08 o
  15  15   7     3423.29     3598.44    190.00 o
  -9   7  24     3426.39     3244.12    201.41 o
  19  11  11     3431.25     3680.99    182.83 o
 -19  11  16     3431.72     3171.49    408.30 o
   8   2  15     3433.03     3570.92    113.43 o
  -4   2   5     3433.39     3381.83     87.58 o
  18  14   7     3433.90     2953.42    632.95 o
   6  12   4     3434.59     3485.57    131.43 o
  -7   7  17     3437.53     3395.83    137.78 o
   8  18   1     3437.95     3532.01    169.06 o
 -14   4  17     3438.42     3578.45    180.16 o
 -10  14  20     3442.58     3359.98    215.18 o
 -18   2   4     3443.89     3542.34    145.34 o
   0   6  16     3446.86     3335.06    119.94 o
  12   2  21     3446.98     3378.10    129.09 o
   3  17   2     3447.96     3356.32    153.26 o
  -3   5  15     3449.79     3539.01    131.88 o
 -12   4  12     3450.44     3678.92    159.09 o
 -25   9   9     3451.98     3212.67    263.17 o
  -9   9  27     3452.58     3428.41    186.22 o
  -8  14  10     3452.59     3192.55    192.73 o
 -19  15   6     3453.44     3150.31    272.67 o
  21  13   8     3455.05     3518.15    440.46 o
 -19  11   4     3456.56     3410.62    235.25 o
  19   7  19     3458.27     3710.90    181.58 o
 -11  11  16     3458.59     3440.60    209.33 o
  -5  13  25     3459.27     3453.19    180.52 o
 -14   2   7     3465.24     3547.00    148.33 o
   1  15   8     3467.31     3583.91    149.40 o
   1  17   1     3470.98     3491.57    159.73 o
 -13   9   8     3471.80     3551.27    183.73 o
 -14  12  24     3472.39     3421.21    265.74 o
  17   5   1     3473.30     3413.15    139.34 o
  11  15  11     3474.85     3608.70    158.24 o
  -5   1   3     3475.63     3708.04     96.84 o
  -4   6  21     3479.03     3462.52    156.27 o
  -9   9  13     3480.84     3554.33    150.03 o
   2  14  20     3481.57     3426.01    140.83 o
  27   1   5     3485.63     3447.66    233.34 o
  20  10  15     3486.46     3729.62    194.28 o
  12  16   3     3489.31     3451.33    160.37 o
  -7  15  17     3489.87     3380.57    193.59 o
 -16  12  10     3490.53     3150.71    250.50 o
  10  10  11     3491.70     3365.24    120.88 o
   4  12   5     3494.25     3611.76    118.30 o
  24  10   3     3495.33     3313.14    244.15 o
   4  10  14     3495.84     3491.97    116.64 o
  10  16   7     3504.03     3603.83    157.09 o
  22   8  14     3504.34     3679.85    195.14 o
 -18   4  28     3504.74     3457.46    229.20 o
   9  13  24     3511.71     3596.11    196.91 o
   2   4  28     3514.77     3628.95    166.07 o
   5   3   4     3518.96     3480.24    110.07 o
  12  14  15     3519.06     3502.83    148.89 o
 -23   3   3     3520.38     3593.91    153.55 o
 -14  14   5     3520.49     3456.86    217.15 o
  23  11   7     3520.67     3346.32    279.05 o
   0   2   9     3520.78     3777.46    115.28 o
  -9   1  31     3523.16     3489.37    182.82 o
   0  12  24     3527.22     3526.15    165.58 o
   4  18  15     3527.63     3850.69    230.03 o
 -18   2  10     3530.31     3387.36    142.55 o
   1   7  32     3530.64     3655.20    230.22 o
 -14  14  15     3531.57     3692.85    242.50 o
 -23   5  16     3532.43     3216.27    183.71 o
 -17   9  24     3535.07     3715.70    273.47 o
  10  16   6     3535.20     3786.99    179.28 o
  -9   7  27     3536.72     3713.30    201.41 o
  -2   2  18     3536.78     3703.17    130.13 o
   5   5  24     3537.51     3517.82    138.68 o
   4   6   9     3539.29     3454.99    100.81 o
  -3   1  35     3543.51     3496.37    180.76 o
 -12   2  30     3549.82     3482.11    256.09 o
  -9  13   1     3553.73     3731.62    143.97 o
 -12  10  26     3556.19     3627.09    224.20 o
   9   7  24     3560.11     3437.93    153.08 o
 -11   9  28     3562.92     3574.58    211.13 o
   3   9   0     3562.98     3744.22    124.22 o
  -2   4  31     3563.94     3793.85    179.21 o
  15   1  21     3564.72     3610.76    154.43 o
   4  12   6     3569.50     3694.31    111.64 o
  13   3  22     3572.86     3793.52    155.84 o
   1  11  14     3577.26     3623.42    133.08 o
   5   9   3     3580.39     3559.46    112.96 o
   0  18   0     3581.83     4070.42    325.24 o
  16   8  18     3582.77     3832.36    169.37 o
  -1   5  26     3583.28     3632.28    158.77 o
 -12  10  17     3587.14     3485.64    184.60 o
  -3   7  26     3591.15     3581.98    156.28 o
  -5  15   5     3591.49     3574.85    176.27 o
   3   1  31     3592.97     3357.25    179.36 o
 -10  10  19     3593.65     3524.75    163.33 o
 -12   2   9     3594.14     3685.78    165.97 o
 -26   8   4     3596.25     3350.19    189.64 o
 -10  18   9     3597.64     3327.47    266.30 o
   5   7  29     3599.91     3473.78    246.29 o
 -22  12   4     3602.54     3545.54    242.54 o
 -14  12  19     3603.90     3690.98    321.34 o
  -5  13  24     3604.61     3655.94    174.44 o
  16   8  15     3605.83     3778.00    253.71 o
 -20  14   7     3606.37     3609.30    356.53 o
   6   8  31     3606.95     3663.33    215.71 o
  25   3  13     3606.95     3566.06    192.35 o
  11  17   1     3607.51     3461.25    274.48 o
  -8   8  23     3607.90     3537.81    162.09 o
  -1   7  26     3609.25     3645.74    164.08 o
  -2  16  16     3610.89     3627.35    166.48 o
  -8   2  17     3612.18     3449.79    130.56 o
   6  10   9     3618.23     3445.53    115.63 o
   5   5  23     3619.88     3432.80    132.53 o
  11   5  24     3620.34     3693.05    147.65 o
  14   2  19     3623.48     3715.70    145.61 o
 -15   5  22     3624.36     3605.57    178.57 o
  13   5  22     3625.94     3632.68    145.71 o
  13   3   8     3625.96     3732.36    136.16 o
   7  13  25     3629.82     3695.91    214.45 o
   7   9   7     3632.03     3580.45    121.08 o
 -20   8  17     3632.97     3675.92    364.98 o
  11   9  22     3634.50     3710.04    177.96 o
  19   1   0     3635.62     3418.94    141.38 o
   8  12  16     3636.30     3499.36    141.82 o
 -10   8  22     3637.85     3916.18    189.58 o
  12  14   6     3638.09     3660.73    174.99 o
  -6  10  26     3639.64     3701.84    204.02 o
  16   4   4     3639.83     3707.57    143.30 o
   3   1  29     3642.93     3631.88    177.26 o
  12   8  27     3643.21     3536.34    173.22 o
 -10  10   7     3644.19     3596.44    194.86 o
  19   7  16     3644.48     3361.78    169.02 o
   6  10  26     3644.54     3485.31    175.16 o
  -3  13  25     3645.71     3666.93    184.41 o
   3  17   9     3646.76     3757.54    185.99 o
  -2   4  17     3648.90     3655.27    132.86 o
   9   3   0     3649.27     3815.91    137.96 o
  14   6  11     3654.99     3654.00    157.13 o
  10   8  17     3655.82     3673.33    144.74 o
 -24   8   1     3658.58     3400.09    190.08 o
  -3  13   6     3659.65     3701.64    159.83 o
   1  11  20     3660.58     3693.65    160.31 o
  14  16   1     3660.87     3712.77    210.46 o
  22  12   7     3661.31     3700.51    465.71 o
  13   9  24     3663.26     3847.35    187.37 o
  -9  15  17     3664.00     3893.39    281.66 o
  -1   9  27     3664.63     3534.81    163.25 o
 -10  12  22     3664.77     3594.64    173.66 o
 -17   9   5     3665.16     3504.69    215.59 o
 -10  12  18     3665.29     3983.27    212.51 o
 -18  14  14     3666.67     3797.32    252.52 o
  22   8   6     3666.77     3517.35    177.47 o
 -25   7   6     3671.13     3693.71    203.14 o
 -14   6  21     3672.76     3868.74    183.06 o
   5   3  28     3673.35     3743.42    186.96 o
  23   7   2     3682.59     3648.61    196.53 o
  20  12   0     3683.88     3774.40    196.44 o
  -9  17   2     3685.39     3581.65    226.17 o
  -9   7  31     3688.53     3667.86    215.09 o
  -3  11   4     3689.20     3935.97    138.54 o
  16  14   8     3689.83     3591.84    214.13 o
 -11   3  18     3692.05     3729.96    162.81 o
 -20  10  10     3694.55     3727.43    258.88 o
   6  14  10     3699.93     3790.32    129.43 o
   8   8  28     3700.12     3693.05    172.24 o
   7  17   6     3700.30     3730.16    170.99 o
  16  14  14     3701.20     3852.42    186.68 o
 -10  18  11     3701.25     3921.84    281.42 o
 -17  11   4     3701.75     3659.07    167.42 o
 -25   7  12     3703.48     3550.00    242.19 o
  25   3  15     3703.99     3675.79    230.61 o
  10  12  14     3704.77     3609.16    134.30 o
  -1   3  12     3704.94     3702.84    123.56 o
   4   4  31     3705.04     3739.49    181.63 o
   1  15   3     3706.02     3940.76    150.96 o
   5   9  30     3709.90     3821.57    203.11 o
 -17   9  20     3710.80     3733.16    255.00 o
  23   7   8     3711.54     3538.94    165.37 o
 -13   9  21     3711.54     3540.21    217.68 o
 -25   1  19     3716.25     3717.63    199.35 o
 -17   7  24     3722.63     3872.21    234.34 o
 -23   9  10     3728.45     3851.62    276.46 o
  -2  14  16     3730.66     3666.20    141.28 o
 -14  14   9     3732.26     3574.32    224.18 o
 -22   6  19     3734.67     4022.52    248.63 o
   8  12   7     3735.66     3877.27    128.93 o
 -14  10   9     3738.23     3869.54    207.59 o
   0   6   7     3738.41     3728.63    101.50 o
  -4  10  20     3743.73     3895.26    204.22 o
  -8  12  10     3744.00     3704.24    196.83 o
  -8   0  22     3744.36     3540.47    170.21 o
  17   1   2     3744.62     3613.23    137.97 o
 -13   1   2     3746.34     3629.15    118.29 o
 -18  16   5     3750.39     3809.51    244.44 o
   5   7   0     3753.17     3626.69    102.26 o
   3   5  24     3756.07     3827.43    184.17 o
  13   7   8     3756.90     3743.42    123.68 o
 -17   7  20     3758.73     3881.73    247.33 o
   6  12  20     3760.49     3664.86    159.98 o
 -24   8  13     3764.95     3685.65    281.75 o
   0   6  28     3765.28     3608.10    173.65 o
  -4  16  16     3765.92     3954.42    179.53 o
   6   6  29     3767.77     3854.62    184.63 o
  11  11  17     3768.63     3873.87    159.89 o
  21   7  19     3768.78     3652.74    188.52 o
 -18   6   1     3769.63     3973.61    181.77 o
   0   2  34     3774.31     3821.64    257.86 o
 -18  12  12     3778.74     3672.53    256.46 o
 -25   9   4     3779.22     3662.33    217.71 o
  26   6   3     3781.19     3839.36    212.27 o
  10   8   9     3781.85     3990.20    148.63 o
 -27   5   8     3782.80     3924.91    215.50 o
  14  10  19     3783.61     3731.89    164.72 o
  17   5  18     3784.88     3876.20    169.49 o
 -23   7  16     3785.22     3692.18    205.74 o
 -18  12  15     3785.98     3575.18    245.33 o
 -10   4   3     3790.79     4074.75    140.87 o
   9  15   5     3790.84     3925.57    148.92 o
  -9   3  26     3790.97     3736.09    169.08 o
 -12  10   3     3792.34     4049.90    148.74 o
  -2  10   1     3792.54     3808.44    118.18 o
  13   3  17     3793.40     3915.25    144.17 o
   4  12  14     3793.46     3764.27    136.56 o
  -1   5   4     3794.83     3909.98     96.88 o
 -16  16   7     3797.06     3734.42    252.24 o
 -20   8  13     3799.44     3549.87    250.06 o
 -19   3  13     3801.08     3736.75    180.81 o
  22   8   8     3801.93     3795.12    201.42 o
  -7  15  21     3803.18     3719.70    187.52 o
  -2  14  19     3803.49     3995.47    159.97 o
  -3   3   6     3804.19     3835.96    110.33 o
   6   8  25     3806.39     3941.83    190.32 o
  -8   2  21     3807.02     3861.55    144.13 o
  14   0  26     3808.06     3811.18    224.23 o
  -3   1  10     3813.51     4076.68    133.75 o
  -8  12   5     3815.63     3890.19    189.87 o
 -15   3  31     3818.32     3776.73    307.62 o
 -12  12   4     3819.42     3915.18    299.83 o
   2  20   3     3823.11     3865.81    286.89 o
   2  14  25     3826.38     3883.13    194.38 o
  18  12  12     3827.16     3827.77    223.46 o
  -5  17  18     3830.71     3961.15    228.70 o
  -1  13  23     3831.07     3710.57    174.69 o
   9  19   6     3832.92     3545.14    202.71 o
 -22  10  14     3833.80     3580.65    272.07 o
   7  13   9     3835.59     3854.55    129.34 o
  19   5  11     3836.56     3626.75    152.31 o
   5  13  25     3837.90     3817.71    201.34 o
 -10  16  12     3841.63     3826.43    267.86 o
  -1  15  23     3841.85     3873.41    175.89 o
 -21  13   7     3841.86     3837.36    280.15 o
  -3   1  18     3842.54     3922.04    150.42 o
   7   7  10     3845.19     3754.54    133.03 o
  -2  14   8     3848.96     4115.99    166.31 o
 -12   4  32     3851.60     3800.98    236.88 o
 -14  10  17     3856.06     3902.12    202.85 o
 -21   7   4     3857.28     3978.14    407.39 o
 -27   5   1     3857.55     3861.48    220.35 o
  -8   4  17     3858.24     3660.27    127.91 o
   7  13  23     3858.25     3897.86    195.13 o
  -3   7   4     3859.40     3798.25    103.51 o
  -3  11  10     3859.43     4180.55    146.46 o
   1  17  14     3860.70     3830.56    218.73 o
  13   5  18     3862.14     3748.01    141.04 o
  -2  10  21     3863.50     3773.86    163.34 o
  -4  20   5     3863.56     3848.15    217.00 o
 -11   7  12     3863.82     3845.29    168.61 o
  16   8  22     3864.28     3799.05    171.91 o
  18   4   1     3868.62     3801.71    154.61 o
  -7  13  20     3869.62     3828.50    180.15 o
  -6   6  19     3870.22     3975.08    151.69 o
   0  14   5     3870.94     3999.26    148.76 o
 -25   3  17     3886.37     4105.20    207.36 o
  12  12  19     3887.57     3777.33    167.76 o
  -5   9  28     3887.66     3992.27    189.61 o
  -1   3  27     3893.87     4027.78    191.15 o
   8   6   5     3894.51     3968.88    156.31 o
  14  12  14     3897.24     3941.10    178.11 o
  11   9  17     3897.34     4103.47    155.04 o
  21  11   3     3897.84     3841.49    247.58 o
   1  19   4     3901.29     3767.40    240.91 o
 -12   8   6     3903.42     3878.60    149.21 o
  16   8  10     3903.83     4051.10    166.68 o
  19   5  12     3905.42     3916.98    161.98 o
  -2  16   9     3905.84     4077.35    181.24 o
  -9  15   5     3906.15     3916.11    275.00 o
 -20  12  17     3911.20     4014.85    355.74 o
   6  10  25     3912.62     3769.47    199.18 o
  20   6   3     3913.69     3945.10    156.87 o
   5   3   9     3914.36     4010.79    144.01 o
  18  12  14     3914.55     3983.07    216.55 o
  -4   2   3     3915.47     3929.04    103.22 o
  21   5   3     3915.96     4023.78    173.91 o
 -14  14   4     3916.75     3965.55    246.28 o
   1   3  20     3916.78     3869.61    142.22 o
  -7   9   2     3921.81     3831.90    115.40 o
  14   0  20     3927.52     3908.52    179.69 o
  -6   2  34     3928.09     3957.95    215.27 o
  16  10   4     3930.89     3827.70    164.20 o
   3   1  23     3931.32     3946.43    159.25 o
  -2  12  19     3934.80     3947.16    162.92 o
  21  11   9     3937.02     3905.32    221.13 o
 -11  15   6     3938.64     3981.07    249.49 o
   6  14  20     3939.07     4109.06    170.94 o
   3  15   2     3941.50     4064.49    170.55 o
 -12  14  16     3942.62     3811.18    241.90 o
   8  10  16     3942.70     3962.02    155.23 o
 -10   6   4     3942.87     3845.62    121.69 o
  -8  16   6     3943.69     3927.84    262.08 o
  16  10  15     3944.52     3709.97    174.14 o
 -13  13  11     3948.32     3797.52    241.15 o
  18  10   7     3948.35     4005.19    206.81 o
 -21   9  14     3949.95     4232.52    230.81 o
  -8  14  24     3950.29     3995.73    176.31 o
   3   7  18     3951.18     3850.95    149.63 o
  23  11   1     3956.49     3743.62    259.55 o
 -10  16   9     3957.25     3992.73    357.95 o
  19  13   9     3960.16     4266.04    504.13 o
  -5   7  31     3964.52     3870.87    173.98 o
 -22  12   1     3967.28     4024.31    249.38 o
  12  10   0     3967.35     4005.79    153.72 o
  -9   3   7     3967.46     4091.54    128.47 o
 -12   8  13     3977.19     3809.84    179.41 o
  11  11  13     3977.20     4048.77    142.10 o
  -3  11  27     3977.97     3838.96    184.03 o
  -6  10  11     3978.27     3982.54    148.16 o
 -15   7  16     3981.62     3866.28    221.78 o
   3   7  24     3984.97     4229.12    186.82 o
   6   0  12     3985.78     4051.90    125.97 o
  19  13   0     3987.49     3809.98    182.68 o
 -12  12   1     3988.81     4107.73    148.05 o
   4  10  21     3989.19     3869.94    158.80 o
  -5  17   2     3990.15     3800.45    175.66 o
 -15  13  21     3992.03     4386.16    360.32 o
  20  12  10     3994.19     4293.75    225.43 o
  -6   6  32     3996.61     4136.58    212.88 o
 -12   4  17     3997.22     4064.96    163.07 o
  15   7   6     3998.23     3998.06    129.64 o
  -9   5  33     3998.45     3966.82    227.87 o
   7  13  18     4002.95     3956.49    172.99 o
   5   9  27     4005.89     3930.50    188.34 o
  24   8   5     4008.69     3961.09    283.02 o
  -6  10  17     4008.98     3825.83    198.18 o
  -6  18   3     4017.71     4074.35    187.99 o
   8  10   7     4018.48     3866.14    150.58 o
  -7   3  28     4023.48     4159.37    202.68 o
  15   7   9     4023.86     3972.21    141.03 o
  19  11  12     4034.49     3757.34    185.99 o
   4   4   3     4035.32     3821.24    109.79 o
   3  17   0     4035.80     4013.45    176.98 o
  -6   6  25     4037.61     4066.36    197.34 o
  18  12   8     4044.99     3996.26    249.07 o
  17   7  19     4045.97     3899.12    162.46 o
  12   2   8     4046.19     4338.79    138.49 o
  16  12  17     4046.87     3964.68    185.32 o
  14  10  14     4053.41     3949.29    180.35 o
  -7   3  12     4054.06     3996.06    137.03 o
  25   3   6     4058.50     4304.88    195.57 o
  15  13   0     4059.30     3949.63    166.73 o
 -23   9   4     4060.76     4249.25    219.98 o
  -8  12  13     4067.04     4183.82    227.56 o
   5   3   3     4072.52     4170.76    120.67 o
 -22   6   7     4072.76     3794.99    252.72 o
 -13   1   3     4074.23     4115.13    122.64 o
  -5  17   7     4074.54     4261.37    237.98 o
  11   1  14     4076.40     3884.47    118.84 o
   4   8  17     4077.29     3961.42    147.15 o
   8  12  26     4077.32     4092.01    190.44 o
  14  10  17     4080.00     4118.26    201.07 o
  22   4  14     4082.31     4025.58    188.02 o
 -24   6   7     4085.92     4102.53    238.80 o
 -26   6   4     4088.13     3853.82    209.52 o
  10   8  13     4088.70     4026.98    144.41 o
  10  12  23     4089.36     4026.05    189.24 o
  -4   6  26     4090.50     4205.01    180.56 o
 -16  10  20     4093.47     4213.67    276.16 o
  -6   4  23     4093.60     4102.60    175.91 o
   1  13   7     4094.62     4134.18    145.12 o
  18   6   1     4094.65     4165.30    172.48 o
  22   0  20     4094.87     4359.91    270.64 o
  -5   5  16     4096.43     4381.23    166.14 o
   3  15   1     4099.39     4275.90    163.80 o
   0   6  23     4100.06     4024.85    155.75 o
  16   8   1     4100.59     4226.99    230.33 o
  11  15  16     4102.45     4144.78    164.40 o
 -12   4  11     4103.45     4062.42    174.10 o
  13  15  14     4104.40     4209.54    174.91 o
  11   7  22     4105.22     3844.76    167.73 o
  -7   1  11     4109.69     4010.59    140.01 o
   2   8  32     4111.55     3922.58    200.51 o
   0   6  30     4114.32     3885.86    191.24 o
  -6   4  27     4114.38     3852.08    179.04 o
  -8  14   4     4115.33     4411.48    236.43 o
  -4  10  18     4118.17     4327.20    191.40 o
  -4  12  27     4119.32     4164.90    203.16 o
   4   8  25     4119.98     4034.11    178.74 o
   5  13  17     4121.90     3978.81    155.09 o
  -6   6   5     4122.18     4075.82    210.94 o
 -19   9  12     4124.95     4243.58    273.03 o
 -11  13  16     4125.16     3932.97    284.23 o
 -11  13  23     4128.47     4059.83    240.00 o
   9  17   8     4131.26     4183.82    190.86 o
 -26   0   2     4131.54     3955.02    389.21 o
  17   1   0     4131.68     4182.35    139.21 o
   9  17   3     4134.57     4044.44    186.17 o
  14   8  24     4143.90     4206.80    175.93 o
   1  11  10     4145.09     4086.54    118.05 o
   6   4  32     4152.29     3964.68    192.76 o
   7   7  26     4152.36     4254.71    176.12 o
   3   5  23     4153.10     4037.77    141.96 o
   4  14  21     4161.01     4329.20    180.10 o
  -1  15  18     4161.95     4147.91    151.02 o
 -18  12  18     4162.25     3951.22    352.10 o
  -8   2  11     4164.73     4305.08    140.46 o
 -18   4  23     4168.14     4179.29    206.70 o
  19   9  13     4168.63     4027.78    186.11 o
  -4   8   9     4169.21     4161.23    126.22 o
  -3   7  29     4169.94     4243.25    185.45 o
  13   7  14     4170.15     4246.71    166.26 o
  23   5   8     4170.20     3983.81    174.13 o
  13  13   7     4171.69     4223.19    206.81 o
  11   3  25     4173.18     4039.11    166.21 o
  -7  15  16     4178.96     4248.31    189.53 o
  19  13  12     4180.29     4347.25    249.09 o
   1  13  26     4180.55     4065.69    192.84 o
   8  14  21     4180.74     4242.78    186.06 o
  22   4  18     4182.58     4204.07    204.77 o
 -13  11  17     4182.95     4293.09    241.73 o
 -25   5  13     4183.95     4095.54    210.86 o
  13   3   6     4184.00     4086.94    160.62 o
  20   4  13     4186.55     4200.94    179.75 o
  12   4  15     4191.07     4240.92    150.44 o
 -10   2   1     4194.45     4367.77    152.51 o
 -24   8   3     4195.35     4235.72    215.62 o
   7  11  13     4195.52     4153.70    144.98 o
 -22   8   5     4199.89     4444.13    370.99 o
  -2  12  15     4200.28     4092.61    146.08 o
  -9  13  21     4202.16     4411.15    195.45 o
 -16   0  14     4203.39     4146.84    253.73 o
  -6   8  22     4203.48     4042.77    185.01 o
 -12  10  19     4205.75     4174.56    237.85 o
 -22   4  18     4205.93     4092.27    218.38 o
 -18   8   9     4210.40     4119.19    164.21 o
 -20   6  13     4212.28     4258.57    257.40 o
  11  11   6     4212.45     4164.70    166.29 o
  19   7  13     4213.07     4327.67    190.45 o
 -18  10   5     4213.37     4495.90    262.82 o
 -17   7  18     4214.31     4273.16    237.84 o
  22  12   2     4215.65     4508.16    326.52 o
   2   0  26     4216.27     4078.88    319.81 o
  12  14   0     4216.75     4009.92    176.98 o
   6   4  30     4217.13     4298.02    194.14 o
  21  11  13     4218.91     4070.42    264.06 o
  -6   4  25     4223.13     4216.80    190.91 o
 -13  15   1     4227.87     4380.57    290.72 o
 -21   9   7     4231.55     4103.73    263.61 o
  19  13  10     4234.44     4018.78    252.55 o
   2   0  28     4237.90     4186.02    233.52 o
  -5  15  12     4239.49     4185.02    158.07 o
   0   8  10     4241.16     4056.76    125.56 o
   5   1   0     4241.62     4212.07    102.23 o
  16  10  16     4242.16     4245.18    173.06 o
   1  13  27     4243.03     4239.25    200.11 o
 -24   6   9     4243.92     4129.38    243.92 o
 -22  12   8     4244.41     4146.77    300.12 o
  -2  16  14     4246.73     4251.04    176.87 o
  11   5   4     4247.46     4294.09    130.38 o
  14  16   7     4248.71     4168.69    185.90 o
  -9   3  28     4249.43     4383.83    223.24 o
  15   9   6     4251.09     4166.56    157.19 o
   2   4  29     4253.81     4497.23    192.95 o
 -17  13   9     4256.57     4197.41    322.68 o
  13  17   8     4259.04     4330.86    189.08 o
  12   4   7     4259.18     4352.05    134.09 o
 -22   2  24     4260.00     4412.68    264.82 o
  11   7  25     4261.43     4364.11    182.87 o
 -18   2  24     4264.52     4082.28    195.83 o
   4   4  25     4264.68     4151.04    166.23 o
  23   5  17     4264.90     4075.88    205.60 o
 -10  10  22     4267.75     4147.71    201.94 o
 -25   9   6     4271.81     4187.55    244.01 o
   5  19   8     4272.67     4179.75    208.34 o
  -2   6  31     4274.34     4510.02    205.42 o
 -21   7   8     4276.55     4333.73    256.65 o
 -17  13  17     4279.34     4206.07    251.75 o
  27   5   5     4281.49     4480.97    231.45 o
  -9  15   2     4281.82     4350.85    215.68 o
   8   8   1     4283.27     4037.51    125.50 o
  18  14   6     4287.97     4411.08    725.70 o
  -8   6  16     4290.38     4272.90    146.30 o
 -25   9  12     4291.56     4670.46    323.20 o
   6  16  16     4295.51     4343.39    175.67 o
   2  14   6     4298.23     4119.92    148.04 o
  27   3   5     4298.23     4480.44    280.63 o
  29   1   3     4299.95     4234.59    272.01 o
  19  15   4     4300.67     4301.41    276.55 o
 -24  10   7     4301.76     4273.90    297.61 o
  13   7  22     4302.47     4215.67    174.30 o
  15   3  14     4304.61     4217.53    165.53 o
 -10   6  21     4304.62     4248.18    166.13 o
   9  15  20     4304.85     4363.91    187.91 o
   1   7  30     4305.85     4063.42    187.11 o
  14   8  18     4306.53     4173.76    171.19 o
  -2   2   5     4306.78     4116.33    101.90 o
 -10   4   7     4307.26     4454.46    134.60 o
 -14   8  15     4309.39     4150.44    198.80 o
  -5  13  27     4310.37     4360.78    212.33 o
  12  14  18     4310.84     4486.44    185.47 o
 -24   4  15     4311.36     4521.28    221.99 o
   3  11  25     4312.58     4331.20    179.76 o
 -15   5  12     4312.90     4188.28    194.48 o
 -14  16  13     4315.97     4329.20    264.83 o
  -2  18   9     4316.52     4288.82    192.79 o
  -5  15  19     4318.16     4284.82    170.12 o
  14  10  20     4318.16     4337.19    178.94 o
 -14  14   3     4322.78     4538.14    250.17 o
   8   2  23     4323.17     4222.60    148.21 o
   4   6  19     4323.41     4307.34    176.03 o
  -1   7  24     4325.17     4299.75    163.73 o
   6  16   8     4325.80     4310.48    182.69 o
 -10  10  29     4326.27     4136.45    239.59 o
  14   4  19     4328.60     4384.23    153.65 o
   9   5  24     4329.76     4354.45    159.23 o
 -21  11  17     4335.12     4433.27    323.65 o
  15  11  10     4335.39     4461.98    188.34 o
 -20  12   2     4335.53     4504.83    254.99 o
  11   7  24     4339.79     4468.58    174.06 o
  22   2  18     4341.55     4240.12    202.63 o
   4   8   3     4344.74     4145.71    116.08 o
  23   9  13     4346.98     4342.26    205.24 o
  14  12   1     4348.76     4387.36    170.15 o
   2   2   7     4349.47     4479.77    112.71 o
   8  18   3     4349.85     4242.12    188.04 o
 -14  14  19     4351.87     3983.34    271.12 o
  -3  19  10     4351.95     4355.78    253.54 o
  11   9  24     4359.10     4310.48    208.67 o
   1  15  14     4359.21     4380.43    146.06 o
 -13  13   8     4359.83     4315.54    228.63 o
   0  10  27     4362.64     4307.21    185.28 o
  -8  16  11     4363.61     4429.07    289.08 o
  -5   7  28     4364.00     4504.69    200.04 o
  -6  18   9     4364.22     4273.96    249.15 o
 -12  16   1     4364.52     4222.06    234.11 o
   1  13  20     4365.89     4573.38    184.42 o
 -29   3   3     4367.84     4096.67    273.47 o
  18  14   1     4368.32     4401.95    223.30 o
 -21   9   4     4369.60     4331.86    243.89 o
 -24  10  12     4370.73     4358.11    306.34 o
 -20  10   6     4370.80     4794.25    283.97 o
  17   5  25     4371.15     4245.18    179.52 o
  25   9   0     4373.73     4407.88    235.54 o
  -8  10  13     4376.47     4451.72    183.58 o
  -7  17  16     4376.82     4351.18    234.49 o
 -18  12  20     4380.54     4861.41    392.70 o
  10  14  19     4382.55     4600.90    189.17 o
 -19   3  26     4387.12     4672.86    223.88 o
  -2  12  28     4389.63     4253.64    201.74 o
 -16   8  27     4395.22     4642.94    676.81 o
  23   9   1     4396.07     4304.95    220.22 o
   5  19  10     4399.51     4255.51    247.79 o
 -10  12  19     4400.08     4571.92    249.73 o
 -16  10  19     4400.10     4102.87    266.43 o
   4   4   5     4400.72     4540.67    130.80 o
  11  13  21     4401.10     4423.07    213.72 o
  14  16  10     4401.67     4199.28    175.39 o
  25   7   3     4405.05     4277.10    218.80 o
  14   2  24     4405.27     4260.04    178.91 o
   3  19   0     4406.96     4421.74    223.35 o
 -12   6  31     4407.00     4735.95    278.94 o
   4  14  12     4407.23     4465.65    147.19 o
 -17   5  10     4410.57     4128.59    223.22 o
 -11   7   6     4410.78     4549.93    156.52 o
  24  10   4     4411.17     4245.71    300.47 o
  -9   3   8     4411.32     4440.46    138.67 o
 -19  15   2     4411.82     4436.13    418.00 o
 -20   8  11     4411.86     4170.49    313.37 o
  12  10  25     4412.04     4442.00    200.89 o
 -15   1  23     4412.15     4377.30    193.90 o
  16  12  16     4413.58     4389.96    197.98 o
   3  13  19     4413.95     4434.53    179.17 o
 -13   3   8     4415.10     4182.69    166.69 o
   6  12   7     4417.16     4519.48    135.26 o
  11   1   4     4418.32     4295.35    122.40 o
  -3  15  13     4418.77     4563.26    166.96 o
   7   7  12     4419.48     4405.55    131.37 o
 -17  15   3     4421.84     4582.05    222.43 o
 -13   7  28     4426.06     4528.41    232.86 o
  24   4   4     4428.08     4462.58    210.70 o
   3   7  30     4428.86     4450.86    228.53 o
 -25   7   1     4430.83     4377.64    234.47 o
  20   8  10     4431.74     4109.93    200.39 o
  -3  19   4     4435.91     4442.46    224.98 o
   3   9   2     4438.19     4409.62    124.00 o
  15   5   6     4442.09     4400.29    177.48 o
   3  19  10     4444.02     4568.25    243.16 o
   1   9  30     4446.07     4396.76    226.31 o
 -22  12   2     4450.31     4680.39    265.54 o
  23   5   2     4450.89     4264.37    196.89 o
  16   6  11     4453.91     4505.96    170.58 o
 -15   3  22     4457.00     4269.23    167.20 o
  -2  14   6     4457.08     4448.13    168.90 o
 -21   7   7     4460.30     4755.21    266.72 o
  -6   2   5     4463.05     4445.59    114.47 o
  -3  13  11     4464.81     4577.52    154.07 o
  -2  14  15     4467.00     4419.94    150.53 o
 -15   9  18     4472.47     4936.37    279.25 o
   6  12  25     4473.03     4322.93    196.38 o
 -22   8   1     4476.89     4478.77    211.44 o
  -3  15   3     4481.86     4575.25    196.25 o
  17   5  14     4481.87     4342.72    164.39 o
  17  15   8     4482.48     4224.73    270.43 o
  10   4   3     4486.17     4382.10    128.94 o
   3   5  30     4488.18     4729.02    204.76 o
 -18  12  14     4489.08     4327.53    265.65 o
   6  10   6     4493.11     4471.91    162.04 o
   2  10   3     4496.04     4605.76    137.61 o
  -8  18   1     4497.97     4124.72    214.67 o
  -3  17   4     4500.97     4436.87    186.24 o
 -15   5   5     4501.03     4639.01    172.98 o
 -15   9  22     4501.98     4478.37    329.81 o
 -16  12  19     4502.17     4643.94    272.85 o
  15   7  10     4502.45     4413.21    181.97 o
   8   8  29     4503.86     4648.27    220.21 o
 -16   2  20     4504.15     4604.77    194.54 o
  17   7  13     4504.24     4470.85    184.46 o
 -13   9  22     4506.51     4171.83    276.97 o
 -19  15   9     4508.02     4411.28    287.03 o
  25   1  13     4508.22     4537.01    257.43 o
  -9  19   6     4509.27     4534.61    471.44 o
 -23   1  11     4509.97     4554.13    203.55 o
  14  12  18     4515.80     4617.62    185.01 o
  -2  14  10     4517.12     4443.53    139.88 o
 -11  11   7     4517.72     4601.63    236.16 o
  15  11  20     4519.00     4369.51    184.64 o
 -11  11  19     4519.36     4518.55    226.57 o
   2  10  19     4522.77     4545.33    163.78 o
  20  10   9     4524.78     4651.60    202.48 o
 -12  14  19     4525.50     4609.43    340.35 o
   4  12  15     4527.75     4546.87    165.20 o
 -19  11  15     4528.34     4884.06    366.87 o
  14  12  19     4529.89     4523.75    211.07 o
   9  13  10     4530.21     4582.85    151.83 o
  -7  13  22     4532.04     4364.31    196.15 o
  -8   0  30     4535.54     4489.10    282.34 o
 -26   2  14     4541.78     4356.45    205.71 o
  -4   2  13     4542.90     4685.78    156.82 o
  22   6  18     4543.26     4600.70    208.30 o
  -5  15  18     4544.51     4522.02    227.73 o
  -8   8  29     4547.37     4643.81    252.21 o
  22   8   7     4548.42     4376.90    199.90 o
 -16  14   6     4555.40     4599.17    228.16 o
  -8   4  27     4555.88     4620.49    210.34 o
  -1  11   7     4556.75     4526.55    125.73 o
  11   7  19     4559.61     4630.55    174.74 o
 -18   0  16     4566.23     4791.05    632.79 o
  20   2   1     4568.57     4699.24    180.49 o
  -2   2  15     4570.01     4615.49    158.94 o
  -3  15   1     4571.35     4656.33    182.62 o
  -7  17  10     4578.36     4634.35    253.72 o
  20  12  13     4580.00     4691.38    246.63 o
 -15  15  16     4581.24     4286.49    305.60 o
 -13  17   2     4585.34     4467.45    441.73 o
  -9  15  18     4586.45     4553.53    260.02 o
 -19   7   6     4588.23     4944.43    257.53 o
  10  18   1     4595.71     4409.62    232.46 o
  14   4  26     4599.17     4487.84    176.36 o
 -13   7  10     4599.71     4688.05    190.35 o
  20   8   1     4599.89     4675.06    210.78 o
  14   6  24     4600.47     4796.65    181.95 o
   3  15   0     4602.39     4698.44    172.68 o
   0  12   4     4603.56     4408.08    130.35 o
 -18   4  11     4604.33     4454.52    206.27 o
 -21  13   2     4605.36     4628.95    269.91 o
 -23   7  11     4607.69     4433.20    224.99 o
  15   7   3     4608.52     4781.66    194.87 o
 -22  10  11     4612.45     4871.61    309.74 o
  -8  14  18     4612.90     4640.54    256.53 o
   3  11   5     4621.68     4711.57    126.24 o
 -21   1   1     4621.89     4841.29    185.33 o
  10  14  18     4622.17     4461.58    183.24 o
 -18   6   3     4622.28     4757.54    230.59 o
  15   1  10     4623.68     4396.02    147.08 o
  12  12  16     4624.62     4755.61    172.60 o
   4  12   3     4626.91     4470.45    162.72 o
 -19   1  25     4626.91     4671.86    255.68 o
   1  19   0     4630.42     4376.10    254.76 o
  -6  16  15     4631.79     4631.62    201.61 o
   9  13  21     4633.26     4611.76    210.95 o
 -19   9   9     4633.78     4598.50    267.74 o
  19  11  17     4635.51     4734.89    201.97 o
 -11  13   3     4635.65     4915.85    207.60 o
 -23   5  11     4637.14     4624.29    213.81 o
 -20   8  22     4638.55     4420.54    302.74 o
  13  17   2     4639.19     4629.02    254.48 o
  20   8  15     4639.78     4708.64    208.38 o
  -5   9   6     4642.19     4711.30    175.60 o
   8  12  12     4642.94     4619.22    153.59 o
   6  12   0     4647.68     4704.64    129.89 o
   0  16  14     4649.18     4551.73    167.64 o
  11  13   7     4650.18     4782.26    204.60 o
  -9   5  25     4650.79     4576.38    201.29 o
 -11   5  14     4651.32     4552.60    158.15 o
   1  17   4     4652.05     4490.17    173.64 o
   7  11   1     4653.75     4418.81    149.92 o
  -1  19  12     4653.79     4751.01    277.42 o
  14   0  18     4657.74     4667.79    218.29 o
  19   9  10     4659.14     4415.95    189.25 o
  18   8   5     4659.21     4698.64    170.58 o
   3  17  18     4660.25     4428.27    221.37 o
  24   0   4     4660.58     4347.25    271.07 o
  18   8  21     4661.45     4690.25    198.11 o
  19  13   3     4664.39     4722.29    329.42 o
  -1   3   2     4665.26     4722.43    116.38 o
  12  12   0     4666.01     4758.41    174.09 o
  -6   2   1     4667.60     4853.62    166.66 o
   5   5  28     4669.32     4678.05    210.71 o
  -5   7  24     4671.18     4641.81    213.80 o
  14   4  18     4671.52     4778.86    178.70 o
   7  11  26     4672.46     4768.80    205.70 o
  -9  13  18     4673.94     4980.61    241.59 o
  16  12   6     4675.08     4367.24    191.93 o
   1   7   8     4675.14     4539.20    124.04 o
   0  14  21     4678.57     4635.28    184.39 o
   8   2  11     4680.13     4596.84    130.79 o
   9   7  19     4681.33     4763.94    171.78 o
   7   9  16     4681.88     4676.52    154.92 o
  21   7  10     4682.97     4708.17    189.94 o
  -5   9  30     4685.91     5048.63    218.23 o
  13  11   3     4690.03     4490.70    215.12 o
 -24   8  15     4690.96     4746.55    317.94 o
 -20   8   7     4692.72     4658.13    264.81 o
   7  19   6     4694.22     4738.95    209.25 o
   5   5   4     4698.95     5144.84    143.11 o
  17  13   6     4700.84     4567.72    417.63 o
   0  10  24     4706.05     4682.32    181.72 o
  10  18   7     4707.55     4720.10    220.72 o
  -5  15   1     4710.26     4517.15    189.88 o
 -15  11   6     4713.89     4507.56    226.99 o
 -21   7  16     4717.25     5029.51    304.91 o
   8  12  23     4719.74     4824.37    203.83 o
 -14   8  21     4728.48     4912.91    288.05 o
 -15   7  25     4731.56     4536.21    236.13 o
  -8  18   9     4732.33     4722.56    298.27 o
 -14  10  25     4734.21     5379.03    582.28 o
   9   7  18     4736.19     4806.98    170.41 o
 -11  11   4     4739.57     5021.25    194.30 o
 -11  13  20     4743.36     4567.59    243.57 o
 -19  13  12     4743.71     4923.17    289.76 o
  13   5   3     4743.89     4916.44    160.41 o
 -20  14   2     4744.81     4733.95    277.78 o
  -2  14  25     4747.61     4714.23    209.40 o
 -14   8  28     4749.88     5149.57    304.73 o
  -4   4  23     4750.75     4741.62    193.93 o
   4  10  28     4751.48     4453.19    199.72 o
 -21  13   8     4752.76     4841.42    322.93 o
 -17   7  13     4753.68     4873.67    369.45 o
   6   4   3     4756.44     4975.41    140.17 o
  18  10  18     4758.38     4662.33    202.95 o
  24   4   6     4758.99     4752.28    201.35 o
 -21  11  10     4759.08     4847.49    310.18 o
  12  12   6     4766.30     4861.88    205.38 o
   7   1   8     4770.00     4679.72    126.99 o
   7   5  22     4771.78     5027.84    173.26 o
   3  15  13     4774.65     4714.50    161.96 o
 -18   4   5     4775.21     4656.67    159.13 o
   0  20   5     4775.46     4955.62    289.32 o
  10  10  17     4784.73     4790.25    170.55 o
 -11  13  22     4788.71     4447.53    250.44 o
  17  15   2     4788.86     4635.01    227.11 o
  -9  13  24     4791.51     4762.27    211.97 o
   3   9  31     4794.99     5021.85    218.65 o
   0   2  28     4796.64     4866.34    216.00 o
 -17  11   7     4797.68     4490.77    231.72 o
   6   4  17     4799.81     4804.78    145.82 o
   2   6  19     4802.72     4613.69    156.97 o
  15   7   0     4806.76     4871.61    194.90 o
  -2  12  23     4807.47     4821.30    200.50 o
   8  14  23     4808.37     4893.13    226.55 o
 -16   4  17     4809.23     4908.65    220.07 o
 -13   9  27     4811.48     4503.69    280.05 o
  -5   1  22     4813.43     4910.32    174.65 o
 -18   4   1     4816.15     4747.28    164.73 o
   8   6  17     4822.13     4870.21    165.85 o
   1   7  16     4826.64     4915.45    161.56 o
   6   4  24     4828.00     4895.86    166.45 o
 -14   8  27     4829.01     5225.46    303.15 o
 -11   9  16     4831.37     4727.09    197.55 o
  16   4  13     4837.55     4688.91    173.57 o
 -18   8  15     4839.61     4842.96    278.85 o
  16  12   2     4842.41     4555.33    237.21 o
 -24   4   3     4845.69     5142.44    195.27 o
  -4  18   5     4848.80     4740.55    238.18 o
  -5   9  12     4850.69     5075.02    178.60 o
 -13  13  14     4851.13     4830.23    260.42 o
  -3   3  14     4854.23     4860.28    156.23 o
  -2  12  10     4854.30     4950.36    144.97 o
  14   6  18     4855.01     4664.33    166.45 o
   7  19   0     4857.43     4621.36    208.02 o
  17  11   5     4858.05     4700.57    205.25 o
  19   1   5     4859.64     4967.35    171.58 o
   3   9  12     4860.60     4868.87    145.74 o
  11   9  23     4862.90     4676.46    212.21 o
 -13  13  13     4866.78     4951.56    260.68 o
  -3   9  21     4869.92     4634.01    207.47 o
   4  16  11     4870.30     5034.37    217.42 o
  -1  17   3     4871.60     4948.69    236.83 o
  18   0   4     4872.39     4950.76    205.82 o
  17  13  14     4877.75     5049.96    223.20 o
  16  14   3     4879.62     4912.31    202.70 o
  -2   2  19     4890.41     4976.68    188.61 o
  14   4  11     4891.35     4936.03    168.81 o
  -9   9  18     4892.80     4950.62    188.89 o
  10  14  12     4898.55     4998.13    170.28 o
 -12   4  18     4898.63     4850.95    176.98 o
   0  12  18     4900.56     4751.68    176.26 o
 -20  10   9     4902.29     5145.17    298.21 o
 -10   8  19     4911.09     4716.37    194.29 o
  17   7   0     4911.14     4857.48    194.50 o
   2   4   9     4911.53     4784.86    133.45 o
  19   9  18     4914.82     4841.62    217.72 o
  -6   4  32     4916.22     4930.57    230.76 o
  16   8  23     4919.95     5028.38    194.36 o
  12   4  11     4922.99     5006.79    163.98 o
 -13  15   8     4923.15     4865.61    283.22 o
  -8  10  23     4924.71     4911.38    233.64 o
   1   5  12     4925.34     5225.06    153.98 o
  16   6  18     4928.15     4975.61    192.34 o
  -8   8   1     4935.96     5196.94    158.04 o
 -18  12   9     4936.35     5256.71    276.40 o
  10   4  21     4940.13     4728.29    160.40 o
  -8  10  30     4941.42     4602.30    347.21 o
  -5  15   3     4942.95     5104.60    222.70 o
   2   8  20     4945.32     4921.38    178.65 o
  -4   2   7     4946.87     5109.93    136.83 o
   3   7  22     4953.23     4725.76    182.11 o
   1   1  10     4954.44     4692.65    125.16 o
  12   8   3     4957.97     4764.67    167.10 o
  -1  19   2     4958.66     5064.89    306.45 o
  21   9  10     4959.79     4850.22    228.15 o
   5  15  19     4964.20     5040.37    189.94 o
 -18   8  23     4964.54     4935.77    294.83 o
  -2  10   6     4966.36     5050.63    141.98 o
  22  10   5     4968.92     5090.81    316.40 o
   5   9  18     4969.52     4711.77    174.72 o
 -14  10   5     4970.74     4765.27    219.46 o
 -20  12  14     4971.74     4686.85    380.43 o
  -6  12  22     4971.84     4932.57    213.59 o
   3  13  14     4971.92     5165.96    159.54 o
  25   1  15     4973.17     5001.93    261.60 o
 -18  14   9     4974.75     5017.72    307.60 o
  18  10   1     4993.00     5317.20    254.36 o
 -12   6  19     4996.01     4841.89    171.01 o
 -19   3  25     4996.62     4750.74    224.18 o
 -12  12  16     4999.88     4769.40    253.42 o
   1  13  17     5002.84     5029.91    180.04 o
  25   7   6     5002.86     5209.40    243.02 o
  19   9  12     5003.33     5049.23    211.01 o
 -23  11   1     5003.51     5018.45    249.42 o
   9   7  26     5005.52     5139.51    200.37 o
  -5  17   8     5007.67     5182.68    286.87 o
  -9   5  31     5011.04     5284.22    268.18 o
   2  12  27     5014.80     4956.15    217.93 o
 -17   7  17     5016.09     5188.15    252.32 o
  24   2  16     5017.83     4697.84    246.42 o
 -28   0   8     5019.94     4745.35    352.89 o
 -13   7  14     5023.52     4798.45    204.18 o
 -20   8  23     5025.17     5181.49    410.97 o
  26   6   8     5025.90     4828.23    209.00 o
  13  15   1     5025.93     4999.79    206.27 o
  22  12   1     5030.43     5236.39    341.22 o
   3  15  21     5031.27     5103.93    197.93 o
 -17   3   6     5033.48     5046.50    158.89 o
 -20  10  19     5033.90     5268.30    339.40 o
   2  10  16     5033.99     5095.87    176.22 o
 -21  13   5     5035.99     5209.74    265.42 o
  -9  11  26     5038.70     4954.09    245.77 o
 -14  16   2     5040.99     5408.15    281.22 o
 -11   3  20     5042.96     5063.36    174.06 o
 -12  18   7     5045.14     5036.77    364.86 o
  -5  11  28     5047.48     5147.51    211.58 o
  -1   7  32     5048.75     5206.20    242.07 o
   2   2   5     5052.15     4872.74    116.22 o
  18   8   1     5054.94     5237.12    215.56 o
 -18   2  28     5059.74     5187.55    270.64 o
 -12  14  10     5060.77     4965.68    283.13 o
  19   5   4     5062.25     5000.33    189.75 o
  -5  11  20     5064.72     5107.93    212.69 o
 -13   1   4     5065.23     4917.84    141.67 o
   0   2  13     5065.73     5088.34    151.77 o
 -16  12   1     5066.69     5068.42    182.60 o
  18   8   9     5071.54     5157.83    196.08 o
 -21  11  13     5084.55     5441.00    449.07 o
 -18  10   7     5085.43     5310.61    293.14 o
  13   9  25     5090.90     4978.47    205.60 o
 -22   4  13     5094.20     5176.95    225.05 o
  -1   3  10     5094.27     4955.42    166.50 o
   1  13  16     5101.20     5038.64    174.13 o
  -1  13   9     5103.55     5231.32    159.52 o
  12  14   9     5104.30     5062.16    181.25 o
  10  16  15     5104.75     4800.58    176.25 o
 -16  16   9     5105.08     4989.73    316.29 o
 -10   4   9     5106.83     4872.47    146.82 o
   1  13  14     5107.02     5017.85    156.19 o
 -17   3  24     5108.06     5076.35    221.28 o
   7   9   4     5111.87     4826.83    157.19 o
 -13  13  19     5113.61     5586.11    307.24 o
 -11   1   8     5122.14     5171.22    176.13 o
  -2  16  19     5125.20     5079.95    196.38 o
 -18   0  28     5127.87     5121.99    263.84 o
  19   7  18     5131.04     5300.95    215.87 o
  -2  18   3     5132.04     4976.74    231.90 o
 -12   8  11     5132.16     4869.01    201.70 o
 -18  14   6     5132.37     4932.97    261.31 o
  19  11  10     5135.97     5248.31    219.09 o
   2  10  25     5136.21     5172.22    198.04 o
   1  19  12     5137.02     4917.91    393.99 o
   1  11  23     5138.53     4891.59    202.37 o
  23   9   8     5138.57     5250.51    246.21 o
  -5  13  21     5140.09     5305.54    196.03 o
  -7   9  16     5142.62     5085.08    183.07 o
 -19   3  10     5144.35     5027.71    187.57 o
 -15   5   6     5149.66     5124.79    186.86 o
   6  16  19     5151.84     5331.20    201.11 o
  16  10  22     5152.69     5210.13    212.03 o
  17   7   2     5153.75     5029.11    186.96 o
  10  16  13     5158.41     4909.52    182.25 o
  12   2  14     5159.18     5214.07    169.34 o
  12  14  16     5163.20     5408.48    196.87 o
   4   2   7     5165.41     4874.87    122.77 o
 -12   6  30     5166.93     5067.69    258.41 o
 -12   6   6     5167.45     5217.66    168.19 o
  25   7   8     5171.52     5262.50    236.79 o
  23  11   2     5174.13     5560.26    307.40 o
 -20   6   1     5176.72     5206.74    221.01 o
 -16  16   3     5178.11     5114.19    286.17 o
  14  14   4     5178.51     5096.14    202.69 o
  20  12   6     5178.72     5423.81    343.09 o
   4   8   9     5180.15     5170.49    151.01 o
  16  16   3     5180.45     5020.78    248.66 o
 -10   2  13     5181.43     5262.44    169.94 o
   2  20   1     5185.13     5021.85    284.19 o
   9   5  20     5193.06     5207.94    168.67 o
  13   7  16     5194.53     5161.03    201.04 o
  -3   3  33     5194.60     5112.19    239.87 o
  17   9  20     5194.93     4986.80    200.36 o
 -12   8  23     5195.83     5061.76    266.41 o
  -3   5  12     5196.10     5158.10    165.77 o
  15  15  14     5198.70     5202.74    209.38 o
 -21   9  19     5201.02     5264.50    398.37 o
  -9   3  25     5201.40     5466.58    218.45 o
   8  16   5     5202.63     5108.06    188.29 o
   2   2  15     5202.95     5357.31    150.84 o
   1   9   5     5204.11     5264.90    132.22 o
 -23   5   3     5204.78     5115.46    217.72 o
  12  12  18     5204.93     5237.12    200.74 o
 -12  12   3     5204.95     5294.08    225.94 o
 -10  12   7     5206.59     5129.32    246.69 o
 -11   7  14     5207.66     5337.26    212.86 o
  -9  17  12     5210.71     5374.77    291.58 o
  14  10   1     5215.04     5256.91    261.09 o
  -4  18  11     5218.95     5069.69    233.76 o
  18  14   3     5219.76     5098.40    226.45 o
  20  14   7     5223.43     5732.95    850.45 o
   6   2  11     5225.29     5201.87    151.01 o
  13   9  14     5225.69     5385.03    208.02 o
  26   8   0     5228.97     5465.91    247.59 o
   7  15  17     5228.99     5171.96    185.89 o
 -17   9   7     5232.14     5133.78    266.71 o
 -21   3   2     5234.44     5281.36    185.86 o
   8  14  14     5236.17     5558.33    184.22 o
  16  14   5     5236.20     5431.54    222.89 o
   4   4  11     5236.38     5094.60    150.08 o
  10   6   1     5239.05     5087.14    168.02 o
   5   1   4     5239.69     5088.01    147.99 o
  -1  17  12     5242.13     5459.92    235.33 o
  21   9  16     5243.03     5219.26    231.22 o
 -15   9  27     5243.12     4977.87    784.67 o
  -6  14  16     5243.93     5249.98    207.05 o
 -11  17  14     5243.94     5475.84    470.98 o
  -1  17  14     5244.06     5150.24    222.54 o
 -10  12  26     5246.99     5335.19    255.71 o
   3   9  16     5251.20     5127.58    170.31 o
  11  17  12     5254.23     5196.81    261.47 o
 -15   1  29     5254.99     5487.37    296.77 o
  24  10   5     5255.68     5335.59    331.55 o
 -16   6  22     5257.11     5430.67    259.27 o
  -3   7  28     5258.57     5305.48    204.79 o
 -18  14  11     5260.98     5369.04    261.22 o
   2   4   8     5261.99     5155.10    138.51 o
  12   8  25     5265.61     5463.38    213.49 o
  13   9   4     5271.49     5371.37    287.61 o
 -11   5   6     5271.74     5124.99    184.35 o
   7   3   6     5272.03     4991.33    152.20 o
  11   3  11     5277.01     5015.45    172.24 o
 -16   8   7     5277.88     5068.95    232.80 o
   6  18   7     5281.69     5373.30    230.33 o
  -1   5  27     5282.28     5387.36    198.99 o
  -9   7  26     5283.27     5197.88    215.78 o
  18   8  15     5284.18     5186.42    222.86 o
 -21  11   1     5286.71     5653.34    274.84 o
  -7   9  24     5287.66     5163.96    214.70 o
  16   8   4     5288.63     5312.61    176.36 o
 -16  12  16     5291.54     5559.86    278.66 o
 -18  14   5     5292.17     5157.97    312.48 o
 -14  14   2     5293.99     5408.75    224.53 o
  -5  11  25     5295.45     5323.87    202.54 o
   3   7  28     5295.69     5032.84    225.66 o
 -17   1  13     5298.66     5204.01    219.52 o
   6   6  15     5300.10     4958.15    161.55 o
 -19   9   6     5300.69     5310.07    279.38 o
  16  14   0     5300.80     5160.70    190.24 o
   2  14  24     5308.98     5171.03    219.87 o
  27   1  11     5310.82     5430.87    281.34 o
 -11  11  26     5312.86     5169.89    249.05 o
   3   5  29     5315.44     5231.26    211.34 o
  -7  11  20     5316.15     5259.77    210.31 o
  -3  11  28     5319.67     5152.90    222.74 o
  -6  18   7     5319.69     5177.49    360.18 o
   8  18  11     5322.34     5333.39    227.76 o
 -20  12   7     5329.01     5569.32    323.16 o
   1   7  14     5331.70     5416.94    165.50 o
  17  11   3     5334.30     5381.37    350.98 o
  19   9   4     5336.25     5722.89    214.01 o
 -15  13  12     5337.00     5508.96    276.64 o
   9  11  26     5338.17     5294.55    219.27 o
   9  11  24     5338.83     5226.86    220.12 o
 -22  12  13     5339.20     5274.43    346.49 o
  12   8   2     5341.25     5375.30    182.98 o
   4   8   6     5342.63     5200.54    146.14 o
  -4   6  23     5344.46     5211.60    208.29 o
   6  16   3     5345.80     5291.02    195.96 o
  -2  10  28     5346.67     5365.18    224.48 o
 -13   9  17     5351.52     5316.74    226.95 o
   2  18   9     5351.71     4916.84    266.18 o
   7  19   2     5355.57     5029.24    237.87 o
 -20   6  11     5361.63     5407.68    230.72 o
 -16   6  26     5363.59     5436.47    223.57 o
 -20  10  17     5370.93     5173.89    325.25 o
   7   7  20     5371.44     5570.39    207.27 o
   6  14   1     5372.11     5319.14    198.13 o
 -19   5  21     5372.27     5481.51    397.37 o
   3   1   2     5372.90     5443.66    153.25 o
  -7  19   4     5377.98     5614.03    255.49 o
 -15  15   4     5377.99     5220.60    290.19 o
  19  13   4     5379.14     4811.11    440.21 o
 -16  10  21     5381.68     5490.03    344.40 o
  -8   8  27     5381.98     5494.43    228.10 o
  -1   5  18     5382.28     5316.00    170.26 o
  -3  13  22     5383.72     5482.44    213.14 o
 -16   8  26     5384.35     5567.65    414.75 o
  -6  10  30     5387.50     5343.65    232.87 o
  -9   7  25     5389.63     5567.32    219.30 o
 -13  11  24     5392.48     5933.30    319.58 o
 -27   3   5     5392.48     5338.52    227.90 o
   9  13  20     5392.49     5448.99    224.38 o
  -1  15   5     5393.17     5332.46    193.57 o
   2  12  16     5395.43     5421.01    186.02 o
  20   2  22     5395.79     5655.13    242.05 o
  14  12  17     5396.64     5501.89    202.61 o
  -3   5  27     5399.36     5478.44    231.51 o
  -9  17   9     5399.68     5549.13    439.79 o
 -17   5  20     5400.73     5595.17    235.33 o
   8   8  21     5403.14     5437.00    221.93 o
  21   9  15     5403.53     5429.27    235.48 o
 -13  11  25     5407.39     5718.43    356.82 o
   5  19   4     5417.05     5394.49    218.75 o
  10   8  27     5423.77     5368.84    213.12 o
  14   6  17     5424.55     5473.64    205.07 o
  -8   6   9     5440.70     5533.41    169.33 o
  -7   9  30     5441.15     5356.78    286.53 o
   2  12  23     5442.73     5435.87    217.24 o
  -7  19   6     5446.02     5757.07    445.35 o
   0  12  17     5449.09     5416.28    188.05 o
  -4   8   6     5449.71     5329.93    167.08 o
 -23  11  10     5449.81     5266.30    334.86 o
 -17   9  17     5451.89     5327.13    293.33 o
  21   7   3     5454.60     5281.69    201.60 o
  -7   7  16     5455.05     5271.23    178.06 o
   7  11  10     5455.78     5338.92    168.83 o
   2  10  26     5456.06     5380.30    206.39 o
  17   3   4     5457.43     5397.02    191.38 o
   9  15   4     5457.92     5517.82    176.57 o
  -6   6  15     5459.36     5751.81    189.31 o
  14  16  11     5461.64     5390.03    226.78 o
 -16   8  22     5461.66     6033.77    318.41 o
  12  14   5     5464.06     5494.90    217.35 o
 -10  16  17     5472.71     5018.12    335.75 o
  -2   2  10     5477.09     6188.61    174.59 o
   0  10   7     5478.24     5220.06    135.53 o
 -20  10  20     5478.69     5357.85    339.58 o
  19  11  15     5479.24     5322.53    230.70 o
  -7  11   7     5481.78     5888.66    259.16 o
  -5   5   6     5482.94     6073.35    159.15 o
 -11   3  28     5488.19     5700.51    358.83 o
  22  10   4     5493.10     5855.75    393.58 o
  -5   9   2     5496.55     5650.27    143.90 o
  12  12   2     5498.18     5505.16    205.53 o
  10  14   4     5500.40     5442.46    210.17 o
   6  12   1     5505.12     5556.93    154.72 o
 -11   5  13     5507.17     5788.65    184.29 o
  16  12  14     5507.86     5706.10    219.99 o
 -26   4   4     5512.08     5752.41    243.36 o
  -7   7  20     5514.11     5392.43    191.72 o
  28   4   4     5514.25     5388.83    308.57 o
  -1   9  20     5515.54     5505.82    187.89 o
 -20   8   6     5517.78     5563.59    286.66 o
   5   9   9     5518.11     5215.86    165.28 o
 -16   4   8     5518.73     5355.45    320.61 o
 -14   8  25     5520.51     5547.67    294.53 o
 -20   4   5     5523.93     5501.36    206.96 o
 -15   7  12     5524.03     5501.63    659.66 o
  11  13  18     5524.42     5205.34    204.08 o
  -9  13   2     5527.94     5742.55    232.21 o
 -19   9  20     5532.70     5664.46    340.93 o
   0  14  20     5538.28     5432.67    198.16 o
  11   3   6     5540.53     5720.69    163.81 o
 -14  10  21     5541.23     5353.58    287.22 o
   1  11  27     5542.28     5547.87    225.49 o
  10  18   3     5545.04     5352.58    237.56 o
  12   6   9     5545.18     5562.19    182.25 o
  -2  12   6     5550.23     5558.66    183.40 o
 -12  10  25     5552.11     5422.54    250.89 o
  19   3   5     5558.55     5617.69    205.69 o
 -13  17  10     5560.09     5464.25    411.50 o
 -13   1  23     5560.55     5559.59    193.16 o
  11   5   0     5560.94     5389.96    161.31 o
 -25   9   7     5562.45     5934.57    291.13 o
 -25   5   9     5563.74     5593.44    240.10 o
   9   5   4     5563.95     5522.41    153.51 o
 -13   9  23     5566.14     5583.44    288.83 o
 -11  13  10     5566.38     5671.52    338.93 o
 -12   4   1     5572.64     5817.97    208.88 o
 -13  13  22     5573.33     5735.95    321.86 o
   3  13   2     5580.24     5627.02    196.26 o
   5   3  24     5580.98     5580.71    203.20 o
   9  15   8     5585.54     5572.32    185.23 o
   9   3   2     5585.97     5394.29    145.70 o
 -13   7  22     5586.25     5847.55    245.29 o
   3   3  14     5589.09     5464.65    161.36 o
  13  11  22     5594.61     5648.40    231.09 o
  12  18   1     5598.40     5363.78    280.91 o
 -24  10  10     5599.74     5502.16    336.41 o
  -3   9   9     5602.45     5803.31    165.14 o
  16  10   5     5604.16     5325.27    224.16 o
  16   8  11     5604.77     5406.95    201.76 o
  14  14  13     5605.08     5570.12    216.37 o
 -24  10   9     5606.51     5475.24    334.65 o
  -1  15  15     5608.64     5620.16    176.01 o
  -3  17  16     5609.38     5614.16    254.81 o
   7   9  26     5613.31     5629.68    226.34 o
 -19  11   9     5619.21     5622.09    364.29 o
  -6   2  32     5620.54     5516.55    241.50 o
   6  14  22     5621.55     5823.30    232.31 o
 -17  13  15     5631.41     5383.23    283.84 o
   7   7   6     5631.61     5477.97    336.16 o
  13   9   8     5634.27     5824.03    206.44 o
  17  13   3     5637.29     5405.82    221.54 o
  14  14   2     5637.53     5620.16    226.41 o
 -17   7   5     5638.72     5853.48    265.11 o
  -9   1  33     5639.52     5898.05    248.74 o
   5  11  17     5642.10     5578.05    174.80 o
   3   7  29     5645.31     5844.49    251.76 o
  -3  15  17     5646.73     5760.60    185.45 o
  -1  15  17     5648.87     5723.29    184.37 o
 -12  16   7     5649.56     5616.29    313.25 o
 -17  13  14     5649.70     5380.30    276.80 o
  10  10  27     5653.29     6085.14    226.44 o
 -14  12  15     5653.55     5490.37    248.53 o
  11  15   3     5653.86     5739.08    182.54 o
   9  11  21     5654.45     5666.06    215.11 o
   7   5  10     5655.39     5852.02    160.13 o
   7  11  25     5656.08     5642.08    236.61 o
  15  13   7     5658.55     5556.26    333.13 o
  12  10   2     5658.87     5358.85    221.97 o
  22  10  13     5663.35     5897.92    249.35 o
   5  11  21     5669.71     5564.86    199.47 o
  16  14   9     5671.12     5673.39    258.59 o
   0   0  34     5672.14     5710.37    352.29 o
 -13   5  15     5674.60     5470.25    222.39 o
  20   8  13     5675.10     5706.97    228.01 o
 -18  16   3     5678.34     5702.97    291.21 o
  14  14  10     5679.69     5703.77    202.48 o
  18   6   4     5688.62     5625.95    195.52 o
 -12  14   8     5689.87     6029.98    431.05 o
  17   3   2     5690.62     5756.61    186.74 o
  -2  14  13     5693.17     5864.08    174.87 o
   4  18   5     5695.15     5585.44    218.00 o
 -16   4  13     5697.06     5408.22    227.86 o
   4   4  20     5697.53     5715.90    175.37 o
  -7   7  24     5698.32     5916.31    229.01 o
 -27   7   5     5700.79     5602.63    259.59 o
  22   8   5     5703.11     5781.72    257.11 o
  11  13   0     5704.46     5930.70    210.75 o
  11  13   9     5710.84     5741.82    182.41 o
   0  14   8     5712.30     5551.20    189.64 o
  19   3  11     5716.83     5620.02    209.56 o
 -16   8  16     5721.13     5804.58    509.20 o
   3   3  31     5723.31     5535.14    248.58 o
   8  12  15     5726.16     5898.79    195.03 o
   6  16   7     5727.22     5694.71    210.89 o
 -11  17   6     5727.27     5817.70    326.18 o
  18  10  20     5727.83     5725.36    233.51 o
 -29   1   3     5729.15     5797.98    292.52 o
 -16  12   6     5730.29     5740.82    262.38 o
  18   2  10     5736.58     5603.50    201.02 o
 -13   7  27     5737.45     5659.60    260.71 o
 -12  14  14     5746.59     5769.73    309.29 o
 -11   9  26     5752.38     6118.59    267.91 o
  11   9  16     5753.13     5773.60    190.73 o
  12   0  26     5755.00     5695.98    238.35 o
  21  11   8     5757.56     5836.63    250.40 o
  -8  18  11     5762.58     5799.31    299.90 o
  -4  10  12     5765.84     5648.34    172.07 o
  11   5  29     5766.86     5768.80    237.37 o
  18   4   2     5767.12     5855.88    235.43 o
  -7   5  17     5767.86     5688.51    179.85 o
  13  17  10     5769.95     5582.84    223.30 o
  12  16   9     5772.08     6067.15    244.38 o
   9   9   4     5779.96     5749.94    165.02 o
 -24   8  12     5782.77     5649.00    447.33 o
 -15   9  25     5784.38     6260.10    436.83 o
  -4  12  28     5785.36     5711.43    242.29 o
   3  13  16     5787.87     5960.62    183.44 o
 -19  13   3     5788.69     5838.09    291.87 o
 -17  11  23     5801.13     6136.64    658.41 o
 -20   6  17     5803.18     5623.15    407.34 o
 -19  11   5     5803.24     5755.54    427.90 o
 -14   6  15     5803.72     5730.22    238.00 o
  -3   1  33     5807.29     5911.78    233.91 o
 -19   5  10     5807.47     5754.34    230.03 o
  -5  15  22     5810.83     5757.94    211.89 o
  -3   5  29     5814.57     5956.95    228.25 o
  -3   3  20     5815.20     5603.83    182.17 o
  20  12   4     5818.91     5957.02    805.14 o
   1  17  10     5820.58     6049.83    235.62 o
 -24   2  22     5823.89     5715.30    272.69 o
 -12   6  17     5826.91     5712.43    207.56 o
   6   2  25     5831.10     5966.75    226.75 o
   6   8  17     5837.41     5906.98    199.43 o
   4  14  11     5839.29     5903.58    174.38 o
  -7   9  29     5839.81     5744.01    268.10 o
 -15  13  18     5840.00     5995.20    311.60 o
  17   3  25     5840.89     5889.79    232.76 o
  -5  13  15     5841.87     5771.33    194.66 o
 -28   6   6     5842.84     5687.05    293.55 o
  17   7  12     5843.30     5989.73    217.72 o
 -15   9   5     5844.48     5870.34    267.69 o
   4  14   8     5845.24     5743.61    169.96 o
  12  10  19     5846.21     5756.34    202.32 o
  21   3   5     5847.92     5860.48    222.31 o
  17  13  11     5848.52     5870.20    340.67 o
  13   9  11     5848.67     5946.36    211.08 o
 -11   5  28     5850.38     5875.14    222.64 o
  17   9   8     5855.22     5748.54    270.15 o
  -8   6  21     5862.41     5825.57    197.69 o
  15   5  16     5864.77     5982.47    211.27 o
 -23   7   4     5866.67     5968.68    266.76 o
  20  10  10     5867.95     5649.60    231.77 o
   5  13  14     5872.81     6061.42    193.97 o
   0  12  21     5876.76     5972.88    216.97 o
 -26   8   3     5884.72     5797.38    286.30 o
   8   6  28     5889.48     5833.09    230.20 o
 -16  16   1     5889.96     6268.43    313.53 o
   2  12  15     5899.63     6061.62    190.38 o
  -8  12  24     5901.49     5816.64    241.50 o
  18  12   9     5903.57     5732.29    266.54 o
  13   9  21     5904.65     5616.89    213.23 o
  -4  12  18     5911.79     5789.52    201.03 o
   7   3  18     5913.01     5869.27    171.48 o
  -7  13  16     5913.41     6040.30    275.72 o
 -16   8  21     5914.61     6140.98    317.24 o
  -5   9  24     5917.95     5682.85    270.87 o
   2  14   0     5922.41     5987.27    203.47 o
  -3  15  20     5926.09     5823.97    207.25 o
  -4   4  25     5926.56     5875.73    230.25 o
   4   4   7     5942.20     5788.92    147.11 o
  -6  14   6     5944.36     5912.98    223.99 o
   3   5  12     5947.50     5654.27    172.68 o
  -1  11  29     5949.58     5718.96    238.55 o
  -1   3   4     5949.61     6095.20    158.87 o
 -16  14   7     5951.59     5974.21    263.14 o
  -2   4  23     5954.30     6028.91    222.93 o
  -5  15   6     5955.10     5686.32    226.32 o
   5  11  27     5960.22     5930.10    231.52 o
  -2   6  25     5960.56     6125.05    225.81 o
  17  11  12     5964.05     6060.96    239.29 o
 -16   4  22     5964.67     5852.82    236.58 o
  10  10  21     5966.42     5773.26    217.93 o
   9   3   8     5969.61     6117.06    176.30 o
 -21   9   8     5970.17     5941.63    317.59 o
  19   7  21     5974.19     6015.92    222.05 o
  -8  14  23     5976.35     5986.20    227.70 o
  -2   8  19     5977.93     5962.48    212.36 o
  15   9  10     5980.23     5923.44    229.15 o
 -17  13  18     5984.24     5756.74    343.59 o
   7  15  12     5988.19     6015.85    186.94 o
  14   8  17     5990.84     6097.53    222.23 o
 -22   4  24     5991.19     5908.18    298.94 o
 -11  13   6     5991.37     6124.79    285.01 o
 -16   0  22     5992.28     5708.90    258.17 o
  16  10   3     5994.24     5625.09    217.51 o
   4  10   6     5996.89     5995.86    159.90 o
   0  16  11     6001.72     5789.85    211.27 o
  -2   8  29     6002.69     5834.23    231.08 o
 -26   2   8     6010.43     5957.89    221.66 o
  11  15  15     6013.08     6296.68    210.70 o
   0  10  21     6015.45     5671.12    206.90 o
 -13   5  12     6015.49     5796.58    245.66 o
   6  14  23     6015.74     6033.84    237.87 o
 -27   7   3     6017.59     5955.35    285.86 o
   8  18   9     6021.00     6035.57    238.41 o
 -11  13  17     6021.09     5862.21    296.03 o
   1   3  12     6021.71     6238.72    189.53 o
   0   8   7     6023.58     5999.99    152.61 o
   3  13  15     6025.43     6098.73    183.06 o
 -19   5   2     6025.45     6198.74    232.64 o
  28   0   4     6030.45     5808.51    749.40 o
 -24   8  16     6033.88     6102.33    356.94 o
 -22   0  20     6034.27     5724.29    380.22 o
  16  10   6     6036.17     5884.80    201.74 o
   8  16   8     6037.07     6103.86    210.90 o
   5  17  10     6039.58     5908.18    227.73 o
  24   6   4     6042.65     6309.01    265.84 o
  -7   5  11     6045.32     6224.53    185.07 o
  19  15   0     6047.81     6292.75    401.43 o
 -15   3  23     6047.86     6315.27    214.97 o
  -8  12   3     6049.01     5965.88    254.09 o
  20  12  12     6050.80     6259.50    276.28 o
   2   6  20     6054.13     5999.53    191.89 o
  -9   9  21     6062.21     6163.70    238.43 o
 -14   8  24     6063.80     6254.91    305.00 o
 -16  14  12     6066.91     6099.47    347.34 o
  10   8  14     6068.00     6219.33    191.15 o
  28   2   4     6072.72     6050.23    314.16 o
  18  10   4     6073.45     6316.87    330.46 o
   0   8  29     6075.42     6230.85    241.67 o
 -18   6  23     6080.33     6103.06    261.65 o
 -22  10  13     6081.19     5984.27    341.13 o
  26   4   2     6083.61     6435.86    260.14 o
  -1  13  13     6084.47     6020.78    175.85 o
   1   9  13     6086.27     6059.02    182.53 o
 -12  14   7     6086.28     6226.12    526.35 o
 -25   5  19     6088.82     5985.54    274.45 o
  17  11  17     6088.97     6004.72    220.36 o
  20   8   7     6089.29     6054.76    227.74 o
  15   7  16     6091.10     6094.27    229.97 o
  18   8   8     6091.35     6192.01    216.09 o
  14  14  17     6097.24     6113.59    248.85 o
   9   9  26     6112.11     6083.14    217.68 o
 -19   7  14     6113.76     6187.28    313.18 o
  17  11   9     6116.22     5829.83    268.67 o
  10   6  16     6117.49     6200.14    187.71 o
  -5   5  22     6118.55     6101.20    224.40 o
 -25   9   1     6118.55     6049.16    314.43 o
  -8   6  23     6125.26     6035.17    210.51 o
 -21   9  16     6126.50     6472.84    356.84 o
   3  11  19     6128.45     6196.81    216.29 o
 -19  13  14     6130.31     5871.60    656.99 o
 -11   9   7     6136.05     6059.96    231.47 o
 -26   4  14     6136.89     6045.23    267.74 o
   0   8  15     6137.39     6393.76    189.09 o
   1   5  22     6137.48     6158.50    201.39 o
  -2  10  29     6138.57     6168.03    249.03 o
  13  11   4     6157.94     6363.64    248.07 o
  17  11  18     6159.81     6297.68    230.78 o
  11  15   6     6160.11     6031.04    200.28 o
  17   5  21     6161.00     6300.55    209.35 o
 -13   1  15     6165.54     5997.00    180.59 o
 -11  13  19     6165.64     6190.15    446.04 o
 -22   8  13     6167.97     5858.48    261.02 o
  14   8   7     6169.18     6264.30    216.68 o
 -22   8   8     6172.37     6662.66    332.62 o
   8   6   4     6178.51     6416.81    198.21 o
   0  16   5     6181.33     6314.40    220.93 o
   0  18   5     6185.85     6180.09    228.58 o
 -23   3  11     6189.23     5916.51    236.49 o
  -7   5  16     6197.74     6037.37    208.07 o
  -1   9  25     6197.97     6020.65    213.57 o
   4   2  13     6201.56     6186.88    167.10 o
 -20  10   8     6202.09     6349.45    325.31 o
 -22   8   7     6203.02     6369.90    319.35 o
  22   0  18     6203.70     6377.90    310.94 o
   6   0  26     6209.37     6294.75    287.51 o
 -17  11  12     6210.21     6205.00    293.84 o
   3   1   5     6211.02     6466.45    149.78 o
 -13  13   1     6212.25     6276.43    213.69 o
  -8  12   7     6216.35     6325.33    251.01 o
  -1  11  10     6220.33     6276.03    174.10 o
 -22  10  10     6225.63     5980.87    335.99 o
 -21   7  14     6226.36     6143.17    323.74 o
   3  15  22     6227.74     6272.36    227.32 o
 -11  11   9     6232.69     6630.61    314.00 o
 -17   7   8     6239.51     6395.69    208.78 o
  -9  13  14     6241.20     6337.39    295.40 o
   2   8  22     6244.69     6318.07    212.12 o
  -2   8  32     6246.94     5950.96    259.41 o
   5  17   4     6248.83     6038.24    220.62 o
 -23   7   3     6249.89     6469.38    341.03 o
  16  10  20     6250.54     6104.06    223.78 o
  10   6   7     6251.29     6437.60    191.85 o
  24   2   4     6251.32     6178.35    234.28 o
  -6  14  10     6251.75     6448.59    218.72 o
   4   0  34     6253.54     5800.98    322.76 o
  14  10  22     6255.51     6072.88    224.75 o
 -15  17   4     6255.53     6297.08    482.56 o
 -12  10   6     6257.57     6030.31    260.59 o
   9   5  18     6261.73     6092.40    192.07 o
   5  13  20     6266.75     6445.39    232.49 o
 -21   9  10     6276.66     6847.88    342.75 o
  -4  14  17     6277.77     6441.53    207.07 o
  -7   5  26     6278.19     6293.55    245.11 o
 -10  10  17     6282.10     6292.68    220.13 o
   8  10  28     6282.56     6193.48    228.03 o
  10  16   9     6283.41     6330.06    261.21 o
  -7  13  15     6284.15     6106.53    548.18 o
   5   5   8     6284.39     6062.96    163.81 o
  -3  17  14     6286.76     6604.50    269.59 o
 -20   4  12     6288.43     5923.44    218.01 o
  -2   8  23     6288.83     6164.69    207.15 o
  26   8   2     6289.96     6417.94    277.50 o
 -10   8  29     6293.10     6901.19    286.13 o
  25   7   9     6296.40     6252.04    261.78 o
  -3   7  20     6297.08     6267.23    211.53 o
  24   4  10     6297.74     6381.36    233.19 o
   3  11  14     6300.09     6394.62    198.83 o
 -17  13   4     6300.33     6513.55    366.75 o
  -2  12  22     6301.43     6253.44    228.35 o
   3  11  21     6301.66     6155.57    209.86 o
  -7  15  10     6301.95     6412.35    219.82 o
   6  14   4     6305.42     6021.38    201.63 o
  10   6  30     6308.05     6377.10    255.75 o
  -3   5  33     6308.76     6484.37    258.22 o
   7  11   7     6310.12     6046.37    173.07 o
 -21   9   2     6310.82     6411.55    236.44 o
  20   8   6     6312.51     6342.92    310.69 o
  -7  11  23     6312.98     6285.09    266.60 o
   3   3  29     6313.48     6403.08    254.92 o
   6  12   6     6316.88     6147.64    172.91 o
 -10  18   5     6319.83     6385.30    513.07 o
 -24   0  22     6321.17     6364.17    350.35 o
 -12  12   8     6324.23     6553.33    333.24 o
   5   7  15     6329.41     6145.57    190.09 o
  -9  13   5     6335.28     6554.79    372.95 o
  11  15  10     6336.53     6087.34    190.85 o
  21  11   7     6337.91     6781.92    500.96 o
  -7   7  30     6342.13     6556.19    275.33 o
  10  12  20     6345.72     6349.72    233.47 o
   8   8  23     6347.05     6288.89    229.08 o
 -12   8  30     6348.87     6464.18    278.98 o
  -5   1  24     6349.65     6219.66    213.37 o
  15  11   7     6350.93     6362.58    216.17 o
  15   5   1     6352.18     6629.15    200.26 o
  -8  14  12     6352.33     6101.87    284.14 o
 -12  16  11     6357.69     6377.43    331.31 o
 -19  13   9     6358.15     6865.87    362.57 o
   1   1  18     6361.36     6008.26    187.75 o
  19   1  13     6362.59     6285.36    263.81 o
 -23   7  10     6363.69     6542.33    331.26 o
  -3  13  26     6364.41     6465.98    253.06 o
  -5  11  12     6369.16     6430.80    204.03 o
  -8  14  17     6371.00     6508.42    323.56 o
  -3   5  10     6372.18     6117.32    194.70 o
 -22   8  10     6373.44     6707.97    334.64 o
  12   6  11     6376.31     6326.20    201.21 o
  19   7  12     6377.19     6375.30    250.10 o
 -10  14  17     6378.34     6110.06    308.99 o
 -13   9   1     6381.86     6451.86    430.80 o
 -18   8  24     6387.87     5864.21    310.94 o
  -4  16   2     6394.27     6293.02    272.45 o
 -16   6   3     6397.78     6364.31    332.07 o
  20  10   6     6399.15     6621.49    536.00 o
   0   4  34     6399.76     6448.66    249.26 o
  -5  11  27     6403.04     6386.23    235.09 o
  -3   7  33     6405.10     6571.92    253.70 o
 -12  12  25     6406.05     6561.32    314.31 o
  -5  11  11     6406.55     6244.91    197.85 o
  -3   9  26     6409.12     6479.17    238.25 o
  -3  19   8     6409.33     6185.02    294.74 o
 -15   9  24     6409.72     5951.82    424.17 o
 -22   0   6     6410.11     6533.07    240.74 o
  14   8  25     6412.92     6517.48    230.03 o
   6  16  17     6414.49     6492.96    215.93 o
 -20   4   3     6415.62     6589.51    211.84 o
 -10  10  28     6420.35     6531.54    288.48 o
   8  10  26     6421.52     6179.95    233.94 o
 -22  10   1     6424.00     6405.28    271.18 o
   6  10  23     6429.67     6346.59    238.97 o
  -9   7   8     6430.81     6364.64    206.35 o
  -8  12  14     6431.54     6510.95    295.37 o
 -19   5  13     6435.33     6339.12    298.47 o
 -19   5  19     6436.03     6531.87    271.12 o
   1  11  29     6436.13     6016.52    245.83 o
  13  15   8     6440.93     6516.02    299.46 o
 -17  11  11     6442.16     6593.70    301.47 o
  -9  11  10     6443.71     6661.86    726.52 o
 -21  11  11     6450.74     6211.93    345.88 o
   9  15  18     6450.98     6559.52    225.13 o
  23   9   2     6453.44     6351.98    263.78 o
   8   8  18     6456.47     6362.04    200.80 o
 -17  15  12     6460.26     6673.32    359.29 o
   5   5  15     6460.74     6326.73    194.24 o
 -10   4  13     6462.02     6542.93    198.32 o
  15   9  22     6474.28     6629.15    233.52 o
  -7  15   7     6478.30     6532.67    278.60 o
  -6   8  21     6479.82     6365.17    225.94 o
 -10   0  16     6482.30     6401.42    300.89 o
  13  15  13     6482.69     6806.58    228.45 o
 -17   7  12     6483.44     6340.72    297.31 o
   3   5  31     6485.52     6769.26    253.56 o
  -4  10  17     6487.64     6699.31    241.36 o
 -23   9   5     6490.39     6574.31    290.78 o
 -22  10   8     6490.93     6403.95    336.76 o
  -1  11  19     6494.54     6525.48    218.70 o
   7   3  12     6495.95     6471.11    176.03 o
 -10  16   3     6501.84     6639.94    444.72 o
 -13   7   2     6501.93     6357.05    219.97 o
  -7   9   5     6505.17     6589.17    250.70 o
   3  15   6     6506.99     6651.74    221.17 o
  -1   7  12     6507.82     6799.25    200.69 o
   0  10  29     6508.36     6423.47    240.17 o
   2   6  27     6509.33     6342.12    226.89 o
  -6  14  21     6510.87     6271.10    217.42 o
  -2   6   9     6511.52     6754.61    198.68 o
  14  12   8     6511.66     6427.54    272.46 o
  -1  13  15     6514.44     6729.29    203.42 o
   7   1   2     6515.02     6549.46    153.20 o
   5   9  21     6516.33     6396.16    250.44 o
  11  15   1     6521.20     6711.97    259.01 o
  20  10   1     6526.05     6451.39    235.07 o
  -8   2  15     6526.99     6404.35    193.61 o
 -12  14  17     6528.56     6738.62    326.43 o
  26   8   6     6532.79     6332.86    321.97 o
  15  17   2     6533.89     6629.42    290.88 o
   8  12  21     6537.69     6596.37    232.24 o
   1  11   8     6541.65     6700.64    170.99 o
  15   5  20     6542.50     6571.52    208.12 o
 -11   9  23     6547.17     6467.05    257.88 o
  20  12   1     6548.11     6598.70    266.06 o
  -6   4  17     6551.46     6433.60    205.38 o
  -5  13   2     6552.20     6522.28    222.16 o
  20  14   6     6552.20     6814.57    877.04 o
  17  11  20     6553.20     6854.55    247.42 o
 -23   3  15     6553.87     6577.85    250.98 o
  -4   4   6     6555.05     6588.77    166.42 o
 -19   5  14     6564.28     6598.83    279.53 o
 -10  18   3     6565.05     6553.33    412.72 o
 -15  17   6     6566.63     6490.03    524.00 o
 -17   9  14     6570.17     6035.44    359.68 o
   8  14  15     6572.99     6389.16    203.97 o
  -4  14  11     6582.96     6727.96    207.48 o
  -3   5  21     6585.49     6554.33    240.12 o
  20  10   3     6589.24     6741.28    386.65 o
  13   7   3     6592.39     6529.34    194.94 o
  -2  12   1     6596.84     6458.25    185.15 o
 -24   2   6     6601.08     6741.95    229.82 o
  21  13   4     6602.08     6901.85    464.89 o
 -24  10   1     6605.45     6546.27    326.48 o
  -6  16  19     6610.35     6812.57    259.65 o
   8   4   9     6611.44     6477.11    177.51 o
 -20  14  11     6611.62     6635.61    369.18 o
   4   8  18     6611.92     6594.90    214.82 o
   5  15  22     6613.21     6438.86    232.09 o
 -10   4  24     6614.05     6717.96    237.97 o
  -9  13  17     6614.18     6343.32    345.36 o
  20  14   1     6617.28     6614.36    320.15 o
   3  13  24     6618.71     6941.16    277.27 o
   1   5  14     6621.81     7001.79    200.65 o
  -1  19   6     6622.87     6582.51    274.57 o
 -22   4   5     6623.67     6576.25    238.35 o
 -21  11   4     6624.14     6417.34    295.22 o
 -10   2  17     6625.00     6352.05    192.95 o
 -18   6  15     6625.71     6371.70    308.55 o
 -28   4   6     6626.73     6762.60    275.98 o
  -6   0  34     6631.59     6777.93    357.16 o
   5  13   0     6635.36     6643.74    226.05 o
 -19  11  20     6636.08     6805.91    523.08 o
 -10  10  15     6639.12     6642.07    251.84 o
  18   6  24     6640.24     6755.27    235.24 o
  16   8  16     6642.59     6584.91    247.17 o
   9  13   9     6643.41     6952.49    227.73 o
  -8   4   5     6645.19     6601.23    190.73 o
  15  11  13     6646.33     6635.01    245.19 o
 -14  10  15     6651.40     6915.84    267.09 o
 -17   9   4     6653.97     6617.56    246.62 o
  -5   5  24     6654.74     6427.94    242.20 o
  17   9   0     6657.36     6606.30    248.79 o
   5  15  14     6662.86     6719.96    204.77 o
  -9  13  11     6666.26     6591.84    362.43 o
  19   3   4     6666.75     7036.44    235.84 o
  -7   9  11     6667.47     6709.97    208.83 o
  13   5  10     6671.34     6342.12    197.15 o
  14  10  11     6672.26     6636.54    267.27 o
  14   2   5     6672.29     6584.64    203.31 o
   1   3  19     6674.91     6805.24    210.16 o
   6   6  19     6677.41     6565.92    231.57 o
  18   0  10     6677.62     6781.26    344.85 o
   9  17  14     6678.15     6860.54    254.88 o
 -13  15  13     6678.69     6592.64    719.76 o
 -13  11  16     6679.00     6521.88    266.23 o
 -12  16  13     6682.39     6472.51    344.17 o
  12  14  19     6683.70     6558.39    246.30 o
  -3  11   9     6697.56     6795.92    191.91 o
  16   0  28     6698.84     6755.94    419.60 o
  -1   9  15     6699.59     6626.42    202.09 o
  16   8  17     6700.57     6497.43    250.26 o
  -9  17   8     6702.78     6700.64    479.63 o
   2  10  14     6703.10     6586.44    201.15 o
   2   8  19     6709.30     6838.56    217.60 o
  11  17   6     6712.02     6633.15    276.86 o
   8  12  20     6713.18     6754.61    231.17 o
  -5  15  13     6714.29     6541.40    214.90 o
 -13  17   8     6717.88     6791.92    668.03 o
   1  15  10     6721.35     6669.32    222.39 o
   0  16  17     6721.63     6887.86    216.91 o
 -23   7  15     6726.78     6700.64    290.99 o
   2  10  22     6729.17     6648.74    224.02 o
   5   5  33     6730.18     6718.63    261.73 o
  21   5  10     6730.48     6726.62    229.83 o
   5   9  28     6738.34     6710.63    256.29 o
  -4  16   5     6745.63     6458.98    259.25 o
  -9  17  14     6746.26     6440.60    342.83 o
  12   8   5     6747.49     6374.04    232.45 o
  25   5  11     6749.08     6601.43    264.22 o
  11   7  29     6749.69     6931.83    263.68 o
 -15  11  18     6750.08     6472.98    273.87 o
 -11  15  20     6752.47     6486.70    344.50 o
   3   7  31     6753.09     6401.09    276.90 o
   5   5  16     6755.41     6599.77    204.66 o
   4   6  27     6755.69     6845.89    244.03 o
 -11   7  10     6755.86     6815.90    233.19 o
 -27   1   9     6757.05     7234.32    282.59 o
  -8  12   8     6758.17     6431.40    331.20 o
   7  13  12     6758.69     6903.85    203.38 o
  -8  10  10     6764.99     6989.13    331.06 o
 -13   3   6     6765.25     6779.92    201.38 o
  -7  13  24     6773.78     7009.79    261.62 o
  -4   2   1     6777.71     6631.95    198.70 o
 -16   8  20     6781.95     6805.24    321.61 o
 -13   3   4     6781.96     6875.87    191.22 o
  12   6  21     6782.59     6799.91    215.58 o
   7  19   8     6791.75     6460.32    252.52 o
   3  17  12     6794.93     6791.25    263.06 o
  25   5   3     6805.61     6792.58    285.50 o
  11  17  10     6809.04     7107.73    269.05 o
  10   6  21     6810.69     6883.20    220.30 o
 -11   7  16     6813.33     6859.21    218.27 o
 -19  13   6     6816.20     7344.92    371.13 o
  15  13   5     6819.19     6603.16    287.83 o
   4  16  19     6827.84     6730.62    224.40 o
  -5   5  31     6828.07     7081.08    271.10 o
   5   7  28     6830.75     6563.72    263.69 o
   2   2  20     6831.14     6931.83    223.67 o
   0  20   3     6837.45     7129.05    333.02 o
  -1   7  16     6841.20     6555.19    211.99 o
  -7   3  25     6842.21     6721.96    232.54 o
  -1   7  18     6843.65     6545.87    234.22 o
  13   9  22     6847.94     6764.60    239.99 o
  10  10  14     6850.96     6906.52    206.08 o
  20  12   3     6851.67     7336.92    362.94 o
 -10  14  14     6854.78     7456.18    815.84 o
  19   7   6     6856.97     6591.97    230.68 o
  12  14   7     6859.26     6937.83    244.00 o
  23   9  11     6862.28     6861.88    267.11 o
 -27   1   5     6863.56     7016.45    307.18 o
  14   2  26     6863.63     7086.41    248.02 o
  -8   4  29     6866.85     7396.89    285.93 o
  24   6  14     6875.21     6846.55    289.56 o
  -3  11  17     6884.09     7155.03    224.97 o
   5  11   9     6885.02     6844.55    187.84 o
  16  12   9     6888.77     7116.39    274.48 o
   7   7   1     6891.27     6664.66    168.97 o
  12  10  24     6891.85     7030.44    266.36 o
  -9  11  18     6893.18     6829.23    231.83 o
   0   4  30     6895.07     7036.44    255.50 o
  -9   3  18     6898.39     7028.44    226.35 o
  13  11  15     6900.91     6951.16    222.99 o
  27   1   1     6901.81     6627.75    258.16 o
   2   4   5     6904.65     6778.59    160.86 o
  -5  17  16     6910.21     6691.31    280.10 o
  -2   4  18     6912.93     6824.56    208.81 o
  13   7  27     6916.25     6755.94    240.67 o
   1   7  13     6921.27     7033.11    197.94 o
 -10  14   9     6922.27     6891.86    422.22 o
 -12   4  23     6924.59     6907.18    234.52 o
  14   4   1     6929.12     6793.92    202.72 o
 -18  10  11     6930.17     7573.45    403.81 o
   4  14   4     6930.21     7078.41    222.96 o
  -4   8  30     6931.31     6738.62    269.87 o
   4   2  34     6932.19     6646.14    288.63 o
  11  17   4     6933.33     7009.79    278.60 o
 -21  13   4     6937.82     7121.05    308.49 o
   1  13  21     6943.33     6942.49    239.93 o
  14  10   5     6950.27     6771.26    266.46 o
 -12  14   2     6970.62     7084.41    422.72 o
  19   3   0     6971.35     7061.76    214.16 o
   1  11  13     6971.37     6836.56    202.72 o
  -6  12  27     6981.41     7079.74    274.50 o
  11   1  29     6983.68     7026.44    229.74 o
   5  15  10     6989.51     7005.12    209.44 o
  24   6   0     6991.51     6951.82    256.89 o
   8  16  15     6991.97     6973.14    217.57 o
   5   9   7     6993.86     7679.38    200.52 o
 -19   7   5     6994.11     7136.38    307.80 o
   3   3  20     6998.15     6827.23    224.38 o
   6  12  23     6998.83     6999.79    246.02 o
  15   7  25     7000.65     6869.20    232.50 o
  15  13  13     7000.99     7116.39    251.40 o
   9  13  23     7004.70     6985.80    273.85 o
  -5   7  18     7006.72     6931.83    231.12 o
  -2  14  23     7006.92     6813.24    238.61 o
  11  15   0     7007.84     6957.82    298.35 o
 -12  16  17     7008.06     6879.20    431.17 o
   9   9  20     7020.45     7093.74    239.21 o
   5  11  20     7020.51     6904.52    225.03 o
 -22  12  10     7021.34     7296.28    464.45 o
 -25   7  15     7021.41     6695.31    329.87 o
   8   2  24     7030.00     7147.04    218.20 o
  22   8   2     7035.47     7252.97    276.47 o
   2   8   7     7035.85     7219.66    176.98 o
  -5   9  11     7045.77     6997.79    218.24 o
  -6   4  11     7045.94     6979.14    191.20 o
  -2   2   9     7049.43     6850.55    185.14 o
  10  12  21     7049.45     7030.44    248.72 o
 -12   0  24     7051.85     7278.96    304.33 o
   9   7  13     7052.72     6951.16    204.72 o
  10  10  26     7052.83     7198.34    258.84 o
  -3   9  22     7055.27     7145.70    256.14 o
  -5   3   6     7057.18     6769.93    184.48 o
 -15  13  10     7057.59     7014.45    307.86 o
 -17  13   3     7058.85     7022.45    288.12 o
  -1  11  18     7059.79     6918.51    223.00 o
  -2  12  12     7060.22     7248.98    205.33 o
  -3   3  27     7063.67     7131.71    266.33 o
 -23  11   7     7065.94     7159.70    371.26 o
 -11   9  29     7066.56     6893.19    300.43 o
  11   7  18     7069.51     7220.99    228.34 o
   8   2  22     7072.32     7144.37    209.41 o
   4   6  25     7073.58     7080.41    223.63 o
   2  16  12     7077.57     7053.76    239.90 o
 -14   6  28     7078.79     6978.47    296.98 o
  -9  11   7     7084.19     7294.28    370.48 o
  -9   1  13     7085.04     6885.19    204.06 o
 -16  14   9     7086.94     6977.81    377.55 o
  26   0   2     7098.16     7105.73    336.45 o
 -21   9   3     7098.54     7808.64    291.21 o
   9  11  20     7102.72     7140.37    241.90 o
 -20  14   5     7104.24     7205.00    341.17 o
   5   3   8     7104.88     6886.53    175.68 o
   6  14  16     7104.92     7211.67    224.95 o
 -14   8   9     7106.71     7157.70    271.75 o
  16   6   4     7112.76     7119.05    211.44 o
  -5  13  22     7114.81     7360.24    247.26 o
  12  14  12     7119.17     7115.06    218.21 o
 -15  13  13     7121.72     6930.50    308.58 o
 -10  16   5     7122.32     6682.65    446.53 o
   8  10  22     7128.57     7052.43    254.14 o
  18   6   9     7133.23     7131.71    233.10 o
  12   8  19     7135.28     7029.77    233.13 o
  15   9  14     7138.96     7023.78    241.26 o
  14   2  18     7143.53     7137.71    220.91 o
 -15   9  10     7145.51     7057.09    282.66 o
  11  13   6     7154.12     7185.68    272.42 o
   7   9  12     7154.29     7155.70    203.32 o
   7  13  14     7157.05     7123.05    213.47 o
  21   5  19     7157.71     7130.38    245.97 o
   3  15  18     7162.92     7298.28    229.67 o
  -4  12  25     7163.11     7056.43    259.57 o
  24  10   2     7168.16     6985.80    338.57 o
   2  12  24     7171.46     7007.12    256.19 o
 -15   9   6     7171.72     7184.35    312.55 o
  -4   6  25     7172.28     6976.47    248.74 o
   4  14   5     7172.89     7573.45    238.40 o
  -7  15  18     7176.59     7216.33    264.26 o
   5   3  12     7179.56     7073.75    199.28 o
   2   8  27     7180.92     7169.69    244.61 o
  15  11  17     7187.07     7424.20    243.18 o
  -6   6  21     7189.22     6911.85    234.52 o
 -18   4  15     7189.62     6819.23    276.64 o
  13  11  21     7191.85     7342.25    256.08 o
  -1   5  16     7193.26     6854.55    219.63 o
   6   2  30     7193.53     7381.56    280.50 o
  -1  17   8     7197.97     7208.33    341.85 o
  -4   6  19     7198.76     7045.76    232.45 o
  -4   2  11     7198.98     7368.24    195.18 o
 -10   6  22     7202.80     7261.64    254.75 o
  -3   3  22     7205.13     7021.11    221.62 o
 -13  17   4     7205.92     7359.58    398.49 o
   8   8  15     7212.18     7109.73    208.74 o
 -12   8  17     7213.13     7151.70    273.79 o
 -19   1  21     7216.45     7493.50    304.24 o
   5   3  21     7217.20     7035.77    210.79 o
   3   9  24     7218.00     7005.12    232.46 o
  -3  13  13     7219.08     7067.75    209.43 o
  14  12  16     7219.41     7091.74    232.43 o
 -19   9  14     7223.07     7085.74    346.02 o
 -21   9   1     7223.19     7335.59    280.51 o
  17   1   1     7223.49     7218.99    233.08 o
 -20   4  10     7233.29     7009.79    249.40 o
 -11  13   5     7236.97     7152.37    415.11 o
  -7  11  22     7237.79     7118.39    264.97 o
 -13   5  23     7239.22     7296.95    252.03 o
  12   4  28     7250.98     7332.26    245.24 o
  -9  15  20     7253.38     7309.61    339.06 o
  10  12   8     7259.01     7096.40    212.13 o
  16   6   9     7259.51     7151.70    218.88 o
  -8  12  27     7260.32     7452.85    292.70 o
  -9   3  31     7262.00     7189.01    291.45 o
 -19   7  25     7268.60     7256.97    311.83 o
 -13  13   4     7272.49     7529.47    300.83 o
  15   9   3     7275.35     7027.11    208.08 o
 -12  12  22     7276.11     7376.23    412.87 o
  -6  16  21     7278.35     7432.87    275.05 o
 -13   3  18     7280.16     7334.26    219.51 o
  18  10  14     7282.85     7524.14    268.23 o
  10   2   2     7283.56     7524.81    227.59 o
 -27   5  11     7284.36     7415.54    397.76 o
 -21   7   2     7286.42     7089.07    272.46 o
   2   2   1     7286.55     7608.76    188.39 o
 -19  15   8     7290.94     7376.23    386.84 o
 -19  13   8     7295.97     7406.88    373.14 o
  18   2  24     7302.99     7585.44    317.13 o
 -28   4   8     7305.47     7484.83    296.09 o
  16  10  17     7305.68     7636.08    250.57 o
 -13   5  22     7307.50     7048.43    242.61 o
 -19   3  21     7313.41     7230.32    302.99 o
   9  13   5     7318.02     7077.75    214.84 o
  -4  18   7     7318.89     7197.01    315.95 o
  -9  11  21     7320.86     7250.31    258.82 o
  -6   4  20     7321.30     7263.63    229.00 o
  -2  10  10     7323.83     7127.05    193.87 o
 -15  11   9     7327.65     7085.07    299.66 o
   0  14  11     7332.12     7323.60    197.89 o
  -7   5  25     7335.53     7707.37    270.21 o
   7   3  22     7337.42     7255.64    211.41 o
 -20  10   5     7343.07     7412.88    518.08 o
  28   2   6     7344.28     7591.44    444.24 o
  12  16  13     7344.69     7250.97    237.81 o
   0   8  24     7345.35     7372.90    237.78 o
 -10   6  25     7345.49     7612.76    264.13 o
  -3  15  22     7345.72     7498.16    247.22 o
  21   7  15     7349.96     7192.34    266.99 o
 -11   5  20     7355.69     7178.35    247.32 o
 -15  15  12     7356.64     7328.93    325.42 o
  15  11  22     7357.25     7373.57    265.57 o
  20   8  16     7357.73     7350.25    270.32 o
   1  11  26     7361.22     7628.75    280.41 o
 -16   6  16     7365.84     7594.77    272.96 o
   2   6  21     7368.82     6989.80    216.89 o
 -20  12  11     7370.98     7165.69    430.89 o
 -11  11  20     7374.77     7562.12    279.08 o
  17   9   6     7374.79     7373.57    245.23 o
  15   7  14     7379.76     7339.59    243.20 o
  12  10  12     7380.00     7339.59    242.53 o
  -7   7  29     7382.31     7113.06    279.92 o
   9  15  12     7382.67     7335.59    218.16 o
  25   3   9     7382.77     7151.03    273.11 o
  -5   9  15     7383.42     7197.67    240.53 o
   9   5   0     7385.17     7829.96    220.08 o
  11  13  12     7386.90     7454.85    222.87 o
  11   3  23     7387.28     7379.56    222.21 o
   8  14  20     7388.02     7450.85    249.95 o
   4   6  15     7390.43     7083.08    219.57 o
 -13  11  14     7392.72     7459.52    279.11 o
 -11   9  25     7400.40     7442.19    275.72 o
  -8   8  21     7400.93     7372.24    247.26 o
 -23   1   5     7402.63     7562.12    240.43 o
  -3   5  22     7405.24     7216.33    247.30 o
  -5   3  14     7406.95     7476.84    214.07 o
  -6   8  30     7409.39     7220.33    277.16 o
 -10   2   3     7415.09     7849.28    198.47 o
   9   7  14     7415.22     7255.64    213.44 o
  11   5  23     7416.21     7567.45    230.28 o
 -24   8   6     7421.76     7353.58    307.02 o
   6   8  24     7426.18     7442.86    262.15 o
 -20   8  10     7428.70     7234.98    278.51 o
   5  13  11     7428.71     7581.44    211.35 o
   6  14  19     7435.86     7484.17    241.81 o
   5   7  21     7436.56     7225.66    242.56 o
  23   5  13     7438.31     7195.01    264.27 o
  -3   1  27     7439.50     7413.54    273.70 o
  -9   9  14     7442.69     7377.57    217.47 o
 -15   9  16     7445.31     7359.58    289.34 o
  19   5   7     7449.77     7600.76    242.46 o
  12   6   3     7450.52     7444.86    210.02 o
  -9   7  20     7452.51     7241.65    241.88 o
   1  15   4     7458.70     7247.64    224.27 o
  -5  13  12     7460.36     7415.54    270.30 o
   1  17  18     7463.03     7270.96    283.94 o
 -18   8  17     7471.78     7364.91    445.13 o
  14  14   5     7474.05     7560.79    266.18 o
  -7   5  24     7476.52     7462.18    259.43 o
 -22   6   1     7479.06     7639.41    269.55 o
  -8   4   1     7479.38     7439.53    203.94 o
   7   9  29     7483.01     7406.88    272.34 o
 -11   1  14     7488.39     7602.10    209.32 o
   4  14  22     7490.92     8016.51    272.15 o
  26   2   6     7491.45     7258.30    326.14 o
 -19  13   2     7491.70     7234.98    325.47 o
  -9   9  26     7492.89     7719.36    306.19 o
  -4  12  14     7493.97     7442.86    221.52 o
  -3   9  20     7498.50     7610.09    294.00 o
   8   4  23     7500.23     7484.83    216.10 o
  -4   4  13     7513.24     7437.53    234.37 o
 -12   4  30     7523.96     7736.68    398.22 o
  -7   1  25     7531.37     7548.80    258.05 o
   1  15  15     7531.97     7522.15    215.41 o
 -17  13   6     7533.77     7742.68    357.24 o
  -5  19   4     7540.37     7326.26    373.20 o
 -10  12   2     7540.94     7695.37    249.20 o
 -11   5   8     7543.13     7278.29    206.00 o
  10   8  19     7544.65     7466.18    236.40 o
  -9  13  23     7548.34     7624.08    272.95 o
 -17   9  21     7549.14     7610.09    362.09 o
  18   8  20     7551.32     7811.30    261.36 o
   4  12  18     7552.05     7724.69    246.49 o
 -17   5  29     7555.10     7593.44    336.87 o
  22   6   8     7560.68     7716.03    253.94 o
   1   3   8     7564.04     7494.83    197.85 o
  -9   1   8     7564.59     7424.87    197.87 o
  19   9  17     7567.85     7763.33    291.22 o
  -9   3  14     7571.20     7264.30    213.44 o
  13  15  16     7572.01     7715.36    255.29 o
  -1  15  11     7573.09     7410.88    273.70 o
  -6   0  32     7574.65     7003.79    339.92 o
  -8  12  15     7577.01     7262.30    311.83 o
 -12   0  12     7578.56     7417.54    246.57 o
  17  15   6     7581.96     7630.75    278.37 o
 -15  11  15     7583.78     7401.55    287.28 o
 -14  10   6     7584.02     7322.93    285.28 o
  -4   4  26     7586.22     7836.62    278.98 o
   1  13  10     7587.49     7502.82    198.53 o
   3   3  11     7588.40     7843.29    209.95 o
  -4   8  25     7597.85     7515.48    319.20 o
 -18  10   3     7598.97     7434.86    274.37 o
   0  14  23     7605.72     7553.46    262.12 o
 -12  14   1     7605.96     7583.44    270.93 o
   3  13   6     7607.19     7457.52    216.78 o
 -12   4  19     7608.24     7821.30    245.78 o
   6  14  13     7609.17     7650.07    220.12 o
 -22   2  18     7610.74     7594.10    295.36 o
  21   7   4     7614.04     7861.94    287.12 o
  -2   0  32     7614.72     7564.79    348.47 o
  10  14  21     7616.14     7525.48    260.09 o
   9   7   6     7616.99     7708.03    234.98 o
   8   6  24     7617.85     7954.55    250.49 o
 -16  14   4     7618.43     7179.02    281.25 o
  16   2  10     7623.67     7426.87    224.23 o
   9  13  17     7626.36     7504.16    239.77 o
  17   9   9     7630.68     7830.63    275.59 o
 -18  10  17     7634.31     7672.06    435.93 o
  -9  11   1     7634.83     7506.15    228.27 o
 -24   8  10     7636.98     7865.27    373.55 o
  15  15   2     7637.30     7688.05    333.42 o
  26   6   6     7637.38     7801.31    294.61 o
   1  13  11     7639.18     7533.47    201.22 o
  17  11   6     7639.87     7450.19    312.42 o
   5   1  14     7646.21     7552.13    197.84 o
  -5  11  18     7646.49     7357.58    239.81 o
   4  12  25     7649.56     7510.82    264.17 o
 -17   9  18     7650.19     7732.02    351.79 o
   0  16  15     7652.02     7636.08    236.35 o
 -19  11  17     7659.10     7604.10    438.74 o
   3  11  16     7659.28     7883.93    238.33 o
  15   3   3     7661.31     7692.71    225.52 o
  -6  10  28     7663.99     7573.45    300.13 o
  25   5   9     7667.52     7493.50    268.24 o
  -9  11   5     7667.81     7717.36    273.60 o
 -12   8  25     7669.01     7897.92    300.00 o
  -8   4   7     7669.44     7665.39    203.23 o
  -8   8   2     7669.79     7346.25    190.45 o
  16  12   5     7669.88     7388.23    462.98 o
  -8  14   1     7670.49     7630.08    218.77 o
   3  11   0     7671.66     7369.57    393.69 o
   7   5   0     7675.34     7848.62    211.97 o
  -1  17   6     7677.45     7456.85    251.30 o
  17   5   2     7677.48     7652.07    271.58 o
 -21   5  23     7680.11     7811.30    317.03 o
 -22   4  14     7687.30     7883.26    274.22 o
  21   1  21     7692.99     7659.40    300.09 o
  14  14  11     7694.43     7560.12    245.85 o
  13   7   2     7696.29     7752.01    218.75 o
  -7  13  10     7709.10     7404.22    279.13 o
 -24  10   4     7709.66     7921.90    315.62 o
  17   3  21     7710.66     7787.32    245.79 o
   2   6   9     7712.38     7698.71    198.49 o
   4   8   7     7714.00     7891.26    217.37 o
  -2   0  18     7715.81     7572.78    325.98 o
  22   8  16     7715.90     7592.77    283.82 o
  13  11  16     7717.86     7895.25    244.41 o
 -21   5  19     7719.16     7573.45    304.21 o
  -2   8   3     7721.63     7907.25    188.34 o
  15   1   9     7723.99     7690.04    218.76 o
  14  14   7     7725.01     7647.40    290.59 o
  11   9  18     7731.98     7500.16    233.68 o
  -1  11  26     7732.15     7781.99    267.47 o
   9  19   0     7736.29     7724.02    378.41 o
  21   7   7     7736.88     7696.04    266.14 o
  -7   3   8     7742.99     8175.75    231.50 o
   3  15   9     7744.41     7604.10    248.55 o
  18   6   3     7744.57     7623.42    228.92 o
  18  12  15     7748.81     7889.92    267.44 o
   1   9  27     7749.15     7715.36    257.33 o
   4  20   1     7754.04     7504.16    305.60 o
 -15  15  10     7770.99     7268.96    678.08 o
   5  15   5     7775.99     7490.83    239.10 o
 -16   8  13     7778.36     7566.79    483.44 o
  22   4   8     7778.91     7867.94    256.61 o
 -12   4   7     7780.01     7651.40    245.15 o
  24   6  10     7782.18     7459.52    258.76 o
   3   9  22     7783.88     7963.21    255.23 o
  -5   9  22     7784.29     7598.10    285.85 o
 -15  11  10     7785.01     7941.23    322.41 o
  15  11   1     7785.43     7883.26    401.54 o
 -21   5   2     7789.93     7673.39    269.54 o
  -5   3  17     7793.68     7853.28    268.13 o
  11   9  27     7793.71     7820.63    268.14 o
  -6  10  27     7800.61     7795.31    297.32 o
   7  17   8     7804.42     7802.64    265.43 o
 -12  10  28     7804.44     8145.10    327.09 o
   7  13   3     7811.79     7738.68    209.29 o
 -14   6  13     7813.80     7848.62    300.70 o
   6  18   5     7821.60     7760.67    265.44 o
 -20   4  26     7823.65     7781.32    294.61 o
   8  14  11     7831.00     7803.31    222.11 o
  17   7  14     7839.14     7754.67    258.67 o
 -12  10   1     7847.72     7842.62    251.87 o
  18   2  26     7850.83     7822.63    306.15 o
   5   9  20     7856.52     8039.83    256.56 o
   9  13  15     7856.74     7885.26    235.62 o
  -4   8  12     7863.15     7912.58    239.00 o
 -14  14  16     7867.15     8290.35    357.64 o
   5  17  16     7868.25     7688.71    282.43 o
   7  15  20     7869.82     7935.23    256.59 o
  11  15  18     7871.52     7841.95    249.16 o
   1  15   1     7874.42     7742.68    227.54 o
   8   4  28     7874.80     8069.82    270.10 o
  -6  12  16     7889.76     7766.00    257.31 o
   0   0  30     7894.92     8103.80    342.75 o
  20  10   4     7894.98     8013.85    434.29 o
  22  12   4     7899.19     8193.74    409.54 o
  20   8  18     7901.20     7726.69    280.38 o
  16  16   5     7901.30     7865.27    355.81 o
  22   4   7     7902.34     7918.57    251.18 o
 -19   1  15     7902.65     7855.94    298.66 o
   4  18   7     7903.76     7678.72    373.66 o
 -25   7   3     7904.59     7970.54    286.40 o
 -14   8  19     7906.19     8026.51    337.34 o
  16   4  22     7911.37     7766.66    238.35 o
  11  13  10     7911.71     7889.26    229.53 o
   2   6   1     7914.16     7928.57    184.97 o
  -6   2  13     7915.37     7608.09    215.40 o
 -15  11  21     7915.55     7853.95    348.32 o
  16   6  26     7916.90     8015.18    259.28 o
  13   9   3     7918.19     7656.73    251.24 o
   0  12  27     7919.33     8215.06    282.93 o
  -8   8  17     7921.73     7670.72    261.40 o
 -15  13  15     7923.02     7933.90    529.87 o
  -7   7  25     7924.51     7822.63    266.10 o
   1   1  14     7927.34     7574.78    212.70 o
   7  15   0     7930.40     7779.99    258.66 o
  16  12   0     7933.92     7877.27    255.93 o
  13   7  25     7934.50     7733.35    246.48 o
  -2  12  16     7936.20     7807.31    230.90 o
 -17   9   6     7937.27     7723.36    327.27 o
 -14  12   8     7939.87     8321.66    310.72 o
 -13   3  15     7943.20     8066.48    258.58 o
 -19  11   6     7944.47     7933.23    359.87 o
   4  10  25     7945.36     8001.86    257.92 o
 -15   5  18     7945.75     7793.98    288.50 o
 -14  10   7     7946.79     7644.74    245.83 o
 -15   5   3     7959.32     8090.47    493.91 o
 -19  11   2     7961.74     7971.87    280.30 o
  11   7   2     7963.17     7799.31    224.14 o
  -6   8  27     7964.26     8136.44    337.98 o
   6   6  11     7965.55     7889.26    205.89 o
   5   7  22     7971.71     8183.75    266.68 o
   1  11  16     7972.46     7940.56    268.78 o
 -16   0  20     7976.73     7803.98    292.57 o
  14   2   9     7980.76     7987.20    228.16 o
  -2   8   5     7987.45     8098.47    195.06 o
  -4  12  11     7991.27     7959.22    250.49 o
  -2  10  23     7992.05     7891.92    263.37 o
  15   9  20     7998.16     7925.24    264.72 o
  13   7   9     8000.81     7827.96    260.00 o
 -22   0  18     8003.32     8408.95    437.43 o
   2  10  21     8005.93     8195.07    251.78 o
  11   1  11     8006.26     7609.43    224.86 o
  -1  13  17     8009.52     7869.27    236.30 o
 -12  10  20     8018.10     7787.32    359.26 o
   3  13   7     8024.29     8153.10    212.59 o
  19   7  11     8028.56     8203.74    265.32 o
  -1  11  25     8031.10     7866.60    277.62 o
  -1   9  29     8032.05     8041.83    278.92 o
  -3  11  22     8033.90     8017.85    263.34 o
   1  13   8     8038.36     8217.73    213.26 o
  -9   5  27     8039.71     8150.43    269.40 o
   0  16  21     8043.50     8548.20    265.91 o
  12  12  10     8050.05     7881.26    258.63 o
 -15  11  19     8050.25     7660.73    315.05 o
   5   7  20     8052.21     7959.88    264.71 o
  21   5   5     8053.58     8113.79    266.70 o
  11   3  10     8062.54     8263.70    234.19 o
  -6   8   3     8071.36     8281.69    250.41 o
  10   6  13     8079.22     7856.61    225.48 o
   1   9  23     8079.47     7881.26    245.09 o
  -9   7  14     8083.62     8151.77    237.59 o
 -13   5  16     8084.91     7779.32    276.29 o
  23   7   5     8086.10     7917.91    302.71 o
  -5   9   8     8090.84     8201.74    257.87 o
  -6   2  28     8092.51     8165.09    280.24 o
  -8  16  15     8094.85     8247.71    291.06 o
 -13   7   4     8113.13     7881.26    229.53 o
   3   7  25     8115.53     7965.88    253.19 o
 -17  15   6     8118.70     8245.71    414.97 o
   7  13  11     8120.50     8264.37    228.10 o
  19   5  17     8120.68     8458.92    281.51 o
   6  12  13     8124.88     8003.19    224.10 o
  10   2  13     8129.97     7847.95    220.08 o
   4  18  13     8131.87     8332.32    304.60 o
 -16   4   2     8134.87     8071.81    270.10 o
 -11  11  23     8135.45     8069.82    354.35 o
   4  14  18     8143.60     8213.73    305.32 o
   1  15  12     8143.77     8089.80    217.33 o
   7   1   0     8146.52     7736.68    184.32 o
  -4   2  12     8149.25     8058.49    213.28 o
   9  11  15     8151.69     8073.81    242.34 o
  23   7  13     8153.58     7971.21    291.15 o
  13   3   2     8164.12     7769.33    221.45 o
  19  11   1     8164.79     8666.12    331.64 o
   8  12   0     8166.47     8147.77    297.20 o
  -5  11   9     8168.22     8275.69    403.34 o
 -20   6  16     8170.32     8315.67    366.49 o
  10  16   3     8171.85     8026.51    272.82 o
  -3   9   3     8175.30     8105.79    195.73 o
 -12   6  26     8179.30     8467.58    333.76 o
 -16  12   9     8181.10     8051.83    329.85 o
 -19  13   5     8185.39     7947.89    591.32 o
 -28   4   2     8186.44     8360.31    325.64 o
   4   8   5     8191.03     7724.69    194.44 o
   8  14   6     8194.81     8304.34    238.91 o
   7   1   4     8201.07     7909.91    186.32 o
 -18   6   9     8204.27     8093.80    274.84 o
   7   9  14     8205.55     8085.14    234.22 o
  -2   2   3     8209.41     8420.94    228.07 o
   9  11  12     8212.51     8345.65    230.79 o
 -15   3  18     8212.99     8149.10    268.04 o
  -8  12  18     8213.58     8105.13    260.61 o
  11  11  24     8217.29     7975.21    280.30 o
  11   3   5     8222.19     8254.37    210.55 o
 -26   6  12     8223.76     8225.72    354.95 o
   8   6   1     8230.30     7941.23    245.75 o
 -12  18   5     8230.32     7602.10    367.56 o
 -25   3  13     8236.73     8106.46    297.21 o
  11  13  13     8238.28     8215.73    245.01 o
  -3  19   2     8239.80     8303.01    354.92 o
 -16   4   9     8242.82     8199.07    278.87 o
 -14   6   7     8243.55     8174.42    308.73 o
   4  10  12     8245.40     8226.39    212.58 o
   2  16  13     8250.34     8524.21    269.98 o
   0   4   9     8252.36     8876.66    240.15 o
 -18   8   5     8255.48     8089.80    329.83 o
 -21   5   3     8256.66     8153.77    283.63 o
  18  12   2     8260.30     8359.64    354.21 o
  -7  11  24     8264.01     8279.02    303.94 o
   9  11   5     8268.22     8143.77    232.18 o
   0   8   5     8270.84     8307.01    198.40 o
  -9   7   7     8273.35     8546.20    309.96 o
 -20   8   5     8280.46     8466.91    350.76 o
  -5   1   8     8282.30     7989.86    263.35 o
   0  14  14     8289.34     8345.65    228.76 o
  10  12  18     8290.41     8417.61    263.23 o
  -8   4   9     8290.91     8305.01    219.99 o
   5  17   8     8291.21     8608.83    292.98 o
   3   9  25     8292.20     8288.35    263.27 o
 -10  10  16     8298.99     8301.01    291.04 o
   4  14   1     8300.60     8381.63    249.03 o
 -13  15   4     8300.72     8184.41    367.23 o
 -26   0  18     8304.62     8686.11    390.83 o
 -15   9  19     8309.35     8091.80    353.65 o
   5  15   4     8309.66     8604.83    261.16 o
  13   5  16     8312.91     8264.37    247.03 o
   1   7  24     8321.70     8223.72    250.42 o
   3  15   7     8322.42     8588.84    263.87 o
 -14  12  12     8322.55     8376.96    319.52 o
  24   2  10     8325.11     8398.95    292.37 o
   6  10  19     8329.41     8437.59    262.55 o
  -1  15  20     8331.28     8522.21    260.50 o
   6  12  22     8331.94     8158.43    266.69 o
 -21   3  23     8335.89     8534.20    345.97 o
   7  13  17     8341.22     8537.53    257.79 o
 -15  13  16     8341.37     8107.13    345.48 o
  23   3  17     8347.13     8244.38    327.73 o
   1  11  11     8349.65     8406.95    218.62 o
  24  10   8     8362.71     8270.36    370.60 o
 -20  10  14     8365.56     8422.94    391.65 o
   0   8  17     8370.55     8082.48    232.20 o
   3  13  21     8376.45     8162.43    268.04 o
 -19   3  19     8378.87     8554.86    326.93 o
 -14  14   7     8380.35     8123.12    329.14 o
  -5  11   5     8385.54     8583.51    217.92 o
 -17   5  11     8388.27     8390.29    326.31 o
 -14   8  12     8388.98     8280.36    310.05 o
   3  13  13     8396.37     8422.94    225.37 o
   9  13  11     8397.52     8482.90    238.20 o
  -5  19  10     8402.67     8448.26    354.85 o
   3  13   9     8404.61     8458.92    217.27 o
  -6  12  18     8407.28     8147.77    273.46 o
  -4  16  13     8410.38     8457.58    271.35 o
   3  11  27     8412.36     8437.59    275.42 o
  19   1  11     8413.50     8212.40    262.61 o
 -14   4  11     8414.26     8647.47    288.23 o
 -22   2  14     8414.49     8452.25    280.83 o
  19   1  23     8416.82     8498.89    301.16 o
   8  10  18     8423.62     8150.43    251.79 o
  -1  13  18     8426.94     8422.27    251.05 o
  13  13  13     8427.47     8357.64    263.93 o
 -13  11   1     8428.09     8426.27    272.03 o
 -23   5  21     8430.62     8423.60    331.74 o
  -7  11  27     8434.44     8590.84    360.91 o
   1   9  20     8437.10     8540.87    254.41 o
   4  12  22     8442.82     8291.02    274.10 o
  -2  16   2     8443.64     8448.26    267.29 o
   0  10   4     8444.70     8539.53    218.60 o
   5   7   3     8446.08     8318.33    212.56 o
  20   6  16     8447.71     8510.88    287.59 o
  13   9  16     8453.05     8246.38    248.39 o
   0  16   0     8454.25     8118.45    322.34 o
 -25   5   7     8454.63     7928.57    668.36 o
  12  18   7     8455.68     8322.33    295.79 o
  -4   6  30     8456.11     8257.04    314.81 o
 -20   8  20     8461.68     8449.59    393.69 o
 -19   7  13     8466.79     8356.31    473.77 o
 -13  15  16     8467.56     8119.12    430.79 o
   6  10  11     8473.05     8548.20    240.21 o
   6   2  12     8478.45     8414.28    216.60 o
  11   7   6     8482.09     8422.94    249.70 o
 -21   7  19     8495.52     8374.30    391.68 o
  19   3  23     8495.83     9007.25    332.88 o
   8  14   9     8506.69     8588.17    234.12 o
  -6  12  13     8513.12     8791.38    332.28 o
   9  13   2     8516.93     8676.78    259.79 o
  13   7  10     8523.77     8654.80    262.50 o
 -12  12  14     8533.34     8243.71    327.73 o
 -25   7   7     8533.39     8626.81    356.81 o
  16  12  11     8534.15     8598.17    442.77 o
   3   7   0     8539.30     8881.99    208.43 o
 -10  14   6     8539.55     8762.07    529.00 o
   1  15  18     8544.43     8883.99    251.63 o
 -22  12   7     8545.05     8713.43    409.23 o
  -1  19   8     8545.41     8512.22    312.01 o
 -15   3  10     8545.96     8194.41    274.81 o
   9   9  14     8547.67     8723.42    241.53 o
  -4  10  25     8547.88     8680.78    288.22 o
 -16  12   4     8550.20     8644.14    338.44 o
  14   4   0     8562.00     8593.50    242.90 o
   7   9  19     8562.42     8514.22    267.27 o
  -6  16  13     8563.85     8828.69    281.41 o
  11   5  18     8564.41     8327.66    238.23 o
  16   6  22     8567.21     8657.46    258.44 o
  12  12  12     8570.44     8512.88    247.65 o
 -12   2   1     8570.61     8870.67    244.20 o
  28   6   0     8570.89     8638.81    311.29 o
   4  16   5     8571.11     8750.74    280.75 o
  14   4  24     8571.41     8420.94    280.84 o
   7   9  25     8573.94     8559.52    295.03 o
  23   9   5     8579.31     9027.91    495.16 o
   5   7  10     8585.05     8802.71    221.93 o
  24   8   2     8587.85     8629.48    314.00 o
 -15   1  31     8587.97     8344.98    378.06 o
   2  16  21     8592.05     8474.91    265.93 o
   3  13  12     8594.95     8829.36    232.73 o
  -9  11   2     8601.46     8737.41    253.01 o
  -4   8  20     8603.99     8452.92    291.00 o
 -22  10   7     8605.69     8034.50    372.09 o
 -17  11  21     8606.62     8682.78    399.70 o
  -4  18  13     8608.67     8612.82    310.62 o
  13   1  17     8613.77     8632.81    239.52 o
  11   1   5     8617.70     8730.09    215.20 o
 -18   8  18     8620.42     8984.60    387.96 o
  -1   1  14     8620.65     8827.36    277.35 o
  15  15   8     8624.50     8854.01    360.79 o
  26   6   2     8632.30     8867.34    317.99 o
  12  12   9     8633.27     8932.63    385.94 o
  12   6   1     8640.77     8519.55    228.73 o
 -11  15  11     8647.23     8896.65    457.61 o
  10  14   6     8648.39     8843.35    301.73 o
  -5  13  18     8649.97     8551.53    255.76 o
  -7  15   6     8654.11     8648.80    347.28 o
  22   0   8     8656.02     8536.87    557.44 o
  19   9   0     8671.53     9141.17    309.77 o
 -18   2  11     8679.50     8730.75    283.47 o
   0   6  21     8679.69     8673.45    253.70 o
   1  17  12     8679.83     8937.96    282.73 o
  20  10   0     8686.02     8778.72    311.24 o
 -15   7  18     8688.14     8434.93    339.89 o
  16   6   5     8688.18     8752.07    298.37 o
  12   8  15     8698.19     8742.74    257.75 o
  -8  10  26     8699.47     8458.25    329.00 o
  26   0  12     8701.71     8714.10    420.83 o
   0   6   4     8701.97     8965.94    209.77 o
  11   3  29     8703.95     8978.60    349.87 o
  -3   5   2     8707.58     8981.27    205.05 o
   1  13   4     8708.90     8766.73    246.92 o
  12  16   1     8713.57     8966.61    513.03 o
   7   7  31     8719.03     8577.51    310.63 o
 -19   9  23     8719.45     8856.68    368.28 o
  -1   5  20     8725.70     8664.79    251.00 o
  -9   9  24     8728.78     8406.95    318.83 o
 -11  11  10     8732.68     8256.37    303.27 o
  16   8  20     8741.92     8604.83    269.96 o
  13  13  16     8742.23     8692.77    269.93 o
  15   5   8     8743.98     8812.70    243.54 o
  12  12  15     8744.59     8590.84    245.61 o
  -5  11   6     8746.68     8446.92    256.46 o
   8  16   9     8751.18     8788.72    267.20 o
  19   9   6     8753.51     8819.37    403.03 o
   3   3  16     8755.91     8628.81    245.60 o
 -17   1   5     8760.44     8614.82    234.79 o
  21   1   9     8761.48     8390.29    253.77 o
  14  12   2     8761.87     8617.49    330.98 o
  20   4  16     8762.41     8710.76    273.31 o
   4   4  17     8764.07     8456.25    234.15 o
  -3  15  16     8765.23     9101.20    251.59 o
  13  13   1     8766.51     9060.55    337.61 o
 -18   4   4     8766.99     8655.46    386.76 o
  -3  11  23     8768.24     8678.12    280.77 o
  -8  12  20     8770.36     8606.83    277.40 o
 -13  13   5     8772.42     8823.36    398.26 o
   6  16  13     8786.55     8983.93    310.50 o
  -8  14   5     8787.57     8667.46    338.44 o
  -1   7  29     8790.99     8553.53    284.19 o
 -10   6  28     8792.04     8348.32    307.31 o
 -21   5  10     8792.09     8545.53    295.72 o
   0   6   1     8793.71     8267.03    205.15 o
 -10   6  32     8793.80     8599.50    326.23 o
  20   2  16     8795.13     8540.87    282.84 o
  11  13  16     8796.10     8708.10    264.52 o
 -18  10  20     8803.01     8987.26    397.49 o
   9   7   5     8808.20     9293.08    254.93 o
   9  11   4     8814.82     8912.64    403.66 o
  21   9   4     8815.87     9169.82    343.00 o
   0  12   2     8821.84     9049.23    229.32 o
 -10   6  23     8829.11     8863.34    296.30 o
 -10  12  20     8830.98     8610.16    301.80 o
   0  12  20     8833.47     8718.76    271.28 o
  27   5   3     8840.70     8368.97    312.74 o
  16   6  17     8841.28     9007.92    277.30 o
  -6   8  13     8841.71     8902.65    267.18 o
  -6  12   9     8841.71     8973.94    303.04 o
   4  10  15     8843.42     8580.84    240.20 o
  18   4   3     8845.57     8648.14    284.84 o
  22   2  12     8845.74     8836.02    292.92 o
  -2  10  16     8847.48     8747.41    253.01 o
   3   9  18     8847.90     8957.95    261.08 o
   0   6  13     8848.80     8346.32    242.28 o
  -5   9  18     8849.45     8794.71    280.06 o
  15   7   8     8853.06     9292.41    268.45 o
  19   7   4     8854.59     8747.41    257.07 o
 -23   9   1     8858.75     8778.72    317.35 o
   7   9   6     8864.55     8854.01    275.31 o
 -14  16   1     8865.28     8891.99    439.16 o
   6  12  16     8867.88     8782.05    258.41 o
  -3  11  16     8873.25     9091.20    266.46 o
 -10  14  12     8874.51     8304.34    532.21 o
   6   2  32     8874.98     8921.30    320.69 o
  22  10  10     8876.50     8705.43    298.38 o
   1   7  27     8881.42     9023.91    284.07 o
 -16  12  18     8889.11     8782.05    328.88 o
  19   5  13     8889.24     8684.11    275.35 o
   1   9  16     8892.47     8668.12    242.89 o
 -23   1  15     8897.78     9096.53    299.62 o
 -15   7   6     8910.10     8780.06    324.81 o
   6   8   6     8913.54     9024.58    303.71 o
  -9  11  17     8916.28     9251.77    279.27 o
  -9  15   9     8921.13     8865.34    413.24 o
  18   8   4     8923.87     8626.81    255.74 o
   2  14   7     8924.64     9040.57    255.65 o
   3   9  27     8925.17     8764.07    280.07 o
 -28   0   6     8925.63     9056.56    454.77 o
  -6   2  26     8927.64     8767.40    284.13 o
   4   8   8     8928.60     9269.76    232.65 o
   5  19   2     8928.80     8953.95    333.57 o
   8   4  22     8930.82     8801.38    280.06 o
 -16   6  21     8932.28     8866.00    331.57 o
   7  13  13     8934.00     8798.71    244.89 o
  18  10   3     8937.16     9131.18    284.04 o
   6   6  17     8950.51     8804.04    257.73 o
  -3  13  20     8956.54     9135.84    278.62 o
 -16   4  30     8956.65     9454.32    399.31 o
  21   9   1     8958.08     9193.14    290.79 o
 -11  17   2     8963.10     8606.83    381.33 o
  15  13  11     8969.83     8950.62    471.94 o
   9   7  27     8971.87     9163.83    287.42 o
  14   2  20     8975.37     9028.57    259.04 o
   5   9  17     8978.16     9124.52    266.45 o
  -6   0  28     8984.40     9229.12    357.24 o
  -7  17   6     8988.59     9230.45    504.60 o
  -9  11  24     8988.62     8734.08    312.61 o
 -11   7   2     8989.07     9061.22    309.80 o
 -16  10  15     8990.25     8848.68    324.79 o
  13  11  14     8992.73     9007.92    253.63 o
  23   1  11     8999.59     8886.66    323.42 o
 -10  10  12     9002.57     9245.11    300.26 o
 -24   0  18     9003.75     8944.62    383.89 o
   5   7   4     9007.45     9341.05    379.63 o
 -16  12  12     9009.65     8961.95    337.65 o
  17   5   6     9013.27     8848.01    265.84 o
   2  18   7     9018.87     9184.48    321.28 o
 -14  12   5     9019.41     8890.66    304.42 o
  19   5  21     9020.73     8969.94    269.19 o
 -21   9  17     9026.70     8868.67    406.41 o
  15  13  14     9027.52     9025.91    292.19 o
  11   3   0     9028.82     8854.01    244.20 o
   4  12  21     9037.32     9101.20    286.75 o
  -4   8  17     9041.64     9297.08    282.65 o
 -23   3   4     9046.56     9511.62    281.92 o
  19   5  23     9051.53     9277.09    278.59 o
  -5   7  12     9053.95     9050.56    263.09 o
  10  14   1     9057.91     8852.68    330.22 o
  -9  13   3     9062.90     9367.70    391.18 o
   6  18  11     9067.15     9259.10    305.00 o
 -20   6  20     9077.29     9057.22    344.40 o
 -15  13   6     9077.87     9207.13    466.98 o
  -7  17  12     9082.41     9247.77    360.63 o
  19   3  17     9086.81     8780.06    261.12 o
  -7  15   3     9090.33     8598.83    424.32 o
   2  18  15     9093.70     9309.74    348.39 o
   6   8  26     9095.79     9196.47    287.41 o
  11   7  17     9098.97     8836.69    260.43 o
  10  12   9     9110.85     9381.69    258.97 o
 -10  12  17     9111.47     9130.51    323.34 o
 -10   6  17     9114.07     9315.07    270.47 o
   1  13  23     9121.67     9199.14    292.82 o
 -22   6  14     9126.79     9180.48    315.86 o
   4  12  24     9131.87     9339.72    364.00 o
  -1   7  31     9133.67     9303.74    313.79 o
  -1   5   1     9136.60    10062.62    233.21 o
   8   6   9     9145.15     9238.45    252.91 o
  -9   3  27     9147.49     8975.27    323.39 o
   1   3   6     9149.10     9197.80    248.19 o
  14  10  13     9149.79     9267.76    341.61 o
   0  18   3     9151.38     8757.40    320.07 o
  -5   3   2     9151.48     9255.77    241.43 o
  -3  17  10     9156.67     9300.41    310.40 o
  28   0   0     9165.18     9578.24    396.53 o
 -21  11   5     9166.44     9328.39    400.73 o
 -23   7   5     9167.81     9552.92    335.41 o
  24   0  16     9169.26     8978.60    413.17 o
  -9   3   4     9183.83     9088.54    240.11 o
 -16  12   3     9198.73     9179.15    375.62 o
   0   4   3     9198.79     9531.60    217.11 o
 -13   5   9     9201.30     9167.16    317.22 o
  17  13   5     9204.31     9357.04    661.29 o
 -15  11  24     9205.12     9542.93    454.47 o
  -3  11  14     9205.91     9490.96    258.94 o
  20   4   0     9206.18     9466.98    290.05 o
   0  14  17     9209.32     9438.99    260.31 o
  13   7  11     9211.21     9377.03    272.48 o
 -18   4  18     9213.39     9302.41    336.17 o
   7  11  16     9228.99     9315.07    267.76 o
   2  16   7     9234.42     9151.83    290.80 o
  -3  17   2     9240.37     9203.13    285.38 o
  18  10   8     9242.44     9498.29    315.77 o
   7  11  19     9249.15     9057.22    284.73 o
 -11   5  29     9249.42     9434.33    331.38 o
 -12  12  19     9258.91     9610.89    388.36 o
 -24   6  16     9263.33     8788.72    320.74 o
   1   7  33     9269.24     9199.80    340.96 o
  -8   8  11     9277.65     9165.82    254.28 o
   5   3  33     9281.34     9521.61    368.00 o
  16   2  16     9282.50     9121.18    256.99 o
 -24   4  16     9283.08     9531.60    327.28 o
  -5  17  10     9283.65     9227.79    312.46 o
  -2  16   3     9285.03     9060.55    360.03 o
   3  11  22     9290.88     9465.64    281.93 o
  17   9  15     9297.10     9617.55    321.16 o
 -18   6  24     9297.60     9795.45    336.01 o
  -7   5   6     9300.39     9409.01    385.72 o
 -14  10   8     9300.60     9584.24    337.44 o
  -1   9  26     9303.82     9011.25    280.01 o
  11   5  17     9304.63     9413.67    265.72 o
  -1   1  27     9304.71     9605.56    294.75 o
  21   5  21     9324.33     9197.80    305.69 o
 -17  11  14     9330.25     9423.00    380.28 o
   2   6  32     9334.32     9549.59    320.50 o
  10   4  16     9337.28     9539.60    256.91 o
   1  15   9     9338.67     9239.11    271.84 o
  14  16   5     9343.61     9424.34    308.34 o
  -9  15  14     9344.10     8829.36    744.59 o
   9  11  14     9344.57     9479.64    268.41 o
   1  11   5     9352.08     9066.55    242.14 o
 -14  12   7     9359.68     9171.15    327.39 o
 -16  14  15     9364.72     8889.32    405.72 o
 -19   3  14     9367.18     9257.10    307.71 o
   3  11  18     9375.06     9578.91    281.23 o
  24   0  10     9376.50     9519.61    414.26 o
   7   1  21     9380.81     9446.99    255.58 o
  15  11  19     9384.63     9530.94    290.71 o
   4  10  22     9386.31     9818.76    290.64 o
 -14  10  24     9393.72     9826.76    727.02 o
  -7  13   1     9397.11     9231.78    247.51 o
  -1  13  26     9401.28     9321.06    302.95 o
  14  12   4     9403.08     9142.50    872.99 o
  17  13   8     9403.22     9237.78    516.93 o
  -3   5   6     9403.45     9168.49    229.30 o
   5  13   5     9403.77     9425.67    306.98 o
   8   0  22     9407.66     9093.87    288.11 o
   3  17  10     9408.79     9860.74    317.70 o
   7   7  29     9408.80     9331.72    339.55 o
 -12  16   5     9411.49     9312.40    563.52 o
  20   6  18     9411.81     9349.05    300.23 o
  10  14   0     9413.47     9309.07    354.50 o
  17  13  12     9418.33     9177.15    359.30 o
 -14   2   3     9419.14     9360.37    264.38 o
 -18  10   6     9422.86     9231.12    374.92 o
 -16  14   1     9422.98     9240.45    314.49 o
 -14  12  16     9430.36     9181.15    354.55 o
 -10  14  23     9430.45     9486.30    367.34 o
   6   8  20     9431.45     9423.00    288.03 o
   6   4  26     9431.95     9403.01    279.92 o
 -11  11  25     9436.73     9803.44    338.72 o
  15  11  14     9437.87     9180.48    296.89 o
   2  18   3     9441.28     9500.96    291.39 o
 -15   3  25     9444.19     9606.23    284.60 o
   6  10  22     9448.48     9243.11    310.42 o
 -17  11  15     9449.14     9238.45    449.88 o
  -4  14  25     9459.31     9363.04    304.29 o
   9  15   3     9464.35     9277.76    265.07 o
  -8  12  17     9468.81     9645.54    295.42 o
  22   6  16     9469.72     9696.84    319.10 o
  17   9  12     9471.71     9679.52    299.47 o
  10  10  24     9476.53     9741.48    312.32 o
  12  10   9     9483.86     9334.39    302.94 o
  18  10   6     9484.07     9534.94    374.79 o
 -19   9   8     9486.98     9458.98    386.38 o
  -8   6  13     9492.97     8991.93    245.53 o
  -3   7  16     9496.63     9135.84    268.48 o
   5  13  19     9503.68     9273.76    318.55 o
  19  11   6     9509.20     9678.18    416.91 o
   6   0  30     9512.98    10099.26    381.37 o
 -13   7  16     9515.33     9623.55    317.77 o
  -4  12   8     9526.16     9614.22    262.30 o
 -27   3  15     9528.41     9232.45    332.12 o
 -17  13  12     9530.85     8938.63    418.65 o
 -10   8  12     9531.11     9910.71    302.80 o
  -2  12  25     9538.18    10121.25    318.31 o
 -11   5   4     9542.07     9132.51    238.75 o
   2  18   1     9542.52     9207.13    290.11 o
  -3  15   4     9546.58     9411.68    302.25 o
   2   4  22     9547.97     9644.87    275.81 o
 -12   8   1     9548.63     9449.65    330.02 o
  -9   9  20     9550.76     9576.24    305.59 o
  -1  11  12     9555.10     9784.12    257.54 o
  -3   3   4     9556.70     9862.07    235.94 o
  -9   5  12     9560.47     9480.97    244.77 o
   2  10  24     9567.89     9560.92    284.62 o
   3   5  18     9570.49     9672.19    268.37 o
  10  16   0     9571.98     9197.14    451.27 o
   4  10   1     9577.43    10063.95    240.63 o
   7  11  23     9587.21     9431.66    301.56 o
 -13   1  21     9591.81     9511.62    292.74 o
  -1  15   2     9592.38     9543.60    251.51 o
  -6   8   5     9592.47     9305.74    269.12 o
 -15   1   5     9598.21     9999.32    266.28 o
 -11   3  16     9601.82     9904.05    283.86 o
  13   5  27     9605.80     9291.75    277.91 o
  -4  10  28     9609.98     9583.57    318.46 o
 -19  11   8     9611.46     9651.53    454.41 o
  25   7  11     9611.97     9642.87    328.60 o
 -22   4   8     9615.43     9809.44    343.47 o
   6   6   6     9623.12     9614.89    252.17 o
  -7   5  33     9626.68     9519.61    330.67 o
   6   8   1     9629.65     9269.10    250.21 o
   8  14   8     9632.63     9520.94    248.81 o
  12   6  19     9636.10     9765.46    273.76 o
  -4   8  13     9642.56     9479.64    277.87 o
  -4  14   4     9652.35     9396.35    336.14 o
  16   6  16     9656.15     9419.67    288.71 o
  -6  12  24     9657.44     9482.30    297.49 o
   6   8   7     9665.97     9768.13    304.19 o
  -3   5  16     9666.99     9654.20    274.45 o
  22  12   5     9669.39     9761.47    454.35 o
   8   8  17     9669.65     9479.64    264.35 o
 -11   9  22     9675.11     9592.90    362.54 o
  -1   9  18     9678.86     9823.43    281.85 o
   5   1   6     9681.90     9345.72    236.02 o
  -1   3  20     9683.48     9548.93    268.39 o
 -19   9  17     9684.44    10092.60    419.44 o
   4  10  30     9685.22     9752.14    319.09 o
  22  10   1     9688.37    10245.84    373.18 o
  11  15  12     9688.79     9632.21    268.38 o
  19   7   7     9689.98     9538.27    308.31 o
  18   0   2     9693.03     9341.72    284.67 o
  -6   6  28     9694.98     9569.58    300.85 o
 -23   9  15     9705.74    10193.21    436.41 o
 -27   3   9     9708.56     9924.03    307.53 o
 -26   0   8     9710.06     9702.17    444.83 o
  26   0  14     9712.06     9702.17    438.70 o
  -7  15   4     9714.79     9387.02    470.28 o
 -19   5  25     9714.95     9764.13    333.99 o
  -1  11  23     9715.16     9283.75    286.71 o
  27   3   1     9718.91    10132.58    358.97 o
  -4  10  19     9719.56     9662.19    303.54 o
   4   8   0     9727.05     9668.85    226.52 o
  -7  17  18     9733.33    10029.97    369.86 o
 -14   8  13     9739.12     9918.70    359.04 o
 -17   9  12     9739.61     9696.84    437.34 o
 -13   5  21     9744.42     9796.11    308.24 o
  11   7   4     9747.72     9780.12    270.37 o
  -1   5  25     9758.39     9670.19    289.32 o
 -14  16   7     9760.21    10236.51    607.31 o
  15   7   7     9766.36     9840.09    269.01 o
   2   8  21     9767.89    10040.63    287.22 o
  17  15   0     9774.19     9942.02    311.59 o
 -22  10   2     9782.58    10116.59    345.41 o
   0   4  21     9785.42     9864.07    278.47 o
   1   3  18     9796.28     9780.79    271.73 o
   4  10  11     9806.37     9961.35    260.21 o
 -15   3   5     9811.99     9967.34    252.79 o
 -16  10   7     9813.39     9672.85    338.09 o
  -6  10  22     9820.15     9658.86    296.09 o
   0  12  23     9821.59    10055.29    309.53 o
 -17   5  12     9824.89    10010.65    337.31 o
  -8  14   7     9828.47     9588.24    382.93 o
 -15   5  25     9835.59     9855.41    317.03 o
  10   4   8     9835.69     9695.51    256.21 o
   0   4   7     9843.82     9785.45    239.32 o
   8  12  11     9845.39     9762.80    261.60 o
  18  12   3     9860.05     9970.67    416.77 o
  -7   3   2     9862.25    10238.51    243.30 o
  10   2  32     9864.76     9788.78    338.05 o
  -4  14  16     9864.92     9501.62    267.05 o
  -5  15   7     9868.48     9876.73    314.99 o
  -7   7  10     9868.61    10023.31    271.00 o
   7  11  12     9869.34     9803.44    266.99 o
  17   7  23     9869.53     9904.71    289.95 o
  15   3  23     9880.57     9508.95    284.63 o
   3  13  18     9892.65    10001.99    282.49 o
  -7   5  10     9893.20     9840.09    248.76 o
   6   8  19     9894.94     9777.46    290.65 o
 -20  10  11     9903.64     9874.06    407.29 o
  23   3  19     9904.35    10077.94    367.12 o
 -15  15   1     9910.70    10487.03    337.85 o
  14   8   1     9913.04     9974.00    402.49 o
 -14  12   4     9916.95     9946.02    344.78 o
   6   6  25     9921.64     9854.74    289.28 o
 -12   2  24     9929.88     9914.04    293.33 o
 -16  10   9     9931.32     9863.40    299.43 o
 -20   2  26     9932.22    10294.48    375.87 o
  24   4  16     9936.42    10005.32    312.93 o
   9   9   2     9938.79     9553.59    379.54 o
 -10   8  11     9941.92     9954.68    299.41 o
 -17   5  13     9948.08    10094.60    350.84 o
  17   9  17     9952.81     9788.78    321.79 o
  18   6   2     9954.22     9812.77    287.94 o
  13  17   4     9961.05     9982.67    325.80 o
   8   4  24     9964.96    10041.30    270.32 o
  -3  15  10     9966.08     9862.07    311.61 o
 -14   8   1     9976.35     9929.36    303.47 o
  14  12   7     9977.93    10214.53    346.06 o
   9   5  27     9979.73    10075.94    298.03 o
  -2  12   9     9983.16    10216.53    258.82 o
  13  15   4     9984.17     9870.07    312.96 o
  14   6  20     9985.90    10066.62    286.53 o
   7  15   6     9999.25    10001.32    281.14 o
  18  12   0     9999.89     9954.02    335.97 o
  -3   9  25    10005.73     9818.76    302.82 o
   7  17   0    10006.90     9982.67    388.21 o
   2  10  27    10011.41    10178.55    307.47 o
  -9   9  23    10014.85    10072.61    344.07 o
 -11  15   8    10016.16    10093.93    392.24 o
 -13   9  14    10021.96     9976.67    317.67 o
  14   4   5    10024.95     9888.72    288.60 o
  -6  10   2    10026.54    10428.40    348.03 o
   6  16   5    10029.27    10169.22    298.68 o
   5  13  22    10033.15    10068.61    310.88 o
 -16  10  18    10049.71     9700.17    396.48 o
   3   9   5    10058.06    10000.66    239.96 o
 -13   7  17    10070.49    10089.27    363.73 o
 -15  11  13    10074.35    10650.93    415.13 o
 -13   5  10    10076.52    10299.81    302.03 o
  24   0   6    10078.90    10033.30    474.67 o
  10  12   4    10079.88    10103.26    488.28 o
 -14  10   2    10087.70    10062.62    300.06 o
  27   7   3    10088.81     9924.03    440.63 o
 -26   2   4    10092.98    10287.15    319.63 o
  -1   9  21    10094.98    10156.56    291.25 o
  13   3  16    10097.34    10244.51    291.91 o
   1   5  33    10098.68     9878.73    426.35 o
   6   6   1    10103.45     9684.18    229.22 o
   3  15  16    10108.27    10229.85    283.12 o
  -2   8   9    10114.13     9908.71    267.65 o
 -23   9  13    10114.27    10073.28    424.21 o
 -18  12   5    10114.80    10375.76    353.47 o
  -1   9  31    10116.24    10449.05    333.80 o
 -13   3  21    10116.63    10097.93    291.26 o
  13  11   5    10117.33    10198.54    328.45 o
  -8   2   9    10119.72     9846.08    270.36 o
   8   8  24    10120.53    10505.02    318.90 o
 -14  10  19    10122.84    10103.93    342.70 o
   1   1   5    10123.83    10253.84    241.95 o
  -2  14  14    10133.65     9884.06    261.57 o
  12  16   7    10143.34    10065.95    342.71 o
  16  14  11    10146.11     9989.33    310.90 o
   7  11   6    10146.56    10125.91    257.48 o
  -6  14  13    10156.11    10295.15    325.72 o
  11   5  19    10161.83    10143.90    278.41 o
  -6  12  21    10162.61    10127.91    326.44 o
  10  18   9    10164.88    10049.96    329.84 o
   9   7  29    10165.51    10602.96    339.18 o
   4  12  16    10180.25    10113.92    263.56 o
  -4   8  18    10193.49    10105.26    306.81 o
  16   4   5    10195.48     9972.67    269.66 o
  -7   7  19    10210.20    10106.59    289.23 o
  28   0   6    10227.30    10159.23    990.21 o
  -6  14   4    10234.19     9960.01    364.45 o
  23   5   1    10234.52    10333.12    340.60 o
 -15   7  27    10239.74    10405.75    363.63 o
  15  11  11    10241.98    10361.77    316.22 o
 -19  11   3    10244.71    10663.59    333.07 o
 -13  11  11    10246.47    10353.78    360.93 o
 -13  13  16    10246.59    10634.94    561.75 o
 -15   1  25    10251.82     9934.03    287.24 o
   5   7   8    10253.78    10059.29    253.45 o
  27   3   9    10254.89    10322.46    377.90 o
  -4  14   7    10260.34    10235.85    294.61 o
  -2  10  25    10263.39    10347.11    312.84 o
   2   8  15    10264.54    10079.94    271.67 o
  -5   7  16    10265.09    10463.71    302.67 o
   7  15   5    10268.63    10427.73    309.44 o
  -6   8  25    10271.01    10448.39    326.35 o
  -5  15  16    10271.93    10597.63    379.17 o
   3  19   4    10277.37    10159.89    309.51 o
  10   6  14    10280.85    10334.45    280.40 o
  -8  10  24    10282.73    10346.45    392.15 o
 -10  16  11    10283.00    10716.23    665.26 o
  -6  18  13    10283.90    10087.94    384.09 o
  18  14   9    10287.79    10221.19   1225.34 o
   3  13   3    10291.61    10219.86    299.35 o
 -14   8   5    10292.26     9800.11    312.98 o
   7   5   1    10296.88     9804.77    287.27 o
  21  11   1    10298.54    10370.43    494.94 o
 -13  11  22    10302.04    10185.88    454.81 o
  12   8   8    10313.69    10323.13    276.35 o
  -3  13  17    10320.22    10245.18    283.12 o
  -9   3  10    10330.81    10194.54    287.86 o
 -17   5   7    10332.37    10421.07    312.15 o
 -13   5  27    10332.93    10518.34    454.64 o
  -4  16  19    10336.16    10349.11    305.40 o
   2  14  10    10336.43    10726.22    267.51 o
  -1  13  12    10338.68    10350.45    264.87 o
 -17  11   3    10342.14    10001.32    298.72 o
 -13  11   7    10350.53    10273.82    340.62 o
  18   4  24    10358.70    10415.07    303.36 o
 -22   0  24    10363.85     8606.83   1319.11 o
  18  12   6    10367.43    10680.91    419.88 o
   9   3  27    10367.92    10039.97    298.71 o
 -20   6  22    10371.87    10558.32    365.61 o
  -6  16   4    10374.36    10574.98    460.74 o
  -4   2  18    10376.69    10505.02    291.18 o
 -15  11   3    10384.69    10119.92    335.92 o
  13  13   4    10386.45    10824.83    409.63 o
 -10  12   5    10388.97    10431.06    341.93 o
  18   4  15    10394.27    10113.92    291.93 o
  11  11  10    10397.94    10425.73    305.39 o
 -21  11   8    10398.75    10356.44    420.01 o
 -18  12   3    10402.56    10219.86    329.12 o
 -10   2  24    10403.18    10583.64    300.62 o
 -23   7  13    10411.73    10565.65    354.77 o
  19   3  13    10417.85    10458.38    314.85 o
   7   5  15    10426.85    10368.43    277.69 o
   6  14   2    10433.84    10280.49    291.22 o
  11  15   4    10435.60    10457.05    312.82 o
  -1   1  35    10435.89    10273.82    351.46 o
 -10  10  26    10436.68    10251.84    519.61 o
   5   1  27    10438.12    10328.46    347.38 o
   7  15   2    10439.64    10778.19    387.25 o
  25   3   5    10441.21    10505.02    392.77 o
  -6  14  19    10442.70    10335.12    295.94 o
  -6  16   1    10445.62    10186.54    347.42 o
   8   6  11    10450.43    10262.50    280.41 o
  12  14   4    10466.38    10550.99    334.45 o
 -11   7  20    10467.49    10349.11    297.29 o
 -12  14  13    10476.89    10369.10    451.99 o
  10  14  14    10484.16    10743.54    293.16 o
 -18   0  24    10484.16    10509.68    466.91 o
 -17   9  23    10492.53    10483.03    415.88 o
  -5   5  33    10503.73    10551.66    419.93 o
  -8  12  21    10506.16    10938.76    334.36 o
 -18   6  18    10515.51    10157.89    367.78 o
  12   4   8    10515.83    10648.93    282.37 o
 -23   5  19    10519.28    10588.97    388.67 o
   3  11  12    10521.04    10217.86    258.82 o
 -16  10  24    10521.42    10712.89    530.93 o
  -5  15  15    10524.53    10562.32    339.86 o
 -11  17   8    10525.04    10710.90    507.03 o
  -6   8  15    10525.24    10183.88    278.40 o
 -13   9   4    10527.49    10239.18    295.29 o
  -8   8  10    10529.54    10101.93    303.43 o
  -9   9   8    10530.28    10493.03    409.76 o
  -2   4  32    10532.68    10407.74    321.63 o
  25   9   5    10534.15    11151.96    612.03 o
 -10   6  13    10534.17    10387.09    278.37 o
  -6  12   6    10540.84    10568.31    371.04 o
   7   5   2    10543.80    10337.12    357.55 o
 -24   0   2    10562.32    10989.39    444.90 o
  -3   9   4    10563.43    10782.85    255.36 o
  13  11  13    10564.48    10463.04    284.43 o
  15  13   8    10569.40    10013.31    363.75 o
   8  12   2    10571.40    10412.41    327.72 o
  -8  16   9    10573.83    10441.06    372.43 o
   3   1  20    10574.50    10970.07    304.60 o
 -10   0  34    10576.40    10586.97    429.43 o
 -19   7   8    10577.34    10468.37    361.57 o
 -14  12   9    10578.83    10251.17    352.15 o
  23   7   7    10579.92    10757.53    353.36 o
  -2  18   5    10587.05    10453.05    344.64 o
 -18  12   6    10589.15    10485.03    352.08 o
 -14  12   2    10589.41    10760.20    333.05 o
  17   3  15    10591.83    10371.77    298.64 o
 -27   1  15    10593.10    10870.80    343.17 o
  28   4   0    10594.19    10947.42    378.38 o
  14  10  16    10601.04    10734.88    303.97 o
 -17   5   5    10601.65    10757.53    370.98 o
  23   1  19    10602.68    10789.51    374.36 o
  -3   7  22    10615.45    10347.78    317.58 o
   4   6  17    10624.84    10155.90    295.30 o
  11  11  21    10630.59    10604.29    318.87 o
   4  10   8    10632.19    10558.32    262.81 o
   5   3  27    10632.28    10718.89    332.38 o
 -25   7   9    10638.47    10982.07    398.04 o
  -8  10   8    10649.87    10763.53    361.49 o
  10   0  32    10651.10    10517.01    402.95 o
 -25   1  21    10651.44    10683.58    352.70 o
   9  13  18    10652.44    10762.20    307.34 o
  23   5  11    10652.93    10488.36    313.49 o
  -7   9  23    10658.99    10143.24    338.62 o
  -1  13   8    10660.31    10872.80    270.86 o
 -17   7   7    10665.56    10189.21    354.88 o
   1  17   0    10668.93    10562.98    337.16 o
 -13  13   7    10669.46    10703.57    364.89 o
  11   1  23    10670.00    10744.21    306.67 o
 -27   5   9    10671.11    10421.07    392.12 o
   3  15  12    10672.89    10664.26    277.64 o
 -17   7  27    10673.30    10845.48    359.43 o
 -13   9  25    10673.43    11012.71    407.53 o
  10   8   2    10673.65    10375.76    268.92 o
 -22  10  16    10677.08    10734.21    568.52 o
  12  10  22    10687.19    11329.19    338.32 o
   9   9  21    10689.20    10634.94    352.71 o
  -2   8   4    10690.02    10774.19    259.41 o
  12  12   5    10692.32    10874.80    415.05 o
  -9   1   7    10692.51    10866.14    286.38 o
  10  10   1    10695.71    11053.36    345.16 o
 -12   6  11    10696.55    10359.11    309.46 o
  -6   0  20    10696.56    10337.12    385.36 o
   8   4   3    10699.28    10873.46    301.24 o
   9  17   6    10709.55    10709.56    338.47 o
 -14   4  14    10721.01    10502.35    327.02 o
  13   3   3    10724.68    10235.18    260.84 o
 -16   8   9    10724.79    11202.60    440.06 o
   5   5  14    10725.45    10808.84    284.37 o
  -1  15   8    10725.92    10774.86    341.16 o
   4  16   7    10730.97    10641.60    310.07 o
  10   8  21    10732.05    11249.90    324.14 o
  -3  17   8    10738.14    10691.57    385.92 o
 -12   0   6    10756.23    10762.20    354.71 o
   4  12   2    10762.76    10710.23    297.22 o
 -17   9  13    10763.16    10445.72    454.00 o
  -1  15  12    10764.65    10722.89    288.43 o
   4  14  13    10772.35    10808.84    283.69 o
   1   1  33    10774.68    10882.79    364.84 o
  -5  11  15    10777.99    10680.91    310.07 o
  17   1  21    10798.33    10687.58    317.50 o
  15  11   0    10799.48    10737.55    310.73 o
  26   4   0    10800.80    10945.42    362.11 o
  20   0  22    10805.60    10507.02    430.83 o
   9  13  14    10822.14    11055.35    297.15 o
  -5  11  21    10824.77    10583.64    331.73 o
  10  10  10    10827.92    10978.73    294.47 o
  13   7   4    10830.40    10496.36    309.43 o
 -19  11  11    10838.29    10921.44    485.78 o
  16  10   9    10843.64    10743.54    301.94 o
  -9  15   8    10847.25    10913.44    726.32 o
   6  16  11    10865.69    10983.40    312.71 o
   0  18   9    10866.18    10970.07    331.64 o
 -11   9  20    10876.14    10938.09    335.03 o
  17   3  14    10878.75    10897.45    316.78 o
  -4   6  20    10890.99    10914.77    320.16 o
  -4  14   1    10892.91    10886.12    355.35 o
  -5  17   4    10902.84    10539.66    402.94 o
 -11  15  14    10905.15    10808.17    692.69 o
  18   0  24    10911.81    10926.10    406.20 o
  17  11  11    10913.56    10802.17    332.36 o
  20   6   6    10914.43    11135.31    341.08 o
  -6  14  18    10916.87    10814.17    301.25 o
   1  13  24    10917.45    10897.45    329.63 o
   0   8  21    10922.64    10984.06    302.57 o
  11   7   3    10925.79    11411.81    361.31 o
  -5   5  14    10925.86    11414.47    319.38 o
 -11   5  16    10926.18    10824.16    312.74 o
   6  14  17    10932.25    10822.16    299.90 o
   2  12  21    10940.56    11125.31    330.93 o
  16   4  26    10943.15    10923.43    318.80 o
   4  16  13    10950.56    11147.97    309.29 o
  -5   7  22    10955.61    11210.59    351.21 o
 -18  14   3    10957.01    11377.83    404.69 o
  21   3  21    10958.71    11369.83    368.77 o
  26   2   2    10959.10    11056.69    394.62 o
 -12  12  11    10962.77    11164.62    353.25 o
 -16  12   7    10966.03    10946.09    641.00 o
   6  14   7    10966.28    10976.07    288.39 o
   6  14  11    10967.31    10932.10    283.00 o
  14  12  13    10968.11    11088.00    322.15 o
   6   4  13    10968.89    10762.86    278.97 o
  14  10   7    10976.04    10616.29    318.87 o
 -10  12   3    10981.66    11378.49    343.72 o
 -10  12  15    10994.31    10738.21    347.94 o
 -12  12  10    10995.61    10496.36    338.53 o
  14   8  14    11006.52    10579.64    308.73 o
   2  14  21    11008.91    11115.99    316.06 o
   1   7  20    11009.07    10624.28    294.53 o
   9  11  23    11009.11    11062.02    330.27 o
 -17  11   1    11011.92    10910.78    341.81 o
   0  10  23    11012.88    11207.93    328.88 o
   2   4  26    11015.89    10993.39    317.44 o
   5   7  16    11017.64    10962.74    301.90 o
 -20   2   4    11018.45    10881.46    314.75 o
  13   9  19    11022.80    10852.14    313.41 o
  18   8   3    11027.53    10925.43    320.15 o
  -2  16  17    11031.06    11431.80    307.21 o
  19   5   0    11032.23    10832.82    324.91 o
  -1   1  21    11035.56    11123.98    323.49 o
  -4  14  13    11043.64    10948.75    297.17 o
  28   2   0    11044.72    11461.11    382.97 o
 -19   7  15    11049.66    10965.41    415.01 o
 -13  11   5    11050.02    11134.64    357.32 o
  10   4  30    11057.75    10970.74    352.62 o
  23   1  17    11058.66    10979.40    371.59 o
  -7  17   4    11062.10    10842.82    575.29 o
  19  11   3    11065.08    11239.91    431.89 o
  10  10   4    11065.54    10997.39    307.30 o
   1  19   6    11067.34    10526.34    341.91 o
   1   5  13    11069.52    11027.37    285.00 o
  -7   3   5    11071.68    10399.75    254.07 o
  14   4  20    11075.21    11099.99    297.82 o
  20  10  12    11076.68    10896.78    356.71 o
  -2   6  32    11079.42    11209.93    345.12 o
   9  11  11    11087.66    11053.36    282.98 o
   8  12  14    11096.26    11014.71    295.81 o
 -20   6  10    11096.71    11403.15    352.51 o
 -10  14  11    11105.50    11122.65   1153.22 o
  -5  11  19    11134.22    11008.72    332.99 o
  -2   4  19    11135.37    11231.92    318.74 o
 -13  11  19    11145.89    10692.24    389.99 o
  -1  15   3    11152.98    11427.80    316.00 o
  -6  12   2    11159.93    11421.13    295.74 o
   8   6  23    11160.55    11028.04    309.32 o
   5  15  16    11166.92    11303.87    303.86 o
 -25   3   7    11167.74    11191.94    323.48 o
 -12  12  13    11175.68    11185.94    431.91 o
  10   8  26    11177.74    11531.07    330.84 o
 -10  12  23    11179.99    11391.15    343.04 o
 -15  11  16    11181.42    11028.70    359.38 o
   3  11  24    11189.21    11025.37    314.05 o
   8  14   2    11197.88    11230.58    346.47 o
   9  17  12    11206.68    11193.94    327.53 o
 -21   1  23    11207.82    11203.27    390.50 o
 -21   5  25    11214.41    11145.30    467.97 o
   5  11  14    11214.72    11151.96    295.78 o
  -6   8  28    11215.04    11314.53    354.57 o
  21   9   9    11225.43    11261.23    359.32 o
   6  12   9    11229.62    11305.20    285.63 o
 -10  14   8    11232.84    11287.22    750.71 o
   9   1   2    11237.94    10743.54    255.36 o
 -13  13   2    11243.37    11223.25    334.97 o
 -12  12  17    11247.93    11207.26    395.25 o
   6   6   3    11252.67    10966.74    269.49 o
 -10   8  28    11266.84    11439.12    351.83 o
   8  12  17    11278.88    11484.43    313.96 o
 -24   0  16    11281.61    11211.93    497.90 o
 -20  12   8    11282.53    11506.42   1021.40 o
   5  17   2    11287.78    11011.38    318.11 o
  15   3   2    11289.75    10888.79    297.18 o
  15   9  17    11300.76    11335.19    323.45 o
   5   7  31    11311.29    11519.74    372.12 o
  -3   3  29    11326.20    11710.96    368.68 o
  -9   9   6    11327.75    12000.12    401.11 o
  12   8  24    11333.25    10988.73    310.00 o
  10  16   1    11339.84    11101.33    420.40 o
   1   3  33    11353.90    11362.50    372.84 o
 -15   9  15    11364.87    11362.50    364.03 o
 -23   5   5    11365.25    11034.03    353.28 o
  -4   4  19    11366.73    11171.29    332.27 o
 -19   9   5    11369.43    11476.44    410.09 o
  -8  18   3    11391.63    11520.41    402.61 o
  15  11   2    11395.71    11226.59    349.17 o
  -4  12  22    11399.56    11616.35    401.90 o
 -10   8   3    11410.47    11542.40    302.47 o
  -6   0  26    11414.83    11463.11    387.71 o
 -19   1  19    11419.35    11281.22    374.21 o
  -7   5  23    11423.33    11113.32    322.82 o
 -19   9  15    11432.84    11557.72    441.96 o
 -29   3   5    11433.64    10988.06    461.23 o
 -13   3  27    11438.41    11463.11    356.56 o
   6  10  14    11442.30    11527.74    303.15 o
   3  13  22    11447.35    11591.03    337.59 o
  24   8   8    11451.40    11105.99    350.56 o
  -5   5   2    11451.41    12156.03    284.83 o
   2  10  30    11454.64    11437.13    340.33 o
  -1   1  31    11460.59    11313.20    342.39 o
   3  17   4    11462.37    11497.76    334.91 o
 -11   9   9    11467.19    11818.23    419.47 o
  -7  13  21    11473.31    11457.11    343.71 o
  -8  14  15    11475.73    11822.23    669.76 o
  17  13   0    11495.30    11453.78    417.56 o
   6  12  10    11496.09    11553.72    295.04 o
  -8  10  15    11504.12    11346.51    312.63 o
   4  12  12    11512.08    11481.77    292.35 o
 -23   3   5    11513.52    11378.49    318.71 o
  -4  14   8    11513.76    11470.44    305.18 o
  -3  11  25    11518.82    11600.36    345.03 o
  -6   4   7    11522.54    11645.67    281.53 o
  -4   0  18    11524.98    11924.17    436.40 o
  -3  13  19    11531.41    11746.94    321.34 o
 -15  11  12    11535.79    12000.12    386.89 o
   9   1  27    11537.00    11368.50    307.90 o
   9  11  17    11541.82    11855.54    326.72 o
   6  10   3    11548.30    11609.02    314.61 o
  18   4  20    11549.67    11497.09    426.37 o
  10  12   7    11550.60    11554.39    351.80 o
   1   1  35    11551.19    11509.75    370.76 o
 -24   6  12    11554.29    10980.73    348.56 o
  19  13   6    11563.63    12672.38   1157.76 o
 -10   0  18    11571.51    11522.41    341.66 o
   1  11   1    11571.72    11669.65    288.27 o
  -4   4  34    11575.40    11562.38    339.62 o
  -9  11  11    11583.76    11466.44    609.74 o
   4   8  22    11591.52    11632.34    328.79 o
  -4  14  19    11595.93    11838.22    321.32 o
  26   6   0    11601.08    11351.84    401.99 o
   1  15   0    11601.97    11756.27    312.56 o
   6  12  14    11604.32    11645.67    303.12 o
  11  11  18    11608.55    11930.16    334.82 o
  12  12   4    11610.63    11682.31    345.01 o
   9  17   0    11616.32    11191.94    418.33 o
  -2  14  17    11618.70    11860.20    315.92 o
 -10   4  17    11632.16    11842.88    313.22 o
  -4  16   1    11637.33    11413.14    324.78 o
 -13   7   8    11639.23    11379.83    347.78 o
   9   9  12    11640.11    11849.54    303.77 o
  24   2   8    11640.45    11348.51    330.20 o
   9   7   4    11645.78    11341.85    307.23 o
  17   7  15    11645.91    11593.70    346.38 o
 -13   9  16    11652.94    11682.98    359.21 o
 -20   4  22    11659.56    11615.02    397.84 o
  -2  18  11    11669.30    11509.75    354.52 o
   6  12  19    11672.93    11502.42    378.22 o
 -12  12   7    11674.10    11750.94    746.76 o
  -8  10  17    11676.10    11588.37    329.48 o
  -1  13  20    11684.71    11987.46    333.45 o
  -3   9  28    11688.05    11963.48    361.85 o
   4  12  13    11695.17    11530.40    295.72 o
   0  10   5    11699.90    11107.32    261.38 o
  17   7   9    11701.78    11952.82    330.76 o
  -8  14   6    11704.72    11882.19    426.91 o
   8   2   3    11720.19    11495.09    272.79 o
  15   5  23    11732.09    11922.83    325.36 o
  -4   8  24    11733.80    11641.67    393.08 o
  19  11   9    11734.57    11613.02    342.99 o
 -13   1   9    11737.03    11465.77    329.50 o
   3   3  12    11738.65    11658.33    296.37 o
 -10   4   5    11738.73    11481.10    288.98 o
 -20   6   6    11741.33    11922.83    404.52 o
 -14   2  14    11743.74    11716.29    328.10 o
 -18   4  24    11747.82    11734.95    359.88 o
 -12   0  20    11753.31    11517.08    352.49 o
 -14   6  19    11753.31    11660.32    373.43 o
   1   9  18    11759.45    11641.67    311.90 o
  -6   6  30    11761.96    11445.79    357.92 o
   4   8  14    11767.55    11818.23    307.15 o
  -8  10  14    11772.61    11456.45    324.77 o
  12   2  28    11776.19    12094.73    367.91 o
  -1  11  15    11777.73    11881.52    328.07 o
  13  15   2    11779.40    12195.34    438.34 o
 -15   7  10    11781.26    11831.55    442.54 o
  16  10   8    11786.54    11660.99    318.65 o
  -1   3  31    11789.88    11886.85    376.08 o
  -6   4  13    11790.16    11951.48    305.77 o
  -9   7   2    11799.21    11372.50    313.98 o
 -17   1  23    11809.39    12118.72    332.75 o
  -2  10  11    11826.16    12077.41    303.05 o
  -8  10  21    11834.61    11734.28    344.32 o
   2   6  22    11835.70    12108.06    328.03 o
   8  16  11    11835.79    11782.25    328.76 o
   6   2  13    11844.80    11613.69    344.35 o
  19   1  17    11851.30    11922.83    353.75 o
   2   2  32    11853.33    11792.91    374.75 o
  -2   8  28    11856.25    11801.57    439.84 o
  10  10  18    11859.08    11927.50    328.06 o
 -26   2  18    11868.52    12024.77    367.93 o
 -28   2   8    11872.30    11916.17    369.31 o
  23   7  11    11876.90    11841.55    360.53 o
 -13   3  16    11878.42    11695.64    315.27 o
 -11  11  22    11882.90    11912.84    364.57 o
 -25   5   1    11886.19    12307.27    384.78 o
  18   8  18    11889.97    12279.95    426.11 o
 -20  12   5    11890.47    12062.08    449.25 o
  -4   4  18    11891.34    11738.28    409.32 o
  25   7   5    11895.24    12088.73    417.35 o
   1   9  10    11900.38    11880.86    294.99 o
  18   0  18    11904.56    11905.51    392.33 o
 -18  10   8    11905.42    11800.91    475.17 o
  -3  11  20    11906.75    12109.39    388.21 o
 -25   1   3    11911.14    11788.91    381.53 o
   3  17  16    11929.47    12058.75    361.83 o
 -12  12   5    11930.44    11758.27    375.44 o
  26   4   8    11930.57    11839.55    343.62 o
   5  15   2    11935.57    11616.35    333.53 o
   5   9  14    11938.91    11561.72    292.34 o
 -18  10  14    11941.38    11626.34    625.37 o
  -6  16   7    11943.84    12076.74    514.51 o
  -9   7  12    11944.18    11836.89    312.54 o
  29   1   1    11951.22    12459.18    403.02 o
  -4   4  21    11953.71    12172.02    348.96 o
   7   3  14    11955.68    12015.44    305.09 o
  -9  13   9    11956.42    12405.21    412.52 o
  16   8   0    11959.49    12323.26    357.72 o
 -23   1  21    11960.89    11862.20    382.18 o
 -12   6  28    11965.10    11810.90    360.54 o
   2   8  16    11965.40    12145.37    335.45 o
  15   7   2    11966.09    12228.65    327.33 o
   9   3  12    11966.72    11840.22    322.67 o
  -6  10   6    11992.25    11955.48    395.71 o
 -12   8  28    11994.67    11968.81    372.68 o
   5  13  13    11997.51    11959.48    306.45 o
  -9  13  20    12000.13    11896.18    436.41 o
   4   6   0    12002.65    11924.17    275.43 o
  -5   7   8    12003.36    12106.72    307.10 o
 -16   4  26    12004.85    12353.24    355.68 o
   3  11  13    12008.76    12251.30    307.07 o
   3   3  10    12009.58    11745.61    291.64 o
   2  16  15    12011.70    12203.33    337.46 o
  -8  16   3    12020.40    12283.95    421.36 o
   0  12   8    12020.47    11838.22    282.85 o
  -9  13  12    12029.47    12136.70    483.19 o
   8   2  16    12030.66    11980.13    298.35 o
 -16  10   1    12031.27    11977.47    338.86 o
 -22  10   4    12034.04    12417.87    532.73 o
   5  13   1    12035.55    12300.61    338.80 o
   0  12  26    12039.91    12369.23    359.73 o
 -27   5   5    12040.83    12397.88    378.67 o
  -4   4  24    12044.75    12011.45    356.43 o
  -1   1  16    12045.77    11985.46    364.55 o
 -17   5  27    12051.93    12223.99    374.65 o
   9   5  12    12052.17    12154.03    310.46 o
 -25   9   3    12053.14    12234.65    384.80 o
  -4  14  10    12057.93    12182.68    315.86 o
  22   6   2    12059.40    11998.79    357.79 o
 -24   4  12    12060.40    12180.68    368.57 o
  15   9   0    12085.20    12060.08    343.58 o
  18   8  14    12088.01    11952.82    358.47 o
 -12   2  13    12099.80    12391.88    321.22 o
  -7  13  12    12103.30    12006.12    552.70 o
  -4  10  15    12104.82    12094.06    344.24 o
   3   1  11    12105.18    12241.31    288.19 o
  -5  13   5    12109.71    11653.00    362.60 o
   8   4  16    12114.12    11888.85    309.83 o
 -18   8  26    12115.88    12186.67    443.78 o
  -1  17   2    12120.94    12437.86    369.86 o
  -3   9  31    12121.93    12527.14    388.11 o
 -14  12  10    12123.44    11499.75    376.19 o
 -17   5  17    12129.01    12381.22    384.08 o
  26   2  12    12130.26    12455.18    418.60 o
 -29   1   5    12137.23    11491.09    392.45 o
 -25   1  13    12140.03    12222.65    359.09 o
   6  10  20    12150.81    12437.19    345.53 o
   4   8  30    12160.05    12084.07    430.92 o
  20  12   7    12179.29    12650.40    477.56 o
 -14  12  13    12181.91    12042.76    428.22 o
   4   8  28    12188.42    11970.14    371.32 o
 -15   9   1    12191.84    12192.00    356.39 o
 -11   7  29    12192.53    12255.30    370.58 o
  -6   4  28    12198.83    11930.16    355.10 o
   5   5   0    12205.41    12878.93    296.19 o
 -20   0   6    12214.23    11974.80    378.09 o
  11   7  27    12222.04    12364.57    348.92 o
   5   5   6    12226.75    12267.29    336.78 o
  10  10  20    12229.67    11986.13    334.80 o
  18  10  12    12233.41    11955.48    347.65 o
  10  12  12    12233.65    12309.27    324.61 o
 -15   5  10    12233.97    11908.18    387.59 o
 -15   7  15    12238.74    12454.51    408.44 o
  22   4   2    12246.22    12067.41    376.72 o
  12  14  13    12248.28    12537.13    328.62 o
  -3   5   3    12249.48    12561.78    287.47 o
  13   7  15    12255.51    12072.08    343.57 o
  -8   2   2    12257.00    12481.83    309.74 o
  -1   7  25    12269.82    12468.51    340.12 o
   2   6   2    12278.66    12509.15    284.78 o
 -28   0   2    12279.36    12784.98    494.49 o
  20  10   7    12290.40    12411.21    388.81 o
 -15   3   6    12291.94    12273.96    312.47 o
 -18   8  20    12301.09    12257.30    409.17 o
  21  11   4    12303.53    12459.84    579.05 o
 -16   8  15    12305.41    12474.50    438.93 o
   6   8   5    12306.86    12428.53    348.23 o
  12   4  30    12328.25    12090.07    372.65 o
 -21   7  11    12329.56    12452.51    379.33 o
 -11   5  15    12334.99    12196.00    337.47 o
 -10  10  18    12348.08    12412.54    439.63 o
 -10   4  28    12352.17    12176.68    388.87 o
   3  11   9    12352.73    12096.73    292.93 o
  -9  13   6    12357.78    12741.01    553.01 o
 -20   4  20    12366.59    12495.16    409.10 o
   7   3  31    12371.52    12340.58    380.03 o
  10   8  18    12389.26    12667.72    340.08 o
   7  17  14    12390.48    12383.89    384.08 o
 -22   6  22    12393.92    12631.74    425.33 o
  -6  18   1    12414.92    12325.92    352.98 o
   4   4  14    12420.55    12649.06    317.81 o
  13   3  15    12427.46    12528.47    331.33 o
   5  13  16    12427.55    12394.55    325.95 o
   0   4  11    12428.16    12219.99    318.55 o
  14   6   1    12429.12    12237.98    344.21 o
   6   6  26    12429.60    12587.77    344.82 o
  16   4  10    12434.87    12247.97    325.30 o
   8   6  22    12449.87    12596.43    338.74 o
  -1   3  35    12461.07    13002.18    396.11 o
  -9   5   7    12471.00    12591.76    315.12 o
 -12  14   5    12471.39    13116.12    786.66 o
  -4  16   7    12472.94    12477.17    453.86 o
  27   1   9    12474.88    12085.40    402.44 o
  -8  14  21    12478.25    12194.00    368.57 o
 -11  15   2    12481.50    12455.85    598.16 o
   1  17   6    12484.62    12404.54    345.53 o
  -4   6  24    12491.09    12456.51    366.48 o
 -14   6   6    12495.06    12386.55    341.48 o
 -14  14  13    12498.67    12904.91    675.10 o
   2  14  12    12500.54    12577.11    309.72 o
   1  11  21    12501.41    12695.04    352.23 o
  -8   6   2    12505.93    12056.75    448.57 o
  11   9  13    12511.03    12513.81    330.65 o
  -6  12  19    12514.08    12590.43    364.42 o
 -10  14   3    12520.42    12661.06    570.08 o
  -5   3   9    12523.78    13035.50    319.77 o
  24   4  14    12532.24    12756.33    383.99 o
 -27   3   3    12534.99    12068.08    355.74 o
  -5  11   8    12538.80    12753.00    369.12 o
  -6  12  12    12546.76    12151.36    363.84 o
  14   8  11    12556.13    12427.20    347.56 o
  21   9   7    12556.79    12960.88    398.15 o
  12   6  24    12558.24    12233.98    329.35 o
  -7  11  21    12559.61    12308.60    359.75 o
 -16   0  10    12560.43    12900.25    446.94 o
 -20   8  16    12561.34    12622.41    452.45 o
  -8  16   1    12563.88    12615.75    435.50 o
   1  13  18    12564.49    12880.26    340.04 o
  26   2   8    12570.17    12694.37    410.41 o
  -5  15   2    12571.50    12488.49    371.20 o
   5   7  11    12580.64    12970.87    314.38 o
  -1   9  19    12584.64    12394.55    338.10 o
   2  14   3    12594.63    12519.14    327.28 o
 -18   6  11    12594.70    12337.92    416.60 o
  13  13   2    12601.44    12579.11    378.62 o
   0   6  17    12606.46    12527.14    319.85 o
  -3  15  14    12611.55    12892.25    358.28 o
   8   4  18    12624.21    12948.88    321.81 o
 -18  10   9    12624.89    12397.21    487.84 o
 -15  11   7    12629.09    12459.84    396.92 o
  -7  13   3    12632.07    12365.90    319.88 o
  -9  15   6    12636.01    12764.33    863.42 o
   9   9  18    12642.84    12719.69    335.34 o
   7  13   6    12645.29    12664.39    317.80 o
 -14   8   2    12663.79    12932.89    406.96 o
   3   1  10    12664.93    12598.43    294.21 o
  15   9  19    12672.17    12180.68    342.87 o
 -27   7   9    12674.15    12652.39    432.10 o
   9   7  21    12678.75    12681.04    350.21 o
  17   5   0    12680.78    12556.45    353.61 o
  20   0   0    12688.65    12926.23    446.93 o
  -9   7  21    12689.00    12644.40    356.97 o
  14   2   0    12689.73    12619.08    315.79 o
   0   4   5    12693.81    12797.64    293.51 o
 -13   7  21    12704.07    12759.66    369.12 o
  21   9  13    12704.34    12671.72    384.01 o
   7   5  26    12708.10    12846.28    337.35 o
 -15  13   7    12708.24    12123.38    373.32 o
   6  10   7    12710.67    12361.90    304.36 o
 -12  10  11    12712.14    13218.72    383.89 o
  13   9   2    12724.28    13071.48    523.60 o
  -6   8  18    12742.54    12876.26    344.77 o
  12   8   0    12749.40    12449.18    585.20 o
 -23   9   7    12761.91    13219.39    456.33 o
   6   8  13    12770.90    12585.10    311.07 o
 -12   4   5    12772.05    12764.99    365.73 o
  -2   8  10    12774.33    13132.11    341.35 o
  12  10  13    12774.62    12912.90    339.36 o
   1   7  23    12793.30    12440.52    341.47 o
 -11   7  31    12793.86    12913.57    398.17 o
  14   6  22    12801.32    12639.74    334.01 o
  14   4  28    12801.45    12996.19    355.55 o
  -1   7  20    12803.57    12736.34    329.26 o
  13   7  21    12803.73    12625.08    341.44 o
  20   0  16    12807.07    12984.20    450.30 o
 -20   0  26    12813.36    13220.72    513.34 o
   4   2  12    12828.86    13278.69    326.48 o
 -10  12  14    12834.98    13101.46    481.47 o
 -11   3  29    12839.10    12542.46    419.25 o
 -12  10  16    12840.55    13028.84    440.80 o
 -19   7  23    12842.50    13061.48    395.42 o
   4  18   1    12845.70    12802.97    360.32 o
  14   6  14    12848.33    12844.28    358.28 o
   2   0   8    12849.37    12430.53    296.93 o
  14  12  11    12855.79    12712.36    545.53 o
 -28   2   6    12858.79    12647.06    404.32 o
  -4  16  11    12858.98    13457.24    385.87 o
   6   8  23    12863.34    12724.35    410.40 o
 -28   2   2    12866.58    13048.16    395.43 o
  17   7   6    12885.95    12720.35    348.85 o
 -10   2  34    12887.03    12965.54    408.98 o
   0   4   1    12891.91    12561.78    292.19 o
  20   0  24    12904.72    13144.10    449.58 o
  23   1   7    12913.43    12902.24    373.14 o
   8  10  15    12924.52    13014.18    342.04 o
  21   5  15    12930.21    13216.72    360.92 o
  27   1   3    12930.93    13573.17    431.17 o
 -12   4  26    12931.45    12627.08    366.44 o
   5   9  22    12933.90    12912.90    361.65 o
   5   7  27    12934.47    12898.91    357.60 o
 -16   6   1    12939.33    13285.35    676.89 o
 -21   9  11    12941.14    12990.19    457.76 o
  21   3   9    12948.26    12900.91    352.87 o
 -13   7  15    12958.41    12800.97    377.90 o
 -16   8   3    12958.84    13222.72    371.05 o
   5   3  23    12965.70    12930.23    339.36 o
 -17  11   2    12966.29    12968.87    352.18 o
  11  13  15    12973.06    13198.73    369.70 o
 -10  10   3    12975.74    13277.35    370.36 o
   9   3   7    12976.78    13134.77    333.92 o
   9   5  29    12995.17    13166.75    376.47 o
  21   7   9    13002.98    12875.59    360.31 o
  -2   6  23    13004.37    13062.81    371.76 o
 -13   1  27    13010.27    12986.86    374.48 o
   0  14   1    13014.87    12484.50    305.69 o
   2   2  22    13017.63    13114.78    363.64 o
   0  14  12    13017.66    13274.69    320.41 o
 -12  10   5    13029.49    13013.51    360.95 o
 -26   8   6    13047.43    13571.18    408.16 o
 -20   2   6    13050.76    13154.09    364.30 o
 -24   6   6    13062.51    12944.89    415.08 o
  -8  10  20    13066.78    13649.13    379.07 o
  10   8   7    13069.15    12609.75    319.84 o
   0   6   9    13070.37    13520.54    335.21 o
 -23   1   9    13071.61    12569.11    352.26 o
 -21   9  13    13074.48    13415.27    404.14 o
   3   7   8    13075.33    12613.09    302.97 o
   5  11  16    13078.27    13267.36    339.97 o
  -5   5  10    13081.39    13302.67    325.13 o
  -6  14  15    13083.63    13218.72    580.70 o
   7  15  14    13085.71    13135.44    334.60 o
  16  12   8    13087.28    12806.97    519.63 o
 -13   3  17    13102.69    12977.53    344.08 o
  19   9   1    13108.13    13580.50    430.49 o
   1  13   3    13110.15    12977.53    333.27 o
  -6  10  13    13115.23    12977.53    349.48 o
  -6  14   3    13142.26    12819.63    605.46 o
  19   9   9    13143.60    13402.61    463.74 o
  -2  14  11    13147.30    13538.53    342.63 o
   9  11  18    13150.63    13024.17    351.50 o
  -1  13  11    13152.44    13536.53    329.14 o
  20   8   0    13154.01    13567.18    387.20 o
   1  11  24    13160.21    13130.77    408.94 o
   1  11  18    13171.16    13341.31    354.14 o
  -3   7  31    13177.19    13051.49    367.70 o
  10   4  13    13188.21    13002.18    346.10 o
 -16   6  20    13196.19    13304.00    409.57 o
 -19   3  15    13197.82    13114.78    384.59 o
  -3  15   2    13199.83    13350.64    358.19 o
  11   5  10    13206.42    13314.66    341.99 o
   5   5  27    13216.91    13267.36    363.61 o
 -15   7   4    13217.57    13051.49    375.81 o
  -5  13  10    13220.00    13279.35    372.39 o
 -13   9  10    13224.17    13311.33    387.93 o
  -8  10   1    13224.76    13624.48    360.84 o
  -8   8  20    13238.44    12929.56    356.24 o
  -4   4  20    13238.89    13353.31    381.84 o
 -16   6   9    13244.30    12904.91    413.74 o
  26   4   6    13256.36    13052.82    375.14 o
  11   7  10    13267.75    13276.69    337.95 o
  -9  11  23    13269.58    13008.85    377.18 o
  16   8   5    13283.25    13302.00    343.34 o
  -2   2  11    13288.36    13634.47    341.94 o
 -14   4  28    13292.04    13576.51    393.28 o
 -11   3  15    13295.76    13501.22    367.62 o
  -5   7  33    13302.79    13184.74    373.76 o
  13  13  10    13302.80    13759.06    445.34 o
   0   6  10    13308.81    13162.75    380.52 o
  -8   8   3    13309.66    13735.08    334.50 o
   8   6   3    13312.20    12821.63    375.86 o
  11   9  12    13328.31    13297.34    358.20 o
   0   4  17    13330.02    13266.69    338.63 o
   8  12   9    13336.71    13145.43    325.82 o
 -12  10  13    13341.53    13306.67    385.90 o
 -15   9  21    13343.95    13737.74    458.21 o
  17  11   8    13345.75    13216.72    404.18 o
  13  15  10    13345.92    13725.08    390.55 o
   6  10   0    13352.11    13275.35    371.04 o
 -24   4  18    13354.96    13847.68    432.45 o
 -12  10  22    13355.93    13347.98    405.50 o
  14  10   8    13363.59    13229.38    446.16 o
  16   2  22    13364.94    13739.74    372.98 o
 -11   7  19    13365.07    13075.47    355.54 o
  21   3  15    13369.28    13079.47    352.84 o
  -3   7   8    13376.12    13647.13    342.61 o
   8   2  32    13380.59    13502.55    398.03 o
  14   8  20    13391.47    13271.36    362.93 o
   6   6   7    13391.53    13331.32    335.24 o
  23   3  11    13393.68    13361.97    380.48 o
  -9   9   7    13400.49    13714.42    665.68 o
   7  13  20    13410.14    13618.48    374.35 o
  -5  13  19    13410.31    13490.56    355.46 o
  18   8   2    13415.58    13485.23    396.68 o
  14   6  19    13425.92    13950.95    361.46 o
  22   8   4    13431.66    13751.73    405.41 o
   0  14   9    13436.92    13723.75    357.45 o
   2  10   1    13445.03    13783.05    343.27 o
  14   6   5    13451.81    13294.01    336.60 o
   9  13  12    13452.33    13425.26    339.95 o
 -20   4   6    13453.12    13374.63    367.64 o
   9   9  17    13457.68    13451.91    348.72 o
 -12  14  11    13463.29    13290.68    775.52 o
   0   0  16    13473.75    13679.11    436.56 o
 -18   4   2    13482.66    13479.23    380.46 o
  18  10   9    13494.82    13357.97    369.67 o
  23   7   1    13506.74    13529.20    385.18 o
 -20   2  16    13512.18    13542.53    395.99 o
 -27   5   3    13512.95    13832.35    422.98 o
  11  13   3    13517.55    13167.42    429.24 o
 -10   0   4    13525.69    13128.11    326.50 o
 -13   5  31    13535.10    13326.66    441.39 o
 -22   0  14    13540.94    13480.56    460.32 o
   2   4  32    13558.47    13713.09    387.17 o
   9   1   1    13559.99    14046.22    323.67 o
   8   6  18    13567.80    13308.67    348.74 o
  -9  17   6    13571.51    13202.73    577.30 o
 -17   3  29    13574.29    13314.00    452.24 o
 -18   8   3    13574.62    13434.59    382.49 o
 -26   6   6    13579.37    13558.52    400.05 o
  -2   8  16    13595.75    13650.46    378.40 o
  -8   2  30    13595.83    13424.60    389.93 o
 -26   0  14    13602.13    13327.99    447.49 o
 -14   0   6    13604.09    14253.43    397.20 o
   8   4  11    13604.75    13581.17    336.55 o
  17   5  15    13608.04    13507.21    412.23 o
 -21   7  13    13610.58    13529.20    400.73 o
   1  13  15    13627.58    13607.82    337.90 o
   2  14  13    13633.28    13777.05    336.52 o
  19   7  15    13633.55    14094.19    387.77 o
  24   2   0    13634.61    13793.04    374.99 o
   2  16   9    13650.64    13455.25    357.49 o
   8  10   3    13654.45    13894.98    489.35 o
  18   4  14    13667.94    13844.35    372.96 o
 -17   3   8    13672.67    13455.25    362.22 o
 -10   8  16    13679.28    13627.81    360.84 o
   6  10  28    13691.22    13692.44    400.02 o
   7   3  29    13700.21    13885.65    397.95 o
 -19   5   9    13704.42    13814.36    389.18 o
   3   5   6    13704.94    13985.59    338.51 o
 -18  12  17    13722.10    13715.76    541.69 o
 -23   5  15    13722.47    13028.84    423.86 o
   2  16   3    13724.49    13662.45    368.94 o
[truncated: 133,771 more chars]
