# Supplementary material for: Relativistic Hirshfeld atom refinement of an organo-gold(I) compound
Source: IUCrJ. 2021 May 26;8(Pt 4):608–20. doi: 10.1107/S2052252521004541 (PMC8256711; doi:10.1107/S2052252521004541)
Supplement: Supplementary file 6 [file m-08-00608-sup6.fcf]

data_mg14_ag_rks_rel

_audit_creation_date                2020-6-19
_audit_creation_method              'Tonto 20.04.15 github v. 97c7857'

# ============
# QCr software
# ============

_QCr_software                       'Tonto'
_QCr_software_version               '20.04.15 v. 97c7857'
_QCr_software_platform              'Linux-2.6.32-754.24.3.el6.x86_64'
_QCr_software_build_date            '2020-04-15 15:08'
_QCr_software_website               'https://github.com/dylan-jayatilaka/tonto'

# ========
# Symmetry
# ========

_symmetry_cell_setting              Monoclinic
_symmetry_space_group_name_H-M      'c 1 2/c 1'
_symmetry_space_group_name_Hall     '-c 2yc'
_symmetry_Int_Tables_number         '15'

loop_
    _symmetry_equiv_pos_as_xyz
'+x, +y, +z'
'+x+1/2, +y+1/2, +z'
'-x, -y, -z'
'-x+1/2, -y+1/2, -z'
'-x, +y, -z+1/2'
'-x+1/2, +y+1/2, -z+1/2'
'+x, -y, +z+1/2'
'+x+1/2, -y+1/2, +z+1/2'

# =========
# Unit cell
# =========

_diffrn_reflns_theta_full          19.665
_diffrn_reflns_theta_max           27.864
_diffrn_reflns_theta_min           2.152
_diffrn_ambient_temperature        89.97(15)

_cell_length_a                    17.6904(2)
_cell_length_b                  12.22917(16)
_cell_length_c                    21.2808(2)
_cell_angle_alpha               90.000000(0)
_cell_angle_beta                 94.6132(10)
_cell_angle_gamma               90.000000(0)
_cell_volume                      4588.95(9)

_cell_formula_units_Z               8.000000

_exptl_crystal_F_squared_000         5760000.0000


# ======================
# XD fco reflection data
# ======================

# . checkCIF also accepts this as fcf format

_shelx_refln_list_code              4

_reflns_d_resolution_high           7.4675
_reflns_d_resolution_low            0.6000
_reflns_limit_h_max                 29
_reflns_limit_h_min                 -29
_reflns_limit_k_max                 20
_reflns_limit_k_min                 0
_reflns_limit_l_max                 35
_reflns_limit_l_min                 0

# NOTE: F_squared_meas is scaled to F_squared_calc
#       and so it is on an absolute scale
_reflns_tonto_F_scale_factor        0.1197

loop_
    _refln_index_h
    _refln_index_k
    _refln_index_l
    _refln_F_squared_calc
    _refln_F_squared_meas
    _refln_F_squared_sigma
    _refln_observed_status
   9   5  19        0.00       32.53     65.05 o
  14   2  25        0.00        4.23     15.82 o
  18  10  16        0.00       50.43    100.85 o
 -25   3   8        0.00      116.89     78.60 o
 -28   2  13        0.00        5.51     38.98 o
 -14  16   6        0.04       19.57     53.25 o
 -15   9  20        0.04      142.67    118.14 o
 -19  11   7        0.04       76.19    152.38 o
  -3   7  18        0.07       64.56     24.48 o
  25   3   2        0.08        8.41     42.01 o
 -14   2  27        0.08       34.66     69.32 o
 -19   7   4        0.08       42.24     41.57 o
  -9  19   1        0.09       84.68    169.35 o
  -3   1  30        0.11      320.58     81.54 o
  -1  19  10        0.13      199.07    259.01 o
 -24   2  21        0.14       67.95    135.90 o
   6  10  27        0.17       36.68     73.36 o
 -17   1  16        0.17       77.49     98.38 o
   8  16  13        0.19       59.15     58.93 o
 -22   2   7        0.25       22.97     56.40 o
 -20  12  15        0.26      113.47    102.94 o
  22   6   0        0.29       78.83    157.66 o
  15  17   3        0.34       46.45     66.34 o
  13   3  12        0.39        5.17     19.26 o
  -5  11  29        0.42       51.28    102.57 o
 -15   1  18        0.43       13.92     27.84 o
 -23  11   8        0.44       75.40    150.80 o
 -10  12  13        0.48      310.70    621.40 o
 -12  16  15        0.49      139.94     70.55 o
   5  15   9        0.50       26.48     52.97 o
  11   1   0        0.50       48.19     24.16 o
  -7   1  31        0.51      209.36    186.35 o
  27   3  10        0.57      246.98    146.19 o
   9   1  13        0.61       92.84     22.43 o
  15   1  27        0.61       83.19    107.62 o
  16  10   1        0.72       40.41     80.82 o
 -14  12  23        0.75       20.31     64.64 o
   4   2  20        0.76      130.66     99.65 o
 -18   4  21        0.76        5.17     21.09 o
 -11   3  30        0.77       37.63     75.25 o
   1  17   7        0.79       79.08    158.16 o
  -5  17   3        0.82       35.04     70.08 o
 -21  13   1        0.86      160.10    107.10 o
  22  10   0        0.96      113.15    175.00 o
  -1   7   4        0.98       35.47     15.81 o
  -8   6   7        1.03       78.37     36.85 o
 -19   7   7        1.04       61.95    123.89 o
  -2   4  13        1.06        9.11     18.21 o
  11   9  20        1.06       49.90     99.80 o
   7   1  14        1.16       33.67     27.76 o
  21   5   4        1.19      126.56     46.02 o
 -27   1   2        1.22       86.99     60.58 o
   8   8   7        1.36       47.36     37.70 o
 -19   1  28        1.37       14.59     29.18 o
  -4   6  32        1.41      106.03    160.82 o
  14  14  15        1.53      100.23     62.98 o
   3  13   5        1.65       83.45     33.78 o
   6   8  18        1.78       29.06     58.12 o
   8  14  10        1.81       70.44     40.85 o
 -19   3  24        1.81        9.67     39.36 o
   0   6  22        1.84       77.14     45.46 o
  -2   8   7        1.94       71.88     26.58 o
  -4   6   3        1.99        7.36     10.10 o
   4  20   0        2.03      143.30     91.53 o
  -9   5  10        2.09        6.62     17.42 o
   0   8  16        2.15       61.86     44.87 o
  16   2  11        2.19       43.13     47.63 o
  19  11   8        2.27        7.70     37.22 o
  18   2  23        2.30       34.40     68.79 o
   3   1  30        2.39       39.94     79.87 o
  17   1  10        2.42        8.13     23.57 o
 -23   1  20        2.44      117.85    189.18 o
 -21   3  15        2.51        5.95     33.13 o
  -1   3  28        2.54      155.21     55.73 o
   9  15   1        2.56       22.32     44.63 o
 -23   7  20        2.67      110.38    159.06 o
 -16   2   5        2.78        3.84     11.09 o
 -10  16   4        2.79       63.67    127.34 o
   8   2   7        2.85       36.74     41.94 o
  -2  16  18        2.87       36.92     57.13 o
  -6   6  14        2.89       36.27     72.55 o
 -22   4  21        2.90      177.78    199.56 o
   6   2  33        2.96      263.96    111.18 o
 -21  13  12        3.20      308.67    121.09 o
 -11  13  21        3.38       59.87    119.75 o
  14   8   9        3.48       11.11     22.22 o
  25   7   4        3.52       79.87    159.75 o
 -10   2  33        3.52       81.42    114.94 o
 -22  12   6        3.56       55.45     53.44 o
   1  15  19        3.73       63.24     23.14 o
  -4   4  27        3.79       10.25     26.92 o
   0  20   4        3.93      116.22     90.67 o
  -1  19   4        4.25       15.44     56.90 o
  13   1  28        4.37       30.87     61.74 o
  -9   5  19        4.38       31.48     62.96 o
 -25   5   8        4.38       14.28     38.96 o
  22   2  17        4.43      106.74    130.22 o
  10   2  28        4.73       95.65    153.26 o
  -2   4  25        4.74       28.49     56.99 o
  17  13   1        4.74       75.94     79.36 o
   5  17   0        4.77       40.14     80.28 o
  -5   1  29        5.13       18.43     36.86 o
  16   2  25        5.16       13.25     36.71 o
  20   2  21        5.23       65.16    130.33 o
  -4  10  21        5.54       67.91    135.83 o
   7   5  27        5.76       13.36     26.71 o
   4  12  17        5.87       54.79     34.38 o
  11   9  11        6.37       61.44     31.54 o
   5  19   1        6.48       59.09    118.17 o
   4   4  29        6.60       94.30    116.04 o
   9   3  14        6.61       54.62     68.25 o
 -16   2  31        6.66       98.43    196.86 o
 -19  13  13        6.67       68.75    137.50 o
 -22   2   3        6.67       35.46     42.56 o
 -15  13   8        6.77       89.67    179.33 o
  17  15  10        6.79       21.07     42.15 o
  18  10  10        6.93      160.82     85.33 o
  -9  11  13        7.10       44.12     88.23 o
  23   3   9        7.22       35.38     70.76 o
   4   6  26        7.24       79.86    159.72 o
  20  12   8        7.24      209.35    158.39 o
  20   8  17        7.38       99.65     58.38 o
  26   2  10        7.39       32.67     65.33 o
  -3  11  18        7.53       35.19     70.38 o
  17  15   1        7.56       81.25     48.25 o
  21   1   2        7.75        9.80     36.13 o
  16   2   3        7.79       59.70     36.59 o
   3  19  11        7.94       24.38     48.76 o
 -26   2  15        8.19      136.76     76.56 o
   5   1   9        8.37      117.54     18.75 o
 -20   6  21        8.51       45.40     90.80 o
 -21   3  22        8.62        5.78     25.97 o
   5   5  30        8.92      158.34     69.07 o
  27   1   2        9.03       73.54     79.28 o
   8  10   4        9.21       32.63     65.26 o
  13  15   0        9.40      199.74    146.67 o
  26   2  11        9.78      111.70     93.67 o
 -15   9   8        9.81       46.55     93.11 o
 -17  13  19       10.07      103.04     97.89 o
  10   8  28       10.16       46.47     92.94 o
 -18   2  19       10.17        5.37     13.99 o
   7   1  30       10.18       17.32     41.99 o
  -2  12  24       10.40       28.79     57.57 o
   5   3  16       10.46       72.15     22.47 o
   7   7  27       10.65      163.50     70.00 o
   3  17  11       10.69       48.20     96.40 o
   5   9  24       10.72        1.19     13.26 o
  14   6  15       11.14      131.24     92.76 o
  14  12   0       11.33       10.89     31.88 o
   9   9   7       11.61      158.70     41.65 o
   4  10  26       11.66      101.19     57.94 o
 -26   2   3       11.72      126.57     58.59 o
  12  10  14       11.76       38.69     48.47 o
   2  14  14       11.89       70.95     26.27 o
  -1   1  34       11.93      229.15     95.18 o
   1  13   2       12.06       80.72     40.38 o
  -4  12  26       12.14       55.08    110.16 o
   0  18  10       12.21       46.11     42.83 o
 -24   6   8       12.30      126.25    113.80 o
  19   5   8       12.37       13.78     37.22 o
  -3   3  12       12.47        2.52     15.56 o
 -21  13   6       12.50      236.71    116.15 o
 -14   2  26       12.57       26.69     53.37 o
  12  10   3       12.83        3.39     12.28 o
 -22   2   9       12.88      113.20     60.24 o
  -6   2  35       13.08      290.88    136.79 o
  15   7  15       13.28      113.51     45.59 o
  23   3   6       13.32       13.65     27.30 o
  11  11  20       13.37       34.22     68.44 o
 -19   5   4       13.40       67.00     37.65 o
  10   4  28       13.42       51.10    102.19 o
   6   6  12       13.66      106.22     25.14 o
  -2   6  33       13.85       55.12    110.24 o
 -16   4  29       14.06       55.28    118.49 o
  15  11  15       14.16       59.13    118.26 o
 -26   2   5       14.29      121.85    105.71 o
   3  15   5       14.44       16.46     32.92 o
 -13   1  32       14.69       34.43     68.86 o
 -10   2  15       14.77       10.47     20.94 o
 -25   9   2       14.83      206.16     74.68 o
   7  15  15       14.85       23.87     47.73 o
  18   4   7       14.85        4.21     22.20 o
  -4   2  35       15.12      260.77     81.92 o
  -3   1  15       15.19      154.79     87.22 o
 -13  11   6       15.22      116.09     80.31 o
  -4  18   6       15.23      109.82    124.87 o
  -3   1  32       15.24      103.96     59.59 o
  18   6  16       15.28       35.25     70.51 o
   0   2  16       15.33      186.73     34.87 o
  -1  13   1       15.39       35.40     66.36 o
 -14   2  25       15.54       47.60     51.56 o
  11  15   8       15.62       40.68     81.37 o
   5   3  30       15.76      137.77     81.68 o
 -16  14   8       15.89       49.66     99.32 o
   6   6  18       16.22      120.41     34.19 o
 -13   1  28       16.26       17.47     54.63 o
  -1  15   7       16.35       41.86     83.71 o
  14   4  25       16.37       14.19     32.90 o
 -25   3  10       16.55       96.70    193.40 o
  11   3  14       16.67       59.85     82.30 o
  12  14  14       16.85       56.22    112.44 o
 -15  13  11       16.99      131.47     96.36 o
   8  16   7       17.42       20.99     41.98 o
 -29   1   2       17.42       40.55     81.10 o
   7  19   3       17.54       23.83     47.66 o
 -10   2   4       17.56      108.03     19.46 o
  -1   1  30       18.24      276.02     94.79 o
 -28   4   3       18.25      167.33     96.88 o
   8  14   1       18.31       80.45     49.73 o
  17  11   1       18.32       62.70    125.40 o
 -23   3  10       18.50       75.86     88.59 o
  23   1  18       18.63      126.21     78.33 o
  26   2   9       18.68      143.92     88.83 o
  -7  17   5       19.33       73.89    147.77 o
 -21   9   6       19.38       94.70    189.39 o
  -7  15  11       19.59       86.14     50.44 o
 -11   1  28       19.75      100.08    200.15 o
  -2   2  33       19.96      273.69     77.50 o
  -5  17  17       20.11       30.76     61.52 o
  -9  11  16       20.27       82.78     42.22 o
 -15  17   8       20.45        7.03     34.36 o
  25   1   6       20.83        3.56     24.18 o
 -13   1  16       20.83       37.05     74.10 o
  17   3  18       20.91       62.13     68.71 o
   1   1  34       21.02      262.67    116.56 o
  12   8   9       21.02      127.88     97.76 o
  22   2   6       21.06       31.29     62.58 o
   4  14  14       21.16       16.20     32.41 o
  -4   2  27       21.28       30.45     60.91 o
  11   3   8       21.55       53.87     37.30 o
  11   5   2       21.61       76.95     19.22 o
  14   2   6       21.83      172.29     64.76 o
 -24   0  14       21.87       52.30    104.61 o
 -18  14   1       22.22      160.47     55.52 o
   6  16   6       22.24       43.38     86.76 o
  -3  13  15       22.31       63.36     55.17 o
 -12   2  19       22.84        5.65     20.40 o
 -11   1  27       22.85       66.40     66.13 o
 -17   3  22       22.91       33.12     66.24 o
   0  18   1       22.93       90.27    123.36 o
  -1   5  22       22.94       18.63     37.25 o
  26   0  10       23.44       68.24    101.24 o
 -15  13  14       23.58       36.32     72.63 o
   0  14  10       24.04       40.18     24.99 o
  17  11  16       24.07      110.73    204.60 o
 -17  11  10       24.20      124.06     68.09 o
   6  14  12       24.32       86.41     46.42 o
   0  10  16       24.34       68.31     62.35 o
   7   9  27       24.36       46.18     92.35 o
  -1   3  16       24.57       31.48     62.96 o
  19   1  10       24.60       53.32     34.50 o
   4  16   0       24.61       56.22     39.73 o
  13  11   6       24.68       59.82     34.32 o
  15   1  16       24.75       31.40     39.29 o
  -8   6  17       24.87       82.90     42.24 o
  12  10  20       25.30       65.09     85.98 o
  -1   3  30       25.42       89.49     97.82 o
  10  10  22       25.81       35.88     71.77 o
   8  18  10       25.88      120.98     55.07 o
  11  11   8       25.96       26.63     53.26 o
   9  19   1       26.04       31.55     63.10 o
   9  13  16       26.13       75.21     40.10 o
 -11   7  30       26.23       98.33    196.65 o
  14   8   0       26.54       28.04     56.08 o
  -3  17  12       26.65       21.61     43.22 o
   7   9  21       26.66       68.74     78.62 o
  18   8  10       26.71        7.64     21.65 o
  -6   6   8       26.77      125.28     13.00 o
  -3   3  32       26.90      227.74     68.88 o
   3  11  11       26.97       35.32     22.01 o
  -9   1  10       27.00       57.66     31.42 o
  20  10   5       27.12       60.80     67.49 o
  -5   1  18       27.22       62.16     33.01 o
 -24   2  14       27.81       56.06     38.66 o
   0  14  19       27.90       64.84     66.14 o
   9   7  28       27.93       35.36     70.72 o
   4  18   3       28.07      103.69     84.96 o
   4  14   0       28.44        4.77     19.79 o
  22   4   1       28.64      141.52     93.90 o
  25   9   4       28.64      126.22    145.45 o
   4  10   0       28.74       75.43     18.73 o
   9  13   7       28.95        5.12     15.78 o
  11   7  14       29.22       47.91     63.82 o
 -18   2   3       29.24       28.14     33.31 o
  11  15   5       29.38       29.69     59.37 o
  -6  10  23       29.41      108.73    217.46 o
 -16  12   5       29.55       86.59     94.60 o
 -25   1  10       29.72      127.75     56.94 o
  16  12  18       29.77       55.21    110.43 o
  20  14   5       29.82      129.90    171.28 o
 -13  11  18       29.90      135.54     67.13 o
 -25   5  16       29.93       52.36    104.72 o
   8   2   1       30.23       84.38     16.08 o
  -6  18   8       30.53       39.70     79.40 o
  -4   4  11       30.62      127.13     28.26 o
  10   6  28       30.78        5.92     29.04 o
 -11   3  10       30.79       17.96     35.92 o
  16   4   1       30.92      104.47     40.36 o
 -12   6  15       31.06       40.35     80.70 o
 -18   2   5       31.19       28.00     56.01 o
  21   1  20       31.24       74.68     58.76 o
  12  18   2       31.33      102.90    129.38 o
 -17   5  25       31.40      145.64    192.40 o
 -13   3  14       31.44       61.57     90.82 o
   7   1  24       31.49       26.17     52.34 o
  -6  12  11       31.59      119.39     92.91 o
 -19   1  12       31.71        3.82     17.48 o
  12   2  13       31.99       33.62     24.53 o
  19   1  20       32.46       90.59    154.52 o
  28   2   2       32.54      161.03    164.06 o
  15  13  15       32.85       15.63     35.39 o
  13  13   0       32.92      121.58     25.96 o
  26   8   4       33.09       50.44    116.89 o
   9   1  19       33.19       90.87     24.77 o
   4   6  32       33.42       75.15    150.30 o
 -27   1   6       33.67       71.44    142.89 o
 -19   3   2       33.72        5.45     24.16 o
 -21   5  18       33.86       99.50    199.01 o
   6   2  31       33.87      157.90     54.96 o
   2   8  28       34.28       79.69    108.35 o
  23   3   0       34.33       89.29     41.01 o
   7   1  33       34.35       28.44     65.03 o
   1   5   0       34.41      242.19     24.61 o
 -10   2  23       34.49       31.61     34.82 o
   2   8  11       34.52       32.02     17.56 o
 -10  16  16       35.02      384.45    250.20 o
 -11   9  24       35.02      126.58    124.38 o
   5  19   3       35.12       85.42    139.92 o
   0   2  17       35.25       57.91     40.08 o
 -14   6  23       35.27        8.52     40.26 o
   4   6  29       35.38       32.37     71.18 o
 -12  14  15       35.51        5.11     18.63 o
  -6  16  14       35.91       85.63     36.00 o
 -27   1  10       36.28       27.23     54.46 o
  15  15   3       36.49      168.81     55.02 o
  10  14  16       36.51       10.89     30.92 o
   2  10  11       36.66       25.41     38.02 o
   5   1  32       36.89      198.99     89.08 o
  -7  17   8       37.07       64.07    128.14 o
  13  17   0       37.15      132.83    134.12 o
 -28   4   1       37.29       70.38     75.22 o
 -10   4  31       37.35       10.59     57.53 o
  15   5  12       37.47       91.95     24.21 o
  -5   3  30       37.72       83.73     77.02 o
 -24   8   5       37.72       39.67     79.34 o
   6   2   1       37.89       69.06     28.74 o
   6  18   6       37.96       43.49     86.98 o
  18   4   5       38.12       38.16     76.32 o
  12  16  14       38.22      114.17     63.11 o
   0   6  11       38.38      254.38     46.66 o
   0   2  29       38.60       62.83    125.67 o
   4   2  21       38.72       31.33     62.65 o
  -5  19   3       38.90       88.83     95.16 o
  18   2  25       39.23      129.76     85.43 o
  21   1  17       39.55      125.21     62.59 o
 -17  13  16       39.70       72.37    144.75 o
 -17   7  25       40.20       88.79    177.59 o
  -2   2  17       40.22       78.97     24.33 o
 -21   3  26       40.26       10.00     33.26 o
  -8   6  31       40.41       81.75    163.50 o
   3  17  14       40.53      153.50    230.84 o
  17   9   7       40.66       46.54     23.52 o
  15   1   0       41.48       61.70     22.12 o
  -7   7   8       41.82       96.13     60.27 o
   3   9   8       41.95       73.98     25.73 o
  -6  16  17       41.97       64.26    128.51 o
  21   1  16       42.30       21.07     47.41 o
  25   1  14       42.34       89.40    178.80 o
   9   9  16       42.80       18.97     37.95 o
  -8   4  13       42.80       44.72     15.31 o
   0   4  13       43.12       28.96     23.79 o
   7   7   4       43.25       69.96     25.13 o
  17   3  20       43.37       32.20     64.40 o
  -3   1   2       44.04       74.52     11.41 o
  -7   1  20       44.04        7.82     19.37 o
  -3   1  26       44.14      124.75     69.13 o
   3   3  17       44.70      154.84     37.50 o
 -21   9  21       44.79       15.14     39.49 o
 -11   3  21       44.81       93.14     53.95 o
   3   5  10       44.89      257.98     55.68 o
  17   7  16       45.19       40.77     81.54 o
  25   1  16       45.26        5.14     32.44 o
 -19   3  28       45.29      191.79     85.96 o
 -12   2  33       45.56       63.66     85.85 o
   9   7   7       45.82      189.25     48.71 o
 -26   2  13       45.82      139.80     96.37 o
  24  10   7       45.87        8.32     57.94 o
   6  12  21       46.02      138.56     41.95 o
  13   7   0       46.46       87.62     38.30 o
 -21  11   6       46.98       62.16    124.31 o
  -9   3  13       47.25      103.79     53.00 o
 -12   8   9       47.30      119.18     76.30 o
 -19   1   1       47.37      116.38     42.69 o
 -19   5  16       47.40       58.77     84.56 o
  -1  17   4       47.42       86.64    173.27 o
   7   3  28       47.60       59.72     98.15 o
  -7   1   5       47.72      189.73     50.64 o
   6   6   9       47.94       19.27     38.53 o
 -11   1  21       48.13      116.48     23.38 o
  12   4  29       48.14       30.44     60.88 o
   6   2  19       48.37        2.25     13.01 o
   0   2  19       48.43       80.87     91.97 o
 -19  15   1       48.56      119.77    239.54 o
 -11   3  14       48.61       59.15     25.03 o
  -2  14  12       48.72       69.65     36.38 o
   7  15   4       49.24       54.03     43.38 o
  -8   4  31       49.30      150.59    108.30 o
   7  17  15       49.80       18.66     37.32 o
  14   2  29       50.00       67.71     93.54 o
  17   9  22       50.45       45.05     90.09 o
  -2  20   4       50.76        3.02     19.59 o
 -28   2   3       50.78        7.95     36.77 o
  -5   9  23       50.84      141.11     68.44 o
   0   8   4       50.85      224.99     14.92 o
  -9   1  34       51.03      128.25     81.85 o
  -5   1  28       51.09       49.73     61.02 o
   4  20   3       51.13       80.52     72.43 o
  -4  14   9       51.39       44.91     33.42 o
 -11   5  24       51.42        2.86     22.18 o
  -2   0  30       51.50        5.45     34.45 o
  14   8  21       51.65      147.89     51.61 o
 -17   3  18       51.91      123.08    137.63 o
  16   4  21       52.00       29.57     59.13 o
  -2   6   1       52.44       86.01     10.80 o
 -10   6  24       52.46      241.79     46.49 o
  15  13   9       52.66      116.61     61.33 o
  -3  13  12       52.69       74.88     40.64 o
   6  18  12       52.79       67.66     64.67 o
 -18  12  19       52.80       64.47    146.59 o
  22   4   3       52.87      128.16     63.74 o
   4   2  33       53.00       15.85     31.70 o
 -15   3  11       53.00      196.40     75.35 o
 -15   3  24       53.14       28.89     57.78 o
 -15   7  14       53.81       15.73     48.29 o
   2   4   2       54.39      175.69     24.44 o
  26   2  13       55.03      108.65    217.31 o
  16  14  13       55.18      170.15     79.95 o
  -8   6  22       55.29       46.45     48.90 o
  18   4  16       55.34       44.08     52.65 o
   3  13  26       55.92       97.38     41.47 o
 -14  14  20       56.09       72.23    131.15 o
 -21  11  15       56.10        3.45     47.82 o
  -1   5   2       56.80      210.22     10.89 o
  22   4  17       56.85      138.95     58.17 o
  13  11  18       57.06      190.61     43.58 o
 -20   2   7       57.13       73.71     39.22 o
  -7  11   8       57.66        8.09     18.29 o
   3  19   5       57.96       53.85     81.97 o
  10   2   5       58.07       61.05     23.43 o
 -16   2  11       58.07      103.48     45.44 o
 -10  10   4       58.22       19.32     38.63 o
 -11   7  24       58.48       63.80     87.47 o
  -4  16   6       58.60      106.14     69.33 o
   3  17   5       58.91      160.96     95.89 o
  -4  16   3       58.94       49.27     98.53 o
  -6   4  31       59.12       44.27     93.59 o
 -10   6   7       59.43       51.62     16.33 o
 -15   1   4       59.86       95.25     20.29 o
 -16   6  17       60.01      159.20     59.47 o
  20  10  14       60.07       42.19     84.38 o
   9   1  32       60.20       17.88     35.76 o
 -12   2  21       60.43       19.57     39.15 o
   6  12  15       60.89        8.98     18.71 o
 -13   1  12       61.09       49.60     20.36 o
   1   7  25       61.20       99.98    133.83 o
 -14   2   1       61.36       69.18     19.40 o
  21   5   6       61.45      111.12     38.27 o
 -13   1  24       61.45      171.78    118.57 o
   2  10  28       61.58      171.58     66.94 o
  -3  15   9       61.79      126.25     56.46 o
   2   2  19       61.81       94.87     37.77 o
   9   3   4       61.82      101.24     12.84 o
 -15   5  14       62.09       18.55     37.10 o
  11   1  10       62.59       95.14     25.94 o
  -9   1  18       62.80       70.73     49.87 o
 -18   6   7       62.99       58.35    116.71 o
   6   4  31       63.23      127.93     60.94 o
 -15   5  26       63.36       35.79     71.58 o
  -7  15  13       63.37      151.93     43.09 o
 -15   3   2       63.84       84.26     39.58 o
   3  11  26       63.91      138.97     81.44 o
 -15   1  11       64.19      167.89    102.18 o
  -1   1  33       64.26      202.99     62.63 o
 -13  13   9       64.30      123.39     56.89 o
  -8  18  14       64.84      186.32    111.68 o
  14  10  15       64.87       45.51     81.40 o
   7  17   7       65.02       42.62     85.25 o
  -9   5   8       65.07      200.99     54.10 o
 -25   1   4       65.28      101.37    135.62 o
  23  11   3       65.42      156.93    117.75 o
 -14   2  17       65.43       55.68    111.36 o
  10  12   5       65.54       67.22     25.66 o
 -21   3   6       65.61      140.53     46.33 o
 -19   5  24       65.72       45.02     90.04 o
  -4  20   4       66.49       85.27    170.54 o
  13   5  24       66.73       86.52     39.19 o
  12   4  14       66.85      134.34     31.16 o
  -3  13  18       66.95       29.94     59.87 o
  10   0  28       67.51       79.70    115.43 o
  -8  14  22       68.09       70.09     93.04 o
 -10  18   4       68.27       23.90     50.23 o
  -7  19   9       68.38       53.13    106.27 o
   6   6  21       68.41       70.70     43.07 o
  -6  18   2       68.42       27.89     55.79 o
  11  11   5       68.60       36.29     72.59 o
 -13   1  20       68.60       66.12     33.97 o
 -13  17   9       68.84      158.30     81.15 o
   6   2  24       68.92      194.61     50.43 o
 -15  13  20       69.30      210.94     59.56 o
 -12   4   3       69.77      146.41     45.62 o
 -13  15   9       69.91      128.91    257.82 o
 -27   5   4       70.66      133.10     85.67 o
   9   7  25       70.71       99.27     55.60 o
  -3  15  18       70.82       51.26     63.58 o
 -17   5   4       70.84      108.03     30.26 o
   1   7  28       70.93        1.12     14.54 o
 -20   8  15       70.94      212.65    121.01 o
   0   0  10       71.02      200.31     79.94 o
  12   4  20       71.02      107.68     44.22 o
  -9  17  16       71.61       81.16    102.75 o
   6  16  12       72.46      150.59     73.14 o
  -2   2  25       72.76       98.07     66.21 o
  -2  16  21       72.93       76.96     97.99 o
  -9  13  25       73.61       12.21     30.83 o
  10   2  29       73.64      222.18    124.56 o
   7  17   9       73.75       63.59    127.17 o
  10   4  11       74.23       89.68     58.90 o
 -24   2   5       74.29      146.89     34.28 o
   2  14  22       74.41      114.72     78.96 o
   8  12   1       74.48      108.56     27.32 o
 -20   6   7       74.50      184.15     49.98 o
 -23   1  22       74.82      142.76    285.53 o
  15   3  24       74.94       91.77     40.71 o
 -25   3  20       75.81      257.49    115.02 o
 -21   1   2       75.82       52.39     44.10 o
   7  11  21       76.12       23.35     46.70 o
 -18  12  13       76.50       87.54    175.07 o
  12  10  23       76.68       23.68     53.07 o
 -13   5  29       76.69      113.91    151.56 o
 -12   8  21       76.88      101.85     44.78 o
  21   7  17       76.91       14.26     33.38 o
  -2   2  21       77.00      150.10     74.86 o
 -23   1  16       77.27       37.45     74.91 o
   2  12  17       77.35       85.75     49.23 o
   5  15   3       77.55       83.45     73.26 o
  -8  10  22       77.67      190.12     75.87 o
 -16   2  27       77.75        5.75     26.94 o
 -13   3  24       77.92      131.93     65.75 o
  -7  13  11       78.54      240.53    103.92 o
  17   7  10       78.56      107.54    135.46 o
 -19  13   1       78.66      106.34     61.31 o
   1   3  26       78.68      144.97     80.03 o
   2  18   2       78.87      153.45     74.82 o
 -15  17   3       79.45      115.69    105.27 o
  13   3  10       79.85      116.63     32.53 o
   6   4  18       80.00      137.89     30.13 o
   1   1  24       80.13       67.73     97.38 o
 -18  10  10       80.36      164.26    131.39 o
   7   5  30       80.39       42.04     84.09 o
 -19   5  27       80.91       40.86     81.72 o
  12   4  27       81.00       33.43     66.87 o
 -15  15  11       81.14      194.12    117.63 o
  17   1  24       81.92      119.20     61.87 o
   1  13   5       82.16      104.28     49.51 o
 -25   3   4       82.32       36.40     72.80 o
  -1  13  27       82.78       15.54     39.32 o
  28   0   2       82.79      120.97     73.94 o
 -20   4   1       82.89      100.15     82.59 o
  -6  16  11       82.97      112.58     47.35 o
  22   6   3       83.37       52.41     45.45 o
  -2  18  16       83.64       76.96     95.92 o
 -18   8   7       84.27      258.38    262.30 o
   9   1  22       84.47       23.61     47.22 o
  25   3   0       84.93      146.57    122.95 o
 -28   6   1       84.94      180.45     93.58 o
   8   0   4       85.98      129.65     22.64 o
 -20   2  23       86.51      210.55     98.65 o
  14  12   9       86.87       84.60     48.68 o
  -9   7  16       87.07      142.25     44.90 o
  -1   3  33       87.20      126.54    132.49 o
   0  18  16       87.41      197.89    281.60 o
 -23   1  17       87.53      205.78     88.15 o
  17   1  13       87.74      191.86     37.81 o
  -8  12  22       87.94       70.37     95.02 o
   2  18   5       88.05       89.04    178.09 o
 -10  10  10       88.08      141.74     48.12 o
  -2   2  24       88.54      134.01    147.00 o
  18   0  22       88.61      232.39     80.56 o
  18   2  16       88.76      138.80     60.75 o
  24   2  17       88.79      168.20    113.25 o
 -12   4  21       88.87       86.53     50.99 o
 -24   6  13       89.09      219.25    131.95 o
   9   1  28       89.94       84.95     88.38 o
  15   3  22       90.73      100.65     95.36 o
  -8   4  19       90.96       42.48     84.95 o
  -6   2  14       91.14      177.16     42.79 o
  -2  12  18       91.63      101.55    110.91 o
 -21   3  10       91.77      109.55     55.42 o
  19   1  22       91.91       18.97     37.95 o
   4   2   1       92.09      140.45     14.69 o
 -21   9   9       92.19      116.04    232.09 o
  19   9   2       92.20      153.64     44.34 o
 -27   3  13       93.03      148.81     68.95 o
   1   1  25       93.30      132.17     50.64 o
   4   2  26       93.55       51.84    103.68 o
  16   4  19       93.65       27.82     55.65 o
 -20  14   4       93.81      266.08     76.69 o
  17  11   4       93.94      241.95     60.36 o
  -6   4   3       94.11      149.64     19.08 o
 -28   0  10       94.17       20.51     41.02 o
  16  16   6       94.24       50.89    101.79 o
  -4  16  18       94.48       81.19     56.06 o
  27   1   4       94.56      106.64    123.60 o
 -18  10  16       94.67       70.94    141.88 o
  11  13  20       95.50      168.25     56.06 o
 -16   2  19       96.59       69.60    139.19 o
  -7   3  31       96.98       46.82     93.64 o
 -14   2  29       97.49      189.27    250.24 o
  20   6  11       98.22      251.18     84.55 o
  -1   5  30       99.41      255.56     70.38 o
  13  17   5       99.43      149.83     53.09 o
 -15   1  28       99.47       59.80    119.60 o
  14  14   9       99.58      114.60     56.61 o
   1   9  22       99.63      120.40     69.36 o
  -1  15  10       99.76      114.99     41.05 o
 -12  12  12       99.80      142.14     94.10 o
  -7   9  28       99.85       14.02     34.61 o
  -9   9  19      100.12       77.19     51.19 o
 -23   9  14      100.16      183.35    101.96 o
 -24   6   5      100.48      213.73    102.95 o
  -3   5  30      100.56      198.79     58.33 o
  29   1   2      100.79      116.52     89.04 o
  -9   3  22      100.91       35.97     71.93 o
  13   3  14      101.04      191.88     42.44 o
 -20   4  24      101.09       33.45     68.75 o
  12   2   5      101.20      165.88     28.32 o
  -4   6  29      101.43      227.08     96.13 o
   1  15  22      101.82       64.63     57.19 o
 -13   5   6      101.88      112.25    106.65 o
  12  12  14      102.15       99.39     97.89 o
  21   5  17      102.26       27.52     55.03 o
  -3   1  28      102.46      251.61    118.31 o
 -26   4   1      102.54       65.19    130.37 o
  15   7  18      102.58       83.09     91.48 o
 -16  12   2      102.66      136.59     45.16 o
  -2   2  29      103.24      176.81    111.77 o
  20   6  14      103.45       79.43     65.03 o
  -9   1  28      103.52       26.92     53.83 o
 -10  14   1      104.19      212.50    120.76 o
   5  19   0      104.53      117.75     55.61 o
 -24   4   5      105.01       28.22     56.44 o
 -17   1   4      105.35      119.48     23.48 o
  14   2  13      105.43       85.83     32.32 o
 -21   3  18      105.61      181.64    107.68 o
 -21   1  18      105.92       97.70    195.41 o
  23   1   9      106.46      203.07    105.49 o
  -4  20   3      106.55      215.43    109.32 o
  17   1   4      106.80      224.42     96.71 o
 -12  16  12      106.88      143.82    236.76 o
  23   3   2      107.90      144.33     74.19 o
   1   3  25      107.96       81.58    115.66 o
  -5   1  32      108.00      293.43     94.52 o
 -25   1   5      108.03      183.12     53.41 o
  18   2  22      108.37       77.42     42.92 o
 -16   2   8      108.94      203.35     34.92 o
   5  19   6      109.07       59.50    119.01 o
   4  12  20      109.20      102.96     82.84 o
  -9  17   7      109.31      161.27    118.91 o
  -2  14  24      109.62      160.89     76.09 o
  10  10   5      109.95      152.11     22.75 o
   6  12  18      110.13       85.76     74.56 o
   6  14  15      110.30      121.70     49.04 o
 -18   2  13      110.59      184.79     70.54 o
  12   4   1      110.65      181.09     29.30 o
 -15   5  11      110.80       54.93     68.37 o
  10  10   2      110.81      156.32     39.50 o
 -15  15   9      111.12      163.11    117.75 o
 -19  11  10      111.30      255.88     94.08 o
   9   5  10      111.53      117.29     42.50 o
   3  11   8      111.69      182.74     26.57 o
   1   5  25      111.71      213.34     70.82 o
 -16  14   5      111.82       23.41     49.27 o
 -10  14  16      111.83      194.59    154.12 o
 -26   2  11      111.84       54.19    108.39 o
 -12  10  15      112.69      150.31     72.22 o
  13   9   9      112.79      250.96     32.38 o
 -17   3  25      113.14      150.34     61.50 o
 -14   6  29      113.50       75.32    122.05 o
   5  17  17      113.59       80.78     89.36 o
 -19   3   6      114.11       94.22     17.26 o
  -5  13  23      114.23       15.46     30.93 o
  15   3  26      114.38      206.99     70.98 o
 -15   1  26      114.42       82.44     68.43 o
   0   2  35      114.78      176.38    179.49 o
  24   8   1      115.62      197.09     62.75 o
   0   2  23      115.78      268.75     67.98 o
 -27   7   4      115.80      119.60     91.68 o
   1   3  16      115.84       48.05     19.14 o
   6  14  24      116.13       98.91     76.90 o
  -2  16  12      116.44       11.49     34.99 o
  -1  19   9      116.47      155.24     46.02 o
  -9  15  22      116.63      167.61     85.91 o
 -22   2  21      117.12      184.93     79.14 o
  17   3  16      117.16      109.34     67.59 o
   8   2  10      117.60      173.97     27.90 o
  -1   9   4      117.72      177.35     24.38 o
 -29   1   6      117.72      190.50     66.59 o
  13  17   3      118.02       46.00     62.04 o
 -13   3  20      118.48      115.00     77.22 o
  -5  11  26      118.69      156.48     45.79 o
 -20  14  10      119.26       33.18     66.36 o
 -20   6   9      119.46       52.86    105.72 o
 -23   3  23      120.06      159.07     77.56 o
 -23   1   4      120.27      102.47     35.98 o
  26   8   1      120.40      131.09     83.81 o
  19   1  14      120.71      173.05    120.31 o
 -10   4  27      120.77       33.40     66.80 o
   2   4  34      120.85       74.08    148.16 o
  19   7   2      121.05      105.82     27.34 o
   0   2  15      121.19      112.11     46.72 o
   2   2  31      121.19      184.18     83.33 o
  13   9   6      121.24      144.71     35.35 o
  11   7  11      121.64      123.96     32.57 o
   9   5  22      121.71      127.80     52.79 o
  16   6  19      121.75       69.55     58.82 o
   9   1  16      121.77       56.69     20.32 o
 -10   0  30      121.80       36.84     75.82 o
   6  16   0      121.94      101.84     63.05 o
   3   1  12      122.47      112.07     17.61 o
 -16  16   8      122.69       40.49     58.70 o
  -4   8  15      123.02       66.94     42.39 o
  -7  17   2      123.03      260.35    112.83 o
  19  15   1      123.05      110.76     63.61 o
 -17   5  19      123.07      172.25     58.30 o
  24   6   7      124.34      172.41     57.03 o
 -20  12   1      124.44      119.90     48.15 o
 -10   2   9      125.13      150.65     22.70 o
  -9   9   1      125.24      344.48     34.35 o
 -19   3   7      125.78       71.04     34.51 o
  16   8  13      126.06      104.70     38.14 o
 -23   1  23      127.02      168.25    125.55 o
  -7   1  32      127.47      254.42     98.03 o
  -8  12  16      127.50       70.49     50.54 o
   7   3  24      127.63       20.53     41.06 o
  -3   3  24      127.71      156.47     74.81 o
  11   5   8      127.87      120.34     27.46 o
   7  11  27      127.91      213.33    111.44 o
  21   3  18      127.91      131.72    100.84 o
 -22   6  23      128.04       75.89    151.78 o
  -5   3   8      128.25      121.18     18.04 o
 -11   1  26      128.48      120.82    161.87 o
   5   5  18      128.61      103.46     90.03 o
  23   3   4      128.61      170.68     92.55 o
 -10   4  23      128.63      164.31     39.15 o
   7   1  28      128.65      146.85     84.24 o
   7   7  28      128.73      236.49    170.26 o
   3   9  11      128.76      142.69     25.07 o
  23   5   6      128.96      147.26    108.13 o
  17  13  16      129.49       62.89     87.56 o
  17   1  22      129.87      144.86     80.38 o
 -18   4  19      130.16      176.49     56.50 o
  11  15  14      130.27       24.97     49.94 o
   5  17  18      130.49      130.22    110.87 o
 -14   8  26      130.70      271.08    101.55 o
  25   3  14      130.81       85.16    170.31 o
   5   5   3      131.02      197.58     18.18 o
  22  10   9      131.22        4.79     29.61 o
   5  13   9      131.49      105.42     29.69 o
   5   1  34      131.53      154.93     73.92 o
 -13   3  12      131.64       73.50     46.06 o
  21   1   0      131.67       88.79     77.94 o
   4  18  12      131.79      162.39     80.81 o
   2  14   2      132.07      179.34     42.34 o
  -3  11  21      132.11      192.03     74.95 o
 -25   7   5      132.12      128.32     67.86 o
 -11   3   4      132.59      143.25     47.40 o
 -13  11   9      132.89      180.06     49.63 o
  24   0  18      132.93       70.01    140.03 o
  -5   5  32      133.00      216.85    111.66 o
  -4   8  32      133.15        7.16     38.32 o
  25   1   1      133.56       99.55     83.61 o
   2  16  14      133.76      185.75    116.44 o
  -2   2  30      133.85       95.73     82.01 o
  -4  16  12      134.07      137.19    133.90 o
 -24   6  17      134.29       99.37     81.79 o
  18   0  16      134.63      226.85    113.46 o
  22   2   5      134.80      160.47     48.16 o
   0  16  16      134.83      130.32     41.68 o
   8   4   4      134.86      168.79     36.47 o
   6   2  18      134.99      218.39     42.18 o
 -23   1   2      135.34      202.60     91.98 o
  20   4  19      135.58      117.08     75.25 o
  -5   1  26      135.81      346.39     86.90 o
  19   5   6      135.85      103.93     89.46 o
  23   9   9      136.76      149.46     74.02 o
  -9   1   6      136.97      171.21     26.90 o
   6   8  21      137.11       22.25     44.51 o
   0   6  31      137.29       78.58     95.19 o
  -5   1  20      137.51       35.90     71.79 o
   9   5   2      138.01      168.00     40.92 o
  -1   1   2      138.30       85.72     19.97 o
  16   8   7      138.43      146.26     25.05 o
 -14  12   6      138.82      107.99     63.55 o
  13  11   0      138.92      214.24     55.02 o
   8  18   7      139.01       35.46     70.91 o
 -26   2   1      139.15      310.09    121.19 o
   8   8  19      139.16       79.02     92.11 o
  -2  14  18      139.20      110.23     50.88 o
  11   1  30      139.26      103.57     51.75 o
  24   6  15      139.43      134.83    123.67 o
  -7   7   5      139.73      264.39    148.16 o
  13  13  17      139.97      213.64     56.78 o
 -17  15   5      140.20      162.47     76.21 o
   9   7  22      140.30      186.44     71.60 o
  -4  10   3      140.31      200.81     29.25 o
   4   2  29      140.38      136.89     91.63 o
 -20   2   9      140.63      156.16     50.96 o
  -8  18   5      141.06      481.80    122.34 o
 -10  16   1      141.39      258.85    232.02 o
  13  13   3      141.48      117.39     28.95 o
   5  17   9      141.58       43.42     86.84 o
 -23   5   6      141.81      212.86     69.05 o
 -18   4  25      141.87      225.96     84.79 o
  -6   2   7      142.17      152.08     16.92 o
   3   1  34      142.83      250.34     86.24 o
   2   2  21      143.56      230.72     45.04 o
  15   1  18      144.16      188.67     47.99 o
  18  12  10      144.16      242.91    121.09 o
 -15   5   2      144.23       71.93     58.13 o
  -6  10  14      144.66      186.09     79.60 o
 -16  12   8      144.97      395.90    148.76 o
  21   1   8      145.07      247.56     52.30 o
  -8  16  16      145.65       58.67    117.33 o
  21  11  11      145.86      192.83     85.81 o
   8   2  33      146.03      108.74    217.49 o
  -4   4   3      146.08      154.29      9.02 o
  -5  19   9      146.09      146.03    183.47 o
 -24   2  19      146.15      141.26    138.18 o
  -6  14  14      146.30      126.41     44.21 o
 -12  10  27      147.35       71.45     59.83 o
  20   0   8      147.36      235.56    121.25 o
   8  18   0      147.37      121.56     70.42 o
   1  11  28      147.65      117.35     91.87 o
  17   1  26      147.89       95.00    109.01 o
  24   2   3      147.93      160.33     75.04 o
   9   1  12      148.12      153.99     20.85 o
  -5   1  16      148.69      102.95     31.07 o
  -1   3  34      148.85      333.32     81.59 o
  -9   1  26      149.07       35.49     70.97 o
 -10  18   2      149.07      149.87    136.20 o
  -1   9  16      149.13      186.05     33.89 o
   1  17  19      149.57      244.44    108.78 o
  -9  19   7      150.47       65.79    131.58 o
  14  16   3      150.53      564.96    179.43 o
 -24   6  14      150.53      183.71    114.42 o
 -10   2  25      150.62      121.66     81.72 o
  -1  13  16      151.37      213.92     38.78 o
 -12  14  21      151.44      259.72    162.12 o
  22   2   9      151.50       81.04    109.22 o
  17   7  22      151.81       68.13    102.93 o
   0   2  27      152.10      293.16     92.03 o
   8  16  18      152.24       99.44     56.17 o
   2  16  11      152.49      133.55     85.78 o
 -19   9  10      152.93      138.63     51.14 o
 -15   1  30      152.95      151.37     65.75 o
   3   7  17      153.23      197.92     57.86 o
  -9   3  34      153.25      188.66    204.25 o
  21   1  18      153.40       57.64    115.28 o
   2  10   2      153.92      176.18     24.97 o
  -6   2  21      154.16      100.29     57.03 o
  -3   9  12      154.22      182.69     47.51 o
  20  12   2      154.27      246.40    137.87 o
 -14   8  29      154.38       60.10    120.20 o
  17   5  10      154.58      173.66     31.57 o
  28   4   1      154.71      176.43     66.15 o
  11  13   8      154.90      134.36     44.23 o
 -11   7  18      154.95      117.59     41.63 o
  10   2  17      154.96      123.73     36.44 o
  11   7  26      155.08      149.41    126.61 o
  20   4   3      155.76      176.20     33.33 o
  10   2   1      155.91      207.66     18.42 o
 -17  11  22      156.52       85.46    170.91 o
  -5   5  29      156.68      221.11     67.69 o
  -9  17  15      157.01       50.76    101.52 o
   4  18   0      157.34      231.80     81.42 o
 -22  12  12      157.40      323.89    213.74 o
 -24   2  11      158.37       28.81     57.63 o
 -17   1  18      158.52       57.94    115.88 o
  14  12  15      158.83      174.24     73.36 o
 -24   2   3      159.38       74.81     64.11 o
 -26   4  13      159.69       41.67     83.34 o
  27   3   8      160.02      169.46     78.19 o
  -2   4  33      160.06      357.31    104.27 o
   8   4  10      160.16      247.30     24.27 o
 -22   4   3      160.42      198.55     39.88 o
 -11   1  12      162.29      136.25     17.22 o
 -18  10  19      162.34       44.32     94.99 o
   4  16   8      162.37       61.96    123.92 o
 -15   7  17      162.59       57.48     75.76 o
   6   2  15      162.74      119.55     33.68 o
  -3   3  21      163.14      288.22     40.31 o
   8   4  27      163.19      128.85     36.56 o
 -18   8  10      163.20      155.01     89.21 o
   4   6  21      163.22      259.87     68.36 o
   2  10  17      163.34       93.88     44.33 o
  19   5  20      163.63      157.80     56.21 o
  25   3  10      163.71      114.25     92.53 o
   9  11  13      163.77      299.43     48.54 o
   3   3   6      164.49      114.89     10.89 o
  -3   7  15      165.03      147.38     77.19 o
  -3   3  18      165.15       84.65     34.67 o
  13  13  11      165.26      118.05     64.45 o
 -13  17   3      165.65      338.17    156.40 o
  15   1   2      165.97      158.60     48.58 o
   9  13  22      166.05      204.03     57.22 o
  -7  15   1      166.16      254.91     86.06 o
  -5   7  23      166.44      131.03     51.05 o
   3  13  20      166.53      219.19     60.00 o
  15   5  22      166.60      299.55     90.06 o
 -11   9  21      166.81      183.56     98.66 o
   4  18   2      167.13       96.35     42.97 o
   9   9  28      167.35      122.78     63.15 o
 -14   8   3      167.81      266.38     69.83 o
 -21   7   6      169.48      360.00    102.67 o
   7   9   1      169.71      179.94     29.21 o
   8   2  19      169.76      112.17     45.40 o
  17  11   7      169.85      192.90     39.69 o
   2  20   5      170.00       54.73    109.46 o
 -18  16   4      170.01      328.95    144.34 o
 -21   5   9      170.10      233.63     53.25 o
 -28   6   4      171.58      393.50     97.45 o
  -3  17  18      171.83      289.33     79.17 o
   6  10  18      172.45      258.31     57.48 o
 -10   6  19      172.84      220.74     69.05 o
  16   2  27      173.38      248.40    104.75 o
 -22   4  19      173.76       62.62    125.23 o
  -2   6  27      173.93      145.86     85.09 o
 -15  15  14      174.52      143.99     58.38 o
  27   1  10      174.84      317.99    140.06 o
 -20   2  27      175.32      222.02     96.05 o
 -19  11   1      175.63      171.37     53.76 o
  -4   6   1      175.70      349.34     17.68 o
 -14   6  17      176.27      202.51     81.39 o
  21   1  22      176.35      154.70    104.13 o
  -7   3  14      176.36      172.56     34.93 o
  15   5  15      176.95      329.69     71.48 o
  -1   5  33      177.18      212.56     67.32 o
 -11   1  30      177.44       54.21    108.42 o
  19  13   2      177.64      323.57     78.26 o
  -9   7  22      178.21      123.89    107.19 o
  -9   9  28      178.34       63.54    127.08 o
 -20   2   5      178.53      138.77     44.45 o
  10   4   7      179.15      213.12     24.11 o
  -2  20   6      180.14      318.88     78.26 o
 -19   1  27      180.28      251.65     64.64 o
  16   2  21      180.41      165.43     98.58 o
 -12   8  15      180.52      188.27     84.73 o
 -20   4  23      180.67      174.98     66.22 o
 -11   3  26      180.79      166.16     57.47 o
 -15  15   2      181.25      118.04     83.81 o
  21   5   8      181.30      279.31     48.35 o
 -25   5   5      181.31      101.08    110.31 o
   5   7  12      181.40      169.30     17.99 o
  18   8  16      181.44      340.24    143.11 o
   5   1  30      181.89      187.91     62.14 o
 -11  13   1      182.17      104.27     50.48 o
  -3   3  16      182.20      291.96     76.01 o
  20   2   3      182.21      229.61     43.02 o
  -1  19   3      182.67      293.27     74.37 o
  26   6   4      183.05      318.99     70.53 o
  20  14   2      183.30      230.63    116.20 o
   1   1  32      184.58      209.35     49.29 o
  23   9  12      184.82      177.66     48.71 o
 -10  18   7      185.32      186.22     56.19 o
  13   3  28      185.66      178.57     73.34 o
  12   2  17      185.73      135.69     58.96 o
  16  12  13      186.13      179.85     57.48 o
  24   4  13      186.37      251.98     73.37 o
  22   4   5      186.51      258.74     40.36 o
 -28   2   5      186.66      200.85    195.80 o
  16   4  27      186.98       48.56     97.11 o
  19   3   8      187.01      154.49     38.16 o
  -5   7  32      187.78      168.09    115.01 o
  -2   4  29      187.80      166.39    128.25 o
  -3  11  15      188.13      180.80     32.30 o
  13   5  12      188.44      183.53     53.42 o
 -14   4  26      188.55      369.52     96.24 o
  23   1   8      188.72      261.31    152.86 o
 -13   3  32      188.73      238.87     89.52 o
   1  13  25      188.85      170.65     88.31 o
  -3  19  11      188.92      110.44    114.91 o
  13  15  11      188.96      124.42     75.54 o
  25   7   1      189.48      193.45     74.30 o
 -28   2  11      189.97      132.13     73.44 o
  -8  14   2      190.26      169.97     36.08 o
   5   1   3      190.48      287.96     17.80 o
   2   4  13      191.50      173.36     38.73 o
 -20   6  23      191.70      157.06     50.08 o
  -7   3  34      192.23      121.73     86.52 o
  14  16   0      192.56      265.54    170.55 o
  10   4  25      192.94       93.69     40.28 o
 -25   3  12      193.50       46.47     92.94 o
 -13   9   6      193.58      208.20     50.06 o
  -9   7  10      193.72      340.37     71.67 o
 -10  18   6      193.98      125.07     78.14 o
 -11   5   1      194.21      389.04     58.67 o
  19   3  22      194.46       77.25    154.50 o
 -10  16   7      195.25      294.96     99.66 o
  -8  18  12      195.82      112.32    202.96 o
  15  13  18      196.03      269.20    105.59 o
 -15   9  23      196.24      183.43    105.20 o
 -18   2  17      196.25      257.55     69.91 o
  -9   9  22      196.37      260.45     85.30 o
 -18   6  13      196.70      256.26     79.77 o
  26   2   4      197.55      158.23     47.42 o
  17   1   7      197.60      294.52     49.14 o
   9   3  28      198.51      137.49     87.39 o
 -15   5  20      199.14      279.88     60.31 o
  12  14  20      199.39      160.27     48.99 o
 -27   5   2      199.73       84.68    169.37 o
  19   1   4      199.86      323.20     64.57 o
 -12   2   7      200.33      237.52     30.47 o
 -18   6  19      200.45      208.79     54.84 o
   0  16  19      200.58      208.76     33.52 o
  -9   1  32      200.58      265.85     61.93 o
  14  10   3      200.63      242.57    105.57 o
  16  16   7      201.11      138.18     41.28 o
   6  10  21      202.12        4.94     31.38 o
  26   2   3      202.50      227.40     85.68 o
  -8   2  27      202.55      261.91     84.11 o
 -24  10   5      202.69      247.15     72.02 o
  25   3   4      202.77      183.77     64.72 o
  -8   4  22      202.92      473.89     80.08 o
   7   5  32      203.26      129.18     47.98 o
 -22   4  11      203.51       68.86     68.89 o
  12   2   1      203.94      242.23     28.70 o
  17   3   8      204.10      211.10     65.33 o
  15   3   8      204.14      248.12     48.61 o
  21   3  20      205.12      208.54     71.40 o
  -1  13   7      205.16      143.20     26.67 o
  -3  19   3      205.28      315.42     65.77 o
 -22   4  23      205.80      295.49     80.87 o
  10   4  17      205.91      230.08     35.12 o
   8  18   8      206.18      398.26     80.46 o
 -19   3  18      207.29      220.47    110.54 o
   3   1   6      207.32      245.32     11.83 o
  27   3   4      207.34      282.81     83.48 o
   2  16   5      207.78      300.22     50.35 o
  11   9  14      207.84      137.17     47.36 o
   1  11  25      208.17      195.32     71.06 o
  -2   4  24      208.29      122.32     49.93 o
   1   3  34      208.31      397.70    101.89 o
  25   5  14      208.45      218.00     93.14 o
   6   4  23      208.48      126.18     42.07 o
  -1  19   1      209.06      170.68     64.13 o
   9   3  30      209.33      195.12     62.98 o
  19   1  12      209.54      235.55     48.27 o
  22   8   0      210.24      385.53     75.66 o
 -11   1  32      210.95      194.68     55.84 o
 -27   5  10      211.11      263.18    151.13 o
  13   9  17      211.61      239.99     50.63 o
   9   3   6      211.62      250.25     20.07 o
   2   6  25      211.90      202.10     48.53 o
  21   1   6      212.02      232.84     80.02 o
 -25   1  14      212.82      173.09     71.23 o
  -7  11  28      212.97      312.15     96.34 o
   0   2   5      213.65      252.46     15.55 o
 -13  15  15      213.77      375.68     81.42 o
   4  10  29      214.30       71.92    143.84 o
   8  16  12      214.32      174.12     46.93 o
 -17   9  16      214.66      152.12     68.47 o
  -1  15   4      215.12      203.47     88.87 o
  -8   8  31      215.29      304.34     60.59 o
 -17   7  22      215.72      325.35     87.99 o
   7   7  21      216.75      182.88     57.67 o
   9  11  22      216.77      262.86     77.65 o
 -22   2   6      217.75      138.37     82.75 o
  24   2  12      218.26      330.50     75.50 o
 -13   3   9      218.60      359.85     60.06 o
  -2  14   4      218.65      181.99     51.80 o
  -2   2  27      218.81      320.16     62.79 o
 -14   2  11      219.39      252.75     67.32 o
  13   1  10      220.36      262.65     43.69 o
  15   9   9      220.40      213.58     70.98 o
  21   7  18      220.61      252.16     89.59 o
  20  10  11      220.84      195.92    133.13 o
  11   3  30      221.29      214.38    122.58 o
 -12  10   9      221.52      239.87     53.08 o
  13   5  14      221.57      180.39     55.41 o
  23   9   3      221.93      175.72     66.33 o
  28   2   7      222.23      211.21     58.21 o
 -13   7   6      222.31      259.46     43.09 o
  -7   1  30      222.94      243.13     54.55 o
  -1  13  21      223.03      207.51     41.67 o
 -10   2  27      223.30      276.71    160.74 o
 -13   7  29      223.35      254.95     85.79 o
 -13   5   3      223.40      346.30    120.21 o
   8   4   7      224.31      269.19     21.27 o
   4   4  21      224.33      313.04     66.83 o
 -12   8  18      224.86      295.41     42.14 o
  15  17   1      225.60      231.88     79.27 o
  13  15   5      225.67      176.12     61.08 o
   6  14   6      225.88      223.34     41.32 o
  22   2  19      225.92      203.50     48.87 o
   0   2  11      225.99      221.45     31.04 o
   6  18  14      226.00      177.95     95.03 o
   7   5  16      226.01      226.53     40.64 o
 -14   0  32      226.79      337.15    163.91 o
  29   3   0      228.34      378.20     74.18 o
  -1  11  13      228.38      209.78     55.92 o
  -5  13  26      229.52      169.76     48.90 o
  11  17   5      230.02      397.64     92.96 o
  20   4  11      230.74      230.53     66.35 o
   2   6  23      230.92      230.61     35.50 o
  21   1  14      231.36      394.05     71.96 o
   9   3  22      231.63      161.44     48.58 o
  -3   7  21      231.68      162.85     40.36 o
  -1  17   7      232.98      170.86    115.27 o
  -9  17  13      233.14      335.78    227.91 o
  28   2   5      233.33       32.69     87.31 o
 -23   5  22      233.33      192.55     61.60 o
 -29   1   4      233.38      221.21     68.51 o
 -13   1  26      233.96      170.43     72.74 o
 -17   7  19      234.20      255.53     87.21 o
 -16  16   2      234.67      392.62    264.47 o
 -20  10  21      234.80      271.10     84.83 o
   9   1  24      235.27      270.20     60.03 o
 -13  15  17      235.38      323.27    135.17 o
   5  15   6      235.40      257.83     44.36 o
  20   2   2      235.87      329.73     68.35 o
  -4  18  15      236.40      271.36    124.59 o
  20   2  13      236.43      209.54     55.01 o
   7   3  32      236.94      182.53     80.82 o
 -17  15  13      237.13      239.80    160.50 o
  -5   3  26      237.21       50.24    100.49 o
  15   1  28      238.38      257.98     88.01 o
   3   3  22      238.63      176.83     77.65 o
  12   6   5      239.01      303.07     42.60 o
  21   5  18      239.53      211.88     58.33 o
 -19   1  26      239.58      342.65    160.52 o
   4   4  23      240.13      185.47     57.25 o
 -12   8   3      240.64      297.47     39.91 o
  25   5  10      242.04      256.22     59.66 o
  -7  11  11      242.21      173.92    143.67 o
   2   2   3      242.27      289.64     16.47 o
 -14  10  26      242.39      331.73    317.72 o
  19   7  22      243.19      173.13     92.27 o
  20   4  21      243.52      264.76     64.20 o
  -8  18   2      243.91      312.06     71.62 o
 -19  15   4      243.95      385.90    207.71 o
  10  18   4      244.44      252.41     80.54 o
 -16   4  19      244.68      289.94     64.77 o
 -21   3  12      245.66      250.01     53.90 o
 -21   7  18      246.06      289.64    131.59 o
  -9  15   7      246.09      366.04    156.04 o
   6   4  21      246.11      166.59     33.74 o
  19   3  10      246.12      213.08     31.14 o
  17   1   8      246.43      183.34     40.74 o
 -17   9  19      247.06      207.48     59.03 o
   1  15   7      247.46      336.86     46.97 o
  -6  14   2      247.48      271.98     64.83 o
  22   4  19      247.51      239.32     59.55 o
 -25   9   5      247.54      179.24     88.00 o
   0  10  30      248.73      251.63    115.37 o
  17  15   7      248.73      189.66     80.65 o
   8   2  21      249.65      282.89     46.34 o
 -11  11  24      249.66      295.79    103.70 o
  -3   9  30      249.84      152.12    126.27 o
   8  18  12      250.54      179.26     42.60 o
  -1   1  32      250.67      268.71     49.96 o
 -12   4  29      250.76      269.98     71.57 o
 -16   4   5      251.67      315.33     64.40 o
   0  14  25      252.14      233.43     73.37 o
   2  12   8      252.15      194.42     39.62 o
   9  13  19      252.24      188.34     54.97 o
  11  13  14      252.42      228.58     50.41 o
  -4  16  15      252.92      273.08     71.44 o
  22   8   3      253.58      277.48     67.09 o
  10   4  29      253.93      320.23     97.63 o
  26   4   1      254.77      162.72     84.00 o
   1   9  25      255.35      186.79     39.99 o
   2   8  31      255.57      286.41    115.40 o
   9  13  13      256.04      241.36     68.32 o
 -12   4   9      256.13      335.14     60.59 o
 -16   2   1      256.35      316.55     40.02 o
 -25   9  11      256.65      271.28     92.51 o
 -14   2  13      256.90      228.86     46.29 o
  20   2  15      257.02      208.63     52.16 o
  10  16  10      257.18      341.82     62.59 o
 -26   2  17      258.06      223.75     59.25 o
   4   6  23      258.26      251.40     49.44 o
  -7   3  22      259.20      335.79     77.22 o
 -20  10   4      259.51      494.99    240.32 o
 -12  10  24      259.82      145.32     65.74 o
  -9   5  24      259.97      318.98     84.01 o
 -11   3  24      260.31      193.04     58.08 o
  23   1   6      261.03      397.57    155.55 o
   7   3  33      261.12      210.56     82.26 o
 -15  17   2      261.12       68.77    137.54 o
  10  14   5      262.64      219.55     53.27 o
  13  15   3      262.69      251.69     56.13 o
 -20   8   9      263.41      252.87    116.38 o
  -9  13  16      263.58      203.55    139.39 o
  23   3  18      263.74      231.51    151.79 o
  12   6   2      264.17      606.98     40.21 o
 -26   4   9      264.19      335.82    117.09 o
 -12   2  18      264.56      352.36     43.83 o
  -3  17   3      264.68      214.47     46.07 o
  -6   8   8      265.54      384.08     55.37 o
  24   2   5      265.71      354.73     52.73 o
 -27   1  13      266.15      221.02     60.37 o
   2   2  34      266.49      394.10    142.56 o
 -11  13  24      266.54      406.67    198.59 o
   2  14  16      266.72      253.11     29.51 o
  13   3  24      267.13      183.64     58.07 o
  -8   2  16      267.47      431.02     37.36 o
 -13  13  12      267.74      305.13    155.28 o
  14   6   3      268.63      273.62     59.06 o
  20  10   2      268.88      188.96     83.69 o
   2  18   8      268.97      393.11    100.38 o
   4   8  29      269.17      290.59     78.13 o
  -5   3  34      269.53      291.17    158.07 o
 -15  13  17      269.64      121.46    176.02 o
  -4  12   3      269.85      304.22     99.33 o
  23   3  16      270.45      392.12    100.89 o
  -5  17  11      270.84      293.38     63.05 o
 -26   4  16      270.87      539.21    100.53 o
  25   5   4      271.18      264.05     77.82 o
  10  14  10      271.64      293.41     30.29 o
 -19   7  24      272.15      431.74    119.08 o
  14   2  27      272.17       49.39     98.77 o
 -13   9  26      272.20      322.68    148.91 o
  11  13  17      272.91      359.94    108.09 o
 -17  13  10      273.01      367.54     99.41 o
  27   5   2      273.22      246.06     88.32 o
   0  12  19      273.80      268.19     47.32 o
  21   9  17      273.83      359.30    106.05 o
 -11   5  22      274.00      346.67     65.39 o
 -14   2   9      274.62      296.89     57.56 o
  18   6   5      275.06      382.91     85.55 o
 -19   1   6      275.51      286.66     56.40 o
   0  20   6      275.84       78.54     69.20 o
   2  14   5      276.15      348.46     48.39 o
 -28   2   9      276.23      277.92     66.44 o
  -4   2  25      276.85      254.10     79.35 o
 -14  10  23      277.20      316.29    113.53 o
  -9  17   5      277.35      299.64    284.05 o
 -10   8   7      277.65      231.40     36.60 o
  26   6  10      278.26      280.33     52.07 o
 -19   1  24      278.42      424.32     76.12 o
  -7   1  10      278.51      295.76     28.04 o
   6   8  15      278.63      271.23     43.69 o
   2  18  11      279.12      355.58    138.30 o
 -17   5  28      279.45      325.71    134.53 o
  24   2   9      279.98      294.87     70.15 o
   3  13  11      280.90      305.61     44.37 o
 -21   7   9      281.39      134.47    128.04 o
  11  17   8      281.49      320.28     88.40 o
   5   7  18      281.87      171.05     56.31 o
 -22   8   3      281.89      358.56     80.26 o
  12   6  17      282.00      318.72     64.77 o
 -10  18  10      282.15      210.13    188.72 o
   5   1  12      282.27      230.33     23.11 o
  18   6  13      282.86      293.98     73.27 o
  22   2   3      283.15      401.89    112.28 o
  -7   3  11      283.19      341.18     39.78 o
  12   0  20      283.87      402.73    116.05 o
 -15   5   8      284.10      281.92    136.94 o
   4   2  19      284.13      248.10     54.23 o
 -11   1  16      284.18      340.06     34.42 o
 -26   4  15      285.88      269.69     66.91 o
  -2   4  21      286.19      199.16     60.22 o
  -1  15  21      287.17      249.56     44.63 o
 -21  11  12      287.55      383.10    149.55 o
  -1   1  26      287.64      373.11     53.15 o
   3  17   3      288.69      276.49     52.68 o
 -16  16   5      288.70      471.30    216.18 o
   3   1  28      288.74      268.72     68.38 o
 -23   1  18      288.84      333.81    125.40 o
  10   2  15      288.99      252.81     34.18 o
  21   3  16      289.25      246.20     86.39 o
 -12  18   3      289.69      105.68    102.73 o
  12  12  23      290.06      401.05     74.55 o
  17  13  10      290.88      265.00     58.88 o
  18   8  19      291.38      447.05     79.70 o
 -18  14   7      291.46      312.23    114.35 o
 -26   4  11      292.46      363.25    103.85 o
 -18   2  21      293.15      314.72     95.34 o
 -27   1   4      293.53      455.16     84.09 o
  11   3  16      294.08      288.90     42.61 o
  -6   2  19      294.48      247.43     53.01 o
   4  14  20      296.02      242.42     79.54 o
 -11   5  27      296.05      369.59     67.02 o
 -13   9   9      296.46      296.57    167.02 o
 -28   2   7      296.88      322.49    136.75 o
 -25   1  16      299.00      306.36     60.60 o
  13   1   3      299.22      429.72     73.14 o
  10   2   7      299.63      291.55     32.39 o
 -10   4  19      299.63      292.86     36.01 o
  -3  17   9      299.66      341.69    182.99 o
 -17   1  30      299.83      153.80     83.28 o
  13   9   0      300.06      309.47     97.18 o
   8   6  31      300.14      157.02    107.04 o
   3   9  26      300.24      371.27     95.28 o
  17   1  18      300.34      291.32     85.92 o
   9  15  16      300.50      333.04     59.27 o
 -24   4  17      300.70      186.92     65.41 o
 -19   3  16      301.94      259.97     58.31 o
  -4  18  14      302.34      199.75     99.75 o
  16   8  24      302.38      230.41     46.52 o
  19   5   2      303.08      206.04     49.35 o
  17  15   3      303.14      285.83    131.79 o
 -11   3  27      303.32      307.42    123.03 o
 -20   6   4      303.49      426.04    114.92 o
 -14   8  23      304.02      361.45    119.82 o
   5  13  24      304.89      362.32    102.59 o
  24   2   7      305.86      316.12     52.82 o
 -19  13   4      306.30      517.12    323.93 o
 -16   8  25      306.92      287.66    145.13 o
  13   5  29      307.37      222.67     61.57 o
  13  13   6      307.61      368.57     56.01 o
 -18   0  22      307.71      231.32     58.88 o
  16   4  23      308.14      346.84     67.62 o
  -4  18   3      309.10      412.94     75.28 o
  -5  17  13      309.26      255.54     74.27 o
   6   4   9      309.29      310.41     23.74 o
  -7  11   2      309.77      362.31     57.18 o
  23   7   6      309.83      356.49     87.23 o
  -6  16  20      309.99      434.16     87.98 o
 -19  13  10      310.49      345.08    142.76 o
  13   3  18      310.58      248.86     41.86 o
  14   4  27      310.80      250.76    132.83 o
  -5   7  17      311.12      418.45     59.51 o
  -6  12  14      311.22      325.83     99.78 o
 -16   2  23      311.65      386.34     54.22 o
  17   3   7      312.69      344.42     40.24 o
 -13   1   6      313.43      327.96     27.59 o
   5  17   6      313.60      311.42     64.51 o
   2   2  13      313.91      274.98     23.96 o
  -9   3  32      313.95       65.79    131.58 o
  11   7   5      314.13      275.18     67.12 o
  -1   1  12      314.16      328.39     92.93 o
 -17   1   8      314.42      363.89     51.30 o
   8  18   6      314.47      396.16     58.16 o
 -17   9  10      316.69      275.07     59.35 o
  26   4  10      316.98      383.01     88.76 o
 -25   1  20      317.08      378.55    103.02 o
 -28   4  10      317.81      282.28     66.93 o
 -20   2  21      317.84      356.11    155.25 o
   5   1  24      317.87      376.31    140.68 o
   0  12  10      318.66      360.52     39.01 o
   4   2  23      318.75      384.61     82.47 o
  24   6  13      318.78      450.29     79.43 o
 -21   5  24      318.90      101.62    203.24 o
 -10  16  10      319.11      329.94    109.08 o
   0  18  13      320.62      262.39    103.17 o
  26   2   7      320.75      188.15     79.67 o
 -17   1  28      321.20      306.99     48.28 o
 -18   8   1      321.66      408.33     72.42 o
 -19   9   7      321.87      294.93     89.65 o
   6   4  15      322.55      361.79     58.20 o
 -12   4  15      322.59      231.91     87.13 o
 -20  14   3      323.32      193.50     87.00 o
  13   1  23      323.71      381.01     69.46 o
  -9  13   4      323.89      358.25    125.15 o
  19   9  19      324.26      514.32     77.63 o
  14   2   7      324.36      328.63     27.39 o
   8   6  30      324.39      246.60     60.24 o
 -19   1   8      324.62      317.52     40.44 o
   0  10  10      325.70      275.30     28.74 o
 -21  13   9      325.72      223.32    143.54 o
  22   2   0      325.96      352.23     88.42 o
  22  10   3      327.51      247.28     75.09 o
  15   5  21      327.67      404.07     43.61 o
   2   4  23      327.98      372.04     56.11 o
 -16   0  28      328.05      191.28     68.14 o
 -20   6  24      328.43      226.38    131.05 o
 -18   6  25      329.14      204.72     84.39 o
 -14   4   1      329.37      399.53     42.32 o
 -24   2  13      329.90      298.61     54.30 o
  21   9  11      330.07      476.70     78.90 o
   1   3  31      331.10      275.01     70.68 o
 -21   1  20      331.19      323.34     64.72 o
 -16  10   2      331.55      332.85     48.45 o
 -23   5   2      332.03      284.04     51.19 o
   1  17  13      332.07      516.69     73.32 o
 -20   8  21      332.77      352.65    128.08 o
  15   7  24      333.65      279.91     52.67 o
  -9   7  19      333.68      312.97     53.57 o
  -1   3  14      334.10      488.56    110.30 o
 -16   8  19      334.47      246.20    177.36 o
  19   5  22      334.51      389.16     68.71 o
  -5   1  30      334.87      511.89    119.22 o
   9   3  16      336.15      238.79     28.58 o
   9   9  22      336.97      320.45     83.61 o
  -7  19   7      337.21      259.32    118.05 o
  10  16  11      337.71      400.43     49.07 o
  25   5   1      338.62      248.49     67.09 o
 -19   5   6      339.34      323.70     49.83 o
  -5   5  30      339.67      325.38     90.76 o
  27   5   8      339.67      469.18     71.78 o
 -22   8  17      341.45      474.82    201.39 o
   4   2  11      342.12      317.62     31.87 o
  16   4  24      342.43      290.17     78.80 o
  18   6  19      343.36      327.55     63.40 o
  11  15   2      343.54      334.51     55.13 o
  -4   2  26      343.80      446.02    133.43 o
  26   2   5      343.98      431.37    120.68 o
 -15   1   6      344.33      241.41     54.55 o
 -14  12   3      344.95      457.94     59.17 o
  -9   1  20      345.35      282.01     41.33 o
   9   9  19      345.45      375.14     40.40 o
  17  13   7      345.61      291.86     51.42 o
 -17   7  16      346.79      266.02    193.79 o
 -15   3  30      348.16      427.64    209.75 o
  10  16   2      348.68      215.66     73.71 o
 -15  11  20      349.01      349.86    109.19 o
   1   1  16      349.36      407.18     46.60 o
  -3  19   1      350.05      232.30     76.56 o
  16   2  15      350.16      322.07     53.36 o
 -16   2   7      350.61      245.10     29.46 o
 -18   4  22      351.00      518.14     78.43 o
  23   7  12      352.15      327.58     65.82 o
  -1   1  28      353.58      721.84     82.02 o
   2   8   2      354.84      393.06     24.22 o
 -12  16  16      355.34      349.39     97.14 o
  -8   6   5      355.55      419.30     39.35 o
 -16  10   5      357.34      276.69     54.24 o
   2  10  29      357.39      219.32     71.56 o
  19   3  18      357.87      328.77     42.03 o
   1   3  28      358.48      446.54     87.35 o
  -5  19   7      358.59      530.78    132.92 o
  13   9  23      359.90      371.61    110.06 o
   9   1  30      360.54      458.56    109.44 o
 -24   0  20      361.05      351.98    127.12 o
   5   1  28      361.24      374.17    102.37 o
   4  16  12      361.30      245.02     79.26 o
 -21   1  12      361.87      332.14     76.54 o
  21   7   0      362.96      414.36     60.27 o
 -10  14   4      363.11      382.56    145.76 o
  24   2   1      364.02      385.64     54.81 o
  -3  19   7      364.96      354.45    199.92 o
 -20   2  19      365.13      315.99     65.43 o
  -4  14  18      365.17      405.10     55.28 o
 -18  16   1      365.29      491.35    105.67 o
 -18   2   7      366.61      325.50     51.41 o
  22   8  15      367.27      307.59     75.08 o
   9   3  26      367.56      326.14     58.74 o
   3   5  17      367.70      431.10     40.39 o
  11  15  17      367.94      270.11     52.49 o
  19   7   8      368.05      349.11     57.64 o
  -3   7  30      368.29      260.28     85.14 o
 -17  15  11      368.68      309.43     89.35 o
 -14   2   5      368.91      408.61     43.51 o
  -6   4  33      368.96      217.54     50.66 o
   5   3  26      369.29      376.69    107.16 o
 -24   2  15      369.74      345.81     77.87 o
   8  18   4      370.69      266.13    100.19 o
 -20   2  17      372.11      219.61     73.96 o
   0  14   7      372.96      403.85     41.49 o
   1  17  16      373.60      559.35     91.21 o
  20  12  11      373.90      257.14     95.00 o
 -18  14  10      373.99      352.02    133.85 o
  12   6  20      374.05      263.62     34.52 o
   6   2  21      374.33      266.44     48.77 o
  -2   4  30      374.41      522.55    122.58 o
   2  16   2      375.17      494.89     95.13 o
  -7  13  25      375.17      480.98     69.83 o
  -7   7  22      375.66      323.15     44.61 o
  -4   4  32      375.74      335.04     49.63 o
  -8   2  25      375.76      326.76     88.21 o
  12  16   6      376.04      313.87     80.83 o
   1   1  31      376.08      330.53     96.36 o
 -21   5  15      376.58      290.36     78.75 o
   8   2  25      377.53      326.85     41.37 o
 -20  12   4      377.76      403.75     78.41 o
   0   2  31      377.90      773.76    147.04 o
   8  16   4      378.42      286.82     72.86 o
  10   6   2      378.75      435.64     44.30 o
 -12   4  13      379.04      392.07     46.17 o
  21   7   5      379.22      398.92     76.98 o
 -15   3  26      379.27      295.27     48.40 o
  -6  12  23      379.63      321.88     56.46 o
  19  13  13      380.13      241.30    150.34 o
 -17  13  11      381.19      357.75    149.56 o
   1   3  14      381.34      398.32     45.77 o
  13  15   6      381.57      252.22     71.60 o
 -10   8   4      381.97      427.92     55.08 o
 -25   1  18      382.22      314.11    101.28 o
 -23   9  17      382.86      643.43    263.82 o
  19   7  20      382.90      219.99    102.69 o
  -2  10  18      383.72      476.21     50.41 o
  12   2  25      383.78      438.61     58.46 o
 -19   7  10      383.96      407.54    108.58 o
  24   0  12      384.24      260.08    110.49 o
  15  11  21      384.25      293.82     77.80 o
 -24   4  20      384.31      461.49    101.19 o
  12   4  17      384.45      320.34     33.98 o
   0  16   7      384.93      398.99     50.32 o
 -11  11  15      385.17      538.65    121.88 o
   7   5   4      385.35      513.74    120.53 o
 -11  15   9      385.47      180.96     48.78 o
 -12   2  27      385.50      351.64     80.01 o
 -24   6   2      387.36      342.69     63.65 o
   0  18   6      388.17      419.68     65.49 o
   5  19   7      388.92      431.11     72.52 o
 -23   3  18      390.01      525.16     95.10 o
   7  13  15      390.34      371.84     45.58 o
  10   6  22      390.51      338.44     59.76 o
  -6  18  14      390.53      532.20    138.85 o
  17   5  24      390.54      425.13     63.05 o
   8   4  31      391.41      269.32     93.81 o
 -13  17  12      394.04      564.70    114.77 o
  -7   9  31      394.12      416.86    111.95 o
 -28   0   4      394.42      319.76     62.33 o
   7   3  27      394.80      427.55     64.82 o
 -10  12   4      395.13      418.28     52.44 o
  16   4   7      395.64      399.49     62.01 o
   5   1  26      396.54      463.20    114.78 o
  19   3  20      396.68      325.90     58.50 o
 -15   3  17      396.71      426.20     50.85 o
 -13   1  18      396.98      357.27     34.83 o
  19   7   5      397.03      335.86     62.33 o
 -24   2   8      397.34      357.57     80.26 o
  22   8   9      397.92      362.83     75.97 o
 -29   1   8      398.65      339.21     74.93 o
  19   1   6      398.66      396.62     65.74 o
 -23   3  14      399.11      469.21     89.59 o
 -15   1  24      399.41      328.83     84.42 o
 -21   1  24      399.46      459.55     98.78 o
  -2  12  21      399.50      345.91     53.37 o
   6   6  27      399.61      362.40    116.58 o
 -21   5   4      400.46      526.30    120.14 o
  -5   5  26      401.65      430.99    103.46 o
  13   5   0      402.36      456.28     85.58 o
   5  19   9      404.16      382.85    127.98 o
  22   2  21      404.56      478.20    122.14 o
   3  19   1      404.60      309.78     54.57 o
  -3   1  14      404.65      422.44    158.64 o
 -11  17   9      405.13      722.19    213.31 o
 -14  14   6      406.19      363.33     67.53 o
  20   4  17      406.48      318.91     65.50 o
 -21   1  26      406.72      433.09    110.50 o
 -20   6  15      407.56      484.38    101.59 o
 -12  16   6      408.50      637.58    297.87 o
  20   2  11      409.15      347.17     66.98 o
  12  14   8      410.79      503.53     61.23 o
   2   2  14      411.09      581.02     60.79 o
  14   6   9      411.69      388.35     42.08 o
  20   4  23      412.07      389.32    102.54 o
  -4   6  15      412.69      392.92     35.37 o
 -14   8  11      412.74      428.59     88.00 o
  -5   1  10      412.90      456.78     35.27 o
   7   7  30      412.92      294.76     69.06 o
   8   2  29      414.11      541.28     77.24 o
  18   2  13      414.27      399.03     53.59 o
  -7   1   8      414.56      370.89     30.92 o
   7  19   1      415.90      329.91    107.35 o
 -24   4  11      415.91      467.34    111.79 o
  27   5   4      416.60      470.40    116.24 o
  -1   1  18      416.71      377.02     57.01 o
 -16  14  14      416.71      421.15    128.83 o
  -1  17   1      417.61      599.95     86.95 o
  14  12  20      418.03      550.75     87.22 o
  17   1  16      418.81      388.43     71.01 o
  -5   5  20      418.98      359.76     88.35 o
 -15  11  17      419.21      495.88     80.39 o
   9   3  32      419.45      297.76     85.03 o
 -12  12  15      420.11      505.67    109.53 o
   3   7   6      420.33      412.17     30.41 o
 -21  11   9      420.46      497.06     91.90 o
 -15   1  14      420.95      346.76     66.57 o
  19  11  13      421.29      464.89     74.01 o
   4   6  33      421.83      477.24     95.64 o
  23   7   0      422.12      540.98     76.33 o
 -15   9  14      422.15      422.86    122.14 o
   3  15  19      422.35      474.58     55.47 o
   7   7  24      423.11      348.05     51.60 o
  22   2  15      423.48      500.91    124.82 o
   0  12  25      424.13      587.62     93.17 o
 -12  10  12      424.18      344.93     55.70 o
   8  10  13      424.32      342.30     69.09 o
 -14   2  31      424.74      404.91    143.27 o
 -17   5  16      425.65      565.54    199.58 o
   4   4  33      426.07      376.20     92.65 o
  -2  16  10      426.14      484.42     72.34 o
   2  12  14      426.18      477.84     39.86 o
 -25   5  10      426.60      482.72     81.27 o
  19   9  14      427.68      356.35     58.69 o
   6  16   9      428.06      586.55    102.98 o
   8  14   7      428.09      460.14     55.81 o
   2  14  11      428.82      409.85     30.26 o
 -14   0  26      429.56      556.50    109.64 o
 -15   3  20      429.92      378.38     46.55 o
  10   2  27      430.39      426.11     56.86 o
   3   7  26      430.88      371.44     40.16 o
  -5   3  18      431.14      378.19     68.54 o
  16  14   4      431.28      574.94    137.13 o
  -9   5  22      431.57      307.03     34.43 o
 -10  12  10      432.73      515.77    119.97 o
  21   3   8      432.99      418.87     53.46 o
  19   1   8      433.20      431.55     51.93 o
   0   2   7      433.89      426.73     28.60 o
 -22   4  12      434.12      610.45     74.38 o
   5  15   0      434.40      381.20     55.29 o
 -24   2   1      435.28      371.54    111.64 o
   2  12  28      435.97      598.63    125.10 o
   0  14  16      436.15      502.14     47.03 o
   3   1  32      436.40      540.38    129.26 o
  25   9   1      437.08      476.16    110.29 o
 -20  12   3      437.09      435.70     90.69 o
  20   6  17      437.83      276.49     48.66 o
  19   9   8      438.92      550.28     94.89 o
  -9   7  13      440.19      588.91     42.35 o
 -16  12  22      441.79      290.12    282.07 o
 -12  12   6      441.85      443.19    107.78 o
 -10   4  33      443.03      370.59     73.71 o
  17   5   7      443.77      484.84     58.74 o
  14   4   9      444.34      334.99     49.54 o
  12   4   9      444.70      536.34     42.60 o
 -25   7   8      444.79      504.43    178.31 o
  -4   4  29      445.07      492.32     79.12 o
  22   4  15      445.24      477.57     63.01 o
   9   1  20      445.55      448.41     45.38 o
 -23   1   6      445.68      465.31     54.56 o
  -8   8  22      445.85      442.13     54.36 o
   1   1  30      445.86      529.69     70.67 o
   7  15  21      447.16      427.03     55.00 o
 -17   1  20      447.35      533.46     66.85 o
 -25   3   2      447.40      453.66     90.25 o
 -12  10  18      448.74      607.32    196.02 o
  11   1  22      449.12      403.28     63.39 o
   1  11  22      449.33      526.86     65.78 o
 -13   3  10      451.15      420.27     70.37 o
  19   1  18      452.35      493.62     80.23 o
  23   1  16      453.62      494.25     85.15 o
 -13   9  18      453.79      405.72     90.14 o
   9  15  10      454.24      461.61     50.81 o
  -9  19   4      455.10      493.89    200.80 o
  -4   2  31      456.26      431.27     81.60 o
 -22  10  17      456.32      575.58    212.20 o
  -3  19   5      456.70      445.49     86.97 o
  13   3  23      456.96      484.74     67.99 o
   5   7   6      457.06      478.93     36.48 o
   5  15  12      457.61      467.90     40.19 o
 -19   1  10      458.14      378.15     89.57 o
   1  17   5      458.74      446.43     52.57 o
   8   6  25      458.77      489.14     49.13 o
  -7  17   1      459.35      545.69     97.07 o
  16   8  19      459.91      497.85     79.32 o
 -20  10  15      460.33      576.02    246.43 o
  17   5  13      460.56      465.67     67.42 o
 -24   2   7      460.59      480.45     73.02 o
 -28   4   4      460.80      474.61     88.47 o
  -2  18   1      461.26      445.49    120.06 o
 -15  15   3      461.34      349.78    100.79 o
  20   2   7      461.57      410.04     91.58 o
  21   9  12      461.95      443.92     77.69 o
  22   2  13      462.77      447.54    115.05 o
  -7  19   2      464.36      358.75     72.34 o
  10  18   8      464.53      429.98     86.26 o
 -17   5  26      464.94      459.92     75.61 o
   7   3  30      465.08      430.18     73.11 o
 -20   2   1      465.35      402.28     53.77 o
   5   1   2      465.50      554.89     25.41 o
 -23   3  22      465.91      400.26    101.45 o
   8  14  13      466.02      413.67     45.45 o
  13   1  12      466.14      424.29     40.82 o
 -23   9   9      466.40      710.33    127.34 o
  20   6   5      466.73      521.24    103.69 o
   3   3  26      466.76      510.77     63.64 o
  -3  13  21      467.63      463.64     50.31 o
   6   6  31      467.81      422.19     98.85 o
   8   8  30      468.61      467.39     97.18 o
 -19  11  18      468.69      372.48    461.09 o
  11   9   2      469.45      455.67     51.25 o
  -7  17  11      470.18      521.17    159.82 o
  -8   4  28      470.67      567.78     86.07 o
  11   7   8      470.72      536.79     53.83 o
 -11   9  18      471.09      457.75     68.11 o
  -7  19   8      471.77      401.19    167.19 o
  -5  15  11      471.85      406.14     43.19 o
  12   6  14      472.32      487.08     74.87 o
  25   3   1      472.62      467.99     94.88 o
  11  17  13      473.19      396.75    102.65 o
 -23   1  12      474.17      540.38     71.61 o
  -4   2  23      474.99      390.85     78.65 o
   4   2  27      475.08      562.14     94.66 o
   7  13  24      475.98      522.76     92.88 o
 -11   1   6      476.13      503.46     43.13 o
  -9  17   3      477.49      541.50    108.04 o
   7   1  26      479.40      563.51     67.20 o
  13   7  18      479.64      439.78     87.58 o
   4  12   0      481.14      371.65     70.27 o
   1   1  28      481.42      735.94     78.51 o
 -17   9  22      481.79      506.62    142.99 o
 -27   3  14      481.81      475.59     68.43 o
  11  11  25      482.42      488.65    105.48 o
 -19   3   8      482.71      524.70     48.52 o
 -11  11  27      482.97      374.47    165.14 o
  -8   4  25      483.18      405.06     63.84 o
   3   3  34      483.97      617.46    190.24 o
   8   2   4      483.97      507.17     33.03 o
  14   4  21      485.26      368.95     47.51 o
 -23   7   2      485.58      689.52     86.40 o
   4   2   0      485.95      611.61     29.60 o
   0  12  16      488.30      518.65     56.46 o
   1  19   5      488.50      443.82     87.55 o
  15   9  15      488.56      355.59     50.57 o
   7  15   3      488.63      517.79     55.81 o
  10   2  11      488.80      498.84     38.13 o
  14  16   2      491.21      426.58     65.06 o
   9  17  10      491.24      617.26    124.51 o
 -15  11  11      491.56      604.96    146.62 o
 -24   8   8      492.94      314.24     89.79 o
  -7   7  28      493.31      329.03     81.02 o
  -5   5  23      493.72      486.03     60.31 o
 -16  10  14      494.16      496.73     83.89 o
  18   4  19      494.50      305.74     59.67 o
  -2  12   7      494.51      662.95     48.45 o
  21   3  17      494.76      465.14     68.48 o
  10   8  22      496.28      439.30     97.00 o
   3  17  15      496.66      359.89     79.18 o
  -1  19   5      496.75      516.02     88.08 o
  -2   8  18      497.61      485.78     51.65 o
  -9  11  19      497.83      572.74     62.04 o
   1  19   7      499.83      636.53     90.13 o
  -7   9   8      500.20      524.14    118.99 o
 -29   3   6      500.49      497.18    185.95 o
  13   1  20      501.60      426.13     66.69 o
   4  16   3      501.92      453.79     56.62 o
 -15  11  23      501.94      560.22    162.74 o
  17  13   4      502.43      740.34    161.73 o
 -22   2  13      502.48      402.80     55.24 o
 -17   9  25      503.38      396.61    487.29 o
  12  16   8      504.38      596.60    145.73 o
   4   4  32      505.15      528.95     77.36 o
 -10  18  12      505.95      532.55    124.79 o
 -23  11  11      506.96      463.16    103.54 o
 -27   3   2      507.20      541.88    133.52 o
  17   1   6      507.49      572.41     51.93 o
   7   9  10      507.67      558.30     39.19 o
  16   2  23      509.66      522.55    115.44 o
 -14   4  29      509.91      749.20    173.55 o
  -4  20   2      511.03      416.05    104.27 o
  -2  16   1      511.19      570.99     59.87 o
  20  12   5      511.33      605.58    344.16 o
  26   6   7      511.38      429.93     75.63 o
 -21   3   8      512.14      462.16    114.87 o
 -12  12  18      512.51      522.19    105.54 o
  -9  19   5      513.06      518.35    163.80 o
  22  12   3      513.85      405.95    123.76 o
 -18   2  29      513.96      733.50    201.49 o
  23   5  14      514.20      622.23     93.08 o
  -7  15   2      514.84      533.46     69.99 o
  -9   5  13      515.15      585.68     51.98 o
  21  11   5      515.50      600.08    109.04 o
   2   8  29      515.81      451.35    118.96 o
 -24   8  11      515.81      559.71    178.47 o
  -5   1  35      516.23      579.02    112.53 o
 -12   4  25      516.44      482.58     53.49 o
 -19   7  18      516.50      434.05     83.15 o
   2  12   5      516.78      539.88     42.11 o
   8  12   4      517.10      519.66    100.46 o
 -10   6   1      518.59      627.38     63.51 o
 -24   6  15      519.24      458.63    188.72 o
   9   9  25      519.39      367.23     50.08 o
  19   3   6      520.11      472.24     52.70 o
  -1   7  33      520.21      480.93     81.33 o
  23  11   6      520.74      669.53    134.64 o
  -6  16   5      521.63      544.35     76.75 o
   2  20   4      522.72      165.54    186.74 o
 -25   3  16      522.89      485.16     73.24 o
 -11   7  27      523.09      635.00    224.39 o
 -21   9  12      523.73      307.07    113.73 o
  -1  19  11      524.92      628.51     95.02 o
  20   2   9      527.86      622.17     78.04 o
  21  11  12      529.60      573.94     83.15 o
 -24   2  17      531.85      609.44     78.71 o
 -17   3  16      532.07      595.96     80.53 o
 -27   3   4      533.34      583.59    108.28 o
 -10  12  25      533.51      549.13    128.23 o
   2  18  10      533.85      318.90    146.63 o
  -4   4  31      534.21      553.85     88.35 o
  12  14  11      535.14      673.67     61.33 o
   3  15  14      535.45      570.59     59.04 o
  12  16  11      536.12      565.97     57.97 o
 -15   5  17      536.15      554.73     72.58 o
   6   2  23      536.63      472.05     65.50 o
 -12  18   6      537.02      235.33     52.13 o
  20   2   5      537.34      472.34     54.27 o
  11   1   6      538.66      567.67     30.70 o
  11  17   7      540.59      527.38    104.14 o
 -10   2  30      542.94      627.43    130.05 o
  -8  18   4      542.96      428.60     85.27 o
 -16   2   9      543.16      513.54     50.89 o
  23   5   3      543.76      563.97    119.69 o
  18   4  22      544.25      609.52     70.02 o
 -21   1   6      544.89      601.75     45.48 o
   8  12  13      544.93      478.07     42.11 o
   6  10  12      545.14      585.17     52.58 o
 -12   4  27      545.24      561.03     85.32 o
  16  10  13      545.49      627.13     72.94 o
   7   1  15      546.00      674.72     38.38 o
  -2  12  27      546.98      601.43     82.07 o
   1  19   3      547.45      484.93    167.53 o
  11   5  11      549.24      557.57     54.42 o
   0  14  13      549.53      473.42     36.87 o
 -13  11  23      549.74      533.37    228.87 o
  14   4   7      549.79      586.06     55.15 o
   0  16  10      550.14      571.72     59.25 o
  28   2   1      550.60      492.75     87.17 o
  13   5  26      551.10      475.81     54.95 o
   0   8  22      551.75      532.39     59.02 o
  -8  18   8      552.22      545.56    111.01 o
 -16   2  15      552.80      363.52     54.88 o
  19  15   2      553.04      455.18    108.28 o
  19  11   2      553.71      603.48     87.51 o
  -2  18   4      553.77      560.09    100.05 o
  -3  17  15      554.03      527.57     93.55 o
   5  11  12      554.04      645.61     45.64 o
  21   3  12      554.32      379.88     61.47 o
   6  12  24      554.47      481.99     88.72 o
  22   4  20      555.11      551.01     91.18 o
  14   8  26      555.52      555.78     82.90 o
 -21   3  20      556.00      586.16    111.07 o
 -15   7   5      556.04      621.33     88.29 o
 -16   6   5      557.11      442.60     61.29 o
  21   3   4      557.40      504.95     60.23 o
   0  16  13      558.00      662.94     72.23 o
  24   8   9      558.14      712.00     95.08 o
  25   1   4      559.34      864.97    135.83 o
   3   3  23      559.46      669.59     64.63 o
  25   1  10      560.81      620.12    138.66 o
  -7   1  26      561.75      460.96     89.55 o
  11   3  28      562.29      410.04     43.72 o
 -21   7  12      562.66      573.95     82.35 o
  -7   1  28      562.79      569.20     75.71 o
  -9   7  28      562.94      703.14    152.90 o
   7   3  10      562.99      519.34     38.76 o
  23   5  12      563.37      477.76     98.87 o
  -5   3  22      563.43      520.61     51.12 o
 -13   9   3      563.69      629.76     58.56 o
  17   1  20      563.70      510.89     68.14 o
   9   5  28      564.48      562.98     84.03 o
 -20   2  24      564.67      603.92    142.08 o
  17   9   4      564.92      663.57     59.16 o
 -24   6  20      565.36      788.14    143.83 o
  -7   1   6      566.33      535.88     29.52 o
 -20   4  15      567.20      480.43     88.47 o
 -17  11  16      568.54      660.74     97.29 o
   4  16   9      569.64      668.86     91.71 o
  -8   4  33      570.03      465.51     80.81 o
 -15   1  17      571.22      661.70     74.87 o
 -10  16   6      571.46      348.87     77.21 o
  19  13   8      572.94      611.73    350.91 o
   1   1  22      573.98      740.06     63.61 o
   4   4  26      576.00      632.56     68.59 o
  11   9  25      576.03      650.07     99.61 o
  -3  15  21      577.26      539.79     72.95 o
 -25   5  14      577.80      599.44    135.33 o
   9  11  16      578.59      641.15     63.89 o
  17   1  14      578.86      595.53     58.93 o
   8  10   1      578.90      659.59     61.64 o
 -17   1  25      579.19      624.71     98.27 o
  16   4  15      579.92      688.17     58.99 o
 -17  13  13      580.49      403.72    178.19 o
  13   9  26      581.08      572.59     72.42 o
 -10   4  25      581.28      543.18     93.81 o
  -3   5  24      581.48      402.55    113.26 o
   2  16  17      581.80      606.09     71.23 o
  -5  15   9      582.57      559.14     72.97 o
 -24   2   9      582.78      674.82     79.38 o
   9   3  13      582.81      487.84     54.03 o
  -9   9  16      584.31      551.00     80.78 o
  15   3   0      585.36      645.93     52.38 o
 -26   0  16      585.87      681.13    174.21 o
   9  15  19      586.75      522.00     63.92 o
 -22  10  12      586.78      778.58    188.76 o
  -1   1  24      587.32      763.92     78.50 o
  -5   1  34      587.91      504.65     77.78 o
 -27   5   7      588.27      607.07     89.58 o
   5   5  26      588.99      450.66     50.94 o
  -8  16  19      590.06      719.05     95.35 o
   2   6  11      590.15      631.15     38.90 o
  17   7   1      590.24      600.92     93.80 o
  -7  11  25      591.03      654.33    101.43 o
 -22  10  18      592.31      577.41    171.43 o
  12   6  29      592.98      623.64     79.16 o
  -2   6  18      593.56      761.20     75.64 o
  18  14   2      593.59      576.38     99.00 o
   0   4  33      593.94      679.51     84.73 o
  -8  16  14      593.96      492.19     93.41 o
  -8   2   3      595.06      607.30     36.15 o
 -25   5  11      596.44      759.74     88.26 o
   9   1   0      596.63      559.28     29.32 o
  13   1  30      596.78      607.57     84.77 o
  17   3  22      598.35      528.67     66.96 o
  21   7  11      598.54      714.10     71.06 o
 -11   9  15      598.63      563.39     74.35 o
  11   3  18      598.88      589.35     47.98 o
   0  16   2      600.89      529.69     64.15 o
   0   2  10      601.01      678.70     35.18 o
   3  19   7      601.79      629.91    204.47 o
 -10   4  29      601.95      575.57     97.72 o
  11   3  31      602.31      676.74    128.04 o
 -14   0  20      602.47      643.99     71.48 o
   1  19   1      602.57      591.15     98.03 o
 -13  15   3      603.85      349.47     84.27 o
   0   2  25      604.37      767.13     77.90 o
 -18  12   1      604.89      623.57    163.01 o
   3   5  26      605.03      474.27     82.56 o
   8   4  17      605.12      661.31     45.32 o
  11   5  12      605.28      601.48     66.60 o
  23  11   0      605.30      932.80    190.31 o
 -14  12  20      606.31      470.53     90.79 o
  21   7   6      606.55      496.30     88.40 o
  -7   3  10      606.61      656.47     42.96 o
   3   9  17      608.53      564.38     55.55 o
  -5   3  29      608.67      608.54     75.16 o
  -7  19   5      608.71      555.32    116.10 o
  19   5  14      609.16      504.08     51.92 o
   0   8  31      609.33      687.53     99.17 o
  -9  11   4      609.38      711.79     97.03 o
 -27   3   7      609.40      687.33    115.06 o
  -8   8  13      609.67      602.51     51.90 o
   1   1   2      610.01      691.17     43.19 o
   8   4  13      610.59      518.28     36.80 o
 -25   3   6      612.15      791.21    114.69 o
 -25   1   2      613.31      498.47     81.31 o
  23   5   4      614.54      619.33     74.77 o
 -12  14   9      616.69      572.69     94.80 o
  -1   5  34      616.83      636.41    107.00 o
  26   6   5      617.11      699.72     93.57 o
 -21   5  21      617.26      656.32    152.24 o
 -23   1  24      617.53      621.45    107.27 o
  -7   1  16      618.02      640.83     40.59 o
   9  19   5      619.18      587.63     92.26 o
 -23   3  12      619.51      594.54     69.57 o
  -1  17   5      620.45      616.15    101.17 o
  -3  13  24      621.20      703.49     76.32 o
  -7  15   5      622.59      592.39     91.93 o
 -10  12  24      622.86      408.47     73.90 o
   0  20   0      624.56      408.15     95.87 o
 -17   3  26      624.69      734.82     84.72 o
  26   4   3      625.02      438.19     86.90 o
  -9  15  10      625.81      497.93    131.32 o
   0  12  13      627.60      654.58     68.68 o
   9   1  10      628.16      609.18     35.23 o
 -25   3   5      628.75      659.46     68.00 o
  12  12  17      628.79      585.47     56.43 o
  18   8  22      629.71      702.16     84.69 o
  12   8  14      630.42      581.94     83.66 o
  26   6   9      631.41      582.65    131.47 o
 -24   0   8      631.61      727.15    104.45 o
  20   8   5      633.21      675.79     73.12 o
  24   4  12      633.58      607.73    102.26 o
   3   1   8      634.29      608.24     31.20 o
 -11   3  12      635.12      583.02     65.32 o
 -17   5   2      635.21      710.05    101.99 o
 -23   5  17      635.54      601.95    131.53 o
  -9   3  20      635.77      690.53     82.18 o
  -5  13  14      635.91      647.24     54.69 o
  21   9  14      636.66      703.00     90.57 o
 -13  13  21      638.49      810.47    138.05 o
  14   6  13      638.82      680.48     62.76 o
 -15  17   5      639.61      451.93    110.30 o
 -14  16  11      640.41      312.53     69.90 o
   4  18   8      641.42      730.78     84.81 o
 -25   1   6      641.42      676.94     83.69 o
  16  16   1      641.95      673.81    106.74 o
   5   3  32      642.26      720.59    102.98 o
   0  20   1      642.29      724.84    119.97 o
  16   2   7      642.63      629.47     68.86 o
  -4  18  12      642.79      771.39    144.75 o
  -6  18   4      643.23      619.30     76.91 o
 -15   3   4      643.35      762.53    124.40 o
  -4  16  20      643.97      695.67     66.35 o
   9  11  25      644.25      734.13     95.72 o
  -4  14  21      644.31      854.92     83.18 o
  16   2  13      644.92      542.07     89.52 o
  17   1  12      645.02      638.54     58.09 o
 -27   5  12      645.15      566.56    103.54 o
 -21   3  24      645.27      800.21    115.55 o
  -3  19  12      645.34      589.85    122.07 o
  24   6   6      645.95      633.10    115.09 o
  24   6   1      646.89      459.32    127.34 o
 -10   4  11      647.44      746.90     58.73 o
  -6  18  10      649.87      763.57    120.98 o
 -23   5  12      650.17      581.98     75.94 o
  -7  17  15      650.95      701.54    140.46 o
 -17   3   4      651.11      692.23     79.94 o
  19  11  14      651.16      752.69     84.43 o
 -20   8  18      652.40      576.79    118.39 o
 -11  17  13      653.46      488.97    122.71 o
  -6  12  17      654.57      649.00     86.53 o
   3   5   2      655.06      669.00     30.58 o
   5  11   6      655.31      696.84     39.64 o
 -11  11  18      655.90      490.16     91.08 o
   9  17   9      656.08      672.61     88.22 o
  14  16   9      656.69      902.93     89.00 o
  14   4   6      656.96      604.18     35.21 o
  27   5   6      657.16      716.54    110.09 o
  17   5  22      657.90      670.85     99.23 o
 -18   4  16      658.16      657.17     94.76 o
 -15   5  28      658.32      535.74     90.65 o
 -29   3   2      658.93      774.67    238.20 o
  21   5   0      659.19      703.14     74.11 o
  -6   2  20      659.63      806.00     63.86 o
   9  19   3      659.75      685.02    108.41 o
 -24   8  17      659.82      729.66    131.23 o
  18   2  21      661.78      730.78     80.00 o
   5   1  29      662.01      698.95     75.60 o
   3   7  14      662.04      609.69     84.55 o
  17   9  10      663.15      711.86     75.26 o
   2   2  11      663.20      668.14     41.63 o
  18   2  19      664.54      523.95     71.83 o
   1  19   9      664.86      534.94    112.35 o
 -11  17  12      664.93      802.65    146.69 o
 -28   6   3      665.15      625.57    153.69 o
   6  18   0      666.13      644.94    122.83 o
   5  17   3      666.27      561.63     77.38 o
  12   4  23      666.29      654.03     64.19 o
  -4   8  29      666.91      565.34    149.64 o
  15   5  10      667.05      522.79     63.61 o
  -1  17   9      667.70      738.24     77.32 o
 -15   3  28      668.46      783.04    113.16 o
  -3   9  15      668.55      663.42    105.07 o
  20   8  14      669.24      711.45     78.80 o
  22  12   6      669.77      411.45    160.56 o
 -11  17  10      670.37      779.35    184.23 o
  -7  19   3      670.59      728.19    116.52 o
 -22   4   9      672.57      707.82     79.11 o
 -25   7   2      672.75      649.97    109.27 o
  -9  13  19      673.11      555.61     79.99 o
   4   2  25      674.80      557.02     61.86 o
 -13  13   3      675.30      601.14     80.64 o
  18   8   7      675.35      720.80     73.99 o
  27   3   2      676.64      935.03    141.43 o
  -1   1   7      678.07      820.80    134.39 o
 -16   4  27      678.25      718.21    129.11 o
  19   7  14      678.39      800.42     77.45 o
  15   9  18      678.59      761.76     74.17 o
  -5  19   5      680.51      487.75    132.49 o
 -25   7  16      680.63      949.69    216.45 o
  -5   5  12      681.01      736.08     55.19 o
  10   4  19      682.26      639.35     57.45 o
 -26   2  10      682.83      768.32    100.20 o
 -22   8   9      683.44      753.39    112.28 o
 -23  11   3      684.04      715.07    129.91 o
 -25   9   8      685.43      750.11    261.36 o
  -9   9   2      685.75      797.84     54.45 o
   6  16  14      686.50      694.50     96.34 o
   5   7  30      686.91      565.81    119.18 o
  11  17   2      687.15      814.66    141.68 o
 -11   1  22      688.27      622.30     54.06 o
   5   9  15      688.68      738.52     47.16 o
 -13  15   7      688.73      581.36     77.32 o
 -19   7  22      688.78      726.38    109.65 o
   2   4  11      690.65      657.48     63.73 o
  -6   2  27      691.08      611.83     96.29 o
   0  18   8      692.63      569.74    101.71 o
  10  18   2      692.89      765.74    119.23 o
  18   6  22      692.90      643.04     67.48 o
   3  19   3      693.97      657.22    103.06 o
   6   8  30      695.22      558.60    119.84 o
 -16   4  11      696.37      733.64    108.40 o
 -14  16  14      696.45      559.32    174.26 o
 -26   2   2      696.72      764.27    106.20 o
  11   7  20      696.85      639.04     72.56 o
  -2   6  13      698.73      664.25     51.52 o
   5   9  23      698.90      677.94     77.35 o
 -12   2  25      699.29      782.14     73.39 o
  -2   2  35      700.23     1065.95    128.06 o
  15   5  24      700.93      782.63     88.40 o
   5   9   6      701.03      617.20     47.26 o
 -12  16   3      702.04      778.51    115.97 o
  14   2  21      702.98      716.75     63.37 o
  25   1   2      703.61      777.95     86.86 o
 -12  16   9      703.82      458.98    297.03 o
 -11  13  12      704.43      698.61    176.30 o
  12  16   5      705.73      826.66     78.34 o
 -24   4  14      708.24      799.93     99.39 o
  -8  10  25      708.92      626.45    103.48 o
 -16   6  29      709.05      854.99    121.33 o
 -13  13  20      709.11      830.36    197.03 o
  11  17  11      710.51      736.08     81.68 o
  25   9   7      710.67      833.64    291.67 o
 -24  10   8      710.85      611.24    112.12 o
  -5  15  20      712.01      826.94     77.09 o
  -7  13  14      713.24      793.44    111.75 o
 -22   6   9      713.30      915.56    123.20 o
  -7  13   8      713.46      849.97     97.64 o
  -8  18  10      713.97      722.96    255.77 o
   5   5   9      714.46      889.95     45.52 o
  -1  17  19      714.46      787.58    121.28 o
   4   4   9      714.63      811.86     37.35 o
  -1   5  28      714.69      577.42     68.54 o
 -13  17   7      715.42      602.09    134.98 o
   7   1  22      715.54      638.63     48.41 o
   8  10  10      716.38      684.47     46.88 o
   2   8  17      717.43      679.81     52.68 o
 -25   1   8      717.49      739.22     89.30 o
  -3   1  22      718.25      753.73     69.21 o
 -16   6  15      718.65      685.27     78.89 o
 -10  18   8      719.82      694.45    111.09 o
  -1  17  13      720.61      803.14    117.34 o
  -7  15  23      720.73      707.54     70.05 o
  -4  12  23      720.89      717.03     75.17 o
   8   4  29      721.49      874.60     83.50 o
  13   1   2      723.29      849.97     82.46 o
   5   3   6      723.38      806.49     36.78 o
   7   5  24      725.28      607.24     60.57 o
  10   2   3      725.75      672.56     32.32 o
 -10  14  13      726.40      599.29    130.92 o
  17   5  16      726.87      724.70     84.90 o
  -1  17  17      726.90      739.85     92.64 o
  25   1  12      727.41      785.56    121.67 o
 -19  13   7      729.95      930.08    164.19 o
  -2   8  24      730.14      718.98     69.66 o
 -14   4  15      730.71      598.92     60.44 o
  12  10  11      731.17      728.26     61.16 o
 -10   8  13      731.65      850.87     75.07 o
  24   4   1      731.81      494.01    103.85 o
  -8   2  19      732.38      786.67     61.86 o
   5  13   6      733.13      845.64     53.97 o
  12   6  23      733.47      780.25     65.21 o
 -22  10  15      733.76      928.47    305.44 o
 -15   5  16      734.22      794.21     82.39 o
 -21   1  15      735.25      676.63     74.00 o
  -5   5  34      735.83      853.80    115.71 o
 -27   7   7      736.98      685.43    108.91 o
  19   9  16      737.28      799.30     88.64 o
  23   1   4      737.50      809.56     69.75 o
 -12   8  29      739.74      699.30    130.98 o
 -22   4   7      740.34      754.08     83.32 o
  -7   1  34      742.89      779.07    120.43 o
  12  18   5      742.94      861.97     92.28 o
 -13  15   6      743.31      792.46    349.67 o
  10  10  23      743.41      825.33    102.56 o
  -6  18  12      745.76      720.17    121.07 o
  -8  18  13      746.50      833.57    133.24 o
  23   3   3      746.68      914.03    120.51 o
 -11  17   1      747.38      550.48     73.58 o
  24   4   3      748.09      756.32    105.04 o
 -11  15  18      748.86      909.00    147.05 o
 -12   6   3      749.48      682.19    119.50 o
  -6   4  14      749.79      772.09     78.84 o
 -13   7  24      750.00      940.34    102.44 o
  -9  13  13      750.22      750.94    489.87 o
 -13  17  11      751.42      761.41    143.62 o
   1  17   3      752.61      785.35    100.72 o
  -6  14   8      753.66      703.63     53.64 o
 -20   4  19      754.05      865.67    103.59 o
   1  17  17      754.71      705.10    118.37 o
  13   5  23      755.53      764.76     68.24 o
 -26   6   5      756.10      776.00    128.03 o
  10  14   2      758.00      683.46     91.30 o
  -4  10  26      758.09      831.26    137.51 o
 -20   2  25      758.31      689.69    100.74 o
  -5  17   6      758.41      809.07    216.67 o
  -4   2   9      758.78      668.47     36.00 o
 -14   4   3      759.69      909.28     72.70 o
 -20   4   9      760.37      695.88     64.05 o
 -15   5  23      760.98      729.59     74.33 o
 -12  18   2      762.28      744.94    159.71 o
  -6  10   8      762.61      789.32     93.78 o
  -8  10  28      762.97      748.08    117.68 o
   1  15  21      764.53      802.09     70.28 o
 -15  15  17      764.80      723.03    131.68 o
   3  19   9      765.32      718.35     94.00 o
 -18   2   9      766.43      740.13     60.77 o
  13   7  24      766.62      810.54     92.23 o
  26   6   1      769.33      827.29    100.77 o
   3  19   8      771.33      717.52     91.10 o
   6   4   1      771.85      841.03     60.84 o
   2  18   4      771.86      707.33    103.96 o
  -9  15   4      772.04      766.71    183.40 o
  13   1  18      772.52      702.93     52.91 o
 -18  12   7      772.98      838.24    171.90 o
  13  13  18      773.33      836.29     84.55 o
 -18  10   4      773.40      818.77    115.07 o
 -25   3  18      775.29      817.73    135.10 o
  -5   9   3      776.19      783.95     41.58 o
  13   1  24      776.41      746.62     69.01 o
  19   5  16      776.58      723.66    120.43 o
 -14   4  13      776.91      805.24     72.97 o
 -22  10   5      777.79      768.74    127.25 o
 -12   2  12      778.13      864.48     76.14 o
  28   4   2      778.85      796.02    153.68 o
   7   9  24      779.46      710.82     71.95 o
 -13   7  12      779.77      800.21     78.11 o
 -19   3  27      780.30      914.80     97.50 o
  -2  16   4      780.62      621.22     46.96 o
  -4  18   4      780.64      919.75    100.51 o
  15   7  21      780.84      966.37     80.39 o
 -16   0   2      781.30      873.48     57.69 o
 -26   8   8      784.14      532.47    139.53 o
  13   9  20      784.49      803.42     86.78 o
 -14   6  26      784.50      716.82     84.41 o
  19   1  19      784.51      743.27     85.06 o
  -3   1  34      786.77      734.27     83.09 o
 -11   1  24      787.00      696.57     85.35 o
 -14   6   5      789.71      868.95     57.40 o
   8  14   4      790.73      684.74     53.12 o
  17   9   1      791.62      779.55     80.74 o
 -10   2   5      791.79      721.22     37.33 o
  20   0   2      792.10      809.35    105.09 o
 -15  13   2      792.43      788.98     70.52 o
  -2  18  13      793.93      965.25    109.08 o
 -13   7   9      794.20      954.15    135.74 o
  15   3  28      794.52      846.97    151.35 o
  -1   3   6      794.93      836.57     41.12 o
   8   2  13      795.73      804.05     53.58 o
   6   2  29      795.76      840.34     95.68 o
 -12  18   9      796.06      573.81    139.26 o
  20   4   7      796.56      832.94     85.00 o
   0  10  13      797.07      771.74     62.83 o
   7   3  16      797.11      849.13     54.25 o
 -19   1  20      797.67      764.55    143.28 o
 -12  14  18      798.52     1008.31    204.20 o
   1   9  14      799.19      723.24     52.02 o
 -20   4  13      801.12      817.59     97.91 o
  16  16   4      801.41      696.37     83.57 o
 -14   6  25      803.69      767.34     93.35 o
   5  17  11      804.38      798.61    151.34 o
  -9  13  22      804.39      828.05    116.30 o
   3   5  22      807.06      702.30     52.55 o
   9  17   2      807.55      665.86    128.85 o
 -11  15   3      807.94      767.76    123.15 o
   2  20   6      808.65      636.10    100.83 o
  11   3  12      809.58      822.05     50.68 o
  19   1   2      809.77      837.89     85.72 o
  21   3  10      811.62      826.24    100.84 o
  -5   3  32      812.18     1035.03    114.32 o
 -18   8  16      813.43      746.62    254.82 o
  13  15  15      814.06      714.10    110.56 o
  13  13   5      814.26      793.65     74.02 o
   7   1   6      814.90      852.83     33.26 o
   3   3  28      816.66      695.45    104.69 o
  18  16   0      817.68      868.11    103.73 o
 -12   6  29      818.25      877.46    162.82 o
  28   4   3      818.99      783.81    137.20 o
   6  16  18      819.00      855.62     73.82 o
 -10   8  24      819.02      927.36     99.90 o
   3  15  23      821.47      937.68     89.65 o
  -4   2  21      822.52      690.75     61.22 o
  10   2  23      822.90      838.52     63.45 o
 -21   5  14      822.98      772.86     95.11 o
  -2   8  21      824.26      767.76     90.82 o
  -6   2  25      825.24      789.18     76.30 o
 -16   2  25      827.58      824.22     96.55 o
   8  10  19      827.86      822.61    107.56 o
 -12  18   8      829.00      703.56    324.06 o
   2   2  33      829.37      612.14    124.84 o
  -3   3  30      829.68     1049.20    106.25 o
   3  15  17      830.05      839.92    107.26 o
  23   3  14      830.17      590.08     96.78 o
  23   1  15      830.85      905.37    107.96 o
 -11  11  21      831.29      768.32     81.65 o
   8   0  10      831.72      886.04     49.47 o
   2   2  27      833.88      828.12     82.74 o
  17  15   4      834.10      858.62     81.49 o
   9  15  11      834.56      733.36     55.41 o
 -10   2  21      834.83      661.08     76.19 o
  21  13   5      835.71     1388.07    629.77 o
   3  15  11      836.26      799.09     68.09 o
   7   3  20      837.22      753.25     59.08 o
 -11   5  18      837.72      699.58     51.47 o
   9   9  13      838.49      915.91     55.19 o
  -3   3  28      839.03      812.00     89.71 o
  27   5   1      839.80      895.74     96.01 o
 -12   6  18      839.90      931.68     77.17 o
  -6   8  11      839.93      913.82     64.36 o
  -4   2  29      839.99     1011.52    106.72 o
  -8  16   2      840.76      825.26     98.17 o
  20   8   8      841.28      713.61    111.55 o
   7   1  27      842.46      869.58     80.95 o
  13  17   6      842.74      833.85     93.63 o
  14  16  12      843.05      780.74     78.97 o
 -13  13  23      843.08      802.79    145.38 o
   1  19   8      844.65      929.45    106.99 o
   2  16   8      844.92      849.06     74.63 o
   4  20   4      845.90      738.17    100.41 o
  -5  13   6      845.96      832.10     42.05 o
  10  16   8      846.76      862.95     76.94 o
   4  14   3      847.61      821.22     62.82 o
  21   1   4      847.76      745.15     57.78 o
  19   1  16      848.02      806.14     89.06 o
 -13  11   3      848.86      896.93     64.74 o
 -17   9   2      848.88      965.39     92.59 o
   0   4  23      848.92      796.65     63.51 o
  -4  12  21      851.94      879.14     87.82 o
   1  13  19      852.97      906.28     79.34 o
 -20  10  18      853.05     1013.75    347.51 o
  19   3  24      853.71      891.77    123.39 o
   5   1  10      854.10      892.88     37.09 o
 -17   5  18      854.55      853.46     98.22 o
   4  18   6      854.81      810.89     84.99 o
 -26   8   2      856.40      949.97     99.46 o
  14   8  12      857.55      881.58     75.81 o
   1   9  31      857.68      739.99    126.33 o
 -17  11   5      859.40      952.41     93.87 o
 -19   9   4      859.40      786.04    181.36 o
 -24   4  21      860.25      955.34    124.13 o
  27   3   0      860.30      934.82    122.88 o
  19   1  25      861.95     1049.27    209.01 o
   4   2  32      862.06      785.21     89.50 o
   7  17   1      862.49      819.40    103.70 o
 -20   4  18      865.46      939.36    100.31 o
  10   4  27      866.83     1003.91     82.36 o
  -1   7  30      867.15      917.31     99.71 o
   7   3   4      867.75      883.53     41.23 o
  -1  15  22      870.15      887.93     74.27 o
  -1   3   1      871.07      861.76     31.69 o
 -15   7  26      871.92      738.24    129.78 o
  -5   1  12      874.26      976.90     57.65 o
  11   1  12      874.43      905.31     52.97 o
 -15  11  14      875.10      870.34     91.15 o
  14   0  12      875.63      945.92     77.37 o
   3   3  18      875.65      777.88     50.79 o
  24   2  11      878.77      847.66    107.53 o
 -17  11  19      878.90      941.80    273.93 o
  18   2  15      879.22      758.48     64.45 o
   2   6   8      879.29      942.64     42.06 o
  -3  11  29      879.51      897.91    102.88 o
  -3  13   9      879.99      919.96     63.12 o
  -5   7   3      880.10      905.10     60.97 o
  14  16   4      880.30      948.22    141.42 o
  -6  16  16      883.63      920.59    144.09 o
  17   7   4      883.82      897.63     63.37 o
   0  18  14      884.38     1054.78    262.06 o
 -24  10   3      885.03      908.45    105.80 o
 -11  13  15      885.07      658.49    149.39 o
   6   2  27      885.39      794.56    128.96 o
  17   5   8      885.48      846.69     63.87 o
 -28   6   5      885.52      892.05    150.22 o
 -16   8   5      885.88      869.23    102.46 o
 -17   3  19      885.90      905.65    105.44 o
   9   1   6      886.78      904.61     37.73 o
  20   0  14      888.45      788.56    115.61 o
 -18   8  19      889.21      960.50    118.30 o
 -15  11  22      889.85     1098.68    264.73 o
   5  15  17      889.88      877.81     74.29 o
 -23   1  10      890.77      791.42    101.21 o
 -14  12  17      892.04      875.23    108.23 o
 -12  16   4      893.21      798.05    216.50 o
  24   8   6      893.66     1019.61    311.92 o
  16  14   6      894.70      898.61    101.25 o
 -24   8   7      895.02     1002.16    150.00 o
  -9   3  19      897.09      903.91     80.44 o
   2   8   5      898.94      909.28     37.01 o
   5  11  24      898.95      858.41    119.06 o
  19  13   1      901.60     1009.35    145.51 o
   6  16  15      903.32      956.53     78.44 o
  21   5  16      904.23     1136.57    103.62 o
  -1  15  19      904.69      909.42     70.01 o
  14  14   3      904.90     1031.40    126.86 o
 -27   1   7      905.96      863.23    105.08 o
 -15  11   8      906.39      903.14     86.95 o
 -16  10  17      906.54     1029.17    200.87 o
  14  16   6      907.94      803.28     94.70 o
  -7   3  20      908.38      866.23    104.85 o
  13  15  12      909.24     1002.79     92.36 o
  -6   2  23      909.90      975.86     81.03 o
  -8  14  19      911.03      826.59    156.85 o
  -7  17  14      911.28     1003.35    139.98 o
  23   1   0      911.82     1045.08     81.85 o
   0   4  16      913.15      876.07     50.70 o
  -1   1  20      913.18      809.49     62.26 o
  10  14   8      913.66      848.99     75.07 o
  -3  11  24      914.22      794.00    104.33 o
  -8   4  34      914.40     1008.17    117.45 o
  14   6  27      914.53     1056.81    107.92 o
   2   6  28      914.90     1020.52     92.68 o
  25   5   6      915.09     1085.77    105.79 o
   8  14  19      916.33      819.05     75.57 o
  -5  15  17      917.20      950.66    139.75 o
  10   6  29      918.07      869.09     90.71 o
 -17  11   8      918.10      972.51    116.69 o
   5   7  32      918.80     1109.28    135.32 o
  -6   8  31      918.81      927.08    104.70 o
 -12   6  27      920.21      999.02    154.47 o
   0  12  22      920.45      815.49     96.21 o
 -19   1   2      920.55      947.94     61.28 o
  -1   5   7      922.26     1160.43     52.44 o
  20   4  15      922.52     1013.68    110.62 o
  12   4  25      923.29      908.31    113.68 o
 -23   7   8      925.96     1027.22    144.66 o
  -9   9  10      926.14      993.58    112.61 o
  11   1  16      926.31      889.25     59.98 o
 -18   6  16      926.93     1014.52    126.93 o
  18  12  16      927.25      895.19    101.26 o
  12   6  27      932.37      991.63     83.18 o
   3   5  14      932.46      948.43     89.48 o
  10   2  25      935.65      824.22     97.96 o
   2  12  11      938.49      908.52     48.66 o
  14  16   8      939.23      914.38     98.46 o
 -10   6  27      940.86     1142.08    172.00 o
  -6  12  25      941.21     1077.67    112.72 o
 -14  16   8      942.79     1021.56    146.64 o
   1   5  28      943.87      816.82     78.88 o
  -6  18   6      944.04      973.48    133.62 o
  25   5  13      945.16      952.48    174.88 o
  -1   7  27      947.90      891.70    130.75 o
   9  15  13      948.10      906.63     69.80 o
  10  16  16      948.24      856.53     75.06 o
  23   3  15      949.12      943.34     95.58 o
  -3   5  28      949.95     1014.59    123.36 o
  14  14   0      951.02      968.95     84.61 o
   3   9  20      951.48      849.97     71.64 o
   4  16   2      951.51     1002.79     76.19 o
   2   4  31      952.16      913.61     91.03 o
  28   2   3      955.28     1043.83    138.58 o
  -7   3  32      956.18      982.83    153.21 o
   1  19  11      956.35      973.97    129.05 o
 -14   2  19      956.96      960.71     66.97 o
   1   7  31      957.46     1118.15    144.52 o
 -11   7   4      957.46     1030.92     55.53 o
  -1   9   7      958.12      908.86     40.36 o
  15  15  12      959.52     1045.50     87.67 o
  -9  15  13      960.60     1130.99    144.46 o
   4   2  17      960.80      945.22     54.30 o
 -11  15   4      960.89     1023.45    299.59 o
   9   7  16      963.37      930.08     61.09 o
  -4  16   8      964.42      850.66     78.87 o
  10  18   6      964.52      848.78     94.69 o
  -8  12  11      966.36     1009.63    100.55 o
  22  12   0      966.87      935.45    125.57 o
 -14   4  27      966.97     1174.88    158.22 o
 -10   8  30      967.24     1050.87    117.82 o
  14  12  12      969.13      840.06    170.24 o
 -11   1  18      970.57     1077.25     63.96 o
  -5  13  11      973.06     1199.65    107.28 o
  10   6   3      974.93     1047.66    165.20 o
  16  10  21      975.67     1048.08     94.45 o
  -8  14  14      975.97      892.46    119.72 o
   6  18   8      976.61     1064.76     97.12 o
   9  19   2      976.70     1069.44    121.08 o
  -1   9  30      977.79      791.14     85.86 o
 -16   6  11      979.12      963.99    150.69 o
  21   3   0      980.91     1026.10     75.14 o
  -7  11  14      984.00      990.44     75.55 o
 -18   2  16      984.89      939.71     95.96 o
  -3   1  21      985.47     1010.89     77.19 o
  -7  11   5      987.10     1020.94     86.99 o
 -13   5  18      991.25      728.75     60.14 o
 -15  11   5      991.77      883.53     80.63 o
  -3   7  12      994.91      942.57     62.16 o
 -17   7   4      996.50     1035.94    104.59 o
  21  13   2      997.22     1440.69    161.62 o
   5   5  20      998.08      840.27     58.52 o
   6  14  18      999.97      968.39    112.92 o
 -25   7  10     1001.28      998.05    179.61 o
  -4  16  14     1003.29     1107.68    103.90 o
  -1  15   9     1005.13     1090.51    116.44 o
   7  17  16     1005.80     1014.31    107.75 o
  -2  14  21     1006.24     1032.45     94.27 o
  14  10   9     1007.37     1026.10     82.25 o
   7  13  10     1007.40      926.59     55.83 o
  11   9  26     1007.40      869.44    123.88 o
 -14   4  19     1007.53     1111.45    129.08 o
 -19   1  14     1007.87     1043.97    111.12 o
  21   9   0     1008.73     1015.14    116.46 o
  26   4   9     1009.18      998.26     89.95 o
  19  13   5     1010.50     1111.45    392.33 o
  11   1  20     1010.97      907.75     56.57 o
  17   3  12     1011.27      956.18     76.40 o
  13  13  20     1013.18     1097.91    125.57 o
 -18   8  25     1013.21     1043.48    162.81 o
 -11   9  27     1013.96      942.92    107.61 o
  -5   3  20     1014.96      876.00     91.50 o
 -26   6  11     1016.79      872.23    154.66 o
  24   8  12     1017.86      914.73    111.05 o
  11  11  14     1018.83      980.11     70.86 o
 -21  13   3     1019.03     1170.55    283.06 o
  15   3   4     1021.00     1161.27     74.03 o
  -6  10  20     1021.15      973.41     76.96 o
  18   8  11     1021.76      958.83     87.99 o
  20   4   8     1022.12     1038.87     91.84 o
 -12   0  32     1024.05     1111.73    217.86 o
  -2  18  10     1024.19      947.04     93.30 o
  16   6  25     1026.96     1126.45     92.19 o
 -19  13  11     1027.92     1000.35    191.20 o
  -5   3  16     1028.40     1082.49     90.88 o
   3  17   1     1028.61     1045.57     91.75 o
  14   4  15     1029.36      969.72     79.07 o
   7  11  18     1031.31     1048.43     83.52 o
  -7  19   1     1031.49      942.71    135.43 o
   8   2   5     1033.69     1099.02     43.13 o
  -5  13   3     1033.79     1153.11    136.79 o
  16  10   7     1035.76     1108.03     76.91 o
   1  15   5     1035.97     1095.12     77.07 o
   3  15  15     1037.65     1067.90     92.15 o
 -17  11  13     1037.79     1101.33    137.14 o
   5  11   3     1038.35     1012.07     52.67 o
  -8  16   8     1038.47     1172.51    133.16 o
  13  11  11     1039.11     1066.16     87.85 o
  -9  15  15     1039.86     1253.18    195.33 o
   7   1  18     1040.26      961.27     67.70 o
  18   2   3     1040.94     1004.12     70.82 o
   2   2  23     1041.40     1121.77     90.38 o
  -4   6  17     1041.40      960.64     68.35 o
  15  15   4     1042.06      895.05     91.08 o
   0   2   1     1042.62     1127.08     44.54 o
  -6  14  20     1043.22     1054.36     86.49 o
 -22  12   9     1047.14      830.50    206.88 o
   0   2  33     1047.27     1263.92    130.96 o
 -17   3  20     1047.98     1020.73     94.51 o
   0  16  18     1049.57     1017.38     94.01 o
  -6  16   8     1051.07     1036.29    119.72 o
  13   1  16     1051.73     1063.44     60.45 o
  -6   6  31     1051.83     1207.61    138.15 o
  11   5  30     1052.34      795.74     95.39 o
  -7   5   8     1052.39     1196.16     52.14 o
 -13   5  14     1052.79     1018.98    121.93 o
  17   9  21     1055.32     1036.78     96.96 o
  24   8   7     1055.66      907.82    151.16 o
   1  11  19     1055.79     1042.64     97.61 o
  -6   2   8     1056.03     1254.71     66.48 o
  -5   7  20     1057.50     1132.24    142.89 o
 -13   7   3     1058.76     1039.29     80.92 o
 -19  13  16     1060.51      910.19    194.56 o
   6  18   9     1061.46     1128.26     98.89 o
 -11  11   1     1063.26     1062.67     60.89 o
  21  11   6     1064.04     1376.49    318.41 o
  24   6   3     1064.53     1143.62    115.84 o
  -3   1  24     1065.15     1059.88     93.62 o
  -4   0  32     1067.92     1132.80    147.21 o
  18  10  13     1068.66     1047.94    120.56 o
  14   6   6     1069.75     1222.05     67.29 o
   7   5  18     1070.14      915.70     75.60 o
  20  10   8     1071.80      931.68    130.91 o
   2  10   5     1072.11     1063.71     46.50 o
  11   5  28     1072.30     1073.97     87.99 o
  -4  16   9     1072.44     1193.02    107.15 o
   1   5  31     1073.07     1084.51    100.44 o
   8  16  10     1075.24     1184.86     90.35 o
  -5   1   6     1075.42     1190.09     43.31 o
  21   7  14     1075.85      973.13    132.57 o
  -4  14  20     1076.19     1087.86     87.82 o
  -4  14   3     1076.90     1074.67    103.39 o
   4  10   3     1078.54     1017.17     45.81 o
  16   4   9     1080.75     1029.80     59.33 o
 -19  13  15     1081.16     1091.14    656.64 o
 -13   1  10     1082.41     1027.57     77.09 o
  12   2  15     1082.51      912.21     77.43 o
   5   5  32     1082.80      827.29    105.01 o
 -25   5   4     1084.05     1226.94    115.49 o
  19   9   5     1085.74     1000.07     71.99 o
  -8   2  29     1085.82      989.39    127.26 o
 -16  12  14     1086.85      997.91    123.72 o
   7  17  13     1087.87     1012.14     90.87 o
  10  12  10     1088.19     1128.19     74.29 o
  23   3  12     1088.36      979.90     97.91 o
  10  16   5     1088.81     1125.19     85.21 o
 -18   2  23     1088.95     1192.60    110.37 o
 -14  10  20     1089.32     1044.73    105.16 o
  12  12  11     1090.24     1050.46     96.57 o
  -9   7  30     1090.69     1036.64    117.20 o
   3   1  26     1090.98     1168.95     92.70 o
  14  14  12     1091.61     1028.96     83.63 o
 -26   8  11     1091.63      895.54    220.96 o
  -7  13   2     1092.10     1144.80     55.45 o
  21   3  22     1093.64     1173.27    119.00 o
 -19   9  22     1094.88     1186.81    150.55 o
 -26   2   9     1094.94     1040.13    104.22 o
   5   3  18     1096.82     1049.13     55.73 o
 -15   7   8     1096.86     1157.85     96.79 o
  16   8  12     1097.11     1191.70     89.54 o
  -3   1  16     1097.38     1366.79    272.87 o
 -26   6   2     1097.68     1051.57    126.71 o
   9   3  19     1097.71     1196.72     66.81 o
  -2   6  30     1097.88     1114.24    120.20 o
  10   6   5     1099.52     1117.31     55.40 o
  12   8  11     1099.74     1211.31     79.32 o
 -16  16  10     1100.39     1013.75    136.26 o
 -22  10   9     1101.31     1052.90    145.95 o
  -4   2  17     1101.38     1102.58     73.81 o
 -26   6   7     1101.89     1072.51    129.08 o
  10   6  15     1102.45     1220.59     66.72 o
  -2   4   5     1102.67     1191.56     40.33 o
 -15   1  22     1103.70     1216.12     79.89 o
   7  13   1     1104.55     1018.98     49.02 o
  -4  16  10     1105.00      998.05    186.14 o
 -25   5   6     1105.31     1300.70    123.37 o
   1   1  20     1105.42     1119.33     70.76 o
  27   5   0     1106.09     1204.54    111.15 o
   0   4  19     1106.49     1110.61     70.99 o
   9  19   4     1106.87     1290.30    135.15 o
 -27   3  12     1107.22     1170.41    126.00 o
 -19   1  22     1107.79     1086.25    130.66 o
  20   8   3     1109.21     1308.03    138.19 o
 -11  17  15     1109.86     1191.77    239.53 o
  13   5  28     1109.98     1082.77     83.76 o
  15   3  18     1110.35     1039.92     91.33 o
  -4   8   3     1112.07     1076.69     38.52 o
 -17  13   8     1112.21     1252.41    135.85 o
  -8  12  25     1113.33      900.07    101.39 o
  -4  10  29     1113.77      932.45     96.94 o
   8   6   7     1115.61     1177.74     65.60 o
  -5   7   6     1116.36     1230.64     67.28 o
   9   5  26     1117.11     1102.65     81.55 o
   1  13  13     1118.57     1129.52     61.05 o
 -13   9  20     1119.11     1113.54    114.68 o
 -22   8  15     1119.44      989.88    115.22 o
 -16  14   2     1121.87     1157.43    127.67 o
 -16   2  13     1122.03     1138.59    105.81 o
 -19   5   1     1122.29     1249.83    111.63 o
  25   5   8     1122.40     1127.99    105.32 o
  -1  17  15     1122.68     1243.13    114.28 o
 -14   2  32     1122.74      912.98    327.82 o
  -7   7   2     1123.15     1028.47     43.73 o
  12  18   4     1125.39      991.00    124.20 o
  21   7   8     1125.45     1165.46    126.98 o
   8   4   5     1125.72     1217.38     52.34 o
  -6   2  29     1127.54     1213.75    149.55 o
 -29   3   1     1128.11     1118.15    124.17 o
 -19   9  21     1130.74     1155.69    169.43 o
 -17   1  12     1131.52      956.25     85.80 o
   7  17   4     1133.84     1090.44     91.30 o
  -5  17  12     1134.21     1178.16    130.55 o
   8  10  25     1135.31     1055.90    154.80 o
  15  17   5     1135.58      982.56     92.26 o
  -3  17   6     1136.33     1326.10    140.20 o
   1  17  15     1137.11     1331.89    178.86 o
  -8   2  31     1137.27     1226.52    147.79 o
  14  14   6     1137.80     1060.16    102.99 o
  -4   8  27     1138.33     1102.72     98.79 o
  18   6  17     1139.18     1134.96    130.70 o
 -21   9  18     1139.67     1144.80    212.67 o
  12  18   6     1139.91     1151.78    113.25 o
  18  12  13     1145.77     1182.56    166.28 o
 -15  17   1     1146.27      982.00    123.64 o
   5  11  23     1146.72     1132.73     99.68 o
  22  12   8     1147.22     1326.45    285.73 o
 -26   4  17     1148.52     1210.19    144.29 o
 -21   3   9     1148.69     1041.31     75.70 o
  11   1  17     1149.55     1290.37     76.50 o
 -14  12  11     1149.94      920.52     93.51 o
  -3   9  27     1150.09     1152.06    116.63 o
 -23   9   2     1150.43     1104.40    105.01 o
  -8   0  28     1151.80     1394.56    226.12 o
  22   2   7     1152.19     1065.46     83.86 o
  -8  10  29     1152.47      864.69    113.79 o
  25   5  12     1153.38     1221.57    118.58 o
   7  19   5     1154.00     1122.82    115.97 o
   3  17  17     1155.50     1132.10    121.91 o
   6   2   7     1157.13     1073.55     50.49 o
 -17   1  22     1157.79     1184.16     87.16 o
   1   3  30     1158.28     1122.61    108.85 o
  -4   8  26     1158.53     1119.33    118.93 o
  11   1  18     1158.83     1152.90     59.45 o
 -15  15   8     1160.65     1094.91    129.51 o
  -6  12   8     1160.84     1053.87     90.72 o
  17  11  10     1163.12     1293.79    108.92 o
 -16  12  11     1164.86     1225.19    154.49 o
  -1   9  10     1164.88     1119.54     56.25 o
 -20   8   4     1165.16     1380.32    310.80 o
  23   5  15     1165.42     1149.76    114.14 o
 -12  10  21     1166.44     1058.90    105.49 o
 -19   1   4     1167.02     1230.99     70.80 o
  13   1  29     1167.19     1128.54     92.69 o
  19   3   2     1167.23      998.12     82.88 o
  10  18   0     1167.59     1159.95    140.92 o
 -11  13  18     1167.94     1166.85    224.32 o
  -9  11  22     1168.14     1095.81    138.58 o
 -16   6  13     1172.24     1087.23    150.57 o
 -18  10  15     1172.27     1362.04    391.01 o
  20   8  11     1174.09     1204.96    138.45 o
 -15   1  16     1174.26     1124.64     88.55 o
  -3  13  23     1174.33     1043.62     93.15 o
  -6  12  28     1176.59     1171.95    114.82 o
 -28   4   7     1176.68     1233.22    172.61 o
  21   9   5     1177.49     1147.73    245.35 o
  13   3  30     1177.53     1102.03    104.79 o
  18   2   9     1178.10     1262.18     82.07 o
  16  12  12     1179.00     1149.48    113.04 o
   5   9  12     1179.22     1234.13     71.37 o
  -6  12  20     1179.53     1241.10    111.80 o
 -13   7  20     1179.71     1348.01    104.97 o
 -22   6   6     1179.88     1110.26    122.87 o
  -5  19   8     1180.73     1238.31    151.08 o
  18   4  23     1182.43     1174.11     90.22 o
 -18   0  10     1183.01     1226.66    110.51 o
   6  10  15     1183.96     1105.51    105.15 o
  18   2  11     1184.01     1117.10     83.99 o
 -18  10  13     1186.56     1162.81    307.97 o
 -26   4   7     1187.87     1329.10     99.27 o
  13   1   6     1188.47     1165.25     57.16 o
   6   0  24     1189.71     1185.91     95.87 o
 -11   7  28     1189.85      961.90    112.58 o
 -15   9  26     1189.89     1189.81    214.17 o
 -16   8   2     1190.17     1107.47    112.05 o
  -1   5  13     1191.31     1224.64     74.91 o
 -27   3   8     1191.37     1238.73    143.22 o
  14  10  23     1192.37     1214.17    110.03 o
 -12   8  27     1192.44     1172.79    116.79 o
  10   6  23     1193.08     1046.41     71.28 o
 -13   5  24     1194.83     1160.92     95.91 o
  -3   9  18     1195.88     1106.14     89.24 o
  -4  14  12     1196.43     1014.10     66.33 o
 -15   7  11     1196.45     1324.71    157.29 o
 -22   2  17     1197.06     1019.54    140.13 o
  20   4  14     1198.37     1249.27    100.85 o
   9  11   1     1199.36     1366.51     84.06 o
  -4  18  10     1199.54     1143.06    114.96 o
  -1   7  10     1200.38     1116.40     63.07 o
  -2  10   9     1200.85     1353.74     58.41 o
  18   6  23     1201.10     1262.25    113.58 o
  15   5  27     1202.48     1074.81     89.80 o
 -21   7  20     1203.42     1246.76    193.33 o
  16   6   7     1203.47     1215.08     81.62 o
 -18   6  17     1203.47     1271.74    127.70 o
 -18   4   9     1203.88     1135.59     92.46 o
 -20   4   7     1204.31     1269.30     89.58 o
 -14   6   9     1205.66     1286.25     88.26 o
  11   7  28     1206.17     1312.28     99.73 o
 -22  10   3     1207.43     1298.26    133.22 o
  12  16  10     1208.30     1186.05    109.14 o
 -11  15  15     1209.47     1223.59    252.45 o
  16   6  12     1210.97     1242.64     84.26 o
  -7   5  22     1211.30     1012.42     72.48 o
  23   7  15     1211.39     1269.93    127.70 o
 -18   8  22     1211.77     1280.18    181.30 o
  11  13  11     1212.40     1150.73     68.50 o
  24   4  17     1213.09     1253.74    106.88 o
 -27   1   8     1213.43     1216.40    133.38 o
   5  15  18     1213.51     1110.54     81.03 o
 -18   2   1     1216.33     1281.65     73.13 o
  12   2  23     1216.87     1214.17     79.46 o
   8  12  24     1217.36     1288.07    107.91 o
  23   9   0     1218.47     1422.61    128.59 o
  24  10   1     1219.02     1427.22    170.63 o
   7  13   4     1219.98     1137.55     67.65 o
  -6   6   7     1220.94     1193.79     53.28 o
 -22   6  21     1221.93     1193.23    172.91 o
  -4   6  33     1226.04     1305.93    130.03 o
 -11  15  17     1226.97      932.17    140.09 o
   4  12  23     1228.07     1167.83     94.15 o
  15  15   1     1228.79     1133.36     99.53 o
  16  10  18     1228.80     1381.58    101.59 o
 -11  17   5     1229.09     1420.38    176.82 o
  -5  15  21     1231.22      993.93     77.94 o
 -25   1  11     1231.31     1168.95    101.65 o
   7  15  18     1231.85     1384.79    100.14 o
   9   3  18     1232.10     1082.07     64.39 o
 -17   3  14     1232.28     1173.41    126.88 o
  -4  10   6     1232.35     1207.61     75.57 o
  20   4   9     1232.51     1266.79     86.91 o
   0  14  24     1232.78     1382.14    113.42 o
  -2  10  30     1233.20     1198.96    134.48 o
  15  13   3     1234.30     1177.25     90.87 o
  11  11  11     1235.57     1157.08     69.50 o
   6  16  20     1237.50     1362.11    108.80 o
 -24   4   1     1237.72     1390.02    140.46 o
   5   1  20     1238.51     1260.50     62.32 o
  15   7  26     1239.02     1270.41     99.00 o
   1   7  26     1240.92     1436.57    100.21 o
   4  10  20     1241.61     1181.51    101.12 o
 -10  14   2     1245.16     1366.79    117.97 o
  10   6  11     1246.72     1195.19     64.59 o
  13   7  26     1249.93     1211.24     91.25 o
  -3   7  32     1252.38     1325.26    109.30 o
   3   7  23     1252.83     1215.28    117.27 o
 -22   6   3     1253.41     1265.04    119.28 o
  14   2  17     1253.88     1205.51     73.56 o
  10  12  13     1254.18     1404.19     86.11 o
 -15   1  12     1254.42     1288.70     95.78 o
   9   5  30     1254.58     1249.27    120.05 o
   6   2   9     1255.15     1399.72     53.90 o
  25   3   8     1256.06     1257.02    102.80 o
 -19   3   1     1257.14     1228.40     79.66 o
  18  12  11     1257.91     1101.75    139.44 o
 -15   9  11     1258.48     1183.04    116.03 o
 -10  10  27     1258.57     1189.05    119.40 o
   2   8   8     1259.77     1288.63     49.89 o
   4  14  17     1262.14     1385.07     87.64 o
   2  12  20     1262.58     1253.60     91.48 o
  -7  17  13     1263.26     1383.25    155.97 o
   8  12  10     1265.77     1203.42     66.66 o
  21  13   0     1266.39     1347.52    163.14 o
 -21   5  22     1267.04     1501.75    145.02 o
  -1   3  24     1269.27     1056.74     86.34 o
  -8   8  19     1270.83     1139.50     78.39 o
  10   2  21     1271.87     1126.94     64.50 o
  17  13   9     1273.89     1241.80    170.55 o
   2   4  27     1276.53     1348.43     94.03 o
  -3   5  32     1277.05     1293.37    116.22 o
  15   7  22     1277.30     1262.18     98.07 o
 -15  15   5     1277.71     1176.83    155.45 o
   7  15  13     1278.62     1274.11     76.52 o
  15   5  18     1278.78     1311.59    108.82 o
  22   4   0     1278.95     1453.32    122.98 o
  -2   2  31     1279.18     1369.51    120.15 o
  11   9   8     1280.11     1265.67    127.42 o
   0  10  28     1280.30     1071.53     90.98 o
  25   5   2     1280.81     1515.98    127.74 o
  -4   6  27     1286.24     1190.44     96.80 o
  -7   5  18     1286.28     1240.13     80.80 o
 -22   8  19     1286.49     1542.57    289.89 o
 -25   7  14     1288.25     1104.05    133.78 o
  -3   5  18     1290.28     1213.26     80.97 o
 -11  13   9     1290.82     1288.42    190.43 o
  -9  13   7     1291.26     1246.97    115.74 o
 -15   5  30     1292.92     1177.18    148.43 o
 -16  10   8     1294.05     1399.72    132.59 o
   6   6  30     1294.99     1236.64    109.76 o
 -22   2  19     1295.37     1195.19    161.27 o
   8   8   4     1297.06     1554.99     68.59 o
 -14   8  17     1298.01     1430.71    138.96 o
  -9  15  21     1299.06     1100.35    139.08 o
 -24   8   2     1299.74     1292.81    144.74 o
   2  18   0     1300.81     1204.19    115.91 o
 -22   8  18     1302.51     1014.03    164.90 o
   8   6  29     1303.36     1365.95    112.21 o
  12   6  26     1304.84     1419.33     99.58 o
  17   3  24     1304.95     1383.25    122.97 o
  19   5  19     1305.06     1469.65    103.14 o
   3   7  20     1305.99     1200.14     75.72 o
 -12  14   4     1306.04     1368.67    150.69 o
   4   8  20     1306.43     1230.43    105.91 o
 -10  16   2     1307.11     1219.40    149.67 o
  -7  15  20     1307.40     1372.65    117.23 o
   8   4  15     1307.58     1314.45     66.58 o
  12   2  19     1307.62     1211.38     66.08 o
 -21   5   8     1310.13     1556.60    127.09 o
   4  18   9     1310.72     1453.18    137.30 o
   0  10  25     1311.30     1306.35     90.33 o
 -12  14  20     1311.54     1464.06    173.16 o
 -27   3   1     1312.02     1473.55    163.95 o
  14  12  21     1312.27     1128.61    106.05 o
  16   4  17     1313.77     1389.33     94.27 o
 -24   8   9     1314.23     1503.77    186.52 o
 -16   2   2     1314.62     1233.50     74.90 o
   9  17  13     1314.78     1374.18    106.31 o
  -2   2  13     1318.13     1543.83     78.96 o
 -23   5  10     1318.21     1413.12    116.72 o
 -11  15   1     1320.83     1459.81    150.79 o
   5  13  18     1322.12     1235.03    120.53 o
  -1  11  24     1323.59     1371.39    101.39 o
   1   3  32     1326.93     1433.08    136.54 o
  -1  11  27     1328.23     1195.88    100.36 o
 -12  10  23     1328.25     1445.08    124.96 o
  24   4   9     1330.74     1228.75    146.37 o
  -8   6  28     1331.29     1519.47    134.23 o
  -1  11  22     1332.04     1188.70     97.10 o
   3  13  17     1335.03     1297.00     73.19 o
 -11   3  33     1335.73     1333.43    170.26 o
  -9   1  25     1336.05     1417.80     98.36 o
  -8  14   8     1337.05     1106.21    135.33 o
  21   9   6     1337.54     1506.49    184.21 o
  20  14   0     1337.76     1163.64    149.16 o
 -16  10  13     1337.98     1426.66    145.95 o
   8   6  10     1338.80     1457.36     74.07 o
  21  11   0     1340.26     1276.42    116.04 o
  12   6  15     1340.79     1415.28     93.45 o
   6   4   5     1342.99     1397.28     62.74 o
   7   5  21     1343.05     1242.01     68.14 o
  12   8  26     1343.51     1299.23    130.42 o
  15   3  27     1344.72     1315.91    108.15 o
 -13   3  28     1346.32     1513.47    148.44 o
 -16   6   8     1346.79     1322.82    122.81 o
  -4   6   6     1347.80     1535.38     60.26 o
 -10   4  15     1348.18     1531.68     77.25 o
   6  14  14     1348.19     1394.77     79.93 o
  22   4   9     1349.49     1280.60    112.08 o
  -2   6  24     1350.44     1384.09    105.50 o
 -12   2  15     1350.85     1381.02     87.93 o
 -10  10  13     1351.22     1194.07     97.53 o
 -15   1   8     1351.47     1322.33     97.54 o
   0   6  27     1352.79     1270.90     91.96 o
  -7   9  14     1352.97     1359.46     89.69 o
  -5  17   1     1353.02     1259.53     96.47 o
 -21   5  16     1354.00     1199.30    106.92 o
  -1   1  22     1355.26     1545.29     99.80 o
 -15   1   2     1355.61     1465.18     58.93 o
 -20   4  17     1355.97     1231.40    108.53 o
   8  12  18     1357.85     1327.15     89.58 o
  14   2   3     1358.10     1269.09     95.66 o
  -5  17   5     1358.21     1173.00    114.37 o
  18   4  13     1359.37     1471.32     97.35 o
 -22   0  12     1359.61     1129.31    121.19 o
 -20   8   1     1362.56     1236.57    105.68 o
  26   0   4     1363.35     1375.51    251.02 o
  13   1   0     1364.81     1336.71     56.85 o
   2  16  16     1365.37     1419.54    101.68 o
  26   4   4     1367.82     1450.94    142.51 o
  14   8   6     1370.60     1434.68     92.34 o
  -3  17   7     1372.16     1456.95    115.91 o
 -11   3  32     1372.36     1465.95    202.23 o
   0   4  25     1372.46     1364.27     87.59 o
  -8  10   7     1373.71     1348.43    128.97 o
  18  14   5     1376.59     1472.58    213.31 o
  -6  14  11     1376.74     1373.62    114.31 o
 -18   4  27     1376.92     1314.80    127.00 o
 -16   8  11     1379.23     1243.69    208.15 o
  18   4  10     1381.24     1306.84     80.44 o
  -1  13  24     1381.87     1400.21    136.84 o
 -11  17   3     1382.00     1263.16    158.72 o
 -10  12  21     1382.02     1540.83    119.63 o
 -23   3   2     1382.12     1382.28     99.27 o
   5  13  23     1383.71     1396.44    121.70 o
  16  12   1     1385.73     1402.24    190.19 o
 -15  13   5     1386.55     1299.16    118.40 o
 -16   4  28     1386.96     1390.37    126.83 o
 -22   2   1     1387.63     1556.81    109.39 o
 -16   2  21     1388.88     1435.31     95.73 o
  24   4  11     1388.93     1342.43    165.16 o
  -6   8  29     1389.17     1197.42    103.05 o
 -14  14  17     1389.44     1356.25    180.09 o
  16   4  11     1390.66     1574.11     86.03 o
 -27   3   6     1392.23     1371.46    101.82 o
  25   7   7     1392.37     1425.75    122.89 o
 -12   2  23     1393.01     1301.75     83.47 o
  -4  12  12     1393.42     1338.10     81.42 o
  11  17   9     1393.78     1522.40    131.38 o
  17   3   1     1394.52     1490.51     75.20 o
  16   8  21     1394.62     1385.14    101.00 o
  16   0  18     1395.22     1342.29    150.48 o
  -6   6  20     1397.43     1348.43     82.56 o
  12  12  22     1398.10     1417.59    130.86 o
 -11   5  21     1400.70     1313.12     92.92 o
  24   6  12     1401.87     1412.70    112.72 o
  -8   2  33     1402.55     1225.40    120.99 o
   1   3  22     1404.64     1590.65    129.21 o
   4   4  27     1405.54     1170.48     85.87 o
  -2   8   1     1407.80     1408.80     75.97 o
  10  16  17     1407.99     1348.43     93.09 o
 -16   6  25     1409.13     1512.08    133.44 o
 -20   2   3     1412.50     1388.42     85.04 o
  10  10  25     1414.98     1573.00    118.85 o
  16   6  24     1415.00     1512.70    102.65 o
 -24  10   2     1418.56     1161.27    119.03 o
  15   1   6     1418.96     1528.75     95.92 o
  13   7  12     1419.04     1457.36    117.58 o
 -18   2  22     1419.21     1365.53    111.85 o
 -19   9  19     1420.75     1384.86    216.03 o
   8   2  17     1421.07     1391.28     64.32 o
 -19   7  21     1421.19     1546.62    180.72 o
   8  12  25     1423.01     1510.61    122.08 o
  14   6  25     1423.97     1409.91     94.97 o
  25   9   6     1425.13     1629.87    412.25 o
  -2   4  15     1425.68     1394.21     71.97 o
   3   1  22     1425.84     1453.11     89.23 o
  -3   3  26     1426.37     1478.44    115.08 o
   8  16   0     1427.00     1244.59     97.95 o
  26   4   7     1427.18     1361.20    113.82 o
 -25   5   2     1427.22     1497.56    119.84 o
  -2  16  20     1430.03     1287.30    103.62 o
 -12  16   8     1430.77     1097.42    143.71 o
 -23   5   4     1430.87     1433.08    133.54 o
 -15   3   8     1431.16     1441.10     97.39 o
 -18   2  27     1431.24     1560.92    135.17 o
 -24   4  19     1431.65     1363.78    116.95 o
  12   2  11     1433.56     1501.12     78.49 o
   9   5  13     1434.69     1478.72     73.63 o
   0  18  12     1434.93     1533.57    130.70 o
 -18  14   8     1435.30     1475.02    147.44 o
 -12   2  31     1435.85     1283.53    145.80 o
  21   5  11     1436.06     1471.53     98.65 o
  -6   2  11     1436.15     1523.52     73.68 o
 -16   8  14     1438.72     1455.69    690.00 o
 -10   4   4     1439.05     1516.96     93.56 o
 -23   9   3     1439.05     1493.72    162.40 o
  13   7   6     1439.21     1298.05     71.68 o
   1   5  32     1439.95     1612.08    125.47 o
  12  16   2     1443.21     1602.03    118.23 o
 -19   5  18     1444.80     1455.62    169.34 o
 -22   6  18     1448.58     1662.04    170.53 o
 -20   0  24     1448.64     1596.23    267.07 o
  -4   4  17     1449.26     1482.28     79.00 o
 -16   2  17     1452.72     1413.12     97.42 o
  -9  17  17     1452.92     1305.03    232.55 o
  -3  13  27     1454.01     1259.46    142.78 o
  -3  17  17     1454.05     1432.94    124.91 o
  10   6  25     1454.52     1450.53     99.54 o
  10  12  11     1454.60     1509.35     87.23 o
 -29   3   4     1454.90     1488.91    200.39 o
 -25   5  18     1456.84     1346.20    131.03 o
  19  13   7     1457.50     2465.74    571.73 o
  -8  16   5     1459.29     1714.87    213.11 o
  10   2  22     1460.94     1492.95     86.60 o
   6  18   1     1460.99     1342.92    118.45 o
  15   5  26     1461.85     1510.54    105.25 o
  -3  15   6     1462.31     1502.10    126.46 o
  -4  18   8     1462.35     1499.23    170.15 o
  24   8   3     1463.42     1500.49    136.82 o
   6   2  17     1464.44     1351.01     60.98 o
  -3  13   7     1465.96     1516.19     74.47 o
  14  10  21     1466.60     1395.61    101.06 o
  -6  12   5     1466.71     1445.71     91.97 o
  11   7   0     1467.22     1365.67    255.50 o
   0   2  21     1468.06     1521.29     93.62 o
  16   6  13     1468.45     1420.87     92.36 o
   8   2   9     1471.67     1432.52     67.51 o
  17  11   2     1473.22     1519.47    120.68 o
   6  18  10     1473.80     1481.58    118.34 o
 -10   6  30     1474.37     1483.88    133.64 o
   2  12  22     1474.88     1626.38    113.13 o
 -12   2   3     1475.78     1655.27     64.20 o
 -15   7  20     1475.89     1548.08    138.77 o
  25   7   2     1479.66     1641.80    144.05 o
 -18   4   3     1481.49     1573.48    117.77 o
  12  16   4     1482.13     1420.80    105.59 o
   3  13  23     1482.30     1354.08    102.28 o
 -21   5   6     1482.56     1464.97    106.47 o
   0  10  22     1482.61     1584.30    106.68 o
  12  12   8     1482.73     1765.18    144.11 o
  16   6  21     1483.34     1510.05     96.01 o
   5   5  22     1484.87     1425.89     77.04 o
  23   1  10     1486.05     1395.26    126.09 o
  12  10  26     1486.26     1348.85    105.48 o
  -7   9  26     1486.71     1441.66    193.14 o
  -7   9  25     1487.44     1450.25    135.03 o
  19  13  11     1488.36     1149.76    125.03 o
 -16   6  14     1489.18     1577.81    224.00 o
  22   6  17     1489.41     1347.18    118.08 o
 -19   5  12     1490.22     1742.92    162.62 o
  15  13   6     1490.53     1450.11    208.39 o
   2  12   2     1490.67     1393.72     72.18 o
   6  12  12     1491.01     1577.60     86.03 o
  -5   1  23     1491.11     1432.73     86.44 o
  -7   7  11     1491.77     1638.45     80.11 o
  11  11   2     1492.06     1451.92     89.37 o
 -19  15   5     1492.22     1782.63    217.45 o
  19  11   5     1493.58     1384.65    148.95 o
  10  10  16     1494.49     1558.83     89.20 o
 -10   6  31     1495.46     1404.26    135.73 o
   8  10  27     1496.60     1438.17    111.66 o
   7   5  12     1497.92     1461.27     65.85 o
  -7  15  14     1500.70     1503.98    120.56 o
 -11  11   6     1500.91     1634.55    141.44 o
 -20   0  18     1502.99     1291.84    188.15 o
 -16   8   8     1503.47     1491.84     88.26 o
 -10  14  18     1504.35     1464.55    137.20 o
 -15  11   2     1504.50     1445.01    103.17 o
 -13   1  29     1505.44     1600.77    158.13 o
   1   9  28     1507.24     1586.12    138.11 o
   5   9  26     1511.36     1575.30    190.03 o
  -9   9  25     1514.07     1573.00    194.42 o
  -3  17  19     1514.47     1532.73    136.54 o
 -25   3  14     1514.67     1452.34    127.06 o
 -15   7  28     1514.70     1485.00    146.39 o
  21   1  12     1515.64     1711.45    192.21 o
   7   1  12     1515.85     1546.34     56.41 o
   5  15   1     1517.75     1470.27     89.71 o
 -17  15  10     1518.63     1559.39    144.45 o
   6   4  25     1520.25     1486.05     85.17 o
  -2  18  14     1522.48     1507.12    136.74 o
  -9  17   4     1523.38     1709.70    225.81 o
 -20   2  11     1523.90     1582.00    125.30 o
   7  11  22     1525.59     1418.98    106.75 o
 -28   4   5     1527.04     1553.53    161.64 o
  -5  17  19     1527.65     1394.84    173.06 o
  22   6   5     1528.74     1682.14    148.06 o
  -7  17  17     1528.83     1623.03    131.12 o
   9   1  14     1529.07     1545.43     60.61 o
   3   5  20     1529.15     1400.56     77.41 o
  24  10   0     1530.20     1577.25    175.43 o
 -10  10  24     1531.53     1587.93    128.49 o
  -1  11   4     1531.94     1518.91     66.82 o
 -18   6  21     1532.11     1585.63    243.40 o
  -7   9  20     1532.23     1513.89    104.74 o
 -24   2   2     1532.29     1725.96    113.81 o
  18   6  10     1533.85     1674.39    123.20 o
  -8   2  23     1535.71     1557.71    109.24 o
 -10  16  13     1536.23     1583.11    199.82 o
 -29   1   7     1539.26     1651.22    173.14 o
   1  19   2     1541.14     1727.71    171.16 o
 -11   1  20     1541.41     1548.15     83.04 o
   5   1  16     1542.90     1486.46     60.13 o
  -5  13  20     1545.01     1452.34     96.00 o
   1   5   8     1545.71     1570.76     56.26 o
 -21   7  21     1545.76     1557.85    175.42 o
  10   2  19     1545.87     1500.00     74.83 o
 -11  15   7     1546.17     1481.58    150.29 o
  28   0   8     1546.22     1448.29    197.90 o
   1  15  17     1546.42     1447.59     82.26 o
 -18  14  12     1548.46     1351.22    142.56 o
  27   5   7     1549.32     1617.38    141.77 o
   2  16  20     1549.47     1526.31    110.51 o
  13   7  28     1549.66     1641.59    118.39 o
  -3  17   5     1551.40     1460.71    104.96 o
  -1   3  22     1551.78     1516.54     92.26 o
  22  10  12     1552.68     1428.40    121.42 o
   5   9  29     1554.39     1714.45    131.26 o
  -8   2  34     1555.42     1543.55    139.14 o
   9   7  30     1558.72     1639.22    139.32 o
 -12   2   6     1560.03     1801.75     92.68 o
   6   6  32     1560.13     1642.64    152.90 o
  -1   7  28     1560.41     1542.15    104.13 o
   1  17   8     1561.38     1657.92    137.75 o
   2  16   0     1565.14     1622.40    113.86 o
 -24   6   3     1565.84     1351.43    137.92 o
  16   0   4     1566.67     1543.27     89.15 o
 -16  16   6     1567.10     1514.10    152.26 o
   6  16   4     1568.01     1482.98     99.36 o
  10   4  15     1572.06     1629.10    103.38 o
  -9  11  25     1572.97     1734.55    188.22 o
  15   3  12     1573.56     1495.61     88.47 o
 -14   4   9     1575.21     1535.94    103.34 o
 -16   8  23     1575.56     1598.82    207.95 o
 -21   5  20     1576.57     1685.91    153.68 o
  17   3  10     1576.64     1535.94     86.06 o
  17   5  20     1577.07     1662.32     98.89 o
 -18   6  10     1577.19     1645.85    148.94 o
  -3   3  34     1578.19     1631.41    138.90 o
 -22   2   5     1580.15     1590.93     97.44 o
  24   2   6     1582.06     1535.52    116.15 o
  -5   7  14     1582.08     1519.40     83.99 o
  11   3  17     1582.15     1764.83     84.62 o
 -11  13   4     1584.30     1661.48    136.44 o
  15   7  12     1585.64     1618.84     98.57 o
   4   6   3     1585.65     1429.80     50.27 o
  -2  18  15     1586.72     1603.63    146.98 o
  11   7  23     1587.61     1604.82     96.86 o
  15   1  14     1588.19     1525.12     72.96 o
 -17  15   8     1589.39     1626.17    149.35 o
 -11  15  19     1589.68     1741.80    188.05 o
  15   3  21     1590.44     1503.56     89.83 o
  20   6   8     1590.46     1564.62    103.74 o
  27   3   6     1593.36     1684.86    166.13 o
   4  18  10     1594.58     1478.72    126.50 o
   1   1  26     1595.09     1975.37    120.33 o
 -10   2  11     1596.50     1633.50     71.19 o
   2   0  34     1597.17     1659.74    231.30 o
  -7   7  32     1598.35     1452.76    203.65 o
  13   9  12     1600.55     1464.55     95.27 o
  23  11   8     1601.03     1853.18    171.15 o
  -2  18   6     1604.55     1766.51    226.60 o
 -22   4  15     1605.46     1571.67    150.28 o
   6  10  13     1606.10     1708.94     82.29 o
  -4   2  33     1607.17     1805.66    185.14 o
  14   2  12     1608.48     1712.15     91.45 o
 -10  10   1     1608.92     1593.30     96.87 o
  16   6   3     1609.08     1698.40     96.41 o
  -6   2  17     1609.33     1593.23     83.51 o
 -18  16   2     1609.39     1907.68    184.28 o
  -1  11  16     1611.20     1679.07     92.05 o
   4   8  11     1611.79     1866.23     94.21 o
   9   3  20     1612.21     1544.87     76.17 o
 -18   6  27     1612.23     1635.31    143.56 o
  -2  12   4     1612.70     1480.32     80.65 o
  -9  13  10     1614.01     1657.99    189.73 o
  -5  11   3     1614.57     1782.91     65.15 o
  17   5  12     1615.90     1503.98     88.68 o
   1  15  20     1616.15     1723.66     99.27 o
  14   8  19     1617.16     1644.52    108.71 o
   7  13  22     1617.43     1608.59    167.29 o
  13  17   7     1617.48     1641.24    110.08 o
 -24   2  20     1617.80     1699.51    141.46 o
  -2  16   8     1618.84     1630.57    109.15 o
 -20  14   1     1623.00     1682.84    173.63 o
  22   2  14     1624.06     1670.34    125.24 o
  10  16  12     1624.61     1414.24    111.26 o
  10   4  22     1625.59     1555.62     83.18 o
  13  11  17     1627.61     1577.11     97.96 o
 -16  14  18     1628.78     1694.42    217.52 o
   4   4  15     1629.01     1560.37     70.01 o
  13   3  20     1631.05     1616.40     90.66 o
   5   7  26     1632.36     1637.83    121.37 o
   9  17   5     1635.14     1546.34    109.33 o
 -12  12  24     1635.99     1755.06    164.20 o
  27   3   7     1638.41     1688.98    144.18 o
   5  13  15     1639.81     1578.23     87.82 o
   0  12   7     1642.14     1808.73     65.78 o
   8   2  30     1642.59     1694.00    136.89 o
   3  15   8     1642.80     1625.75    103.32 o
 -16  16   4     1643.25     1492.12    175.43 o
  15   3  20     1644.55     1691.00     94.98 o
  13   5   6     1647.61     1832.80     73.52 o
  -5   3  28     1648.30     1482.63    114.20 o
 -17   1  10     1648.82     1493.58     97.33 o
 -20   6  12     1649.52     1778.79    150.57 o
  -4  14  24     1650.37     1678.30    116.18 o
   0  16  20     1650.42     1720.94    110.06 o
  -4   6  12     1650.56     1733.64     92.58 o
  11  11  19     1651.03     1683.53    134.87 o
  -6   4  26     1653.74     1770.34    103.68 o
  23  11   4     1654.89     1823.66    212.91 o
  14  14  18     1659.05     1632.52    136.20 o
 -20  14   9     1659.10     1728.06    425.89 o
  -8   8  28     1660.67     1671.32    139.48 o
  13   5  20     1660.81     1734.69     91.51 o
   7   7  16     1661.11     1471.39     79.87 o
  18   4  21     1661.98     1739.36    100.33 o
  21   9   3     1661.98     1571.46    130.19 o
  16   0  24     1665.78     1752.20    161.65 o
   8   8  25     1666.66     1598.54    105.29 o
  -5  11  24     1668.81     1840.48    133.11 o
  -8   4  21     1669.72     1494.84    101.23 o
 -16   4   1     1669.89     1833.43    140.95 o
 -17   5  22     1672.21     1637.27    128.19 o
   7   7  18     1672.84     1537.90     90.01 o
 -27   5   6     1674.08     1769.51    146.87 o
 -14   4  23     1676.94     1802.79    114.23 o
 -21   3  14     1678.05     1787.02    121.68 o
  -9   7   4     1678.67     1785.56     76.75 o
  12   2  20     1678.71     1617.87     83.56 o
  -3  15  12     1678.72     1669.02     90.62 o
 -14   8  20     1679.27     1648.50    217.73 o
  21   1  10     1680.78     1782.28    120.75 o
  -9   3  12     1680.87     2013.61    131.67 o
  23   1   2     1681.80     1683.32    102.11 o
  17   7   7     1682.37     1727.64    104.66 o
   5  17  12     1683.09     1695.47    133.83 o
 -22   8  21     1683.96     1680.53    199.95 o
 -14   4  21     1684.16     1715.22     95.83 o
  17   9  19     1684.99     1599.24    114.61 o
  -2   6  15     1686.20     1745.22     82.12 o
 -14   6  14     1692.44     1844.32    163.72 o
  12  12  20     1694.62     1623.66    109.74 o
 -26   8   1     1694.64     1737.69    168.72 o
  17   5  19     1694.80     1845.85    119.16 o
   8  14  22     1696.80     1610.40    132.09 o
 -19   9  16     1696.95     1893.58    203.74 o
  12  18   0     1697.60     1512.49    186.41 o
 -22   2  11     1698.05     1411.52     98.22 o
 -23   1   8     1701.98     1763.58    114.27 o
  21   7  12     1703.76     1922.33    120.88 o
  23   3   8     1704.53     1827.29    118.60 o
 -20   6  25     1704.98     1635.10    146.33 o
   2   6  33     1705.14     1660.37    145.40 o
  -9   1   4     1706.12     1862.60     63.91 o
  -4  14   6     1706.56     1754.36    101.32 o
  20   2   8     1706.79     1652.83     97.67 o
 -16  14  10     1708.03     1670.48    165.80 o
  11   9   5     1712.33     1837.69    121.77 o
  -9  15  11     1712.37     1781.58    183.81 o
  24   8  11     1712.40     1481.51    134.53 o
 -28   4   9     1713.27     1529.80    140.34 o
 -20   2  18     1714.24     1979.28    167.61 o
 -15   7  23     1718.99     1900.00    164.26 o
  -1  13  19     1721.73     1650.11    102.64 o
  18  14   0     1723.42     1625.19    136.87 o
  -7  11  16     1723.56     1860.85    114.17 o
  15  13  12     1725.44     1954.85    132.32 o
 -13   5  30     1725.89     1623.94    187.70 o
 -17  13   7     1726.84     1566.65    163.66 o
 -11   1   4     1727.63     1704.47     60.13 o
 -24   4   2     1728.36     1724.50    121.76 o
  18  10  17     1728.55     1750.60    119.56 o
  -3  17  11     1728.74     1610.47    167.44 o
  13  13  15     1729.56     1663.37    105.08 o
  -8   2   7     1730.32     1604.82     65.00 o
 -21   9  20     1730.80     1699.86    353.32 o
   6   6  24     1731.08     1690.37    103.11 o
  16  12   7     1731.85     1676.14    112.06 o
 -16   6  23     1732.69     1541.66    157.11 o
   4  12   9     1732.99     1681.72     71.31 o
  25   1   0     1733.04     1484.79    133.86 o
 -26   2   7     1735.59     2024.29    127.55 o
  16  14  12     1735.68     1685.63    119.28 o
   8  16  16     1739.49     1546.62    114.83 o
  20   6  15     1739.58     1751.36    126.35 o
 -18   4  10     1740.97     1808.17    155.03 o
  13   7  20     1741.61     1603.91    104.71 o
 -19  11  19     1742.24     1368.04    369.15 o
  -5  17  15     1742.33     1738.94    146.35 o
   8   6  21     1743.71     1732.10     95.96 o
 -22   4   6     1744.58     1658.90    114.32 o
 -10  14   7     1745.98     1699.30    159.28 o
  -1  17  16     1746.44     1831.55    140.95 o
 -10  10  21     1746.74     1719.89    166.71 o
   7  19   7     1747.37     1785.63    135.36 o
 -19  11  13     1748.35     1876.42    245.65 o
  17  11  13     1748.85     1509.98    165.75 o
  26   8   5     1748.99     1867.00    363.47 o
  -3   9  24     1750.78     1670.21    111.78 o
  14   4  17     1751.27     1676.28     95.07 o
  -9   9   4     1751.36     1679.63     83.38 o
 -14  12  14     1752.22     1346.90    148.77 o
 -14   4  20     1752.86     1661.13     99.47 o
  15   5   9     1753.01     1550.04     84.47 o
 -19  11  12     1753.65     1840.76    509.43 o
  14  10  24     1753.67     1668.04    131.41 o
  15   1  20     1754.84     1752.48    112.19 o
 -27   7   2     1755.05     1955.69    180.00 o
 -11   7  15     1755.67     1788.77    100.07 o
  14   6  23     1755.68     1677.67    100.82 o
 -10   2  29     1755.81     1799.44    171.50 o
   0   4  29     1756.95     1813.75    122.80 o
 -14   8  14     1758.79     1708.66    137.37 o
   7   9  15     1758.80     1729.17     95.38 o
  17  11  14     1758.99     1850.39    129.48 o
  19   5  18     1760.35     1887.51    146.75 o
 -15   9   3     1760.60     1792.19    103.66 o
  14   6  26     1761.47     1729.03    109.26 o
  -5   9  14     1761.57     1712.70    102.37 o
   2  16  18     1761.69     1889.47    118.97 o
   9  17  15     1762.82     1888.56    135.36 o
 -10  16  19     1763.63     1960.37    306.77 o
 -11   5  10     1764.05     1838.66    100.68 o
 -26   4   2     1765.01     1835.73    202.59 o
 -13   9  12     1765.76     1743.83    118.05 o
  24   6   5     1765.84     1773.55    143.08 o
  15  11   9     1766.74     1713.61    117.51 o
 -19   3  22     1766.88     1602.24    185.18 o
   1  11   2     1771.36     1799.03     78.53 o
 -13   1  22     1775.97     1778.09    117.94 o
  12   8  17     1778.07     1596.86     94.27 o
 -26   6   3     1778.95     1656.74    123.08 o
  -9   1  19     1779.73     1882.63     81.98 o
  -1   7  13     1780.18     1779.84     84.39 o
  -7   1  12     1780.60     2001.26     94.84 o
   5  11   0     1783.14     1909.21     68.87 o
 -23   3  17     1783.47     1754.57    131.93 o
 -16  12  20     1784.46     1915.70    181.48 o
 -12   6  24     1784.67     1624.99    151.54 o
  16   2   4     1785.11     1772.86     93.92 o
  20   2  20     1786.18     1874.67    174.25 o
  13  11   8     1787.95     1964.69    123.79 o
  17  11  19     1790.33     1763.85    121.06 o
   4  16  16     1790.79     1763.92    116.80 o
   8   8  13     1793.63     1776.90     80.54 o
  -4  18   2     1795.06     1771.67    120.40 o
 -13  15  12     1795.33     1833.99    172.15 o
 -11   3  22     1795.64     1864.69    101.88 o
  15   9   4     1797.00     1683.05     81.52 o
  16  10  12     1801.44     1991.49    132.71 o
  22   2  11     1803.18     1712.91    120.69 o
   5  17  13     1803.46     1525.33    131.52 o
   5  13   3     1806.65     1820.31    126.77 o
   7  17  11     1809.83     1771.11    148.76 o
   9  11  19     1810.15     1754.22    104.63 o
   6   4  12     1811.01     1706.98     74.58 o
  -8  10  11     1812.21     1749.20    133.46 o
 -13  11  26     1814.55     2061.55    330.03 o
  -7  13  26     1816.11     1838.80    128.48 o
  15   1  12     1816.18     1842.85     98.45 o
  17   3   6     1816.54     1863.16    100.38 o
  10   8  11     1816.58     1873.14     98.86 o
   2   2   9     1816.62     1771.25     60.03 o
 -26   6  15     1817.93     1757.64    151.92 o
 -21  11   7     1818.13     1596.02    178.10 o
  15  11   6     1818.48     1827.50    104.93 o
  -3   9  29     1820.66     1887.58    169.47 o
 -15   7  22     1823.96     1928.61    152.42 o
 -17   5   8     1824.32     1762.18    157.61 o
 -23   7  17     1824.48     1836.92    185.27 o
   0  18  11     1824.86     2053.04    149.11 o
  14   4  23     1828.65     1900.56    126.96 o
  -8  18   6     1828.66     1644.94    306.77 o
 -12   8  12     1828.66     1827.78    119.90 o
   5  11  18     1831.22     1747.73     85.70 o
 -14  16  12     1831.28     1712.42    183.93 o
  15   7   4     1832.75     1821.85     87.94 o
 -20   2  12     1832.85     1936.71    151.75 o
  -7  15  19     1832.96     1780.88    156.18 o
 -17  15   9     1833.33     1278.44    136.22 o
   2  16  10     1833.95     1904.61    113.20 o
  14   2  23     1836.33     1768.60    113.19 o
  -7  17   3     1837.64     1904.75    158.79 o
 -13   5  28     1839.77     1914.10    160.08 o
  23   9   4     1842.44     1907.89    233.15 o
  -6   4  34     1842.63     1778.16    143.66 o
  16  16   2     1842.69     1785.70    156.39 o
  -6  16  12     1842.85     1931.89    128.44 o
   3   3  24     1842.95     1928.47    117.71 o
  19  11  16     1843.38     1994.21    157.69 o
   6  14   9     1843.99     2108.24     88.58 o
   5   3  29     1844.60     1675.44    127.11 o
 -19   7  12     1844.69     1668.11    156.86 o
   6  12  26     1845.81     2010.40    133.70 o
 -12   6  23     1846.69     1889.68    117.75 o
 -16   4  23     1847.13     1741.45    114.08 o
   7   3   8     1847.33     1812.84     89.09 o
 -14   2  21     1847.81     1714.10     93.67 o
  17   7  20     1848.26     2131.76    138.90 o
  11   1   8     1848.33     1947.94     77.39 o
  -9  19   3     1849.74     1657.57    298.66 o
 -28   2  10     1852.27     1808.80    168.25 o
 -20  10   1     1853.26     1792.19    121.39 o
 -11   3   1     1853.64     1998.75     80.15 o
  15  13  17     1855.02     1782.98    130.22 o
  15  17   6     1856.13     1969.16    133.38 o
 -20  12  10     1860.03     1810.75    273.78 o
   9  13   4     1861.25     1952.34    156.01 o
 -16  14  17     1861.64     1790.86    210.14 o
  20   8  19     1863.23     2010.05    173.46 o
 -13  15  18     1865.06     2077.60    247.42 o
  10   0  22     1865.14     1727.29    113.81 o
   8  14  18     1865.79     2022.82    119.20 o
 -12  14   6     1866.40     2029.24    185.39 o
 -23   7  18     1866.64     1829.59    173.77 o
  13   5  17     1867.11     1749.83    125.71 o
   2  14   4     1868.26     1922.68    126.36 o
  -4  12  15     1869.94     1903.00     92.26 o
  18  12   7     1870.06     1998.89    239.71 o
   1  15  16     1870.36     2006.28     95.41 o
  -6  16   2     1873.10     1713.26    151.79 o
  18   2   5     1876.95     1783.81    103.67 o
 -20  12  12     1878.61     1695.19    233.89 o
 -22   8  12     1879.40     1818.29    148.97 o
  -6  10   5     1881.49     1786.60    107.69 o
 -13  15  19     1882.00     1616.26    188.84 o
   9   5   7     1882.74     1914.10     80.33 o
  13  17   9     1883.67     1921.50    130.69 o
  27   7   0     1885.65     2007.26    156.87 o
  12  14   3     1886.56     1837.41    124.15 o
 -12   2  32     1886.83     1946.76    172.27 o
 -25   7  13     1888.95     1796.86    197.10 o
  -1   3   7     1889.11     2100.42    110.02 o
  -6  16   6     1889.47     1881.16    212.12 o
 -19   9  13     1889.87     2059.95    201.51 o
   5  15  21     1891.03     1807.68    116.17 o
  13   5   2     1892.20     1863.23     83.92 o
  -7   5   5     1892.61     2027.01    196.90 o
 -17   9   8     1893.05     1987.44    170.29 o
 -22   6  15     1894.18     2109.08    154.25 o
 -20  10  13     1895.33     2004.40    209.23 o
  18   2   4     1897.70     2008.24    110.67 o
 -12  12  21     1897.86     1907.75    178.71 o
 -12  14  22     1898.81     1845.85    212.24 o
   2  18  13     1898.87     2312.77    184.93 o
  -4   4  15     1899.12     2094.98    101.58 o
   0   6  33     1900.21     1974.39    149.95 o
  -7   3   6     1902.71     1842.29     64.91 o
   8   8  27     1903.17     1867.62    118.42 o
  -4  14  23     1908.02     1903.14    119.10 o
  -6  12  26     1909.98     1979.84    145.09 o
 -20   8  19     1910.01     2018.98    219.80 o
  16  12   4     1910.27     1906.84    110.82 o
   1  15   2     1911.63     1888.91    100.86 o
 -10  14  10     1912.45     1866.86    173.39 o
  11  17   3     1912.69     1746.97    207.04 o
  -2  14   9     1915.73     2007.33     98.13 o
 -26   8   9     1919.40     2160.99    200.02 o
 -16  14  13     1919.48     1802.24    196.05 o
  -3  17   1     1920.03     1903.42    116.94 o
  10   8  29     1922.28     1950.67    145.85 o
 -20   2  13     1923.38     1766.51    127.93 o
   9  11   7     1925.30     1937.62    102.26 o
 -23   5  18     1926.58     1957.30    177.00 o
   3  13   0     1926.67     1984.58    115.43 o
  21   3  11     1926.67     1909.14    126.67 o
   9   5  31     1930.32     1893.51    156.19 o
  11  13  22     1930.50     2354.02    163.77 o
  15  13  16     1931.51     2012.01    139.47 o
 -12   8  24     1931.60     1920.94    144.59 o
   0   4  27     1933.36     1960.23    135.85 o
 -14  14   8     1934.35     1984.72    203.03 o
   9  11   8     1935.42     1952.55    109.85 o
   1   5  24     1937.72     2048.64    110.21 o
 -19   1  16     1938.55     1931.82    148.64 o
   5  17   5     1939.89     1969.30    136.20 o
   1   7  19     1940.50     2025.75    102.84 o
  16  14   7     1944.13     2095.05    157.97 o
   4   2  31     1945.07     2098.68    152.17 o
   1   9  19     1945.08     1779.28     93.20 o
  -3  13   3     1945.50     1894.35     96.70 o
  -4  18   9     1946.10     1931.27    171.28 o
 -10   4  30     1946.15     2007.40    170.47 o
   1   7   2     1946.57     2164.83     74.12 o
   3  11  17     1947.64     1789.12     98.57 o
  11   5  14     1950.03     1800.35     97.77 o
 -14  16   5     1950.48     1729.73    246.31 o
  -3  15  11     1953.08     1970.07    100.37 o
  13   7  17     1953.70     1897.91    105.01 o
  14   2  11     1955.06     1918.36     95.82 o
  -6   4  29     1955.64     1975.58    133.66 o
  -5   9  20     1956.04     1862.46    133.52 o
  -2  16  15     1958.41     2179.70    132.08 o
 -10   2   7     1958.71     2061.27     91.24 o
   7  17  12     1961.96     2346.97    154.75 o
  -6   8  26     1962.47     1931.89    131.98 o
 -20  12  13     1963.29     1819.33    256.42 o
  17   5   4     1963.66     2052.69     97.39 o
 -12   4  24     1964.05     2056.74    110.84 o
 -27   7   6     1964.68     2276.42    300.50 o
  -4  10   9     1964.80     2051.71    135.45 o
  -8   2  22     1966.90     1983.19    110.40 o
  15   7  23     1967.72     2227.08    123.34 o
  -8   6  33     1968.21     2087.86    164.51 o
 -12   6  12     1970.46     1937.83    122.38 o
 -13  17   1     1971.84     1974.46    261.71 o
   4  16  15     1972.27     1976.70    131.28 o
  -2   6  19     1972.48     1749.97     93.65 o
 -20  14   6     1972.57     1639.57    253.94 o
 -15  11  25     1972.92     2059.25    275.81 o
  23   9   6     1973.02     2128.89    285.87 o
 -16   4   7     1973.19     1882.70     91.34 o
  -7  15  22     1978.10     2078.02    143.00 o
  11   3   2     1979.79     1819.82     80.44 o
  19   7  17     1980.42     2001.33    138.47 o
 -14  16   3     1981.74     2422.47    200.30 o
   7  15   1     1983.90     1931.82    120.30 o
   6  12   3     1986.45     2103.70     84.52 o
 -25   9  10     1986.97     1797.63    262.55 o
 -19   5   8     1988.44     2092.19    125.68 o
 -15   3  12     1990.74     2047.94    144.63 o
 -15  15   7     1992.51     1916.12    168.90 o
 -18  14   2     1993.56     2018.29    209.04 o
   7  15   7     1994.10     2007.19    107.08 o
  -9   3  33     1995.45     2079.84    170.12 o
   9   1  31     1996.92     1868.25    145.69 o
  15   5   4     1997.50     2131.41    101.99 o
 -13   7  26     1998.88     1954.78    203.70 o
 -22   6  12     1999.35     1696.65    136.81 o
  -7  11  17     2000.14     1992.19    123.26 o
 -14   4   5     2000.72     2013.75     86.48 o
 -22   4  17     2000.83     1947.74    154.42 o
 -17  13   5     2004.53     2155.06    207.58 o
   8  16   1     2004.68     1930.01    125.27 o
  18  14  11     2005.12     1816.19    211.16 o
  18   4  17     2007.64     2227.57    164.44 o
  -1   5  24     2007.92     1804.12    102.86 o
 -21   3  16     2010.25     1996.79    145.50 o
 -23   9   6     2012.60     2048.64    210.58 o
   3  17   6     2013.89     2034.55    151.46 o
 -16   6  27     2014.27     2105.03    143.41 o
  23   7  10     2015.55     2213.47    143.50 o
  -1   7  22     2016.62     1782.91     93.91 o
   5   5  29     2017.06     2236.78    137.13 o
  -8  16  20     2021.19     1889.95    139.78 o
  -6  14  12     2021.79     2182.07    125.03 o
  25   3   7     2022.59     1947.11    129.00 o
  10  10  13     2024.88     2128.34     98.77 o
  21   5  14     2027.02     1912.91    128.03 o
 -24   4   9     2029.64     2240.62    158.35 o
  -4   8  23     2030.15     1954.50    156.95 o
 -19   9  18     2030.65     1924.29    321.75 o
  12   4  26     2033.57     1897.14    107.96 o
  10   4  23     2034.68     2056.46    143.83 o
 -19   9   1     2036.11     1893.93    151.89 o
 -12  16  10     2036.36     2220.52    289.25 o
   8  14  12     2037.44     2082.28     99.87 o
 -21   1   9     2038.56     2122.06    118.04 o
  -9   9  30     2038.59     2098.61    341.83 o
  10  16   4     2038.89     2150.74    115.79 o
 -12  12  20     2042.27     1938.11    186.56 o
  -3   5   9     2042.95     2074.39     89.31 o
  18   6  21     2044.34     2021.08    115.18 o
 -16  10  23     2046.19     2306.14    292.68 o
  -9  11  27     2046.44     2039.36    176.10 o
  27   7   4     2046.92     2026.59    218.67 o
  -9  17  11     2046.93     2081.30    180.17 o
  -2  14   7     2047.11     2146.06    192.23 o
  23   7   4     2047.37     1951.02    145.92 o
  -7   5  31     2048.54     2239.36    158.64 o
  -8   0  16     2049.28     2280.88    151.07 o
  -6   0  14     2049.93     2175.51    230.38 o
  -2   8  25     2052.32     2121.64    125.80 o
  -2  16   6     2052.40     1958.13    117.97 o
   0  16   4     2055.80     2072.93    116.72 o
 -10   8  25     2057.70     1993.23    147.39 o
  16   4  25     2059.44     1997.49    116.06 o
  16  14  15     2060.49     2308.52    155.80 o
 -13  13  18     2062.06     2029.52    186.20 o
  14  14   8     2064.40     1983.05    193.63 o
 -19   1  18     2066.38     1970.76    162.31 o
   5   3  20     2069.22     1916.26     83.11 o
  -4   4   9     2069.27     2306.56     86.65 o
  -6   4  15     2070.60     1994.28     83.07 o
  -7   3  30     2071.18     2292.89    155.17 o
  20   6   7     2075.96     1965.11    119.11 o
 -26   2  16     2077.19     2097.35    149.63 o
  -2  20   3     2077.84     2186.74    172.49 o
   4  18  11     2078.54     2207.40    154.99 o
  -1   1   8     2079.24     2101.61    223.53 o
  15   1   8     2079.84     2142.15    125.71 o
  18   2   1     2081.56     2006.14    101.14 o
  17  15   9     2083.45     2296.17    230.27 o
   4  14  15     2083.53     2070.90    102.45 o
  -2  10  19     2085.36     2070.35    110.40 o
  22   8  11     2087.67     2014.66    140.63 o
  11  13   2     2089.96     2171.11    125.61 o
  18   6  15     2090.50     2076.70    128.43 o
 -15   7  29     2090.84     2379.28    193.10 o
 -22   2  12     2091.18     1962.81    195.81 o
   7  11  24     2093.24     2240.83    144.98 o
 -26   6   8     2093.43     2175.30    191.37 o
  17   7  21     2094.28     2357.16    130.13 o
  -7   7  26     2096.11     2209.35    137.16 o
 -14   6  20     2098.01     2019.89    129.93 o
 -10   4  21     2098.94     2099.17    137.78 o
   6  18   4     2102.12     2097.07    133.89 o
  14  10  12     2104.21     2051.99    110.56 o
 -13  11  12     2105.23     2155.69    144.79 o
  -5  15  14     2106.65     2137.34    114.73 o
  -7   7  31     2109.35     2239.08    161.75 o
   6  18   2     2110.56     1913.96    137.14 o
  -6   6  26     2111.25     2069.86    129.45 o
 -14  14  14     2111.78     1905.45    195.53 o
   7   5  20     2112.04     2129.87    101.85 o
   8  14  16     2113.13     1899.31    103.79 o
   5  11  28     2115.25     2340.76    146.68 o
 -11   7   7     2115.28     2213.33    161.13 o
 -16  10  22     2117.10     2080.67    498.77 o
  11  17   0     2117.16     2015.98    170.09 o
  -5  13   9     2117.36     2225.40    127.72 o
   5  15  20     2118.27     2083.46    123.17 o
  25   7   0     2118.63     2205.38    177.18 o
   0  18   7     2118.72     2159.88    132.10 o
 -27   7   8     2119.92     2310.33    183.77 o
 -10   8  31     2120.04     2043.97    158.99 o
 -24   4  13     2121.59     2195.33    195.49 o
 -11   5  26     2121.99     2338.04    138.41 o
  -7  19  10     2122.41     2203.98    213.91 o
  18   8  17     2122.69     2007.75    143.31 o
  18  16   1     2122.96     2208.38    162.08 o
  -6  14  25     2125.05     2184.65    131.07 o
  -9   3  16     2126.02     2157.02    105.62 o
 -21  11   3     2126.58     2109.01    217.76 o
  -1   5  14     2127.63     2246.62    100.92 o
   9   7  10     2128.26     2134.48     97.56 o
  23   9  10     2129.35     2373.21    179.75 o
  11   1   2     2129.38     2176.56     70.85 o
  16   2  24     2132.51     2203.35    134.21 o
  22   4  13     2133.51     2354.02    142.20 o
 -12   0  18     2137.33     2058.83    149.18 o
  11  15   9     2137.84     2043.06    108.42 o
  -3  15  19     2138.16     2038.52    111.50 o
   9   7   2     2138.42     2000.14     93.49 o
  17  13  15     2139.51     2263.44    144.81 o
  11   3  22     2140.70     2212.70    102.30 o
  -1   3  32     2141.04     2412.57    175.05 o
 -23  11   9     2141.95     2232.66    231.18 o
  11   3  20     2142.19     2128.20    104.92 o
  12  10  21     2142.77     2095.61    126.76 o
  -2   2  23     2145.02     2182.14    139.71 o
  22  10   7     2148.28     2125.96    188.48 o
 -21   1  10     2149.07     2070.83    119.52 o
  13   1   4     2149.27     2213.89     73.61 o
   2  18   6     2149.98     2197.63    153.77 o
  22  10   8     2150.00     2127.36    174.33 o
 -13   7  18     2152.10     1972.44    133.81 o
 -27   7   1     2153.48     2169.23    261.18 o
 -12   6  25     2153.72     2161.41    232.56 o
 -14   2  20     2154.33     2098.26    104.94 o
  -5  19   1     2154.72     2181.09    142.45 o
  12  12   3     2156.35     2161.06    125.05 o
 -23  11   2     2156.44     2246.62    174.21 o
 -11   1  33     2157.94     2053.25    156.51 o
  22   8  12     2159.76     2315.98    145.34 o
   4  14  16     2160.09     2127.43    144.68 o
 -23   9  16     2160.85     2105.94    223.00 o
 -13   3  29     2161.54     2227.92    194.26 o
 -16   6  19     2161.76     2202.80    161.07 o
  15   5  14     2162.19     2141.25    113.01 o
 -16   6   7     2163.44     2333.64    129.29 o
  12  14  17     2164.09     2360.58    132.42 o
  16   6  23     2164.49     2224.57    120.40 o
  10   8  23     2167.66     1982.91    160.25 o
 -26   0  10     2169.08     2396.03    215.38 o
   4   4  19     2172.39     2181.23     89.76 o
 -11  13  13     2173.23     2097.28    279.74 o
 -14   6  11     2176.67     2093.72    144.79 o
  11  15   7     2180.46     2170.76    147.30 o
  12  10  15     2181.45     2173.49    110.69 o
  15  11  16     2181.96     2285.28    124.73 o
   8   0  30     2182.86     2300.00    198.27 o
  10   4   5     2183.01     2029.73    110.79 o
 -25   5  12     2184.01     2185.28    179.47 o
  15   9  23     2185.16     2230.71    133.97 o
   5  13  26     2188.03     2237.48    146.57 o
 -13   1   8     2188.44     2201.26    112.10 o
  12   8  20     2188.46     2233.78    122.62 o
 -22   8  11     2188.53     2169.37    199.71 o
  -8  12   2     2189.18     2025.82    107.50 o
  -4  14  22     2189.58     2262.25    125.04 o
   3   9  14     2196.15     2051.71     87.89 o
 -12  12   9     2196.37     2157.16    205.38 o
  22   6  12     2198.65     2111.17    154.10 o
  15  11   4     2199.04     2319.40    351.56 o
 -22  12   5     2200.66     2281.86    195.39 o
   8   8  16     2201.04     2093.03     90.15 o
   5  15  13     2201.20     2180.53     98.25 o
  12   4  13     2201.38     2196.86    109.46 o
  -9  17   1     2202.15     1958.06    164.52 o
 -17  15   7     2203.41     2177.81    212.29 o
 -10   8  27     2203.72     2197.49    144.31 o
 -17  11  17     2205.85     2055.06    309.11 o
  -7   3   4     2205.93     2357.30     74.99 o
 -17  15   1     2207.48     2072.86    137.38 o
 -14  12  18     2207.60     2192.33    188.05 o
   5   5  12     2207.70     2316.19     91.84 o
 -10  12  16     2208.76     2386.12    160.91 o
   2   6  13     2209.11     2354.37     91.33 o
 -14   2   6     2210.67     2400.98     92.52 o
 -19   1   7     2211.68     2149.48    110.99 o
  16  14  10     2212.36     1978.23    147.41 o
  17   9  14     2212.47     2208.87    132.05 o
 -18   8  21     2213.55     2208.73    189.84 o
 -18   6  22     2215.35     2177.32    154.59 o
  20   0  20     2215.77     2257.85    187.13 o
  -5   1  14     2216.17     2191.98     99.17 o
 -14  10  12     2216.56     2233.71    143.76 o
   2  14  17     2217.16     2142.78    100.34 o
  -4  20   1     2217.53     2330.15    178.14 o
 -20   6  19     2218.24     2249.62    266.14 o
  -5  11  17     2218.97     2195.26    134.29 o
   7  15  10     2221.23     2296.24    102.97 o
  -7  11  19     2223.20     2178.44    129.06 o
  21   3  14     2226.24     2277.04    140.19 o
 -18  14  15     2227.09     2448.50    212.72 o
  20   6   2     2227.99     2431.55    153.07 o
 -24   6  19     2229.45     2454.64    214.89 o
   4  14   2     2232.26     2164.76    114.49 o
   2   6  31     2233.17     2339.29    155.62 o
   2   4  33     2238.63     2313.47    156.88 o
 -10  16  14     2239.34     1997.84    211.24 o
 -17  13   2     2239.74     2324.99    137.84 o
   5   7  23     2242.26     2430.29    140.55 o
  12  10   8     2244.75     2226.94    102.65 o
 -18  10   2     2244.87     2223.80    133.76 o
   9   1  18     2245.09     2122.89     85.37 o
 -24   4   8     2245.29     2187.93    140.35 o
  -7  11  26     2248.50     2270.69    170.25 o
 -28   4  11     2248.69     2484.16    209.95 o
 -22   8  20     2248.72     2360.72    343.03 o
   7   3  26     2249.63     2227.92    146.37 o
  23   1   3     2250.90     2091.35    115.34 o
  -2  10   7     2251.34     2198.82     72.69 o
 -13   7  30     2252.56     2284.09    171.25 o
  15  15  13     2253.01     2240.48    138.79 o
 -19   7  16     2253.92     2293.17    199.09 o
  16   2  17     2254.13     2162.53    103.18 o
  -8  14  13     2258.60     2416.05    190.28 o
  -6  14   9     2258.62     2402.73    124.00 o
 -19   3   4     2258.76     2191.49    125.74 o
 -21  11  14     2260.15     2055.27    212.91 o
  11   5  20     2260.69     2143.83     97.69 o
   4   6  31     2261.05     2140.97    149.07 o
  22   8  13     2261.46     2428.34    149.26 o
   4  14   9     2262.57     2126.24     84.80 o
 -21   7  23     2263.38     2269.93    202.64 o
  17   9   2     2264.23     2202.31    134.86 o
   9   3  25     2268.46     2246.55    110.50 o
 -25   3  19     2269.70     2103.84    195.10 o
   0  16  12     2270.12     2324.36    140.14 o
   8   6  19     2271.51     2109.84    119.20 o
 -17   7   2     2276.30     2400.98    160.61 o
  -8  12   1     2276.61     2375.23    116.07 o
  -7   5  14     2278.26     2263.86     93.57 o
  14  12   3     2278.97     2510.40    160.41 o
  20   2  14     2282.61     2167.62    116.50 o
 -18   6   5     2284.17     2450.25    234.50 o
 -14  14  11     2284.71     2000.63    193.07 o
   2  14  18     2284.96     2306.63    107.61 o
 -14   2  15     2286.50     2214.10    114.39 o
  10  12  16     2293.49     2248.57    116.01 o
  11   5  16     2294.13     2241.87    105.36 o
 -11   5  12     2297.49     2315.84    112.89 o
   4  12  27     2300.81     2426.10    168.60 o
 -15   5  24     2302.04     2450.60    155.57 o
  -9  15   3     2302.43     2268.74    277.73 o
  16  12  15     2303.56     2307.12    135.41 o
 -17   5  14     2304.45     2388.07    158.24 o
   3  19   2     2305.14     2415.01    200.61 o
   9   5  16     2305.25     2358.97    100.44 o
 -10  12   1     2305.46     2344.32    117.38 o
 -18   6   4     2306.20     2202.24    189.64 o
  -6   4  19     2307.04     1949.27     95.80 o
  11   1  25     2309.25     2259.39    109.92 o
   4  14  23     2309.94     2436.08    149.97 o
  -1  15  13     2311.54     2327.92    103.81 o
  11   3   4     2312.91     2359.32     78.89 o
   2   8  23     2315.03     2300.42    120.49 o
 -14   6  27     2315.57     2266.86    172.07 o
  12  18   3     2315.95     2359.74    197.58 o
  15  17   0     2316.64     2460.93    179.04 o
   9  15   9     2316.87     2270.83    104.05 o
  13  11  12     2318.53     2354.23    121.10 o
  17   7  18     2320.26     2526.03    139.33 o
   4  16   4     2321.32     2234.06    131.96 o
  20  14   3     2325.23     2252.62    179.28 o
   4  10  17     2328.45     2289.05    105.40 o
   9   3  10     2329.59     2392.47     95.23 o
   7  17   3     2331.91     2494.77    142.51 o
 -23   3   8     2332.77     2511.24    189.33 o
   9  15   2     2333.79     2308.45    111.04 o
  22   4   6     2334.80     2349.13    131.28 o
   5   3  14     2334.91     2107.47     90.58 o
   6  14   0     2335.53     2359.95    123.53 o
 -18  12  10     2336.76     2207.82    209.95 o
 -17  11  20     2337.61     2836.36    254.27 o
  15   9  16     2339.80     2382.21    170.10 o
  -6  10   9     2340.42     2392.96    143.97 o
 -22   6  13     2341.59     2355.06    160.23 o
 -11  11  12     2343.21     2113.68    134.30 o
  17   9  13     2343.86     2186.88    130.20 o
   9  11  10     2344.00     2344.32    104.23 o
  -7  15  15     2346.04     2287.44    134.28 o
   2  10   8     2347.42     2383.12     77.60 o
   4   6  11     2348.29     2326.45     80.03 o
 -15  17   7     2352.72     2358.27    196.41 o
  14   4   3     2352.81     2349.69    100.73 o
  18   2   7     2354.72     2450.60    114.31 o
   3   9  30     2355.94     2301.05    143.26 o
 -11  15  13     2356.07     2430.85    224.15 o
 -16  10  16     2356.20     2377.46    222.59 o
   0   8  13     2357.40     2296.51     88.64 o
  20  12   9     2358.18     2513.75    175.43 o
  -5   9  31     2360.38     2514.24    178.97 o
 -20  10  16     2360.79     2540.55    236.93 o
  -4   2  32     2362.56     2440.83    155.80 o
  15   3   6     2362.89     2261.62    103.92 o
  -2   8  30     2363.30     2395.05    152.75 o
 -11  15  12     2365.28     2418.08    213.73 o
 -21   5  12     2365.35     2611.24    223.05 o
  22   2  20     2365.44     2473.28    175.12 o
   9  13   8     2367.48     2312.43     97.75 o
  10   6  17     2368.98     2217.03    106.23 o
 -18  12   4     2373.80     2431.06    171.63 o
  -5  11  14     2374.76     2327.71    118.11 o
  -2   4  27     2374.80     2338.66    130.93 o
  -8  16  17     2375.20     2539.15    140.54 o
  11  13  19     2376.64     2417.94    139.13 o
   3  17   7     2381.00     2319.19    181.94 o
  -8  12  26     2381.63     2236.92    153.72 o
   2  16  19     2385.36     2298.26    120.28 o
   2  18  12     2385.40     2186.61    157.55 o
  19   3  12     2387.15     2364.34    132.42 o
  -1  11  21     2389.31     2325.34    151.74 o
  18   4  11     2390.89     2441.11    119.90 o
  22   0   0     2392.66     2807.61    226.55 o
 -19   7   2     2396.02     2504.54    158.98 o
 -22   2  20     2396.31     2272.30    253.11 o
   1  17   9     2396.65     2501.75    143.01 o
   3  17  13     2397.42     2453.18    163.58 o
  -5   3  12     2397.64     2297.35     89.43 o
  16   4  18     2398.47     2375.16    116.93 o
  10  18   5     2400.27     2454.85    172.10 o
   5  17  15     2401.10     2207.47    148.12 o
  -6  10  25     2401.36     2500.14    155.67 o
  -4   6   9     2402.05     2531.13    103.64 o
  -8  14  11     2402.13     2447.39    173.63 o
 -17   7  14     2406.53     2364.76    190.14 o
  -7   1  18     2407.68     2493.86     96.89 o
  12   6  13     2407.98     2529.03    119.06 o
  13  17   1     2408.17     2348.22    184.50 o
   8   8  10     2412.33     2387.86    111.78 o
 -18  10  22     2412.85     2291.63    222.94 o
 -20  10  12     2413.37     2343.27    532.01 o
  -8   2  13     2414.50     2188.84    101.10 o
  -1   9  24     2418.25     2374.74    160.35 o
  -2  16  13     2419.81     2432.52    151.13 o
  -5   3  24     2424.41     2329.52    147.27 o
 -13  15   5     2424.83     2205.87    186.64 o
  -5  17  14     2425.28     2604.12    173.37 o
  22  10  11     2425.74     2364.14    156.46 o
  18   4   9     2426.63     2612.84    120.94 o
 -18   4  13     2426.91     2532.87    164.36 o
 -23   5   8     2427.69     2420.66    150.49 o
   9   7   8     2428.31     2453.32    103.61 o
   6   8  29     2429.49     2397.98    165.67 o
 -11   9  13     2432.24     2841.81    149.92 o
  24   8   4     2434.18     2436.43    182.05 o
  -6   6  11     2434.96     2424.43     97.06 o
  16  12  19     2436.08     2364.00    176.28 o
  20  14   4     2438.40     2381.58    370.52 o
 -21   7  10     2440.29     2694.70    178.61 o
   4  12   8     2442.47     2464.14     87.73 o
  21   5   2     2445.26     2388.42    158.38 o
  -5   5  28     2448.69     2549.83    166.43 o
  18  12   1     2449.30     2537.69    174.75 o
   4  18   4     2450.80     2552.41    148.78 o
  -7   9  17     2451.54     2429.45    129.43 o
 -12  16  14     2452.10     2314.94    201.89 o
   2   6   5     2453.46     2573.42     78.12 o
 -15  13   3     2453.50     2479.70    138.43 o
  -7   1  24     2457.92     2580.05    136.77 o
   0  12   5     2457.97     2374.39     89.97 o
 -27   1   1     2462.55     2306.98    160.21 o
  14   6  12     2463.00     2522.89    121.28 o
  -1  15  16     2464.05     2551.30    120.12 o
 -11   9   6     2464.60     2555.34    193.84 o
  -2  10  15     2465.40     2377.74    107.07 o
   0   8  28     2465.43     2607.40    150.46 o
  25   9   2     2465.49     2674.53    216.09 o
  -8  16  10     2466.77     2437.13    156.31 o
  15  15   5     2469.52     2446.20    155.07 o
 -23  11   5     2470.76     2432.80    202.69 o
 -15  15  15     2472.07     2208.10    304.72 o
 -14  16  10     2476.31     2335.38    190.92 o
  -5   3  23     2476.56     2680.33    124.69 o
   8  18   2     2480.28     2366.30    140.03 o
  -2   6  21     2481.60     2308.10    115.40 o
 -26   8  10     2481.92     2450.74    220.08 o
  -1  11  28     2483.25     2494.98    155.03 o
   4   2   3     2483.49     2514.10     72.47 o
 -29   1   1     2487.88     2347.60    160.67 o
 -23   9  12     2489.96     2476.07    241.26 o
  -6   8  32     2490.56     2325.20    146.34 o
   1  17  11     2490.59     2426.59    136.17 o
  16   8   9     2491.54     2417.73    138.05 o
   8   4  21     2492.42     2608.24    103.54 o
   0  16   1     2492.45     2570.35    136.85 o
   7   9  22     2492.61     2458.62    139.95 o
  10   4   2     2493.97     2742.57    100.93 o
  13  13  19     2495.57     2669.93    152.06 o
 -20   6  18     2496.28     2069.58    197.53 o
   8   6  16     2497.01     2423.10    106.05 o
  -6  14  22     2498.29     2466.86    136.29 o
  19   7   0     2499.15     2531.55    143.05 o
   6   2   3     2499.58     2727.43     75.54 o
   3  17   8     2500.26     2549.41    152.17 o
   5  17  14     2503.55     2780.67    182.12 o
   3  13  25     2505.85     2555.13    164.62 o
 -14  16  15     2506.76     2757.99    236.84 o
 -11  17   4     2507.07     2545.85    219.09 o
 -17   3  13     2507.21     2554.30    143.32 o
  17   7  24     2508.76     2576.07    141.44 o
   0  12  28     2510.22     2483.40    157.92 o
   5   3   0     2511.04     2629.31     81.94 o
   7  15  11     2512.86     2685.28    111.49 o
   5  11  15     2513.64     2296.03    107.25 o
  20   4  20     2515.32     2651.23    143.89 o
  -4  14  15     2520.18     2506.15    110.78 o
  -6   2  15     2520.74     2562.81    105.62 o
 -23   3  20     2521.06     2729.31    194.17 o
 -11   7  21     2523.11     2569.30    130.91 o
  -5  19   6     2525.02     2752.97    266.83 o
  -9   5   4     2525.06     2637.06     86.83 o
 -10  10  25     2526.06     2593.72    174.46 o
  14   8  23     2527.43     2522.82    142.70 o
 -23   9  11     2527.55     2477.05    222.59 o
  -9   5  30     2528.52     2410.12    233.94 o
  25   5   0     2528.70     2597.49    176.91 o
 -10   8  10     2529.44     2472.23    123.31 o
  21  11   2     2529.74     2787.37    191.35 o
  13  11  20     2534.56     2437.13    140.12 o
  -2  18   8     2535.23     2363.65    153.65 o
  15  11  12     2536.30     2562.18    145.18 o
  25   5   7     2538.39     2476.56    155.62 o
 -23   3  16     2540.45     2519.75    152.99 o
  19  15   5     2540.70     2550.74    200.67 o
  23  11   5     2543.41     3031.34    280.38 o
  -3   1  20     2543.68     2405.31    121.06 o
  -4  12  24     2545.77     2560.51    150.29 o
  -4  18  16     2545.99     2413.82    179.76 o
   0  16   8     2547.38     2419.96    141.78 o
  19  11   4     2547.67     2698.68    178.24 o
  -4  16  21     2548.93     2503.98    133.53 o
   1   5  16     2550.26     2609.70    103.40 o
   1   3  10     2552.95     2526.52     94.89 o
   4   4   0     2553.30     2782.91     91.04 o
   3  15   3     2556.11     2523.17    129.51 o
  13  11   9     2557.57     2481.23    115.15 o
  22   0  12     2559.02     2548.78    224.34 o
   7  17  10     2560.16     2567.35    151.86 o
   0   8  27     2561.37     2382.56    133.63 o
   0   4  15     2563.04     2566.44    100.21 o
   0  14  18     2566.08     2474.25    123.81 o
   6  16   1     2566.96     2473.07    124.17 o
 -16  12  17     2567.51     2697.14    185.90 o
  -8  16   4     2568.20     2396.93    201.59 o
  12  16  15     2570.13     2608.24    141.06 o
 -23   7  12     2574.22     2653.60    270.10 o
 -10  14  22     2576.36     2663.79    201.51 o
  25   1   7     2576.76     2513.40    181.22 o
 -16   0   8     2580.10     2638.11    197.12 o
   7   5  28     2581.01     2544.88    140.24 o
  16  16   9     2581.12     2709.50    145.14 o
 -23   7   9     2581.30     2762.74    242.08 o
  14   6   0     2582.26     2463.23    146.42 o
 -11   9   1     2584.33     2888.07    143.30 o
   9  15   7     2584.50     2569.30    115.75 o
  -6   8  20     2585.36     2578.72    133.05 o
  19   5   5     2585.93     2599.66    131.75 o
   4   0  32     2586.31     2490.79    227.60 o
  -3   5  26     2586.90     2446.41    148.81 o
 -21   1   8     2587.32     2628.76    132.09 o
 -23  11   4     2589.75     2895.47    215.60 o
 -24  10  13     2590.72     2617.66    267.62 o
  -6  14  24     2590.73     2351.23    139.11 o
   6   4   7     2594.60     2595.26    102.62 o
 -19  11  14     2595.47     2720.45    289.05 o
  14  12   6     2600.03     2368.88    137.08 o
   1   5  20     2600.29     2449.69    100.97 o
 -25   7  11     2600.63     2646.48    324.61 o
 -10   2  16     2603.14     2840.13    124.82 o
  19   9  20     2604.25     2765.81    156.65 o
 -10   8  21     2605.64     2457.30    144.05 o
 -13  11  20     2606.59     2709.70    207.82 o
 -23  11  13     2606.71     2545.08    247.03 o
 -23  11  12     2607.25     3173.21    274.17 o
 -19   7  20     2608.68     2810.33    392.72 o
 -13   3   3     2608.70     2425.13    105.69 o
  -2  18   7     2608.81     2422.06    143.51 o
 -21   3  21     2609.44     2621.64    195.62 o
 -16  16  12     2610.46     2535.45    235.91 o
   3   5  11     2612.41     2669.16    108.21 o
 -20   8  12     2613.50     2645.01    174.69 o
  15  15   0     2614.47     2715.22    191.01 o
  21   1  11     2615.39     2580.26    144.09 o
  -5   5  18     2618.20     2601.75    123.16 o
   2  10  23     2619.26     2623.52    130.73 o
  16   2  18     2620.68     2520.52    112.20 o
  17   1  25     2622.87     2407.96    158.65 o
 -16  14  16     2630.75     2450.04    243.16 o
  20   8  20     2631.89     2516.89    144.72 o
 -17  15   2     2632.03     2847.81    179.09 o
 -11  15  10     2633.48     2571.88    209.86 o
  26   4   5     2636.11     2742.01    183.17 o
   2   2   8     2636.96     3178.58     86.70 o
   4   2   9     2637.84     2661.20     80.44 o
   3  19   6     2643.05     2677.39    187.30 o
  13  13   8     2643.72     2727.71    167.18 o
   2   6  29     2646.78     2475.65    149.21 o
  22   0   6     2651.08     2511.59    180.71 o
 -26   6  14     2652.07     2788.98    231.24 o
  12   4  21     2652.18     2637.48    116.21 o
  24   6   9     2655.34     2745.99    150.21 o
   8  10  24     2655.91     2694.63    189.59 o
  22   6   7     2656.10     2936.99    225.84 o
 -12  12  23     2656.11     2810.33    236.45 o
   5  15  15     2657.22     2668.67    118.98 o
  21   3   6     2657.62     2556.74    132.99 o
  -2  10  12     2658.37     2826.03    108.44 o
 -26   8   5     2661.15     2880.95    218.01 o
 -22   6  20     2663.64     2687.58    208.08 o
 -16  12  13     2665.79     2425.82    197.10 o
  -2   8  31     2666.07     2922.96    171.53 o
   3  11  20     2666.62     2556.11    124.62 o
  22   6  13     2667.79     2879.07    162.16 o
  18  10   5     2668.30     2617.24    187.45 o
   9  17   4     2669.14     2907.33    164.00 o
  19   5  10     2670.59     2646.20    128.64 o
   0   2  22     2670.80     2902.38    141.50 o
   4   0  26     2673.31     2649.62    184.66 o
  11  11  23     2675.34     2673.70    155.51 o
  10  12   2     2676.37     2616.40    159.44 o
  -4  12   6     2679.60     2645.71     86.90 o
 -15   9   2     2680.68     2427.78    156.32 o
   0   4  22     2681.72     2669.79    119.84 o
  -6  14   5     2682.31     2819.26    164.00 o
 -13  11   8     2683.79     2576.35    161.28 o
  -4   4  33     2684.41     2871.18    159.22 o
  22   4  12     2684.59     2598.40    146.30 o
  -3  15   7     2685.84     2670.63    135.42 o
 -16   2  28     2686.35     2608.94    157.51 o
   6   4  19     2692.10     2614.38     96.07 o
 -13  17   5     2692.59     2605.45    269.57 o
   5  17   7     2693.03     2667.00    144.38 o
   5  15  11     2695.20     2648.09    106.44 o
  10  12  19     2695.22     2557.72    137.29 o
  -1  13   4     2695.54     2671.60    102.59 o
   2   0  14     2697.53     2749.34    189.81 o
 -21   7   3     2697.92     2711.52    170.87 o
   6  18   3     2701.60     2614.10    146.22 o
   3   1  18     2702.91     2604.12     99.56 o
   0   4  31     2704.54     2856.46    163.69 o
  23   7  16     2707.04     2774.81    174.91 o
   1  15  23     2708.67     2525.68    139.76 o
 -17  13   1     2709.76     2489.12    126.02 o
   1   9   2     2711.29     2813.75     92.60 o
 -14  14  10     2711.44     2497.21    183.48 o
   2  12  26     2713.10     2786.33    162.81 o
 -20   6   5     2713.57     2731.34    195.26 o
  -8   6   8     2717.49     2831.13    125.82 o
  12   4  19     2717.62     2567.35    106.76 o
  15   3  15     2719.41     2785.49    126.70 o
  11   5  22     2719.54     2847.67    130.31 o
  13  13   9     2720.95     2549.83    183.77 o
 -12   6   9     2722.90     2652.83    147.48 o
  -1  11   1     2727.00     2472.44     91.14 o
  17  13   2     2729.20     2812.98    138.98 o
  -4   4   7     2730.13     2825.89     92.74 o
  -4   6  31     2733.10     2969.16    173.29 o
 -16  10  11     2734.24     2837.62    197.65 o
   6   8   3     2736.81     2574.04    106.19 o
 -14   4  25     2736.96     2518.92    178.17 o
  10  14  11     2739.40     2731.55    133.17 o
  21   9   8     2741.69     2517.45    163.00 o
   5  13  21     2741.80     2788.35    152.47 o
 -26   4   3     2743.75     2787.02    224.55 o
  -2  16   7     2744.49     2671.46    139.29 o
  20   6  21     2744.94     2990.17    146.46 o
 -13  15  11     2749.29     2482.28    242.05 o
 -13   5   2     2750.05     2934.20    150.57 o
  20   8   2     2750.29     2739.43    140.75 o
  18   8  13     2751.68     2641.67    145.26 o
  -9   1  16     2757.79     2768.53    100.07 o
  14   2   1     2759.51     3027.71    103.96 o
  -6   6  27     2762.22     2645.50    170.44 o
  -4  16   4     2763.57     2542.64    160.09 o
  -4   2  19     2764.18     2695.26    116.54 o
   9  13   1     2764.38     2736.50    123.09 o
 -19  15   3     2765.14     2821.01    268.20 o
   6  10   1     2765.18     2733.64    113.46 o
  11   9  19     2765.88     2798.19    130.98 o
   7  15  19     2769.54     2671.81    156.44 o
  22   6   1     2771.65     2697.28    154.62 o
  -8   4  23     2774.10     2691.91    140.21 o
   9   1   4     2774.84     2882.35     86.62 o
  -7  13  23     2775.97     2689.54    159.37 o
 -25   1  17     2779.59     2544.74    158.22 o
 -10  14  21     2780.23     2630.92    263.03 o
 -10   6  10     2781.07     2894.49    134.07 o
  -4  10  24     2781.42     2687.09    147.67 o
 -17   1   2     2784.56     2963.93    114.36 o
   9   9  27     2787.86     2906.42    183.35 o
  18  10  11     2788.02     2894.84    186.90 o
  -9   5  32     2788.62     2570.70    266.50 o
   2  14  23     2788.86     2789.05    155.55 o
 -21  11  16     2789.56     2959.74    280.84 o
 -16  12  21     2790.94     3012.50    239.88 o
 -18   8  11     2792.64     3034.83    222.07 o
  22   8   1     2795.36     2925.34    174.69 o
  15  11   3     2796.11     2843.20    162.19 o
  -7  13  17     2797.23     2770.00    156.50 o
  -8   2   5     2797.70     2959.74     94.97 o
  16   4   3     2799.32     2948.78    121.56 o
   8  14   0     2799.70     2803.01    115.21 o
 -17   7  26     2801.60     3196.17    205.39 o
 -13   3   2     2802.02     2971.53    116.42 o
   8  16  14     2803.44     2841.87    143.11 o
   2   8  25     2805.76     2690.23    134.26 o
   3   1  24     2807.28     2905.24    138.43 o
 -20  12  16     2807.87     2569.72    314.73 o
   7  15  16     2809.75     2860.30    130.52 o
 -19   3  12     2810.07     2785.00    165.76 o
   3   9  28     2810.86     2783.88    150.32 o
  20   6  19     2811.25     3063.72    170.55 o
  21  13   6     2811.42     3422.69    899.34 o
   3   1   0     2811.73     3059.81     93.95 o
  23   7  14     2812.59     3024.29    182.95 o
  14   4  13     2813.73     2785.70    114.79 o
   9   5  14     2816.52     2546.90    103.21 o
  20   6  20     2817.36     2702.80    144.64 o
   6   8  12     2818.60     2935.66    107.47 o
  10  14  17     2821.06     2880.54    141.30 o
 -19   5  22     2822.64     2838.32    179.10 o
  19  11   7     2828.54     2972.79    171.20 o
  14   4  12     2828.90     2843.76    116.90 o
 -10   2  10     2829.54     2852.97    113.48 o
  22   4  11     2830.23     2633.43    136.81 o
   3   5   8     2830.89     3002.03     93.47 o
 -19   5  20     2834.28     2782.49    252.92 o
  10  12  17     2834.45     2792.12    140.35 o
 -16   4  15     2835.14     2799.73    159.14 o
   7   1  10     2836.36     2951.02     90.51 o
  -8   8   5     2837.57     2974.32    156.92 o
   9   5  25     2838.42     2861.55    136.73 o
  15  17   4     2840.88     3034.55    210.92 o
 -21   1   3     2841.57     2632.17    120.07 o
 -20  12   6     2842.84     2586.61    198.29 o
  12   2  26     2847.45     2854.30    132.88 o
  -3  11  26     2847.52     2760.37    160.89 o
 -11  13   7     2848.16     2977.40    358.82 o
 -22   6   5     2849.08     3033.08    212.44 o
   9   1  25     2850.26     2772.58    125.28 o
 -22   4   1     2851.86     2966.93    156.78 o
 -20   6   3     2853.48     2727.01    184.20 o
 -21  13  10     2854.54     2998.54    267.08 o
 -14  14  12     2857.29     2473.14    220.40 o
  -4  18   1     2860.88     3166.65    178.44 o
  13  11  24     2861.60     2896.17    174.29 o
  15  15  10     2862.26     2965.74    150.12 o
 -14  16   9     2862.56     3060.72    243.72 o
  -5  13  17     2864.03     2646.83    121.13 o
   8   2  27     2865.13     2804.68    141.92 o
  21  11  10     2868.00     3070.49    216.23 o
  -6  10  29     2868.39     2894.21    169.69 o
  18  12   5     2869.09     2542.08    332.88 o
 -13  15  14     2869.83     2770.21    214.77 o
  19  11   0     2870.56     3114.38    176.18 o
 -17   3   2     2870.65     2871.95    131.51 o
  -1   9   1     2872.65     2583.33     88.48 o
 -17  15   4     2872.92     2997.14    210.25 o
  -9  11  14     2875.25     3051.64    232.48 o
  22   6  14     2876.81     2894.07    155.04 o
  22  10   2     2880.99     3097.21    225.60 o
  20   4   1     2881.99     2934.06    137.91 o
   5   1  22     2882.17     2893.86    119.02 o
  13   9  18     2883.02     2746.69    131.30 o
   4  16  17     2888.13     2975.02    143.03 o
  20  10  16     2888.13     3229.87    195.78 o
 -11   9  12     2889.34     2725.96    140.83 o
  11   3  24     2890.69     3047.95    129.43 o
  14   8   3     2890.93     2989.75    112.08 o
 -11  15   5     2891.88     3180.26    471.49 o
 -20  10   7     2892.09     3118.99    240.80 o
 -13   3  22     2893.22     2884.65    137.22 o
  -7   7  14     2894.19     2887.58    116.60 o
 -16  14  11     2894.33     3206.91    226.90 o
  20   8   9     2894.86     2884.37    149.96 o
  14   2  15     2897.29     2799.87    112.72 o
 -11  17  11     2897.63     2991.42    247.04 o
   1   5  18     2897.74     2923.80    114.09 o
 -26   0   4     2898.75     2825.27    268.05 o
   1   5  10     2899.38     2672.93    116.13 o
 -14  10  14     2899.43     2764.00    163.19 o
  -3   3  15     2900.45     3184.86    122.96 o
   6  10  29     2902.97     2895.54    167.89 o
  -3  17  13     2903.21     2913.75    178.88 o
  -5  19   2     2904.82     2822.20    189.94 o
   1   7  22     2905.16     2857.51    129.95 o
  16   6   1     2905.38     2930.57    129.34 o
 -24   6   1     2908.30     3076.21    171.12 o
   7   9  18     2915.62     2876.42    138.16 o
  -8  16  13     2916.01     2908.03    179.46 o
  -2   8  15     2918.83     2782.77    132.06 o
  -7   3  26     2920.44     3037.34    179.77 o
  -2   4   1     2920.58     2904.12     75.37 o
  16  16   0     2923.37     2973.56    207.46 o
 -13   9  28     2924.40     2918.01    237.42 o
 -10  16  15     2924.50     3240.06    285.86 o
  -4  14  14     2927.90     2890.79    138.65 o
   4  16  18     2929.68     2829.94    135.90 o
  -7  13  19     2931.12     2925.20    158.75 o
   4  14  24     2932.74     2735.59    160.48 o
  20   4   5     2933.49     2963.93    145.68 o
  11  11  22     2934.87     2959.95    162.74 o
  -6   8  14     2937.00     2924.99    137.20 o
  -7  13  13     2941.45     3060.37    336.98 o
 -13   9  15     2941.88     2968.74    164.38 o
 -12   6   7     2942.70     3053.53    122.66 o
  -7   5  20     2943.29     2851.64    124.39 o
 -18   4   7     2944.09     2974.18    127.39 o
  17   3  13     2944.79     3021.08    143.50 o
   4   8  15     2945.19     2912.08    115.95 o
  18   6  11     2946.28     2952.90    161.96 o
  -9  15   1     2947.20     2929.24    208.89 o
 -11  15  16     2947.42     2947.53    308.86 o
 -18  10  18     2951.24     2406.42    547.63 o
 -14  12  21     2951.46     3008.73    240.54 o
  21  13   1     2952.26     3111.17    231.60 o
 -15   7   2     2953.32     2852.69    168.79 o
 -18  10  23     2953.81     2934.41    253.56 o
  -4  12  20     2960.13     2971.11    143.96 o
  20  10  13     2960.82     3002.73    170.82 o
  16   2   5     2962.06     2941.81    127.20 o
   7  17   5     2963.93     3024.36    156.17 o
  24   8  10     2966.10     3064.00    184.13 o
   4  10  27     2967.78     2876.84    157.85 o
 -20  12   9     2967.84     2947.53    638.64 o
   8  16   2     2968.40     2597.91    148.67 o
   4  10   9     2969.89     3066.72    112.33 o
   1  15  13     2970.31     2928.69    110.68 o
 -13   3  30     2970.98     3022.06    261.92 o
  -7  17   7     2971.76     2997.49    253.37 o
  15   9  12     2972.52     2895.40    141.15 o
   3   3   2     2972.94     3322.06     87.53 o
 -17   5  24     2973.38     3098.40    181.73 o
 -18  12   8     2975.41     2940.76    205.04 o
 -18   2  15     2975.81     3009.15    177.78 o
  -5   9  17     2976.66     2770.90    138.15 o
  -8  10  16     2980.51     2927.43    134.63 o
  -8  16  18     2981.22     3065.32    177.09 o
 -16   6  28     2981.68     3198.40    214.84 o
   3   3   0     2988.57     3520.52     85.30 o
   0   8  30     2989.44     3189.40    176.48 o
   7   9  28     2990.15     2874.39    153.55 o
  -6  18  15     2991.79     3003.70    193.63 o
   4   8  27     2991.96     3053.32    147.70 o
  18   6   7     2992.32     3056.11    144.27 o
  -6  18   5     3000.38     3044.18    253.28 o
   0  14  22     3007.10     3040.20    153.65 o
  13   1   8     3009.32     3188.28    107.61 o
  13   3   0     3012.41     2822.41    108.37 o
 -20   4  11     3012.73     2988.91    156.69 o
  26   8   3     3013.04     3171.39    239.27 o
 -15   1  10     3014.16     2956.74    147.55 o
 -15  15  13     3017.66     2882.84    249.14 o
  10  14  20     3020.90     2914.94    151.59 o
  12   4   5     3021.54     3363.30    105.57 o
  -3  11  12     3021.61     2945.22    116.86 o
 -21   1  21     3021.65     2813.54    201.80 o
 -22   6  17     3021.97     3128.83    221.07 o
  23   5   0     3023.38     2951.78    158.30 o
   6   6  13     3028.29     2756.18    105.62 o
 -17  15  14     3028.51     3068.46    268.76 o
 -15   3  29     3033.07     3341.32    307.79 o
  -6  16  18     3033.20     3111.24    158.47 o
  -1   3  18     3034.81     2977.53    113.43 o
 -14  14  18     3038.85     2980.67    238.55 o
  19   3  16     3044.41     3125.62    141.95 o
  -9   5  20     3046.81     3041.60    137.42 o
 -17   9  11     3047.75     3360.09    275.06 o
   9  15  17     3050.70     2866.30    138.66 o
   8  16  17     3050.89     3137.41    143.51 o
 -10   6   9     3052.29     3064.97    135.84 o
  11   7  16     3052.83     3245.36    135.40 o
  19   9   7     3052.87     3175.02    186.34 o
 -11   9   4     3052.97     3339.78    117.29 o
  15   3   9     3054.59     3042.43    123.66 o
  12  14  10     3056.86     3074.88    132.34 o
  -2  14   1     3058.50     3189.47    142.77 o
  10  10  19     3058.87     3075.93    143.62 o
   3   5   5     3060.40     3450.39    102.65 o
  17   3  19     3060.48     2848.23    134.60 o
  -7   5  28     3061.55     2987.51    176.51 o
  19   3  19     3061.96     2950.81    145.12 o
  12   2   9     3062.80     2995.05    109.87 o
   0  14   2     3062.96     2908.17    123.36 o
 -17   3  12     3065.42     3039.57    152.29 o
  22   6  11     3066.28     3310.68    162.21 o
  11   5   5     3068.17     3319.27    126.82 o
 -16   4   3     3069.23     2908.03    128.64 o
  16  10  19     3069.33     3021.01    154.24 o
   8   6  27     3069.43     3075.30    148.33 o
  12   0   8     3071.30     2856.81    138.24 o
  19   9  11     3076.91     3145.23    164.25 o
 -26   4   8     3078.17     3157.23    160.88 o
  -3   3  35     3079.75     3243.62    210.46 o
   0  18  15     3081.35     3180.47    211.90 o
 -23   3   6     3083.06     3085.70    162.57 o
  12   6  28     3083.33     3152.55    162.96 o
   1  17   2     3084.33     3186.89    158.93 o
  14   6   7     3086.88     3143.20    116.64 o
   7  11   9     3089.41     3082.00    109.42 o
  20   4  22     3090.37     3116.61    158.54 o
   5   9   0     3090.90     2980.67     86.11 o
  10  12  24     3091.56     3277.88    178.71 o
   1   5  26     3095.22     3110.61    148.81 o
  -8  14  20     3096.08     3209.29    230.95 o
  -8   0  34     3097.89     2799.93    243.76 o
  -8  12   4     3097.95     3194.49    187.97 o
 -13   7  23     3098.02     3224.43    189.89 o
  -1   7   7     3098.58     3171.81    103.78 o
 -19   1  13     3099.21     3327.50    168.71 o
 -14  10  11     3099.23     3113.61    206.64 o
 -26   4   5     3101.32     3101.75    161.27 o
 -13  11  15     3104.38     2960.16    178.33 o
  -7  11  29     3105.16     3222.27    205.29 o
 -16   2   3     3106.64     3200.28    131.57 o
 -17   5   6     3107.37     3204.47    150.76 o
  13  13  12     3110.60     3100.98    146.18 o
   9  15  14     3110.80     3039.64    129.64 o
  13  13  21     3115.05     3221.15    171.94 o
   3   9  29     3116.03     3247.11    172.06 o
 -18  12   2     3117.30     3132.80    160.18 o
  -3   1   8     3117.53     2960.30    112.66 o
  27   7   1     3123.02     3069.37    185.57 o
  -5   5   8     3123.74     2929.59     94.27 o
  28   6   1     3123.97     3384.09    199.23 o
   3  13   8     3127.57     3072.16     98.34 o
   1  19  10     3128.02     3016.06    197.30 o
 -22   8  14     3128.10     2985.77    199.78 o
  16  16   8     3128.27     2960.44    152.85 o
  14  14  16     3132.35     3344.11    177.66 o
  -1   9  22     3132.44     2959.60    132.18 o
   4   6   6     3137.57     3367.42    108.76 o
   2   2  28     3137.63     2962.39    165.82 o
  16   2   9     3141.06     3038.60    130.00 o
  15   9   1     3142.84     3123.38    195.38 o
  -3   3   2     3143.76     3165.88     76.95 o
   9  17  11     3144.01     3209.01    183.93 o
 -20   8   3     3145.33     3122.75    172.23 o
  -3  11   6     3146.29     3249.55     98.44 o
  17   7   8     3147.52     3194.56    142.13 o
  11   5  25     3148.67     3279.42    143.08 o
 -19   7  19     3150.19     2947.60    236.57 o
  -2  20   5     3150.96     3408.87    213.68 o
  -9   5  26     3151.68     3101.68    173.47 o
  -2  12  26     3152.10     3221.57    171.58 o
  -8   6  27     3152.97     3123.73    173.81 o
   8  10  23     3154.87     3191.35    170.81 o
  12  12   7     3156.25     3255.90    153.73 o
   2  14  19     3159.23     3336.08    138.21 o
 -12   4  31     3162.11     3385.49    226.32 o
 -10  14  15     3163.23     3074.19    480.99 o
  -2  14  22     3163.59     3270.49    171.04 o
  25   1   9     3163.86     2956.25    210.16 o
 -13   5  20     3164.61     3137.41    154.23 o
  12   4   3     3165.47     2991.28    109.02 o
  17  11  15     3166.69     3361.00    172.70 o
  12   2   3     3167.11     3111.38    101.46 o
  18  10  15     3167.43     3346.48    199.05 o
 -14  10   3     3167.43     3010.47    141.94 o
 -10   6  29     3168.02     3151.92    188.08 o
  17  15   5     3168.09     3541.18    285.81 o
 -12  14   3     3169.23     3009.77    209.44 o
 -26   6   9     3169.50     3207.54    375.99 o
   9   9  10     3170.66     3163.58    131.58 o
  16  12  10     3172.64     2912.22    219.34 o
  -8  10   2     3175.40     3069.58    102.82 o
   9  15  15     3175.49     2872.30    125.37 o
  -4   0   6     3175.58     3780.47    215.28 o
  15  13   4     3177.80     3330.01    181.25 o
   9   7  20     3178.98     3059.18    142.20 o
 -16   4  25     3180.34     3325.06    169.72 o
 -18  12  11     3181.47     3212.29    236.45 o
   6  14   3     3182.07     3247.67    154.24 o
 -13   9  24     3183.83     3102.59    226.90 o
 -21   3   3     3186.04     3297.70    141.58 o
  12   0  14     3186.19     3155.55    148.57 o
   1   5  19     3188.60     3164.69    115.36 o
   7  15   9     3188.97     3148.71    121.34 o
  10  14  13     3190.45     3460.37    140.22 o
   9   3  24     3194.05     3131.83    128.61 o
 -12   8  26     3194.22     3066.44    190.83 o
  15  15   6     3194.59     3413.61    186.93 o
  -4   0  26     3195.72     3194.49    228.95 o
   0   2   2     3196.58     3629.04    112.53 o
 -16   6   2     3199.08     3153.53    176.87 o
  -8  18   7     3199.39     3234.69    255.57 o
  -2  18   2     3200.87     3245.99    189.08 o
  -6   4  21     3201.72     3170.84    145.06 o
 -12  18   1     3205.48     3284.37    460.38 o
  25   9   3     3206.08     3190.10    243.52 o
 -27   3  10     3208.18     3077.95    188.80 o
  20   6  13     3208.63     3326.87    156.34 o
  18  14   8     3210.92     3194.42    637.61 o
 -13  13  17     3212.57     3180.81    225.13 o
  15  13  10     3213.03     3170.77    204.20 o
   8  12  22     3213.54     2920.17    152.52 o
  22  10   6     3215.07     3437.62    275.73 o
   2   2  29     3215.18     3246.97    182.75 o
   0  16   6     3220.26     3059.18    148.56 o
 -26   4  10     3220.51     3325.34    190.59 o
  -8  16   7     3221.28     3003.35    273.72 o
  22   6   6     3222.71     3173.42    192.59 o
  -7   1  14     3223.99     3253.46    116.61 o
   5   1   8     3226.08     3455.41     95.21 o
   6  10  24     3229.48     3155.34    169.76 o
   3   7  11     3231.00     3292.68    107.58 o
  -5   7  26     3238.42     2952.06    171.94 o
  -4   8  31     3238.44     3450.32    212.12 o
 -24   4   7     3238.65     2987.37    168.89 o
  18  10   2     3238.95     3309.57    157.13 o
  24   4   0     3240.14     3289.68    189.04 o
  12  12  21     3244.72     3257.23    180.30 o
 -25   3  11     3245.29     3049.83    181.27 o
  23   5  10     3246.36     3227.01    163.19 o
  -8   6  19     3248.75     3222.48    145.25 o
  15   7  20     3249.54     3290.72    162.65 o
   5  11  26     3251.31     3358.27    168.76 o
  -9   1  12     3253.26     3329.45    127.74 o
 -15   5   4     3253.59     3373.49    139.33 o
  14  14  14     3253.73     3353.46    173.28 o
  20   6   9     3255.50     3347.95    150.61 o
  21   7  16     3255.77     3474.67    185.73 o
 -18   8   2     3257.59     3628.83    200.61 o
 -15  15   6     3258.44     3280.19    308.00 o
  13   5   9     3261.23     3393.31    130.42 o
  -7  17   9     3262.12     3343.27    223.48 o
  10   6  27     3262.78     3263.30    167.54 o
   0   6  29     3266.16     3261.83    166.97 o
   2  12  19     3269.99     3165.11    146.78 o
 -11   7  26     3270.87     3422.41    199.70 o
  21   9   2     3271.05     3582.35    177.07 o
 -11   3   2     3273.78     3206.84    113.21 o
   3   5  28     3275.92     3389.54    166.88 o
 -11   1   1     3276.41     3238.53    101.42 o
  -4   4   5     3277.67     3183.19     87.13 o
  -1  13  22     3279.00     3232.32    161.69 o
 -10  16   8     3279.25     3261.21    282.61 o
 -16   8  17     3280.46     3150.46    219.67 o
   6   6  23     3282.10     3360.37    151.11 o
 -23   1   3     3282.44     3223.17    167.85 o
  -6  16  10     3283.22     3235.18    210.69 o
  17   3  26     3283.37     3395.82    205.77 o
  -3   7  27     3283.48     3319.41    156.06 o
   6  18  13     3284.57     3313.26    197.79 o
  15   1  15     3286.59     3275.51    129.97 o
  -2  14  20     3287.04     3326.66    149.12 o
  -1  15  24     3288.21     3830.15    184.14 o
  -7   3  18     3288.63     3322.06    132.80 o
 -15   7  24     3289.07     3247.18    183.90 o
 -14  10  27     3289.34     3440.20    308.45 o
  -9  19   2     3289.55     3246.76    356.03 o
  21  13   7     3290.05     3998.05    386.08 o
 -15   5  29     3291.59     3156.81    348.04 o
  17   9  18     3292.16     3385.42    168.53 o
  -7   3  24     3294.24     3341.88    154.33 o
  16  10  10     3295.16     3231.62    178.89 o
   0   4  28     3296.30     3121.92    156.75 o
  24   0   0     3297.10     3525.06    428.22 o
 -23  11   6     3297.74     3463.86    247.04 o
   8   4  30     3301.28     3530.99    179.25 o
  21   3   2     3304.31     3280.95    168.17 o
   0   4  10     3308.70     3252.27    115.54 o
  -6   6  23     3308.70     3195.61    146.62 o
  15   5   0     3308.86     3412.99    148.94 o
  13  13  14     3309.12     3458.55    154.20 o
  12  14   2     3310.83     3177.53    158.72 o
   4  16  10     3312.50     3335.25    164.77 o
 -28   2  12     3313.35     3262.74    204.96 o
  -1   9  13     3315.18     3225.55    118.61 o
 -11   5  32     3315.35     3109.36    206.28 o
  15  15  11     3317.29     3322.62    154.91 o
 -15  13  19     3319.15     3212.08    390.07 o
  26   4  12     3322.64     3082.70    179.44 o
  -9   7  32     3323.89     3466.44    219.67 o
 -20   0  10     3324.58     3388.70    201.10 o
   7   3  21     3324.94     3223.59    121.45 o
  27   1   7     3326.82     3520.17    235.99 o
  -6  16   3     3329.17     3351.58    187.84 o
  -5   7  30     3330.51     3382.77    178.49 o
 -11   1  10     3331.84     3318.50    123.76 o
 -13  11  21     3332.03     2952.55    242.38 o
   7  13   7     3332.16     3140.27    110.18 o
 -23   5   9     3333.28     3404.75    183.06 o
  14  14   1     3333.54     3450.39    165.20 o
 -25   5  17     3333.60     3245.99    203.76 o
   4   6  20     3333.70     3422.76    151.07 o
 -28   6   2     3335.51     3392.89    229.06 o
   2  16   4     3336.24     3422.41    162.72 o
  12   8  21     3336.46     3354.72    157.47 o
  10   0   2     3336.47     3376.98    114.58 o
  24   4   5     3336.67     3305.31    172.88 o
  13   7  23     3336.72     3430.15    152.57 o
  10  16  14     3338.32     3102.59    136.25 o
  -8  12  23     3338.86     3398.05    181.06 o
   7   7  22     3339.44     3014.03    172.46 o
 -12   2  17     3339.50     3293.66    138.51 o
   2  14   8     3339.73     3453.60    138.02 o
  19   7  10     3342.27     3439.22    164.92 o
  -3   5  34     3350.14     3367.77    193.35 o
   8   6  13     3350.67     3334.69    120.20 o
 -12  16   2     3353.82     3232.18    244.11 o
 -11   7  22     3354.22     3353.04    177.08 o
  15   3  10     3354.67     3493.52    135.65 o
   6   4  29     3356.26     3374.46    170.54 o
  12  16  12     3356.90     3403.63    152.58 o
 -21  11   2     3359.78     3594.56    230.64 o
  12  10  17     3361.91     3368.04    144.61 o
   4  16   6     3363.98     3153.18    148.86 o
 -10  14  19     3365.61     3772.09    228.08 o
 -14  16   4     3366.65     3064.00    241.17 o
  -2   6  29     3369.01     3656.39    180.53 o
   5  17   1     3372.91     3288.63    155.86 o
   6   0  18     3376.64     3303.36    136.73 o
  -1  17  18     3378.10     3764.14    188.62 o
 -21   7  22     3378.24     3493.73    273.90 o
 -20   4  25     3379.82     3130.22    254.29 o
  17   1  27     3381.44     3370.35    194.57 o
 -18  14   4     3381.91     3354.86    237.63 o
  -3   5  20     3382.32     3559.04    146.16 o
  19  15   3     3383.51     3314.45    217.53 o
 -12  10   7     3385.67     3616.96    181.98 o
 -25   7   4     3388.36     3637.90    208.14 o
 -10   6  15     3388.53     3333.64    119.14 o
  -2   8  13     3390.16     3239.29    135.47 o
 -19   5   7     3394.19     3328.76    162.20 o
  16  14   2     3396.53     3281.72    183.66 o
  21  13   8     3396.64     3684.86    461.33 o
  24   6  11     3397.49     3480.33    176.34 o
  22   0  14     3397.83     3466.65    338.19 o
  21   7   2     3398.25     3436.99    157.71 o
   7  11  15     3398.86     3424.15    138.81 o
   0  14   4     3398.94     3212.08    129.43 o
 -19   5  26     3402.04     3312.78    202.68 o
 -13   3  23     3403.37     3516.13    170.45 o
 -22  12  11     3404.20     3710.19    301.52 o
 -15  13   9     3404.29     3298.96    209.68 o
   2  12  25     3405.03     3470.84    175.13 o
   2  10  20     3409.65     3345.09    143.26 o
  -2  10   4     3410.05     3638.53    127.57 o
 -23   7   6     3410.37     3442.43    243.09 o
  -5  15   8     3410.51     3513.40    175.11 o
   8   0  24     3410.74     3246.41    159.75 o
  -7  15   9     3410.79     3315.15    149.99 o
  18  14  12     3412.87     3738.11    244.33 o
  14  10  18     3413.69     3345.09    153.54 o
 -10   8  23     3414.99     3410.19    183.92 o
  -4  16  17     3417.33     3596.87    161.33 o
   4  10  23     3419.25     3231.62    151.53 o
   0   0  28     3421.49     3425.34    214.88 o
  20   4   2     3423.97     3236.99    157.03 o
  13  15   7     3425.42     3461.07    154.91 o
   8  18   5     3426.34     3552.48    178.16 o
 -17   7  10     3427.02     3619.96    221.89 o
   8  10  21     3429.49     3389.47    167.10 o
 -12   0  30     3430.84     3340.20    902.08 o
  18  14   7     3432.11     3093.38    662.95 o
   3  11  29     3432.73     3310.19    174.60 o
  -4   8  21     3438.12     3286.19    172.54 o
 -18   8   4     3438.38     3301.33    164.79 o
 -20  14   8     3439.01     3493.03    294.34 o
  24   4   7     3439.06     3505.87    163.95 o
  17   3   0     3440.32     3282.28    124.63 o
 -19  15   6     3445.10     3299.59    285.59 o
 -28   0  12     3445.23     3228.34    253.33 o
   9   9   8     3446.24     3242.64    121.94 o
  -8  10  27     3451.29     3273.56    236.30 o
 -22   4  20     3453.83     3135.32    225.84 o
   4   8  31     3457.98     3538.81    210.24 o
  10   8  16     3458.07     3452.62    138.80 o
  -6   6  33     3463.03     3552.55    205.56 o
  -9   7  18     3464.01     3603.56    156.48 o
 -12   2   5     3466.33     3443.20    109.17 o
   3  11  28     3468.07     3420.94    172.59 o
  -8   6  29     3468.49     3449.06    198.32 o
  16   2   1     3470.39     3522.06    123.98 o
   5   3   4     3471.06     3645.16    115.29 o
 -21   3   4     3471.34     3508.66    148.75 o
  -1  17  11     3471.63     3308.59    179.33 o
   9   3  31     3471.83     3328.27    198.13 o
   7  13  16     3472.11     3342.09    141.34 o
  24  10   3     3472.27     3470.14    255.72 o
  20  10  15     3473.37     3906.36    203.49 o
  12   6  25     3478.97     3368.60    158.74 o
   1   5  30     3480.33     3565.18    185.67 o
  24   8   0     3482.63     3455.13    233.61 o
  17   1  19     3486.69     3655.14    169.59 o
  -1   5  32     3488.00     3354.09    180.80 o
  -1   9  28     3490.02     3443.41    167.49 o
   1   9  26     3490.25     3272.86    157.66 o
  21  13   3     3490.73     3609.36    260.89 o
  -7   9  22     3491.80     3459.67    169.42 o
  -7   5  30     3494.06     3382.42    241.51 o
   9  13  24     3494.42     3766.51    206.24 o
   0   8   1     3495.82     3756.46    112.00 o
 -16   4  14     3496.90     3758.55    218.82 o
  13  15   9     3498.65     3615.36    189.58 o
   2   4  17     3500.77     3554.58    124.68 o
   6  16  10     3501.87     3557.79    155.86 o
  16   6  15     3503.84     3443.34    159.35 o
   9   9  24     3504.40     3385.91    164.67 o
   0   6  16     3505.14     3493.10    125.62 o
 -16   2  22     3508.12     3612.22    152.62 o
  -5   3   4     3509.00     3309.84     99.21 o
   6  16   2     3509.24     3449.69    156.70 o
 -16   8   1     3511.25     3727.50    191.58 o
 -17   1  19     3511.75     3614.80    198.83 o
   3   9  23     3512.22     3492.19    149.54 o
  11   1  31     3512.82     3784.86    202.57 o
  10  16   7     3515.79     3774.61    164.53 o
 -18   2   4     3518.08     3710.19    152.22 o
  -9   9  13     3519.63     3722.76    157.14 o
 -14   2   7     3520.18     3715.08    155.36 o
   5   3  22     3522.26     3306.50    130.81 o
 -15   3  14     3522.39     3530.15    170.73 o
  -3   7   9     3522.87     3591.49    127.08 o
 -24  10   6     3524.82     3811.52    230.92 o
 -25   9   9     3525.83     3364.90    275.64 o
  -7   9  19     3528.37     3430.50    148.22 o
  15  13   1     3535.68     3376.63    155.02 o
 -20   4   4     3535.81     3662.32    164.66 o
  15   5   2     3537.52     3564.42    132.21 o
   3  11  23     3538.60     3391.77    163.95 o
  10   8   5     3539.39     3354.44    138.70 o
   2  16   6     3544.20     3451.65    186.68 o
  -5   7   2     3545.60     3266.58     95.32 o
  -1  13  10     3546.31     3464.83    113.42 o
 -19  11  16     3549.38     3321.78    427.65 o
 -16   4  21     3550.71     3528.55    178.96 o
  -5  13  25     3551.52     3616.82    189.07 o
   1  15  11     3551.63     3541.11    125.40 o
  -4  10  23     3553.21     3701.75    192.38 o
   7  13  19     3553.42     3529.66    172.31 o
   4  14   6     3559.21     3396.45    144.17 o
 -19  11   4     3560.30     3572.23    246.40 o
  12  14  15     3561.12     3668.81    155.95 o
 -15   9  17     3562.04     3501.54    200.14 o
  -4  10  30     3564.53     3528.69    211.19 o
  -3   1  35     3564.68     3662.04    189.33 o
 -26   6  10     3565.06     3845.58    252.14 o
   8   2  15     3566.80     3740.13    118.81 o
   3  17   2     3566.83     3515.36    160.52 o
   1  15   8     3568.71     3753.74    156.48 o
  19   7  19     3568.94     3886.75    190.18 o
  -4   6  21     3569.69     3626.59    163.68 o
  22  12   7     3571.32     3875.86    487.78 o
  -9   9  27     3572.57     3590.86    195.04 o
  22   8  14     3574.22     3854.23    204.38 o
  21   5  12     3576.83     3588.28    166.98 o
 -12   4  12     3578.00     3853.25    166.63 o
  -1   3  26     3578.18     3559.60    178.15 o
 -14  12  22     3578.75     3428.90    278.95 o
  -1  13  25     3587.66     3618.29    180.76 o
  27   1   5     3590.58     3611.03    244.40 o
   3   3  30     3593.77     3587.72    198.56 o
   0  12  24     3595.54     3693.24    173.42 o
   2   6  17     3595.67     3586.26    139.81 o
  -9   1  31     3597.06     3654.72    191.48 o
  -4  10  27     3598.29     3314.17    179.18 o
 -10  18   9     3602.37     3485.14    278.92 o
  -9  13  15     3605.23     3211.31    218.87 o
  -9  17   2     3608.87     3751.37    236.89 o
 -18  10  21     3609.20     3957.72    289.81 o
 -11  11  16     3609.43     3603.63    219.25 o
   8  18   1     3609.66     3699.38    177.07 o
  -7   7  17     3609.72     3556.74    144.31 o
   0  14   6     3613.68     3603.56    150.56 o
 -21  13  11     3617.16     3488.00    335.49 o
   4  10  14     3619.34     3657.44    122.16 o
  15   3  16     3621.76     3632.25    149.34 o
 -20  14   7     3623.24     3780.33    373.42 o
  -9   7  24     3624.31     3397.84    210.95 o
 -14   4  17     3626.91     3748.02    188.70 o
  23  11   7     3631.12     3504.89    292.28 o
 -18   2  10     3632.46     3547.88    149.30 o
 -14  14  15     3641.71     3867.84    254.00 o
 -24   8   1     3642.56     3561.21    199.08 o
  16   4   4     3642.61     3883.26    150.09 o
  -9   7  27     3643.44     3889.26    210.96 o
 -14  12  19     3644.67     3865.88    336.57 o
   6  10  26     3647.37     3650.46    183.46 o
 -10  14  20     3647.70     3519.20    225.38 o
   2  14  20     3650.08     3588.35    147.50 o
  -4   2   5     3651.73     3542.09     91.73 o
  12   2  21     3653.12     3538.18    135.21 o
   7  11   4     3660.52     3650.74    140.57 o
 -12   2  30     3660.67     3647.11    268.23 o
 -23   5  16     3663.23     3368.67    192.42 o
  -8  16  12     3664.87     3684.58    201.07 o
 -17   9  24     3665.98     3891.77    286.43 o
  -8   2  17     3666.88     3613.26    136.74 o
   8  16   6     3667.43     3631.62    166.03 o
 -14  12  24     3671.19     3583.33    278.33 o
 -11   9  28     3672.22     3743.97    221.13 o
   3   1  31     3672.61     3516.34    187.85 o
   1  17   1     3677.53     3657.02    167.30 o
 -18  16   5     3680.61     3990.03    256.03 o
  12  16   3     3689.43     3614.87    167.97 o
  -5  13  24     3690.24     3829.18    182.71 o
  17   5   1     3690.43     3574.88    145.94 o
   9  19   6     3691.40     3713.13    212.32 o
   6   8  31     3691.43     3836.92    225.94 o
 -10  18  11     3692.81     4107.68    294.75 o
 -25   7   6     3693.22     3868.74    212.77 o
  23   7   2     3694.65     3821.50    205.84 o
   9   7  24     3698.73     3600.84    160.33 o
  15  15   7     3699.90     3768.95    199.00 o
 -18   4  28     3705.18     3621.29    240.06 o
   4  18  15     3706.35     4033.15    240.93 o
   1   7  32     3713.85     3828.41    241.13 o
   5   9   3     3714.70     3728.13    118.32 o
   5   5  24     3715.98     3684.51    145.26 o
   4  12   5     3718.16     3782.91    123.90 o
 -12   2   9     3718.88     3860.44    173.83 o
  -7  15  17     3719.04     3540.76    202.76 o
   6  12   4     3719.29     3650.74    137.66 o
 -10  10  19     3719.85     3691.77    171.07 o
  19  11  11     3725.10     3855.41    191.49 o
   2   4  28     3725.11     3800.91    173.94 o
 -23   3   3     3725.87     3764.21    160.82 o
   0   2   9     3728.15     3956.46    120.74 o
  12  16   0     3731.96     3299.66    342.01 o
  -3  11   1     3731.98     3570.28    148.37 o
 -22  12   4     3732.98     3713.54    254.03 o
  10  10  11     3733.03     3524.71    126.61 o
  -3   5  15     3738.74     3706.71    138.13 o
  16   8  15     3741.05     3957.02    265.73 o
  23   7   8     3741.24     3706.64    173.20 o
  12   8  27     3742.74     3703.91    181.43 o
   5   7   0     3742.81     3798.54    107.11 o
  21   7  19     3743.15     3825.83    197.45 o
   5   7  29     3743.62     3638.39    257.96 o
  16   8  18     3744.57     4013.96    177.40 o
   7  17   6     3746.17     3906.92    179.09 o
  -8  14  10     3747.06     3343.83    201.86 o
  -1   5   4     3747.55     4095.26    101.47 o
   4   6   9     3749.84     3618.71    105.59 o
  -2   2  18     3751.23     3878.65    136.30 o
  -1   9  27     3753.36     3702.31    170.99 o
 -16  12  10     3753.39     3300.01    262.37 o
   3   1  29     3754.28     3803.98    185.66 o
 -25   7  12     3757.16     3718.22    253.66 o
 -23   9  10     3758.92     4034.13    289.57 o
 -13   9   8     3759.16     3719.55    192.44 o
  25   3  13     3759.27     3735.04    201.46 o
  25   3  15     3767.45     3849.97    241.54 o
  13   3   8     3768.58     3909.22    142.61 o
 -20   8  17     3769.61     3850.11    382.27 o
  -3  13  25     3769.89     3840.69    193.15 o
  -5  13  13     3770.31     3714.87    190.44 o
  11   9  22     3771.86     3885.84    186.39 o
 -14  14   5     3778.26     3620.66    227.44 o
 -12  10  26     3779.06     3798.96    234.82 o
 -12  10  17     3779.50     3650.81    193.35 o
  -1   5  26     3781.10     3804.40    166.30 o
  -2   4  31     3781.59     3973.63    187.70 o
 -15   5  22     3788.77     3776.42    187.03 o
   5   5  23     3789.48     3595.47    138.81 o
  -1   7  26     3789.64     3818.50    171.86 o
  19   7  16     3791.39     3521.08    177.03 o
  -3   1  10     3792.42     4269.86    140.09 o
  -8   8  23     3792.74     3705.45    169.77 o
  15   1  21     3794.64     3781.86    161.74 o
  11   5  24     3794.93     3868.05    154.65 o
   7  13  25     3796.12     3871.05    224.61 o
 -14  10   9     3797.14     4052.90    217.43 o
  19   1   0     3798.97     3580.95    148.08 o
  13   3  22     3799.74     3973.28    163.23 o
  11  15  11     3800.20     3779.70    165.74 o
  -3  13   6     3800.84     3877.05    167.40 o
   4  12   6     3801.29     3869.37    116.93 o
 -26   8   4     3801.92     3508.94    198.62 o
   6  12  20     3802.02     3838.53    167.57 o
   2  20   3     3802.17     4048.99    300.48 o
  -3   7  26     3803.86     3751.72    163.68 o
  16  14   8     3803.93     3762.04    224.28 o
   8  12   7     3810.87     4061.00    135.04 o
   1  11  20     3814.65     3868.67    167.91 o
   5   3   9     3816.44     4200.84    150.83 o
  11  17   1     3817.33     3625.27    287.49 o
 -17   9   5     3818.81     3670.77    225.80 o
  -3   3   6     3822.15     4017.73    115.56 o
  -2  16  16     3825.14     3799.24    174.37 o
  12  12  19     3826.01     3956.32    175.71 o
   9   3   0     3828.14     3996.73    144.50 o
 -11   3  18     3828.77     3906.71    170.53 o
 -10  10   7     3829.08     3766.86    204.09 o
 -14   6  21     3831.05     4052.07    191.73 o
  -5   1   3     3837.40     3883.75    101.43 o
  14   6  11     3838.13     3827.15    164.57 o
  10   8  17     3840.18     3847.39    151.60 o
  -1   3  12     3840.49     3878.30    129.41 o
  -4  20   5     3846.03     4030.50    227.28 o
  -9  13   1     3847.71     3908.45    150.79 o
  13   9  24     3848.81     4029.66    196.25 o
 -10   8  22     3849.06     4101.75    198.57 o
 -22  12   1     3851.36     4215.01    261.20 o
  14  16   1     3852.35     3888.70    220.43 o
   0   2  34     3852.59     4002.73    270.08 o
  -6  10  26     3853.12     3877.26    213.69 o
   6  10   9     3855.86     3608.80    121.11 o
  13   5  22     3857.25     3804.82    152.61 o
   1  11  14     3858.69     3795.12    139.38 o
 -20  10  10     3859.22     3904.05    271.14 o
  26   6   3     3859.63     4021.29    222.33 o
  14   2  19     3862.23     3891.77    152.51 o
  -9   7  31     3865.21     3841.67    225.29 o
   7   9   7     3870.21     3750.11    126.82 o
  10  16   6     3870.43     3966.44    187.78 o
 -17  11   4     3871.39     3832.46    175.35 o
 -14  14   9     3873.08     3743.69    234.81 o
   8   8  28     3874.31     3868.05    180.40 o
 -17   9  20     3874.52     3910.06    267.09 o
  -9  15  17     3874.60     4077.89    295.01 o
 -23   7  16     3883.48     3867.14    215.49 o
  22   8   8     3884.58     3974.95    210.96 o
 -17   7  24     3887.37     4055.69    245.44 o
 -18  12  15     3888.22     3744.60    256.96 o
  -5  15   5     3890.13     3744.25    184.62 o
   5   9  30     3891.26     4002.66    212.74 o
 -18  14  14     3892.60     3977.26    264.48 o
 -25   1  19     3893.81     3893.80    208.80 o
 -13   9  21     3895.74     3707.96    228.00 o
   5   3  28     3899.40     3920.80    195.82 o
 -16  16   7     3900.29     3911.38    264.20 o
 -17   7  20     3903.49     4065.67    259.05 o
  16  14  14     3904.32     4034.97    195.53 o
 -24   8  13     3905.35     3860.30    295.10 o
  -8   0  22     3905.85     3708.24    178.28 o
  18  12  12     3906.13     4009.15    234.05 o
 -20   8  13     3906.81     3718.08    261.91 o
 -25   9   4     3907.56     3835.88    228.02 o
  17   1   2     3909.45     3784.44    144.51 o
   8  12  16     3909.90     3665.18    148.54 o
   7  13  23     3911.18     4082.56    204.37 o
  14  10  19     3913.08     3908.73    172.53 o
 -15   3  31     3913.69     3955.69    322.19 o
  -2   4  17     3914.01     3828.48    139.16 o
 -10  12  22     3917.78     3764.97    181.89 o
 -10   6   4     3921.18     4027.85    127.46 o
  14   0  26     3921.51     3991.77    234.86 o
 -13   1   2     3926.48     3801.12    123.90 o
  17   5  18     3926.94     4059.88    177.52 o
   6   6  29     3927.76     4037.27    193.38 o
   1  19   4     3929.24     3945.92    252.32 o
  -9  15   5     3930.13     4101.68    288.03 o
   5  13  25     3933.94     3998.61    210.88 o
   2  14  25     3936.14     4067.14    203.60 o
  22   8   6     3938.10     3684.03    185.88 o
 -21   7   4     3938.37     4166.65    426.70 o
 -22   6  19     3938.46     4213.13    260.41 o
 -10   4   3     3943.64     4267.84    147.54 o
  -1  13  23     3944.65     3886.40    182.96 o
  -5   7  31     3947.94     4054.30    182.23 o
  -4   2   3     3949.55     4115.22    108.11 o
  -5  17  18     3951.46     4148.86    239.54 o
  19  11  12     3952.74     3935.39    194.80 o
   0  18   0     3954.74     4263.30    340.65 o
 -27   5   8     3955.18     4110.89    225.71 o
   6   8  25     3956.40     4128.62    199.34 o
   1  17  14     3959.78     4012.08    229.09 o
 -12   4  32     3959.93     3981.10    248.11 o
  -9   3  26     3960.95     3913.13    177.09 o
  10  12  14     3961.55     3780.19    140.67 o
   3   9   0     3964.09     3921.64    130.11 o
   3  17   9     3967.91     3935.60    194.80 o
   0   6   7     3971.89     3905.31    106.31 o
 -18   6   1     3973.37     4161.91    190.38 o
  -3   1  18     3973.99     4107.89    157.55 o
  16  10  15     3977.67     3885.77    182.39 o
  14  12  14     3978.75     4127.85    186.55 o
  -8  12   5     3980.92     4074.54    198.87 o
   7  13   9     3981.85     4037.20    135.47 o
  13   7   8     3983.37     3920.80    129.54 o
  -8   2  21     3989.27     4044.53    150.96 o
 -20  12  17     3989.59     4205.10    372.59 o
   3   5  24     3991.21     4008.80    192.90 o
  -4  10  20     4001.18     4079.84    213.90 o
 -19   3  13     4003.24     3913.82    189.38 o
   4   4  31     4005.21     3916.68    190.24 o
   1   3  20     4005.42     4052.97    148.96 o
  19  13   0     4005.67     3990.52    191.34 o
  -6   2  34     4008.07     4145.51    225.47 o
  20  12   0     4009.98     3953.25    205.75 o
  16  12  17     4010.17     4152.55    194.10 o
  -2  14  19     4014.64     4184.79    167.55 o
  10   8   9     4018.76     4179.28    155.67 o
  24   8   5     4019.10     4148.79    296.43 o
  15  13   0     4022.14     4136.78    174.63 o
   4   4   3     4025.96     4002.31    114.99 o
   6  10  25     4026.95     3948.09    208.62 o
   0   6  28     4029.65     3779.07    181.88 o
  18   4   1     4029.91     3981.86    161.94 o
 -10  12  18     4033.01     4172.02    222.58 o
  -1  15  23     4038.51     4056.95    184.23 o
  12  14   6     4045.05     3834.20    183.28 o
  18  10   7     4045.86     4194.98    216.61 o
  19   5  12     4048.48     4102.59    169.65 o
  -2  14  16     4051.73     3839.92    147.97 o
  20  12  10     4053.55     4497.22    236.11 o
  19  13  12     4053.72     4553.25    260.89 o
  19   5  11     4054.22     3798.61    159.53 o
  -5   9  28     4054.27     4181.44    198.59 o
  -3  11   4     4055.34     4122.48    145.10 o
  13   5  18     4055.63     3925.62    147.73 o
  -7  15  21     4057.72     3895.96    196.40 o
  21   5   3     4058.39     4214.45    182.15 o
  -9   3   7     4060.00     4285.42    134.55 o
  -7   9   2     4060.58     4013.47    120.87 o
  -2  10   1     4060.73     3988.91    123.78 o
 -21  13   7     4064.93     4019.20    293.42 o
  16   8  22     4065.12     3979.07    180.06 o
  11  11  17     4066.93     4057.44    167.46 o
  11  15  16     4069.13     4341.18    172.19 o
 -12  12   4     4069.40     4100.70    314.04 o
   4  12  14     4069.55     3942.64    143.03 o
   8  12  26     4069.58     4285.91    199.46 o
  13  15  14     4074.18     4409.01    183.20 o
  -2  10  21     4074.64     3952.69    171.08 o
 -10   2   1     4075.30     4574.75    159.73 o
  -8   4  17     4075.52     3833.71    133.97 o
   6  14  10     4078.38     3969.93    135.56 o
  -6   6  19     4079.48     4163.44    158.88 o
 -12  10   3     4081.99     4241.81    155.79 o
   3   1  23     4085.32     4133.43    166.79 o
  -2  16   9     4085.36     4270.56    189.83 o
  19  13   9     4089.08     4468.19    528.02 o
 -23   9   4     4090.37     4450.60    230.41 o
   6  14  20     4090.79     4303.78    179.04 o
 -11   7  12     4091.33     4027.50    176.60 o
 -11  15   6     4096.24     4169.72    261.32 o
  18  12  14     4097.25     4171.81    226.81 o
   8  14  21     4098.47     4443.83    194.88 o
 -21   9  14     4100.46     4433.08    241.75 o
  -9   5  33     4101.03     4154.79    238.67 o
  -4  16  16     4101.38     4141.81    188.04 o
  19  13  10     4101.95     4209.22    264.52 o
 -12   8   6     4102.23     4062.39    156.28 o
  13  17   8     4107.01     4536.09    198.04 o
  -1   3  27     4108.52     4218.64    200.21 o
 -27   5   1     4112.33     4044.46    230.79 o
  -2  12  19     4115.65     4134.20    170.64 o
   7  13  18     4116.41     4143.97    181.19 o
   1  15   3     4116.87     4127.50    158.11 o
  -7  13  20     4119.17     4009.92    188.68 o
  14  10  17     4123.07     4313.41    210.60 o
  20   6   3     4123.94     4132.04    164.30 o
 -14  10  17     4124.36     4087.03    212.46 o
 -25   3  17     4124.51     4299.73    217.19 o
 -13   1   3     4124.97     4310.13    128.45 o
   9  15   5     4125.09     4111.59    155.98 o
   7   7  10     4125.30     3932.46    139.34 o
  19  15   4     4125.93     4505.24    289.65 o
  13   3  17     4130.91     4100.77    151.01 o
 -12  12   1     4134.78     4302.38    155.06 o
  -8  14  24     4137.57     4185.07    184.66 o
  -5  17   2     4142.29     3980.54    183.98 o
  -6   6   5     4142.31     4268.95    220.93 o
  -8  12  10     4143.67     3879.77    206.16 o
  21  11   9     4144.32     4090.38    231.61 o
  -7   1  11     4148.46     4200.64    146.64 o
  -6   6  32     4152.44     4332.60    222.97 o
  11  11  13     4154.79     4240.62    148.83 o
  21  11   3     4157.72     4023.52    259.31 o
 -18  12  12     4158.28     3846.55    268.61 o
  15   7   6     4160.63     4187.52    135.78 o
  -6  10  17     4161.29     4007.12    207.57 o
 -15   7  16     4162.68     4049.48    232.29 o
   8  10   7     4169.06     4049.34    157.71 o
  -6  10  11     4172.57     4171.26    155.18 o
 -12   8  13     4177.75     3990.38    187.91 o
  -6  18   3     4178.09     4267.42    196.90 o
   5  19   8     4185.74     4377.82    218.21 o
   0  14   5     4186.28     4188.77    155.81 o
 -12  14  16     4186.45     3991.77    253.36 o
  22   4  14     4190.56     4216.34    196.93 o
  16   8  10     4194.33     4243.06    174.58 o
  -2  14   8     4196.87     4311.03    174.20 o
 -22   6   7     4196.94     3974.81    264.70 o
 -12   4  17     4197.02     4257.58    170.80 o
   5  13  17     4199.32     4167.35    162.43 o
 -24   6   7     4200.38     4296.94    250.12 o
  -4   8   9     4203.05     4358.42    132.20 o
   5   9  27     4204.93     4116.75    197.27 o
  23  11   1     4208.04     3921.01    271.84 o
  15   7   9     4209.65     4160.44    147.72 o
   6   4  32     4209.93     4152.55    201.90 o
  16  10   4     4213.06     4009.08    171.98 o
  11   1  14     4213.92     4068.53    124.47 o
  -3  11  10     4216.17     4378.65    153.40 o
 -10  16  12     4216.55     4007.75    280.56 o
  14   0  20     4217.74     4093.73    188.21 o
  12  10   0     4222.60     4195.61    161.00 o
  10  12  23     4226.31     4216.82    198.21 o
  18   6   1     4227.31     4362.67    180.66 o
   2   8  32     4227.39     4108.45    210.01 o
 -24   8   3     4233.85     4436.43    225.83 o
  14  10  14     4234.69     4136.43    188.90 o
   0   6  30     4236.63     4070.00    200.30 o
 -10  16   9     4237.30     4181.93    374.91 o
   8   6   5     4239.32     4156.95    163.72 o
   3  15   2     4240.17     4257.09    178.64 o
  -8   2  11     4241.85     4509.08    147.12 o
  17   1   0     4242.80     4380.54    145.81 o
 -22  10  14     4242.92     3750.32    284.97 o
  11   9  17     4243.00     4297.91    162.39 o
  13   3   6     4243.42     4280.61    168.23 o
   4  14  21     4246.50     4534.34    188.63 o
   3   7  18     4247.41     4033.43    156.72 o
   4  10  21     4248.98     4053.32    166.33 o
  -4   6  26     4250.31     4404.26    189.12 o
 -15  13  21     4251.92     4594.01    377.40 o
  -4  10  18     4254.12     4532.25    200.47 o
   3  17   0     4255.56     4203.64    185.37 o
 -11  13  16     4260.45     4119.34    297.70 o
  -1  15  18     4266.91     4344.46    158.17 o
   0   8  10     4268.08     4249.00    131.51 o
   8  10  16     4268.39     4149.76    162.58 o
  -3   7  29     4270.96     4444.32    194.24 o
   9  17   3     4272.12     4236.09    194.99 o
 -18  10   5     4272.46     4708.94    275.27 o
 -12   4  11     4273.33     4254.93    182.34 o
 -25   9   6     4278.55     4385.98    255.57 o
 -14  14   4     4278.62     4153.46    257.95 o
  -3  11  27     4279.74     4020.87    192.75 o
  -3   7   4     4281.57     3978.23    108.42 o
  29   1   3     4285.03     4435.25    284.90 o
   5   1   0     4285.28     4411.66    107.07 o
 -19  15   2     4290.69     4646.34    437.81 o
   1  13  26     4292.89     4258.35    201.98 o
  -4  12  27     4295.34     4362.25    212.78 o
  23   5   8     4295.67     4172.58    182.38 o
   8  18   3     4296.53     4443.13    196.95 o
  14  16   7     4297.23     4366.23    194.70 o
  11   7  22     4297.70     4026.94    175.68 o
  -7   3  12     4299.52     4185.42    143.52 o
  21  11  13     4299.64     4263.30    276.57 o
   9  15  20     4302.39     4570.70    196.82 o
  -8  12  13     4302.95     4382.07    238.34 o
 -12  16   1     4305.34     4422.13    245.20 o
   4   8  17     4305.86     4149.13    154.12 o
 -26   6   4     4305.99     4036.43    219.45 o
  -6   4  27     4306.31     4034.62    187.52 o
  25   3   6     4307.12     4508.87    204.84 o
  -7  15  16     4307.65     4449.62    198.52 o
  18  12   8     4308.87     4185.63    260.87 o
  19   9  13     4310.54     4218.64    194.92 o
   7   7  26     4311.17     4456.32    184.46 o
  -5  17   7     4311.43     4463.30    249.26 o
 -24  10   7     4313.63     4476.42    311.71 o
  23   5  17     4314.08     4269.02    215.35 o
 -16  10  20     4314.70     4413.34    289.25 o
  16   8   1     4316.92     4427.29    241.25 o
  -8  16   6     4316.99     4113.96    274.50 o
  -7   3  28     4317.29     4356.46    212.29 o
  22   0  20     4319.65     4566.51    283.46 o
   9  17   8     4319.80     4382.07    199.91 o
  -6   6  25     4321.97     4259.04    206.70 o
  -6   4  23     4322.48     4297.01    184.25 o
   1  13   7     4324.08     4330.08    152.00 o
 -19   9  12     4326.51     4444.67    285.97 o
   3   7  24     4329.74     4429.53    195.67 o
   1  11  10     4331.10     4280.19    123.64 o
  22   4  18     4336.07     4403.29    214.48 o
  17   7  19     4339.58     4083.89    170.16 o
   0   6  23     4339.97     4215.57    163.13 o
 -16   0  14     4340.44     4343.34    265.75 o
   3   5  23     4340.64     4229.11    148.69 o
  25   9   0     4340.80     4616.76    246.70 o
  15   9   6     4340.85     4364.00    164.64 o
  10   8  13     4341.12     4217.80    151.25 o
   5   3   3     4347.31     4368.40    126.39 o
   1  13  27     4349.58     4440.13    209.59 o
   6   0  12     4352.24     4243.90    131.94 o
 -14  16  13     4352.99     4534.34    277.38 o
 -22   8   5     4354.23     4654.72    388.57 o
   2   0  26     4354.43     4272.16    334.97 o
  22  12   2     4356.58     4721.78    341.99 o
   2   0  28     4356.88     4384.38    244.58 o
 -24   6   9     4362.85     4325.06    255.48 o
 -25   5  13     4365.61     4289.61    220.85 o
  11   3  25     4366.17     4230.50    174.09 o
   4   8  25     4367.01     4225.27    187.21 o
  19   7  13     4370.93     4532.74    199.47 o
   5  19  10     4371.35     4457.16    259.54 o
  -6  18   9     4372.38     4476.49    260.96 o
  13  13   7     4372.53     4423.32    216.61 o
 -18   4  23     4376.73     4377.33    216.49 o
 -18   8   9     4377.16     4314.38    171.99 o
 -17   7  18     4377.49     4475.65    249.11 o
 -18   2  24     4381.60     4275.72    205.11 o
  23   9  13     4381.99     4548.02    214.96 o
  18  14   1     4382.35     4610.54    233.88 o
  11   7  25     4383.02     4570.91    191.54 o
 -26   0   2     4384.22     4142.44    407.66 o
 -25   9  12     4385.00     4891.77    338.52 o
   4   4   5     4385.84     4755.83    137.00 o
  -5  15  12     4386.80     4383.33    165.56 o
 -21   9   7     4390.58     4298.19    276.10 o
   3  19  10     4391.73     4784.73    254.68 o
  13   7  14     4393.84     4447.95    174.14 o
 -21   9   4     4397.43     4537.13    255.45 o
  12  14   0     4402.83     4199.94    185.37 o
  -6   8  22     4406.62     4234.34    193.77 o
  10  14  19     4406.62     4818.92    198.13 o
  -9  15   2     4408.36     4557.02    225.90 o
 -12  10  19     4411.93     4372.37    249.12 o
   2  14   6     4414.70     4315.15    155.06 o
 -20   6  13     4418.40     4460.37    269.60 o
   3  11  25     4418.49     4536.43    188.28 o
  -3  19  10     4422.74     4562.18    265.55 o
 -10  10  29     4425.32     4332.46    250.95 o
  -8  16  11     4425.39     4638.95    302.78 o
  14  10  20     4431.41     4542.72    187.42 o
  12   4   7     4431.96     4558.28    140.44 o
   3  15   1     4432.74     4478.51    171.57 o
 -21   7   8     4434.80     4539.09    268.81 o
  11  11   6     4437.92     4362.04    174.17 o
 -22   4  18     4440.02     4286.19    228.73 o
  -2  18   9     4441.09     4492.05    201.92 o
 -14  14   3     4443.45     4753.18    262.02 o
 -10   4   7     4444.55     4665.53    140.98 o
  25   7   3     4446.29     4479.77    229.17 o
 -13  13  11     4449.53     3977.47    252.58 o
  -2  12  15     4452.49     4286.54    153.01 o
 -10  10  22     4452.64     4344.25    211.51 o
  -8   0  30     4453.94     4701.82    295.72 o
  -6   4  25     4456.22     4416.62    199.96 o
 -11  13  23     4463.22     4252.21    251.38 o
 -14   8  15     4465.68     4347.11    208.22 o
   6  16  16     4470.25     4549.21    184.00 o
   8   8   1     4471.51     4228.83    131.45 o
  27   3   5     4473.95     4692.75    293.93 o
 -20   8  11     4474.56     4368.12    328.22 o
  11   9  24     4476.31     4514.73    218.56 o
  20  12  13     4476.46     4913.69    258.32 o
  27   5   5     4476.57     4693.31    242.42 o
  12   2   8     4477.33     4544.39    145.05 o
   1   7  30     4477.92     4255.97    195.98 o
  10  18   1     4478.47     4618.57    243.47 o
 -10   6  21     4478.86     4449.48    174.00 o
  16  10  16     4479.09     4446.34    181.26 o
  -6   2   5     4479.53     4656.25    119.89 o
  14   8  24     4480.57     4406.15    184.27 o
  13   7  22     4480.92     4415.43    182.56 o
  -3  19   4     4481.88     4652.97    235.64 o
 -22   2  24     4481.94     4621.78    277.36 o
   6   4  30     4484.47     4501.68    203.34 o
 -14  14  19     4487.12     4172.09    283.97 o
  18  14   6     4489.26     4620.11    760.08 o
  -5   5  16     4492.76     4588.84    174.02 o
  11   1   4     4496.65     4498.89    128.20 o
  -2   6  31     4497.55     4723.73    215.15 o
  20   4  13     4498.30     4400.01    188.27 o
  -5   7  28     4502.39     4718.15    209.51 o
  11   7  24     4503.43     4680.33    182.31 o
   0  10  27     4504.34     4511.31    194.06 o
 -25   7   1     4504.74     4585.07    245.58 o
  -2  12  28     4505.34     4455.21    211.30 o
   2   4  29     4510.54     4710.34    202.10 o
  -1   3   2     4511.53     4946.20    121.90 o
  15  11  20     4514.42     4576.56    193.39 o
  11  13  21     4515.74     4632.67    223.85 o
 -12  14  19     4518.71     4827.85    356.48 o
   6  12  25     4520.82     4527.78    205.69 o
 -15   5  12     4526.63     4386.75    203.69 o
 -13  15   1     4527.28     4588.14    304.49 o
  14  12   1     4527.57     4595.26    178.21 o
  -9  19   6     4530.16     4749.48    493.78 o
  14  12  19     4532.63     4738.11    221.07 o
  -2  16  14     4532.78     4452.48    185.25 o
  12  10  25     4532.90     4652.49    210.40 o
 -29   3   3     4532.94     4290.80    286.43 o
  12   4  15     4533.03     4441.88    157.57 o
 -22   8   1     4533.21     4691.01    221.46 o
  -8  18   1     4533.79     4320.17    224.84 o
   1  17   4     4534.60     4702.94    181.87 o
 -13  13   8     4535.19     4520.04    239.46 o
 -17  13   9     4536.33     4396.31    337.97 o
 -11   7   6     4543.45     4765.53    163.94 o
 -13  11  17     4544.01     4496.52    253.18 o
 -21  13   2     4547.67     4848.30    282.70 o
  -2   2   5     4548.23     4311.38    106.73 o
  22   2  18     4549.02     4441.04    212.24 o
  24   4   4     4549.20     4674.05    220.68 o
   4   4  25     4549.24     4347.74    174.11 o
  20   8  10     4549.91     4304.68    209.89 o
   4   6  19     4550.78     4511.45    184.37 o
  -8  14   4     4551.27     4620.52    247.63 o
 -24   4  15     4551.77     4735.53    232.51 o
  -9  13  21     4553.65     4620.18    204.71 o
   3  13  19     4555.35     4644.67    187.66 o
  -9   3  28     4558.31     4591.56    233.82 o
   8   2  23     4559.45     4422.69    155.24 o
 -13   3   8     4561.59     4380.89    174.59 o
  -7  17  16     4567.76     4557.37    245.60 o
  17  15   8     4569.91     4424.92    283.25 o
   3   7  30     4572.81     4661.77    239.36 o
  -1   7  24     4576.10     4503.50    171.49 o
  20   8   1     4576.67     4896.59    220.77 o
  -5  13  27     4577.28     4567.42    222.39 o
  14   4  19     4578.92     4591.98    160.94 o
  15   5   6     4578.93     4608.80    185.89 o
  15   3  14     4581.18     4417.38    173.37 o
 -20  12   2     4581.90     4718.29    267.07 o
  -8   6  16     4583.81     4475.37    153.23 o
  -3  17   4     4586.32     4647.11    195.07 o
 -18  12  18     4586.96     4138.46    368.79 o
   9   5  24     4587.88     4560.79    166.77 o
  22   8   7     4588.24     4584.31    209.37 o
  -5  15  19     4588.56     4487.87    178.18 o
 -12   6  31     4595.32     4960.37    292.16 o
  23   5   2     4595.73     4466.44    206.22 o
  12  14  18     4597.19     4699.03    194.26 o
   7  19   6     4598.42     4963.51    219.17 o
   7  11  13     4601.11     4350.53    151.85 o
   7   7  12     4603.34     4614.31    137.59 o
   4   8   3     4605.80     4342.16    121.58 o
   1  15  14     4607.03     4588.00    152.99 o
 -13   9  22     4610.17     4369.51    290.09 o
  16   6  11     4611.49     4719.48    178.66 o
 -17   5  10     4612.90     4324.22    233.80 o
  15  11  10     4614.18     4673.42    197.27 o
  -3  15  13     4614.23     4779.49    174.87 o
  -2   2  15     4618.98     4834.20    166.47 o
  10  18   7     4619.45     4943.76    231.17 o
 -13  17   2     4621.34     4679.14    462.66 o
 -24  10  12     4623.06     4564.63    320.85 o
 -13   7  28     4624.83     4742.99    243.89 o
   1  13  20     4625.01     4790.10    193.15 o
  13  17   2     4627.55     4848.37    266.54 o
  14   2  24     4627.63     4461.91    187.38 o
  23   9   1     4628.11     4508.94    230.65 o
 -16   8  27     4628.27     4862.95    708.88 o
   1   9  30     4630.58     4605.10    237.04 o
   8   8  29     4633.15     4868.54    230.65 o
   6  10   6     4634.91     4683.82    169.72 o
 -22  12   8     4635.03     4343.27    314.34 o
  17  13   6     4636.93     4784.17    437.42 o
 -17  13  17     4637.26     4405.38    263.68 o
   1  19   0     4641.90     4583.47    266.83 o
  20  10   9     4644.58     4872.02    212.08 o
 -21  11  17     4647.39     4643.34    338.99 o
 -15   1  23     4649.21     4584.72    203.09 o
   6  12   7     4656.93     4733.64    141.67 o
  11   5   4     4662.08     4497.57    136.56 o
   3   9   2     4667.85     4618.57    129.87 o
  17   5  14     4672.19     4548.51    172.18 o
 -21   7   7     4672.35     4980.54    279.35 o
  -1  19  12     4674.37     4976.14    290.56 o
  -7  13  22     4675.07     4571.12    205.45 o
 -16   2  20     4677.19     4822.97    203.76 o
  -2  14  10     4677.40     4654.09    146.51 o
  14   8  18     4680.36     4371.54    179.30 o
   3  17  18     4680.77     4638.11    231.86 o
 -15  15  16     4681.17     4489.61    320.08 o
  17   5  25     4683.56     4446.34    188.03 o
   0  12   4     4686.56     4616.97    136.53 o
  15   7  10     4688.16     4622.34    190.59 o
   9  13  21     4688.29     4830.29    220.95 o
  -9   3   8     4689.52     4650.88    145.24 o
  16  12  16     4694.49     4597.98    207.36 o
 -16  10  19     4697.70     4297.29    279.06 o
  24  10   4     4699.20     4446.90    314.71 o
  -1  11   7     4699.53     4741.04    131.69 o
  -5   9   6     4703.14     4934.55    183.92 o
 -22  12   2     4705.29     4902.17    278.13 o
 -15   9  18     4705.92     5170.28    292.48 o
 -18  12  14     4706.93     4532.60    278.24 o
   4  12  15     4711.03     4762.32    173.03 o
 -18  12  20     4711.58     5091.77    411.31 o
 -23   1  11     4711.96     4769.93    213.20 o
  -6  16  15     4713.98     4851.09    211.16 o
  14  16  10     4714.63     4398.26    183.70 o
 -15   5   5     4718.40     4858.84    181.17 o
  -9  15  18     4718.78     4769.30    272.35 o
 -19   3  26     4720.27     4894.29    234.49 o
 -20  10   6     4721.06     5021.43    297.43 o
  10   4   3     4721.41     4589.75    135.05 o
   3  19   0     4726.10     4631.27    233.94 o
   9  13  10     4730.39     4800.01    159.03 o
 -11  11   7     4733.11     4819.69    247.35 o
 -26   2  14     4733.60     4562.88    215.45 o
   3   5  30     4734.54     4953.11    214.46 o
 -15   9  22     4736.90     4690.59    345.44 o
  -2  14   6     4737.48     4658.91    176.91 o
  14   0  18     4739.67     4888.98    228.63 o
  -3  13  11     4740.38     4794.43    161.37 o
  -5  15  18     4741.01     4736.30    238.52 o
  22   6  18     4743.50     4818.71    218.17 o
  -2  14  15     4745.78     4629.39    157.66 o
 -19   7   6     4747.55     5178.72    269.74 o
   7  11  26     4749.83     4994.77    215.44 o
   8  12  23     4753.21     5052.97    213.49 o
  10  14  18     4755.81     4673.00    191.92 o
  19   9  10     4758.13     4625.20    198.22 o
   6  16   8     4759.17     4514.73    191.35 o
   2  10  19     4760.11     4760.72    171.54 o
   3  11   5     4760.53     4934.83    132.22 o
  18   8  21     4761.28     4912.50    207.49 o
  -8   8  29     4762.48     4863.86    264.16 o
   2   2   7     4763.76     4692.05    118.05 o
 -11  11  19     4766.10     4732.67    237.31 o
  -8  10  13     4766.41     4662.67    192.28 o
 -16  14   6     4766.41     4817.10    238.97 o
  25   1  13     4768.78     4752.00    269.63 o
 -15   3  22     4768.80     4471.54    175.13 o
   6  12   0     4770.18     4927.57    136.04 o
 -18   4  11     4771.05     4665.60    216.04 o
  -8  18   9     4771.88     4946.34    312.40 o
   8  14  23     4773.68     5124.99    237.29 o
  14   4  26     4774.18     4700.50    184.72 o
   0  14  21     4774.20     4854.93    193.13 o
  20   2   1     4774.25     4921.92    189.05 o
 -17  15   3     4776.25     4799.17    232.97 o
 -21  13   8     4778.98     5070.84    338.23 o
 -18   6   3     4780.18     4982.98    241.52 o
   4  12   3     4787.75     4682.28    170.43 o
 -10  12  19     4789.45     4788.56    261.56 o
  20   8  15     4790.86     4931.76    218.26 o
   4  10  28     4794.29     4664.21    209.18 o
   7  19   0     4803.25     4840.34    217.87 o
  18  10  18     4808.17     4883.26    212.57 o
  -7  17  10     4810.01     4853.95    265.75 o
 -21   1   1     4811.50     5070.70    194.11 o
 -19   1  25     4812.43     4893.24    267.80 o
  24   0   4     4816.26     4553.25    283.91 o
  17   7  13     4817.43     4682.70    193.20 o
 -13   7  10     4818.54     4910.20    199.37 o
 -24   8  15     4823.43     4971.47    333.00 o
  -4   2  13     4824.24     4907.82    164.25 o
   4  14  12     4824.40     4677.26    154.17 o
   8  12  12     4825.73     4838.11    160.86 o
  12  12  16     4830.63     4980.96    180.78 o
 -21  11  10     4832.83     5077.19    324.88 o
 -11   5  14     4837.04     4768.33    165.64 o
  -8   4  27     4837.37     4839.44    220.30 o
  11  13   7     4838.02     5008.87    214.30 o
  -3  15   1     4839.70     4876.98    191.27 o
 -16  12  19     4840.14     4864.00    285.78 o
  16  14   3     4842.56     5145.09    212.31 o
   7  11   1     4848.46     4628.20    157.02 o
   3   9  31     4858.36     5259.81    229.01 o
  -2  14  25     4858.50     4937.62    219.32 o
   3  15   0     4862.12     4921.08    180.87 o
  -5   9  30     4866.48     5287.87    228.57 o
  21   7  10     4866.85     4931.27    198.94 o
 -21   7  16     4867.05     5267.84    319.36 o
  16  12   6     4868.37     4574.19    201.02 o
 -23   5  11     4870.48     4843.41    223.94 o
  13   5   3     4871.38     5149.42    168.01 o
  17  13  14     4871.63     5289.26    233.78 o
  19  13   3     4872.11     4946.07    345.03 o
  15   7   3     4878.20     5008.24    204.10 o
   0  10  24     4880.78     4904.20    190.33 o
 -20   8  22     4881.04     4630.01    317.08 o
  19  11  17     4882.98     4959.25    211.54 o
  15   1  10     4884.16     4604.33    154.05 o
  11   7  19     4885.22     4849.97    183.02 o
  -9   5  25     4888.55     4793.24    210.83 o
   1   7   8     4890.70     4754.30    129.92 o
   8   2  11     4898.13     4814.66    136.98 o
 -14   8  21     4898.16     5145.72    301.70 o
 -18   0  16     4898.91     5018.08    662.78 o
   0  20   5     4899.90     5190.45    303.03 o
  -6   2   1     4900.22     5083.61    174.56 o
 -22  10  11     4900.66     5102.45    324.42 o
 -19  15   9     4902.89     4620.31    300.63 o
  17  15   2     4907.29     4854.65    237.88 o
  -3  15   3     4908.21     4792.05    205.55 o
 -11  13  22     4908.72     4658.28    262.31 o
  -1   3  10     4909.16     5190.24    174.39 o
   7   1   8     4909.30     4901.47    133.00 o
  14  12  18     4909.59     4836.44    193.78 o
 -15  11   6     4913.40     4721.15    237.75 o
 -19  11  15     4915.01     5115.50    384.26 o
 -20   8   7     4922.85     4878.86    277.35 o
  14   4  18     4923.27     5005.31    187.17 o
  -5   7  24     4927.24     4861.77    223.93 o
   5   5  28     4927.26     4899.73    220.70 o
 -11  13  20     4932.16     4784.03    255.11 o
   4  16  11     4933.06     5272.93    227.72 o
  14   6  24     4934.49     5023.94    190.57 o
 -14  10  25     4935.06     5633.92    609.88 o
   3  15  13     4937.27     4937.90    169.64 o
 -19   9   9     4938.19     4816.41    280.43 o
 -15   7  25     4952.29     4751.16    247.32 o
  19   9  18     4955.95     5071.05    228.03 o
  18   8   5     4959.89     4921.29    178.66 o
  19   1   5     4962.25     5202.73    179.71 o
 -14   8  28     4967.84     5393.59    319.17 o
 -23   7  11     4968.51     4643.27    235.65 o
  -4  18   5     4969.35     4965.19    249.47 o
  21   9  10     4972.14     5080.05    238.96 o
  -9  13  18     4977.45     5216.62    253.03 o
 -19  13  12     4978.82     5156.46    303.49 o
  -2  12  23     4983.83     5049.76    210.00 o
 -20  14   2     4983.85     4958.28    290.94 o
  13  11   3     4987.75     4703.50    225.31 o
  24   4   6     4991.75     4977.47    210.89 o
  22  10   5     4994.18     5332.04    331.39 o
   1   1  10     4999.13     4915.01    131.09 o
  -8  14  18     5002.71     4860.44    268.68 o
   9   7  19     5003.66     4989.68    179.92 o
  -4   4  23     5004.75     4966.30    203.12 o
  -9  13  24     5008.33     4987.94    222.01 o
  10  16  15     5014.71     5028.06    184.60 o
 -12  18   7     5018.32     5275.44    382.15 o
   9   7  18     5018.71     5034.76    178.48 o
   2  12  27     5020.97     5191.01    228.26 o
   2  10   3     5021.93     4824.01    144.13 o
  -5  15   1     5027.05     4731.20    198.88 o
 -13  15   8     5032.90     5096.17    296.64 o
 -13   9  27     5032.99     4717.10    293.33 o
 -17   7  13     5034.05     5104.61    386.96 o
   7   9  16     5039.27     4898.12    162.27 o
  -2   2  19     5039.30     5212.50    197.55 o
 -18   8  15     5041.04     5072.44    292.06 o
  10  10  17     5041.55     5017.24    178.63 o
  -8  10  30     5045.49     4820.38    363.66 o
   6   4  24     5048.58     5127.85    174.34 o
   0  16  14     5048.93     4767.42    175.59 o
 -11  13   3     5050.37     5148.79    217.44 o
  10  16  13     5052.77     5142.16    190.89 o
  19   9  12     5056.83     5288.49    221.01 o
  -1  19   2     5057.02     5304.89    320.98 o
  16  16   3     5058.13     5258.70    260.45 o
   0  12  18     5058.80     4976.84    184.62 o
 -18  14   9     5066.68     5255.49    322.17 o
  15   7   0     5067.52     5102.45    204.14 o
   7   5  22     5068.66     5266.09    181.47 o
   0   2  28     5068.69     5096.94    226.24 o
 -18   4   1     5068.84     4972.23    172.54 o
 -18   4   5     5069.26     4877.33    166.67 o
  16   8  23     5069.35     5266.65    203.57 o
  20  14   7     5070.87     6004.62    890.75 o
 -16   4  17     5075.10     5141.25    230.50 o
  15  15  14     5075.64     5449.28    219.30 o
  24   2  16     5076.42     4920.45    258.10 o
  12  12   6     5077.58     5092.26    215.11 o
  -5   1  22     5085.28     5143.00    182.92 o
 -24   4   3     5089.29     5386.12    204.52 o
   3  13  14     5089.54     5410.76    167.10 o
 -14   8  27     5089.71     5473.07    317.52 o
  -3   9  21     5089.88     4853.60    217.30 o
   1  19  12     5090.93     5150.95    412.66 o
  17   7   0     5090.93     5087.66    203.71 o
  -4   2   7     5093.34     5352.07    143.32 o
  -6   4  32     5093.50     5164.21    241.70 o
  23  11   2     5095.99     5823.74    321.97 o
 -28   0   8     5097.94     4970.21    369.61 o
  12  12   0     5101.26     4983.89    182.34 o
  18  10   1     5109.59     5569.16    266.41 o
  22  12   1     5112.13     5484.52    357.39 o
  17  11   5     5120.57     4923.32    214.98 o
  10  14  12     5123.62     5234.97    178.35 o
   5   5   4     5125.63     5388.63    149.89 o
   2  20   1     5125.98     5259.81    297.65 o
  23   9   8     5127.56     5499.31    257.87 o
  -8  10  23     5131.29     5144.11    244.71 o
  16   4  13     5132.93     4911.10    181.79 o
   6   4  17     5133.57     5032.46    152.73 o
 -17   3   6     5133.90     5285.63    166.42 o
  18   8   9     5137.13     5402.24    205.37 o
 -10   8  19     5137.33     4939.85    203.49 o
 -16  16   9     5137.72     5226.18    331.28 o
  16   6  18     5138.08     5211.38    201.46 o
  26   6   8     5138.32     5057.02    218.91 o
  -9  11  26     5138.38     5188.84    257.41 o
 -18  12   9     5138.78     5505.80    289.50 o
 -13  13  14     5139.71     5059.12    272.76 o
 -14  10   5     5142.23     4991.08    229.86 o
  13   9  25     5142.53     5214.38    215.34 o
 -11   9  16     5145.74     4951.09    206.91 o
  25   1  15     5145.82     5238.95    273.99 o
 -12   4  18     5150.23     5080.82    185.36 o
 -11   1   8     5154.94     5416.27    184.47 o
 -16  12   1     5155.69     5308.59    191.26 o
  25   7   6     5158.42     5456.25    254.54 o
  -2  12  10     5168.29     5184.94    151.84 o
  14   4  11     5169.11     5169.93    176.81 o
 -16  16   3     5170.34     5356.53    299.73 o
 -18   8  23     5171.59     5169.65    308.80 o
   2   6  19     5173.18     4832.32    164.41 o
  -5  15   3     5173.19     5346.48    233.25 o
 -20  10   9     5177.88     5388.98    312.34 o
  18   0   4     5181.93     5185.35    215.57 o
  18   8   1     5183.20     5485.28    225.77 o
  24  10   5     5185.23     5588.43    347.27 o
  -5  11  28     5185.94     5391.43    221.61 o
   5  15  19     5186.34     5279.21    198.94 o
 -19   3  25     5193.48     4975.86    234.80 o
   1   7  16     5199.72     5148.37    169.22 o
  19  11  10     5199.76     5497.01    229.47 o
  18  14   3     5200.14     5339.99    237.18 o
 -23  11   1     5201.51     5256.25    261.24 o
   6  16  19     5209.70     5583.82    210.64 o
   2   2   5     5211.57     5103.64    121.73 o
  14   6  18     5213.23     4885.35    174.34 o
  11   9  23     5213.92     4898.05    222.27 o
 -20  10  19     5214.21     5517.94    355.48 o
 -11  11   4     5216.40     5259.19    203.50 o
   5   9  18     5217.13     4935.04    182.99 o
  -2  18   3     5217.43     5212.57    242.89 o
  11  17  12     5219.30     5443.07    273.86 o
 -12   6  19     5223.16     5071.33    179.11 o
  -1   7  32     5223.53     5452.91    253.54 o
   3   7  22     5228.84     4949.69    190.74 o
  -5  17   8     5229.30     5428.27    300.46 o
   0   2  13     5231.61     5329.46    158.97 o
   3   9  12     5232.90     5099.59    152.64 o
   6   4   3     5233.00     5211.17    146.81 o
 -13   1   4     5238.16     5150.88    148.38 o
  -6  12  22     5238.27     5166.30    223.71 o
   8   6  17     5239.43     5100.99    173.71 o
   5   1   4     5239.57     5329.11    155.00 o
  19   5   4     5240.57     5237.27    198.75 o
 -13  13  13     5241.06     5186.19    273.03 o
   7  19   2     5242.75     5267.56    249.14 o
  -4  18  11     5243.32     5309.92    244.83 o
  12   8   3     5249.93     4990.45    175.02 o
 -12  12  16     5252.22     4995.40    265.42 o
 -17  11   7     5255.05     4703.57    242.70 o
 -12   6   6     5257.37     5464.91    176.16 o
 -11   3  20     5257.49     5303.29    182.31 o
 -18  14   5     5258.05     5402.38    327.29 o
  16  12   2     5258.40     4771.19    248.45 o
 -17   7  17     5261.56     5433.99    264.27 o
  10   4  21     5264.64     4952.35    168.00 o
  14  16  11     5268.66     5645.44    237.53 o
   8  18  11     5269.09     5586.12    238.56 o
   9   7  26     5269.30     5383.05    209.86 o
  16  14   5     5271.83     5688.91    233.45 o
  -3   5  12     5272.91     5402.52    173.62 o
  -8   8   1     5273.27     5443.21    165.53 o
   4   2   7     5275.47     5105.87    128.58 o
  12   4  11     5277.04     5244.04    171.75 o
  -9   5  31     5281.66     5534.62    280.88 o
  19   7  18     5282.88     5552.14    226.10 o
  11   3  11     5287.86     5253.11    180.40 o
  25   7   8     5288.47     5511.87    248.01 o
   2   4   9     5290.86     5011.59    139.77 o
   7   9   4     5292.96     5055.56    164.63 o
  -3   3  14     5293.28     5090.59    163.63 o
  -1  17  14     5294.64     5394.29    233.08 o
 -20   8  23     5297.77     5427.02    430.45 o
 -13   7  14     5300.28     5025.83    213.86 o
   2  10  16     5307.03     5337.34    184.57 o
  -9   9  18     5308.49     5185.21    197.84 o
  21   9  16     5312.19     5466.58    242.18 o
   1  13  17     5313.99     5268.26    188.57 o
   2  18   9     5324.45     5149.83    278.79 o
  -4   8   6     5325.43     5582.49    174.99 o
  -5   9  12     5328.82     5315.50    187.06 o
  -1  17   3     5331.33     5183.19    248.05 o
   2   8  20     5332.05     5154.58    187.11 o
   2  10  25     5333.03     5417.32    207.43 o
 -10   2  13     5333.15     5511.80    177.99 o
  26   8   0     5338.74     5724.92    259.32 o
  -9  17  12     5338.77     5629.46    305.40 o
   8  16   5     5339.89     5350.11    197.21 o
  17   9  20     5344.66     5223.11    209.85 o
 -22   4  13     5348.16     5422.27    235.71 o
   1  13  16     5350.53     5277.40    182.39 o
  -5  11  20     5353.66     5349.97    222.77 o
   3  15  21     5354.78     5345.79    207.31 o
 -12  14  10     5356.31     5200.99    296.55 o
  -1  17  12     5363.63     5718.64    246.48 o
 -20  12  14     5364.37     4908.94    398.46 o
   1  11  23     5364.56     5123.39    211.96 o
  -2  16  19     5366.93     5320.66    205.69 o
   1  13  14     5367.64     5255.63    163.59 o
 -15   5   6     5369.34     5367.63    195.71 o
  -3   3  33     5372.78     5354.44    251.24 o
  -5  13  21     5374.56     5556.95    205.32 o
 -22  12  13     5375.46     5524.36    362.90 o
 -10  12   7     5376.19     5372.37    258.38 o
 -21  13   5     5379.74     5456.60    278.00 o
  12  14  16     5385.13     5664.77    206.20 o
 -13  13  19     5386.35     5850.81    321.80 o
  19  13   4     5391.11     5039.09    461.07 o
 -19   3  10     5392.27     5265.95    196.46 o
 -11  17  14     5394.47     5735.32    493.30 o
  -9   3  25     5394.93     5725.62    228.80 o
 -18  10   7     5396.00     5562.26    307.03 o
 -18  14  11     5397.55     5623.46    273.60 o
  -6  18   7     5397.78     5422.83    377.25 o
 -18   2  28     5399.46     5433.37    283.46 o
  13  15   1     5403.08     5236.71    216.05 o
  12  14   9     5403.39     5302.03    189.84 o
 -10   4   9     5404.79     5103.36    153.78 o
   6   2  11     5406.58     5448.37    158.16 o
  13   9  14     5412.20     5640.20    217.88 o
   6  18   7     5412.39     5627.92    241.25 o
  18   8  15     5416.75     5432.18    233.42 o
 -18   0  28     5417.19     5364.70    276.34 o
 -20  12   7     5418.20     5833.23    338.48 o
 -21   3   2     5428.77     5531.62    194.66 o
   3   1   2     5433.25     5701.61    160.52 o
  -3  11  28     5435.13     5397.08    233.30 o
  17   7   2     5435.31     5267.42    195.82 o
 -21  11  13     5435.35     5698.82    470.35 o
  14  12  17     5437.34     5762.61    212.21 o
  -7   9  16     5440.33     5326.04    191.75 o
  -2  10   6     5441.67     5289.96    148.71 o
   2   4   8     5445.44     5399.38    145.08 o
 -20   6   1     5445.86     5453.46    231.49 o
  16  10  22     5446.35     5457.02    222.08 o
 -12   6  30     5447.20     5307.82    270.65 o
  -2  10  28     5448.31     5619.41    235.12 o
  -7  19   6     5451.15     6029.88    466.45 o
  -9   7  26     5452.82     5444.18    226.00 o
   2  14  24     5452.91     5416.06    230.29 o
   8  14  14     5453.82     5821.71    192.95 o
  12   8  25     5455.24     5722.27    223.61 o
 -15  13  12     5456.10     5770.00    289.75 o
   7  15  17     5461.48     5417.04    194.70 o
  -1  13   9     5463.24     5479.21    167.08 o
  20  12   6     5465.18     5680.82    359.35 o
 -12   8  11     5465.54     5099.73    211.26 o
   9  11  24     5466.22     5474.54    230.55 o
  13   7  16     5467.57     5405.59    210.56 o
  12  12   2     5468.11     5766.02    215.27 o
   4   8   9     5471.63     5415.50    158.17 o
   5  19   4     5473.62     5650.11    229.12 o
  19   9   4     5476.14     5994.08    224.15 o
 -17   3  24     5476.34     5316.90    231.77 o
   9  11  26     5477.27     5545.44    229.66 o
 -21  11   1     5481.03     5921.22    287.87 o
 -15  15   4     5484.80     5467.98    303.95 o
   2   2  15     5486.32     5611.17    157.99 o
   6   6  15     5487.04     5193.10    169.21 o
 -15   9  27     5487.42     5213.76    821.85 o
 -19   9   6     5488.61     5561.70    292.61 o
 -17   1  13     5489.92     5450.60    229.92 o
 -11   7  14     5491.42     5590.17    222.95 o
  12  12  18     5492.78     5485.28    210.25 o
  -6  10  30     5494.15     5596.87    243.90 o
 -23   5   3     5496.07     5357.86    228.04 o
   6  16   3     5498.76     5541.74    205.25 o
 -12   8  23     5499.08     5301.61    279.04 o
  27   1  11     5499.61     5688.22    294.68 o
  -5  11  25     5501.19     5576.14    212.14 o
 -16   8   7     5501.72     5309.15    243.83 o
  14  10   1     5502.02     5506.01    273.46 o
 -15   1  29     5502.94     5747.39    310.83 o
 -20   6  11     5510.86     5663.93    241.66 o
 -11  11  26     5511.72     5414.87    260.85 o
 -21   9  19     5511.76     5513.97    417.24 o
  11  13  18     5514.07     5452.00    213.75 o
   9   5  20     5514.88     5454.72    176.66 o
 -14  16   2     5516.03     5664.42    294.55 o
 -10  16  17     5516.82     5255.91    351.66 o
   3   7  28     5518.20     5271.33    236.36 o
  -3   7  28     5522.69     5556.88    214.49 o
  -1  15   5     5529.43     5585.15    202.75 o
 -10  12  26     5532.45     5588.01    267.83 o
 -11   5   6     5532.51     5367.84    193.08 o
  -7  11  20     5534.39     5509.01    220.28 o
   9  13  20     5538.05     5707.20    235.01 o
   4   8   6     5543.72     5446.97    153.06 o
 -20  10  17     5557.20     5419.06    340.67 o
  -7   9  24     5565.07     5408.66    224.88 o
  -3  13  22     5565.17     5742.23    223.24 o
  20   2  22     5565.27     5923.11    253.52 o
   1   9   5     5565.54     5514.38    138.48 o
  19  11  15     5566.06     5574.75    241.63 o
  -1   5  27     5567.87     5642.65    208.41 o
  -7  19   4     5570.02     5880.05    267.59 o
  16  14   0     5570.36     5405.24    199.25 o
   2  12  16     5573.03     5677.89    194.83 o
 -27   3   5     5573.52     5591.50    238.70 o
  28   4   4     5576.10     5644.18    323.19 o
 -16   6  22     5579.29     5688.01    271.56 o
  -6  14  16     5580.95     5498.75    216.86 o
  10  18   3     5582.21     5606.22    248.82 o
 -23  11  10     5584.99     5515.85    350.73 o
   0  10   7     5586.14     5467.42    141.95 o
  14  14   4     5589.22     5337.62    212.30 o
 -17   9   7     5589.96     5377.05    279.34 o
   5   9   9     5590.74     5463.02    173.11 o
 -12  12   3     5599.72     5544.95    236.65 o
  12  14   5     5600.11     5755.28    227.65 o
 -13  17  10     5603.58     5723.18    431.00 o
   4   4  11     5604.19     5336.02    157.19 o
   3   5  29     5607.62     5479.14    221.36 o
   1   5  12     5615.05     5472.65    161.27 o
  12   2  14     5615.39     5461.14    177.37 o
  13   9   4     5616.71     5625.90    301.24 o
   6  14   1     5618.09     5571.19    207.52 o
  13  11  22     5618.60     5916.06    242.04 o
  17  11   3     5623.08     5636.37    367.61 o
 -16   6  26     5624.83     5694.08    234.16 o
  10   8  27     5625.14     5623.25    223.22 o
  -8   8  27     5625.53     5754.79    238.91 o
  -4   6  23     5625.61     5458.56    218.16 o
 -18  14   6     5627.67     5166.72    273.69 o
   1   7  14     5630.79     5673.63    173.34 o
  10   6   1     5638.64     5328.20    175.98 o
  21   9  15     5638.80     5686.54    246.64 o
 -16  10  21     5642.32     5750.18    360.72 o
   3   9  16     5643.21     5370.56    178.38 o
 -13  11  25     5651.39     5989.40    373.73 o
  10  14   4     5653.25     5700.36    220.13 o
 -17   5  20     5654.71     5860.30    246.49 o
   1  11  27     5654.98     5810.76    236.18 o
  12  18   1     5659.07     5617.94    294.22 o
  13  17  10     5659.88     5847.39    233.88 o
  -7   9  30     5660.60     5610.62    300.11 o
  -3   5  27     5666.85     5738.04    242.48 o
  -1   5  18     5673.56     5567.91    178.33 o
 -18  16   3     5677.03     5973.21    305.01 o
   0  12  17     5677.33     5672.93    196.96 o
  14   6  17     5677.35     5733.02    214.78 o
  16  14   9     5684.98     5942.23    270.85 o
   7   7  20     5686.29     5834.34    217.09 o
   3   3  14     5688.26     5723.60    169.01 o
  12   8   2     5691.01     5630.02    191.65 o
 -19   9  20     5691.67     5932.88    357.08 o
  16  12  14     5701.22     5976.49    230.41 o
 -25   5   9     5703.02     5858.49    251.48 o
  14  14  13     5703.08     5834.06    226.63 o
 -19   5  21     5704.10     5741.25    416.20 o
  22  10  13     5708.38     6177.40    261.17 o
  17   3   4     5708.41     5652.77    200.45 o
   9  15   4     5714.98     5779.28    184.94 o
   7   3   6     5718.17     5227.85    159.42 o
 -16   8  26     5719.17     5831.48    434.40 o
 -17   9  17     5720.37     5579.56    307.23 o
 -16  12  16     5723.26     5823.32    291.86 o
   9  11  21     5724.67     5934.55    225.31 o
   4   4   7     5728.50     6063.23    154.08 o
  -7   7  16     5729.36     5521.01    186.50 o
   7  11  10     5732.97     5591.91    176.83 o
  22  10   4     5732.98     6133.23    412.23 o
  -3  17  16     5733.63     5880.19    266.88 o
 -20   4   5     5738.50     5762.05    216.76 o
  11   5   0     5738.61     5645.37    168.95 o
  16   8   4     5739.02     5564.35    184.72 o
   2  10  26     5740.28     5635.25    216.17 o
  11   3   6     5743.92     5991.78    171.57 o
 -13  11  24     5744.12     6214.46    334.72 o
 -26   4   4     5745.87     6024.99    254.89 o
 -14  10  21     5750.42     5607.27    300.83 o
  -9  13   2     5751.36     6014.66    243.21 o
 -24  10   9     5752.75     5734.69    350.51 o
   2  12  23     5753.85     5693.45    227.54 o
  -9  17   9     5757.31     5812.08    460.63 o
  -9   7  25     5760.86     5831.13    229.69 o
 -13  13  22     5761.16     6007.76    337.11 o
 -12  10  25     5765.44     5679.49    262.77 o
 -13   9  17     5770.88     5568.68    237.71 o
   9   5   4     5771.87     5784.10    160.78 o
  16  10   5     5785.86     5577.61    234.78 o
 -11  13  10     5786.11     5940.28    354.99 o
  20   8  13     5786.99     5977.40    238.81 o
  21   7   3     5791.44     5531.97    211.16 o
 -14  14   2     5792.44     5665.05    235.17 o
  19   3   5     5797.94     5883.89    215.44 o
 -12  16   7     5800.63     5882.42    328.09 o
   8   8  21     5800.76     5694.64    232.45 o
 -14  12  15     5804.25     5750.53    260.31 o
  22   8   5     5804.39     6055.70    269.29 o
   9   3   2     5810.95     5649.90    152.60 o
 -14   8  25     5812.21     5810.55    308.49 o
 -17  13  14     5813.76     5635.25    289.91 o
  12   6   9     5814.98     5825.76    190.89 o
  18  12   9     5815.32     6003.92    279.17 o
  -9   1  33     5816.43     6177.54    260.53 o
 -11   3  28     5818.67     5970.63    375.84 o
  -7   7  20     5821.38     5647.95    200.81 o
  16   8  11     5824.11     5663.16    211.32 o
   4  18   5     5825.10     5850.11    228.33 o
 -13   1  23     5825.19     5823.04    202.32 o
 -16   8  22     5829.22     6319.69    333.50 o
 -16   4   8     5835.10     5609.22    335.80 o
 -13   7  22     5837.18     6124.64    256.92 o
  -6   2  32     5838.54     5777.96    252.94 o
   7   9  26     5843.41     5896.45    237.07 o
 -20   8   6     5856.09     5827.23    300.24 o
  -6   6  15     5862.48     6024.36    198.28 o
   5  11  17     5863.51     5842.37    183.08 o
   3   3  31     5866.45     5797.43    260.36 o
   3  13   2     5868.05     5893.66    205.56 o
 -20  10  20     5870.46     5611.73    355.67 o
 -15   7  12     5874.25     5762.33    690.91 o
  -5   9   2     5876.69     5918.01    150.72 o
 -12   4   1     5881.65     6093.66    218.78 o
  13   9   8     5883.89     6100.01    216.22 o
  -1   9  20     5884.35     5766.72    196.79 o
  10  10  27     5884.87     6373.49    237.17 o
   0  14  20     5886.91     5690.10    207.55 o
  21  11   8     5888.71     6113.20    262.27 o
 -25   9   7     5891.07     6215.78    304.93 o
   6  14  22     5892.73     6099.24    243.32 o
 -16   4  13     5894.88     5664.49    238.66 o
 -24  10  10     5898.15     5762.88    352.35 o
  12  10   2     5899.56     5612.78    232.48 o
 -11   5  13     5900.57     6062.95    193.02 o
   8  18   9     5901.31     6321.57    249.71 o
   6  12   1     5901.90     5820.25    162.05 o
  -8   6   9     5903.44     5795.61    177.35 o
   7  11  25     5904.55     5909.43    247.82 o
   0   0  34     5908.70     5980.96    368.99 o
 -17   7   5     5913.24     6130.85    277.67 o
   9  15   8     5919.06     5836.37    194.01 o
  11   9  16     5919.75     6047.18    199.77 o
  -1   3   4     5923.29     6384.03    166.40 o
  -1  15  15     5926.80     5886.47    184.35 o
  17  13   3     5927.33     5661.98    232.04 o
   8  12  15     5928.84     6178.31    204.27 o
  14  14   2     5929.64     5886.47    237.14 o
 -16  12   6     5933.31     6012.85    274.81 o
  20  12   4     5936.41     6239.30    843.29 o
 -13   5  15     5939.77     5729.46    232.93 o
  -1  15  17     5940.19     5994.50    193.11 o
  -4  12  28     5948.81     5982.08    253.77 o
 -27   7   5     5949.66     5868.12    271.89 o
   3  13  16     5951.12     6243.07    192.13 o
  -2  12   6     5952.23     5822.06    192.09 o
  -5   5   6     5954.14     6361.14    166.69 o
  -7   7  24     5955.86     6196.66    239.87 o
  -7   5  17     5959.19     5958.07    188.37 o
  18  10  20     5967.88     5996.66    244.57 o
 -13   9  23     5969.04     5848.02    302.52 o
  20  10  10     5969.09     5917.32    242.76 o
  -5  15  22     5972.15     6030.78    221.93 o
  17  11  12     5972.76     6348.16    250.62 o
   5   3  24     5973.45     5845.16    212.82 o
  -3   5  29     5973.58     6239.23    239.07 o
  -3   9   9     5974.19     6078.31    172.97 o
 -12   6  17     5979.29     5983.12    217.40 o
 -23   7   4     5983.99     6251.51    279.40 o
 -26   8   3     5988.97     6072.10    299.86 o
  17   3   2     5992.05     6029.39    195.59 o
  11  13   0     6000.05     6211.73    220.73 o
  19   7  21     6001.66     6300.99    232.57 o
  14  14  10     6003.43     5974.05    212.07 o
  -3   1  33     6007.03     6191.92    244.99 o
   9   9   4     6010.15     6022.41    172.84 o
   6  16   7     6020.19     5964.56    220.89 o
  12  16   9     6021.25     6354.65    255.96 o
  11  15   3     6022.65     6011.04    191.19 o
  19   3  11     6022.97     5886.33    219.49 o
 -14   6  15     6023.09     6001.75    249.27 o
  18   6   4     6025.41     5892.54    204.78 o
 -19  11   9     6036.24     5888.50    381.55 o
   5  11  21     6039.17     5828.55    208.92 o
 -29   1   3     6040.09     6072.72    306.38 o
  -8  18  11     6043.03     6074.12    314.11 o
  11   5  29     6044.39     6042.16    248.62 o
  -4  10  12     6044.65     5915.99    180.23 o
  18   4   2     6044.80     6133.37    246.58 o
   0  14   8     6046.47     5814.25    198.63 o
  -2  14  13     6047.33     6141.95    183.15 o
 -13   7  27     6048.98     5927.78    273.07 o
 -15  13  18     6049.52     6279.28    326.36 o
   3   7  29     6053.65     6121.43    263.69 o
 -16  16   1     6054.54     6565.47    328.39 o
 -17  13  15     6058.18     5638.32    297.29 o
 -24   8  12     6058.61     5916.69    468.52 o
  16  10   3     6061.27     5891.64    227.81 o
  -3  15  20     6062.43     6099.94    217.07 o
  10  10  21     6062.54     6046.83    228.25 o
   4  14   8     6064.42     6015.78    178.01 o
  -1  11  29     6065.97     5989.96    249.85 o
  14  14  17     6069.50     6403.29    260.64 o
  17   9   8     6070.99     6020.95    282.95 o
 -11   9  26     6071.10     6408.52    280.60 o
  -2   2  10     6072.09     6481.87    182.87 o
  12  10  19     6072.16     6029.11    211.91 o
 -11  17   6     6075.92     6093.38    341.63 o
 -20   6  17     6076.88     5889.61    426.64 o
   1  17  10     6076.93     6336.51    246.79 o
 -21   9   8     6091.01     6223.18    332.64 o
 -13   5  12     6094.15     6071.26    257.30 o
   4   4  20     6095.44     5986.75    183.68 o
  13   9  11     6095.91     6228.13    221.08 o
 -16   8  16     6103.00     6079.63    533.33 o
 -28   6   6     6103.95     5956.53    307.46 o
   6  14  23     6104.45     6319.76    249.14 o
 -12  14  14     6105.34     6043.14    323.95 o
  -7  11   7     6105.37     6167.70    271.44 o
   7   7   6     6109.17     5737.55    352.09 o
 -19  11   5     6115.71     6028.27    448.18 o
  -3  15  17     6116.45     6033.58    194.24 o
 -27   7   3     6117.42     6237.55    299.41 o
  18   2  10     6117.55     5869.03    210.54 o
  28   0   4     6119.52     6083.75    784.91 o
  -7   9  29     6128.27     6016.20    280.81 o
  17  13  11     6135.14     6148.37    356.82 o
  17   7  12     6136.08     6273.56    228.03 o
   7   5  10     6141.61     6129.32    167.72 o
  -5   9  24     6143.42     5952.14    283.70 o
 -16   8  21     6148.01     6431.97    332.28 o
 -19  13   3     6149.27     6114.73    305.71 o
 -19   5  10     6150.62     6027.02    240.93 o
   7  15  12     6151.83     6300.92    195.80 o
   0  12  21     6164.05     6255.91    227.26 o
 -24   2  22     6164.46     5986.12    285.61 o
  15   5  16     6168.14     6265.96    221.28 o
  -8  12  24     6168.23     6092.26    252.94 o
  15  13   7     6172.84     5819.55    348.92 o
 -16  14   7     6179.95     6257.30    275.61 o
  -5  13  15     6180.36     6044.81    203.88 o
  -8  14  23     6182.21     6269.86    238.49 o
  21   3   5     6182.26     6138.18    232.84 o
 -11   5  28     6187.92     6153.53    233.19 o
   6   2  25     6191.60     6249.49    237.50 o
 -12  14   7     6194.52     6521.16    551.29 o
 -15   9  25     6196.97     6556.75    457.53 o
   0  10  21     6198.75     5939.86    216.70 o
  28   2   4     6199.08     6336.93    329.05 o
   4  14  11     6199.73     6183.33    182.65 o
   8   6  28     6199.91     6109.50    241.11 o
   7   3  18     6201.51     6147.39    179.61 o
   0  16  11     6203.55     6064.21    221.28 o
  11  13   9     6208.46     6013.90    191.05 o
 -19   5   2     6210.31     6492.47    243.67 o
   5  13  14     6211.30     6348.65    203.16 o
  -3   3  20     6213.66     5869.37    190.80 o
 -17  13  18     6214.61     6029.53    359.87 o
  -8   6  21     6220.92     6101.62    207.06 o
 -16   4  22     6222.12     6130.16    247.79 o
  19  15   0     6224.42     6590.94    420.45 o
  14   8  17     6229.27     6386.47    232.76 o
  20   8   7     6229.40     6341.67    238.53 o
  -4   4  25     6236.33     6154.16    241.16 o
  12   0  26     6241.30     5965.89    249.65 o
  17   3  25     6248.61     6168.89    243.79 o
  13   9  21     6250.24     5883.05    223.33 o
  -4  12  18     6253.97     6063.86    210.55 o
  -2   8  32     6259.74     6232.95    271.70 o
   3  15  22     6260.20     6569.59    238.10 o
   5  17  10     6260.45     6188.15    238.52 o
   6   8  17     6267.09     6186.89    208.88 o
 -22  10  13     6269.13     6267.84    357.29 o
 -17  11  23     6269.56     6427.44    689.61 o
   2  12  15     6273.80     6348.86    199.40 o
 -16   0  22     6273.81     5979.42    270.40 o
 -19  13  14     6281.74     6149.84    688.13 o
  -2   6  25     6285.16     6415.29    236.51 o
 -11  13  17     6287.23     6140.00    310.06 o
  11  15   6     6290.81     6316.83    209.77 o
  11  15  15     6292.42     6595.06    220.69 o
  17  11   9     6295.46     6106.08    281.40 o
   0   8   7     6295.80     6284.31    159.84 o
  26   4   2     6298.95     6740.83    272.47 o
  18  10   4     6305.61     6616.20    346.12 o
  17  11  18     6308.22     6596.10    241.71 o
  11  15  10     6308.76     6375.80    199.89 o
 -26   2   8     6309.12     6240.21    232.17 o
 -14   8  24     6310.15     6551.30    319.46 o
 -22   8  13     6316.06     6136.09    273.39 o
 -19   7  14     6322.62     6480.47    328.02 o
  24   6   4     6322.71     6607.97    278.44 o
 -12  14   8     6323.04     6315.71    451.47 o
  -2   4  23     6323.13     6314.60    233.49 o
  -2   8  29     6323.18     6110.69    242.03 o
 -22   8   7     6323.85     6671.75    334.48 o
 -15  17   4     6327.53     6595.48    505.43 o
  -7   5  11     6328.02     6519.48    193.83 o
 -22   4  24     6328.63     6188.15    313.10 o
 -22   0  20     6329.94     5995.54    398.24 o
  17  11  17     6330.84     6289.26    230.80 o
   9   9  26     6332.90     6371.40    228.00 o
  16  10   6     6334.66     6163.65    211.30 o
   5  11  27     6336.53     6211.11    242.49 o
  20  12  12     6337.53     6556.12    289.38 o
   1   3  12     6341.55     6534.34    198.51 o
   4   0  34     6342.15     6075.86    338.06 o
  -1  13  13     6344.90     6306.08    184.18 o
   5  13  20     6346.58     6750.81    243.51 o
  10  16   9     6349.09     6630.02    273.58 o
  15   9  10     6351.57     6204.13    240.00 o
  10   6  30     6355.87     6679.29    267.86 o
   4   2  13     6360.06     6480.05    175.01 o
  -1  11  10     6361.20     6573.42    182.35 o
 -10  18   5     6361.37     6687.87    537.38 o
  -2   8  19     6363.60     6245.02    222.43 o
  -3  19   8     6365.34     6478.10    308.70 o
   8   6   4     6367.78     6720.88    207.60 o
 -15   9   5     6368.03     6148.51    280.38 o
  -4   2   1     6370.17     6946.21    208.12 o
  16  10  20     6370.87     6393.31    234.39 o
  -7  13  16     6371.34     6326.53    288.78 o
 -21   9  16     6374.02     6779.56    373.75 o
  -5  15   6     6375.59     5955.77    237.04 o
   7   1   2     6376.58     6859.82    160.46 o
 -15   3  23     6377.27     6614.53    225.15 o
  13  15   8     6383.48     6824.78    313.65 o
 -18   6  23     6384.25     6392.26    274.05 o
  -2  10  29     6385.93     6460.30    260.83 o
   0   8  29     6398.09     6526.11    253.12 o
  -6  14   6     6401.40     6193.17    234.60 o
  15   7  16     6406.24     6383.05    240.86 o
   3  13  15     6408.01     6387.73    191.74 o
   6  16  17     6416.17     6800.64    226.17 o
   1   9  13     6417.03     6346.14    191.18 o
   2   4   5     6418.47     7099.80    168.48 o
  -8  12   3     6418.55     6248.58    266.13 o
 -21   9   2     6421.24     6715.36    247.64 o
 -25   9   1     6422.13     6335.81    329.33 o
  -9   9  21     6422.96     6455.77    249.73 o
  -8   6  23     6425.91     6321.15    220.49 o
   3  11  19     6436.18     6490.45    226.54 o
   9   3   8     6437.96     6406.92    184.65 o
  15  17   2     6440.98     6943.56    304.67 o
  14   8   7     6444.03     6561.14    226.95 o
   3   5  12     6446.78     5922.20    180.86 o
  -5   5  22     6451.76     6390.31    235.03 o
  -4  14  17     6452.78     6746.77    216.89 o
   2   6  20     6455.05     6283.82    200.98 o
   1   5  22     6455.72     6450.32    210.94 o
 -21   9  10     6460.61     7172.38    358.99 o
 -24   8  16     6461.12     6391.50    373.86 o
 -26   4  14     6463.13     6331.69    280.43 o
  17   5  21     6463.19     6599.10    219.27 o
  -7   5  16     6472.80     6323.46    217.93 o
  14  10  22     6477.25     6360.65    235.40 o
 -23   3  11     6477.70     6196.87    247.70 o
  13  11   4     6478.04     6665.19    259.82 o
   8  16   8     6480.07     6393.10    220.89 o
  23   9   2     6481.22     6652.98    276.28 o
 -13   1  15     6481.74     6281.17    189.14 o
 -21   7  14     6486.78     6434.27    339.08 o
   4  10   6     6487.75     6279.98    167.48 o
   9  15  18     6489.62     6870.35    235.80 o
   0  18   5     6500.74     6472.93    239.41 o
 -11  13   6     6507.80     6415.01    298.52 o
  -9  13  14     6509.48     6637.69    309.40 o
  10   8  14     6511.80     6514.04    200.21 o
   8  10  26     6518.84     6472.80    245.03 o
  18   8   8     6522.38     6485.43    226.33 o
  -1   9  25     6522.82     6305.94    223.69 o
 -22  10   1     6523.39     6708.80    284.03 o
  -3  17  14     6526.52     6917.46    282.37 o
 -22  10  10     6526.57     6264.28    351.91 o
 -16  14  12     6526.69     6388.50    363.80 o
   2  14   0     6529.10     6270.98    213.12 o
  21  11   7     6530.67     7103.29    524.69 o
  25   7   9     6532.73     6548.30    274.19 o
 -17   7   8     6533.18     6698.76    218.67 o
   6  10  23     6534.07     6647.32    250.30 o
 -20  10   8     6535.04     6650.33    340.72 o
   3  11  21     6539.98     6447.25    219.81 o
  -3  13  26     6542.12     6772.38    265.05 o
  24   2   4     6542.26     6471.12    245.38 o
  20  14   1     6545.33     6927.79    335.32 o
  10   6  16     6546.64     6493.94    196.60 o
  22   0  18     6547.88     6680.12    325.67 o
   6   0  26     6552.17     6593.03    301.14 o
 -12  16  11     6554.98     6679.63    347.01 o
 -15  17   6     6555.10     6797.57    548.83 o
 -17  11  12     6558.92     6499.03    307.76 o
 -20   4  12     6560.88     6204.13    228.34 o
  21  13   4     6560.94     7228.90    486.92 o
 -22   8   8     6564.91     6978.38    348.38 o
  -7  13  15     6568.63     6395.89    574.16 o
  20   8   6     6569.18     6643.49    325.41 o
  -9  13   5     6569.35     6865.40    390.62 o
   5  15  22     6569.89     6743.97    243.08 o
  -8  14  17     6571.66     6816.83    338.90 o
 -13  13   1     6573.40     6573.84    223.82 o
  -2   8  23     6577.67     6456.81    216.97 o
   5   7  15     6582.16     6436.79    199.10 o
  20  10   1     6583.39     6757.09    246.21 o
  20  12   1     6585.79     6911.39    278.66 o
 -12  10   6     6587.73     6316.06    272.94 o
   5  17   4     6588.19     6324.36    231.07 o
 -10   8  29     6589.24     7228.20    299.69 o
  24   4  10     6590.97     6683.75    244.24 o
  -8  14  12     6594.78     6391.01    297.60 o
   0  16   5     6595.18     6613.62    231.40 o
 -11  13  19     6597.87     6483.47    467.17 o
  -7   9   5     6598.14     6901.41    262.58 o
 -11   9   7     6598.61     6347.11    242.44 o
  -7   5  26     6599.11     6591.78    256.72 o
  -7  15  10     6599.36     6716.20    230.24 o
  12  14  19     6602.81     6869.17    257.97 o
 -24   0  22     6604.52     6665.75    366.95 o
  -8  12   7     6607.45     6625.06    262.90 o
  -2  12  22     6608.78     6549.77    239.17 o
   5  15  14     6609.06     7038.39    214.47 o
 -17  15  12     6609.61     6989.54    376.31 o
  19   7  12     6615.08     6677.40    261.96 o
 -10   0  16     6624.97     6704.76    315.15 o
  -7  11  23     6625.50     6582.91    279.24 o
  -1  19   6     6627.62     6894.43    287.58 o
  26   8   2     6627.78     6722.06    290.65 o
   0   8  15     6630.52     6696.73    198.05 o
   8  14  15     6633.49     6691.92    213.64 o
  -3   5  33     6635.67     6791.64    270.45 o
 -10  10  17     6635.73     6590.87    230.56 o
 -15   9  24     6636.30     6233.86    444.27 o
   6  12   6     6637.19     6438.95    181.11 o
  -5  11  27     6642.92     6688.85    246.23 o
   5   5  15     6644.73     6626.53    203.45 o
 -25   5  19     6645.08     6269.17    287.45 o
   7  11   7     6645.46     6332.88    181.27 o
   1   1  18     6647.41     6292.96    196.65 o
  26   8   6     6647.78     6632.95    337.22 o
  -7   7  30     6649.21     6866.86    288.37 o
   6  14   4     6649.71     6306.71    211.19 o
  -9   7   8     6650.05     6666.24    216.13 o
  -4   4   6     6650.68     6900.99    174.30 o
   2   8  22     6652.30     6617.46    222.17 o
 -10  18   3     6660.30     6863.86    432.28 o
  17  11  20     6661.72     7179.36    259.14 o
 -16   6   3     6662.09     6665.89    347.80 o
  -5   1  24     6663.00     6514.39    223.48 o
   3  11  14     6673.32     6697.64    208.25 o
   9   5  18     6675.86     6381.10    201.17 o
   3   5  31     6676.27     7090.03    265.57 o
 -23   7  10     6678.20     6852.35    346.96 o
 -23   7   3     6679.27     6775.94    357.19 o
  15   5   1     6679.85     6943.28    209.75 o
  -3   7  20     6681.15     6564.21    221.55 o
 -10  14  17     6684.31     6399.59    323.63 o
   0  10  29     6695.77     6727.85    251.55 o
   8  12  21     6696.09     6908.94    243.24 o
   1  11  29     6701.76     6301.62    257.48 o
 -22   8  10     6702.83     7025.83    350.50 o
 -12  12  25     6706.38     6872.24    329.20 o
  -6  14  21     6708.32     6568.26    227.72 o
   3   3  29     6709.02     6706.50    267.00 o
   8  10  28     6709.24     6486.96    238.84 o
  14   8  25     6709.67     6826.32    240.93 o
  12   6  11     6710.42     6625.97    210.75 o
 -10   4  13     6712.97     6852.98    207.72 o
 -24  10   1     6713.97     6856.47    341.95 o
   0   4  34     6714.88     6754.23    261.07 o
  -6  14  10     6716.54     6754.16    229.09 o
 -20   4   3     6717.70     6901.76    221.88 o
   3   1   5     6726.85     6772.87    156.88 o
  14  12   8     6727.08     6732.11    285.37 o
   8   8  23     6732.85     6586.89    239.94 o
  10  12  20     6733.57     6650.60    244.54 o
   4  16  19     6733.67     7049.56    235.04 o
  -3   5  10     6734.54     6407.20    203.93 o
  11  17  10     6735.78     7444.53    281.80 o
  -3   9  26     6737.49     6786.19    249.54 o
  -6   4  17     6744.73     6738.46    215.12 o
 -12  12   8     6745.55     6863.86    349.03 o
 -10  16   3     6747.03     6954.58    465.79 o
   8   8  18     6747.55     6663.51    210.31 o
 -17  13   4     6748.75     6822.20    384.12 o
   5   5   8     6749.48     6350.25    171.57 o
  25   5  11     6750.24     6914.25    276.74 o
  18   6  24     6757.83     7075.38    246.39 o
 -13   9   1     6763.27     6757.58    451.22 o
  -5  11  11     6765.95     6540.83    207.22 o
 -17   7  12     6770.82     6641.18    311.40 o
 -19   5  14     6772.95     6911.53    292.77 o
 -12   8  30     6773.97     6770.49    292.20 o
 -11  11   9     6774.55     6944.81    328.88 o
 -18   8  24     6775.70     6142.09    325.67 o
  15   9  22     6776.53     6943.28    244.58 o
  -8   2  15     6777.43     6707.83    202.79 o
 -20  14  11     6779.13     6950.05    386.68 o
  13  15  13     6786.84     7129.11    239.27 o
 -21  11   4     6787.51     6721.43    309.21 o
  17   9   0     6788.81     6919.34    260.58 o
  -6  16  19     6788.84     7135.39    271.96 o
  20  10   6     6789.36     6935.25    561.40 o
  -9  17  14     6793.29     6745.79    359.07 o
  19   1  13     6794.19     6583.19    276.31 o
 -13   7   2     6797.67     6658.28    230.40 o
  -8   4   5     6798.40     6914.04    199.77 o
  -3   7  33     6801.10     6883.33    265.72 o
 -10  10  28     6808.07     6841.04    302.15 o
 -12  16  13     6809.26     6779.22    360.48 o
 -19   5  13     6810.57     6639.51    312.61 o
   8   4   9     6814.14     6784.03    185.92 o
  -4  16   2     6823.28     6591.22    285.36 o
 -17   9  14     6824.12     6321.43    376.72 o
 -19   5  19     6828.80     6841.39    283.97 o
  -6   0  34     6831.28     7099.10    374.08 o
 -17  11  11     6832.71     6906.15    315.75 o
   0  20   3     6833.45     7466.87    348.81 o
   1  15  10     6834.23     6985.36    232.93 o
   1   5  14     6838.25     7333.58    210.16 o
  -5  11  12     6843.11     6735.53    213.70 o
 -13  11  16     6847.80     6830.93    278.84 o
   3  13  24     6856.17     7270.07    290.41 o
 -11   9  23     6858.04     6773.49    270.10 o
  -2  12   1     6859.05     6764.28    193.92 o
  -9  11  10     6865.21     6977.54    760.94 o
   9  17  14     6865.73     7185.64    266.96 o
  -7  13  24     6867.44     7341.95    274.02 o
 -23   3  15     6870.97     6889.54    262.87 o
  15   5  20     6873.47     6882.91    217.99 o
  -7   9  11     6875.29     7027.93    218.73 o
  -6   8  21     6876.42     6666.79    236.64 o
   7  19   8     6877.21     6766.45    264.48 o
 -10   4  24     6881.27     7036.30    249.24 o
  13   7   3     6883.28     6838.74    204.18 o
 -24   2   6     6885.85     7061.42    240.71 o
  15  11   7     6889.24     6664.07    226.42 o
 -10   2  17     6890.76     6653.05    202.09 o
 -19  11  20     6894.64     7128.41    547.86 o
  10   6   7     6895.80     6742.65    200.94 o
  -3   5  21     6896.93     6864.91    251.50 o
  14  10  11     6899.82     6951.02    279.93 o
   5   3   8     6903.56     7212.85    184.01 o
  20  10   3     6905.87     7060.72    404.97 o
  -4  10  17     6908.53     7016.76    252.80 o
 -22   0   6     6910.91     6842.65    252.15 o
 -27   1   9     6910.95     7577.12    295.98 o
   3   7  31     6912.48     6704.41    290.02 o
 -12  14  17     6915.96     7057.93    341.89 o
  24   6  14     6920.25     7170.98    303.28 o
  -8  12  14     6920.66     6819.48    309.37 o
 -23   9   5     6923.83     6885.85    304.55 o
  13   5  10     6924.62     6642.65    206.49 o
  16   0  28     6925.80     7076.08    439.48 o
 -22  10   8     6927.36     6707.41    352.72 o
 -11  15  20     6928.26     6794.08    360.83 o
   5   5  33     6931.95     7037.00    274.13 o
  -4  16   5     6935.63     6765.05    271.53 o
  -5   5  31     6939.41     7416.62    283.95 o
  16  12   9     6944.08     7453.61    287.49 o
 -22   4   5     6945.98     6887.87    249.65 o
   7   3  12     6947.05     6777.75    184.37 o
   2   6  27     6948.02     6642.65    237.65 o
 -13  17   8     6948.83     7113.76    699.69 o
  -9  13  17     6949.90     6643.90    361.73 o
   3  15   6     6951.89     6966.93    231.65 o
 -28   4   6     6956.15     7083.05    289.06 o
  19   3   4     6960.04     7369.87    247.01 o
   5   9  28     6961.54     7028.62    268.44 o
  -1  13  15     6964.52     7048.16    213.05 o
 -19  13   9     6965.66     7191.22    379.75 o
  -1   9  15     6967.20     6940.42    211.66 o
 -18   6  15     6968.90     6673.63    323.17 o
  -4  14  11     6969.15     7046.77    217.31 o
 -15  11  18     6969.56     6779.70    286.84 o
  11  17   6     6969.76     6947.46    289.98 o
  11  15   1     6970.19     7030.02    271.28 o
   5  13   0     6971.44     6958.56    236.77 o
 -21  11  11     6972.49     6506.29    362.27 o
  16   8  17     6985.72     6805.31    262.12 o
   7  13  12     6986.13     7231.00    213.01 o
   8  16  15     6987.03     7303.57    227.88 o
  -1  11  19     6988.04     6834.69    229.07 o
  -7  15   7     6989.71     6842.23    291.81 o
  -9  17   8     6996.39     7018.16    502.36 o
  15  13   5     6999.12     6916.06    301.47 o
   4   2  34     7004.79     6961.07    302.31 o
   5   9  21     7006.29     6699.24    262.30 o
  20  14   6     7007.96     7137.49    918.60 o
  -5  13   2     7011.59     6831.34    232.69 o
   2  10  22     7015.61     6963.79    234.64 o
  -8  12   8     7015.64     6736.16    346.90 o
 -14  10  15     7018.75     7243.56    279.74 o
  11  17   4     7019.58     7341.95    291.80 o
  -5  17  16     7023.18     7008.39    293.37 o
  23   9  11     7028.48     7187.03    279.76 o
 -11   7  16     7029.58     7184.24    228.62 o
   9  13   9     7030.40     7281.94    238.52 o
   2  10  14     7030.82     6898.55    210.68 o
 -17   9   4     7034.41     6931.14    258.30 o
  12  14   7     7036.10     7266.59    255.56 o
  -1   7  16     7037.51     6865.82    222.03 o
   6   6  19     7038.43     6877.05    242.54 o
  14   2   5     7039.94     6896.66    212.95 o
  21   5  10     7039.95     7045.37    240.72 o
   4   8  18     7043.04     6907.41    225.00 o
  25   5   3     7043.73     7114.46    299.03 o
  -9  13  11     7044.88     6904.20    379.61 o
   1   3  19     7048.95     7127.72    220.12 o
  -1   7  18     7049.86     6856.05    245.32 o
   8  12  20     7050.04     7074.68    242.13 o
 -10  10  15     7053.87     6956.82    263.77 o
  18   0  10     7063.85     7102.59    361.19 o
  -5   5  24     7064.08     6732.53    253.68 o
 -13   3   4     7065.52     7201.69    200.28 o
  16   8  16     7066.90     6896.94    258.88 o
   2   2  20     7069.85     7260.31    234.27 o
   0  16  17     7071.06     7214.25    227.19 o
  -2   6   9     7073.30     7074.68    208.09 o
 -13   3   6     7077.48     7101.20    210.92 o
 -23   7  15     7080.95     7018.16    304.77 o
  12   8   5     7089.12     6676.08    243.46 o
 -19  13   6     7092.69     7692.96    388.72 o
 -12  14   2     7095.04     7420.11    442.75 o
  -5  15  13     7098.67     6851.37    225.09 o
  15  11  13     7099.05     6949.42    256.80 o
  -2  14  23     7104.07     7136.09    249.92 o
 -21  13   4     7116.66     7458.49    323.11 o
  -1   7  12     7119.03     7121.44    210.20 o
 -20  14   5     7121.01     7546.42    357.34 o
   0   4  30     7121.04     7369.87    267.61 o
  14   4   1     7121.95     7115.85    212.33 o
  13   9  22     7125.87     7085.15    251.36 o
   1  13  21     7127.15     7271.47    251.30 o
 -27   1   5     7128.94     7348.93    321.74 o
   5   5  16     7130.13     6912.50    214.36 o
 -18  10  11     7132.47     7932.32    422.94 o
  -2   2   9     7133.86     7175.17    193.91 o
   3  17  12     7137.12     7113.06    275.52 o
  -7   3  25     7141.49     7040.49    243.56 o
   2   8  19     7143.17     7162.61    227.91 o
  19   7   6     7144.92     6904.34    241.61 o
   5  11  20     7150.81     7231.69    235.70 o
 -16  14   9     7161.43     7308.46    395.44 o
  20  12   3     7164.77     7684.59    380.14 o
  -3  11   9     7164.84     7117.95    201.00 o
   4   6  27     7165.65     7170.28    255.59 o
  27   1   1     7167.41     6941.81    270.39 o
  10  12  21     7168.90     7363.59    260.50 o
  12  10  24     7169.52     7363.59    278.99 o
 -16   8  20     7178.88     7127.72    336.85 o
  12   6  21     7183.54     7122.13    225.80 o
  -9   1  13     7191.80     7211.46    213.73 o
  14   2  26     7193.48     7422.20    259.78 o
  -8  10  10     7194.58     7320.32    346.74 o
  10   6  21     7196.85     7209.36    230.74 o
  12  16  13     7197.40     7594.57    249.08 o
 -13  17   4     7198.13     7708.32    417.37 o
   7   7   1     7199.49     6980.47    176.98 o
  13   7  27     7200.46     7076.08    252.07 o
  -3  11  17     7200.98     7494.08    235.63 o
 -10  14   9     7201.45     7218.43    442.22 o
  11   7  29     7210.00     7260.31    276.18 o
   1  11   8     7216.06     7018.16    179.09 o
  -4   8  30     7219.92     7057.93    282.66 o
  -5   3   6     7225.51     7090.73    193.22 o
  15   7  25     7228.84     7194.71    243.51 o
 -13  15  13     7228.96     6905.04    753.86 o
   1  11  13     7232.52     7160.51    212.32 o
  -9   3  18     7234.72     7361.49    237.08 o
  -8   4  29     7243.40     7747.40    299.48 o
   6  12  23     7246.42     7331.48    257.67 o
  21   5  19     7248.70     7468.26    257.63 o
 -10  16   5     7251.22     6999.31    467.69 o
  -6  12  27     7252.80     7415.23    287.50 o
  -7  15  18     7253.97     7558.28    276.78 o
 -11   7  10     7255.42     7138.88    244.24 o
  14  10   5     7265.33     7092.13    279.09 o
  22   8   2     7269.56     7596.66    289.57 o
   5   7  28     7276.08     6874.75    276.19 o
   5  11   9     7288.90     7168.89    196.74 o
  26   0   2     7290.12     7442.44    352.39 o
  19   3   0     7292.03     7396.38    224.31 o
  24   6   0     7296.15     7281.24    269.06 o
   3   3  20     7298.07     7150.74    235.01 o
  -6   4  11     7298.70     7309.85    200.26 o
  11   1  29     7302.68     7359.40    240.63 o
   9  13  23     7310.94     7316.83    286.83 o
  -9  11  18     7313.61     7152.84    242.81 o
 -15  13  10     7317.83     7346.84    322.45 o
 -12   4  23     7326.94     7234.49    245.63 o
  10  10  14     7327.05     7233.79    215.85 o
   5   3  12     7348.52     7408.94    208.73 o
   1   7  13     7348.91     7366.38    207.32 o
  -1  11  18     7349.46     7246.35    233.56 o
 -12  16  17     7352.19     7205.18    451.60 o
   9  15  12     7352.99     7683.19    228.50 o
 -19  15   8     7353.24     7725.76    405.17 o
   7  13  14     7358.56     7460.58    223.59 o
   5  15  10     7359.86     7337.07    219.37 o
 -19   7   5     7363.57     7474.54    322.39 o
 -11   9  29     7368.54     7219.83    314.66 o
 -14   8   9     7368.90     7496.87    284.63 o
  11  15   0     7369.81     7287.52    312.49 o
  24  10   2     7370.56     7316.83    354.61 o
   1  17  18     7371.86     7615.50    297.39 o
  -2   4  18     7376.18     7147.95    218.70 o
   2  16  12     7378.56     7388.01    251.26 o
   9   7  13     7381.68     7280.54    214.42 o
  -4   2  11     7383.66     7717.39    204.42 o
 -10  14  14     7386.35     7809.50    854.50 o
 -12   0  24     7387.60     7623.88    318.75 o
   2   2   1     7389.57     7969.31    197.31 o
  -5  13  22     7393.22     7709.01    258.98 o
 -14   6  28     7394.61     7309.15    311.06 o
  10  10  26     7395.49     7539.44    271.10 o
  -4  12  25     7395.58     7390.80    271.87 o
 -15   9  10     7400.69     7391.50    296.06 o
  28   2   6     7401.06     7951.16    465.29 o
  13  11  15     7415.34     7280.54    233.56 o
   3   9  24     7415.82     7337.07    243.47 o
   9  11  20     7416.84     7478.73    253.37 o
 -25   7  15     7418.76     7012.57    345.50 o
 -11  13   5     7423.61     7491.29    434.78 o
  15  11  17     7426.19     7776.01    254.70 o
  -1   5  16     7427.88     7179.36    230.04 o
 -15  15  12     7433.72     7676.22    340.84 o
  16  10  17     7433.96     7997.92    262.45 o
  -3   3  27     7434.66     7469.66    278.95 o
  -5   7  18     7434.89     7260.31    242.07 o
  -3   3  22     7442.25     7353.82    232.12 o
   4  14   4     7446.56     7413.83    233.52 o
 -19  13   8     7446.64     7757.86    390.83 o
   5   3  21     7452.75     7369.17    220.77 o
  15  13  13     7453.68     7453.61    263.32 o
  16   6   4     7459.22     7456.40    221.46 o
 -10   6  22     7459.49     7605.73    266.82 o
  17  15   6     7460.87     7992.34    291.56 o
   2  12  24     7464.43     7339.16    268.33 o
  15   9  14     7469.30     7356.61    252.69 o
  -4   6  25     7470.66     7307.06    260.52 o
   4   6  25     7473.91     7415.92    234.23 o
 -22  12  10     7478.22     7642.02    486.46 o
 -19  13   2     7478.37     7577.82    340.89 o
  12  14  12     7480.31     7452.21    228.55 o
   1   3   8     7487.78     7849.98    207.23 o
 -17  13   3     7489.59     7355.21    301.77 o
 -15   9   6     7498.50     7524.79    327.36 o
 -21   7   2     7498.58     7424.99    285.37 o
  12   4  28     7499.33     7679.71    256.86 o
  11  13   6     7501.69     7526.18    285.33 o
   8   2  22     7502.39     7482.92    219.33 o
   4  14   5     7506.96     7932.32    249.70 o
 -13  13   4     7507.03     7886.27    315.08 o
 -23  11   7     7507.94     7498.97    388.85 o
 -20  10   5     7508.79     7764.14    542.63 o
  12   8  19     7511.23     7362.89    244.17 o
   9   9  20     7514.59     7429.88    250.54 o
 -18   4  15     7514.73     7142.37    289.75 o
  -1  17   8     7514.89     7549.91    358.05 o
 -12   8  17     7516.97     7490.59    286.76 o
  16   6   9     7517.27     7490.59    229.25 o
   8   2  24     7517.93     7485.71    228.54 o
  18   2  24     7519.61     7944.88    332.15 o
   2   8  27     7520.28     7509.43    256.20 o
   3  15  18     7526.28     7644.12    240.55 o
  -7  11  22     7534.53     7455.70    277.53 o
  11   7  18     7537.16     7563.17    239.16 o
  -4  18   7     7539.02     7538.04    330.92 o
 -19   9  14     7540.54     7421.51    362.42 o
   6  14  16     7541.92     7553.40    235.61 o
  -8  12  27     7542.50     7806.01    306.57 o
  -6  16  21     7542.58     7785.08    288.08 o
   8   8  15     7543.02     7446.63    218.63 o
  23   5  13     7543.66     7535.95    276.79 o
  -8   4   1     7548.77     7792.06    213.61 o
  14   2  18     7551.51     7475.94    231.38 o
  18   6   9     7552.04     7469.66    244.14 o
  -3  15  22     7552.18     7853.47    258.94 o
 -13   3  18     7554.10     7681.80    229.91 o
 -19   1  21     7563.89     7848.58    318.66 o
  -2  12  12     7564.21     7592.48    215.06 o
 -28   4   8     7566.27     7839.51    310.12 o
  -5  19   4     7566.38     7673.43    390.88 o
  -9   3  31     7572.01     7529.67    305.26 o
   5   9   7     7574.16     8043.28    210.02 o
 -21   9   1     7578.67     7683.19    293.81 o
  13  15  16     7580.43     8080.96    267.39 o
  -5   9  11     7583.10     7329.39    228.58 o
  -3   9  22     7583.85     7484.31    268.28 o
  14  12  16     7587.33     7427.79    243.45 o
  -6   6  21     7587.38     7239.37    245.63 o
  -4   6  19     7587.73     7379.64    243.46 o
  -9  15  20     7591.09     7655.98    355.13 o
   8  10  22     7593.56     7386.61    266.18 o
  14  14   5     7595.42     7919.06    278.80 o
  20   8  16     7595.82     7698.55    283.13 o
 -27   5  11     7596.65     7766.94    416.61 o
 -20  12  11     7596.67     7505.25    451.31 o
   7   9  29     7598.68     7757.86    285.25 o
  10   2   2     7601.13     7881.38    238.37 o
  26   2   6     7603.45     7602.25    341.59 o
  -9  11   7     7605.51     7639.93    388.04 o
  -6   4  20     7608.11     7607.83    239.85 o
  -7   7  29     7615.46     7450.12    293.18 o
 -20   4  10     7616.75     7341.95    261.22 o
  14  14  11     7619.17     7918.37    257.50 o
  -2   0  32     7620.15     7923.25    364.99 o
  15   9   3     7621.38     7360.10    217.94 o
  15  11  22     7622.08     7722.97    278.15 o
 -13   5  23     7630.35     7642.72    263.97 o
   1  15   4     7633.41     7591.08    234.89 o
 -13   5  22     7633.63     7382.43    254.11 o
  -5   3  14     7635.25     7831.14    224.22 o
   6  14  19     7636.56     7838.81    253.27 o
   2   6  21     7638.24     7321.02    227.16 o
  -3   5  22     7642.66     7558.28    259.02 o
  -6   8  30     7646.33     7562.47    290.30 o
 -21   9   3     7653.04     8178.66    305.01 o
 -23   1   5     7653.07     7920.46    251.83 o
  15   7  14     7653.11     7687.38    254.73 o
  10  14  21     7657.49     7882.08    272.42 o
  21   7  15     7663.74     7533.16    279.64 o
  -3  13  13     7676.62     7402.66    219.35 o
 -11   1  14     7677.14     7962.33    219.23 o
  25   3   9     7677.94     7489.89    286.05 o
 -15  11   9     7680.68     7420.81    313.86 o
  18  10  14     7682.92     7880.68    280.94 o
   6   2  30     7684.98     7731.35    293.79 o
   7   9  12     7685.50     7494.78    212.96 o
 -11   5  20     7687.09     7518.51    259.04 o
  17   9   6     7688.07     7722.97    256.85 o
   2   8   7     7690.54     7561.77    185.37 o
   0   8  24     7693.80     7722.27    249.04 o
 -22   6   1     7707.02     8001.41    282.32 o
 -19   3  21     7716.03     7572.94    317.35 o
  11  13  12     7718.67     7808.11    233.43 o
 -12  14   1     7720.80     7942.79    283.76 o
  -7   5  25     7723.38     8072.59    283.01 o
 -24   8   6     7727.37     7702.04    321.57 o
 -13  11  14     7728.82     7812.99    292.34 o
   0  14  23     7731.94     7911.39    274.54 o
   1  11  26     7737.00     7990.24    293.70 o
 -15  13  13     7738.50     7258.91    323.21 o
  -9   1   8     7741.43     7776.71    207.24 o
 -17  13   6     7745.24     8109.57    374.17 o
  -9   7  20     7745.35     7584.80    253.34 o
 -10   2   3     7750.71     8221.23    207.87 o
   4  12  25     7751.33     7866.73    276.68 o
 -18   8  17     7752.02     7713.90    466.22 o
  -3   1  27     7759.48     7764.84    286.67 o
  15  15   2     7759.85     8052.35    349.22 o
  13  11  21     7764.02     7690.17    268.21 o
  17  11   6     7765.55     7803.22    327.23 o
 -11   9  25     7767.71     7794.85    288.79 o
  -9  11  21     7768.18     7593.87    271.09 o
 -11  11  20     7773.27     7920.46    292.30 o
   9  19   0     7775.20     8090.03    396.34 o
   8  14  20     7775.57     7803.92    261.79 o
  -5   9  15     7780.25     7538.74    251.93 o
  -7   3   8     7783.49     8563.17    242.47 o
 -10   6  25     7787.55     7973.50    276.65 o
  26   6   6     7787.99     8170.98    308.57 o
   5   7  21     7793.74     7568.05    254.05 o
   0  16  15     7796.51     7997.92    247.55 o
 -19   7  25     7799.71     7600.85    326.61 o
   7   3  22     7811.29     7599.45    221.43 o
  -9   3  14     7812.16     7608.53    223.55 o
 -14  10   6     7812.41     7669.94    298.79 o
  21   7   4     7813.75     8234.49    300.72 o
  18  12  15     7816.01     8263.80    280.11 o
   4  14  22     7818.99     8396.39    285.04 o
  17   1   1     7820.85     7561.07    244.12 o
  11   3  23     7822.78     7729.25    232.74 o
 -17   5  29     7823.75     7953.26    352.83 o
 -18  10   3     7826.01     7787.17    287.37 o
 -20   8  10     7828.49     7577.82    291.71 o
  -9   9  26     7832.33     8085.15    320.70 o
   9   7  14     7833.51     7599.45    223.56 o
   9  13   5     7836.50     7413.13    225.02 o
 -16   6  16     7839.80     7954.65    285.89 o
  -8   8   2     7842.53     7694.36    199.48 o
  16  12   5     7843.93     7738.32    484.92 o
   4  20   1     7846.44     7859.75    320.08 o
   4   6  15     7850.74     7418.71    229.98 o
   5  17  16     7851.76     8053.05    295.81 o
   1  13  10     7853.39     7858.35    207.94 o
  -8   8  21     7856.47     7721.58    258.98 o
 -12  12  22     7856.99     7725.76    432.43 o
  -7   5  24     7858.23     7815.78    271.73 o
  19   5   7     7858.60     7960.93    253.94 o
  16  16   5     7859.65     8237.98    372.67 o
  22   6   8     7861.31     8081.66    265.97 o
  -5  13  12     7862.73     7766.94    283.11 o
 -15   9  16     7864.72     7708.32    303.05 o
   0  14  11     7866.19     7670.63    207.26 o
  -7   1  25     7867.20     7906.50    270.28 o
   6  18   5     7869.71     8128.42    278.02 o
  18   8  20     7871.56     8181.45    273.75 o
  -9   9  14     7873.52     7727.16    227.78 o
  11  15  18     7883.72     8213.55    260.97 o
  25   5   9     7887.90     7848.58    280.95 o
  22   8  16     7888.96     7952.56    297.27 o
  11   5  23     7891.48     7926.04    241.19 o
  -2  10  10     7892.66     7464.77    203.06 o
   7  15  20     7895.49     8311.25    268.75 o
   5   1  14     7896.60     7909.99    207.22 o
  21   1  21     7896.77     8022.34    314.31 o
   5  13  11     7899.26     7940.70    221.36 o
  -3   9  20     7900.74     7970.70    307.93 o
   8   4  23     7903.12     7839.51    226.34 o
  -1  17   6     7903.20     7810.20    263.21 o
  16   2  10     7906.31     7778.80    234.85 o
  12  10  12     7910.39     7687.38    254.02 o
  17   9   9     7914.16     8201.69    288.65 o
  -8   4   7     7922.11     8028.62    212.86 o
  -9  13  23     7925.55     7985.36    285.88 o
  -8  12  15     7926.09     7606.43    326.60 o
  10  12   8     7926.37     7432.67    222.18 o
  -6   0  32     7926.48     7335.67    356.03 o
   5  15   5     7927.36     7845.79    250.43 o
  11   1  11     7929.23     7970.01    235.52 o
  -4   4  13     7929.74     7789.96    245.48 o
   1   9  27     7932.34     8080.96    269.52 o
  18   6   3     7935.21     7984.66    239.76 o
  13  11  16     7951.12     8269.38    255.99 o
 -18  10  17     7955.62     8035.60    456.59 o
  -4   8  25     7963.02     7871.61    334.33 o
  21   7   7     7970.56     8060.73    278.75 o
  11   9  27     7970.59     8191.22    280.84 o
   6  14  13     7971.72     8012.57    230.55 o
  10   8  19     7978.20     7819.97    247.60 o
 -10  12   2     7985.14     8060.03    261.01 o
   1  15  15     7986.51     7878.59    225.62 o
  18   2  26     7987.13     8193.31    320.65 o
   7  17   8     7993.14     8172.38    278.01 o
  -5  11  18     7994.12     7706.22    251.17 o
  13   7   2     7996.62     8119.34    229.11 o
   8   6  24     7998.26     8331.49    262.36 o
 -17   9  18     8000.07     8098.41    368.46 o
  12   6   3     8000.11     7797.64    219.97 o
   2   6   9     8002.84     8063.52    207.90 o
  -4  12  14     8008.90     7795.55    232.01 o
 -12   0  12     8009.05     7769.03    258.25 o
   7   5   0     8010.76     8220.53    222.02 o
  -1  11  26     8011.20     8150.75    280.15 o
 -21   5  19     8014.78     7932.32    318.62 o
   4  18   7     8020.69     8042.58    391.36 o
 -22   4  14     8025.01     8256.82    287.22 o
   3  13   6     8035.29     7810.90    227.05 o
 -12   4  30     8039.89     8103.29    417.09 o
   4  12  18     8043.91     8090.73    258.17 o
  17   3  21     8046.38     8156.33    257.44 o
  -4   4  26     8048.21     8207.97    292.20 o
  14  14   7     8049.31     8009.78    304.36 o
 -12   4  19     8053.43     8191.92    257.43 o
  17   5   2     8056.80     8014.67    284.45 o
 -11   5   8     8061.76     7623.18    215.76 o
  -1  15  11     8062.07     7762.05    286.67 o
  13   7  25     8066.55     8099.80    258.16 o
  16   6  26     8068.15     8394.99    271.56 o
 -12   8  25     8068.58     8272.17    314.22 o
  -6  10  28     8069.64     7932.32    314.35 o
 -22   2  18     8072.13     7953.96    309.36 o
   9  13  17     8074.71     7859.75    251.13 o
   6   8  24     8079.66     7795.55    274.57 o
   8   6   1     8084.95     8317.53    257.40 o
 -19   1  15     8087.73     8228.21    312.81 o
 -15  11  15     8088.35     7752.28    300.90 o
 -12  10   1     8089.75     8214.25    263.81 o
  11   9  18     8090.66     7855.56    244.75 o
   9   5   0     8094.66     8200.99    230.51 o
  -6  10  27     8099.91     8164.70    311.41 o
 -19  11   2     8100.38     8349.63    293.58 o
 -17   9  21     8102.07     7970.70    379.25 o
  22   4   8     8103.91     8240.77    268.77 o
 -15  15  10     8108.49     7613.41    710.21 o
 -24   8  10     8110.10     8237.98    391.25 o
   4  18  13     8122.20     8727.16    319.04 o
 -21   5   2     8123.22     8037.00    282.31 o
 -12   4   7     8123.26     8013.97    256.77 o
  -4   2  12     8124.10     8440.35    223.39 o
   0   0  30     8130.87     8487.80    359.00 o
   1   1  14     8131.87     7933.72    222.78 o
  -9  11   5     8139.56     8083.06    286.56 o
  20   8  18     8140.29     8092.83    293.66 o
  -5   9  22     8141.72     7958.14    299.40 o
 -20   4  26     8143.39     8150.05    308.57 o
   7  13   3     8147.39     8105.39    219.21 o
 -15  11  10     8149.85     8317.53    337.69 o
  -4   8  12     8149.96     8287.52    250.32 o
  19   9  17     8151.27     8131.21    305.02 o
  -8  14   1     8153.37     7991.64    229.14 o
 -14   6  13     8154.19     8220.53    314.95 o
 -24  10   4     8155.80     8297.29    330.58 o
   3   9  22     8158.79     8340.56    267.32 o
   9   7   6     8161.32     8073.29    246.12 o
 -21   5  23     8165.07     8181.45    332.05 o
  -2   0  18     8168.01     7931.63    341.43 o
   1  13  11     8169.70     7890.45    210.76 o
  24   6  10     8177.88     7812.99    271.02 o
 -19  11   6     8184.51     8309.16    376.92 o
   7   1   4     8187.24     8284.73    195.15 o
   9  13  15     8191.07     8258.91    246.78 o
 -16   8  13     8192.00     7925.34    506.34 o
  -5   3  17     8196.82     8225.41    280.83 o
  -9  11   1     8200.31     7861.84    239.08 o
 -16  14   4     8205.08     7519.20    294.58 o
  -5   1   8     8207.13     8368.47    275.83 o
 -12  10  28     8209.20     8531.07    342.59 o
   3   3  11     8211.62     8214.95    219.89 o
  17   7  14     8212.90     8122.13    270.93 o
  16  12   0     8222.11     8250.54    268.05 o
   8   4  28     8232.12     8452.21    282.90 o
  15   9  20     8233.23     8300.78    277.26 o
   8  14  11     8237.15     8173.08    232.64 o
  15   3   3     8240.27     8057.24    236.20 o
   0  16  21     8241.56     8953.26    278.51 o
   3  11  16     8244.82     8257.52    249.62 o
 -25   7   3     8245.71     8348.23    299.97 o
  -7  13  10     8246.18     7755.07    292.36 o
  11  13  10     8248.14     8263.10    240.41 o
  11   7   2     8255.38     8168.89    234.76 o
   7  15   0     8262.24     8148.65    270.92 o
   0  12  27     8266.94     8604.34    296.34 o
  -3   9   3     8268.06     8489.90    205.01 o
   4  10  25     8270.82     8381.03    270.15 o
 -19  11  17     8275.24     7964.42    459.53 o
  -1   9  29     8275.39     8422.90    292.14 o
  10   6  13     8276.73     8228.90    236.17 o
 -16   0  20     8276.79     8173.77    306.43 o
  -1  13  17     8279.71     8242.16    247.50 o
 -17  15   6     8284.72     8636.44    434.64 o
  16   4  22     8285.24     8134.70    249.65 o
  20  10   4     8290.01     8393.59    454.87 o
 -17   9   6     8294.51     8089.34    342.78 o
   3  15   9     8297.38     7964.42    260.33 o
 -15   5  18     8297.46     8163.31    302.17 o
  15   1   9     8298.62     8054.44    229.12 o
 -14   8  19     8312.00     8406.85    353.33 o
 -14  10   7     8314.57     8006.99    257.48 o
  -2  12  16     8321.74     8177.26    241.84 o
   1  11  16     8322.98     8316.83    281.52 o
   1  13   8     8324.11     8607.13    223.36 o
  -6   8  27     8325.53     8522.00    353.99 o
  11   3  10     8327.20     8655.28    245.28 o
  23   7   5     8331.20     8293.11    317.06 o
  22  12   4     8339.35     8582.01    428.95 o
 -13   3  15     8346.23     8448.72    270.84 o
   5   9  20     8360.10     8420.81    268.72 o
   5   7  22     8365.27     8571.54    279.32 o
  -9   5  27     8366.15     8536.65    282.16 o
  12  18   7     8367.16     8716.69    309.80 o
  14   2   9     8369.40     8365.68    238.97 o
  -7   7  25     8374.68     8193.31    278.71 o
  -6   2  13     8378.10     7968.61    225.60 o
 -28   4   2     8385.68     8756.47    341.07 o
  22   4   7     8389.29     8293.80    263.08 o
 -12  18   5     8393.87     7962.33    384.97 o
  -8  16  15     8403.95     8638.53    304.85 o
  -6   2  28     8404.02     8552.00    293.52 o
  23   7  13     8408.03     8348.93    304.95 o
  -2   8   3     8409.26     8281.94    197.27 o
   7   1   0     8409.28     8103.29    193.06 o
  -8   8  17     8410.59     8034.21    273.79 o
 -15  11  21     8411.27     8226.11    364.83 o
  -4  12  11     8416.76     8336.37    262.36 o
 -13  15   4     8421.19     8572.24    384.64 o
   4   8   7     8425.24     8265.19    227.67 o
  -3  19   2     8429.84     8696.46    371.73 o
   1  15   1     8432.58     8109.57    238.32 o
  -6  12  16     8432.74     8134.00    269.50 o
   1   9  23     8436.24     8254.72    256.71 o
  15  11   1     8437.39     8256.82    420.57 o
  -5  11   9     8443.83     8667.84    422.45 o
 -16  12   9     8444.20     8433.37    345.48 o
   3  11   0     8449.11     7718.78    412.35 o
  -2   2   3     8453.10     8819.97    238.88 o
  13   7   9     8455.69     8198.90    272.32 o
  -2  10  23     8457.12     8265.89    275.85 o
 -16   4   2     8458.10     8454.31    282.90 o
  -3  11  22     8465.67     8397.78    275.82 o
  13   9   3     8470.12     8019.55    263.15 o
   3   7  25     8476.38     8343.35    265.19 o
   5   7  20     8484.45     8337.07    277.25 o
  12  12  10     8486.33     8254.72    270.89 o
  10  16   3     8487.09     8406.85    285.75 o
 -12  10  20     8492.14     8156.33    376.29 o
  -9   7  14     8493.30     8538.05    248.85 o
   4  14  18     8493.71     8602.95    319.79 o
  11  11  24     8496.04     8353.12    293.58 o
 -18   6   9     8498.02     8477.33    287.86 o
   6   6  11     8500.11     8263.10    215.64 o
   9  11  15     8501.10     8456.40    253.82 o
  11  13  13     8504.90     8605.04    256.62 o
  -1  11  25     8515.40     8239.37    290.77 o
 -15   5   3     8517.07     8473.85    517.32 o
  21   5   5     8520.83     8498.27    279.34 o
 -10  10  16     8532.53     8694.36    304.84 o
   5  17   8     8536.05     9016.76    306.87 o
  10   2  13     8542.80     8219.83    230.51 o
   1  15  12     8547.38     8473.15    227.63 o
  11   3   5     8548.34     8645.51    220.53 o
   3   9  25     8548.71     8681.10    275.74 o
 -18   8   5     8551.40     8473.15    345.46 o
 -22   0  18     8551.71     8807.41    458.16 o
 -13   5  16     8554.65     8147.95    289.38 o
 -13   7   4     8560.65     8254.72    240.41 o
 -14  12   8     8563.13     8715.99    325.44 o
  13   3   2     8566.09     8137.49    231.94 o
  19   7  11     8570.41     8592.48    277.89 o
 -12   6  26     8573.68     8868.82    349.57 o
  -6   8   3     8577.22     8674.12    262.28 o
 -20   8   5     8577.39     8868.12    367.38 o
   2  10  21     8578.03     8583.41    263.71 o
 -11  11  23     8579.28     8452.21    371.14 o
 -14   6   7     8579.73     8561.77    323.36 o
  15  15   8     8580.86     9273.57    377.89 o
  19  11   1     8582.26     9076.78    347.36 o
 -15  13  15     8583.58     8309.85    554.98 o
 -15   3  18     8586.48     8535.25    280.75 o
   2  16  13     8591.70     8928.14    282.77 o
  23   3  17     8604.54     8635.05    343.26 o
  19   5  17     8604.88     8859.75    294.85 o
   7  13  11     8609.48     8655.98    238.91 o
   0   6   1     8615.09     8658.77    214.87 o
 -15  11  19     8616.39     8023.74    329.98 o
 -14  14  16     8623.41     8683.20    374.59 o
  -4  18  13     8625.61     9020.95    325.33 o
  -1  19   8     8628.81     8915.58    326.79 o
   2  16  21     8634.27     8876.50    278.53 o
  10  12  18     8635.70     8816.48    275.71 o
 -26   6  12     8638.43     8615.51    371.77 o
   3  11  27     8639.25     8837.42    288.47 o
   9  11   5     8641.24     8529.67    243.19 o
   3  13   7     8651.09     8539.44    222.67 o
 -13  15  16     8655.57     8503.85    451.21 o
  -5   9   8     8659.23     8590.38    270.09 o
  -1  15  20     8662.94     8926.04    272.85 o
  -5  19  10     8669.12     8848.58    371.66 o
  -8  12  18     8669.60     8489.20    272.96 o
 -16   4   9     8675.17     8587.59    292.09 o
 -20   6  16     8680.41     8709.71    383.85 o
 -26   0  18     8680.73     9097.71    409.35 o
 -25   3  13     8686.80     8490.59    311.30 o
  24   2  10     8690.73     8796.94    306.22 o
   6  12  22     8692.56     8545.02    279.32 o
   9  11  12     8693.54     8741.12    241.73 o
   8  12   0     8695.58     8533.86    311.28 o
   0  16   0     8695.61     8503.15    337.62 o
 -14  14   7     8696.62     8508.04    344.73 o
  24  10   8     8697.01     8662.26    388.16 o
  13   9  16     8697.57     8637.14    260.16 o
   8  10  18     8697.83     8536.65    263.73 o
 -14  12  12     8700.49     8773.92    334.66 o
 -19  13   5     8704.87     8324.51    619.34 o
 -22  10   7     8705.02     8415.23    389.72 o
   6  12  13     8708.26     8382.43    234.72 o
 -13  11   1     8716.85     8825.56    284.92 o
   4  10  12     8717.69     8616.20    222.65 o
  -6  12  18     8724.49     8533.86    286.42 o
 -22  12   7     8725.62     9126.32    428.62 o
   7  13  17     8732.72     8942.09    270.01 o
  -4  16  13     8743.81     8858.35    284.21 o
  20   6  16     8746.00     8914.18    301.22 o
  -7  11  24     8746.03     8671.33    318.34 o
   8  14   6     8752.60     8697.85    250.23 o
   5  15   4     8757.28     9012.58    273.53 o
  16  12  11     8757.66     9005.60    463.75 o
 -21   3  23     8758.88     8938.61    362.36 o
  -4   6  30     8760.12     8648.30    329.73 o
   7   9  14     8761.54     8468.26    245.32 o
   4  14   1     8765.20     8778.80    260.84 o
  -1  13  18     8765.35     8821.37    262.95 o
 -21   5   3     8773.24     8540.14    297.07 o
 -17   5  11     8780.92     8787.87    341.77 o
   0  14  14     8783.91     8741.12    239.60 o
  19   1  23     8784.58     8901.62    315.43 o
  -1   1  14     8786.15     9245.65    290.49 o
   4  12  22     8788.62     8683.89    287.09 o
 -15  13  16     8788.85     8491.29    361.85 o
   1  15  18     8792.44     9304.97    263.56 o
  19   1  11     8793.98     8601.55    275.05 o
 -14   4  11     8806.03     9057.24    301.89 o
   3  13  21     8807.90     8549.21    280.74 o
  13  13  13     8813.03     8753.68    276.43 o
 -25   5   7     8817.71     8304.27    700.03 o
  13   5  16     8820.50     8655.98    258.74 o
 -22   2  14     8820.55     8852.77    294.14 o
  -6  16  13     8832.35     9247.05    294.74 o
   6  10  19     8834.18     8837.42    274.99 o
 -12   2   1     8844.90     9291.01    255.77 o
   8  14   9     8848.79     8995.13    245.22 o
 -15   9  19     8849.39     8475.24    370.41 o
  26   0  12     8849.77     9127.02    440.77 o
 -15   3  10     8865.10     8582.71    287.83 o
  13  13  16     8865.27     9104.69    282.73 o
  -9   7   7     8865.91     8951.17    324.65 o
   1   7  24     8865.92     8613.41    262.29 o
   4   8   5     8867.05     8090.73    203.65 o
 -14   8  12     8867.75     8672.73    324.74 o
   0   8  17     8868.36     8465.47    243.20 o
  23   9   5     8869.86     9455.70    518.63 o
  -7  15   6     8874.24     9058.63    363.74 o
  -7  11  27     8874.42     8997.92    378.01 o
  -4  10  25     8881.01     9092.13    301.88 o
 -19   3  19     8885.32     8960.24    342.42 o
  12  16   1     8892.67     9391.50    537.35 o
  -2  16   2     8898.38     8848.58    279.95 o
  -2   8   5     8898.63     8482.22    204.30 o
   3  15   7     8901.31     8995.83    276.37 o
   8  16   9     8903.87     9205.18    279.87 o
   1  11  11     8909.55     8805.32    228.98 o
 -14  16   1     8912.77     9313.34    459.97 o
  28   6   0     8913.40     9048.17    326.04 o
   3   7   0     8920.65     9302.88    218.31 o
   2   6   1     8921.49     8304.27    193.73 o
  -9  11   2     8924.12     9151.45    265.00 o
  24   8   2     8924.86     9038.40    328.88 o
   6  10  11     8928.80     8953.26    251.59 o
  11  13  16     8929.65     9120.74    277.05 o
  19   9   0     8931.26     9574.34    324.45 o
   0   4   9     8934.07     9297.29    251.53 o
   4  16   5     8935.38     9165.40    294.05 o
  -8   4   9     8938.27     8698.55    230.42 o
 -10   6  32     8941.99     9006.99    341.69 o
 -20  10  14     8942.76     8822.07    410.21 o
   5   7   3     8949.58     8712.51    222.64 o
 -23   5  21     8956.68     8822.76    347.45 o
   7   9  25     8957.38     8965.12    309.01 o
  -1   7  29     8962.14     8958.84    297.66 o
  18  12   2     8962.52     8755.77    370.99 o
 -11  17   2     8966.72     9014.67    399.40 o
 -19   7  13     8968.97     8752.28    496.22 o
   1   9  20     8976.33     8945.58    266.46 o
 -21   7  19     8976.61     8771.12    410.24 o
  19   3  23     8985.34     9434.07    348.65 o
 -11  11  10     8989.80     8647.61    317.64 o
   3  13   9     8993.65     8859.75    227.56 o
   9  13  11     8998.19     8884.87    249.48 o
  27   5   3     9002.87     8765.54    327.55 o
  13   7  10     9004.79     9064.91    274.94 o
   3  13  13     9008.83     8822.07    236.05 o
  26   6   2     9016.98     9287.52    333.06 o
   7   7  31     9018.91     8983.96    325.35 o
   0   8   5     9020.35     8700.64    207.80 o
   9   9  14     9025.83     9136.79    252.97 o
  12  12  12     9025.83     8916.27    259.39 o
  19   9   6     9026.98     9237.28    422.13 o
 -25   7   7     9027.76     9035.60    373.72 o
  -5  13  18     9028.33     8956.75    267.88 o
   0  10   4     9031.15     8944.19    228.96 o
 -18   4   4     9031.57     9065.61    405.08 o
 -15   1  31     9034.07     8740.42    395.97 o
 -20   8  20     9035.64     8849.98    412.34 o
 -15   7  18     9037.05     8834.63    355.99 o
  11   5  18     9038.04     8722.28    249.52 o
  21   1   9     9040.15     8787.87    265.79 o
  11   7   6     9042.53     8822.07    261.53 o
  -3   5   2     9046.11     9406.85    214.76 o
  12   6   1     9048.75     8923.25    239.57 o
  -6  12  13     9056.87     9207.97    348.02 o
   5  19   2     9059.80     9378.24    349.38 o
  19   7   4     9063.07     9161.91    269.25 o
  -3  15  16     9068.38     9532.47    263.51 o
   3   3  16     9069.90     9037.70    257.24 o
   6   2  12     9071.65     8812.99    226.86 o
  16   6  22     9081.13     9067.71    270.69 o
  10  14   6     9081.46     9262.40    316.02 o
  22   0   8     9087.84     8941.40    583.85 o
  16   8  20     9089.12     9012.58    282.75 o
  -8  10  26     9092.98     8859.05    344.59 o
  -8  14   5     9095.53     9078.17    354.47 o
  11   3   0     9095.98     9273.57    255.78 o
  21   9   4     9098.23     9604.34    359.26 o
   6  18  11     9102.12     9697.85    319.45 o
   4   4  17     9103.03     8856.96    245.24 o
   6  16  13     9108.51     9409.65    325.21 o
  -4   8  20     9113.63     8853.47    304.79 o
   9  11   4     9116.69     9334.98    422.79 o
   0   6  13     9117.40     8741.81    253.76 o
  14   4   0     9118.60     9000.71    254.42 o
  15  13  14     9119.77     9453.61    306.04 o
   1  17  12     9123.22     9361.49    296.13 o
   1   7  27     9124.11     9451.52    297.53 o
  22  10  10     9125.55     9117.95    312.52 o
   2  18   7     9125.65     9619.69    336.51 o
  16   6   5     9128.26     9166.80    312.50 o
  20   4  16     9135.05     9123.53    286.27 o
 -10   6  28     9136.52     8743.91    321.87 o
  -5  11   5     9136.65     8990.25    228.25 o
 -12  12  14     9143.46     8634.35    343.26 o
  -5  11   6     9145.26     8847.19    268.61 o
 -18   8  18     9150.04     9410.34    406.34 o
  12  12  15     9152.97     8997.92    257.25 o
 -21   5  10     9154.00     8950.47    309.73 o
 -18   2  11     9160.04     9144.47    296.90 o
   7   9  19     9161.48     8917.67    279.94 o
   1  13   4     9165.06     9182.15    258.63 o
  20   2  16     9165.14     8945.58    296.24 o
   7   9   6     9167.80     9273.57    288.36 o
  14   4  24     9170.22     8819.97    294.15 o
  11   1   5     9180.71     9143.77    225.39 o
   0   6  21     9195.54     9084.45    265.73 o
 -23   9   1     9203.55     9194.71    332.38 o
  12  12   9     9207.58     9355.91    404.23 o
  -3  11  23     9207.96     9089.34    294.07 o
  -2  10  16     9214.43     9161.91    265.00 o
   9  13   2     9215.73     9087.94    272.10 o
  10  14   1     9220.20     9272.17    345.86 o
  -5   9  18     9220.33     9211.46    293.33 o
  18   4   3     9223.08     9057.94    298.34 o
   3   9  27     9225.28     9179.36    293.34 o
  -8  12  20     9230.70     9014.67    290.55 o
 -16   4  30     9232.71     9902.32    418.23 o
 -16  12   4     9233.58     9053.75    354.48 o
  -3   5   6     9234.28     9602.95    240.16 o
   0  12  20     9234.34     9131.91    284.14 o
  -6  12   9     9241.24     9399.18    317.40 o
 -28   0   6     9253.39     9485.71    476.32 o
  13  11  14     9255.28     9434.77    265.65 o
  12   8  15     9257.61     9157.03    269.96 o
 -17  11  21     9258.42     9094.22    418.64 o
  15   5   8     9260.19     9230.30    255.08 o
 -15   7   6     9260.60     9196.11    340.20 o
  19   5  21     9260.97     9394.99    281.95 o
  -9   9  24     9261.07     8805.32    333.94 o
  13   1  17     9265.51     9041.89    250.87 o
  -7  17  12     9266.02     9685.99    377.72 o
   1   9  16     9266.27     9078.87    254.40 o
  18  10   3     9267.62     9563.87    297.50 o
  11   3  29     9269.37     9404.06    366.45 o
 -10   6  23     9275.57     9283.34    310.34 o
   6   2  32     9279.58     9344.05    335.89 o
  17   5   6     9283.59     9267.29    278.44 o
  -9   3   4     9288.55     9519.21    251.49 o
  20  10   0     9293.12     9194.71    325.99 o
  -7  17   6     9295.03     9667.85    528.51 o
  16   6  17     9297.26     9434.77    290.44 o
 -11  15  11     9302.77     9318.23    479.30 o
   9   7  27     9302.88     9598.06    301.04 o
  23   1  11     9304.67     9307.76    338.74 o
 -10  14  12     9307.00     8697.85    557.43 o
  14  12   2     9309.04     9025.83    346.66 o
   4  10  15     9312.06     8987.45    251.59 o
   2  18  15     9313.65     9750.89    364.89 o
 -17   1   5     9316.70     9023.04    245.92 o
   3  13  12     9320.11     9247.75    243.76 o
 -19   9  23     9321.91     9276.36    385.73 o
 -10  14   6     9324.23     9177.27    554.07 o
  -5   7  12     9328.41     9479.43    275.55 o
 -16  10  15     9334.58     9267.98    340.18 o
  -6   2  26     9337.05     9182.85    297.60 o
 -18  10  20     9341.31     9413.13    416.33 o
  -6   0  28     9350.46     9666.45    374.17 o
  -6   8  13     9358.83     9324.51    279.84 o
  22   2  12     9369.82     9254.73    306.80 o
 -16   6  21     9371.23     9286.13    347.28 o
  -1   5  20     9377.38     9075.38    262.90 o
  15  13  11     9383.42     9374.75    494.30 o
   5   9  17     9392.31     9556.89    279.08 o
  21   9   1     9398.25     9628.77    304.57 o
   5   7  10     9398.95     9219.83    232.45 o
 -10  12  20     9400.87     9018.16    316.10 o
  -3  17  10     9401.11     9741.12    325.11 o
   0   6   4     9402.78     9390.80    219.71 o
 -13  13   5     9405.73     9241.47    417.13 o
  15   7   8     9406.38     9732.74    281.17 o
 -16  12   3     9408.85     9614.11    393.42 o
  13  13   1     9413.06     9489.90    353.61 o
 -23   1  15     9414.59     9527.58    313.82 o
  19   5  13     9415.66     9095.62    288.40 o
   6  12  16     9419.11     9198.20    270.66 o
  18   8   4     9425.03     9035.60    267.86 o
 -11   5  29     9436.08     9881.38    347.08 o
   3   9  18     9436.14     9382.43    273.45 o
 -24   0  18     9441.31     9368.47    402.08 o
 -15  13   6     9444.43     9643.42    489.11 o
  14  10  13     9447.26     9706.92    357.80 o
   1  11   5     9448.47     9496.18    253.61 o
  -9  11  17     9455.90     9690.18    292.51 o
  -9  11  24     9460.84     9147.96    327.42 o
  -1   7  31     9463.83     9744.61    328.66 o
  14  16   5     9475.01     9870.92    322.95 o
  -9   3  27     9476.57     9400.57    338.71 o
   4   8   8     9479.63     9709.02    243.68 o
   6   8  26     9479.71     9632.26    301.03 o
  28   0   0     9481.96    10032.12    415.33 o
  -3  13  20     9484.23     9568.75    291.83 o
  24   0  16     9486.27     9404.06    432.75 o
   2  14   7     9486.71     9468.96    267.77 o
   0  12   2     9491.57     9478.03    240.18 o
   0  18   3     9498.52     9172.38    335.23 o
   1   7  33     9499.67     9635.75    357.11 o
   7  13  13     9500.36     9215.65    256.50 o
  14   2  20     9509.62     9456.40    271.31 o
 -16  12  18     9509.90     9198.20    344.47 o
 -23   3   4     9509.95     9962.33    295.28 o
   8   4  22     9520.17     9218.44    293.33 o
  -7  15   3     9521.36     9006.30    444.42 o
 -18   4  18     9526.74     9743.21    352.10 o
 -14  12   5     9529.25     9311.95    318.85 o
  -3  11  16     9542.43     9522.00    279.09 o
  17  13  12     9543.22     9612.02    376.33 o
   0  14  17     9543.56     9886.27    272.64 o
 -10  12  17     9543.65     9563.17    338.66 o
   6   8   6     9543.86     9452.21    318.10 o
   6   6  17     9549.34     9221.23    269.95 o
 -20   6  20     9556.94     9486.41    360.72 o
  -3  17   2     9558.02     9639.23    298.90 o
 -13   5   9     9558.82     9601.55    332.25 o
  19   5  23     9560.61     9716.69    291.79 o
  20   4   0     9565.75     9915.58    303.79 o
  -9  15   9     9572.07     9285.43    432.82 o
   7   7  29     9581.87     9773.92    355.64 o
  10  12   9     9585.73     9826.25    271.24 o
   4  12  21     9590.15     9532.47    300.34 o
 -10  10  12     9593.97     9683.20    314.49 o
 -15  11  24     9596.90     9995.13    476.01 o
  -9  15  14     9601.54     9247.75    779.88 o
   9   7   5     9602.10     9733.44    267.01 o
 -11   7   2     9604.64     9490.59    324.48 o
  19   3  17     9610.64     9196.11    273.49 o
  -5  17  10     9620.48     9665.05    327.26 o
  15  11  14     9621.47     9615.51    310.96 o
 -11   5   4     9627.03     9565.26    250.06 o
   5   3  33     9633.96     9972.80    385.44 o
 -10   6  17     9648.81     9756.47    283.28 o
  17   9  15     9652.55    10073.29    336.37 o
  -4   8  17     9654.00     9737.63    296.04 o
  21   5  21     9659.68     9633.65    320.18 o
   1  13  23     9665.66     9635.05    306.70 o
   8   6   9     9678.12     9676.22    264.90 o
  -8   6  13     9680.32     9418.02    257.16 o
 -12  12  19     9681.94    10066.31    406.76 o
  -3  11  14     9690.52     9940.70    271.22 o
 -21   9  17     9693.90     9288.92    425.67 o
   3  11  22     9696.07     9914.18    295.29 o
 -16  12  12     9696.22     9386.62    353.65 o
 -16  14   1     9699.65     9678.31    329.39 o
 -22   6  14     9704.93     9615.51    330.83 o
   5   1   6     9707.02     9788.57    247.20 o
 -12  16   5     9709.90     9753.68    590.23 o
  -1  13  26     9710.09     9762.75    317.30 o
  20   6  18     9712.21     9792.06    314.46 o
  -1   9  26     9712.66     9438.26    293.28 o
   4  12  24     9712.76     9782.29    381.24 o
 -10  14  23     9714.01     9935.82    384.74 o
 -23   7   5     9714.53    10005.60    351.30 o
   2  16   7     9718.67     9585.50    304.58 o
 -21  11   5     9719.32     9770.43    419.72 o
  11   7  17     9730.48     9255.42    272.77 o
  -9  13   3     9731.48     9811.60    409.72 o
  17  13   8     9740.60     9675.52    541.42 o
   2  18   1     9741.16     9643.42    303.86 o
   2   6  32     9741.74    10002.11    335.69 o
 -16  14  15     9747.14     9310.55    424.95 o
   7  11  19     9754.10     9486.41    298.23 o
  22   6  16     9754.24    10156.33    334.22 o
   2  18   3     9762.14     9951.17    305.20 o
 -24   4  16     9770.86     9983.27    342.79 o
  -8   8  11     9771.27     9600.16    266.33 o
 -14  12   7     9775.59     9605.74    342.91 o
   2  10  24     9776.54    10013.97    298.10 o
   1   3   6     9781.27     9633.65    259.95 o
 -14   2   3     9782.12     9803.92    276.90 o
  -4  14  25     9786.29     9806.72    318.71 o
  16   2  16     9789.22     9553.40    269.17 o
  13   7  11     9789.94     9821.37    285.40 o
  -5   3   2     9790.44     9694.36    252.87 o
  -7   5  33     9790.76     9970.71    346.34 o
  19  11   6     9791.10    10136.79    436.66 o
  22  12   5     9791.61    10224.02    475.88 o
 -17  11  14     9798.82     9869.52    398.30 o
  -1   5   1     9799.50    10539.45    244.26 o
  -2  16   3     9802.28     9489.90    377.09 o
   3  17  10     9802.78    10328.00    332.76 o
 -15   1   5     9807.43    10473.15    278.90 o
  24   0  10     9814.31     9970.71    433.89 o
   7  11  16     9815.66     9756.47    280.45 o
  11   5  17     9818.78     9859.75    278.31 o
  17  13   5     9820.32     9800.43    692.63 o
  -7   5   6     9821.48     9854.87    404.00 o
  -1   1  27     9822.69    10060.73    308.72 o
 -18   6  24     9828.61    10259.61    351.94 o
 -19   3  14     9833.20     9695.76    322.29 o
  10  10  24     9837.39    10203.09    327.12 o
  -3   3   4     9845.61    10329.40    247.12 o
  -3   7  16     9847.68     9568.75    281.20 o
  17   9  12     9851.37    10138.19    313.66 o
 -14  16   7     9851.53    10721.58    636.09 o
 -17  13  12     9851.69     9362.19    438.49 o
  15  11  19     9861.76     9982.57    304.49 o
   7  11  23     9862.34     9878.59    315.85 o
 -24   6  16     9862.96     9205.18    335.93 o
   6  10  22     9866.21     9681.10    325.13 o
  11  15  12     9868.82    10088.64    281.09 o
 -19  11   8     9872.01    10108.88    475.94 o
 -19   9   8     9872.37     9907.20    404.69 o
  17  15   0     9879.15    10413.14    326.35 o
  18  10   6     9880.90     9986.76    392.55 o
 -15   3  25     9882.43    10061.43    298.09 o
  25   7  11     9885.44    10099.81    344.17 o
 -12   8   1     9892.49     9897.43    345.66 o
   6   4  26     9904.52     9848.59    293.18 o
  26   0  14     9906.84    10161.91    459.49 o
  -3  15   4     9909.48     9857.66    316.57 o
   5  13  19     9924.51     9713.21    333.64 o
   1  15   9     9924.90     9676.92    284.72 o
   4  10  22     9934.32    10284.04    304.42 o
   5   7   4     9934.56     9783.69    397.62 o
   8   0  22     9935.47     9524.79    301.76 o
  -7  13   1     9939.24     9669.24    259.24 o
  18  10   8     9944.18     9948.38    330.73 o
   6   8  20     9948.51     9869.52    301.68 o
  -9   5  12     9950.98     9930.23    256.37 o
 -14  10   8     9951.54    10038.40    353.43 o
   3  11  18     9960.93    10032.81    294.56 o
 -13   1  21     9972.67     9962.33    306.62 o
   7   1  21     9978.66     9894.64    267.69 o
  14  12   4     9981.08     9575.73    914.36 o
  12  10   9     9983.51     9776.71    317.30 o
   4   8   0     9984.37    10127.02    237.26 o
   9  11  14     9986.18     9928.84    281.13 o
   9  15   3     9986.91     9717.39    277.63 o
   5  13   5     9992.63     9872.31    321.53 o
  -9   9  20    10001.72    10030.02    320.07 o
  -8  12  17    10002.89    10102.60    309.42 o
  -4  10  28    10014.61    10037.70    333.55 o
  -6   6  28    10019.94    10023.05    315.11 o
 -11   3  16    10020.53    10373.36    297.32 o
  -7  17  18    10023.50    10505.25    387.38 o
  18   0   2    10031.37     9784.38    298.15 o
 -17  11  15    10032.31     9676.22    471.19 o
 -13   7  16    10034.30    10079.57    332.82 o
  10   4  16    10035.05     9991.64    269.08 o
 -17   9  12    10035.42    10156.33    458.06 o
  10  14   0    10053.07     9750.19    371.30 o
  -6   8   5    10065.07     9746.70    281.87 o
 -22   4   8    10068.16    10274.27    359.74 o
   6   6   6    10069.19    10070.50    264.12 o
   7   5   1    10072.94    10269.38    300.88 o
   6   8   1    10073.42     9708.32    262.06 o
  22  10   1    10075.09    10731.35    390.86 o
 -11  11  25    10077.58    10267.99    354.77 o
  13   5  27    10078.88     9732.05    291.08 o
 -14  10  24    10081.70    10292.41    761.47 o
   9   9   2    10092.15    10006.30    397.53 o
 -18  10   6    10093.13     9668.54    392.68 o
  -4  12   8    10093.85    10069.80    274.73 o
 -11   9  22    10100.12    10047.47    379.72 o
 -27   3   9    10100.28    10394.29    322.11 o
  18  12   3    10101.58    10443.14    436.52 o
  19   7   7    10107.10     9990.25    322.92 o
  13  17   4    10109.70    10455.70    341.24 o
  10   2  32    10110.30    10252.63    354.07 o
   2   4  22    10110.84    10101.90    288.88 o
  -2  12  25    10115.41    10600.85    333.40 o
  13  15   4    10124.60    10337.77    327.79 o
 -27   3  15    10127.09     9669.94    347.86 o
   6   0  30    10128.81    10577.83    399.45 o
  -1   5  25    10132.97    10128.42    303.03 o
   7  17   0    10133.74    10455.70    406.61 o
  23   3  19    10139.53    10555.50    384.52 o
  17   7  23    10145.41    10374.06    303.69 o
 -14   8  13    10145.61    10388.71    376.05 o
   0   4  21    10146.32    10331.49    291.66 o
   4  10  30    10147.15    10214.25    334.21 o
 -13   5  21    10147.24    10260.31    322.85 o
  -1   3  20    10147.96    10001.41    281.11 o
  -3   5  16    10158.21    10111.67    287.46 o
   0   4   3    10170.07     9983.27    227.39 o
 -15   3   5    10184.49    10439.65    264.76 o
  -1  11  12    10186.13    10247.75    269.74 o
   8   8  17    10191.35     9928.84    276.88 o
   3   5  18    10192.79    10130.51    281.08 o
  -1  11  23    10193.25     9723.67    300.30 o
   1   3  18    10194.61    10244.26    284.60 o
  16   6  16    10200.27     9866.03    302.39 o
  -4  14   4    10206.56     9841.61    352.07 o
  -4  10  19    10209.65    10120.04    317.92 o
  10  18   9    10210.18    10526.19    345.47 o
  12  16   7    10214.36    10542.93    358.95 o
  10   4   8    10215.66    10154.94    268.35 o
  12   6  19    10215.96    10228.21    286.73 o
  27   3   1    10216.69    10612.72    375.98 o
 -14  12  16    10218.52     9616.21    371.35 o
  -6  10  22    10222.95    10116.56    310.12 o
  -3  15  10    10230.07    10329.40    326.37 o
 -17   5  12    10241.78    10485.01    353.29 o
 -20  10  11    10241.93    10341.96    426.59 o
   8  14   8    10244.10     9972.10    260.60 o
   6   8   7    10252.43    10231.00    318.60 o
   6   6   1    10255.11    10143.07    240.08 o
  -4   8  13    10258.31     9928.84    291.04 o
  -7   3   2    10268.96    10723.67    254.83 o
  15   3  23    10275.53     9959.54    298.11 o
  -1   9  18    10280.64    10288.92    295.21 o
   7  15   6    10291.22    10475.24    294.46 o
  16  14  11    10292.66    10462.68    325.63 o
  11   7   4    10293.20    10243.56    283.19 o
 -19   5  25    10294.41    10226.81    349.82 o
  -6  12  24    10298.27     9931.63    311.59 o
  18  14   9    10299.85    10705.53   1283.41 o
   4  10  11    10300.81    10433.37    272.54 o
 -15   5  25    10301.84    10322.42    332.05 o
  10  16   0    10309.25     9632.95    472.65 o
  -1  15   2    10312.25     9995.83    263.42 o
 -16  10   9    10313.87    10330.79    313.62 o
 -11  15   8    10315.06    10572.24    410.83 o
   8  12  11    10320.70    10225.42    273.99 o
   3  19   4    10326.26    10641.33    324.17 o
   1   5  33    10328.28    10346.84    446.55 o
  -9   9  23    10335.10    10549.91    360.37 o
  -8  14   7    10338.71    10042.58    401.07 o
  -7  15   4    10342.05     9831.84    492.56 o
   5  13  22    10343.63    10545.73    325.61 o
 -16  10   7    10343.85    10131.21    354.11 o
   7  11  12    10347.64    10267.99    279.64 o
  -3   9  25    10352.27    10284.04    317.17 o
 -10   8  12    10355.19    10380.34    317.15 o
  15   7   7    10363.00    10306.37    281.76 o
   2   8  21    10365.57    10516.42    300.83 o
 -22  10   2    10367.30    10595.97    361.78 o
   0  12  23    10368.85    10531.77    324.20 o
   3  13  18    10377.36    10475.94    295.88 o
  -6  18  13    10384.37    10565.96    402.29 o
 -19   9  17    10387.26    10570.85    439.32 o
 -26   0   8    10387.76    10161.91    465.91 o
  17   9  17    10389.81    10252.63    337.03 o
  14   6  20    10390.83    10543.63    300.11 o
 -20   2  26    10395.01    10782.29    393.68 o
  -4  14  16    10395.19     9951.87    279.70 o
   4  10   1    10400.32    10540.84    252.03 o
   3  15  16    10401.08    10714.60    296.54 o
  14   8   1    10401.21    10446.63    421.56 o
   2  10  27    10415.19    10660.87    322.04 o
  24   4  16    10417.75    10479.43    327.76 o
  14   4   5    10418.75    10357.31    302.28 o
   9   5  27    10423.51    10553.40    312.15 o
  27   7   3    10426.82    10394.29    461.51 o
  28   0   6    10427.60    10640.63   1037.14 o
 -18  12   5    10434.19    10867.43    370.22 o
  18   6   2    10438.39    10277.76    301.58 o
  27   3   9    10441.46    10811.60    395.81 o
 -12   2  24    10444.91    10383.83    307.23 o
 -17   5  13    10445.47    10572.94    367.46 o
 -14   8   1    10464.28    10399.88    317.85 o
 -23   9  15    10467.02    10676.22    457.09 o
   9   7  29    10472.84    11105.39    355.25 o
 -10   8  11    10480.07    10426.40    313.59 o
   6  16   5    10489.43    10651.10    312.83 o
 -13   5  10    10490.52    10787.88    316.35 o
   6   8  19    10503.10    10240.77    304.43 o
  -1   9  21    10524.40    10637.84    305.05 o
  14  12   7    10528.31    10698.55    362.46 o
   8   4  24    10537.45    10517.11    283.13 o
   3   9   5    10547.30    10474.55    251.33 o
  -6  12  21    10549.92    10607.83    341.90 o
  -2  12   9    10550.40    10700.65    271.08 o
  -4  16  19    10554.96    10839.52    319.88 o
  -1   1  35    10556.86    10760.66    368.12 o
  -4   8  18    10570.64    10584.11    321.35 o
  -7   5  10    10573.89    10306.37    260.54 o
   8   8  24    10575.35    11002.81    334.01 o
  11  15   4    10577.67    10952.57    327.64 o
 -15   1  25    10579.04    10404.76    300.85 o
 -14  12   4    10591.26    10417.32    361.12 o
 -13   7  17    10592.58    10567.36    380.96 o
  -5  15   7    10604.94    10344.75    329.92 o
 -13   3  21    10607.96    10576.43    305.06 o
 -13   9  14    10611.55    10449.42    332.73 o
  24   0   6    10617.35    10508.74    497.16 o
  -2  14  14    10626.45    10352.42    273.97 o
 -26   2   4    10627.85    10774.62    334.77 o
  -1   9  31    10630.09    10944.19    349.62 o
   6   6  25    10635.34    10321.72    302.99 o
  13   3  16    10640.04    10729.95    305.74 o
   1   1   5    10648.80    10739.72    253.41 o
  -9   3  10    10659.49    10677.62    301.50 o
  -6  10   2    10667.91    10922.56    364.52 o
  10  12   4    10685.29    10582.01    511.41 o
  13  11   5    10692.51    10681.80    344.01 o
 -18  12   3    10693.58    10704.13    344.72 o
 -15   7  27    10694.08    10898.83    380.86 o
   4  12  16    10700.15    10593.18    276.05 o
  -6  14  19    10701.30    10824.86    309.97 o
  -8   2   9    10702.78    10312.65    283.17 o
 -10  16  11    10707.94    11224.02    696.79 o
  25   3   5    10708.43    11002.81    411.38 o
  18  12   0    10708.65    10425.70    351.89 o
  -5   5  33    10708.94    11051.66    439.83 o
 -15  15   1    10718.88    10983.97    353.86 o
   7  11   6    10723.91    10605.74    269.68 o
  23   5   1    10724.97    10822.77    356.74 o
  11  11  10    10727.18    10919.77    319.86 o
 -14  10  19    10728.56    10582.71    358.94 o
   0   4   7    10733.35    10249.14    250.66 o
  -6  14  13    10741.86    10782.99    341.15 o
 -17   5   7    10744.86    10914.88    326.94 o
  15  13   8    10748.41    10487.81    380.99 o
 -13  13  16    10751.12    11138.89    588.37 o
 -11  17   8    10752.77    11218.44    531.06 o
  -8  10  24    10757.39    10836.72    410.73 o
  18   4  24    10761.96    10908.60    317.74 o
 -16  10  18    10767.30    10159.82    415.27 o
  -7   7  10    10772.06    10498.27    283.85 o
  15  11  11    10774.20    10852.77    331.21 o
 -23   9  13    10774.29    10550.61    444.32 o
  12   8   8    10786.20    10812.30    289.45 o
 -10   2  24    10787.36    11085.15    314.87 o
 -21  11   8    10789.51    10847.19    439.91 o
 -14   8   5    10789.78    10264.50    327.81 o
 -14  10   2    10790.73    10539.45    314.28 o
  -6  16   1    10793.10    10669.24    363.88 o
  -5  15  16    10803.86    11099.81    397.13 o
  16   4   5    10812.95    10445.24    282.44 o
  18  12   6    10814.99    11187.04    439.77 o
   9   3  27    10828.59    10515.72    312.86 o
   5   1  27    10829.62    10817.88    363.84 o
  -6  14   4    10829.72    10431.98    381.72 o
  11   5  19    10833.53    10624.58    291.60 o
  -4  14   7    10833.60    10720.88    308.57 o
  -2   4  32    10835.56    10900.93    336.87 o
  -7   7  19    10848.55    10585.50    302.94 o
  -2   8   9    10863.31    10378.24    280.33 o
 -10   0  34    10864.91    11088.64    449.78 o
   9  17   6    10865.49    11217.05    354.51 o
  -4   2  18    10868.20    11002.81    304.97 o
  -8  16   9    10871.09    10935.82    390.08 o
  23   1  19    10872.00    11300.79    392.10 o
 -13   5  27    10879.29    11016.77    476.19 o
  -6   8  25    10879.91    10943.49    341.82 o
 -15  11  13    10884.22    11155.64    434.80 o
  -1  13  12    10887.82    10840.91    277.42 o
  -2  10  25    10891.80    10837.42    327.67 o
  13  13   4    10896.16    11337.77    429.04 o
  10   6  14    10897.76    10824.16    293.69 o
 -17  11   3    10901.57    10475.24    312.87 o
 -13  11  22    10903.67    10668.55    476.36 o
  21  11   1    10904.15    10861.85    518.40 o
  -9   1   7    10908.99    11381.04    299.95 o
   4  16   7    10915.08    11145.87    324.77 o
 -12  14  13    10920.79    10860.45    473.41 o
 -15  11   3    10942.22    10599.46    351.84 o
   7  15   2    10945.62    11288.92    405.60 o
   8   6  11    10953.44    10748.80    293.70 o
   3  13   3    10956.43    10704.13    313.53 o
 -19  11   3    10957.96    11168.90    348.85 o
 -13  11  11    10960.13    10844.40    378.03 o
 -23   7  13    10960.55    11066.31    371.58 o
 -13   9   4    10970.71    10724.37    309.28 o
   9  13  18    10972.63    11272.18    321.91 o
  -2  18   5    10977.51    10948.38    360.97 o
  13   3   3    10978.98    10720.19    273.20 o
   7   5   2    10979.74    10826.95    374.49 o
  28   4   0    10980.76    11466.17    396.31 o
  18   4  15    10986.87    10593.18    305.77 o
  -5  15  15    10989.58    11062.82    355.97 o
   3  15  12    11003.99    11169.59    290.80 o
 -14  12   9    11009.00    10736.93    368.83 o
  11  11  21    11010.05    11106.79    333.98 o
  -6  16   4    11011.74    11076.08    482.58 o
 -19   7   8    11012.05    10964.43    378.71 o
   6  14   2    11013.08    10767.64    305.02 o
 -10  10  26    11019.95    10737.63    544.23 o
   2   8  15    11022.54    10557.59    284.54 o
  19   3  13    11028.10    10953.96    329.77 o
   1   1  33    11032.54    11398.48    382.13 o
   7   5  15    11035.31    10859.75    290.85 o
 -10   6  13    11036.52    10879.29    291.56 o
   2  14  10    11036.57    11234.49    280.18 o
  10   0  32    11038.54    11015.37    422.05 o
 -18   0  24    11038.83    11007.69    489.03 o
 -20   6  22    11040.30    11058.64    382.94 o
  -3  13  17    11044.56    10730.65    296.54 o
  25   9   5    11044.90    11680.41    641.04 o
  23   5  11    11046.82    10985.36    328.34 o
 -16   8   9    11049.44    11733.45    460.91 o
  -5   7  16    11051.18    10959.54    317.02 o
   3   1  20    11052.03    11489.90    319.03 o
 -12   0   6    11054.89    11272.18    371.52 o
  -3   9   4    11055.69    11293.81    267.46 o
  12  12   5    11055.95    11390.11    434.71 o
   5   7   8    11064.54    10535.96    265.45 o
  23   7   7    11068.38    11267.29    370.10 o
  -3  17   8    11068.51    11198.20    404.21 o
   8   4   3    11068.65    11388.71    315.51 o
  10   8   2    11073.31    10867.43    281.66 o
   7  15   5    11077.66    10921.86    324.11 o
  14  10  16    11079.22    11243.56    318.37 o
  -6   8  15    11080.32    10666.45    291.60 o
 -18   6  18    11082.21    10639.24    385.20 o
  -8  12  21    11082.82    11457.10    350.20 o
 -24   0   2    11083.13    11510.14    465.99 o
  13  11  13    11085.51    10958.85    297.91 o
   0  18   9    11093.34    11489.90    347.36 o
 -10  12   5    11094.25    10925.35    358.13 o
   4   6  17    11094.99    10637.14    309.30 o
 -17   7   7    11099.16    10672.03    371.69 o
  -3   7  22    11099.39    10838.12    332.63 o
 -23   5  19    11100.26    11090.74    407.09 o
 -13  11   7    11107.55    10760.66    356.76 o
  -1  15   8    11115.57    11285.43    357.33 o
   1  13  24    11132.93    11413.84    345.25 o
   6  14  17    11134.86    11334.98    314.11 o
 -11   7  20    11139.40    10839.52    311.38 o
  26   4   0    11140.42    11464.08    379.27 o
   9   9  21    11149.12    11138.89    369.43 o
  -9   9   8    11151.51    10990.25    429.17 o
 -22   0  24    11162.90     9014.67   1381.62 o
   4  10   8    11171.24    11058.64    275.27 o
   3  11  12    11174.76    10702.04    271.08 o
   9   1   2    11176.59    11252.64    267.47 o
 -13  13   7    11178.04    11210.77    382.18 o
  -6   0  20    11178.48    10826.95    403.62 o
 -16  10  24    11180.41    11220.54    556.09 o
 -13   9  25    11187.89    11534.56    426.84 o
 -18  14   3    11188.49    11916.98    423.87 o
   6  16  11    11189.54    11503.86    327.52 o
 -17   9  23    11190.41    10979.78    435.58 o
   1  19   6    11194.86    11025.14    358.11 o
 -27   1  15    11197.94    11385.92    359.43 o
   1  17   0    11201.36    11063.52    353.13 o
 -27   5   9    11205.34    10914.88    410.70 o
 -17   5   5    11215.77    11267.29    388.56 o
  12  10  22    11223.98    11866.04    354.36 o
   5   3  27    11225.30    11226.82    348.13 o
  15  11   0    11226.87    11246.36    325.45 o
 -25   1  21    11226.96    11189.83    369.41 o
 -25   7   9    11228.60    11502.46    416.90 o
 -14   4  14    11231.83    11000.02    342.51 o
  -1  15  12    11232.36    11231.00    302.10 o
  16  10   9    11235.82    11252.64    316.25 o
  -5  17   4    11238.58    11039.10    422.04 o
   4  12   2    11244.24    11217.74    311.30 o
  -7   9  23    11248.84    10623.88    354.67 o
  20   0  22    11252.83    11004.90    451.24 o
  -5   5  14    11254.53    11955.36    334.51 o
   9  17  12    11255.40    11724.37    343.05 o
  17   3  15    11262.57    10863.24    312.79 o
   4  14  13    11266.06    11321.02    297.14 o
 -14  12   2    11271.15    11270.08    348.83 o
  -2  16  17    11272.44    11973.50    321.77 o
  10  10   1    11275.39    11577.13    361.51 o
  10  14  14    11277.98    11252.64    307.05 o
 -12   6  11    11278.22    10849.98    324.12 o
   8  12   2    11280.77    10905.81    343.25 o
  10   8  21    11282.65    11782.99    339.50 o
  -8  10   8    11283.79    11273.57    378.62 o
  -8   8  10    11287.73    10580.62    317.81 o
  16   4  26    11302.32    11441.05    333.91 o
  13   7   4    11310.48    10993.74    324.09 o
 -18  12   6    11315.37    10981.87    368.76 o
  11   1  23    11316.11    11253.33    321.20 o
  -6  12   6    11321.11    11069.10    388.62 o
   5   5  14    11322.65    11321.02    297.84 o
 -11  15  14    11325.70    11320.33    725.51 o
   2  14  21    11330.22    11642.73    331.03 o
   4  16  13    11341.54    11676.22    323.95 o
  -7   3   5    11342.93    10892.55    266.11 o
  17   1  21    11348.53    11194.02    332.55 o
 -11   5  16    11364.86    11337.07    327.56 o
  10  10  10    11368.95    11498.97    308.42 o
  18   0  24    11371.44    11443.84    425.45 o
 -11   9  20    11372.35    11456.40    350.91 o
 -17   7  27    11383.36    11359.40    376.46 o
  12  14   4    11384.13    11050.96    350.30 o
  -2   8   4    11384.75    11284.74    271.70 o
  12   4   8    11392.24    11153.54    295.75 o
  17   3  14    11395.48    11413.84    331.79 o
  14   8  14    11398.78    11080.97    323.36 o
  -9  15   8    11402.31    11430.58    760.74 o
  -2   6  32    11404.26    11741.12    361.47 o
   6   4  13    11414.80    11272.87    292.19 o
  26   2   2    11421.21    11580.62    413.32 o
  13   9  19    11429.03    11366.38    328.26 o
  18   8   3    11432.24    11443.15    335.33 o
  -5  11  21    11434.50    11085.15    347.45 o
  21   3  21    11439.80    11908.60    386.24 o
   2  12  21    11440.10    11652.50    346.61 o
   5  17   2    11447.48    11533.17    333.18 o
  -4  14   1    11448.10    11401.97    372.19 o
  14  12  13    11456.22    11613.42    337.41 o
  20   6   6    11459.26    11662.96    357.24 o
  19   5   0    11463.88    11346.15    340.31 o
  -5  11  15    11465.47    11187.04    324.76 o
  10   4  30    11472.25    11490.60    369.33 o
   6  14   7    11476.29    11496.18    302.05 o
 -17   9  13    11490.69    10940.70    475.51 o
   9  13  14    11495.06    11579.22    311.23 o
  -7  17   4    11505.59    11356.61    602.55 o
 -22  10  16    11507.10    11242.87    595.46 o
  28   2   0    11518.79    12004.21    401.12 o
   6  14  11    11522.36    11450.12    296.41 o
  -1  13   8    11525.30    11388.02    283.69 o
   9  11  23    11528.68    11586.20    345.92 o
 -19  11  11    11530.14    11438.96    508.80 o
  17  11  11    11530.82    11314.05    348.11 o
  23   1  17    11544.03    11499.67    389.20 o
  10  16   1    11547.45    11627.37    440.32 o
  -8  18   3    11552.55    12066.31    421.69 o
 -10  14  11    11559.90    11649.71   1207.86 o
   2   4  26    11567.50    11514.32    332.48 o
  -4   6  20    11576.20    11431.98    335.33 o
 -17  11   1    11576.73    11427.79    358.00 o
   5   7  31    11581.14    12065.62    389.75 o
  11   7   3    11585.04    11952.57    378.43 o
   0  10  23    11586.73    11739.03    344.47 o
  19  11   3    11589.28    11772.52    452.36 o
  14  10   7    11592.48    11119.35    333.98 o
   1   5  13    11593.39    11549.91    298.51 o
   8  12  14    11593.59    11536.66    309.83 o
  -5   7  22    11612.19    11741.82    367.85 o
 -12  12  11    11617.59    11693.67    369.99 o
 -10  12  15    11635.15    11247.05    364.43 o
   5  15  16    11638.77    11839.52    318.26 o
 -12  12  10    11646.00    10993.74    354.57 o
   6  12   9    11648.60    11840.91    299.17 o
 -20   2   4    11650.17    11397.09    329.67 o
   0   8  21    11657.47    11504.56    316.91 o
   3  11  24    11658.53    11547.82    328.93 o
 -16  12   7    11664.75    11464.78    671.38 o
   1   3  33    11666.42    11900.93    390.50 o
 -12  12  13    11667.13    11716.00    452.38 o
 -25   3   7    11667.91    11722.28    338.81 o
   1   7  20    11667.96    11127.72    308.49 o
 -10  12  23    11669.31    11930.93    359.30 o
  -6  14  18    11669.37    11326.61    315.53 o
 -20   6  10    11678.44    11943.50    369.22 o
   5   7  16    11681.47    11482.22    316.20 o
   3  17   4    11684.61    12042.59    350.78 o
  14   4  20    11690.74    11625.98    311.93 o
  -4  14  13    11693.35    11467.57    311.25 o
  20  10  12    11695.25    11413.14    373.61 o
  10  10   4    11707.41    11518.51    321.86 o
  -2   4  19    11710.78    11764.15    333.84 o
  -6   8  28    11718.04    11850.68    371.37 o
 -15  11  16    11728.74    11551.31    376.41 o
  -1  15   3    11740.37    11969.32    330.97 o
  -5  11  19    11764.71    11530.38    348.76 o
  -2  18  11    11767.14    12055.15    371.32 o
   1   1  35    11767.71    12055.15    388.33 o
  17  13   0    11772.16    11996.53    437.34 o
  -4   4  34    11774.17    12110.28    355.72 o
  15  11   2    11774.32    11758.57    365.72 o
 -19   7  15    11790.40    11485.02    434.68 o
  -4   0  18    11794.29    12489.20    457.08 o
   2  10  30    11796.05    11979.08    356.46 o
   8   6  23    11800.08    11550.61    323.97 o
  -1   1  21    11818.21    11651.10    338.82 o
 -29   3   5    11822.00    11508.74    483.09 o
 -10   8  28    11822.78    11981.18    368.50 o
 -24   0  16    11824.96    11743.22    521.49 o
 -12  12  17    11829.03    11738.33    413.98 o
  -1   1  31    11834.08    11849.29    358.61 o
   9  11  11    11839.73    11577.13    296.38 o
  15   9  17    11841.01    11872.32    338.77 o
 -21   1  23    11842.84    11734.14    409.01 o
 -21   5  25    11853.21    11673.43    490.14 o
  -3   3  29    11854.34    12265.90    386.15 o
   8  14   2    11858.21    11762.76    362.88 o
 -13  13   2    11860.20    11755.08    350.84 o
 -13  11  19    11861.13    11198.90    408.47 o
  -6   0  26    11861.76    12006.30    406.09 o
  12   8  24    11863.15    11509.44    324.69 o
 -13   3  27    11868.89    12006.30    373.46 o
  24   8   8    11873.46    11632.26    367.17 o
  10   8  26    11875.34    12077.48    346.52 o
  15   3   2    11876.35    11404.76    311.27 o
  10  12   7    11879.95    12101.90    368.47 o
   8  12  17    11883.53    12028.63    328.84 o
  -4   4  19    11888.18    11700.65    348.02 o
  19  13   6    11890.01    13272.88   1212.63 o
   9  17   0    11899.16    11722.28    438.15 o
   6   6   3    11900.90    11486.41    282.26 o
 -10  12   3    11904.96    11917.68    360.01 o
   3  13  22    11910.01    12140.29    353.59 o
  -4  12  22    11913.34    12166.80    420.95 o
  -7   5  23    11914.14    11639.94    338.12 o
   3  17  16    11925.66    12630.17    378.98 o
   8   2   3    11959.00    12039.80    285.72 o
   5  11  14    11963.07    11680.41    309.80 o
  21   9   9    11966.86    11794.86    376.35 o
  24   2   8    11976.23    11886.27    345.85 o
   6  10   3    11986.59    12159.13    329.52 o
 -13  11   5    12000.89    11662.27    374.25 o
 -10   8   3    12013.63    12089.34    316.80 o
 -19   9   5    12018.21    12020.26    429.52 o
 -20  12   8    12018.36    12051.66   1069.80 o
  -5   7   8    12018.46    12680.41    321.65 o
  -9  11  11    12025.77    12009.79    638.64 o
  26   6   0    12031.09    11889.76    421.03 o
  -6   4   7    12035.60    12197.51    294.87 o
  18   4  20    12037.67    12041.89    446.57 o
 -15   9  15    12038.25    11900.93    381.28 o
 -10  14   8    12038.68    11822.07    786.28 o
 -15  11  12    12041.10    12568.76    405.22 o
 -23   3   5    12056.37    11917.68    333.81 o
  -4  14  19    12057.80    12399.18    336.55 o
 -19   1  19    12072.97    11815.79    391.95 o
  -2  14  17    12072.99    12422.21    330.89 o
  -4  16   1    12074.30    11953.96    340.17 o
  -3  11  25    12077.11    12150.06    361.38 o
 -10   4  17    12087.03    12404.07    328.06 o
 -23   5   5    12088.45    11556.89    370.02 o
 -11   9   9    12091.27    12378.25    439.35 o
 -10   0  18    12097.70    12068.41    357.85 o
   9   1  27    12104.08    11907.21    322.49 o
  -8  10  15    12105.52    11884.18    327.45 o
  13  15   2    12110.39    12773.22    459.12 o
  -6   6  30    12116.01    11988.16    374.88 o
   5  15   2    12122.16    12166.80    349.33 o
  11  11  18    12139.51    12495.48    350.68 o
 -12  12   7    12140.00    12307.77    782.14 o
 -13   9  16    12141.59    12236.59    376.24 o
  -6  12   2    12152.77    11962.34    309.75 o
 -20  12   5    12157.14    12633.66    470.54 o
 -14   2  14    12160.28    12271.48    343.65 o
 -13   7   8    12161.36    11919.07    364.26 o
   3   3  12    12161.81    12210.77    310.42 o
 -12   0  20    12167.81    12062.83    369.19 o
   6  10  14    12172.16    12073.99    317.51 o
 -10   4   5    12179.60    12025.14    302.67 o
  -1  13  20    12194.72    12555.50    349.25 o
  -3   9  28    12195.61    12530.38    379.00 o
  -8  10  14    12199.40    11999.32    340.16 o
   6   2  13    12201.25    12164.01    360.66 o
  17   7  15    12202.23    12143.08    362.79 o
   6  12  14    12224.77    12197.51    317.49 o
  -8  10  21    12230.03    12290.32    360.64 o
 -17   1  23    12232.56    12692.97    348.52 o
  -8  14  15    12232.94    12382.44    701.49 o
   6  12  19    12240.51    12047.47    396.14 o
   1  15   0    12241.69    12313.35    327.37 o
   4   8  22    12245.88    12183.55    344.37 o
  29   1   1    12248.78    13049.57    422.12 o
  15   5  23    12261.99    12487.81    340.78 o
   4  12  12    12266.01    12025.84    306.21 o
  -1   3  31    12270.33    12450.13    393.90 o
 -24   6  12    12271.99    11501.07    365.07 o
  -3  13  19    12275.46    12303.58    336.57 o
   6  12  10    12280.37    12101.21    309.02 o
   2   2  32    12281.58    12351.73    392.51 o
   1  11   1    12290.26    12222.63    301.93 o
   8   2  16    12293.51    12547.82    312.48 o
  -4   8  24    12296.53    12193.32    411.71 o
   8  16  11    12301.47    12340.56    344.34 o
  12   2  28    12307.20    12667.85    385.35 o
  17   7   9    12311.82    12519.21    346.43 o
  -7  13  21    12317.43    12000.02    359.99 o
  -9   9   6    12317.89    12568.76    420.12 o
 -13   3  16    12324.63    12249.85    330.21 o
 -19   9  15    12326.05    12105.39    462.90 o
 -20   4  22    12330.40    12165.41    416.69 o
 -25   5   1    12335.68    12890.46    403.01 o
   4  12  13    12340.14    12076.78    309.73 o
  20  12   7    12341.22    13249.85    500.19 o
   9  11  17    12341.39    12417.33    342.20 o
  23   7  11    12342.77    12402.67    377.61 o
 -20   6   6    12347.53    12487.81    423.69 o
   4   8  14    12353.75    12378.25    321.70 o
  -2   8  28    12355.86    12360.80    460.68 o
 -13   1   9    12359.05    12009.09    345.12 o
  -4  14   8    12364.53    12013.98    319.64 o
  -6  10   6    12368.73    12522.00    414.46 o
  -1   1  16    12370.82    12553.41    381.83 o
  19  11   9    12371.99    12163.31    359.25 o
  10  10  18    12377.02    12492.69    343.61 o
   9   3  12    12378.12    12401.28    337.96 o
 -14   6  19    12379.12    12212.86    391.13 o
 -18   4  24    12382.20    12291.02    376.93 o
 -25   1   3    12384.85    12347.54    399.61 o
 -11  11  22    12388.69    12477.34    381.85 o
 -15   7  10    12390.42    12392.20    463.51 o
  -8  10  17    12390.48    12137.49    345.09 o
   9   7   4    12392.63    11879.29    321.79 o
  16  10   8    12393.79    12213.56    333.75 o
  -6  16   7    12397.26    12649.01    538.89 o
 -28   2   8    12404.01    12480.83    386.81 o
  -9   7   2    12405.13    11911.39    328.86 o
   2  16  15    12409.87    12781.60    353.46 o
  25   7   5    12412.11    12661.57    437.13 o
 -12   6  28    12412.59    12370.57    377.62 o
  12  12   4    12415.47    12235.89    361.36 o
   5   5   0    12418.75    13489.21    310.23 o
   0  10   5    12418.82    11633.66    273.77 o
  -4   4  24    12419.81    12580.62    373.32 o
  -4   4  18    12430.89    12294.51    428.72 o
   1   9  10    12451.20    12443.84    308.97 o
  15   7   2    12457.44    12808.12    342.84 o
   4   6   0    12462.51    12489.20    288.48 o
   7  17  14    12468.25    12970.71    402.28 o
  12  14  13    12474.31    13131.22    344.20 o
  -1  11  15    12479.30    12444.54    343.61 o
  26   4   8    12484.46    12400.58    359.90 o
  18   0  18    12484.54    12469.66    410.92 o
   2   6  22    12490.28    12681.81    343.57 o
  18   8  18    12492.77    12861.85    446.30 o
  26   2  12    12495.16    13045.38    438.44 o
  -6   4  13    12496.97    12517.82    320.26 o
  -8  14   6    12501.99    12445.24    447.14 o
  -4   4  21    12505.75    12748.80    365.50 o
  -3  11  20    12506.82    12683.20    406.61 o
   9   9  12    12507.51    12411.05    318.16 o
  21  11   4    12509.18    13050.27    606.49 o
 -12  12   5    12513.09    12315.44    393.23 o
 -18  10   8    12517.96    12360.10    497.68 o
 -26   2  18    12524.02    12594.58    385.36 o
 -12   8  28    12527.87    12535.96    390.34 o
 -15   5  10    12536.01    12472.46    405.96 o
  -9  13  12    12537.87    12711.81    506.08 o
   5   9  14    12538.89    12109.58    306.19 o
   8   4  16    12540.43    12452.22    324.52 o
  -8  16   3    12544.15    12866.04    441.33 o
  -3   9  31    12549.96    13120.75    406.50 o
   7   3  14    12555.33    12584.81    319.54 o
   0  12   8    12556.78    12399.18    296.26 o
  20  10   7    12560.83    12999.32    407.24 o
   0   4   1    12561.26    13157.04    306.04 o
 -16  10   1    12565.59    12545.03    354.92 o
   4   8  28    12569.18    12537.36    388.92 o
 -20   0   6    12571.38    12542.24    396.01 o
 -12   2  13    12578.41    12979.09    336.44 o
  19   1  17    12584.84    12487.81    370.51 o
   4   8  30    12584.96    12656.69    451.34 o
  -5   5   2    12590.26    12732.05    298.33 o
  -9  13  20    12592.36    12459.90    457.09 o
 -16   4  26    12595.57    12938.61    372.54 o
   1   9  18    12599.40    12193.32    326.68 o
 -23   1  21    12602.87    12424.31    400.29 o
  22   6   2    12619.12    12567.36    374.74 o
   5   5   6    12619.70    12848.59    352.74 o
 -15   3   6    12622.61    12855.57    327.28 o
 -29   1   5    12632.89    12035.61    411.05 o
   0  12  26    12638.16    12955.36    376.78 o
 -17   5  27    12639.65    12803.23    392.40 o
  -6   4  28    12643.97    12495.48    371.92 o
   3   1  10    12651.04    13195.42    308.15 o
   5  13  13    12655.33    12526.19    320.97 o
  -1   3  35    12656.15    13618.31    414.88 o
  11   7  27    12658.18    12950.48    365.45 o
  -4  14  10    12659.03    12759.97    330.83 o
 -24   4  12    12660.12    12757.87    386.03 o
   9   5  12    12662.46    12729.96    325.18 o
   0   4  11    12677.82    12799.04    333.65 o
 -18  10  14    12682.05    12177.27    655.01 o
   3  11  13    12690.08    12831.84    321.63 o
  18   8  14    12690.64    12519.21    375.46 o
 -15   7  15    12703.87    13044.68    427.79 o
   1  17   6    12704.65    12992.35    361.91 o
   5  13   1    12706.27    12883.48    354.85 o
   3   3  10    12710.49    12302.18    305.46 o
  12   4  30    12723.82    12662.97    390.31 o
 -28   0   2    12734.07    13390.81    517.92 o
 -14  12  13    12738.89    12613.42    448.51 o
  15   9   0    12742.51    12631.56    359.86 o
 -11   7  29    12746.22    12836.03    388.14 o
 -25   9   3    12746.52    12814.40    403.03 o
  -4  10  15    12747.67    12667.15    360.56 o
  -7  13  12    12749.31    12575.04    578.89 o
  27   1   9    12751.77    12658.08    421.51 o
   2   6   2    12755.84    13101.91    298.28 o
  16   8   0    12758.78    12907.21    374.67 o
 -22  10   4    12763.27    13006.30    557.97 o
  -3   5   3    12773.08    13157.04    301.10 o
  18  10  12    12777.49    12522.00    364.13 o
 -27   5   5    12784.92    12985.37    396.61 o
   6  10  20    12801.81    13026.54    361.90 o
  -5  13   5    12804.60    12205.18    379.79 o
  -9   7  12    12809.76    12397.79    327.35 o
  10  12  12    12815.92    12892.55    340.00 o
  -1  17   2    12822.90    13027.24    387.39 o
   7   3  31    12826.07    12925.35    398.04 o
   3   1  11    12830.83    12821.38    301.85 o
  22   4   2    12832.21    12639.24    394.57 o
 -17   5  17    12832.58    12967.92    402.28 o
 -10   4  28    12854.86    12753.68    407.30 o
 -18   8  26    12861.02    12764.15    464.80 o
  -8   2   2    12871.15    13073.29    324.41 o
  -8  14  21    12881.12    12771.83    386.03 o
 -25   1  13    12889.63    12801.84    376.11 o
  -2  10  11    12901.53    12649.71    317.41 o
 -11   5  15    12901.70    12773.92    353.46 o
  -6  18   1    12913.38    12910.00    369.71 o
   0   4   5    12919.88    13404.07    307.42 o
   2   8  16    12920.99    12720.89    351.34 o
  -9  13   6    12934.15    13344.75    579.21 o
 -27   3   3    12937.29    12639.94    372.60 o
   3  11   9    12941.35    12669.94    306.81 o
  14   6   1    12949.38    12817.89    360.53 o
  24   4  14    12950.36    13360.80    402.19 o
  -1   7  25    12955.97    13059.34    356.23 o
   2   0   8    12959.93    13019.56    311.00 o
  26   2   8    12961.26    13295.90    429.85 o
  -9  13   9    12964.86    12993.04    432.06 o
 -15   9   1    12974.08    12769.74    373.28 o
  -9   5   7    12979.80    13188.44    330.05 o
 -16   8  15    12982.62    13065.62    459.73 o
   6   6  26    12996.91    13184.25    361.16 o
  13   7  15    13004.80    12644.12    359.85 o
 -21   7  11    13009.39    13042.59    397.30 o
 -20   4  20    13023.10    13087.25    428.49 o
   5  13  16    13035.00    12981.88    341.39 o
  10   8  18    13035.85    13267.99    356.19 o
 -11  15   2    13042.76    13046.08    626.50 o
 -14   6   6    13048.58    12973.50    357.66 o
  16   4  10    13067.61    12828.35    340.71 o
 -14  12  10    13069.14    12044.68    394.01 o
   1  11  21    13076.30    13296.60    368.92 o
  14   8  11    13077.75    13016.07    364.03 o
  13   3  15    13078.00    13122.14    347.03 o
 -14  14  13    13086.96    13516.42    707.09 o
  -1   9  19    13095.23    12981.88    354.13 o
 -12  14   5    13099.28    13737.64    823.94 o
  -6  12  19    13100.27    13187.04    381.69 o
 -18   8  20    13104.88    12838.12    428.56 o
  10  10  20    13109.39    12554.10    350.67 o
  -4   6  24    13114.33    13046.78    383.84 o
 -16   0  10    13115.29    13511.54    468.12 o
  -5   3   9    13118.03    13653.20    334.92 o
   9   9  18    13123.94    13322.42    351.23 o
  17   5   0    13129.59    13151.45    370.37 o
  -8   6   2    13133.15    12628.07    469.83 o
  -9  15   6    13137.71    13369.18    904.34 o
  -3  15  14    13143.82    13503.16    375.25 o
   7  13   6    13168.00    13264.50    332.86 o
  13  13   2    13170.18    13175.18    396.56 o
  20   0   0    13173.71    13538.75    468.11 o
 -18   6  11    13175.55    12922.56    436.34 o
  -4  16   7    13179.80    13068.41    475.36 o
  21   9   7    13190.78    13575.04    417.02 o
  -6  12  12    13198.64    12727.17    381.08 o
 -10  14   3    13202.50    13261.01    597.09 o
  14  12  11    13202.60    13314.75    571.38 o
 -10  10  18    13218.90    13000.72    460.46 o
  21   9  13    13224.21    13272.18    402.21 o
  12   6  24    13224.58    12813.70    344.96 o
  -7  13   3    13226.82    12951.87    335.04 o
   6   8   5    13240.15    13017.47    364.73 o
   8   6  22    13241.97    13193.32    354.79 o
  14   4  28    13242.07    13612.03    372.40 o
 -11   3  29    13269.72    13136.80    439.12 o
 -22   6  22    13274.51    13230.31    445.48 o
   4  18   1    13281.03    13409.65    377.39 o
 -18  10   9    13285.60    12984.67    510.96 o
  11   9  13    13286.07    13106.79    346.32 o
   3   7   8    13286.50    13210.77    317.33 o
   1   7  23    13296.91    13030.03    357.65 o
  15   9  19    13302.35    12757.87    359.12 o
   1  13  18    13302.54    13490.60    356.15 o
  -8  16   1    13303.71    13213.56    456.14 o
   9   7  21    13309.06    13281.95    366.80 o
  20   0  24    13316.87    13766.95    470.88 o
  -9   7  21    13316.97    13243.57    373.89 o
 -12   4   5    13317.45    13369.88    383.07 o
   2  14   3    13329.66    13112.37    342.79 o
  12  10  13    13332.16    13524.80    355.44 o
 -13   7  21    13341.07    13364.29    386.61 o
  27   1   3    13354.96    14216.35    451.60 o
  13   9   2    13355.22    13690.88    548.41 o
  -7  11  21    13358.24    12891.86    376.79 o
 -12  10  11    13359.51    13845.10    402.08 o
  17   7   6    13368.77    13323.12    365.38 o
   4   2  12    13369.45    13907.91    341.95 o
  14   2   0    13369.92    13217.05    330.75 o
  -5   5  10    13383.61    13933.03    340.53 o
 -20   8  16    13392.10    13220.54    473.89 o
  -1   7  20    13398.51    13339.87    344.87 o
 -15  13   7    13401.61    12697.86    391.01 o
 -11   7  31    13403.08    13525.49    417.03 o
 -10   2  34    13406.39    13579.92    428.36 o
  -5  15   2    13412.24    13080.27    388.79 o
   0   6  17    13412.56    13120.75    335.01 o
   7   5  26    13418.19    13455.01    353.33 o
  23   1   7    13423.98    13513.63    390.82 o
 -28   2   2    13431.27    13666.46    414.16 o
 -20   0  26    13441.56    13847.20    537.67 o
 -15  11   7    13441.94    13050.27    415.73 o
   7  15  14    13445.62    13757.87    350.45 o
  14   6  22    13445.63    13238.68    349.83 o
  -2   8  10    13447.81    13754.38    357.52 o
   4   4  14    13459.71    13248.45    332.87 o
   9   5  29    13461.22    13790.67    394.31 o
   2  14  12    13489.70    13173.09    324.40 o
 -14   8   2    13490.56    13545.73    426.24 o
  12   8   0    13491.54    13039.10    612.93 o
  -4  16  11    13508.22    14094.93    404.15 o
   6  10   7    13510.53    12947.68    318.78 o
  -3   7  31    13531.88    13669.95    385.13 o
 -20   2   6    13533.75    13777.41    381.57 o
 -10   0   4    13534.21    13750.20    341.97 o
  21   3   9    13534.34    13512.23    369.59 o
   6   8  23    13534.41    13327.31    429.84 o
 -28   2   6    13535.39    13246.36    423.48 o
   6   8  13    13539.32    13181.46    325.81 o
   5   7  11    13541.06    13585.51    329.28 o
 -13   7  15    13546.99    13407.56    395.80 o
 -13   1  27    13554.17    13602.26    392.22 o
 -17  11   2    13559.13    13583.41    368.87 o
  -5  11   8    13560.63    13357.31    386.61 o
 -23   9   7    13566.98    13845.80    477.96 o
  -6  14   3    13570.54    13427.10    634.15 o
  20   0  16    13570.87    13599.46    471.64 o
 -27   7   9    13573.14    13251.94    452.57 o
   9  11  18    13574.44    13641.33    368.15 o
   8   4  18    13577.73    13562.48    337.06 o
 -16   8   3    13577.89    13849.29    388.63 o
 -12   4  26    13582.84    13225.42    383.80 o
   0  14  12    13608.00    13903.72    335.59 o
 -10  10   3    13613.99    13906.51    387.91 o
  13  13  10    13615.22    14411.05    466.44 o
  13   7  21    13616.70    13223.33    357.62 o
   8  10  15    13618.65    13630.87    358.25 o
 -12  10  16    13620.01    13646.22    461.69 o
  21   5  15    13631.98    13843.01    378.02 o
  -6   8  18    13633.81    13486.41    361.11 o
  10   4  13    13660.25    13618.31    362.50 o
  10   8   7    13668.70    13207.28    334.99 o
 -19   7  23    13669.48    13680.41    414.16 o
  -2   2  11    13670.26    14280.55    358.14 o
  -2   6  23    13683.70    13681.81    389.37 o
   5   9  22    13686.63    13524.80    378.79 o
  19   9   9    13709.50    14037.71    485.71 o
 -13   3  17    13710.86    13592.49    360.38 o
  11  13  15    13718.07    13824.17    387.22 o
 -16   6   9    13724.65    13516.42    433.34 o
  26   4   6    13742.13    13671.34    392.91 o
  -5   7  33    13744.87    13809.51    391.47 o
 -16   6   1    13749.68    13914.89    708.96 o
 -24   6   6    13751.77    13558.29    434.75 o
  14   6  14    13752.77    13452.92    375.26 o
 -14   4  28    13755.14    14219.84    411.92 o
   1  11  24    13759.62    13752.99    428.32 o
  19   9   1    13770.73    14224.03    450.89 o
 -10  12  14    13774.11    13722.28    504.28 o
   5   7  27    13775.19    13510.14    374.54 o
  -6  14  15    13778.20    13845.10    608.22 o
   8   2  32    13779.45    14142.38    416.89 o
 -15   7   4    13797.38    13669.95    393.62 o
  21   7   9    13797.72    13485.72    377.38 o
 -23   1   9    13810.51    13164.71    368.95 o
   0  14   1    13816.01    13076.09    320.17 o
  11   5  10    13824.16    13945.59    358.20 o
 -21   9  11    13826.37    13605.74    479.45 o
 -11   3  15    13827.51    14140.99    385.04 o
  13  15  10    13833.76    14375.46    409.05 o
 -26   8   6    13835.68    14214.26    427.50 o
  -4   4  20    13838.06    13986.07    399.93 o
   7  13  20    13840.85    14263.81    392.09 o
   2   2  22    13845.81    13736.24    380.87 o
  -2  14  11    13849.87    14180.07    358.87 o
   5   3  23    13868.34    13542.94    355.44 o
 -13   9  10    13880.91    13942.10    406.31 o
 -19   3  15    13886.28    13736.24    402.81 o
   1  13   3    13892.13    13592.49    349.07 o
  17  11   8    13894.10    13843.01    423.33 o
 -16   6  20    13903.82    13934.43    428.98 o
   5  11  16    13905.54    13896.05    356.08 o
  16  12   8    13913.24    13413.84    544.25 o
 -12  10   5    13913.41    13630.17    378.06 o
  18  10   9    13922.33    13990.95    387.19 o
   0   4  17    13930.85    13895.35    354.67 o
   1  11  18    13936.03    13973.51    370.92 o
  -9  17   6    13938.22    13828.36    604.66 o
  14  10   8    13946.46    13856.27    467.30 o
 -12  10  13    13947.45    13937.22    404.19 o
  20   8   0    13954.73    14210.07    405.55 o
   8   6   3    13957.31    13429.19    393.67 o
  14   6   5    13958.63    13923.96    352.55 o
   0   6  10    13961.32    13786.48    398.55 o
 -21   9  13    13962.52    14050.97    423.29 o
  -9  11  23    13977.45    13625.28    395.05 o
  -8   8  20    13986.65    13542.24    373.12 o
 -11   7  19    13988.94    13695.07    372.39 o
  -8  10  20    14003.69    14295.91    397.04 o
  16   8   5    14005.25    13932.33    359.61 o
   9  13  12    14006.00    14061.43    356.06 o
   8  12   9    14009.99    13768.34    341.26 o
  -5  13  10    14012.85    13908.61    390.03 o
   0   0  16    14017.64    14327.31    457.24 o
 -13   5  31    14033.83    13958.15    462.31 o
  21   3  15    14036.52    13699.26    369.56 o
  11   7  10    14036.82    13905.82    353.96 o
  23   3  11    14041.71    13995.14    398.51 o
   5   5  27    14051.31    13896.05    380.84 o
  -8   2  30    14056.15    14060.74    408.41 o
  -5  13  19    14063.75    14129.82    372.31 o
   2  16   9    14066.70    14092.84    374.43 o
  22   8   4    14071.59    14403.37    424.62 o
   6   6   7    14074.47    13963.04    351.13 o
  -6  10  13    14076.68    13592.49    366.04 o
  -8  10   1    14078.73    14270.09    377.94 o
 -18   8   3    14096.58    14071.20    400.62 o
  14   8  20    14102.10    13900.23    380.13 o
 -20   4   6    14104.00    14008.40    385.06 o
 -12  14  11    14110.02    13920.47    812.27 o
   9   3   7    14119.65    13757.18    349.75 o
  18   8   2    14126.65    14124.24    415.48 o
   0   6   9    14130.48    14161.22    351.10 o
  16   2  22    14133.23    14390.81    390.65 o
  -1  13  11    14152.74    14177.97    344.73 o
   2  10   1    14153.94    14436.17    359.53 o
 -26   6   6    14156.05    14201.00    419.00 o
 -20   2  16    14162.06    14184.25    414.76 o
 -17   3  29    14178.84    13944.89    473.67 o
 -24   4  18    14181.45    14503.86    452.94 o
 -27   5   3    14181.79    14487.81    443.02 o
 -15  13   4    14183.44    14046.78    410.54 o
  11   9  12    14184.53    13927.45    375.17 o
  -3  15   2    14190.18    13983.28    375.16 o
  -9   9   7    14194.56    14364.29    697.23 o
   2  14  13    14205.72    14429.89    352.47 o
 -15   9  21    14211.94    14388.72    479.93 o
  19   7  15    14213.33    14762.06    406.14 o
 -12  10  22    14213.63    13980.48    424.72 o
   2   4  32    14219.56    14362.90    405.51 o
  18   8  12    14225.93    14263.81    393.50 o
  14   6  19    14227.41    14612.03    378.59 o
   9   9  17    14243.00    14089.35    365.24 o
   6  10  28    14245.30    14341.27    418.97 o
 -22   0  14    14251.79    14119.35    482.13 o
   8   6  18    14257.87    13939.31    365.27 o
   7   3  29    14261.09    14543.64    416.80 o
 -14   6   3    14266.96    14434.08    508.31 o
 -19   5   9    14282.31    14468.97    407.62 o
  -3   7   8    14301.82    14293.81    358.85 o
 -18   4   2    14312.07    14117.96    398.49 o
  23   7   1    14321.78    14170.30    403.43 o
  17   5  15    14328.01    14147.27    431.77 o
   1   1   8    14337.92    14364.29    402.68 o
   8   4  11    14343.40    14224.73    352.50 o
   6  10   0    14345.25    13904.42    388.62 o
  20   6   1    14359.91    14795.56    406.84 o
  -7   5   2    14374.68    14638.54    399.09 o
   1  13  15    14376.24    14252.64    353.91 o
 -17   3   8    14376.48    14092.84    379.39 o
  -8   8   3    14377.94    14385.93    350.35 o
   2  14  15    14378.53    14718.80    361.61 o
  -2  10  26    14378.73    14200.30    394.22 o
   0  14   9    14379.58    14374.06    374.39 o
 -21   7  13    14386.55    14170.30    419.72 o
   6  12  17    14389.49    14270.09    397.04 o
  16   2  26    14392.74    14716.70    399.78 o
 -11  13   2    14397.64    14436.17    428.16 o
  -6   6   9    14404.22    14949.78    375.70 o
   3   5   6    14410.29    14648.31    354.55 o
  24   2   0    14412.51    14446.64    392.76 o
 -26   0  14    14433.90    13959.55    468.69 o
 -23   1  19    14434.91    14170.99    405.55 o
[truncated: 133,624 more chars]
