# Supplementary material for: Relativistic Hirshfeld atom refinement of an organo-gold(I) compound
Source: IUCrJ. 2021 May 26;8(Pt 4):608–20. doi: 10.1107/S2052252521004541 (PMC8256711; doi:10.1107/S2052252521004541)
Supplement: Supplementary file 7 [file m-08-00608-sup7.fcf]

#
# h,k,l, Fc-squared, Fo-squared, sigma(Fo-squared), status flag
#
data_mg14_Mo_IAM
_shelx_title ' mg14-c1c-mo-90k_a.res in C2/c'
_shelx_refln_list_code          4
_shelx_F_calc_maximum      803.13
_exptl_crystal_F_000      2400.00
_reflns_d_resolution_high  0.5000

loop_
 _space_group_symop_operation_xyz
 'x, y, z'
 '-x, y, -z+1/2'
 'x+1/2, y+1/2, z'
 '-x+1/2, y+1/2, -z+1/2'
 '-x, -y, -z'
 'x, -y, z-1/2'
 '-x+1/2, -y+1/2, -z'
 'x+1/2, -y+1/2, z-1/2'

_cell_length_a    17.6895
_cell_length_b    12.2436
_cell_length_c    21.2660
_cell_angle_alpha  90.000
_cell_angle_beta   94.650
_cell_angle_gamma  90.000

_shelx_F_squared_multiplier     1.000

loop_
 _refln_index_h
 _refln_index_k
 _refln_index_l
 _refln_F_squared_calc
 _refln_F_squared_meas
 _refln_F_squared_sigma
 _refln_observed_status
   2   0   0     127800.87     138820.66       417.19 o
   4   0   0      61846.10      65804.87       339.52 o
   6   0   0     139749.17     149425.83       706.50 o
   8   0   0     150284.00     155325.62       627.25 o
  10   0   0     111254.20     114873.11       783.47 o
  12   0   0      31369.66      34239.12       262.06 o
  14   0   0      18771.82      17585.36       283.77 o
  16   0   0      53040.67      55507.09       482.23 o
  18   0   0      41638.76      40732.84       309.35 o
  20   0   0      11527.48      11826.77       105.12 o
  22   0   0       2340.45       2555.27        62.95 o
  24   0   0       2983.92       2816.11        71.05 o
  26   0   0      25821.95      25569.53       195.75 o
  28   0   0       7989.94       7894.09        94.02 o
  30   0   0       1153.16       1109.95        99.56 o
  32   0   0         47.89        119.17       136.69 o
  34   0   0       2618.78       2728.28       175.14 o
   1   1   0       2636.85       2575.68        30.74 o
   3   1   0       2566.03       3089.05        83.62 o
   5   1   0       4271.55       4358.55        64.58 o
   7   1   0       7493.10       7672.07        61.60 o
   9   1   0        498.92        636.84        26.92 o
  11   1   0         16.12         37.67        32.02 o
  13   1   0       1247.81       1212.77        45.31 o
  15   1   0         48.93         80.17        45.45 o
  17   1   0       4163.79       3871.75        52.22 o
  19   1   0       3261.88       3297.45        56.62 o
  21   1   0        102.96         20.14        53.28 o
  23   1   0        902.98        892.69        40.92 o
  25   1   0       1469.82       1430.16        48.12 o
  27   1   0          3.32         -0.60        49.76 o
  29   1   0          5.40         64.37        62.79 o
  31   1   0         98.80        157.36        83.53 o
  33   1   0         74.84        109.49       120.79 o
  35   1   0         31.02        -42.56       122.68 o
   0   2   0     287399.66     301780.09      1797.00 o
   2   2   0     140166.19     151170.94       819.43 o
   4   2   0        507.48        747.67        38.89 o
   6   2   0      26255.63      27788.15       162.77 o
   8   2   0      47330.49      44880.80       176.42 o
  10   2   0     247129.09     254047.00       758.54 o
  12   2   0      74750.80      78139.95       297.58 o
  14   2   0      12587.05      12212.83       106.59 o
  16   2   0      93373.85      91988.35       438.25 o
  18   2   0      51698.28      52955.25       330.21 o
  20   2   0      26699.71      26997.62       142.86 o
  22   2   0        297.33        322.29        35.49 o
  24   2   0      12281.83      11854.13       104.96 o
  26   2   0      23540.76      22941.18       156.23 o
  28   2   0       9521.11       9351.72        92.55 o
  30   2   0        222.23        277.20        63.89 o
  32   2   0        698.90        590.67        84.47 o
  34   2   0       1840.80       1907.00       125.63 o
   1   3   0      88433.05      95318.33       416.39 o
   3   3   0       3039.43       3125.11        62.92 o
   5   3   0       2390.60       2679.75        53.34 o
   7   3   0      30723.27      32611.54       163.13 o
   9   3   0       3638.18       3663.92        65.55 o
  11   3   0       9438.42       9952.32       124.90 o
  13   3   0       2884.91       2554.75        59.49 o
  15   3   0        657.21        663.84        53.07 o
  17   3   0       3079.77       2969.82        56.95 o
  19   3   0       6686.42       6500.74        90.49 o
  21   3   0        940.19        913.24        42.47 o
  23   3   0         60.28         -8.33        39.78 o
  25   3   0        130.65        150.59        42.94 o
  27   3   0        638.85        665.00        50.47 o
  29   3   0        166.44        235.97        58.41 o
  31   3   0        372.29        308.25        97.61 o
  33   3   0        357.99        549.95        86.73 o
   0   4   0     262379.12     273379.06       873.55 o
   2   4   0     120822.53     126055.23       545.84 o
   4   4   0       2636.51       2781.31        49.94 o
   6   4   0      57274.99      58608.54       342.98 o
   8   4   0     181718.11     186399.72       844.71 o
  10   4   0     127924.73     131926.39       551.64 o
  12   4   0      18204.49      19444.50       196.23 o
  14   4   0       8037.95       8145.94        85.24 o
  16   4   0      41111.44      41170.47       195.85 o
  18   4   0      35331.13      35116.63       240.04 o
  20   4   0       8784.26       8769.38        97.48 o
  22   4   0       1151.67       1211.52        60.86 o
  24   4   0       2763.72       2709.60        41.30 o
  26   4   0       9477.75       9200.65        67.06 o
  28   4   0       9076.41       9113.07       132.05 o
  30   4   0       1038.44        998.07        71.15 o
  32   4   0        291.85        265.36        83.18 o
  34   4   0       2569.85       2651.77       140.01 o
   1   5   0        351.11        577.00        24.12 o
   3   5   0      28628.87      30909.55       165.40 o
   5   5   0      12094.09      13501.78        93.79 o
   7   5   0       8266.89       7766.22        84.37 o
   9   5   0       7237.23       7340.19        95.71 o
  11   5   0       4849.02       4937.65        91.04 o
  13   5   0        304.10        374.41        70.03 o
  15   5   0       3109.04       3007.27        54.19 o
  17   5   0      11428.30      11715.34       108.01 o
  19   5   0       9639.54       9819.29        87.31 o
  21   5   0        702.67        704.71        44.45 o
  23   5   0       2876.98       2716.61        55.40 o
  25   5   0       2094.55       2076.29        44.61 o
  27   5   0        852.17        893.62        48.90 o
  29   5   0        624.45        631.65        57.49 o
  31   5   0         50.95          4.74        76.02 o
  33   5   0        612.20        486.75        86.47 o
   0   6   0      46399.43      43898.50       206.82 o
   2   6   0     110027.57     116435.05       410.52 o
   4   6   0      12210.06      12379.75        91.26 o
   6   6   0      34434.84      34409.21       168.88 o
   8   6   0     131176.67     134251.94       636.27 o
  10   6   0      48730.06      50961.85       207.03 o
  12   6   0      19433.90      20345.88       159.09 o
  14   6   0       2144.43       2224.02        70.61 o
  16   6   0      22342.84      22176.96       166.40 o
  18   6   0      43914.39      43476.41       255.02 o
  20   6   0      19759.47      19299.18       128.08 o
  22   6   0         11.26         -3.23        44.50 o
  24   6   0       6129.11       5832.63        56.25 o
  26   6   0       9934.86       9545.62       128.01 o
  28   6   0       7307.62       7218.64        86.82 o
  30   6   0       1407.39       1485.02        93.85 o
  32   6   0        867.48        860.71        94.89 o
  34   6   0       1666.15       1740.93       104.84 o
   1   7   0      30873.30      30688.05       183.66 o
   3   7   0       8161.78       8134.51        90.28 o
   5   7   0       3602.32       3676.51        68.80 o
   7   7   0      27869.10      28711.44       184.62 o
   9   7   0      37214.22      37068.84       253.16 o
  11   7   0       1068.62        885.00        59.04 o
  13   7   0         61.42        104.01        33.85 o
  15   7   0       4577.79       4722.97        55.80 o
  17   7   0       4237.14       4547.95        63.32 o
  19   7   0       2081.74       2090.93        41.81 o
  21   7   0        223.51        266.06        48.01 o
  23   7   0        429.47        479.38        47.83 o
  25   7   0       1812.53       1829.07        58.44 o
  27   7   0       1485.34       1505.24        67.02 o
  29   7   0        155.56        186.04        74.61 o
  31   7   0         35.05        -24.55        93.41 o
  33   7   0        698.34        596.77        97.33 o
   0   8   0      37397.66      39230.06       368.83 o
   2   8   0      78556.59      82415.54       453.24 o
   4   8   0       9942.84       9963.02        97.86 o
   6   8   0      23672.78      24818.99       148.80 o
   8   8   0      93414.29      97213.65       630.43 o
  10   8   0      51853.31      52143.02       308.25 o
  12   8   0      12555.92      12715.25        76.28 o
  14   8   0         54.95        167.77        36.67 o
  16   8   0      11259.07      11198.01        77.40 o
  18   8   0      37287.92      36812.05       110.18 o
  20   8   0      12304.75      12090.44        99.55 o
  22   8   0        175.11        233.06        50.47 o
  24   8   0       2828.49       2861.50        60.34 o
  26   8   0       4454.95       4418.64        90.68 o
  28   8   0       5649.08       5705.47        81.14 o
  30   8   0       1422.98       1498.39        93.46 o
  32   8   0        370.03        412.51       112.44 o
   1   9   0      21077.51      18866.93       116.25 o
   3   9   0       2853.12       3210.26        58.61 o
   5   9   0       2741.99       2868.82        69.54 o
   7   9   0      23070.19      23518.44       171.96 o
   9   9   0      14378.66      13925.04       132.80 o
  11   9   0      23008.56      22315.47       188.54 o
  13   9   0        384.77        394.22        37.29 o
  15   9   0      11508.19      11400.44       165.26 o
  17   9   0       5867.82       5928.25        69.33 o
  19   9   0       7404.07       7302.45        91.24 o
  21   9   0        712.78        694.78        44.55 o
  23   9   0       1068.56       1162.10        66.58 o
  25   9   0       3595.40       3721.08        66.63 o
  27   9   0       2886.79       3116.40        77.74 o
  29   9   0        288.47        390.01        77.45 o
  31   9   0        326.37        197.96        92.31 o
   0  10   0      50583.37      48992.46       352.14 o
   2  10   0      38493.71      39154.62       334.71 o
   4  10   0        115.78        126.31        37.90 o
   6  10   0      12797.30      13060.41        92.56 o
   8  10   0      46681.27      48264.35       188.84 o
  10  10   0      27863.30      27444.03       199.88 o
  12  10   0       3987.11       3932.33        70.46 o
  14  10   0         45.43         96.37        41.15 o
  16  10   0      16468.69      15958.13       120.83 o
  18  10   0      20327.30      19505.19       144.12 o
  20  10   0       8231.61       7795.53        71.86 o
  22  10   0         22.03         11.99        45.68 o
  24  10   0       1195.12       1184.35        60.21 o
  26  10   0       2801.35       2761.53        82.66 o
  28  10   0       3476.84       3473.04       103.98 o
  30  10   0       1157.10       1219.73        94.93 o
  32  10   0         71.99         73.44        99.12 o
   1  11   0      33487.75      33441.21       232.24 o
   3  11   0       7144.92       7152.37        86.15 o
   5  11   0       1578.00       1860.57        31.44 o
   7  11   0      13368.48      13689.88       104.05 o
   9  11   0      32557.92      32596.30       212.48 o
  11  11   0      18019.25      17759.56       176.39 o
  13  11   0        158.32        172.89        57.72 o
  15  11   0      10163.63      10237.42        87.97 o
  17  11   0      12179.71      12046.06       110.81 o
  19  11   0       2223.51       2273.65        54.42 o
  21  11   0       1013.09       1022.65        46.24 o
  23  11   0        528.54        587.97        59.62 o
  25  11   0       5046.02       5169.39        86.91 o
  27  11   0       2291.51       2353.58       120.99 o
  29  11   0        126.00        146.61        93.58 o
  31  11   0        144.17        176.78        99.24 o
   0  12   0      44526.68      44768.34       207.44 o
   2  12   0      16184.11      15688.77       109.72 o
   4  12   0        426.41        473.34        30.48 o
   6  12   0       4613.58       4763.16        49.56 o
   8  12   0       7983.43       8032.60        71.28 o
  10  12   0      18392.91      18167.75       143.55 o
  12  12   0       4745.40       4456.23        73.28 o
  14  12   0          8.44         20.77        39.93 o
  16  12   0       7288.74       7035.23        81.14 o
  18  12   0       9378.38       9208.03        80.55 o
  20  12   0       3529.74       3477.37        52.52 o
  22  12   0        892.26        882.48        51.90 o
  24  12   0        789.90        899.49        66.70 o
  26  12   0       3166.56       3259.28       112.22 o
  28  12   0       1653.53       1476.65       100.37 o
  30  12   0        436.46        324.83       105.44 o
   1  13   0      35393.59      35199.04       168.67 o
   3  13   0       1449.50       1548.19        38.10 o
   5  13   0       6372.07       6310.44        70.03 o
   7  13   0      13432.64      13575.74        87.59 o
   9  13   0      13152.57      12857.71       105.13 o
  11  13   0       5240.40       5186.44        60.03 o
  13  13   0         45.66         64.47        38.85 o
  15  13   0       3550.15       3606.88        48.69 o
  17  13   0       9803.84       9581.52       107.03 o
  19  13   0       3210.20       3190.11        72.42 o
  21  13   0        957.03        962.46        61.27 o
  23  13   0       1222.71       1248.20        59.62 o
  25  13   0       2824.97       2852.93        79.71 o
  27  13   0       2393.30       2553.22       130.23 o
  29  13   0        303.34        323.43       113.18 o
   0  14   0      33546.04      33078.73       251.38 o
   2  14   0       5932.46       5693.13        57.65 o
   4  14   0         50.29        101.93        35.28 o
   6  14   0       2064.34       2173.88        51.34 o
   8  14   0       2552.97       2569.08        39.20 o
  10  14   0       9102.25       8821.00        66.65 o
  12  14   0       4275.61       4113.69        45.30 o
  14  14   0        753.46        763.24        40.58 o
  16  14   0       4766.50       4675.36        56.72 o
  18  14   0       1609.04       1610.42        52.10 o
  20  14   0       1257.89       1178.27        60.90 o
  22  14   0        219.64        158.08        57.43 o
  24  14   0         14.18         12.77        72.27 o
  26  14   0       1575.36       1415.57        92.77 o
  28  14   0       1396.37       1219.88       102.49 o
   1  15   0      10641.66      10455.17        86.62 o
   3  15   0       3967.13       3939.54        63.23 o
   5  15   0        432.36        434.34        32.65 o
   7  15   0       6834.76       6992.47        59.10 o
   9  15   0      12943.04      13032.51       100.03 o
  11  15   0       5987.84       5935.98        47.70 o
  13  15   0          0.30         25.73        38.80 o
  15  15   0       2329.77       2340.91        56.06 o
  17  15   0       8155.73       8265.54        89.12 o
  19  15   0       4802.57       4912.47        86.49 o
  21  15   0        354.97        376.46        59.01 o
  23  15   0        737.00        684.52        65.62 o
  25  15   0       2229.27       2402.49       118.77 o
  27  15   0       1425.58       1516.91        88.41 o
   0  16   0       7994.04       8030.39        99.72 o
   2  16   0       1546.58       1611.19        36.54 o
   4  16   0         31.39         24.22        33.69 o
   6  16   0        121.66        168.31        37.03 o
   8  16   0       1314.09       1355.11        40.09 o
  10  16   0       9040.29       8978.59        75.19 o
  12  16   0       3230.16       3121.48        54.04 o
  14  16   0        150.38        136.91        45.54 o
  16  16   0       2416.67       2391.77        66.61 o
  18  16   0        722.97        752.53        55.25 o
  20  16   0        513.60        518.73        58.26 o
  22  16   0       1278.00       1156.17        66.54 o
  24  16   0         15.41         23.35        76.98 o
  26  16   0        616.00        637.14        86.74 o
   1  17   0       9114.25       8946.50        88.37 o
   3  17   0       3404.36       3395.72        57.58 o
   5  17   0         48.88         81.49        36.12 o
   7  17   0       8430.79       8550.28        77.25 o
   9  17   0       9702.07       9674.42        67.69 o
  11  17   0       1718.97       1663.17        47.38 o
  13  17   0         44.55         68.76        44.83 o
  15  17   0       1964.06       2094.00        53.50 o
  17  17   0       4549.01       4600.98        63.26 o
  19  17   0       2390.36       2342.06        63.12 o
  21  17   0         76.92         12.95        62.50 o
  23  17   0        399.64        417.95        82.19 o
  25  17   0        964.08       1010.06        88.36 o
   0  18   0       3385.08       3492.56        70.79 o
   2  18   0       1209.34       1160.84        45.75 o
   4  18   0        139.70        195.14        43.32 o
   6  18   0        532.30        560.10        46.00 o
   8  18   0        169.13        136.73        49.39 o
  10  18   0       1104.93       1038.48        52.14 o
  12  18   0       1567.50       1509.18        51.76 o
  14  18   0         50.31        -35.51        53.07 o
  16  18   0         63.01         -9.71        56.95 o
  18  18   0        292.93        293.45        62.94 o
  20  18   0        941.15        860.84        68.20 o
  22  18   0        464.95        389.36        84.74 o
   1  19   0       3765.99       3891.85        57.23 o
   3  19   0       3962.82       4095.02        79.30 o
   5  19   0        116.99        126.28        55.11 o
   7  19   0       3933.57       4062.66        98.79 o
   9  19   0       6243.61       6180.61        79.73 o
  11  19   0       1478.21       1512.82        60.21 o
  13  19   0        192.74         99.85        58.45 o
  15  19   0        586.85        606.77        72.25 o
  17  19   0       2977.77       3223.94       107.40 o
  19  19   0       3249.35       3300.14        92.44 o
  21  19   0        162.18        214.47        82.58 o
   0  20   0        571.72        602.86        78.31 o
   2  20   0        122.27        198.60        56.35 o
   4  20   0          6.49        -23.23        55.28 o
   6  20   0         15.00          7.62        52.43 o
   8  20   0        178.31        201.03        61.95 o
  10  20   0        223.99        113.84        67.67 o
  12  20   0        438.71        375.76        73.05 o
  14  20   0         79.80         -4.54        70.32 o
  16  20   0          1.89          2.81        78.60 o
  18  20   0        286.93        245.18        79.83 o
  20  20   0        227.16        223.10        88.07 o
   1  21   0       2416.63       2416.53        82.02 o
   3  21   0       2018.64       1994.00        77.21 o
   5  21   0        385.58        462.18        69.01 o
   7  21   0       3835.62       3919.73        93.10 o
   9  21   0       3278.07       3416.27        81.38 o
  11  21   0        673.31        654.60        74.94 o
  13  21   0         48.30         -8.10        71.21 o
  15  21   0        516.43        458.58        77.53 o
  17  21   0       1453.41       1675.82        84.90 o
   0  22   0        142.78        178.42       103.29 o
   2  22   0         19.35        -66.02        66.02 o
   4  22   0        107.74         69.21        69.07 o
   6  22   0          2.88         30.72        64.73 o
   8  22   0        135.53         49.51        77.55 o
  10  22   0         13.65         22.56        82.58 o
  12  22   0         63.86         39.21        78.72 o
  14  22   0         85.18         57.20        77.24 o
   1  23   0       1617.26       1721.63        81.46 o
   3  23   0        265.23        367.78        75.64 o
   5  23   0         11.23        -49.11        69.53 o
   7  23   0       1697.53       1699.97        92.39 o
   9  23   0       1423.66       1476.12        84.09 o
  11  23   0        476.68        331.75        97.77 o
   0  24   0         55.01         -5.48       114.69 o
   2  24   0          0.95         -6.15        98.73 o
   4  24   0         34.93        -45.03        76.61 o
   6  24   0          9.88         -5.83        75.73 o
 -35   1   1       1277.32       1335.47       128.85 o
 -33   1   1       3915.28       4199.67       178.86 o
 -31   1   1       5809.87       5841.45        79.78 o
 -29   1   1       2090.88       2016.59        67.51 o
 -27   1   1       2033.31       2076.86        55.43 o
 -25   1   1      20820.83      20360.30       153.54 o
 -23   1   1      20048.32      19472.20       149.87 o
 -21   1   1       4493.42       4313.70        89.25 o
 -19   1   1         57.11        123.35        38.70 o
 -17   1   1      26472.46      26725.04       160.58 o
 -15   1   1     117246.34     119665.72       546.99 o
 -13   1   1      81472.48      81249.68       418.09 o
 -11   1   1       2830.08       3096.88        43.46 o
  -9   1   1      28140.76      28470.38       173.02 o
  -7   1   1      68105.28      67883.97       360.55 o
  -5   1   1     366357.00     380081.56       821.00 o
  -3   1   1     119271.24     125275.80       339.86 o
  -1   1   1       5899.36       6747.33        46.64 o
   1   1   1     284142.91     287989.62       797.19 o
   3   1   1     170187.17     171439.33       917.88 o
   5   1   1      65205.88      66171.17       592.51 o
   7   1   1      16550.54      17988.77       111.19 o
   9   1   1      14878.40      13698.64        84.46 o
  11   1   1     205917.64     208579.92       931.24 o
  13   1   1     112063.05     116256.07       577.34 o
  15   1   1      22452.07      22881.59       177.90 o
  17   1   1       7099.11       6882.54        85.14 o
  19   1   1      19802.40      19257.40       173.05 o
  21   1   1      38806.22      38369.75       259.24 o
  23   1   1      13964.51      13635.17        81.15 o
  25   1   1        116.69        221.16        42.13 o
  27   1   1       6017.45       5797.89        71.00 o
  29   1   1       9951.54      10246.72       109.90 o
  31   1   1       3133.76       3345.01        86.78 o
  33   1   1       1140.79       1169.27       144.93 o
  35   1   1        136.32         60.88       121.40 o
 -34   2   1         17.37          3.03        95.26 o
 -32   2   1        265.80        311.29        85.06 o
 -30   2   1         23.48        -24.42        68.43 o
 -28   2   1          1.39         14.59        56.98 o
 -26   2   1        141.72        101.55        46.52 o
 -24   2   1        325.51        371.51        38.47 o
 -22   2   1       1305.55       1244.03        37.28 o
 -20   2   1        437.67        439.14        45.55 o
 -18   2   1       1014.55       1157.15        43.52 o
 -16   2   1        229.21        270.89        47.91 o
 -14   2   1        115.75        121.14        53.64 o
 -12   2   1       8121.69       8774.02        66.97 o
 -10   2   1       4311.11       4755.08        56.11 o
  -8   2   1      23482.91      25829.62       217.27 o
  -6   2   1       4810.67       4808.48        61.38 o
  -4   2   1       6611.45       7085.60        79.88 o
  -2   2   1      36793.84      39971.27       282.97 o
   0   2   1       1019.90       1379.03        23.12 o
   2   2   1       7248.42       7858.98        84.38 o
   4   2   1         97.50        305.75        33.09 o
   6   2   1         23.08         79.02        26.33 o
   8   2   1         43.11        127.75        27.11 o
  10   2   1        155.09        219.59        33.24 o
  12   2   1        175.46        212.08        35.96 o
  14   2   1       2380.22       2776.05        66.32 o
  16   2   1       3031.77       3376.87        61.04 o
  18   2   1       1893.01       2069.77        75.99 o
  20   2   1       4215.19       4471.29        83.43 o
  22   2   1         83.76         59.54        35.19 o
  24   2   1        377.35        385.48        37.38 o
  26   2   1         77.44         94.33        49.60 o
  28   2   1        455.15        438.81        63.76 o
  30   2   1        351.47        269.62        70.09 o
  32   2   1          1.79        -67.63       108.30 o
  34   2   1         43.02        -13.13       119.99 o
 -35   3   1        971.80        951.65       115.38 o
 -33   3   1       3026.49       2818.90       190.36 o
 -31   3   1       4556.44       4624.66        87.61 o
 -29   3   1        913.57        903.01        68.71 o
 -27   3   1       1132.36       1176.39        50.06 o
 -25   3   1      16834.68      16497.79        92.23 o
 -23   3   1      25216.62      24408.91       163.80 o
 -21   3   1      13579.71      13232.56        98.76 o
 -19   3   1       1258.44       1216.25        69.53 o
 -17   3   1      35125.01      34736.18       220.50 o
 -15   3   1     107775.44     109812.93       424.46 o
 -13   3   1      93175.52      91834.97       329.27 o
 -11   3   1       2194.91       1851.31        58.09 o
  -9   3   1      42283.23      44518.22       215.57 o
  -7   3   1     134532.03     140365.97       624.85 o
  -5   3   1     207445.41     219775.25       944.58 o
  -3   3   1      98401.75     107021.34       481.38 o
  -1   3   1        773.10        870.03        25.34 o
   1   3   1     362110.88     384416.66      1298.69 o
   3   3   1     195453.62     205209.36      1006.46 o
   5   3   1     166939.48     181611.06       963.19 o
   7   3   1      24258.76      27679.80       280.25 o
   9   3   1      54342.95      57147.49       250.83 o
  11   3   1     121058.70     126318.02       763.84 o
  13   3   1      83749.01      86421.41       394.66 o
  15   3   1      14297.12      14452.44       142.13 o
  17   3   1       1240.05       1372.98        46.39 o
  19   3   1      24067.30      24157.03       182.71 o
  21   3   1      37290.80      36866.11       222.36 o
  23   3   1      18221.38      17966.41       130.40 o
  25   3   1        379.09        431.19        40.86 o
  27   3   1       8420.59       8238.99        65.56 o
  29   3   1       8265.90       8119.66        82.73 o
  31   3   1       4460.60       4441.77       101.88 o
  33   3   1        602.50        632.81       110.54 o
 -34   4   1        221.79        310.68        91.89 o
 -32   4   1       1600.80       1558.52        89.94 o
 -30   4   1         33.36         35.45        71.88 o
 -28   4   1         41.95          8.32        58.12 o
 -26   4   1        147.24        160.82        42.95 o
 -24   4   1        983.84       1071.55        37.30 o
 -22   4   1       2564.47       2568.95        59.78 o
 -20   4   1         98.85         92.76        45.93 o
 -18   4   1       4370.99       4489.89        50.34 o
 -16   4   1       1531.26       1490.47        39.37 o
 -14   4   1        318.71        378.44        37.17 o
 -12   4   1       5079.00       5632.55        90.84 o
 -10   4   1      22643.54      24970.62       164.05 o
  -8   4   1       7071.20       7006.49        97.08 o
  -6   4   1      30868.20      31416.03       207.08 o
  -4   4   1      20009.04      20017.35       161.89 o
  -2   4   1       2757.89       2621.83        33.06 o
   0   4   1      12527.42      14292.24        99.40 o
   2   4   1     163478.12     171949.45       854.32 o
   4   4   1      41269.86      39285.32       173.84 o
   6   4   1        637.94       1157.26        65.27 o
   8   4   1      36939.20      40795.55       313.52 o
  10   4   1      18968.27      17962.79       126.73 o
  12   4   1        205.46        246.25        59.86 o
  14   4   1       6460.99       6443.75        70.81 o
  16   4   1         38.37         37.73        38.69 o
  18   4   1       3624.11       3656.84        50.66 o
  20   4   1       2522.60       2508.65        71.84 o
  22   4   1        103.31         77.78        40.83 o
  24   4   1        680.37        649.26        41.66 o
  26   4   1        220.68        217.63        43.73 o
  28   4   1        150.44        120.90        49.76 o
  30   4   1        829.65        796.96        66.99 o
  32   4   1        195.38        253.77        82.79 o
  34   4   1         49.62       -117.18       117.18 o
 -33   5   1       4985.46       5000.62       139.13 o
 -31   5   1       4439.50       4376.29       111.04 o
 -29   5   1        261.74        349.46        61.14 o
 -27   5   1       3439.66       3263.75        60.09 o
 -25   5   1      10461.05      10468.88        78.45 o
 -23   5   1      19117.08      18851.43       127.21 o
 -21   5   1      14219.85      13823.42       133.12 o
 -19   5   1       1038.96       1179.74        40.12 o
 -17   5   1      29879.10      30565.62       209.78 o
 -15   5   1      50444.39      51477.67       322.50 o
 -13   5   1      53131.32      53810.62       274.98 o
 -11   5   1        357.91        393.23        77.77 o
  -9   5   1      14304.05      15344.86       178.22 o
  -7   5   1      96294.72      96953.58       502.85 o
  -5   5   1     220304.61     230043.44       847.03 o
  -3   5   1      81814.71      88223.12       413.97 o
  -1   5   1       8360.71      10432.21        75.10 o
   1   5   1      83105.19      85798.08       389.54 o
   3   5   1     266842.25     272020.12       982.24 o
   5   5   1     158856.88     164912.66       909.00 o
   7   5   1       9599.51      10827.52       140.25 o
   9   5   1      46632.38      47924.23       401.58 o
  11   5   1     103340.04     108577.61       704.37 o
  13   5   1      89971.12      90823.07       430.97 o
  15   5   1       6324.60       6571.37        76.42 o
  17   5   1       3208.32       3158.70        63.60 o
  19   5   1      20354.37      20263.85       111.01 o
  21   5   1      27149.77      26595.29       173.21 o
  23   5   1       9320.42       9284.19       104.08 o
  25   5   1        323.13        359.44        48.53 o
  27   5   1        769.62        770.31        55.21 o
  29   5   1       7282.37       7175.63        90.98 o
  31   5   1       5010.56       5134.78       121.70 o
  33   5   1        625.31        478.16        94.82 o
 -34   6   1        111.10        169.58        97.93 o
 -32   6   1        848.16        899.82        86.49 o
 -30   6   1        573.08        533.82        71.18 o
 -28   6   1         83.14        131.91        60.13 o
 -26   6   1         20.89        -49.24        49.24 o
 -24   6   1       2265.57       2372.66        51.64 o
 -22   6   1       6745.16       6701.04        57.35 o
 -20   6   1       4907.55       4900.71        57.51 o
 -18   6   1       3420.51       3502.14        67.84 o
 -16   6   1      11651.57      11592.91        79.46 o
 -14   6   1      15738.51      15683.23        99.16 o
 -12   6   1      17354.74      17088.59       152.37 o
 -10   6   1        441.54        425.73        79.72 o
  -8   6   1      45062.91      44204.94       251.13 o
  -6   6   1      25024.46      24052.42       154.61 o
  -4   6   1        437.65        710.68        32.45 o
  -2   6   1         98.41        180.38        23.55 o
   0   6   1       7161.28       9479.11        60.49 o
   2   6   1       7591.67       7289.48        65.57 o
   4   6   1      35883.67      38711.84       216.06 o
   6   6   1       9001.71       9045.79       102.82 o
   8   6   1       8216.67       8410.79       113.76 o
  10   6   1       5125.02       5126.24       127.67 o
  12   6   1       7905.81       7930.28       103.75 o
  14   6   1      11248.45      11476.67        83.02 o
  16   6   1       2573.36       2517.62        47.76 o
  18   6   1       3908.30       3885.50        58.52 o
  20   6   1      12549.78      12753.00        75.28 o
  22   6   1       2205.36       2098.62        49.17 o
  24   6   1        454.50        469.52        57.58 o
  26   6   1        689.63        772.93        72.29 o
  28   6   1       2529.02       2720.99        70.95 o
  30   6   1       1345.37       1417.39        82.96 o
  32   6   1         24.39        -25.96        92.28 o
  34   6   1        165.61        244.52        97.25 o
 -33   7   1       2590.76       2480.19       145.47 o
 -31   7   1       2454.11       2453.19       101.66 o
 -29   7   1        336.44        268.31        79.29 o
 -27   7   1       1833.60       1948.69        65.56 o
 -25   7   1       4062.04       3961.29        60.91 o
 -23   7   1      16308.01      16021.47        94.96 o
 -21   7   1      15463.98      15129.88        90.28 o
 -19   7   1         13.98         53.57        35.62 o
 -17   7   1      21922.90      22019.37       168.90 o
 -15   7   1      56760.79      57049.52       292.27 o
 -13   7   1      30119.92      30031.69       167.10 o
 -11   7   1      19603.10      19068.38       197.12 o
  -9   7   1      28284.84      27378.58       304.52 o
  -7   7   1     177509.11     182960.78       755.42 o
  -5   7   1      99017.17     101275.89       405.18 o
  -3   7   1      34277.21      37170.58       152.75 o
  -1   7   1      39680.14      43204.16       207.21 o
   1   7   1      19535.03      19443.60        93.59 o
   3   7   1      89054.48      92023.41       572.45 o
   5   7   1      50559.34      51354.13       448.62 o
   7   7   1       6255.14       7064.79        83.65 o
   9   7   1      26990.97      26157.61       257.62 o
  11   7   1      48673.38      48031.49       430.70 o
  13   7   1      37493.80      38834.10       213.42 o
  15   7   1      16128.46      16235.83       133.57 o
  17   7   1        533.92        505.89        56.42 o
  19   7   1      26844.53      26616.54       248.92 o
  21   7   1      20936.27      20516.19       136.89 o
  23   7   1      12045.93      11750.68       109.32 o
  25   7   1        189.63        115.92        55.24 o
  27   7   1       2500.04       2586.93        97.63 o
  29   7   1       5427.54       5615.61       158.02 o
  31   7   1       3519.44       3321.59       115.86 o
  33   7   1        132.46         53.74       109.13 o
 -32   8   1       1340.10       1440.92       109.89 o
 -30   8   1        842.77        898.67        93.29 o
 -28   8   1         10.66        -45.01        64.14 o
 -26   8   1       1275.18       1284.18        68.75 o
 -24   8   1       3022.57       3024.00        78.89 o
 -22   8   1       3816.25       3848.46        52.93 o
 -20   8   1       1289.37       1297.83        43.16 o
 -18   8   1        226.48        266.78        34.17 o
 -16   8   1       3010.67       3120.53        76.89 o
 -14   8   1       9086.01       9353.28        87.87 o
 -12   8   1       8704.49       9232.83        87.36 o
 -10   8   1          4.13         24.16        28.12 o
  -8   8   1       4203.41       4404.60        78.13 o
  -6   8   1      32319.68      31969.48       176.69 o
  -4   8   1      31117.21      30803.36       315.21 o
  -2   8   1       1323.78       1216.04        39.78 o
   0   8   1       3650.99       3160.12        44.66 o
   2   8   1      56834.06      54226.35       284.85 o
   4   8   1      61783.18      60992.10       246.14 o
   6   8   1       9092.43       8614.40       131.33 o
   8   8   1       3997.48       4123.55        69.03 o
  10   8   1      18323.61      18281.19       168.85 o
  12   8   1      16218.72      16439.41        90.71 o
  14   8   1       9074.35       8979.03        70.96 o
  16   8   1       4247.36       4072.44        63.80 o
  18   8   1       4552.67       4717.85        66.85 o
  20   8   1       3895.38       3976.07        74.69 o
  22   8   1       2270.72       2242.08        58.46 o
  24   8   1         73.41        175.38        56.92 o
  26   8   1        162.48        123.09        66.29 o
  28   8   1       1011.62       1007.88        76.62 o
  30   8   1       1385.68       1484.26        94.76 o
  32   8   1        276.51        239.49        95.71 o
 -31   9   1       2159.79       2226.73        96.24 o
 -29   9   1         13.67        -76.25        85.78 o
 -27   9   1       1472.70       1473.23        67.80 o
 -25   9   1       5396.16       5223.62        66.45 o
 -23   9   1       7864.14       7514.23        92.14 o
 -21   9   1       6411.70       6231.17        67.84 o
 -19   9   1       1886.48       1885.79        39.70 o
 -17   9   1      17858.77      17629.13        96.38 o
 -15   9   1      11757.92      11707.31       117.10 o
 -13   9   1       6057.69       6470.49        94.61 o
 -11   9   1       2217.51       2494.58        33.59 o
  -9   9   1        505.68        624.67        29.61 o
  -7   9   1      55600.84      55907.64       483.64 o
  -5   9   1      96499.97      97841.70       539.48 o
  -3   9   1      20784.26      20905.82       181.35 o
  -1   9   1       2535.42       2384.97        50.20 o
   1   9   1      52141.53      51943.07       249.66 o
   3   9   1      97631.62      97547.66       486.77 o
   5   9   1      58481.85      57208.31       380.19 o
   7   9   1        231.28        227.97        43.19 o
   9   9   1      20948.15      21252.93       216.89 o
  11   9   1      22613.69      23068.14       225.29 o
  13   9   1      31964.56      32093.08       148.22 o
  15   9   1       3170.25       3156.71        46.70 o
  17   9   1        611.76        696.11        36.66 o
  19   9   1      11818.84      11803.96       133.10 o
  21   9   1       8373.85       7882.17        74.98 o
  23   9   1       4055.16       3858.33        97.75 o
  25   9   1        418.78        389.07        66.78 o
  27   9   1        267.07        302.11        73.24 o
  29   9   1       2592.21       2682.44        83.40 o
  31   9   1       3134.12       3077.85       128.06 o
 -32  10   1        352.05        316.56        98.49 o
 -30  10   1       1683.47       1625.50        96.01 o
 -28  10   1        427.48        323.40        79.49 o
 -26  10   1        667.61        661.29        65.10 o
 -24  10   1       5441.41       5240.22        77.59 o
 -22  10   1       5358.38       5277.85        85.00 o
 -20  10   1       1717.53       1645.30        41.16 o
 -18  10   1        143.87        151.27        34.84 o
 -16  10   1      10409.39      10348.65       109.48 o
 -14  10   1      17959.18      17874.61       162.17 o
 -12  10   1       7236.49       7324.99        70.42 o
 -10  10   1       1339.58       1331.18        32.11 o
  -8  10   1      11963.08      12515.04       130.41 o
  -6  10   1      19084.11      19082.98       110.60 o
  -4  10   1      19273.12      18901.45       156.93 o
  -2  10   1       3906.15       3878.54        67.61 o
   0  10   1      22814.20      23633.37       122.00 o
   2  10   1      13215.74      12550.37       133.80 o
   4  10   1       8551.60       8824.41        92.02 o
   6  10   1       2295.15       2378.40        56.64 o
   8  10   1        555.66        651.09        31.82 o
  10  10   1      10243.23      10504.20        98.87 o
  12  10   1      18398.32      18574.14       174.56 o
  14  10   1       4334.06       4491.11        59.11 o
  16  10   1         16.39         86.25        36.13 o
  18  10   1       4515.54       4490.57        51.66 o
  20  10   1       5515.54       5434.76        57.41 o
  22  10   1       8059.87       8083.04       106.94 o
  24  10   1        865.03        761.04        65.15 o
  26  10   1       2353.89       2254.84        75.37 o
  28  10   1       2895.18       3048.56       109.34 o
  30  10   1       1139.28       1239.96        93.73 o
  32  10   1         57.57        108.44        93.50 o
 -31  11   1        931.71        929.47       106.15 o
 -29  11   1         63.24         80.20        93.22 o
 -27  11   1        936.34        916.45        72.96 o
 -25  11   1       3997.32       3850.27        95.29 o
 -23  11   1       4387.21       4242.22        73.24 o
 -21  11   1       4603.36       4499.59        65.49 o
 -19  11   1        185.84        191.84        38.67 o
 -17  11   1      10331.76      10203.00        90.02 o
 -15  11   1      28735.14      28378.74       226.05 o
 -13  11   1       7581.29       7623.43       103.65 o
 -11  11   1        913.42        992.94        38.68 o
  -9  11   1       7396.74       7606.66        46.86 o
  -7  11   1      33862.59      34540.33       136.69 o
  -5  11   1      26558.10      26004.02       137.43 o
  -3  11   1       3646.76       3522.14        45.13 o
  -1  11   1       2497.68       2427.97        36.67 o
   1  11   1      11848.83      11660.98       113.35 o
   3  11   1      22429.39      23349.07       140.31 o
   5  11   1      17235.91      18023.98       109.12 o
   7  11   1       4581.50       4553.43        59.11 o
   9  11   1        974.96       1229.95        41.98 o
  11  11   1      19133.23      18971.31       137.97 o
  13  11   1      21706.10      21499.59       186.34 o
  15  11   1       7571.77       7484.13        89.17 o
  17  11   1         35.42         70.37        40.13 o
  19  11   1       7421.23       7372.88       105.03 o
  21  11   1       9096.76       9103.58        72.54 o
  23  11   1       3598.35       3343.78       108.42 o
  25  11   1        523.88        511.24        79.71 o
  27  11   1       1656.29       1619.51        92.54 o
  29  11   1       2124.61       2187.78       105.56 o
  31  11   1       1420.59       1291.00       124.91 o
 -30  12   1       1622.73       1679.52       107.06 o
 -28  12   1        380.81        344.28       100.20 o
 -26  12   1       1638.48       1752.08        81.42 o
 -24  12   1       3690.12       3781.78        72.52 o
 -22  12   1       3206.54       3241.22        54.76 o
 -20  12   1        204.77        189.84        45.40 o
 -18  12   1        421.82        402.51        39.59 o
 -16  12   1       4259.91       4173.36        64.69 o
 -14  12   1      12596.08      12443.15        85.05 o
 -12  12   1       3705.17       3924.40        54.14 o
 -10  12   1       2249.28       2196.25        49.76 o
  -8  12   1       1897.46       1952.37        31.94 o
  -6  12   1      14289.62      14625.35       120.79 o
  -4  12   1      32586.08      32359.46       114.52 o
  -2  12   1       6135.78       6330.71        51.81 o
   0  12   1      14735.30      14657.87       108.51 o
   2  12   1      22593.93      22668.74       189.58 o
   4  12   1      13800.10      13831.46       136.52 o
   6  12   1       5017.07       4976.44        70.96 o
   8  12   1        159.99        186.70        31.96 o
  10  12   1      15290.86      15453.56        82.16 o
  12  12   1      30916.28      30791.98       334.71 o
  14  12   1       3664.20       3617.01        75.05 o
  16  12   1       1421.32       1421.54        46.99 o
  18  12   1       2226.65       2251.91        61.59 o
  20  12   1       5560.67       5558.30        62.45 o
  22  12   1       4085.84       4160.20        63.06 o
  24  12   1        177.08        166.44        68.38 o
  26  12   1        550.10        577.61        84.59 o
  28  12   1       1652.53       1871.23       104.32 o
  30  12   1        564.55        543.04       107.57 o
 -29  13   1          1.35        -58.80       114.33 o
 -27  13   1       1101.57        940.56        92.29 o
 -25  13   1       2560.10       2413.47        72.25 o
 -23  13   1        955.10        885.27        54.10 o
 -21  13   1         43.95         86.26        51.70 o
 -19  13   1        103.08         68.30        44.64 o
 -17  13   1       2513.81       2389.69        53.30 o
 -15  13   1      13306.59      12877.33        96.30 o
 -13  13   1       5759.42       5783.35        55.84 o
 -11  13   1        145.79        183.37        35.30 o
  -9  13   1       3498.59       3625.85        43.89 o
  -7  13   1       9154.98       9065.70        64.03 o
  -5  13   1      16698.18      16651.57       108.02 o
  -3  13   1      13713.76      13755.38       119.01 o
  -1  13   1         32.70         19.15        30.83 o
   1  13   1      22278.42      22262.91       109.60 o
   3  13   1      14595.41      15136.13       109.02 o
   5  13   1      11478.41      11779.46        95.31 o
   7  13   1       1135.36       1125.44        35.50 o
   9  13   1       2317.97       2478.57        51.59 o
  11  13   1      22409.88      22576.84       151.38 o
  13  13   1       8561.28       8500.28        62.58 o
  15  13   1       3271.40       3071.41        60.96 o
  17  13   1          0.84         -1.65        46.35 o
  19  13   1        733.47        743.11        48.38 o
  21  13   1       2606.73       2409.71        54.22 o
  23  13   1       3944.66       3878.14        76.33 o
  25  13   1        358.16        339.04        76.45 o
  27  13   1        172.11        250.43       100.05 o
  29  13   1        698.24        465.79       113.22 o
 -28  14   1        114.87         95.35       100.15 o
 -26  14   1        591.52        590.75        80.21 o
 -24  14   1       4770.83       5013.19        80.44 o
 -22  14   1       2468.33       2733.31        58.48 o
 -20  14   1       1397.25       1497.93        55.06 o
 -18  14   1         29.67         41.24        46.56 o
 -16  14   1       8007.51       7768.49        76.97 o
 -14  14   1      16388.87      16212.49       117.60 o
 -12  14   1       6689.87       6743.30        70.88 o
 -10  14   1         65.88         89.63        34.55 o
  -8  14   1       6747.23       6709.31        54.78 o
  -6  14   1      24146.41      23495.44       119.14 o
  -4  14   1      10063.94       9884.20        81.60 o
  -2  14   1       2668.54       2810.65        59.91 o
   0  14   1      12127.93      11549.28        81.14 o
   2  14   1      20866.18      20457.69       133.79 o
   4  14   1       7429.68       7425.50        54.18 o
   6  14   1       4749.69       4772.77        47.91 o
   8  14   1         59.85         56.29        37.53 o
  10  14   1       7936.47       8001.80        73.20 o
  12  14   1      16509.46      16158.23       138.11 o
  14  14   1       2633.35       2562.88        44.15 o
  16  14   1         34.17         21.68        47.64 o
  18  14   1       3833.12       3731.15        89.61 o
  20  14   1       5243.62       5330.33        67.00 o
  22  14   1       3587.39       3666.00        66.50 o
  24  14   1        264.28        267.30        80.23 o
  26  14   1        902.57        880.09        83.34 o
  28  14   1       1738.75       1932.26       106.99 o
 -27  15   1        497.43        425.84        90.53 o
 -25  15   1       1820.45       1877.96        76.92 o
 -23  15   1       1066.04        995.50        65.58 o
 -21  15   1         76.38         33.68        55.84 o
 -19  15   1         66.51         41.75        52.75 o
 -17  15   1       2023.50       1850.86        51.96 o
 -15  15   1       9474.86       9313.56        95.12 o
 -13  15   1       3872.22       3851.04        43.41 o
 -11  15   1       1233.91       1227.40        37.05 o
  -9  15   1       2644.10       2668.71        38.97 o
  -7  15   1        370.16        432.69        35.20 o
  -5  15   1       4640.59       4527.40        55.39 o
  -3  15   1       4606.75       4654.20        64.28 o
  -1  15   1          7.73         39.73        35.52 o
   1  15   1       7498.10       7401.20        62.97 o
   3  15   1       4072.40       4071.42        52.07 o
   5  15   1       1500.04       1501.61        38.74 o
   7  15   1       1841.24       1766.74        39.97 o
   9  15   1         33.48         22.62        38.82 o
  11  15   1       6205.19       6238.14        76.24 o
  13  15   1       4874.25       4674.92        71.16 o
  15  15   1       1146.29       1065.33        48.10 o
  17  15   1         12.03        -46.47        47.65 o
  19  15   1        118.04        115.99        54.26 o
  21  15   1       3689.16       3595.38        96.54 o
  23  15   1       1970.53       1802.19       100.16 o
  25  15   1        266.23        268.90        81.13 o
  27  15   1        333.62        328.20        82.77 o
 -26  16   1        598.57        552.63        84.34 o
 -24  16   1       1549.61       1562.49        70.45 o
 -22  16   1       3278.88       3397.61        66.95 o
 -20  16   1        297.84        355.86        55.37 o
 -18  16   1        269.96        280.24        53.61 o
 -16  16   1       4812.71       4738.43        82.42 o
 -14  16   1       7348.87       7375.02        74.48 o
 -12  16   1       3659.61       3806.85        51.91 o
 -10  16   1        152.01        156.71        39.03 o
  -8  16   1      11107.63      10843.26       105.96 o
  -6  16   1       9204.46       9115.09        70.25 o
  -4  16   1      10292.73      10128.87        95.74 o
  -2  16   1        408.56        441.65        40.02 o
   0  16   1       2073.54       2034.66        37.62 o
   2  16   1      14589.03      14476.83        91.39 o
   4  16   1      23481.60      23634.53       191.32 o
   6  16   1       2093.52       2084.60        42.06 o
   8  16   1       1781.27       1865.20        43.34 o
  10  16   1       9795.64       9933.33        89.89 o
  12  16   1       7395.13       7177.52        59.61 o
  14  16   1       3033.62       2984.28        53.42 o
  16  16   1        536.20        486.13        53.13 o
  18  16   1       1732.63       1757.51        58.23 o
  20  16   1       3598.90       3787.71        93.55 o
  22  16   1       2610.51       2609.60        71.16 o
  24  16   1        119.34         78.88        80.43 o
  26  16   1        375.28        435.19        82.08 o
 -25  17   1        574.47        541.73        89.45 o
 -23  17   1        277.65        175.82        68.06 o
 -21  17   1         20.37         68.18        59.33 o
 -19  17   1         21.10         -7.30        57.19 o
 -17  17   1        815.81        703.81        58.63 o
 -15  17   1       1053.53       1052.69        51.89 o
 -13  17   1       1682.91       1785.42        47.62 o
 -11  17   1        726.84        674.53        45.44 o
  -9  17   1       1975.67       1874.15        47.27 o
  -7  17   1        509.39        524.18        37.21 o
  -5  17   1       1238.95       1256.70        40.35 o
  -3  17   1       1681.67       1595.48        41.06 o
  -1  17   1        373.73        366.95        39.46 o
   1  17   1       3234.62       3235.99        43.51 o
   3  17   1        957.10        950.60        50.67 o
   5  17   1       3020.18       2966.76        61.05 o
   7  17   1        808.48        789.26        43.26 o
   9  17   1          9.51         53.65        48.30 o
  11  17   1       3437.53       3468.70        62.50 o
  13  17   1       2195.93       2167.30        52.67 o
  15  17   1        250.55        200.48        51.96 o
  17  17   1         11.41          4.07        58.10 o
  19  17   1         28.62         24.18        64.59 o
  21  17   1        366.94        387.17        69.34 o
  23  17   1       1001.72       1013.61        94.03 o
  25  17   1        126.13        123.19        86.70 o
 -22  18   1       2328.49       2442.86        99.02 o
 -20  18   1       1035.98       1099.45        64.81 o
 -18  18   1       1177.87       1150.22        60.32 o
 -16  18   1       3582.13       3586.79        61.96 o
 -14  18   1       5312.08       5509.70        87.62 o
 -12  18   1       2632.94       2726.03        55.45 o
 -10  18   1         38.31         30.67        48.60 o
  -8  18   1       3613.44       3610.40        65.25 o
  -6  18   1      10544.92      10539.95       104.00 o
  -4  18   1       2370.63       2481.34        50.09 o
  -2  18   1        368.18        442.89        42.54 o
   0  18   1        117.95         96.98        43.70 o
   2  18   1       7941.99       7855.53        85.60 o
   4  18   1      10891.52      10868.35       107.26 o
   6  18   1       1210.57       1164.39        45.52 o
   8  18   1       3079.13       3321.89        64.10 o
  10  18   1       3699.86       3786.54        75.09 o
  12  18   1       4544.77       4670.09        68.92 o
  14  18   1       2700.17       2654.55        63.14 o
  16  18   1         81.49        102.27        61.44 o
  18  18   1       2101.37       2205.97        71.98 o
  20  18   1       3542.29       3680.34        88.53 o
  22  18   1        883.43        875.17        81.33 o
 -21  19   1         24.28        -81.56        81.56 o
 -19  19   1        161.43        150.69        75.70 o
 -17  19   1        458.24        287.82        69.30 o
 -15  19   1        293.41        173.13        69.53 o
 -13  19   1         51.00         23.19        57.91 o
 -11  19   1         17.28        -20.15        57.33 o
  -9  19   1         24.44          4.32        58.65 o
  -7  19   1        973.21        929.83        53.29 o
  -5  19   1       1876.85       1886.10        51.35 o
  -3  19   1        296.18        260.94        48.96 o
  -1  19   1        188.93        172.87        47.06 o
   1  19   1        570.99        560.67        48.79 o
   3  19   1        375.75        342.45        47.22 o
   5  19   1         47.92         66.52        51.09 o
   7  19   1        410.94        305.04        56.35 o
   9  19   1         21.14        -27.82        60.88 o
  11  19   1         85.74         94.92        57.39 o
  13  19   1        859.45        894.06        63.22 o
  15  19   1        390.30        294.73        65.82 o
  17  19   1         19.34          5.46        75.59 o
  19  19   1          2.01          6.12        82.06 o
  21  19   1        214.25        154.68        79.71 o
 -20  20   1        164.29        153.70        81.39 o
 -18  20   1        404.73        346.84        77.57 o
 -16  20   1       1090.71       1007.12        84.92 o
 -14  20   1       1754.91       1948.63        72.33 o
 -12  20   1       2225.84       2420.55        69.80 o
 -10  20   1        179.64        219.00        69.27 o
  -8  20   1       4965.29       4906.37        82.26 o
  -6  20   1       5039.38       5277.23        89.34 o
  -4  20   1       1789.37       1851.94        59.60 o
  -2  20   1         15.94        -11.05        59.51 o
   0  20   1        540.09        540.03        55.21 o
   2  20   1       4007.06       4085.31        89.28 o
   4  20   1       6225.01       6121.40       100.12 o
   6  20   1       1451.15       1458.96        58.90 o
   8  20   1       1093.11       1188.26        62.90 o
  10  20   1       2118.91       2230.80        77.21 o
  12  20   1       1722.67       1688.17        81.12 o
  14  20   1       2231.92       2363.24        81.64 o
  16  20   1         21.97        -39.77        76.14 o
  18  20   1        804.18        987.37        82.45 o
  20  20   1       1791.39       1952.96       110.44 o
 -17  21   1        571.67        553.33        83.91 o
 -15  21   1         10.72        -71.03        71.14 o
 -13  21   1          2.04        -58.37        71.14 o
 -11  21   1          5.31         32.91        74.46 o
  -9  21   1        104.29         68.55        77.16 o
  -7  21   1        478.15        508.56        65.15 o
  -5  21   1        394.85        411.65        57.38 o
  -3  21   1          1.47        -31.28        57.08 o
  -1  21   1        232.24         97.76        59.55 o
   1  21   1          3.35          6.00        59.51 o
   3  21   1        258.83        128.00        63.53 o
   5  21   1        457.99        453.67        62.97 o
   7  21   1         11.65         11.45        60.78 o
   9  21   1         18.78        161.80        81.75 o
  11  21   1          4.15         43.57        78.69 o
  13  21   1        198.39        142.12        79.14 o
  15  21   1        220.95        182.23        81.27 o
  17  21   1        226.26        139.41        87.80 o
 -14  22   1        861.77       1030.41        84.71 o
 -12  22   1        766.28        889.28        84.32 o
 -10  22   1          6.35         30.13        80.88 o
  -8  22   1        860.48        861.03       103.88 o
  -6  22   1       2909.93       2970.27        88.32 o
  -4  22   1       1800.75       1824.17        93.21 o
  -2  22   1         67.99        100.57        74.60 o
   0  22   1        432.33        562.90        63.12 o
   2  22   1       2454.68       2581.95        97.45 o
   4  22   1       2523.75       2673.68        80.49 o
   6  22   1        232.73        205.87        63.01 o
   8  22   1         40.85         34.03        67.24 o
  10  22   1        671.23        807.98        83.71 o
  12  22   1       1403.90       1580.62        87.91 o
  14  22   1       1051.64       1117.65        79.75 o
 -11  23   1          7.39        -29.23        88.40 o
  -9  23   1          5.62        -64.14        81.12 o
  -7  23   1        149.56         60.60        74.65 o
  -5  23   1          0.43         40.52        77.32 o
  -3  23   1         31.14         30.01        76.19 o
  -1  23   1         22.22         58.37        74.96 o
   1  23   1         16.52         11.89        78.43 o
   3  23   1        121.87         92.92        72.29 o
   5  23   1         23.28         33.67        69.62 o
   7  23   1        155.22         78.56        76.86 o
   9  23   1         35.45         58.32        86.16 o
  11  23   1          9.13        100.80        81.44 o
  -6  24   1        967.76        995.51        88.55 o
  -4  24   1        942.12       1016.51        76.75 o
  -2  24   1         76.02         -3.73        80.44 o
   0  24   1        275.49        274.90        80.76 o
   2  24   1       1144.11       1161.69        84.02 o
   4  24   1       1095.48       1108.27        88.06 o
   6  24   1        316.98        338.47        76.33 o
 -34   0   2        122.30         81.64       119.54 o
 -32   0   2       1154.50       1057.93       112.32 o
 -30   0   2      15067.16      15207.57       159.43 o
 -28   0   2      10514.38      10589.72       197.83 o
 -26   0   2       3508.72       3580.90        90.55 o
 -24   0   2       9465.23       9576.49        99.02 o
 -22   0   2      27293.03      27324.56       272.40 o
 -20   0   2      28704.59      28863.37       253.63 o
 -18   0   2      37787.54      36168.75       258.10 o
 -16   0   2        882.48        923.44        55.64 o
 -14   0   2      45513.94      46027.12       449.05 o
 -12   0   2     111583.84     110842.09       763.35 o
 -10   0   2      62949.42      64622.69       424.90 o
  -8   0   2      77141.69      85234.79       329.01 o
  -6   0   2      54808.44      62745.18       385.75 o
  -4   0   2     645019.81     685994.31      5106.26 o
  -2   0   2     349741.56     376453.50      5791.31 o
   0   0   2     118075.96     127014.96       538.50 o
   2   0   2      60859.41      63904.60       616.51 o
   4   0   2      77030.47      77833.55       354.59 o
   6   0   2     377927.22     400802.28      1604.18 o
   8   0   2     307899.59     330992.12      2780.79 o
  10   0   2       3322.35       3504.85       134.87 o
  12   0   2     111252.33     108880.91       577.86 o
  14   0   2      84052.74      86112.08       540.92 o
  16   0   2      58645.91      60454.03       689.35 o
  18   0   2       9137.31       8796.39       128.56 o
  20   0   2        667.28        621.70        86.72 o
  22   0   2      21129.06      20949.36       157.20 o
  24   0   2      21880.28      21481.08       147.82 o
  26   0   2       6284.65       6201.71        77.87 o
  28   0   2         65.12        129.99        86.13 o
  30   0   2        869.32        919.35       114.07 o
  32   0   2       2434.11       2581.75       147.88 o
  34   0   2       3706.30       4015.64       143.25 o
 -35   1   2          5.92        -96.44       121.31 o
 -33   1   2         16.98          7.85        80.90 o
 -31   1   2         13.76        -51.30        68.73 o
 -29   1   2         21.67        -15.17        67.31 o
 -27   1   2          3.73         -0.46        48.56 o
 -25   1   2        537.11        488.04        43.91 o
 -23   1   2        127.16        119.57        35.04 o
 -21   1   2         58.32         17.39        53.42 o
 -19   1   2        816.65        715.38        37.68 o
 -17   1   2       2727.60       2692.66        51.16 o
 -15   1   2       1357.35       1501.73        57.77 o
 -13   1   2       3549.46       3478.20        51.64 o
 -11   1   2      19600.01      20617.92       200.30 o
  -9   1   2      37287.92      41857.91       225.18 o
  -7   1   2      25586.56      28678.01       132.77 o
  -5   1   2      55739.33      59524.93       180.25 o
  -3   1   2         30.27         52.25        13.87 o
  -1   1   2         84.86        167.88        26.74 o
   1   1   2        582.58        740.99        38.34 o
   3   1   2       5538.65       6040.41       102.90 o
   5   1   2        522.67        709.41        28.49 o
   7   1   2       6782.02       7349.10        65.53 o
   9   1   2      10238.26      11314.13        99.33 o
  11   1   2       1897.43       2251.06        53.82 o
  13   1   2        871.47        894.87        59.56 o
  15   1   2        227.87        208.36        45.53 o
  17   1   2       3771.21       3630.17        54.51 o
  19   1   2        702.00        741.09        51.99 o
  21   1   2         12.32         75.70        48.94 o
  23   1   2       1449.74       1502.34        43.17 o
  25   1   2        550.09        555.65        38.28 o
  27   1   2          5.14        -19.54        45.68 o
  29   1   2         77.20         95.85        62.77 o
  31   1   2        329.07        288.72        82.32 o
  33   1   2         25.32         73.04        97.24 o
  35   1   2         26.81          3.61       107.72 o
 -34   2   2         17.02          1.40        94.65 o
 -32   2   2       1457.23       1521.96        75.52 o
 -30   2   2       7981.44       8015.81        83.46 o
 -28   2   2      10986.55      10865.62       105.21 o
 -26   2   2        629.16        606.14        45.02 o
 -24   2   2       1403.58       1482.89        39.17 o
 -22   2   2      18088.31      17981.15       119.62 o
 -20   2   2      41013.41      40358.56       263.99 o
 -18   2   2      42709.46      42082.16       172.47 o
 -16   2   2       1580.70       1304.39        49.24 o
 -14   2   2      84872.98      86563.08       361.49 o
 -12   2   2     153404.62     152626.06       555.45 o
 -10   2   2     152032.56     157588.09       495.74 o
  -8   2   2      11498.03      12728.55        75.17 o
  -6   2   2      70104.44      75523.47       309.29 o
  -4   2   2     431899.84     453434.41      1061.52 o
  -2   2   2     271053.94     283859.03       607.01 o
   0   2   2       3547.21       4011.58        48.21 o
   2   2   2      15426.80      18176.20       124.90 o
   4   2   2      61943.59      64962.86       342.76 o
   6   2   2     177383.70     185062.80       637.68 o
   8   2   2     106682.05     110957.53       653.43 o
  10   2   2       7429.06       8294.72       105.51 o
  12   2   2      41613.15      41065.79       245.30 o
  14   2   2      60316.94      60979.71       259.10 o
  16   2   2      50788.16      51798.55       245.56 o
  18   2   2      22707.82      22978.22       174.11 o
  20   2   2        371.41        471.12        40.73 o
  22   2   2      29620.02      28904.07       178.16 o
  24   2   2      32783.34      32138.40       163.86 o
  26   2   2       9477.05       9224.95        65.73 o
  28   2   2         43.86         68.59        60.72 o
  30   2   2       3077.54       3039.95        68.77 o
  32   2   2       4894.52       4839.37       112.85 o
  34   2   2       2741.41       2838.46       112.02 o
 -35   3   2        435.11        416.65        94.36 o
 -33   3   2          3.84        -68.29        83.27 o
 -31   3   2       1163.27       1126.02        76.17 o
 -29   3   2        480.12        486.56        64.49 o
 -27   3   2        443.16        465.72        48.15 o
 -25   3   2        430.16        493.96        43.21 o
 -23   3   2       1080.95       1049.44        36.22 o
 -21   3   2       4848.40       4898.90        51.82 o
 -19   3   2        131.63        163.62        48.80 o
 -17   3   2       2741.05       2717.96        57.53 o
 -15   3   2         33.75        142.84        39.69 o
 -13   3   2       3222.54       3008.42        51.69 o
 -11   3   2       2465.17       2831.14        64.25 o
  -9   3   2      16642.81      17573.80       139.56 o
  -7   3   2       9063.50      10118.73        81.28 o
  -5   3   2       8114.11       9169.61       163.07 o
  -3   3   2       2321.52       2676.35        39.78 o
  -1   3   2       4454.05       5744.99        45.54 o
   1   3   2     241585.17     265839.09       672.43 o
   3   3   2       2974.79       3381.80        67.82 o
   5   3   2      17100.76      16998.44       217.01 o
   7   3   2      29872.80      31149.42       151.11 o
   9   3   2       4649.25       4878.42        71.91 o
  11   3   2       1728.85       2009.63        60.30 o
  13   3   2       7755.19       7579.29        86.74 o
  15   3   2      10560.31      10082.28        88.90 o
  17   3   2       5336.62       5285.37        71.09 o
  19   3   2       1157.63       1088.90        50.64 o
  21   3   2       3002.82       2897.44        60.61 o
  23   3   2         88.42         80.49        37.70 o
  25   3   2         24.24         18.27        40.85 o
  27   3   2        574.13        617.92        45.43 o
  29   3   2          8.18        -49.54        55.33 o
  31   3   2        182.25        250.09        66.39 o
  33   3   2         23.71        -53.78        97.28 o
 -34   4   2         39.47          6.31        95.77 o
 -32   4   2       2201.22       2151.86        74.46 o
 -30   4   2       7615.71       7682.51        81.29 o
 -28   4   2       6880.79       6817.12        89.17 o
 -26   4   2       1503.85       1514.60        44.36 o
 -24   4   2       1489.10       1530.47        40.96 o
 -22   4   2      21495.76      21241.00       127.89 o
 -20   4   2      36903.38      36914.70       200.92 o
 -18   4   2      12544.52      12563.71        95.96 o
 -16   4   2       8064.17       7889.78        71.13 o
 -14   4   2      39606.98      41303.45       173.75 o
 -12   4   2      51377.14      51489.09       260.48 o
 -10   4   2      59811.89      59530.30       290.64 o
  -8   4   2      21220.18      22851.41       185.25 o
  -6   4   2      19799.74      20563.37       205.79 o
  -4   4   2     135414.94     142045.47       646.02 o
  -2   4   2     272312.06     282669.19      1001.43 o
   0   4   2      76488.20      79951.24       374.00 o
   2   4   2        209.23        240.19        25.15 o
   4   4   2     170382.81     181093.70      1081.07 o
   6   4   2     254003.69     261781.56      1248.64 o
   8   4   2     104297.88     109009.89       563.50 o
  10   4   2       2656.02       2798.72        66.23 o
  12   4   2      52022.04      52645.02       327.20 o
  14   4   2      70553.63      70555.34       447.64 o
  16   4   2      66996.20      66462.57       343.91 o
  18   4   2       5339.66       5566.09        85.12 o
  20   4   2       2931.26       2768.74        58.59 o
  22   4   2      11305.63      10559.62        77.08 o
  24   4   2      16966.89      16372.88        98.95 o
  26   4   2       5419.95       5418.09        62.21 o
  28   4   2        641.42        644.29        48.49 o
  30   4   2       1711.99       1709.80        67.50 o
  32   4   2       2936.97       3107.73       105.52 o
  34   4   2       2564.39       2942.92       112.34 o
 -33   5   2         18.53         19.50        74.24 o
 -31   5   2        408.82        452.81        69.37 o
 -29   5   2        474.20        422.60        59.56 o
 -27   5   2        228.59        201.34        57.95 o
 -25   5   2       1335.01       1301.74        45.12 o
 -23   5   2        226.64        138.61        44.75 o
 -21   5   2       7072.03       6896.47        61.66 o
 -19   5   2       5430.86       5607.23        71.43 o
 -17   5   2        732.44        671.71        40.50 o
 -15   5   2        231.52        294.60        33.46 o
 -13   5   2       2395.33       2365.32        73.72 o
 -11   5   2      29033.33      29515.70       215.52 o
  -9   5   2      15286.21      15482.72       117.58 o
  -7   5   2      12728.20      14318.96       114.41 o
  -5   5   2      12154.84      11649.49        93.62 o
  -3   5   2       8234.53       7796.11        78.39 o
  -1   5   2        273.17        400.52        23.80 o
   1   5   2      22938.62      25149.95       103.16 o
   3   5   2        607.53        618.90        32.27 o
   5   5   2      27231.55      28553.13       200.02 o
   7   5   2       9857.38       9810.30       154.28 o
   9   5   2        240.94        515.88        81.32 o
  11   5   2         44.14        119.71        55.48 o
  13   5   2       1628.02       1722.02        60.28 o
  15   5   2       3164.22       3260.06        57.18 o
  17   5   2       6998.06       7071.39        59.07 o
  19   5   2        337.59        327.93        52.66 o
  21   5   2       2262.37       2239.20        39.97 o
  23   5   2       3755.59       3755.71        52.57 o
  25   5   2        990.91       1063.93        48.60 o
  27   5   2        191.21        254.99        50.12 o
  29   5   2        274.05        306.84        59.67 o
  31   5   2       2128.96       2124.35        80.44 o
  33   5   2        347.22        292.91        96.47 o
 -34   6   2         12.21        -85.73        95.08 o
 -32   6   2       2617.18       2511.87        81.36 o
 -30   6   2       3361.67       3342.83       103.37 o
 -28   6   2       2820.36       2727.41        57.45 o
 -26   6   2        920.81        842.04        48.36 o
 -24   6   2        376.22        392.41        38.85 o
 -22   6   2      16751.68      16258.33       110.39 o
 -20   6   2      48415.03      47701.41       218.85 o
 -18   6   2      14832.31      15016.87       132.93 o
 -16   6   2       2867.97       3006.74        48.28 o
 -14   6   2      18688.38      18964.90       153.40 o
 -12   6   2      72732.60      74458.02       472.66 o
 -10   6   2     103015.89     103793.53       484.91 o
  -8   6   2      12257.00      12000.64       121.33 o
  -6   6   2      24443.38      24161.98       130.77 o
  -4   6   2     122951.81     125722.41       662.51 o
  -2   6   2     121354.09     126508.46       413.17 o
   0   6   2      40994.22      42925.92       200.35 o
   2   6   2      11000.84      12694.71       105.59 o
   4   6   2      97030.48      97334.88       616.19 o
   6   6   2     133686.39     137793.27      1053.41 o
   8   6   2      52487.39      53898.53       368.38 o
  10   6   2        426.27        537.24        58.97 o
  12   6   2        951.55       1033.75        50.37 o
  14   6   2      52082.52      51984.80       332.19 o
  16   6   2      45387.54      45633.74       248.27 o
  18   6   2       9482.95       9503.81       101.80 o
  20   6   2       1906.12       1822.40        39.42 o
  22   6   2      10897.55      10336.15        77.00 o
  24   6   2      15128.33      15063.22       107.28 o
  26   6   2       7482.46       7618.67        71.93 o
  28   6   2         73.60         26.82        62.25 o
  30   6   2       1644.52       1632.99        75.27 o
  32   6   2       5027.62       5122.15        91.63 o
  34   6   2       1760.51       1765.13       117.86 o
 -33   7   2          2.82         -1.44       101.12 o
 -31   7   2        578.42        686.97        84.50 o
 -29   7   2        850.51        913.74        75.94 o
 -27   7   2       1492.08       1593.80        66.80 o
 -25   7   2        634.97        587.76        52.64 o
 -23   7   2        352.40        378.10        45.34 o
 -21   7   2       6173.79       6090.96        56.84 o
 -19   7   2       2159.54       2105.71        48.01 o
 -17   7   2       2093.20       2095.59        44.30 o
 -15   7   2       2395.14       2452.79        62.45 o
 -13   7   2       5736.65       5851.61        88.29 o
 -11   7   2       8437.97       8548.40       120.69 o
  -9   7   2      11350.91      11215.53       137.78 o
  -7   7   2        866.02        834.98        45.08 o
  -5   7   2       3056.84       2526.55        52.69 o
  -3   7   2      40811.53      40310.76       195.41 o
  -1   7   2      30895.02      31714.78       192.63 o
   1   7   2       1942.91       1843.73        44.87 o
   3   7   2      24570.44      27581.76       175.51 o
   5   7   2      37482.44      37723.76       310.51 o
   7   7   2      15905.34      15433.38       170.06 o
   9   7   2       1669.68       1497.46        90.66 o
  11   7   2       7935.42       8066.71       122.09 o
  13   7   2       6893.76       7278.27        69.78 o
  15   7   2      10891.99      11130.21       146.36 o
  17   7   2       4429.02       4459.00        86.31 o
  19   7   2        175.67        189.71        35.96 o
  21   7   2       3022.26       2958.09        53.41 o
  23   7   2       3114.53       3198.55        50.06 o
  25   7   2       1192.64       1230.04        55.59 o
  27   7   2         13.40        -31.32        61.01 o
  29   7   2        140.91        118.84        71.08 o
  31   7   2        941.93       1099.87        84.65 o
  33   7   2        415.71        303.38        89.41 o
 -32   8   2       2527.07       2513.29       143.84 o
 -30   8   2       3739.22       3565.18        87.75 o
 -28   8   2       2563.12       2638.61        67.62 o
 -26   8   2        699.37        715.13        59.02 o
 -24   8   2       1122.90       1131.01        52.30 o
 -22   8   2      14654.32      13853.62       101.39 o
 -20   8   2      26378.36      25429.97       173.27 o
 -18   8   2       2889.86       2922.36        50.92 o
 -16   8   2       1153.28       1197.06        49.46 o
 -14   8   2      12123.22      12275.78       102.34 o
 -12   8   2      46418.34      47643.46       270.93 o
 -10   8   2      43950.92      44346.12       302.93 o
  -8   8   2       7266.76       7058.77        65.70 o
  -6   8   2      29421.95      29739.12       218.70 o
  -4   8   2      58043.66      59034.89       359.79 o
  -2   8   2      48619.21      49394.01       215.41 o
   0   8   2      41089.41      41148.94       282.42 o
   2   8   2        481.86        593.45        49.09 o
   4   8   2      55888.07      56904.44       306.28 o
   6   8   2     116938.46     119417.85       828.30 o
   8   8   2      51255.64      54380.23       357.66 o
  10   8   2       9988.55      10099.54       137.93 o
  12   8   2       5035.63       5327.06        94.71 o
  14   8   2      50502.45      51340.45       336.70 o
  16   8   2      35605.91      35162.70       178.36 o
  18   8   2      12599.28      12466.77       102.35 o
  20   8   2       2354.49       2396.49        50.80 o
  22   8   2       6171.76       6042.53        73.76 o
  24   8   2       7527.61       7664.75        75.98 o
  26   8   2       5520.87       5695.73        72.26 o
  28   8   2        611.23        668.46        71.37 o
  30   8   2       1273.75       1435.81        96.84 o
  32   8   2       2120.39       2305.82        93.72 o
 -31   9   2        289.69        294.52        90.96 o
 -29   9   2       2261.13       2433.45        77.98 o
 -27   9   2       2032.97       2194.01        66.83 o
 -25   9   2         35.36        104.04        56.36 o
 -23   9   2        817.98        857.93        44.13 o
 -21   9   2       5175.75       5273.88        69.20 o
 -19   9   2      14208.02      14106.97        77.06 o
 -17   9   2        887.67        955.44        45.80 o
 -15   9   2       2259.27       2166.56        55.87 o
 -13   9   2      18799.84      18580.18       145.44 o
 -11   9   2      30109.95      30491.40       153.44 o
  -9   9   2        739.96        897.73        34.41 o
  -7   9   2       4084.95       4181.68        69.13 o
  -5   9   2       4886.33       4884.52        87.52 o
  -3   9   2      45136.45      42342.68       326.84 o
  -1   9   2      34028.27      34056.61       203.83 o
   1   9   2       2702.61       2897.37        56.55 o
   3   9   2       4149.64       4100.70        74.77 o
   5   9   2      13719.16      13401.01       122.09 o
   7   9   2      18876.38      17747.00       123.31 o
   9   9   2       8993.05       8982.08       167.69 o
  11   9   2        465.27        431.50        42.15 o
  13   9   2      12034.05      12196.40       120.60 o
  15   9   2      18360.00      18690.18       163.98 o
  17   9   2       1763.09       1718.04        40.24 o
  19   9   2        117.23        153.91        36.21 o
  21   9   2       2973.77       2972.14        52.69 o
  23   9   2       5438.30       5366.21        96.90 o
  25   9   2       1934.41       1848.49        64.59 o
  27   9   2          9.49        -31.98        69.27 o
  29   9   2        364.66        251.87        74.37 o
  31   9   2       1094.37       1069.05        88.90 o
 -32  10   2       1564.37       1556.29        99.17 o
 -30  10   2       2396.16       2441.38        84.20 o
 -28  10   2       2101.64       2121.08        88.07 o
 -26  10   2        417.94        427.97        61.45 o
 -24  10   2       1238.06       1220.77        49.04 o
 -22  10   2       9087.04       8589.29        96.09 o
 -20  10   2      15440.46      14893.40       126.13 o
 -18  10   2       1917.11       2086.55        49.42 o
 -16  10   2        323.17        317.84        37.26 o
 -14  10   2      10013.37       9925.32        93.53 o
 -12  10   2      25437.67      25708.84       144.47 o
 -10  10   2      46621.78      46964.62       245.04 o
  -8  10   2       3056.76       2979.28        42.20 o
  -6  10   2       9603.05      10412.28        85.77 o
  -4  10   2      47358.64      47560.45       301.43 o
  -2  10   2      56955.66      56710.71       247.66 o
   0  10   2      19546.85      19494.81       145.33 o
   2  10   2        136.03        123.72        46.21 o
   4  10   2      21714.69      22913.10       196.60 o
   6  10   2      41227.67      41571.29       264.14 o
   8  10   2      33736.59      33505.48       224.75 o
  10  10   2        177.49        179.50        38.43 o
  12  10   2       5220.44       5188.62        77.01 o
  14  10   2      22276.09      22202.43       116.84 o
  16  10   2      20475.93      20476.05       117.18 o
  18  10   2       3057.14       2944.27        51.24 o
  20  10   2        188.08        195.78        40.68 o
  22  10   2       2419.30       2331.50        63.72 o
  24  10   2       6233.19       5858.64       112.85 o
  26  10   2       3580.50       3413.95        95.30 o
  28  10   2        456.96        426.63        77.17 o
  30  10   2        464.92        476.65        87.35 o
  32  10   2       1657.70       1570.99       101.25 o
 -31  11   2        295.22        283.94        92.12 o
 -29  11   2       2509.21       2684.95        82.59 o
 -27  11   2       2155.53       2333.39        71.92 o
 -25  11   2         18.23        -10.56        61.39 o
 -23  11   2       1682.64       1764.71        50.39 o
 -21  11   2       2698.65       2808.31        59.72 o
 -19  11   2       6907.17       6844.26        81.98 o
 -17  11   2      12027.15      12034.43       123.13 o
 -15  11   2       1226.22       1196.93        47.12 o
 -13  11   2      22222.87      22202.38       185.91 o
 -11  11   2      18446.94      18878.33       150.72 o
  -9  11   2       8160.89       8067.89        63.20 o
  -7  11   2        320.42        447.39        32.86 o
  -5  11   2      17858.13      17583.45       129.11 o
  -3  11   2      34809.65      34718.73       201.13 o
  -1  11   2      28342.61      28949.56       165.47 o
   1  11   2       1610.89       1851.72        40.04 o
   3  11   2      15128.25      14838.46       100.73 o
   5  11   2      24476.43      24031.25       174.72 o
   7  11   2      21704.69      21063.27       141.70 o
   9  11   2      13042.58      13445.66       118.30 o
  11  11   2       1463.32       1546.20        50.39 o
  13  11   2      16319.53      16578.86       236.87 o
  15  11   2      10019.03       9984.19        98.54 o
  17  11   2       1181.07       1196.21        40.69 o
  19  11   2        413.45        452.28        41.84 o
  21  11   2       2234.31       2402.56        62.07 o
  23  11   2       4325.46       4400.15        84.41 o
  25  11   2       3821.00       3873.77        84.91 o
  27  11   2         26.32        -78.48        78.48 o
  29  11   2        553.71        536.65        83.46 o
  31  11   2        721.89        762.86        91.14 o
 -30  12   2       1745.83       1680.47        94.05 o
 -28  12   2        786.09        705.83        73.78 o
 -26  12   2         91.57        105.62        74.54 o
 -24  12   2       1270.04       1233.01        58.63 o
 -22  12   2       4073.90       3993.27        64.53 o
 -20  12   2       3987.01       3849.29        63.30 o
 -18  12   2       2519.02       2464.79        45.72 o
 -16  12   2         91.44        123.99        37.18 o
 -14  12   2       9981.19       9912.82        63.62 o
 -12  12   2      15222.22      15072.38       126.31 o
 -10  12   2       7286.93       7250.90        74.19 o
  -8  12   2       1969.22       2018.36        34.14 o
  -6  12   2      11254.64      10916.91        80.10 o
  -4  12   2      29529.94      28961.74       152.45 o
  -2  12   2      14863.22      15532.73        90.99 o
   0  12   2       8431.80       9093.37        84.54 o
   2  12   2       1252.88       1294.16        39.58 o
   4  12   2      10250.93      10508.19        70.38 o
   6  12   2      21723.84      21646.81       107.96 o
   8  12   2      10507.64      10442.25        72.31 o
  10  12   2       2566.49       2533.76        57.00 o
  12  12   2       4789.27       4971.91        64.60 o
  14  12   2       8335.72       8275.66       107.54 o
  16  12   2       4802.76       4745.20        70.45 o
  18  12   2       7973.79       7578.78        65.32 o
  20  12   2        162.66        192.15        46.39 o
  22  12   2       3562.00       3635.82        61.51 o
  24  12   2       4947.32       5026.33       103.47 o
  26  12   2       2762.10       2661.38       103.56 o
  28  12   2         34.96        -41.68        95.68 o
  30  12   2        243.66        291.21       105.73 o
 -29  13   2       2752.85       2880.12       142.86 o
 -27  13   2       2160.03       2396.29        94.55 o
 -25  13   2         11.99         -6.19        65.45 o
 -23  13   2       2063.14       2122.00        57.10 o
 -21  13   2       3643.93       3615.09        70.08 o
 -19  13   2       6290.05       6228.83        87.65 o
 -17  13   2       2034.02       2051.77        55.37 o
 -15  13   2        574.99        505.30        39.47 o
 -13  13   2       9769.76       9562.40        83.36 o
 -11  13   2      12205.83      12317.40        94.01 o
  -9  13   2       5220.00       5231.88        66.24 o
  -7  13   2       1163.33       1147.98        31.80 o
  -5  13   2       6040.22       5877.19        60.13 o
  -3  13   2      31959.47      32101.06       171.80 o
  -1  13   2      23998.18      24166.48       176.26 o
   1  13   2         77.19         83.78        38.54 o
   3  13   2       4989.05       5277.24        80.32 o
   5  13   2      16300.97      16334.05        98.18 o
   7  13   2      14318.60      14300.68       130.79 o
   9  13   2       7837.14       7784.17        80.28 o
  11  13   2       2000.01       1980.29        47.50 o
  13  13   2      11234.67      11161.31       114.57 o
  15  13   2      12326.12      12221.76       109.46 o
  17  13   2       2259.19       2179.67        47.25 o
  19  13   2        169.59        173.40        45.42 o
  21  13   2        912.91       1033.64        53.80 o
  23  13   2       5406.16       5415.17        79.12 o
  25  13   2       1710.41       1760.21        85.23 o
  27  13   2         37.95         30.88        94.85 o
  29  13   2        562.36        526.24        99.95 o
 -28  14   2        726.23        720.79        96.62 o
 -26  14   2          5.03         36.07        79.08 o
 -24  14   2       1190.15       1180.20        65.32 o
 -22  14   2       1351.83       1300.26        58.35 o
 -20  14   2       4187.47       4265.46        79.32 o
 -18  14   2       1681.05       1609.94        50.84 o
 -16  14   2       1016.37        942.43        47.02 o
 -14  14   2       5227.12       4971.76        72.02 o
 -12  14   2       6541.37       6497.63        61.91 o
 -10  14   2       1132.65       1258.32        33.63 o
  -8  14   2        125.73        190.53        29.14 o
  -6  14   2        311.59        272.46        40.11 o
  -4  14   2      13784.05      13583.36       131.27 o
  -2  14   2      13023.13      13095.75       115.30 o
   0  14   2       2737.25       2725.00        65.30 o
   2  14   2        131.18        173.21        37.97 o
   4  14   2       1925.92       2012.84        39.25 o
   6  14   2       9740.30       9678.15        76.87 o
   8  14   2      10774.08      10680.86        86.78 o
  10  14   2        739.25        785.91        37.62 o
  12  14   2       2797.94       2770.24        44.55 o
  14  14   2       5208.06       5257.74        79.21 o
  16  14   2       3074.01       2958.99        57.04 o
  18  14   2        674.84        666.41        48.60 o
  20  14   2        207.33        189.83        53.26 o
  22  14   2        914.78        843.57        60.25 o
  24  14   2       1748.08       1579.73        83.04 o
  26  14   2        857.26        663.22        81.38 o
  28  14   2         51.73         68.63        96.30 o
 -27  15   2       1248.07       1256.73        82.01 o
 -25  15   2        121.10        118.89        67.75 o
 -23  15   2        799.47        759.97        66.25 o
 -21  15   2       2459.01       2597.12        58.20 o
 -19  15   2       3512.63       3659.47        57.90 o
 -17  15   2       2250.08       2360.91        55.05 o
 -15  15   2        131.21        112.43        45.49 o
 -13  15   2      12987.78      12835.96       132.94 o
 -11  15   2      10754.28      10754.72       111.68 o
  -9  15   2       3841.03       3772.10        58.79 o
  -7  15   2        416.31        435.64        38.09 o
  -5  15   2      10985.88      10870.66        77.90 o
  -3  15   2      11885.75      11719.95       102.23 o
  -1  15   2       8481.67       8543.27        97.31 o
   1  15   2       1621.30       1642.14        53.05 o
   3  15   2       3428.02       3543.03        46.30 o
   5  15   2      10317.46      10639.44       102.39 o
   7  15   2       9434.81       9157.30        92.12 o
   9  15   2       1856.69       1817.58        63.44 o
  11  15   2        338.74        383.34        40.95 o
  13  15   2      10251.52      10322.14        89.09 o
  15  15   2       6344.01       6373.48        86.94 o
  17  15   2       3890.20       3788.91        55.71 o
  19  15   2        391.07        367.79        53.73 o
  21  15   2       3197.58       3168.46        66.66 o
  23  15   2       3372.64       3618.36       102.55 o
  25  15   2       1777.09       1809.82        79.93 o
  27  15   2        154.95        171.27        81.26 o
 -26  16   2         44.81         75.25        79.82 o
 -24  16   2        304.39        277.51        68.50 o
 -22  16   2        699.62        661.63        65.36 o
 -20  16   2        407.97        386.63        55.58 o
 -18  16   2       1272.67       1306.31        56.02 o
 -16  16   2        227.01        191.68        52.26 o
 -14  16   2       4845.72       4755.91        48.23 o
 -12  16   2       2979.44       2958.84        44.78 o
 -10  16   2       1101.38       1095.98        47.44 o
  -8  16   2        744.24        779.46        39.10 o
  -6  16   2       1621.49       1602.82        43.17 o
  -4  16   2       5979.16       5877.10        60.95 o
  -2  16   2       8180.48       8069.92        76.91 o
   0  16   2        604.11        613.68        34.02 o
   2  16   2        356.49        386.34        38.04 o
   4  16   2        810.76        863.86        45.25 o
   6  16   2       3299.25       3208.90        57.77 o
   8  16   2       2816.55       2830.64        57.99 o
  10  16   2        354.44        317.02        43.31 o
  12  16   2       1205.41       1377.61        53.77 o
  14  16   2        479.67        482.61        46.44 o
  16  16   2       1610.09       1470.02        52.87 o
  18  16   2       1379.73       1287.19        57.09 o
  20  16   2        988.31        985.45        67.73 o
  22  16   2        197.08        105.78        71.61 o
  24  16   2       1468.83       1506.00        84.73 o
  26  16   2        956.66        832.19        80.74 o
 -25  17   2        101.35        160.47        85.00 o
 -23  17   2       1128.52       1163.82        67.29 o
 -21  17   2       2733.28       2800.02        63.37 o
 -19  17   2       3028.37       3141.43        61.02 o
 -17  17   2        288.62        323.22        56.28 o
 -15  17   2        172.68        143.35        48.47 o
 -13  17   2       3709.09       3814.88        80.68 o
 -11  17   2       7459.05       7530.74        70.42 o
  -9  17   2       3043.02       3074.34        68.74 o
  -7  17   2        108.90         85.51        37.14 o
  -5  17   2       3527.66       3235.03        47.28 o
  -3  17   2       7747.70       7696.32        90.64 o
  -1  17   2      10521.46      10560.23       113.10 o
   1  17   2       2631.13       2598.04        47.55 o
   3  17   2       2972.21       2936.50        59.31 o
   5  17   2       9411.43       9339.93        83.43 o
   7  17   2      12964.32      12781.03       121.80 o
   9  17   2        582.34        505.81        49.01 o
  11  17   2        635.31        678.70        51.87 o
  13  17   2       3712.00       3793.12        58.32 o
  15  17   2       5096.33       5325.92        76.61 o
  17  17   2       2082.28       2076.94        71.80 o
  19  17   2         74.82         76.24        66.88 o
  21  17   2       1059.29       1116.93        85.39 o
  23  17   2       1805.37       1940.03        96.75 o
  25  17   2       1017.93       1066.61       109.31 o
 -22  18   2        582.94        485.51        74.99 o
 -20  18   2        477.50        365.68        65.06 o
 -18  18   2         21.66         17.16        57.30 o
 -16  18   2        882.68        858.24        60.16 o
 -14  18   2        572.59        535.85        50.56 o
 -12  18   2        755.14        685.75        51.96 o
 -10  18   2        144.61        162.90        57.42 o
  -8  18   2        196.63        198.33        51.18 o
  -6  18   2         86.69        140.00        43.43 o
  -4  18   2       1679.48       1630.43        59.20 o
  -2  18   2       2941.85       2866.40        68.27 o
   0  18   2         48.45        130.89        42.63 o
   2  18   2         76.45         79.36        43.50 o
   4  18   2        174.11        137.92        42.03 o
   6  18   2       1776.09       1752.36        53.39 o
   8  18   2       2255.60       2255.01        55.36 o
  10  18   2        714.41        605.44        55.37 o
  12  18   2         20.42        -45.44        55.43 o
  14  18   2        453.75        531.13        63.35 o
  16  18   2        948.87        831.95        61.01 o
  18  18   2        494.09        447.48        69.13 o
  20  18   2        152.00         82.08        70.13 o
  22  18   2        124.72        180.06        83.64 o
 -21  19   2       3109.91       3211.99        90.31 o
 -19  19   2       1478.50       1609.44        72.19 o
 -17  19   2        126.42        166.64        65.55 o
 -15  19   2        190.92        115.07        64.46 o
 -13  19   2       2339.20       2514.07        63.39 o
 -11  19   2       5137.53       5217.98       105.50 o
  -9  19   2       2676.64       2720.86        63.86 o
  -7  19   2        368.61        321.31        52.70 o
  -5  19   2       2268.63       2379.35        51.39 o
  -3  19   2       6835.64       6743.69        86.96 o
  -1  19   2       4169.85       4284.50        66.23 o
   1  19   2       1322.82       1337.21        52.80 o
   3  19   2       1837.62       2104.42        53.38 o
   5  19   2       7463.83       7670.08        85.16 o
   7  19   2       4228.09       4234.20        80.10 o
   9  19   2        732.46        732.62        56.51 o
  11  19   2         26.04         89.86        58.37 o
  13  19   2       1699.28       1871.76        64.75 o
  15  19   2       3526.31       3676.55        88.03 o
  17  19   2       2639.21       2629.60        81.48 o
  19  19   2         17.52        -75.41        75.41 o
  21  19   2        910.21        947.49        84.52 o
 -20  20   2         70.20         17.78        81.09 o
 -18  20   2         17.62         81.77        81.62 o
 -16  20   2        161.24        156.88        79.52 o
 -14  20   2        121.45        101.49        68.74 o
 -12  20   2        264.40        297.50        71.63 o
 -10  20   2        245.85        326.75        72.69 o
  -8  20   2          5.01        -17.99        69.12 o
  -6  20   2        334.82        331.20        54.71 o
  -4  20   2        443.66        509.99        58.95 o
  -2  20   2        121.53         56.75        54.04 o
   0  20   2         61.97         73.19        57.43 o
   2  20   2          4.69        -47.67        54.04 o
   4  20   2          8.54        -30.31        57.87 o
   6  20   2        149.59        153.55        62.38 o
   8  20   2       1059.56        999.09        64.13 o
  10  20   2        307.29        338.50        71.79 o
  12  20   2         45.40         81.50        73.44 o
  14  20   2         42.29         96.46        70.09 o
  16  20   2        521.52        420.35        73.09 o
  18  20   2        223.14        230.39        82.62 o
  20  20   2         26.68        130.18        94.34 o
 -17  21   2        135.17        124.12        86.46 o
 -15  21   2        185.64         92.56        74.51 o
 -13  21   2       1371.04       1362.99        72.75 o
 -11  21   2       3796.58       3936.74       105.13 o
  -9  21   2       1643.95       1917.50        92.99 o
  -7  21   2        234.78        273.90        62.02 o
  -5  21   2       1742.08       1815.51        83.87 o
  -3  21   2       2827.18       2855.15        76.59 o
  -1  21   2       2245.83       2268.32        64.00 o
   1  21   2        523.20        552.39        62.11 o
   3  21   2        689.30        702.67        66.37 o
   5  21   2       3772.14       3907.04        87.17 o
   7  21   2       2785.31       2790.02        71.05 o
   9  21   2        574.32        549.58        65.51 o
  11  21   2         25.90         38.51        79.30 o
  13  21   2       1506.91       1628.65        77.99 o
  15  21   2       2947.91       3126.86       105.83 o
  17  21   2        909.43        800.36        84.13 o
 -14  22   2         33.88         -6.06        80.90 o
 -12  22   2          8.18        -86.20        86.20 o
 -10  22   2         15.26        119.37        87.88 o
  -8  22   2          1.16        -78.34        78.34 o
  -6  22   2        171.42        180.53        65.29 o
  -4  22   2          5.07          7.21        62.84 o
  -2  22   2         26.42        121.17        68.08 o
   0  22   2         84.80         20.94        72.73 o
   2  22   2        112.99         87.32        74.49 o
   4  22   2         14.35         -7.59        71.85 o
   6  22   2        167.15        140.70        69.39 o
   8  22   2         34.99         15.86        67.36 o
  10  22   2         23.04         88.69        82.53 o
  12  22   2         56.46        109.81        81.00 o
  14  22   2          2.71         -8.08        78.42 o
 -11  23   2       1852.02       1893.79       122.55 o
  -9  23   2        573.86        621.08        92.70 o
  -7  23   2          4.29        -66.71        79.17 o
  -5  23   2       1153.51       1162.68        81.19 o
  -3  23   2       1524.44       1524.51        83.61 o
  -1  23   2       1213.09       1322.81        82.40 o
   1  23   2         17.62         49.99        78.89 o
   3  23   2        739.72        715.63        77.14 o
   5  23   2       1076.83       1097.56        76.41 o
   7  23   2       1365.51       1347.81        75.92 o
   9  23   2        379.35        411.42        83.01 o
  11  23   2         22.10         37.94        81.61 o
  -6  24   2          2.85         42.19        88.97 o
  -4  24   2         13.18        -48.66        78.15 o
  -2  24   2         30.66         49.68        80.40 o
   0  24   2         36.45         82.22        85.88 o
   2  24   2         63.50         66.00       101.44 o
   4  24   2         35.66        153.53        80.36 o
   6  24   2         15.83        -75.14        83.90 o
 -35   1   3       2727.22       2677.15        98.82 o
 -33   1   3       2294.99       2300.69        83.52 o
 -31   1   3        437.11        370.95        83.79 o
 -29   1   3       4947.77       4933.32        97.60 o
 -27   1   3      16240.08      16403.30       101.39 o
 -25   1   3      10698.42      10364.29       104.55 o
 -23   1   3       2756.23       2672.02        40.96 o
 -21   1   3       2401.42       2424.03        52.10 o
 -19   1   3      39074.92      39141.29       220.40 o
 -17   1   3      75525.34      76186.62       452.11 o
 -15   1   3      40749.96      39078.20       240.30 o
 -13   1   3       3923.67       4275.19        66.96 o
 -11   1   3      48218.18      49833.12       239.41 o
  -9   1   3     133544.88     137257.44       500.82 o
  -7   1   3     189731.38     199659.47       401.65 o
  -5   1   3       4217.73       4015.72        43.13 o
  -3   1   3      47276.29      50469.03       282.59 o
  -1   1   3     242830.03     258371.66       664.39 o
   1   1   3     112572.41     120501.38       382.13 o
   3   1   3     248566.84     263974.69      1732.70 o
   5   1   3        320.00        535.58        39.29 o
   7   1   3      98354.53     105543.86       418.02 o
   9   1   3     230416.05     242251.36      1391.66 o
  11   1   3     174605.72     175333.34       730.99 o
  13   1   3        621.74        609.33        58.75 o
  15   1   3      29238.70      28250.42       213.76 o
  17   1   3      42888.79      42906.19       278.47 o
  19   1   3      38981.29      39039.00       231.63 o
  21   1   3      13406.45      13915.30       130.35 o
  23   1   3       1924.86       1764.44        48.58 o
  25   1   3      18014.45      17564.97        90.66 o
  27   1   3      11154.79      11005.09       121.50 o
  29   1   3       3541.16       3555.71        75.85 o
  31   1   3        335.36        254.10        89.71 o
  33   1   3        812.53        954.61        98.65 o
 -34   2   3        143.90         37.73        78.82 o
 -32   2   3         12.29        -43.70        72.69 o
 -30   2   3          0.59         -4.10        70.10 o
 -28   2   3         34.10         17.22        56.20 o
 -26   2   3         33.08         34.24        42.04 o
 -24   2   3        141.97         95.45        37.10 o
 -22   2   3          7.87          0.85        33.94 o
 -20   2   3       1269.27       1324.72        39.47 o
 -18   2   3         35.86         -7.97        39.84 o
 -16   2   3       2625.68       2638.84        47.82 o
 -14   2   3       9207.85       9227.72       103.44 o
 -12   2   3       1317.35       1375.30        42.03 o
 -10   2   3       7436.03       7345.61        87.91 o
  -8   2   3        817.36        575.01        27.11 o
  -6   2   3      13781.51      16072.14       138.48 o
  -4   2   3       3834.29       3969.00        61.52 o
  -2   2   3       7632.09       8299.32        71.91 o
   0   2   3      17104.16      19840.71        88.54 o
   2   2   3        248.75        280.08        28.44 o
   4   2   3       2197.93       2384.67        41.07 o
   6   2   3       2410.66       2933.35        52.40 o
   8   2   3      10427.16      11607.09        97.04 o
  10   2   3        439.54        560.61        37.99 o
  12   2   3       2895.75       2779.43        46.01 o
  14   2   3       1343.20       1388.18        60.07 o
  16   2   3         43.96         50.28        54.60 o
  18   2   3        860.28        935.89        46.65 o
  20   2   3        224.56        250.44        46.82 o
  22   2   3        273.92        311.69        36.82 o
  24   2   3        127.78        115.03        38.06 o
  26   2   3        172.28        170.95        42.93 o
  28   2   3        781.81        756.76        54.73 o
  30   2   3          5.94          7.30        68.06 o
  32   2   3        217.80        199.81        88.63 o
  34   2   3         71.39        -45.48        96.28 o
 -35   3   3       2479.77       2498.31       113.31 o
 -33   3   3       1726.15       1807.62        85.26 o
 -31   3   3         24.31         27.21        69.61 o
 -29   3   3       3782.90       3807.81        68.29 o
 -27   3   3      10803.92      10669.00       102.08 o
 -25   3   3      12881.15      12195.25       101.05 o
 -23   3   3       3211.18       3021.25        47.39 o
 -21   3   3       2836.75       2957.10        37.27 o
 -19   3   3      34407.20      34576.11       284.23 o
 -17   3   3      70451.57      69302.88       300.22 o
 -15   3   3      42835.50      42627.46       201.19 o
 -13   3   3       2156.61       2206.89        58.73 o
 -11   3   3      48471.63      48563.79       233.21 o
  -9   3   3     170221.16     172534.69       615.75 o
  -7   3   3     267114.16     276089.75      1018.88 o
  -5   3   3      28004.44      28330.09       160.32 o
  -3   3   3      73192.84      77925.16       359.29 o
  -1   3   3     367334.16     373105.78      1132.96 o
   1   3   3     377924.56     404062.47      1481.48 o
   3   3   3      16922.87      18093.57       183.89 o
   5   3   3       4288.34       4357.66       170.96 o
   7   3   3     128103.20     135449.66       773.81 o
   9   3   3     153697.39     160077.83       926.42 o
  11   3   3      41991.54      43328.04       247.74 o
  13   3   3       9891.72      10691.18       108.05 o
  15   3   3       7185.39       7151.15        91.91 o
  17   3   3      28260.68      28547.93       205.33 o
  19   3   3      43723.30      43075.95       407.18 o
  21   3   3      15953.62      16049.81       105.56 o
  23   3   3        616.59        604.34        37.03 o
  25   3   3      13733.65      13663.71        91.91 o
  27   3   3      15107.50      15231.38        92.22 o
  29   3   3       2852.48       2847.00        59.07 o
  31   3   3        422.93        472.79        70.95 o
  33   3   3       1134.40       1069.13        90.94 o
 -34   4   3        503.41        542.64        86.21 o
 -32   4   3        109.60         73.23        71.17 o
 -30   4   3         33.52         78.27        69.02 o
 -28   4   3         24.60         64.02        58.94 o
 -26   4   3       2248.40       2316.75        51.55 o
 -24   4   3       4303.21       4386.94        49.81 o
 -22   4   3        129.38        131.87        34.27 o
 -20   4   3       5727.08       5989.95        57.27 o
 -18   4   3       1197.54       1274.74        48.46 o
 -16   4   3       2702.69       2556.61        44.48 o
 -14   4   3        701.25        914.44        45.11 o
 -12   4   3         21.96         82.71        45.33 o
 -10   4   3       3768.10       3618.68        66.58 o
  -8   4   3      24648.31      26352.39       187.04 o
  -6   4   3        131.05        191.11        33.70 o
  -4   4   3         96.86        155.92        27.27 o
  -2   4   3      33159.61      35809.02       174.12 o
   0   4   3       9151.98       8894.92        63.84 o
   2   4   3      16275.22      15389.33        76.12 o
   4   4   3       3336.96       4469.27        94.35 o
   6   4   3       5663.35       5190.18        98.81 o
   8   4   3      10263.26       9854.34       156.48 o
  10   4   3       4034.29       3857.15        79.28 o
  12   4   3       2754.43       2642.02        82.03 o
  14   4   3       2107.89       2327.36        59.86 o
  16   4   3       2662.29       2859.71        52.76 o
  18   4   3       7983.36       8008.24        85.92 o
  20   4   3        265.58        283.98        51.76 o
  22   4   3         75.64         73.92        38.14 o
  24   4   3        653.20        613.83        40.98 o
  26   4   3        528.05        514.37        47.26 o
  28   4   3        650.07        546.71        52.18 o
  30   4   3         72.60         60.63        63.15 o
  32   4   3        417.53        466.63        88.71 o
  34   4   3         57.34        161.77       105.09 o
 -33   5   3       1693.98       1751.00       105.85 o
 -31   5   3         18.10        -16.56        68.24 o
 -29   5   3       1958.19       1967.17        65.25 o
 -27   5   3      11723.95      11691.94       110.03 o
 -25   5   3      20930.03      20394.06       137.65 o
 -23   5   3       4845.52       4704.35        71.31 o
 -21   5   3       7599.02       7532.16        79.68 o
 -19   5   3      44597.47      44280.43       290.57 o
 -17   5   3      40596.20      40243.62       144.76 o
 -15   5   3       8189.49       8055.11        66.46 o
 -13   5   3        205.58        272.37        56.16 o
 -11   5   3      39128.84      40228.74       308.28 o
  -9   5   3     118764.45     125359.82       572.23 o
  -7   5   3      78898.05      83504.51       338.38 o
  -5   5   3      19279.87      20693.82       109.74 o
  -3   5   3      11014.46      12720.44        65.84 o
  -1   5   3     109112.85     114950.76       435.43 o
   1   5   3     185589.55     190507.53       688.93 o
   3   5   3     121170.33     127632.38       565.29 o
   5   5   3        217.03        316.77        73.56 o
   7   5   3      66315.06      67030.20       617.33 o
   9   5   3     143376.73     142594.97       621.01 o
  11   5   3      99834.90     101121.38       761.95 o
  13   5   3       4684.58       5210.76       104.11 o
  15   5   3      16072.13      15963.65       174.73 o
  17   5   3      66831.26      65388.02       299.03 o
  19   5   3      37452.22      37114.87       280.29 o
  21   5   3       3708.44       3668.88        44.99 o
  23   5   3        445.57        457.07        43.04 o
  25   5   3       5870.14       5732.94        68.62 o
  27   5   3       7569.10       7260.00        92.39 o
  29   5   3       4622.36       4731.85        72.63 o
  31   5   3         65.61         99.89        68.98 o
  33   5   3        683.30        799.89       110.13 o
 -34   6   3        503.73        617.15        88.09 o
 -32   6   3        107.62         97.31        80.96 o
 -30   6   3          8.11         80.46        66.70 o
 -28   6   3        494.58        572.38        53.96 o
 -26   6   3       1449.25       1422.06        54.16 o
 -24   6   3       1372.90       1388.46        47.52 o
 -22   6   3       1129.43       1130.97        39.30 o
 -20   6   3       2312.69       2315.62        37.76 o
 -18   6   3       3930.14       4078.17        57.68 o
 -16   6   3       5927.23       5986.72        64.15 o
 -14   6   3      13112.57      13447.96       112.50 o
 -12   6   3        596.99        525.52        64.59 o
 -10   6   3      20250.68      19396.47       175.22 o
  -8   6   3      35829.65      34877.79       195.07 o
  -6   6   3      14410.64      15553.45       105.18 o
  -4   6   3         28.55         44.56        32.13 o
  -2   6   3      18241.70      17432.15       125.65 o
   0   6   3      47728.50      47828.11       274.13 o
   2   6   3      14521.96      15029.99       122.82 o
   4   6   3       1166.07       1233.28        41.76 o
   6   6   3      11456.76      11472.47       153.83 o
   8   6   3      12618.05      12662.56       182.14 o
  10   6   3        818.25        907.69       105.14 o
  12   6   3       7328.86       6941.52       166.49 o
  14   6   3        249.22        260.51        36.96 o
  16   6   3       1501.26       1515.16        54.40 o
  18   6   3       7111.89       7155.46        90.84 o
  20   6   3       3250.59       3151.47        61.63 o
  22   6   3         33.73        -22.79        40.75 o
  24   6   3        946.73        952.10        60.51 o
  26   6   3       3174.10       3344.57        72.24 o
  28   6   3       1772.31       1859.79        62.09 o
  30   6   3         10.21         16.91        72.18 o
  32   6   3        355.99        363.96        98.14 o
 -33   7   3        896.46        956.43       103.27 o
 -31   7   3        771.76        879.41        89.24 o
 -29   7   3       1276.05       1527.17        84.44 o
 -27   7   3       5105.01       5238.72        92.54 o
 -25   7   3       6995.93       6848.91        62.23 o
 -23   7   3       5630.23       5334.51        48.82 o
 -21   7   3       2428.71       2524.49        48.14 o
 -19   7   3      19057.96      18874.18       100.61 o
 -17   7   3      21781.96      21769.80       152.69 o
 -15   7   3      25858.28      26279.65       169.23 o
 -13   7   3       1043.69       1113.80        32.85 o
 -11   7   3      46816.91      46892.12       281.24 o
  -9   7   3     201693.17     203631.59      1010.56 o
  -7   7   3      66067.31      66280.42       312.77 o
  -5   7   3        997.80       1011.73        43.85 o
  -3   7   3      18358.53      17792.71       116.57 o
  -1   7   3      97002.25      96017.33       417.98 o
   1   7   3     148531.27     154035.03       553.10 o
   3   7   3      37576.31      38666.14       268.13 o
   5   7   3       8356.34       8229.96        79.08 o
   7   7   3      66371.26      67685.01       477.30 o
   9   7   3      39218.92      40667.28       283.77 o
  11   7   3      10801.26      11811.95        98.74 o
  13   7   3       6551.80       6666.58        73.18 o
  15   7   3       4062.95       4246.85        52.72 o
  17   7   3      35191.86      34659.07       227.65 o
  19   7   3      23889.68      23418.26       102.38 o
  21   7   3       5106.45       4939.32        49.90 o
  23   7   3         94.37         75.23        45.12 o
  25   7   3       3797.31       3683.64        65.57 o
  27   7   3       8684.19       8556.38       107.17 o
  29   7   3       4670.23       4500.22        91.07 o
  31   7   3         73.36        208.08        82.52 o
  33   7   3        830.93        858.02       102.38 o
 -32   8   3        649.72        659.56        88.28 o
 -30   8   3         53.89         33.22        77.48 o
 -28   8   3       1085.63       1128.87        65.37 o
 -26   8   3       4838.24       4841.98        86.54 o
 -24   8   3       3618.96       3645.59        52.04 o
 -22   8   3        323.49        326.77        37.74 o
 -20   8   3       2387.07       2400.03        45.29 o
 -18   8   3      12069.04      12006.05       126.64 o
 -16   8   3      12088.96      12242.09       128.04 o
 -14   8   3        290.29        331.01        36.24 o
 -12   8   3        163.16        244.93        28.09 o
 -10   8   3       9994.69      10515.51        77.45 o
  -8   8   3      12490.66      12070.36       138.24 o
  -6   8   3       8288.71       7838.37        78.76 o
  -4   8   3        835.48       1081.53        47.48 o
  -2   8   3       7467.54       7167.96        68.02 o
   0   8   3      30217.58      29689.30       239.06 o
   2   8   3      25350.19      24609.94       186.99 o
   4   8   3       3772.39       3475.82        70.56 o
   6   8   3       2827.29       2702.83        60.83 o
   8   8   3      31542.44      30919.95       432.20 o
  10   8   3      50189.23      49939.84       294.61 o
  12   8   3       4438.70       4342.11        79.59 o
  14   8   3       2813.18       2788.25        41.90 o
  16   8   3      16979.38      16859.71        78.13 o
  18   8   3       9701.71       9438.01        89.81 o
  20   8   3        871.11        808.30        37.91 o
  22   8   3        258.42        199.98        44.78 o
  24   8   3       1298.09       1265.19        57.31 o
  26   8   3       2496.66       2608.97        67.07 o
  28   8   3        423.81        570.93        71.37 o
  30   8   3        128.48        175.62        84.53 o
  32   8   3        205.38        230.07        89.13 o
 -31   9   3        116.03         48.14        83.33 o
 -29   9   3       1453.81       1497.60        80.78 o
 -27   9   3       3304.92       3200.58        69.94 o
 -25   9   3      10463.13      10382.80        99.80 o
 -23   9   3       1208.42       1247.59        54.07 o
 -21   9   3       6615.77       6512.49        72.00 o
 -19   9   3      20000.95      19727.77       118.00 o
 -17   9   3      14107.17      13941.75       114.00 o
 -15   9   3       1645.00       1896.36        48.31 o
 -13   9   3        538.09        591.08        36.11 o
 -11   9   3      16789.78      17114.99       111.70 o
  -9   9   3      58510.85      59656.56       333.02 o
  -7   9   3      22095.12      22099.72       143.82 o
  -5   9   3        650.42        935.11        50.14 o
  -3   9   3       7714.29       8272.62        94.90 o
  -1   9   3      19171.48      19036.55       146.08 o
   1   9   3     103882.38     106132.82       481.04 o
   3   9   3      28929.34      28070.44       297.53 o
   5   9   3       3321.39       3288.95        78.42 o
   7   9   3      35131.49      34169.39       310.73 o
   9   9   3      42348.02      42918.25       260.82 o
  11   9   3      27367.79      27298.68       145.63 o
  13   9   3       7930.40       7806.78        68.56 o
  15   9   3       6695.99       6571.44       110.54 o
  17   9   3      29310.67      29071.24       131.19 o
  19   9   3      16145.70      15678.57       102.84 o
  21   9   3       1646.08       1525.37        45.17 o
  23   9   3        146.08        126.34        52.12 o
  25   9   3       2678.43       2662.51        67.53 o
  27   9   3       3981.16       4014.28        77.94 o
  29   9   3       2853.82       2900.69        79.38 o
  31   9   3         44.70        140.65        87.54 o
 -32  10   3        462.87        440.59        97.64 o
 -30  10   3         19.26         34.94        81.08 o
 -28  10   3       1378.56       1446.43        77.44 o
 -26  10   3       2335.99       2399.43        70.21 o
 -24  10   3        866.29        944.05        51.55 o
 -22  10   3       1150.04       1220.14        47.18 o
 -20  10   3         85.09         87.93        37.94 o
 -18  10   3       6618.33       6341.90        71.18 o
 -16  10   3      16288.41      16398.29       138.63 o
 -14  10   3       2872.52       2834.26        56.87 o
 -12  10   3       3448.55       3506.06        49.29 o
 -10  10   3      11173.28      11520.59       104.84 o
  -8  10   3      31907.51      29813.61       185.51 o
  -6  10   3      23966.24      22753.86       173.10 o
  -4  10   3        145.83        219.28        37.02 o
  -2  10   3      23562.97      21724.77       147.16 o
   0  10   3      63689.02      63241.47       335.61 o
   2  10   3       4161.80       3822.49        72.90 o
   4  10   3        920.10       1030.51        44.79 o
   6  10   3      10487.54      11298.65       125.91 o
   8  10   3      12743.74      13168.21       125.90 o
  10  10   3      12592.04      12774.00       125.48 o
  12  10   3        111.36         92.13        37.24 o
  14  10   3        261.70        381.13        43.65 o
  16  10   3       5327.72       5425.43        42.28 o
  18  10   3       7824.36       7688.38        70.60 o
  20  10   3       5567.20       5585.58        68.96 o
  22  10   3        220.42        259.90        47.63 o
  24  10   3       3033.48       2984.92        67.11 o
  26  10   3       3978.89       4179.37       119.19 o
  28  10   3        862.75        961.80        76.91 o
  30  10   3         30.43         73.69        83.92 o
 -31  11   3        222.13        167.00        84.48 o
 -29  11   3       1453.67       1474.40        81.66 o
 -27  11   3       2140.66       1956.89        71.64 o
 -25  11   3       1877.52       1914.75        58.16 o
 -23  11   3        521.30        586.95        50.37 o
 -21  11   3       1908.74       1856.64        45.87 o
 -19  11   3       9700.59       9474.93        88.05 o
 -17  11   3       9413.08       9294.23        76.52 o
 -15  11   3       9522.53       9282.03        85.79 o
 -13  11   3        751.60        810.85        49.27 o
 -11  11   3      15665.68      15427.11       113.18 o
  -9  11   3      42135.00      41487.26       174.03 o
  -7  11   3      23605.56      23651.60       105.34 o
  -5  11   3       1500.33       1690.59        41.75 o
  -3  11   3      14125.90      14400.77       117.12 o
  -1  11   3      16130.73      16943.55        80.78 o
   1  11   3      40520.07      40501.33       244.40 o
   3  11   3      17429.05      17413.13        98.95 o
   5  11   3        756.54        885.39        34.69 o
   7  11   3      13210.65      13961.17        67.63 o
   9  11   3      18988.66      19135.12       162.08 o
  11  11   3      14270.59      14233.83       113.81 o
  13  11   3       4718.44       4575.21        74.46 o
  15  11   3       2415.12       2547.46        49.30 o
  17  11   3       4917.38       4946.10        60.45 o
  19  11   3      10234.45      10064.01        77.37 o
  21  11   3       3655.38       3544.95        52.20 o
  23  11   3         35.00         38.26        54.14 o
  25  11   3       1248.54       1233.80        77.01 o
  27  11   3       3781.81       3942.17       104.87 o
  29  11   3       1929.84       1824.70        89.61 o
  31  11   3         90.71         70.26        85.73 o
 -30  12   3          0.88        -40.92        84.03 o
 -28  12   3       2208.91       2261.68        79.96 o
 -26  12   3       3680.00       3909.01       109.15 o
 -24  12   3       1290.58       1317.01        64.67 o
 -22  12   3        130.65        146.61        49.10 o
 -20  12   3        317.41        296.98        43.02 o
 -18  12   3       8876.91       8638.39        96.26 o
 -16  12   3       8012.22       8009.89        81.64 o
 -14  12   3        383.84        449.02        38.45 o
 -12  12   3       4617.00       4695.42        61.61 o
 -10  12   3       9975.46       9743.58        98.36 o
  -8  12   3       5613.63       5549.98        69.96 o
  -6  12   3      16508.83      16486.81        94.89 o
  -4  12   3        282.02        340.59        29.91 o
  -2  12   3      13356.08      13204.17        65.51 o
   0  12   3      20840.76      20548.61       135.96 o
   2  12   3      13670.89      13651.93       149.99 o
   4  12   3       4148.49       4092.49        44.50 o
   6  12   3       1807.12       1838.77        37.83 o
   8  12   3      24398.82      24670.89       223.08 o
  10  12   3      25236.90      24982.99       285.85 o
  12  12   3       1609.07       1603.94        46.50 o
  14  12   3       2235.28       2291.68        55.61 o
  16  12   3      13625.47      13440.80       129.13 o
  18  12   3       8278.85       8511.99        56.48 o
  20  12   3       5723.90       5940.42        72.94 o
  22  12   3        502.02        528.51        54.45 o
  24  12   3       2378.17       2454.50        65.20 o
  26  12   3       2446.87       2441.81        88.03 o
  28  12   3        603.74        607.83       112.38 o
  30  12   3         14.61         -2.21       105.80 o
 -29  13   3        976.08        954.15        97.28 o
 -27  13   3       1763.98       1772.38        87.91 o
 -25  13   3       2008.88       1956.74        69.13 o
 -23  13   3         48.53         20.52        61.52 o
 -21  13   3        921.74        781.08        51.63 o
 -19  13   3       5270.05       4965.47        77.59 o
 -17  13   3       6623.19       6384.51        76.96 o
 -15  13   3       2165.14       2126.07        44.56 o
 -13  13   3        597.40        575.14        38.44 o
 -11  13   3       4680.37       4624.43        56.96 o
  -9  13   3       8963.92       8787.57        76.69 o
  -7  13   3      11760.18      11759.06        98.27 o
  -5  13   3       1029.22       1081.60        37.82 o
  -3  13   3       1728.89       1743.93        39.58 o
  -1  13   3      16560.65      17028.72       142.76 o
   1  13   3      12792.30      12571.63        66.78 o
   3  13   3      10085.47       9970.23        81.01 o
   5  13   3       1932.91       1756.83        41.09 o
   7  13   3       7250.41       7205.31        72.95 o
   9  13   3      24312.98      24222.13       172.40 o
  11  13   3      12936.93      12509.41        90.74 o
  13  13   3        217.75        226.39        42.51 o
  15  13   3        917.60        996.91        43.53 o
  17  13   3       4993.73       4909.75        59.71 o
  19  13   3       4304.18       4189.17        67.80 o
  21  13   3       3170.39       3177.99        92.09 o
  23  13   3        106.93        150.12        62.61 o
  25  13   3       1303.16       1332.26        75.79 o
  27  13   3       1230.33       1077.30        86.52 o
  29  13   3       1036.66        946.20       100.65 o
 -28  14   3        888.36        908.40       100.53 o
 -26  14   3       1677.83       1826.71        73.35 o
 -24  14   3       2126.18       2219.16        82.19 o
 -22  14   3         17.28         48.39        54.68 o
 -20  14   3        266.10        279.85        54.25 o
 -18  14   3       9071.62       9025.81        93.80 o
 -16  14   3      12807.85      12877.26       134.37 o
 -14  14   3       3807.87       3912.40        58.97 o
 -12  14   3       2628.97       2524.54        39.91 o
 -10  14   3      10870.55      10730.13        75.72 o
  -8  14   3      19898.77      19510.09       125.71 o
  -6  14   3      11570.23      11611.92       125.11 o
  -4  14   3        962.15        927.48        37.69 o
  -2  14   3      12185.29      12284.46       102.18 o
   0  14   3      18849.45      18922.23       125.56 o
   2  14   3      11267.88      10989.00        84.28 o
   4  14   3        680.74        716.40        36.03 o
   6  14   3       2738.12       2830.15        41.36 o
   8  14   3      13840.19      13733.91       104.40 o
  10  14   3      15294.22      14838.43       131.05 o
  12  14   3       1450.35       1403.95        45.70 o
  14  14   3        900.11        969.16        40.99 o
  16  14   3       4157.42       4217.85        50.53 o
  18  14   3       4187.74       4156.00        59.79 o
  20  14   3       1789.85       1827.58        53.56 o
  22  14   3          0.22         71.40        67.61 o
  24  14   3       1496.06       1631.40        79.24 o
  26  14   3       1756.27       1840.53        82.82 o
  28  14   3       1596.25       1733.90       107.27 o
 -27  15   3        951.43        881.34        80.65 o
 -25  15   3        381.05        373.07        68.31 o
 -23  15   3          2.88         19.16        64.95 o
 -21  15   3       1091.93       1043.50        61.19 o
 -19  15   3       2512.19       2334.29        53.57 o
 -17  15   3       4154.14       4236.34        67.22 o
 -15  15   3        400.45        391.81        45.77 o
 -13  15   3        597.66        554.74        37.01 o
 -11  15   3        824.52        846.24        34.07 o
  -9  15   3       2174.85       2206.44        37.87 o
  -7  15   3       8449.76       8217.52        66.11 o
  -5  15   3       4742.21       4809.13        50.00 o
  -3  15   3       4340.00       4250.91        53.99 o
  -1  15   3      10524.24      10543.67        75.03 o
   1  15   3       3843.86       3801.00        46.28 o
   3  15   3       2479.94       2427.39        40.73 o
   5  15   3         88.14         61.65        34.64 o
   7  15   3        442.97        532.40        38.85 o
   9  15   3       8897.91       8752.38        97.43 o
  11  15   3       5581.28       5318.19        46.66 o
  13  15   3        312.77        268.74        40.01 o
  15  15   3         20.54         28.14        43.86 o
  17  15   3        321.12        310.51        49.50 o
  19  15   3       3001.21       2991.13        60.19 o
  21  15   3       2619.36       2419.65        66.96 o
  23  15   3         25.32         12.22        75.76 o
  25  15   3        661.18        699.11        76.68 o
  27  15   3       1091.54       1057.68        78.03 o
 -26  16   3       2076.86       2171.87        72.17 o
 -24  16   3       1742.18       1886.82        80.33 o
 -22  16   3        114.63         79.75        63.95 o
 -20  16   3       2368.38       2312.76        63.43 o
 -18  16   3       4478.96       4487.49        76.94 o
 -16  16   3       4231.30       4274.50        70.34 o
 -14  16   3       1776.60       1864.90        45.24 o
 -12  16   3        539.58        487.74        40.67 o
 -10  16   3       5581.67       5484.25        56.99 o
  -8  16   3      10472.42      10381.15        83.75 o
  -6  16   3       2754.69       2879.01        54.41 o
  -4  16   3         76.13         63.46        33.18 o
  -2  16   3       8228.39       8110.44        83.20 o
   0  16   3      12391.33      12439.46       125.22 o
   2  16   3      12308.52      12025.19       107.41 o
   4  16   3        387.02        337.06        39.64 o
   6  16   3       4789.55       4825.55        67.38 o
   8  16   3      12748.65      12484.44        95.24 o
  10  16   3       6879.39       6785.73        89.72 o
  12  16   3       2954.25       2863.79        61.69 o
  14  16   3        141.55        168.92        47.41 o
  16  16   3       4187.79       4368.92        65.04 o
  18  16   3       5382.38       5502.78        76.62 o
  20  16   3       2110.91       2116.59        70.05 o
  22  16   3         17.92         23.90        67.65 o
  24  16   3       1156.10       1240.34        80.28 o
  26  16   3       1834.46       2028.79        92.70 o
 -25  17   3         44.29         19.58        74.09 o
 -23  17   3        113.91        107.17        72.30 o
 -21  17   3         50.91        -28.21        65.46 o
 -19  17   3       1104.35        995.57        58.57 o
 -17  17   3       1199.04       1217.56        57.22 o
 -15  17   3         60.14         51.02        50.48 o
 -13  17   3        160.32        146.31        49.10 o
 -11  17   3       1311.88       1295.29        47.10 o
  -9  17   3        490.31        499.17        50.98 o
  -7  17   3       1610.97       1624.30        49.94 o
  -5  17   3         10.99         25.49        40.91 o
  -3  17   3        253.03        264.74        38.15 o
  -1  17   3       4608.75       4489.80        48.34 o
   1  17   3        786.02        828.60        38.50 o
   3  17   3        314.47        335.35        39.59 o
   5  17   3        619.70        576.45        39.45 o
   7  17   3       2040.89       2086.58        59.26 o
   9  17   3       3796.71       3897.20        57.49 o
  11  17   3       1721.41       1641.11        61.52 o
  13  17   3        147.25         77.81        51.47 o
  15  17   3          0.53         -2.24        53.79 o
  17  17   3        455.97        436.84        62.00 o
  19  17   3        983.35       1040.09        78.28 o
  21  17   3       1102.12       1113.84        75.05 o
  23  17   3         51.85         73.67        86.34 o
  25  17   3        152.36        193.72        86.36 o
 -22  18   3          4.67         23.02        75.57 o
 -20  18   3       1355.68       1369.48        68.27 o
 -18  18   3       3662.86       3837.49        82.35 o
 -16  18   3       1929.72       2008.26        61.87 o
 -14  18   3        923.43        911.53        51.90 o
 -12  18   3        211.92        206.62        52.82 o
 -10  18   3       5408.53       5367.73        77.84 o
  -8  18   3       9366.01       9623.89        94.09 o
  -6  18   3       3377.51       3481.49        49.70 o
  -4  18   3        241.64        266.28        45.52 o
  -2  18   3       4240.43       4256.13        59.22 o
   0  18   3       7782.72       7706.63        70.80 o
   2  18   3       8099.52       7986.78        78.64 o
   4  18   3         32.24          4.89        42.00 o
   6  18   3       2261.51       2439.04        50.46 o
   8  18   3       3539.24       3441.46        74.55 o
  10  18   3       4536.47       4569.50        73.27 o
  12  18   3       1840.18       1868.54        58.93 o
  14  18   3        427.72        500.68        59.45 o
  16  18   3       2510.73       2753.60        69.54 o
  18  18   3       4027.84       4288.71        95.32 o
  20  18   3        518.18        467.63        88.57 o
  22  18   3          3.25         -3.98        79.85 o
 -21  19   3        265.10        179.10        81.61 o
 -19  19   3        202.16        162.98        68.91 o
 -17  19   3        486.30        490.89        69.15 o
 -15  19   3          1.84        -64.92        64.92 o
 -13  19   3        406.52        432.18        65.15 o
 -11  19   3        374.36        378.66        71.57 o
  -9  19   3       1653.87       1601.12        60.46 o
  -7  19   3        595.50        643.72        59.23 o
  -5  19   3         41.40          0.68        49.96 o
  -3  19   3        201.80        216.18        46.66 o
  -1  19   3        185.91        196.98        47.18 o
   1  19   3        509.87        489.67        51.51 o
   3  19   3        631.15        683.02        50.66 o
   5  19   3         34.10         38.23        48.45 o
   7  19   3         24.36        -35.54        57.16 o
   9  19   3        610.50        599.18        56.13 o
  11  19   3        458.66        444.96        60.03 o
  13  19   3         85.51         42.32        59.71 o
  15  19   3          3.74         -9.76        64.58 o
  17  19   3        115.47         97.07        64.92 o
  19  19   3        222.76        118.54        78.18 o
  21  19   3        321.92        217.45        85.39 o
 -20  20   3        512.58        578.22        88.06 o
 -18  20   3       1224.99       1300.31        85.56 o
 -16  20   3       2171.14       2274.35        89.87 o
 -14  20   3        643.65        754.18        70.60 o
 -12  20   3        113.14        163.37        77.01 o
 -10  20   3       4685.35       4785.12        94.48 o
  -8  20   3       3941.07       3951.25        92.21 o
  -6  20   3        537.89        603.13        58.37 o
  -4  20   3         92.90         38.91        55.88 o
  -2  20   3       1565.18       1663.91        56.96 o
   0  20   3       5496.20       5573.22        83.01 o
   2  20   3       3030.96       3021.46        88.23 o
   4  20   3         41.69         20.94        60.22 o
   6  20   3        709.23        792.33        57.17 o
   8  20   3       6626.51       6633.31       129.65 o
  10  20   3       1678.20       1666.20        65.47 o
  12  20   3        878.22        887.22        86.14 o
  14  20   3         21.28         42.80        71.66 o
  16  20   3       2014.19       2257.20        83.96 o
  18  20   3       1732.95       1873.44        84.94 o
 -17  21   3          6.96        -31.49        87.40 o
 -15  21   3         24.02        -65.34        76.68 o
 -13  21   3         12.96         82.40        82.02 o
 -11  21   3        359.01        339.37        87.86 o
  -9  21   3        299.22        281.73        82.88 o
  -7  21   3          7.94         19.36        71.22 o
  -5  21   3         68.69         59.22        63.45 o
  -3  21   3         13.21        -59.50        59.50 o
  -1  21   3         49.42         37.94        62.54 o
   1  21   3        225.27        184.97        57.65 o
   3  21   3        359.70        391.92        62.19 o
   5  21   3          3.80        -66.10        66.10 o
   7  21   3        273.36        260.74        64.87 o
   9  21   3         59.12         72.90        62.96 o
  11  21   3        103.37         18.99        79.17 o
  13  21   3        376.78        335.70        77.43 o
  15  21   3        113.98         52.54        82.42 o
  17  21   3         51.80         15.20        77.89 o
 -14  22   3        161.46        172.30        86.17 o
 -12  22   3        331.23        475.94        93.19 o
 -10  22   3       1591.13       1645.33       104.71 o
  -8  22   3       1528.59       1662.65       120.09 o
  -6  22   3       1099.69       1058.25        71.31 o
  -4  22   3         29.31        -15.24        63.99 o
  -2  22   3       1106.58       1219.21        73.62 o
   0  22   3       2685.09       2806.51       102.03 o
   2  22   3       1713.83       1762.47        74.15 o
   4  22   3        421.12        390.52        72.62 o
   6  22   3        648.65        667.93        70.67 o
   8  22   3       1190.70       1356.23        70.52 o
  10  22   3       2517.59       2597.56       107.80 o
  12  22   3        541.93        698.64        80.35 o
  14  22   3         55.04         26.71        77.86 o
 -11  23   3          5.03         25.98       103.90 o
  -9  23   3        169.02         93.76        95.64 o
  -7  23   3          0.04         26.72        91.36 o
  -5  23   3          5.68        -39.21        76.43 o
  -3  23   3         20.16         44.39        82.43 o
  -1  23   3         39.24         17.67        76.30 o
   1  23   3         86.57         35.60        80.63 o
   3  23   3         54.97         33.03        80.87 o
   5  23   3          3.58        -41.19        72.23 o
   7  23   3         17.75        -26.91        75.63 o
   9  23   3          3.95        -43.73        76.92 o
  11  23   3         16.58          1.79        81.05 o
  -6  24   3        572.66        565.07        97.70 o
  -4  24   3         25.79         30.10        85.00 o
  -2  24   3        812.48        870.11        82.30 o
   0  24   3       1762.77       1805.76        88.39 o
   2  24   3        659.75        705.81        86.95 o
   4  24   3         57.24         60.89        87.64 o
   6  24   3        132.46        149.69        77.69 o
 -34   0   4       1241.14       1071.13       120.22 o
 -32   0   4       5272.45       5273.58       204.34 o
 -30   0   4       9650.96       9802.03       190.93 o
 -28   0   4        298.99        320.18        88.98 o
 -26   0   4       2515.46       2619.25        80.14 o
 -24   0   4      33784.99      33029.15       360.04 o
 -22   0   4      41160.37      39858.45       300.39 o
 -20   0   4      13349.80      12957.08       198.35 o
 -18   0   4      15163.22      15474.48       168.78 o
 -16   0   4      97790.27      99765.01       674.82 o
 -14   0   4     118261.40     117368.42       493.98 o
 -12   0   4      31638.61      31526.01       345.88 o
 -10   0   4      12505.45      13608.52       161.14 o
  -8   0   4      17351.82      17233.73       100.37 o
  -6   0   4     236690.84     250827.80       839.82 o
  -4   0   4     259947.75     274927.19       893.36 o
  -2   0   4      15066.82      15654.67       266.87 o
   0   0   4     124898.49     135553.77       630.50 o
   2   0   4      83216.02      83779.23       602.50 o
   4   0   4     166622.03     173623.97       735.85 o
   6   0   4      99458.08     102517.99       380.82 o
   8   0   4         82.70        253.74        36.85 o
  10   0   4     112649.05     117494.73       391.57 o
  12   0   4     171412.84     174706.27      1250.05 o
  14   0   4      88882.02      88111.53       438.10 o
  16   0   4       1394.12       1607.78        67.62 o
  18   0   4       4728.49       4567.81        93.30 o
  20   0   4      39749.04      39786.14       240.78 o
  22   0   4      37881.79      36601.51       252.42 o
  24   0   4       4031.66       3916.35        55.82 o
  26   0   4       1181.37       1031.48        64.04 o
  28   0   4       5004.46       4566.18        93.21 o
  30   0   4       5436.02       5534.32       127.74 o
  32   0   4       4152.17       4507.91       144.63 o
  34   0   4         24.71         17.00       130.62 o
 -35   1   4         53.23         64.42        82.36 o
 -33   1   4        167.71        184.90        86.33 o
 -31   1   4         94.02        108.20        71.79 o
 -29   1   4        185.96        190.78        61.32 o
 -27   1   4        236.88        173.08        55.39 o
 -25   1   4         56.10         45.27        44.72 o
 -23   1   4         99.46         65.99        32.93 o
 -21   1   4          3.88         29.63        33.67 o
 -19   1   4       1080.55       1054.53        41.19 o
 -17   1   4         62.26        136.43        37.05 o
 -15   1   4        144.18        112.59        51.74 o
 -13   1   4       4987.81       4973.53        72.11 o
 -11   1   4       1720.69       1714.76        37.02 o
  -9   1   4       1693.88       1905.70        32.95 o
  -7   1   4      25741.15      27787.96       185.53 o
  -5   1   4      21409.51      22616.28       151.72 o
  -3   1   4      38425.48      42230.60       154.70 o
  -1   1   4      55771.61      64168.07       317.67 o
   1   1   4     103269.59     113739.60       359.87 o
   3   1   4      28397.92      29149.61       191.47 o
   5   1   4       5231.88       5644.58        39.86 o
   7   1   4       8528.40       8636.50        60.64 o
   9   1   4       2625.87       2876.72        44.37 o
  11   1   4       4400.65       4748.89        68.35 o
  13   1   4       2087.11       2128.46        65.47 o
  15   1   4          3.67          7.89        57.78 o
  17   1   4        132.56        139.86        44.93 o
  19   1   4        199.14        224.65        37.64 o
  21   1   4        798.33        755.36        43.37 o
  23   1   4        631.35        681.53        30.94 o
  25   1   4        474.43        414.41        44.83 o
  27   1   4         78.63        132.42        50.62 o
  29   1   4        368.10        436.74        72.47 o
  31   1   4         36.64         35.99        87.04 o
  33   1   4         15.06        -31.92        94.51 o
 -34   2   4       3325.18       3444.97       131.85 o
 -32   2   4       5567.10       5754.86        89.76 o
 -30   2   4       2745.18       2789.20        75.04 o
 -28   2   4          4.85         30.85        60.37 o
 -26   2   4       8887.14       9210.67        71.34 o
 -24   2   4      14370.73      14019.60        94.92 o
 -22   2   4      13779.12      13505.70        72.56 o
 -20   2   4      10553.69      10116.94        90.74 o
 -18   2   4       3274.27       3287.07        49.39 o
 -16   2   4      48307.88      49212.16       251.26 o
 -14   2   4     106292.30     104549.60       418.08 o
 -12   2   4      60119.35      61021.00       215.41 o
 -10   2   4          7.00         55.59        29.77 o
  -8   2   4      70169.97      73378.81       341.75 o
  -6   2   4     335025.16     348629.22       709.95 o
  -4   2   4     296880.97     308333.62      1347.65 o
  -2   2   4      68729.13      77652.70       312.85 o
   0   2   4      67365.84      69158.91       433.74 o
   2   2   4     301084.41     319590.53      2036.37 o
   4   2   4     176272.03     188157.83       845.77 o
   6   2   4      70108.75      73553.80       415.02 o
   8   2   4        590.21        461.50        29.04 o
  10   2   4      96459.18      96862.13       347.97 o
  12   2   4      91128.38      93938.69       459.54 o
  14   2   4      43501.56      44472.07       317.52 o
  16   2   4       1711.52       1851.80        55.61 o
  18   2   4       1633.48       1789.49        70.50 o
  20   2   4      32582.93      32510.70       232.15 o
  22   2   4      27865.77      27289.15       177.41 o
  24   2   4       5603.30       5506.73        44.72 o
  26   2   4        165.96        123.48        43.16 o
  28   2   4       5073.77       5038.40        67.41 o
  30   2   4       6252.31       6179.83        91.86 o
  32   2   4       4418.72       4453.74        97.59 o
  34   2   4         97.05        159.84        96.80 o
 -35   3   4         47.80         23.02        85.12 o
 -33   3   4        179.08        240.74        81.43 o
 -31   3   4        109.60         59.51        76.07 o
 -29   3   4       1243.57       1289.10        66.11 o
 -27   3   4        495.61        606.28        54.47 o
 -25   3   4         73.24         62.73        42.50 o
 -23   3   4       8267.68       8224.24        75.87 o
 -21   3   4       3093.67       3141.60        47.92 o
 -19   3   4       2227.87       2085.18        49.00 o
 -17   3   4        438.83        561.24        40.24 o
 -15   3   4        487.73        693.70        35.57 o
 -13   3   4       6448.63       6491.78        76.78 o
 -11   3   4         52.99        159.57        46.12 o
  -9   3   4       8648.25       8884.08        79.99 o
  -5   3   4       2662.72       2830.77        37.14 o
  -3   3   4       8785.54       9778.16        83.60 o
  -1   3   4       5900.34       6547.65        66.40 o
   1   3   4      18425.15      21488.26       139.75 o
   3   3   4      24497.96      24550.35       297.19 o
   5   3   4       3611.21       3271.82        68.57 o
   7   3   4        738.59        617.28        34.72 o
   9   3   4         95.50        103.56        33.68 o
  11   3   4       1878.41       2121.00        57.77 o
  13   3   4      63150.84      60549.74       293.96 o
  15   3   4        813.24        910.89        38.23 o
  17   3   4       5655.78       5469.33        68.00 o
  19   3   4       6381.89       6560.25        97.10 o
  21   3   4        427.13        399.75        39.01 o
  23   3   4         89.07         61.53        38.08 o
  25   3   4        169.83        203.83        42.08 o
  27   3   4        180.57        262.50        48.46 o
  29   3   4       1176.91       1181.80        57.33 o
  31   3   4         54.90         39.44        70.47 o
  33   3   4        157.09        110.65       100.29 o
 -34   4   4       1661.56       1729.56        95.32 o
 -32   4   4       4676.73       4834.76       120.06 o
 -30   4   4       4611.86       4486.59        90.68 o
 -28   4   4        387.12        420.21        59.68 o
 -26   4   4       4772.20       4772.92        66.55 o
 -24   4   4      25385.57      24919.12       153.76 o
 -22   4   4      27105.73      26751.62       157.51 o
 -20   4   4       3138.22       3234.55        46.02 o
 -18   4   4       7896.92       8285.70        80.54 o
 -16   4   4      33039.45      33870.23       226.45 o
 -14   4   4      84531.11      84941.46       485.93 o
 -12   4   4      36179.25      36720.40       240.87 o
 -10   4   4       1241.73       1440.66        47.69 o
  -8   4   4      97977.26     103824.98       701.94 o
  -6   4   4     140291.05     146094.88       552.25 o
  -4   4   4      62388.78      62684.22       369.15 o
  -2   4   4      18728.65      18768.50        93.43 o
   0   4   4      44739.75      48174.47       212.06 o
   2   4   4      85232.05      85966.50       417.24 o
   4   4   4     226488.98     235036.34      1358.54 o
   6   4   4      61925.26      62139.24       374.57 o
   8   4   4        162.37        221.21        53.20 o
  10   4   4      49419.09      48469.07       502.87 o
  12   4   4     149106.20     150045.77       840.53 o
  14   4   4      45096.12      46385.48       289.72 o
  16   4   4       3246.45       3531.67        68.74 o
  18   4   4      19029.69      18189.04       129.90 o
  20   4   4      38383.69      38019.26       207.26 o
  22   4   4      27577.38      26665.24       153.32 o
  24   4   4       3924.04       3980.72        48.18 o
  26   4   4       1056.49       1070.61        48.87 o
  28   4   4       4617.14       4573.18        76.38 o
  30   4   4       5604.91       5665.26        80.12 o
  32   4   4       2084.59       2208.15        86.44 o
  34   4   4        119.29        266.04       105.25 o
 -33   5   4        650.07        632.11        76.05 o
 -31   5   4         61.71        132.75        69.01 o
 -29   5   4        206.55        232.45        64.71 o
 -27   5   4         79.51        113.67        56.41 o
 -25   5   4        872.90        794.42        46.27 o
 -23   5   4       1267.99       1240.14        37.38 o
 -21   5   4        406.60        430.78        36.73 o
 -19   5   4         19.49          5.45        39.23 o
 -17   5   4         75.99         87.15        29.72 o
 -15   5   4       2528.25       2838.93        49.86 o
 -13   5   4      25605.48      25730.34       125.36 o
 -11   5   4       9561.96       9090.33        78.32 o
  -9   5   4       2229.60       2184.90        50.63 o
  -7   5   4      26492.93      25575.45       198.45 o
  -5   5   4      21231.36      21623.48       169.03 o
  -3   5   4      13721.63      13607.16        80.13 o
  -1   5   4       3726.95       4056.76        44.41 o
   1   5   4      32943.39      34585.37       216.75 o
   3   5   4      34811.74      33311.96       149.12 o
   5   5   4       4560.28       4500.80       100.36 o
   7   5   4        741.53        659.01        76.79 o
   9   5   4       5291.37       5671.92       106.05 o
  11   5   4       4105.08       4142.88       125.38 o
  13   5   4      17935.07      17422.11       118.26 o
  15   5   4       1650.70       1664.11        52.31 o
  17   5   4       1890.05       1859.72        56.03 o
  19   5   4       4512.13       4738.33        62.46 o
  21   5   4        161.94        157.88        38.17 o
  23   5   4        467.12        535.13        42.46 o
  25   5   4        213.68        191.27        52.12 o
  27   5   4        367.90        382.11        59.66 o
  29   5   4       2509.24       2792.73        63.10 o
  31   5   4        189.94        285.04        86.22 o
  33   5   4          4.30         42.18       110.10 o
 -34   6   4       2097.04       2106.33       120.07 o
 -32   6   4       2742.37       2619.95        79.60 o
 -30   6   4       1034.92       1057.06        70.87 o
 -28   6   4        155.91        142.80        61.31 o
 -26   6   4       3603.88       3352.31        65.24 o
 -24   6   4      19559.40      18921.11       149.41 o
 -22   6   4      14490.96      14302.41       112.33 o
 -20   6   4        372.29        428.34        34.10 o
 -18   6   4       2018.50       2128.80        49.18 o
 -16   6   4      32553.34      31926.73       229.74 o
 -14   6   4      50081.04      51262.71       273.11 o
 -12   6   4      68766.05      68585.70       395.52 o
 -10   6   4       3817.85       4047.27        81.36 o
  -8   6   4      89025.17      91171.17       433.82 o
  -6   6   4     105072.20     105834.80       657.57 o
  -4   6   4      96934.89      99187.32       333.96 o
  -2   6   4      21792.19      22564.99       136.30 o
   0   6   4       9234.11       8739.84        62.94 o
   2   6   4     310831.94     334480.53      1091.93 o
   4   6   4     133035.19     136304.34       955.97 o
   6   6   4      41155.19      44501.02       484.16 o
   8   6   4       5607.06       6139.08       125.07 o
  10   6   4      42666.58      43256.46       284.87 o
  12   6   4      31102.18      31053.93       206.83 o
  14   6   4      38026.61      38412.18       213.13 o
  16   6   4       7024.66       7089.39        73.65 o
  18   6   4       5230.89       5237.25        74.13 o
  20   6   4      17402.49      16831.29        85.69 o
  22   6   4      15136.89      15020.83        98.28 o
  24   6   4       5535.93       5664.51        68.09 o
  26   6   4        124.69        164.99        56.66 o
  28   6   4       5544.80       5794.12        78.92 o
  30   6   4       4482.05       4509.00        82.88 o
  32   6   4       2185.71       2329.70        95.07 o
 -33   7   4        500.05        472.27        88.27 o
 -31   7   4        967.49       1076.56        86.11 o
 -29   7   4       1102.35       1147.96        73.98 o
 -27   7   4        122.20         82.43        51.35 o
 -25   7   4       2591.07       2678.10        49.49 o
 -23   7   4       4921.27       4858.02        59.09 o
 -21   7   4       3497.48       3561.98        41.73 o
 -19   7   4         16.51         19.45        37.05 o
 -17   7   4        773.37        849.69        40.25 o
 -15   7   4      12065.62      11979.15       119.52 o
 -13   7   4       7454.39       7625.06        69.50 o
 -11   7   4       1000.98        935.76        31.20 o
  -9   7   4       1436.18       1498.40        62.75 o
  -7   7   4      15940.80      15277.49       152.50 o
  -5   7   4      21757.14      20801.56       116.44 o
  -3   7   4       4084.06       3515.74        56.96 o
  -1   7   4         19.77         53.16        31.01 o
   1   7   4      26714.56      26713.52       234.56 o
   3   7   4      29717.26      28038.60       194.39 o
   5   7   4       9077.93       8378.66        98.58 o
   7   7   4         88.21        169.28        78.80 o
   9   7   4      11008.36      11201.95       173.10 o
  11   7   4       8930.37       9252.43       101.77 o
  13   7   4      10025.04      10033.03       103.16 o
  15   7   4       1421.69       1407.23        56.09 o
  17   7   4        891.89        910.00        42.15 o
  19   7   4       8154.59       8007.96        46.34 o
  21   7   4       6543.67       6591.52        46.01 o
  23   7   4       1589.73       1571.03        48.18 o
  25   7   4          2.19         56.36        54.96 o
  27   7   4       1766.27       1733.69        65.70 o
  29   7   4       1591.37       1646.10        69.69 o
  31   7   4        359.94        469.58        79.66 o
  33   7   4         10.53         85.58       102.81 o
 -32   8   4       2690.43       2716.59       108.95 o
 -30   8   4       1164.10       1106.50        81.14 o
 -28   8   4         50.03         93.92        64.01 o
 -26   8   4       3235.80       3098.50        77.26 o
 -24   8   4      14568.93      14115.03       103.21 o
 -22   8   4      13839.77      13405.70        83.35 o
 -20   8   4        941.99       1020.88        43.42 o
 -18   8   4       3092.10       3192.54        44.72 o
 -16   8   4      13994.60      13824.42        75.00 o
 -14   8   4      41293.50      41556.32       252.75 o
 -12   8   4      33013.38      32263.04       145.37 o
 -10   8   4        414.53        530.63        35.19 o
  -8   8   4      32430.70      32040.83       203.36 o
  -6   8   4      50104.83      49404.88       289.23 o
  -4   8   4      38700.82      39092.65       304.31 o
  -2   8   4      11324.86      10977.90        82.12 o
   0   8   4        309.41        423.09        39.29 o
   2   8   4      85480.53      85003.84       541.19 o
   4   8   4     140554.48     142578.72       891.30 o
   6   8   4      36480.01      37786.39       309.22 o
   8   8   4       1004.67       1192.91        89.20 o
  10   8   4      17475.06      17808.58        79.67 o
  12   8   4      59871.68      60174.56       166.69 o
  14   8   4      32365.50      32274.73       146.18 o
  16   8   4       5233.12       5157.57        63.32 o
  18   8   4       8062.78       7840.48        72.27 o
  20   8   4      18459.81      18279.85       130.15 o
  22   8   4      12020.91      12010.57        84.43 o
  24   8   4       2238.27       2209.53        60.64 o
  26   8   4         52.49         33.39        59.13 o
  28   8   4       2332.17       2511.84        78.95 o
  30   8   4       4543.14       4672.07       116.41 o
  32   8   4       1030.29        911.48       108.51 o
 -31   9   4       1928.14       2066.47        85.82 o
 -29   9   4        625.95        614.30        77.44 o
 -27   9   4         62.24        103.47        64.36 o
 -25   9   4       2947.53       3060.21        57.04 o
 -23   9   4       3295.87       3402.63        50.34 o
 -21   9   4       3899.04       3884.54        51.85 o
 -19   9   4        870.24        840.17        34.90 o
 -17   9   4       5872.44       5829.36        62.06 o
 -15   9   4      13039.04      13121.17       118.38 o
 -13   9   4       9586.55       9871.02        76.67 o
 -11   9   4       2792.35       3060.71        48.72 o
  -9   9   4       1360.62       1310.86        34.05 o
  -7   9   4      14591.45      13892.05       157.28 o
  -5   9   4      37805.39      35911.14       228.96 o
  -3   9   4      10330.73       9894.10        74.34 o
  -1   9   4        210.36        176.63        53.87 o
   1   9   4      15456.61      15823.97       109.93 o
   3   9   4      18277.54      17946.06       177.14 o
   5   9   4      37486.53      36475.27       429.27 o
   7   9   4       4815.16       4572.82        66.78 o
   9   9   4       5466.82       5675.04        68.05 o
  11   9   4      20488.25      20973.83       168.21 o
  13   9   4       4807.90       4798.70        80.76 o
  15   9   4       1331.74       1372.96        42.77 o
  17   9   4        602.07        647.11        36.64 o
  19   9   4       4831.65       4765.07        47.04 o
  21   9   4       7571.27       7436.45        73.61 o
  23   9   4       1406.63       1353.14        54.39 o
  25   9   4         46.44         73.22        64.72 o
  27   9   4       1956.78       1914.99        74.46 o
  29   9   4       1160.68       1288.64        78.21 o
  31   9   4        468.49        357.72        86.03 o
 -32  10   4       1299.50       1299.93        91.59 o
 -30  10   4        490.10        495.70        80.91 o
 -28  10   4         22.97         40.55        67.38 o
 -26  10   4       1732.14       1704.69        65.17 o
 -24  10   4       6961.31       6823.36        71.17 o
 -22  10   4      10731.91      10496.81       115.82 o
 -20  10   4        228.20        229.84        37.58 o
 -18  10   4        770.38        728.86        38.21 o
 -16  10   4      14679.27      14431.47        99.29 o
 -14  10   4      27457.21      27013.55       121.81 o
 -12  10   4      13202.98      13547.79        70.13 o
 -10  10   4         56.43        130.24        30.50 o
  -8  10   4      42808.24      43102.38       201.08 o
  -6  10   4      45171.84      45777.95       314.91 o
  -4  10   4      41270.43      41822.62       209.72 o
  -2  10   4       3418.23       3536.99        81.37 o
   0  10   4       8188.39       8301.23       102.41 o
   2  10   4      25206.84      25774.49       192.78 o
   4  10   4      51401.52      52150.53       232.10 o
   6  10   4      23456.95      23206.60       207.59 o
   8  10   4         10.71         87.76        32.06 o
  10  10   4      10483.52      10680.32        93.05 o
  12  10   4      24353.50      24892.91       211.33 o
  14  10   4      17788.43      17801.30       149.91 o
  16  10   4       3860.65       3761.42        49.79 o
  18  10   4       5217.13       5183.04        78.93 o
  20  10   4       6891.62       6858.45        68.16 o
  22  10   4       5080.17       4933.40        75.75 o
  24  10   4       4201.29       4016.26        64.92 o
  26  10   4          4.72        -29.05        71.84 o
  28  10   4        684.27        748.39        78.57 o
  30  10   4       3031.94       3140.97       108.87 o
 -31  11   4       2459.10       2682.58       114.67 o
 -29  11   4        423.70        437.29        81.84 o
 -27  11   4        324.76        403.03        68.90 o
 -25  11   4       1347.41       1479.33        59.70 o
 -23  11   4       2143.90       2199.60        58.87 o
 -21  11   4       5723.63       5569.62        63.68 o
 -19  11   4       3292.03       3322.79        53.50 o
 -17  11   4       3082.34       3047.62        59.37 o
 -15  11   4      21820.21      21686.96       148.43 o
 -13  11   4      12789.14      12872.84        87.69 o
 -11  11   4       4738.11       4725.17        45.84 o
  -9  11   4        464.39        449.41        35.02 o
  -7  11   4      18493.10      18385.77       125.27 o
  -5  11   4      31332.02      31700.78       214.64 o
  -3  11   4       3529.49       3699.17        50.57 o
  -1  11   4       1227.20       1358.03        43.02 o
   1  11   4      16483.32      16155.47       105.93 o
   3  11   4      25673.43      24926.05       179.48 o
   5  11   4      14541.95      15052.66       122.71 o
   7  11   4       3140.40       3320.00        56.69 o
   9  11   4       8360.72       8485.57        89.56 o
  11  11   4      23013.88      23101.64       134.08 o
  13  11   4       5635.50       5643.11       103.01 o
  15  11   4       1650.79       1618.37        43.15 o
  17  11   4        137.79        155.08        37.69 o
  19  11   4       2286.92       2379.62        46.09 o
  21  11   4      10417.76      10416.46       100.32 o
  23  11   4       1269.41       1263.28        69.30 o
  25  11   4         67.29         49.78        75.33 o
  27  11   4       1220.72       1299.11        90.90 o
  29  11   4        989.54       1070.87        90.89 o
  31  11   4       1210.22       1358.42        97.03 o
 -30  12   4        462.60        363.72        85.55 o
 -28  12   4         92.67        112.62        75.36 o
 -26  12   4       1167.27       1001.69        63.40 o
 -24  12   4       3127.44       3082.99        68.03 o
 -22  12   4       3135.17       3028.85        62.25 o
 -20  12   4        319.56        306.68        42.64 o
 -18  12   4       2204.07       2084.64        47.34 o
 -16  12   4       8273.03       7892.46        61.97 o
 -14  12   4       9311.85       9219.60        99.41 o
 -12  12   4       3613.55       3531.57        64.15 o
 -10  12   4        397.02        374.26        35.74 o
  -8  12   4       3026.05       3024.12        51.15 o
  -6  12   4      23559.10      23954.23       134.06 o
  -4  12   4      23524.87      24051.65       113.75 o
  -2  12   4       1594.05       1652.39        40.06 o
   0  12   4       4190.24       4189.16        72.44 o
   2  12   4      21726.34      21693.21        91.03 o
   4  12   4      22829.33      22744.28       119.96 o
   6  12   4       3405.94       3597.77        47.39 o
   8  12   4        408.06        496.01        36.26 o
  10  12   4       9194.30       9289.46        70.89 o
  12  12   4      11317.18      11122.62        71.41 o
  14  12   4       9182.70       8956.87        81.50 o
  16  12   4       1840.38       1754.21        43.05 o
  18  12   4         47.33         71.97        43.54 o
  20  12   4       5075.13       5094.75        58.97 o
  22  12   4       7162.92       6918.07        73.23 o
  24  12   4        875.28        795.79        71.33 o
  26  12   4         21.07        -26.93        81.90 o
  28  12   4        480.35        451.46        95.92 o
  30  12   4       1832.44       1789.27       105.38 o
 -29  13   4        602.29        518.87       102.33 o
 -27  13   4        111.37         39.56        85.47 o
 -25  13   4        921.32       1012.84        68.47 o
 -23  13   4       4796.40       4960.04        92.17 o
 -21  13   4       5923.49       5988.24        84.99 o
 -19  13   4        352.71        387.39        47.18 o
 -17  13   4       5211.26       5080.22        58.71 o
 -15  13   4      11885.46      11505.16        92.63 o
 -13  13   4       6616.31       6447.75        71.74 o
 -11  13   4       1411.18       1483.00        37.66 o
  -9  13   4        229.02        222.59        32.87 o
  -7  13   4      17344.71      16756.28       106.17 o
  -5  13   4      18114.20      18048.00       120.90 o
  -3  13   4      13621.56      13951.03       102.20 o
  -1  13   4       2441.47       2594.83        40.44 o
   1  13   4       8025.36       8089.69        62.63 o
   3  13   4      13170.61      12906.40       100.49 o
   5  13   4      20800.56      20558.39       124.03 o
   7  13   4        970.89        954.35        38.87 o
   9  13   4       1706.89       1745.76        40.49 o
  11  13   4      20990.95      20843.79       140.04 o
  13  13   4       8993.78       8841.75       102.98 o
  15  13   4       2512.76       2418.26        49.08 o
  17  13   4        473.48        511.50        43.28 o
  19  13   4       4545.09       4649.88        64.95 o
  21  13   4       5372.34       5517.49        90.29 o
  23  13   4       2561.30       2698.26        76.39 o
  25  13   4        217.72        279.85        75.87 o
  27  13   4       1346.70       1536.71       106.92 o
  29  13   4       1022.65       1022.96       103.55 o
 -28  14   4         71.19         27.02       106.67 o
 -26  14   4       1092.24       1024.99        78.23 o
 -24  14   4       2214.98       2145.20        70.89 o
 -22  14   4       1854.36       1729.95        56.54 o
 -20  14   4         70.98         99.34        51.41 o
 -18  14   4       2889.57       2748.71        56.90 o
 -16  14   4       7241.81       6956.41        88.35 o
 -14  14   4       3668.54       3498.86        59.79 o
 -12  14   4       1078.94       1198.98        41.21 o
 -10  14   4        309.81        295.35        33.12 o
  -8  14   4       4145.59       4068.54        36.25 o
  -6  14   4       9818.98       9758.25        75.15 o
  -4  14   4       9268.77       9319.99        83.95 o
  -2  14   4        218.64        259.61        34.29 o
   0  14   4       3022.02       3098.07        43.02 o
   2  14   4       1883.38       1853.06        45.59 o
   4  14   4       6757.99       6731.24        69.11 o
   6  14   4       5969.72       5920.97        67.14 o
   8  14   4        776.06        696.17        35.44 o
  10  14   4       5007.82       5078.42        42.90 o
  12  14   4      10112.21       9881.34        78.43 o
  14  14   4       4999.46       4855.44        56.95 o
  16  14   4        440.15        396.51        45.90 o
  18  14   4         11.16         32.84        46.11 o
  20  14   4       2048.07       2101.20        70.47 o
  22  14   4       2335.99       2246.90        83.01 o
  24  14   4        879.75        804.30        79.59 o
  26  14   4          7.54         67.94        82.10 o
  28  14   4         67.43        144.37        86.89 o
 -27  15   4         69.38         99.69        83.52 o
 -25  15   4        760.44        773.42        67.06 o
 -23  15   4       2807.04       3045.85        69.40 o
 -21  15   4       2914.41       3113.44        62.93 o
 -19  15   4        234.74        253.00        55.21 o
 -17  15   4       2320.76       2204.44        55.67 o
 -15  15   4       4495.82       4407.94        46.91 o
 -13  15   4       7125.60       6976.15        66.33 o
 -11  15   4        794.14        863.23        36.42 o
  -9  15   4        620.04        595.54        34.43 o
  -7  15   4       8318.70       8152.71        76.28 o
  -5  15   4      21616.02      21356.67       134.05 o
  -3  15   4       8566.38       8372.99        72.89 o
  -1  15   4        195.26        228.95        37.13 o
   1  15   4       6511.90       6477.52        74.65 o
   3  15   4      23801.43      23626.11       140.03 o
   5  15   4       7287.52       7137.55        69.24 o
   7  15   4         59.61         46.32        38.97 o
   9  15   4       4907.28       5002.47        52.31 o
  11  15   4       9029.79       8975.39        94.17 o
  13  15   4       8542.75       8499.93        74.36 o
  15  15   4        825.63        744.13        46.11 o
  17  15   4        812.72        860.67        57.83 o
  19  15   4       3525.37       3657.44        64.33 o
  21  15   4       5027.51       5238.85        86.83 o
  23  15   4        920.01        985.06        75.76 o
  25  15   4         10.09         13.22        76.56 o
  27  15   4        498.01        521.25        78.32 o
 -26  16   4        597.60        565.46        74.17 o
 -24  16   4        740.73        706.54        72.45 o
 -22  16   4        116.31        131.54        66.80 o
 -20  16   4        117.84        157.41        56.10 o
 -18  16   4        208.37        183.82        56.20 o
 -16  16   4       1535.83       1429.11        50.17 o
 -14  16   4       2897.35       2869.85        45.04 o
 -12  16   4        740.65        755.66        40.56 o
 -10  16   4          5.70          7.33        36.67 o
  -8  16   4       2292.26       2203.02        42.18 o
  -6  16   4       9886.82       9767.09        89.58 o
  -4  16   4       2430.50       2423.47        43.74 o
  -2  16   4        666.12        594.72        34.95 o
   0  16   4       1758.74       1771.37        41.41 o
   2  16   4       2894.11       2868.59        38.55 o
   4  16   4       2121.12       2100.30        34.63 o
   6  16   4       1588.70       1514.88        45.64 o
   8  16   4        411.20        335.53        41.10 o
  10  16   4       1751.30       1882.66        42.65 o
  12  16   4       1315.22       1321.35        45.76 o
  14  16   4        925.25        838.92        48.64 o
  16  16   4        818.78        702.68        54.27 o
  18  16   4        155.17        116.10        64.43 o
  20  16   4        536.52        461.28        68.13 o
  22  16   4       2426.32       2304.85        73.69 o
  24  16   4        806.79        780.19        80.27 o
  26  16   4        108.33        189.60        77.95 o
 -25  17   4        826.46        761.20        76.18 o
 -23  17   4       3278.46       3383.13       114.07 o
 -21  17   4        952.84       1084.21        70.62 o
 -19  17   4         78.48        133.20        64.18 o
 -17  17   4       1581.88       1675.58        60.85 o
 -15  17   4       5036.20       5009.74       102.28 o
 -13  17   4       5893.83       5868.68        71.87 o
 -11  17   4       2139.54       2329.46        58.94 o
  -9  17   4       1197.56       1182.44        52.05 o
  -7  17   4       9551.72       9345.23        79.24 o
  -5  17   4       9272.97       9261.95        83.99 o
  -3  17   4       3965.67       3959.90        64.66 o
  -1  17   4         50.68         84.01        37.39 o
   1  17   4       3905.69       3836.28        64.70 o
   3  17   4       9627.69       9593.69        73.27 o
   5  17   4       5251.18       5271.53        64.56 o
   7  17   4        857.48        875.24        45.84 o
   9  17   4       2296.77       2387.29        61.93 o
  11  17   4       5800.38       5920.70        58.93 o
  13  17   4       8127.62       8107.03        76.07 o
  15  17   4       2177.84       2109.53        56.01 o
  17  17   4        679.17        734.54        67.09 o
  19  17   4       3240.21       3338.45        77.08 o
  21  17   4       1523.46       1787.65        81.93 o
  23  17   4        814.10        748.41        89.33 o
 -22  18   4        101.86         67.09        81.02 o
 -20  18   4          0.87         46.49        70.58 o
 -18  18   4        581.87        462.49        69.66 o
 -16  18   4       1067.19       1030.31        67.00 o
 -14  18   4        762.03        642.72        54.60 o
 -12  18   4         96.21         67.88        59.80 o
 -10  18   4         51.13         44.50        57.88 o
  -8  18   4        519.57        419.18        49.40 o
  -6  18   4        627.18        628.90        44.73 o
  -4  18   4        793.15        914.19        46.39 o
  -2  18   4        502.56        447.15        40.89 o
   0  18   4         10.87         50.06        41.34 o
   2  18   4        651.24        623.66        43.03 o
   4  18   4       2408.80       2432.69        46.21 o
   6  18   4       1895.66       1915.23        54.09 o
   8  18   4        318.91        351.60        53.45 o
  10  18   4        184.62        190.08        50.78 o
  12  18   4        971.21        993.60        52.88 o
  14  18   4        894.45        828.32        58.38 o
  16  18   4        731.42        778.97        59.79 o
  18  18   4         93.83        165.02        73.69 o
  20  18   4        460.73        467.54        79.70 o
  22  18   4        766.64        713.99        82.75 o
 -21  19   4        949.54       1075.38        83.39 o
 -19  19   4         34.26         24.50        69.69 o
 -17  19   4        327.90        227.69        75.09 o
 -15  19   4       2664.37       2729.23        70.51 o
 -13  19   4       4006.55       4127.08        97.08 o
 -11  19   4       1357.84       1544.46        67.18 o
  -9  19   4        362.50        381.65        59.62 o
  -7  19   4       4388.73       4438.61        55.72 o
  -5  19   4       6107.36       6093.13        72.15 o
  -3  19   4       3684.65       3633.62        92.82 o
  -1  19   4          7.32         51.83        47.65 o
   1  19   4       3133.13       3170.36        60.40 o
   3  19   4       8343.52       8546.15       114.08 o
   5  19   4       4353.46       4350.68        63.55 o
   7  19   4         19.71         43.31        57.83 o
   9  19   4        876.70        997.84        54.11 o
  11  19   4       3020.51       3249.46        73.45 o
  13  19   4       4502.77       4561.07        84.42 o
  15  19   4        990.41        968.91        65.34 o
  17  19   4         59.88         78.60        63.22 o
  19  19   4       2070.99       2183.10        80.21 o
  21  19   4       1168.33       1214.77        91.65 o
 -20  20   4         50.80         23.37        87.41 o
 -18  20   4         95.42        151.38        82.23 o
 -16  20   4        121.50        186.53        81.49 o
 -14  20   4        325.45        315.70        74.62 o
 -12  20   4        107.65        158.69        76.58 o
 -10  20   4         30.50        -31.01        83.80 o
  -8  20   4        229.98        132.77        66.05 o
  -6  20   4        171.71        166.12        57.45 o
  -4  20   4         68.34         53.90        52.98 o
  -2  20   4         49.02         15.51        50.52 o
   0  20   4          1.66         11.68        51.95 o
   2  20   4        450.23        492.14        59.89 o
   4  20   4        786.93        859.72        56.20 o
   6  20   4        485.56        453.79        56.46 o
   8  20   4          6.54        -54.39        60.33 o
  10  20   4         44.64          5.25        62.04 o
  12  20   4        119.30        170.07        63.97 o
  14  20   4        308.40        277.62        74.26 o
  16  20   4        270.40        292.43        77.83 o
  18  20   4          9.63        -12.44        84.47 o
 -17  21   4        568.72        525.64        93.17 o
 -15  21   4       2264.31       2310.33        90.13 o
 -13  21   4       1556.48       1607.93        85.39 o
 -11  21   4        386.58        335.81        93.12 o
  -9  21   4        762.69        729.09        83.66 o
  -7  21   4       2081.83       2196.34        75.24 o
  -5  21   4       2311.84       2426.84        67.07 o
  -3  21   4       1038.75       1024.51        61.90 o
  -1  21   4        389.38        412.62        57.35 o
   1  21   4       2053.55       2165.96        78.05 o
   3  21   4       4846.44       5120.10        80.37 o
   5  21   4       2243.08       2244.10        74.47 o
   7  21   4        202.18        154.96        68.86 o
   9  21   4        593.77        587.00        66.73 o
  11  21   4       1943.42       2160.59        95.71 o
  13  21   4       2020.84       2115.25        92.22 o
  15  21   4        541.38        484.40        82.15 o
  17  21   4        126.97        164.32        77.09 o
 -14  22   4         11.16         -3.67        94.78 o
 -12  22   4          9.17        -43.83        92.56 o
 -10  22   4         71.74         63.37        93.39 o
  -8  22   4        146.79         72.32        77.07 o
  -6  22   4         23.95        -21.42        83.39 o
  -4  22   4         58.11         38.77        71.48 o
  -2  22   4         21.01         50.40        71.91 o
   0  22   4        107.46        101.58        69.26 o
   2  22   4        174.82        256.50        74.79 o
   4  22   4         52.67        -71.49        71.94 o
   6  22   4        122.70        124.01        68.75 o
   8  22   4          8.70         54.29        66.85 o
  10  22   4         69.49         42.98        72.87 o
  12  22   4          2.52         21.12        76.36 o
  14  22   4        243.57        171.77        82.17 o
 -11  23   4        252.84        294.39        97.39 o
  -9  23   4        306.96        196.09        96.04 o
  -7  23   4       1219.21       1341.49        89.25 o
  -5  23   4       1733.95       1846.09        99.57 o
  -3  23   4        345.55        328.60        75.34 o
  -1  23   4         13.38         51.42        76.03 o
   1  23   4       1094.03       1296.93        85.52 o
   3  23   4       1357.67       1375.81        97.51 o
   5  23   4       1231.26       1170.55        78.19 o
   7  23   4        157.11        104.50        72.54 o
   9  23   4        234.76        206.44        84.88 o
  11  23   4       1020.81       1050.51        86.74 o
  -6  24   4          6.48         36.77        89.63 o
  -4  24   4         38.05         50.81        85.51 o
  -2  24   4          7.07        135.94        82.08 o
   0  24   4         13.03         39.37        97.59 o
   2  24   4          9.12         20.76        81.92 o
   4  24   4         47.67         38.97        79.15 o
 -35   1   5        589.78        560.99        86.69 o
 -33   1   5        105.81        162.85        82.48 o
 -31   1   5       4743.50       4869.64       110.02 o
 -29   1   5      10363.05      10425.24       100.97 o
 -27   1   5       5986.65       5946.88        59.48 o
 -25   1   5        104.50        126.57        43.86 o
 -23   1   5       6623.18       6688.82        65.03 o
 -21   1   5      37949.31      38382.02       216.29 o
 -19   1   5      62512.13      61346.21       260.57 o
 -17   1   5       8107.19       8129.29        74.25 o
 -15   1   5       8750.23       9797.36       105.51 o
 -13   1   5      69632.09      70659.50       311.53 o
 -11   1   5     120948.05     123375.45       439.00 o
  -9   1   5      72266.77      73941.57       224.75 o
  -7   1   5          8.35        216.28        26.56 o
  -5   1   5     134834.83     142955.81       462.14 o
  -3   1   5     342397.53     364130.91       829.52 o
  -1   1   5     301276.03     327199.28      1434.39 o
   1   1   5      10745.57      11053.81        84.09 o
   3   1   5       5870.25       6405.79        54.46 o
   5   1   5     244782.62     257967.06       978.43 o
   7   1   5     258286.27     262894.84      1031.93 o
   9   1   5      80655.40      85651.23       552.66 o
  11   1   5       8818.04       8402.63        83.78 o
  13   1   5      43972.16      44304.54       312.41 o
  15   1   5      74327.02      75422.82       545.80 o
  17   1   5      38449.61      38975.67       322.12 o
  19   1   5       4488.12       4858.83        79.48 o
  21   1   5      16335.59      15996.95       114.05 o
  23   1   5      26750.00      25406.50       196.45 o
  25   1   5      13186.24      13076.40        82.60 o
  27   1   5       3002.18       3020.70        61.84 o
  29   1   5         82.47         61.29        70.14 o
  31   1   5       3896.53       4096.82        96.41 o
  33   1   5       5227.46       5322.28       128.99 o
 -34   2   5          9.72         11.87        84.12 o
 -32   2   5        129.00        268.41        85.98 o
 -30   2   5         11.56         22.85        70.62 o
 -28   2   5        164.57        211.48        60.46 o
 -26   2   5         19.22         17.23        47.12 o
 -24   2   5         50.00         15.77        32.73 o
 -22   2   5       1370.09       1339.03        39.44 o
 -20   2   5        162.41        154.08        35.98 o
 -18   2   5         70.93        109.05        31.71 o
 -16   2   5          3.27         16.63        36.38 o
 -14   2   5        567.89        527.50        44.55 o
 -12   2   5       3284.41       3195.71        52.30 o
 -10   2   5        826.79        666.37        35.55 o
  -8   2   5       2387.81       3180.71        35.10 o
  -6   2   5       3801.94       4602.19        44.13 o
  -4   2   5       2921.04       3106.22        36.20 o
  -2   2   5       4175.28       3825.77        62.07 o
   0   2   5        265.54        276.29        18.05 o
   2   2   5       4814.75       5132.85        65.35 o
   4   2   5      34190.46      37167.35       170.01 o
   6   2   5      15236.86      15794.77        97.63 o
   8   2   5        926.43       1272.92        35.09 o
  10   2   5         81.28        139.85        35.83 o
  12   2   5        155.56        116.03        33.05 o
  14   2   5       6368.60       6308.44        75.29 o
  16   2   5       2728.74       2706.04        52.23 o
  18   2   5       1902.50       1840.13        53.61 o
  20   2   5        493.73        563.98        43.27 o
  22   2   5        149.47        196.79        35.86 o
  24   2   5        224.10        186.55        38.82 o
  26   2   5        276.21        215.12        49.50 o
  28   2   5        177.18        158.04        57.80 o
  30   2   5        592.83        610.72        80.22 o
  32   2   5         78.88        155.90        81.45 o
  34   2   5         18.31         56.21        87.44 o
 -35   3   5        560.91        583.53        82.89 o
 -33   3   5         99.62        104.82        91.99 o
 -31   3   5       4696.66       4757.59        86.22 o
 -29   3   5       9639.52       9849.45       120.12 o
 -27   3   5       4728.81       4757.24        66.01 o
 -25   3   5        520.08        522.84        43.80 o
 -23   3   5      10268.52      10037.11        71.38 o
 -21   3   5      26764.28      26404.62       164.73 o
 -19   3   5      39541.93      39069.50       183.79 o
 -17   3   5      14660.06      14175.56       128.84 o
 -15   3   5       9839.51       9657.66        78.64 o
 -13   3   5      66260.40      68598.91       365.52 o
 -11   3   5     149794.64     151656.64       540.59 o
  -9   3   5      70463.30      71126.16       269.06 o
  -7   3   5      10266.60      10855.31        75.83 o
  -5   3   5      86376.98      88420.28       407.38 o
  -3   3   5     354420.91     363572.41       966.95 o
  -1   3   5     148433.61     155190.36       742.62 o
   1   3   5      64018.86      69635.41       343.73 o
   3   3   5      84130.73      88943.21       476.36 o
   5   3   5     183509.27     186479.66       784.01 o
   7   3   5     182970.11     185108.86       980.22 o
   9   3   5      40447.54      41043.62       237.45 o
  11   3   5       7711.51       7741.84        98.97 o
  13   3   5      15270.51      16378.72       142.58 o
  15   3   5      78682.03      77677.18       340.82 o
  17   3   5      37002.27      37124.79       219.86 o
  19   3   5       5366.92       5501.26       109.86 o
  21   3   5       5268.62       5149.58        51.10 o
  23   3   5      19155.99      18657.64       108.60 o
  25   3   5       9292.77       9176.60        82.26 o
  27   3   5       3733.80       3860.29        59.58 o
  29   3   5         12.33        -13.67        55.73 o
  31   3   5       2561.20       2718.51        83.54 o
  33   3   5       4846.45       5157.44       117.46 o
 -34   4   5          4.79          3.53        78.38 o
 -32   4   5         25.06         21.22        82.09 o
 -30   4   5        122.12        181.85        67.47 o
 -28   4   5       1216.83       1242.68        69.35 o
 -26   4   5       2660.88       2592.65        53.37 o
 -24   4   5        124.78        124.05        40.93 o
 -22   4   5       5756.21       5836.34        59.76 o
 -20   4   5       4923.88       4733.55        83.56 o
 -18   4   5       4559.85       4419.56        44.79 o
 -16   4   5        201.86        350.69        36.38 o
 -14   4   5       1379.71       1487.92        41.79 o
 -12   4   5      12422.72      11744.08       101.13 o
 -10   4   5      11266.99      11448.61        99.52 o
  -8   4   5       6431.50       6706.47        81.54 o
  -6   4   5      30118.62      32365.64       226.87 o
  -4   4   5       2590.25       2703.17        42.02 o
  -2   4   5       1107.51       1096.93        30.88 o
   0   4   5      11667.77      12512.97        75.78 o
   2   4   5       6163.71       7642.47        76.82 o
   4   4   5       4438.11       4776.53        96.04 o
   6   4   5       1208.28       1226.67        64.11 o
   8   4   5        819.12        850.78        56.78 o
  10   4   5       1944.51       1906.18        95.76 o
  12   4   5       3152.72       3071.38        83.71 o
  14   4   5       9616.91       9623.69        85.07 o
  16   4   5       9604.28       9229.97        86.18 o
  18   4   5        105.80        102.78        46.90 o
  20   4   5       2815.69       2700.83        48.06 o
  22   4   5        224.46        235.36        38.12 o
  24   4   5       2811.24       2746.97        59.36 o
  26   4   5       2042.58       2048.95        52.98 o
  28   4   5          9.74        -40.04        58.82 o
  30   4   5       1252.81       1289.10        72.17 o
  32   4   5        169.41        226.08        87.35 o
  34   4   5         11.85         26.88       103.22 o
 -33   5   5        194.81        186.32        81.98 o
 -31   5   5       2051.43       2117.88        73.65 o
 -29   5   5       8487.19       8490.62       140.98 o
 -27   5   5      10578.29      10261.90        95.13 o
 -25   5   5        161.74        167.47        39.91 o
 -23   5   5      10254.40      10047.96       104.73 o
 -21   5   5      26326.56      25839.37       168.05 o
 -19   5   5      27645.58      27477.28       170.65 o
 -17   5   5      10060.37      10041.90        76.78 o
 -15   5   5       3891.51       4158.68        45.84 o
 -13   5   5      77172.19      76909.27       364.98 o
 -11   5   5     102182.70     103016.60       481.14 o
  -9   5   5      63381.07      64846.34       340.46 o
  -7   5   5       1663.01       1852.22        49.03 o
  -5   5   5      65640.42      69154.96       410.19 o
  -3   5   5      90140.83      92554.15       461.34 o
  -1   5   5      94051.74      97142.31       428.80 o
   1   5   5      32082.15      34698.24       259.05 o
   3   5   5       3728.68       3406.30        55.37 o
   5   5   5      89669.80      92182.97       635.89 o
   7   5   5     135369.52     141053.88       996.34 o
   9   5   5      56967.75      59256.76       384.95 o
  11   5   5       3268.25       3575.37       121.93 o
  13   5   5      46578.80      45576.61       255.12 o
  15   5   5      61156.76      61098.11       400.64 o
  17   5   5      52894.36      52205.90       225.87 o
  19   5   5       2348.55       2345.64        91.58 o
  21   5   5       7220.17       7026.29        65.85 o
  23   5   5      13974.51      13460.81       113.31 o
  25   5   5      12559.90      12430.95        83.36 o
  27   5   5       3831.68       3986.47        63.41 o
  29   5   5        628.89        583.46        70.17 o
  31   5   5       2341.00       2425.72       118.19 o
  33   5   5       2178.53       2300.86       106.18 o
 -34   6   5         45.16         62.36        84.85 o
 -32   6   5        298.98        356.01        83.02 o
 -30   6   5       1121.68       1136.61        77.37 o
 -28   6   5        766.34        812.39        63.60 o
 -26   6   5        698.88        710.10        51.00 o
 -24   6   5         47.46         74.21        39.79 o
 -22   6   5       2390.99       2528.63        54.06 o
 -20   6   5       2341.09       2349.12        37.60 o
 -18   6   5       1988.12       2086.69        42.06 o
 -16   6   5        532.70        592.46        33.42 o
 -14   6   5       1023.72        975.64        34.22 o
 -12   6   5      17133.19      16922.40       150.91 o
 -10   6   5      16360.38      16973.10       156.19 o
  -8   6   5        345.89        394.18        49.05 o
  -6   6   5       3816.58       4448.67        69.84 o
  -4   6   5      22918.81      23040.63       184.01 o
  -2   6   5      40258.35      38074.81       157.72 o
   0   6   5      56790.05      58438.82       308.98 o
   2   6   5       1934.72       2380.14        55.82 o
   4   6   5      54254.64      53802.76       320.83 o
   6   6   5      23125.91      23743.49       190.45 o
   8   6   5       3449.91       3308.75        85.71 o
  10   6   5       1033.19        827.41        71.66 o
  12   6   5        239.56        367.68        37.70 o
  14   6   5      12617.32      12653.89        84.34 o
  16   6   5       7725.80       7986.52        75.00 o
  18   6   5        404.52        412.96        46.26 o
  20   6   5        480.05        493.13        37.69 o
  22   6   5       1365.49       1324.49        41.99 o
  24   6   5       1464.44       1550.57        51.02 o
  26   6   5        467.32        509.41        57.64 o
  28   6   5        237.41        136.66        61.67 o
  30   6   5        876.90        694.88        84.97 o
  32   6   5        290.26        337.84        92.49 o
 -33   7   5        363.20        336.04       103.22 o
 -31   7   5       2997.38       3077.99        84.98 o
 -29   7   5       5518.65       5340.07        84.95 o
 -27   7   5       4964.39       4769.44        84.37 o
 -25   7   5        111.25        131.67        42.14 o
 -23   7   5       8457.21       8384.80        62.65 o
 -21   7   5      14816.93      14391.40        78.70 o
 -19   7   5       6453.71       6463.30        47.19 o
 -17   7   5       5276.17       5235.54        61.21 o
 -15   7   5        533.62        640.37        33.30 o
 -13   7   5      46475.12      46735.98       248.71 o
 -11   7   5      75823.30      76424.72       350.62 o
  -9   7   5      37831.88      39451.54       248.86 o
  -7   7   5        166.25        284.74        51.89 o
  -5   7   5      37151.57      37619.36       236.22 o
  -3   7   5     124258.54     123553.05       658.12 o
  -1   7   5     121098.50     122655.33       493.66 o
   1   7   5      29170.77      30142.69       191.59 o
   3   7   5      37290.61      37528.00       243.88 o
   5   7   5     110715.14     108316.41       701.13 o
   7   7   5      69228.44      72031.95       399.37 o
   9   7   5       9165.95      10162.64       131.73 o
  11   7   5        382.68        509.31        43.82 o
  13   7   5      23929.12      24294.49       203.21 o
  15   7   5      30475.88      30456.65       157.33 o
  17   7   5      22845.88      22655.60       202.22 o
  19   7   5        425.36        501.23        35.73 o
  21   7   5        341.09        338.78        38.91 o
  23   7   5       7103.79       6750.88        55.17 o
  25   7   5      10500.71      10430.99        86.50 o
  27   7   5       3449.97       3517.80        70.74 o
  29   7   5          9.98        -15.76        66.39 o
  31   7   5       1908.77       1923.25       101.01 o
  33   7   5       2176.38       2393.51       107.21 o
 -32   8   5         12.06         28.50        86.53 o
 -30   8   5        907.05        866.74        81.07 o
 -28   8   5       2884.36       3056.62        64.92 o
 -26   8   5       2282.16       2396.51        57.39 o
 -24   8   5         50.49         49.54        43.54 o
 -22   8   5       3420.14       3402.73        47.36 o
 -20   8   5       7382.30       7240.70        66.06 o
 -18   8   5       7383.50       7493.24        78.75 o
 -16   8   5        890.18        898.04        42.65 o
 -14   8   5       8725.88       9120.62       112.82 o
 -12   8   5      15594.54      15050.04        91.47 o
 -10   8   5      36062.23      35306.36       133.76 o
  -8   8   5       2698.75       2975.73        77.19 o
  -6   8   5       8606.69       8654.59        95.35 o
  -4   8   5      13433.35      12987.33       101.60 o
  -2   8   5       7653.15       7574.38       103.18 o
   0   8   5       8131.18       7536.79        73.10 o
   2   8   5        976.31       1091.87        53.04 o
   4   8   5       7998.02       7154.17       113.74 o
   6   8   5      11558.12      11816.45       102.99 o
   8   8   5      22560.63      21674.23       193.15 o
  10   8   5       2982.61       2779.57        44.10 o
  12   8   5       6838.77       6695.40        82.97 o
  14   8   5      15785.83      15741.24       159.36 o
  16   8   5      11615.70      11548.99        88.62 o
  18   8   5       3965.64       3830.65        57.07 o
  20   8   5        639.75        600.59        41.04 o
  22   8   5       4990.79       4980.30        51.95 o
  24   8   5       3288.70       3382.47        77.74 o
  26   8   5       1318.07       1423.26        62.75 o
  28   8   5        390.55        347.82        69.19 o
  30   8   5       1012.28       1139.27        81.95 o
  32   8   5        720.83        727.84       107.13 o
 -31   9   5        697.38        720.09        85.24 o
 -29   9   5       3159.83       3175.27        80.78 o
 -27   9   5       4863.20       4889.38        95.23 o
 -25   9   5        194.24        244.97        52.71 o
 -23   9   5       5836.31       5755.42        81.19 o
 -21   9   5      18110.84      17732.50       113.14 o
 -19   9   5      10303.87       9967.07        74.30 o
 -17   9   5       3415.58       3346.09        48.97 o
 -15   9   5       5359.21       5419.51        61.42 o
 -13   9   5      37391.54      37167.40       161.24 o
 -11   9   5      52828.08      52740.13       214.57 o
  -9   9   5      16803.50      17177.57       100.02 o
  -7   9   5       6344.73       6680.36       108.45 o
  -5   9   5      20399.00      21057.98       213.09 o
  -3   9   5      25032.70      26309.81       194.37 o
  -1   9   5      41170.26      42571.59       240.17 o
   1   9   5       5521.64       5772.34        80.59 o
   3   9   5       9442.28       9603.01       119.58 o
   5   9   5      29631.44      28711.04       250.03 o
   7   9   5      41526.52      42605.24       318.48 o
   9   9   5      19808.28      20403.32       113.58 o
  11   9   5       1756.07       1817.46        39.11 o
  13   9   5      20305.12      20037.35       131.48 o
  15   9   5      32872.78      33246.00       109.76 o
  17   9   5      22956.41      22275.61       103.17 o
  19   9   5       1016.14        970.35        42.26 o
  21   9   5        972.78        874.74        44.35 o
  23   9   5       7349.17       7175.76        80.05 o
  25   9   5       9264.01       9409.97        79.66 o
  27   9   5       1971.73       1897.66        83.63 o
  29   9   5        458.73        475.65        76.65 o
  31   9   5       1242.88       1281.73        88.49 o
 -32  10   5         75.02         95.89        87.95 o
 -30  10   5       2251.30       2505.98        87.17 o
 -28  10   5       1046.35       1048.81        77.66 o
 -26  10   5        723.74        767.15        58.78 o
 -24  10   5        124.70        112.17        51.54 o
 -22  10   5        626.29        624.42        45.73 o
 -20  10   5       6215.89       6265.74        72.94 o
 -18  10   5       3823.23       3866.40        51.40 o
 -16  10   5        371.39        399.23        40.78 o
 -14  10   5       4265.98       4171.02        78.52 o
 -12  10   5      11747.62      11559.72        92.29 o
 -10  10   5      14037.17      13771.75       103.19 o
  -8  10   5      19609.07      19969.43       113.15 o
  -6  10   5       1621.24       1507.81        28.45 o
  -4  10   5      35294.55      34679.54       136.18 o
  -2  10   5      47901.64      46327.45       246.53 o
   0  10   5      10423.69      10060.91       107.94 o
   2  10   5        906.69        968.83        50.29 o
   4  10   5      18002.66      18891.37       109.59 o
   6  10   5      43219.79      42026.34       295.66 o
   8  10   5      13468.92      13438.57       122.37 o
  10  10   5        179.79        209.19        31.12 o
  12  10   5      16386.67      16944.34        94.24 o
  14  10   5       6265.62       6412.95        76.66 o
  16  10   5       4904.85       4922.33        57.50 o
  18  10   5       2143.64       2026.02        56.83 o
  20  10   5         62.08         34.79        43.48 o
  22  10   5       4329.72       4326.95        57.97 o
  24  10   5       4266.77       4589.48        75.26 o
  26  10   5        320.15        269.86        75.14 o
  28  10   5         30.68        -27.42        79.74 o
  30  10   5        453.51        553.04        83.80 o
 -31  11   5       1189.64       1071.21        88.70 o
 -29  11   5       2177.17       2218.64        83.21 o
 -27  11   5        812.21        854.48        64.46 o
 -25  11   5        468.26        444.41        59.39 o
 -23  11   5       2150.09       2006.86        63.44 o
 -21  11   5       8512.47       8149.52        72.03 o
 -19  11   5       5405.96       5178.36        70.92 o
 -17  11   5        708.62        724.01        36.99 o
 -15  11   5        988.59        972.05        42.98 o
 -13  11   5      10823.17      10519.45       112.54 o
 -11  11   5      30047.60      29868.22       123.61 o
  -9  11   5       7202.82       7277.48        66.32 o
  -7  11   5        865.10        880.37        29.98 o
  -5  11   5       8620.74       8465.93        57.10 o
  -3  11   5      46891.74      47300.66       221.14 o
  -1  11   5      37483.40      37234.43       196.02 o
   1  11   5       9058.03       9156.74        55.97 o
   3  11   5       4349.70       4455.01        55.36 o
   5  11   5      37272.45      38168.81       222.10 o
   7  11   5      34099.77      34666.88       161.44 o
   9  11   5       8331.36       8323.60        95.27 o
  11  11   5        104.59        127.93        36.60 o
  13  11   5       9227.64       9558.02        87.15 o
  15  11   5      15563.14      15308.28       124.97 o
  17  11   5       4843.99       4720.78        44.95 o
  19  11   5       1437.35       1343.18        47.57 o
  21  11   5        394.72        378.17        50.56 o
  23  11   5       2166.96       2125.72        69.35 o
  25  11   5       3134.82       3028.86        77.85 o
  27  11   5       1435.25       1355.19        88.36 o
  29  11   5        212.98        112.83        89.03 o
 -30  12   5       1590.47       1754.03        92.66 o
 -28  12   5       2261.61       2475.65        87.64 o
 -26  12   5        987.96       1077.71        68.54 o
 -24  12   5         15.24         90.14        58.64 o
 -22  12   5       1625.26       1623.86        53.87 o
 -20  12   5       9930.85      10189.80        95.81 o
 -18  12   5       8852.69       8955.18        97.14 o
 -16  12   5         34.72         74.49        36.66 o
 -14  12   5       8013.42       7767.94        66.54 o
 -12  12   5      10495.42      10498.94       112.48 o
 -10  12   5       9373.09       9298.22        90.59 o
  -8  12   5       3499.09       3675.79        52.99 o
  -6  12   5       1147.48       1132.51        36.97 o
  -4  12   5      25188.85      25487.10       149.22 o
  -2  12   5      18551.48      18648.26       124.71 o
   0  12   5       2103.97       2055.68        41.82 o
   2  12   5        512.75        516.24        29.89 o
   4  12   5       3414.82       3318.90        40.63 o
   6  12   5      23796.35      23883.05       151.79 o
   8  12   5      27772.82      27449.37       172.26 o
  10  12   5         33.78         71.36        35.33 o
  12  12   5       9833.20       9664.98        64.85 o
  14  12   5      13231.38      13118.70       136.49 o
  16  12   5       6502.97       6371.19        92.95 o
  18  12   5       2186.44       2132.53        47.01 o
  20  12   5        527.56        511.56        55.66 o
  22  12   5       8243.42       8472.94       119.31 o
  24  12   5       3313.73       3333.54        68.77 o
  26  12   5        849.24        937.85        83.59 o
  28  12   5        209.86        130.90        95.97 o
  30  12   5        414.12        690.56       103.50 o
 -29  13   5       1248.17       1254.89       103.77 o
 -27  13   5        714.18        864.81        76.27 o
 -25  13   5         13.76         10.89        70.13 o
 -23  13   5       1404.50       1289.47        64.71 o
 -21  13   5       4644.69       4558.58        70.04 o
 -19  13   5       7348.67       7116.91        82.85 o
 -17  13   5       1664.37       1788.14        48.40 o
 -15  13   5       1281.83       1295.67        39.71 o
 -13  13   5       8331.50       7974.76        77.51 o
 -11  13   5       6710.81       6530.24        74.20 o
  -9  13   5       6130.18       6097.93        60.52 o
  -7  13   5          5.16         44.21        30.66 o
  -5  13   5      11703.68      11403.65        59.16 o
  -3  13   5      16018.70      15773.41        90.50 o
  -1  13   5      18001.68      17643.99       109.05 o
   1  13   5        172.68        155.02        32.77 o
   3  13   5         50.96         84.06        29.74 o
   5  13   5       9019.01       9132.92        83.58 o
   7  13   5      14485.22      13838.74       100.35 o
   9  13   5       7194.42       6868.37        52.26 o
  11  13   5         34.10          0.85        33.15 o
  13  13   5        726.78        773.51        36.72 o
  15  13   5       6120.35       6101.46        63.27 o
  17  13   5       8605.89       8372.96        95.93 o
  19  13   5       1009.20        928.36        57.57 o
  21  13   5        590.64        661.65        62.60 o
  23  13   5       2741.72       2737.27        70.17 o
  25  13   5       2805.16       2855.01        91.24 o
  27  13   5        774.36        705.63        90.28 o
  29  13   5        421.39        383.51        99.64 o
 -28  14   5       1577.87       1813.56       109.64 o
 -26  14   5        432.60        481.96        90.67 o
 -24  14   5         21.03        -38.85        67.87 o
 -22  14   5       1522.25       1524.71        58.60 o
 -20  14   5       5779.88       5769.28        82.01 o
 -18  14   5       4480.59       4599.00        54.94 o
 -16  14   5        100.18        122.58        41.80 o
 -14  14   5       3023.44       2994.42        44.37 o
 -12  14   5      10846.09      10769.65       109.17 o
 -10  14   5      12536.33      12306.75        90.61 o
  -8  14   5       7954.99       7827.52        55.14 o
  -6  14   5       2271.33       2183.77        32.46 o
  -4  14   5      16390.04      16304.33       108.29 o
  -2  14   5      30356.07      30248.08       175.68 o
   0  14   5       3550.57       3573.74        51.52 o
   2  14   5        264.80        290.46        29.87 o
   4  14   5       6441.84       6673.70        67.48 o
   6  14   5      19866.11      20064.21       109.16 o
   8  14   5      12567.64      12408.17       101.41 o
  10  14   5        171.81        160.19        35.92 o
  12  14   5       4913.73       5032.06        53.37 o
  14  14   5       6354.87       6436.51        88.51 o
  16  14   5       4335.22       4387.30        54.93 o
  18  14   5       1023.34       1061.62        59.81 o
  20  14   5         52.84         92.53        57.90 o
  22  14   5       1909.94       2018.36        67.23 o
  24  14   5       2572.25       2554.82        76.67 o
  26  14   5        721.32        778.71        76.80 o
  28  14   5          0.29         36.42        86.19 o
 -27  15   5         33.21         16.58        73.82 o
 -25  15   5        291.57        263.45        74.83 o
 -23  15   5        443.49        400.78        71.28 o
 -21  15   5       1597.34       1584.41        74.92 o
 -19  15   5       1317.48       1312.49        57.32 o
 -17  15   5         89.08         42.41        47.15 o
 -15  15   5       1154.19       1086.63        44.90 o
 -13  15   5       2193.25       2154.59        54.21 o
 -11  15   5       2632.77       2568.37        40.71 o
  -9  15   5       3551.38       3507.41        51.04 o
  -7  15   5        574.73        627.38        32.06 o
  -5  15   5       3542.95       3371.10        46.70 o
  -3  15   5      15147.38      15099.48        89.98 o
  -1  15   5       5075.28       5145.48        60.66 o
   1  15   5        966.00       1030.57        34.91 o
   3  15   5         19.61          5.56        29.27 o
   5  15   5       7042.21       7110.29        56.62 o
   7  15   5       9949.34       9724.42        88.09 o
   9  15   5       4019.05       3785.07        71.17 o
  11  15   5         15.69         24.87        40.62 o
  13  15   5        223.82        256.90        43.09 o
  15  15   5       2089.57       2033.83        49.78 o
  17  15   5       2882.98       2917.62        62.05 o
  19  15   5       2418.66       2333.74        67.76 o
  21  15   5        628.74        634.19        65.30 o
  23  15   5        807.63        780.11        76.25 o
  25  15   5        563.06        492.81        77.64 o
  27  15   5        473.86        366.42        77.30 o
 -26  16   5        498.92        407.88        77.02 o
 -24  16   5          5.78         86.93        77.23 o
 -22  16   5       2188.97       2151.02        74.69 o
 -20  16   5       5330.65       5436.87       105.68 o
 -18  16   5       3065.31       3175.96        72.72 o
 -16  16   5        283.34        355.33        49.00 o
 -14  16   5       1507.95       1461.37        44.16 o
 -12  16   5       7797.70       7676.46        92.88 o
 -10  16   5       6060.62       6091.05        61.28 o
  -8  16   5       1326.76       1300.63        35.49 o
  -6  16   5        423.64        372.53        35.21 o
  -4  16   5       5690.86       5563.82        70.85 o
  -2  16   5      16375.85      16182.56       106.62 o
   0  16   5       5529.45       5600.90        58.15 o
   2  16   5        172.82        205.99        32.83 o
   4  16   5       7559.20       7472.31        70.63 o
   6  16   5       8715.54       8486.80        83.08 o
   8  16   5       4361.90       4294.87        61.18 o
  10  16   5        842.81        753.46        43.16 o
  12  16   5        647.38        691.72        42.53 o
  14  16   5       7829.92       8070.48        77.65 o
  16  16   5       6352.52       6383.90        97.61 o
  18  16   5       1309.25       1254.71        67.10 o
  20  16   5        401.61        466.79        66.40 o
  22  16   5       2200.03       2342.20        85.55 o
  24  16   5       3149.17       3319.30       125.40 o
  26  16   5        780.14        849.63        80.85 o
 -25  17   5         34.70        -29.24        80.43 o
 -23  17   5        722.57        665.32        80.72 o
 -21  17   5        285.35        336.56        74.25 o
 -19  17   5       1289.32       1247.82        64.84 o
 -17  17   5          2.04        -58.20        58.20 o
 -15  17   5        589.71        593.52        53.45 o
 -13  17   5       2360.06       2226.32        59.65 o
 -11  17   5       1074.55       1073.56        56.69 o
  -9  17   5        243.11        257.58        45.35 o
  -7  17   5         13.73         47.04        46.74 o
  -5  17   5       1199.98       1144.42        39.01 o
  -3  17   5       1419.39       1376.57        39.34 o
  -1  17   5        652.04        672.20        36.72 o
   1  17   5        447.91        413.28        38.99 o
   3  17   5         52.21         75.02        34.74 o
   5  17   5       1643.00       1729.64        43.14 o
   7  17   5       2689.43       2702.28        59.65 o
   9  17   5       1548.11       1488.25        47.46 o
  11  17   5        194.13        168.49        55.77 o
  13  17   5         79.82         85.83        50.91 o
  15  17   5       1010.97       1078.09        55.67 o
  17  17   5       2137.63       2081.72        66.74 o
  19  17   5        572.60        508.59        73.60 o
  21  17   5         48.35        126.18        73.89 o
  23  17   5        404.87        473.73        83.52 o
 -22  18   5       1481.71       1605.25        85.56 o
 -20  18   5       2599.36       2826.97       113.56 o
 -18  18   5       1330.02       1381.21        71.61 o
 -16  18   5        125.91         91.07        64.83 o
 -14  18   5        803.45        765.96        61.43 o
 -12  18   5       6695.66       6749.59        66.65 o
 -10  18   5       5123.17       5253.31       107.43 o
  -8  18   5        171.37        204.71        50.16 o
  -6  18   5       2442.57       2570.26        46.77 o
  -4  18   5       4045.72       4103.85        75.64 o
  -2  18   5       8990.31       9129.53        77.98 o
   0  18   5       5288.54       5216.98        56.95 o
   2  18   5         72.93         86.87        41.70 o
   4  18   5       4809.46       4843.74        47.62 o
   6  18   5       6543.37       6565.75        80.37 o
   8  18   5       2772.23       2765.59        51.18 o
  10  18   5       2008.30       1981.08        55.29 o
  12  18   5        668.71        826.39        51.68 o
  14  18   5       5693.07       5819.07        78.88 o
  16  18   5       3166.48       3240.08        80.06 o
  18  18   5        299.15        288.82        74.19 o
  20  18   5        418.96        547.92        80.07 o
  22  18   5        922.95        989.23        84.06 o
 -21  19   5        266.33        172.85        83.37 o
 -19  19   5          9.95         56.24        73.72 o
 -17  19   5         18.54        -69.97        78.70 o
 -15  19   5        161.83         93.17        64.48 o
 -13  19   5        542.06        547.38        67.69 o
 -11  19   5        609.37        554.10        69.47 o
  -9  19   5        455.10        452.95        51.95 o
  -7  19   5        550.51        577.10        51.85 o
  -5  19   5        594.30        546.70        52.41 o
  -3  19   5        429.30        390.52        49.37 o
  -1  19   5        455.40        445.96        45.87 o
   1  19   5        445.99        421.82        50.20 o
   3  19   5         51.99         24.77        46.73 o
   5  19   5         51.63         76.88        50.51 o
   7  19   5       1048.48       1068.09        56.47 o
   9  19   5        574.13        481.08        53.30 o
  11  19   5        114.31         96.68        57.78 o
  13  19   5          3.34          0.71        58.32 o
  15  19   5         88.39         48.52        66.38 o
  17  19   5        347.10        258.25        67.36 o
  19  19   5        581.14        493.72        80.35 o
  21  19   5         87.22        116.15        94.64 o
 -20  20   5        974.68       1048.68        84.57 o
 -18  20   5       1184.08       1300.30        81.46 o
 -16  20   5        113.89        109.09        80.55 o
 -14  20   5       1026.69        989.16        76.60 o
 -12  20   5       3212.34       3416.02       112.99 o
 -10  20   5       3930.96       4192.25       105.29 o
  -8  20   5         82.45        134.55        58.79 o
  -6  20   5        303.18        309.16        53.06 o
  -4  20   5       3133.00       3168.52        81.14 o
  -2  20   5       2480.63       2637.15        60.06 o
   0  20   5       3916.30       3865.32        59.69 o
   2  20   5        153.99        155.44        50.81 o
   4  20   5       4542.13       4724.47       103.22 o
   6  20   5       2758.67       2855.40        79.87 o
   8  20   5       2186.59       2238.02        64.96 o
  10  20   5         77.81         47.05        62.38 o
  12  20   5        253.90        306.89        63.18 o
  14  20   5       2873.49       3215.02        79.72 o
  16  20   5       2698.82       2880.86        80.07 o
  18  20   5        164.47        152.02        75.21 o
 -17  21   5        166.27        134.50        99.70 o
 -15  21   5         10.01        -15.78        85.30 o
 -13  21   5        124.89         97.24        88.08 o
 -11  21   5        225.95        197.09        88.23 o
  -9  21   5          7.78        -77.73        77.73 o
  -7  21   5         15.17         58.21        72.14 o
  -5  21   5         46.42        178.48        61.98 o
  -3  21   5         15.28         51.65        56.65 o
  -1  21   5        189.31        139.80        57.15 o
   1  21   5        349.14        394.01        65.93 o
   3  21   5         16.72        -34.83        71.21 o
   5  21   5        196.82        175.89        65.12 o
   7  21   5         11.63         18.92        66.01 o
   9  21   5         96.62         77.35        65.86 o
  11  21   5        310.61        338.45        69.10 o
  13  21   5          4.44        -55.94        74.31 o
  15  21   5         57.89          6.30        80.71 o
  17  21   5        267.22        211.54        77.22 o
 -14  22   5        522.11        482.82        88.45 o
 -12  22   5       1730.90       1838.84       115.72 o
 -10  22   5       1742.27       1936.81       100.25 o
  -8  22   5        523.53        669.38        84.84 o
  -6  22   5        243.76        187.27        83.30 o
  -4  22   5       1877.26       1978.31       106.89 o
  -2  22   5       2443.63       2577.35        71.39 o
   0  22   5       1229.11       1251.65        71.55 o
   2  22   5          2.40        -19.21        68.54 o
   4  22   5       1036.47       1042.93        77.10 o
   6  22   5       3562.82       3616.56        84.08 o
   8  22   5        885.65        942.05        68.99 o
  10  22   5        360.92        230.70        64.04 o
  12  22   5        413.64        330.54        74.12 o
  14  22   5       1401.96       1483.18        84.00 o
 -11  23   5        156.08         23.24        90.06 o
  -9  23   5          4.22        139.83        95.05 o
  -7  23   5        139.62        193.02        87.08 o
  -5  23   5          1.03        -70.96       106.54 o
  -3  23   5         22.43        -44.44        78.66 o
  -1  23   5          2.51        -40.58        75.42 o
   1  23   5         62.50        -42.77        75.64 o
   3  23   5          3.14         62.23        77.78 o
   5  23   5         26.68        -15.62        72.76 o
   7  23   5         14.01         30.92        69.42 o
   9  23   5         31.37         67.97        67.63 o
  11  23   5        395.84        354.97        70.91 o
  -4  24   5       1173.36       1127.21       107.13 o
  -2  24   5        988.56       1111.69        98.97 o
   0  24   5        524.59        481.16        83.96 o
   2  24   5          0.31         13.48        76.90 o
   4  24   5        379.69        397.90        79.35 o
 -34   0   6       2862.27       3144.40       226.33 o
 -32   0   6       3143.07       3092.35       123.53 o
 -30   0   6        124.13        159.37       100.86 o
 -28   0   6       7543.33       7611.96       150.16 o
 -26   0   6      13252.06      12961.98       135.06 o
 -24   0   6      14415.01      13623.28       119.29 o
 -22   0   6       6451.03       6319.74        83.47 o
 -20   0   6      10528.79      10767.38       102.26 o
 -18   0   6      90536.05      88777.41       393.83 o
 -16   0   6     104327.05     103659.39       478.43 o
 -14   0   6      12913.86      14102.16       145.90 o
 -12   0   6      10251.95      10426.95       110.54 o
 -10   0   6     136345.09     140715.39       362.97 o
  -8   0   6     303061.03     318259.94       679.65 o
  -6   0   6     123678.74     129096.28       523.67 o
  -4   0   6       3300.51       4020.24        68.82 o
  -2   0   6     119414.98     125394.94       821.65 o
   0   0   6      26291.41      26775.72       220.45 o
   2   0   6      47763.79      49369.98       435.03 o
   4   0   6      68920.44      74200.38       700.30 o
   6   0   6      42373.60      43968.82       360.99 o
   8   0   6     140329.81     142911.58       566.26 o
  10   0   6      85801.40      84579.72       505.51 o
  12   0   6      14775.91      14701.46       214.52 o
  14   0   6      30424.72      30223.53       456.04 o
  16   0   6      18835.53      18347.37       252.62 o
  18   0   6      68826.79      68043.08       636.45 o
  20   0   6      58595.69      60005.54       467.19 o
  22   0   6       2202.80       2287.44        47.39 o
  24   0   6       9169.88       8686.36        75.18 o
  26   0   6      12828.52      12615.57       140.55 o
  28   0   6       8365.01       8310.63       127.36 o
  30   0   6       3033.94       3191.78       127.32 o
  32   0   6        400.08        600.03       135.22 o
  34   0   6       2822.13       2947.52       115.17 o
 -35   1   6         59.22          6.83        86.67 o
 -33   1   6        158.60        190.60        89.13 o
 -31   1   6          6.93        -19.68        80.63 o
 -29   1   6         84.65         37.23        62.03 o
 -27   1   6         31.17         23.85        51.87 o
 -25   1   6        526.86        596.15        45.65 o
 -23   1   6        396.58        449.15        31.54 o
 -21   1   6        487.47        546.45        38.08 o
 -19   1   6        289.64        246.02        33.58 o
 -17   1   6        112.16         21.83        35.77 o
 -15   1   6        471.78        353.77        50.51 o
 -13   1   6        232.02        278.87        51.99 o
 -11   1   6        522.70        492.60        30.48 o
  -9   1   6        132.72        153.03        27.89 o
  -7   1   6        450.50        542.14        24.66 o
  -5   1   6       1039.20       1280.11        27.88 o
  -3   1   6      18775.69      21320.03       112.61 o
  -1   1   6      33996.68      35895.23       182.10 o
   1   1   6      88164.07      92406.95       330.40 o
   3   1   6        348.37        257.97        18.91 o
   5   1   6       9165.63       9957.08        57.67 o
   7   1   6        870.13        934.92        29.19 o
   9   1   6        823.44        865.30        46.58 o
  11   1   6        464.32        540.69        53.43 o
  13   1   6       1122.23       1133.59        84.78 o
  15   1   6       1427.28       1330.02        50.25 o
  17   1   6        463.42        525.65        45.16 o
  19   1   6        397.93        340.10        42.93 o
  21   1   6        206.90        184.83        38.94 o
  23   1   6        244.58        228.58        35.40 o
  25   1   6         16.20        -17.86        40.76 o
  27   1   6         27.25         47.67        53.52 o
  29   1   6          5.70         44.16        86.37 o
  31   1   6         15.44        -15.83        83.13 o
  33   1   6         93.85         47.17        84.08 o
 -34   2   6       4712.23       4868.87       141.59 o
 -32   2   6       2266.90       2339.87        89.87 o
 -30   2   6       1019.88       1144.65        72.40 o
 -28   2   6      10959.18      11010.50       114.78 o
 -26   2   6      13179.57      12906.35       119.69 o
 -24   2   6       6053.46       5864.26        51.54 o
 -22   2   6        240.91        267.38        32.62 o
 -20   2   6      11787.82      12161.81       110.40 o
 -18   2   6      54895.23      54491.27       224.79 o
 -16   2   6      46964.75      46644.25       229.59 o
 -14   2   6       2031.51       2593.09        52.46 o
 -12   2   6       1392.48       1765.89        47.87 o
 -10   2   6      54580.96      58395.71       211.92 o
  -8   2   6     159984.41     164947.28       526.27 o
  -6   2   6     140774.22     146274.89       410.34 o
  -4   2   6      13996.48      16374.64       117.08 o
  -2   2   6      81497.66      85419.75       365.94 o
   0   2   6     261120.22     275547.06       707.94 o
   2   2   6     389896.78     416356.59      1195.19 o
   4   2   6      93856.41      99458.79       563.36 o
   6   2   6      57565.48      59148.74       269.49 o
   8   2   6     225596.41     226101.78       544.21 o
  10   2   6     165100.28     167606.59       422.61 o
  12   2   6      19347.39      19744.87       151.25 o
  14   2   6         34.06        162.06        42.66 o
  16   2   6      21397.80      21024.67       137.95 o
  18   2   6      60114.33      58885.07       362.80 o
  20   2   6      23031.18      23299.38       180.99 o
  22   2   6        124.09        126.60        37.85 o
  24   2   6       1349.37       1195.70        41.15 o
  26   2   6       6434.31       6243.83        70.05 o
  28   2   6       6224.86       6446.75        98.51 o
  30   2   6       4749.79       5008.98        87.61 o
  32   2   6         51.69        139.40        75.90 o
  34   2   6       1666.11       1587.04       108.08 o
 -35   3   6        107.24        179.27        80.20 o
 -33   3   6         19.64         56.59        89.47 o
 -31   3   6        155.68        211.68        76.43 o
 -29   3   6        491.11        527.16        69.49 o
 -27   3   6       1133.10       1114.19        58.13 o
 -25   3   6        552.19        484.62        40.60 o
 -23   3   6       2699.66       2697.74        46.38 o
 -21   3   6         45.93         43.00        33.27 o
 -19   3   6         65.93         99.71        33.40 o
 -17   3   6       4670.58       4688.48        54.98 o
 -15   3   6      11897.83      11949.77        89.05 o
 -13   3   6       6906.24       6730.32        87.38 o
 -11   3   6      15488.25      15201.71       108.19 o
  -9   3   6      29963.57      31655.89       150.72 o
  -7   3   6       1893.90       2214.96        48.08 o
  -5   3   6       5742.05       6540.13        64.62 o
  -3   3   6       3586.62       4233.95        53.13 o
  -1   3   6        866.12        693.91        29.56 o
   1   3   6       9282.49       9266.33        80.35 o
   3   3   6        114.27         79.12        30.94 o
   5   3   6        943.85        901.54        43.13 o
   7   3   6       4083.97       4898.61        63.85 o
   9   3   6        335.77        235.38        35.32 o
  11   3   6       5601.36       5368.34        72.10 o
  13   3   6       4172.97       4025.71        54.79 o
  15   3   6       2137.09       2095.80        55.72 o
  17   3   6       1724.81       1795.22        57.60 o
  19   3   6        410.78        460.25        50.34 o
  21   3   6       2158.12       2168.51        49.11 o
  23   3   6         20.55         36.70        41.50 o
  25   3   6       3724.57       3797.40        65.67 o
  27   3   6       1337.11       1368.83        58.52 o
  29   3   6          8.06         16.39        58.48 o
  31   3   6        200.24         76.73        79.93 o
  33   3   6         64.05         27.14       102.56 o
 -34   4   6       1958.46       2052.09        91.55 o
 -32   4   6        978.54        857.49        83.75 o
 -30   4   6        185.39        195.24        69.84 o
 -28   4   6       5723.49       5862.06        94.22 o
 -26   4   6      15751.41      15418.13       124.03 o
 -24   4   6      12512.32      11923.21       121.32 o
 -22   4   6       1435.56       1394.41        37.42 o
 -20   4   6      12072.54      12249.41       105.17 o
 -18   4   6      52404.09      52834.54       201.92 o
 -16   4   6      57162.55      57528.00       242.49 o
 -14   4   6      32025.27      30549.24       162.92 o
 -12   4   6      20048.39      20922.96       146.64 o
 -10   4   6     102938.78     105369.23       457.50 o
  -8   4   6     174984.98     178218.52       655.94 o
  -6   4   6      33242.55      33085.10       143.48 o
  -4   4   6       5909.70       6503.66        65.08 o
  -2   4   6      96471.46     100666.99       356.45 o
   0   4   6     194263.23     205749.36       549.32 o
   2   4   6      81918.62      84944.66       410.54 o
   4   4   6      31997.94      34748.57       365.37 o
   6   4   6      20401.90      20730.77       214.14 o
   8   4   6      63320.60      63978.68       457.81 o
  10   4   6      90821.60      91339.47       712.95 o
  12   4   6      53954.01      55552.53       424.43 o
  14   4   6        605.78        529.72        39.23 o
  16   4   6      30611.48      30211.42       158.46 o
  18   4   6      48874.72      49448.58       283.45 o
  20   4   6      19816.45      19321.73       144.49 o
  22   4   6       2101.94       2079.15        41.67 o
  24   4   6       4216.00       4082.53        58.98 o
  26   4   6      11379.81      11354.63        83.56 o
  28   4   6      10829.85      10713.34        79.29 o
  30   4   6       2310.40       2349.32        74.43 o
  32   4   6        264.27        305.16        81.43 o
  34   4   6       1753.66       1831.57       102.92 o
 -33   5   6        517.83        696.53        87.58 o
 -31   5   6         76.44         52.84        67.14 o
 -29   5   6          7.07        -36.92        66.80 o
 -27   5   6       1302.35       1401.64        78.69 o
 -25   5   6       1007.15       1062.12        47.15 o
 -23   5   6        158.09        160.74        34.71 o
 -21   5   6       1290.21       1253.06        42.03 o
 -19   5   6        267.52        281.24        35.99 o
 -17   5   6       2764.58       2678.78        45.36 o
 -15   5   6       4571.86       5066.36        57.78 o
 -13   5   6        183.05        185.24        39.80 o
 -11   5   6       4906.69       4548.80        84.85 o
  -9   5   6      19392.25      19079.26       151.73 o
  -7   5   6       8698.56       8381.27        88.60 o
  -5   5   6       6182.97       5851.13        67.92 o
  -3   5   6       9077.73      10126.92        67.84 o
  -1   5   6      22232.49      21419.27       106.25 o
   1   5   6      49833.14      50556.95       287.41 o
   3   5   6      12869.70      13639.30       115.81 o
   5   5   6      12156.08      13637.22       138.82 o
   7   5   6      23220.79      24908.22       190.13 o
   9   5   6      18991.01      17840.13       320.70 o
  11   5   6      23042.64      23114.93       268.55 o
  13   5   6       1912.86       1916.67        57.44 o
  15   5   6       4163.04       4360.88        81.22 o
  17   5   6       8488.72       8284.11        79.45 o
  19   5   6        181.04        203.13        44.05 o
  21   5   6         49.84         79.28        40.92 o
  23   5   6        147.35        110.80        42.12 o
  25   5   6        833.78        869.83        50.56 o
  27   5   6        595.42        610.31        65.38 o
  29   5   6        158.36         94.23        71.69 o
  31   5   6         78.62          6.17        87.53 o
  33   5   6         31.96       -100.01       100.01 o
 -34   6   6       2041.81       2109.11        94.53 o
 -32   6   6        436.81        454.96        76.66 o
 -30   6   6         92.32        101.67        71.71 o
 -28   6   6       5042.40       4961.39        73.93 o
 -26   6   6      11957.36      11654.74        97.53 o
 -24   6   6      11485.37      11374.64        72.33 o
 -22   6   6       1141.63       1207.19        50.05 o
 -20   6   6      10943.77      10778.84        71.05 o
 -18   6   6      16053.85      16039.59        95.63 o
 -16   6   6      39635.95      38973.85       161.57 o
 -14   6   6      11958.21      11936.56       103.02 o
 -12   6   6       4789.89       5083.30        51.58 o
 -10   6   6      77989.52      77456.61       397.09 o
  -8   6   6     110569.21     110572.37       772.21 o
  -6   6   6      58024.86      60465.83       245.87 o
  -4   6   6       1447.77       1717.68        48.54 o
  -2   6   6      59176.08      61615.49       223.96 o
   0   6   6     208011.28     217562.33       917.90 o
   2   6   6     195150.72     207245.53       927.66 o
   4   6   6       3013.36       3510.36        64.99 o
   6   6   6       9590.32       9246.39       130.65 o
   8   6   6      45474.48      45938.86       293.04 o
  10   6   6      81356.02      83300.32       530.56 o
  12   6   6      48910.03      50273.23       461.80 o
  14   6   6        919.58        941.70        41.47 o
  16   6   6      30916.28      31085.13       151.24 o
  18   6   6      29878.97      29269.06       133.75 o
  20   6   6      10147.85      10002.03       108.84 o
  22   6   6       2978.54       3006.18        55.40 o
  24   6   6        515.62        546.27        48.73 o
  26   6   6       6533.56       6624.27       106.79 o
  28   6   6       8253.58       8410.12        83.13 o
  30   6   6        638.95        612.11        83.08 o
  32   6   6          6.26        -58.95        92.54 o
 -33   7   6        419.36        461.70        81.74 o
 -31   7   6        195.13        249.87        81.01 o
 -29   7   6         52.75        -40.00        71.38 o
 -27   7   6       1517.44       1568.67        55.31 o
 -25   7   6       3097.51       3068.00        47.29 o
 -23   7   6       2963.80       2980.90        52.47 o
 -21   7   6        130.83         96.76        34.86 o
 -19   7   6       3898.54       3941.23        43.08 o
 -17   7   6      13351.00      13507.85       121.06 o
 -15   7   6       8283.42       8404.38       116.84 o
 -13   7   6        262.03        288.00        34.40 o
 -11   7   6       4022.11       4094.32        67.77 o
  -9   7   6      23819.05      23343.44       142.54 o
  -7   7   6      16712.57      15655.73       122.71 o
  -5   7   6       1130.41       1002.64        52.36 o
  -3   7   6      13240.16      13514.30       126.28 o
  -1   7   6      28111.72      26090.32       155.13 o
   1   7   6      17945.86      17755.74       140.44 o
   3   7   6        404.04        314.71        49.21 o
   5   7   6        447.99        584.48        50.01 o
   7   7   6       5544.15       5670.20       102.76 o
   9   7   6       7295.58       7020.00       146.48 o
  11   7   6       7985.59       7653.24       121.05 o
  13   7   6       1082.28       1083.39        35.87 o
  15   7   6       3994.18       3924.91        72.56 o
  17   7   6      11715.66      11515.45        92.72 o
  19   7   6       5962.18       5847.06        66.82 o
  21   7   6        443.54        352.52        40.91 o
  23   7   6        331.97        321.87        47.52 o
  25   7   6       4432.41       4439.64        82.90 o
  27   7   6       1881.21       1899.47        79.14 o
  29   7   6        497.74        542.02        77.84 o
  31   7   6         21.34         41.19        92.79 o
  33   7   6        554.95        590.24       103.39 o
 -32   8   6        203.94        203.85        87.21 o
 -30   8   6         31.97         59.09        74.19 o
 -28   8   6       3817.94       3876.75        72.51 o
 -26   8   6      11530.70      11387.43       134.66 o
 -24   8   6       6419.01       6476.34        70.23 o
 -22   8   6         13.44         28.91        37.71 o
 -20   8   6       5278.35       5099.08        47.78 o
 -18   8   6      21562.32      21662.13       138.93 o
 -16   8   6      23157.97      23110.44       127.57 o
 -14   8   6      21541.64      21277.63       130.68 o
 -12   8   6       3899.10       3932.86        42.28 o
 -10   8   6      61475.78      59985.24       275.06 o
  -8   8   6      40830.56      41671.59       238.27 o
  -6   8   6      26019.08      27135.67       269.92 o
  -4   8   6       5625.32       5365.76        72.27 o
  -2   8   6      15425.52      15528.67        89.60 o
   0   8   6     117402.34     117754.09       462.53 o
   2   8   6      99809.19      97764.56       370.72 o
   4   8   6       5213.35       5402.33        96.54 o
   6   8   6       8936.01       8284.17        90.93 o
   8   8   6      21904.59      22752.73       190.84 o
  10   8   6      41088.08      40972.64       274.04 o
  12   8   6      43842.50      44145.92       209.69 o
  14   8   6       1103.15       1184.19        40.37 o
  16   8   6      24001.29      24069.94       128.30 o
  18   8   6      19101.74      18870.42       149.85 o
  20   8   6       5991.20       5714.58        74.57 o
  22   8   6       3553.76       3321.77        46.41 o
  24   8   6        671.18        721.19        54.37 o
  26   8   6       5413.47       5451.01        85.58 o
  28   8   6       7430.62       7359.03       109.45 o
  30   8   6        508.14        379.37        93.44 o
  32   8   6          0.47         29.14       103.91 o
 -31   9   6        170.09        177.77        85.59 o
 -29   9   6        602.87        636.88        79.04 o
 -27   9   6       1135.57       1205.64        60.88 o
 -25   9   6       3528.45       3543.60        59.59 o
 -23   9   6       1775.21       1856.19        48.24 o
 -21   9   6          4.36        -28.30        40.60 o
 -19   9   6       4433.37       4445.71        42.64 o
 -17   9   6       6980.91       6990.28        64.01 o
 -15   9   6       6383.37       6551.08        57.04 o
 -13   9   6        199.54        342.83        35.10 o
 -11   9   6       1947.39       1945.55        46.40 o
  -9   9   6      10911.75      10901.22        92.77 o
  -7   9   6      37513.06      37816.55       211.77 o
  -5   9   6       4285.95       4656.22        83.39 o
  -3   9   6      18506.69      18363.73       151.69 o
  -1   9   6      22655.23      21972.26       169.59 o
   1   9   6      19828.35      19288.34       165.33 o
   3   9   6      23649.26      23790.18       201.41 o
   5   9   6        587.92        538.35        63.67 o
   7   9   6       8400.90       8516.15        83.19 o
   9   9   6      25065.61      25634.82       102.95 o
  11   9   6      13724.24      14294.17        78.31 o
  13   9   6         52.70         80.34        42.03 o
  15   9   6       3979.86       4048.44        71.82 o
  17   9   6       6598.03       6643.98        89.77 o
  19   9   6       7489.78       7556.68        90.69 o
  21   9   6        967.76       1075.30        45.86 o
  23   9   6       1823.44       1808.54        53.02 o
  25   9   6       1304.79       1307.62        67.01 o
  27   9   6       1802.94       2070.78        76.76 o
  29   9   6        710.68        810.95        77.11 o
  31   9   6         54.32         -7.55       105.15 o
 -32  10   6        163.74        211.81        86.34 o
 -30  10   6         83.93         67.40        84.72 o
 -28  10   6       1876.67       1849.38        77.93 o
 -26  10   6       7378.20       7487.16       114.07 o
 -24  10   6       2991.37       2780.91        56.21 o
 -22  10   6         14.58         56.35        45.03 o
 -20  10   6       4081.08       3993.85        52.62 o
 -18  10   6       8756.14       8549.24        89.69 o
 -16  10   6      19640.95      19691.34       122.07 o
 -14  10   6       6928.92       7073.90        49.70 o
 -12  10   6       5886.26       5860.62        67.22 o
 -10  10   6      31400.30      31855.56       136.05 o
  -8  10   6      36259.15      36650.63       152.18 o
  -6  10   6      11921.06      11916.73        88.09 o
  -4  10   6       1095.16       1064.82        28.36 o
  -2  10   6       5277.21       4948.10        69.62 o
   0  10   6      70204.34      72446.23       459.44 o
   2  10   6      52908.70      51997.65       326.56 o
   4  10   6       6263.35       6157.54        91.28 o
   6  10   6       3944.09       4208.98        48.27 o
   8  10   6      25739.96      25485.69       131.02 o
  10  10   6      20516.97      20950.58       119.13 o
  12  10   6      22085.24      21730.80       108.52 o
  14  10   6         26.60          2.79        41.85 o
  16  10   6       5303.73       5239.71        60.56 o
  18  10   6       8671.91       8623.20        66.31 o
  20  10   6       5995.80       5839.98        73.15 o
  22  10   6       2967.84       2818.29        64.05 o
  24  10   6         31.94         99.92        60.56 o
  26  10   6       5408.81       5535.32       117.06 o
  28  10   6       4049.60       4185.17        98.26 o
  30  10   6        720.57        716.15        84.89 o
 -31  11   6        274.75        205.76        88.44 o
 -29  11   6        461.12        443.66        86.10 o
 -27  11   6       1710.99       1793.84        66.16 o
 -25  11   6       3675.82       3731.33        65.53 o
 -23  11   6       2909.36       2864.84        56.05 o
 -21  11   6         86.62        110.67        43.71 o
 -19  11   6       6766.47       6462.23        61.11 o
 -17  11   6      14139.80      14096.58        92.19 o
 -15  11   6       4328.90       4305.45        61.24 o
 -13  11   6         27.12         72.57        40.11 o
 -11  11   6       1198.21       1191.69        35.46 o
  -9  11   6      16555.97      16502.96        98.64 o
  -7  11   6      17971.97      18176.13        89.47 o
  -5  11   6       8142.36       7766.46        62.45 o
  -3  11   6       2685.28       2902.80        52.57 o
  -1  11   6      17881.36      17986.89       157.68 o
   1  11   6      14739.32      14330.25       105.47 o
   3  11   6      12899.51      12915.60       124.96 o
   5  11   6        619.32        683.60        46.74 o
   7  11   6       9250.44       9408.04        82.75 o
   9  11   6      33951.84      34441.35       194.68 o
  11  11   6       3663.80       3549.15        46.34 o
  13  11   6         88.00        139.51        37.66 o
  15  11   6       1703.15       1770.16        43.42 o
  17  11   6       6595.52       6592.23        70.54 o
  19  11   6       8107.46       8051.75        82.83 o
  21  11   6        790.25        787.90        54.27 o
  23  11   6        518.03        536.03        55.70 o
  25  11   6       1767.42       1663.50        74.95 o
  27  11   6       1557.00       1613.67        89.46 o
  29  11   6        904.71        961.79        93.52 o
 -30  12   6        251.81        295.88        92.77 o
 -28  12   6       2131.37       2026.83       100.17 o
 -26  12   6       2925.90       2798.08        69.07 o
 -24  12   6        527.22        516.96        60.61 o
 -22  12   6          3.40        -10.81        50.25 o
 -20  12   6       2499.68       2369.53        60.95 o
 -18  12   6       9805.32       9293.63        61.37 o
 -16  12   6       5233.13       5091.41        73.90 o
 -14  12   6        170.24        229.66        36.36 o
 -12  12   6        434.84        472.49        37.86 o
 -10  12   6      14002.19      13876.98        95.74 o
  -8  12   6      14392.66      14622.56        93.67 o
  -6  12   6      10295.41      10175.54        79.78 o
  -4  12   6       2508.96       2447.73        34.14 o
  -2  12   6       5231.47       5500.46        46.38 o
   0  12   6      26770.55      27197.40       114.90 o
   2  12   6      17626.44      17657.97       115.89 o
   4  12   6       3760.55       3684.04        49.26 o
   6  12   6       5634.58       5787.69        76.40 o
   8  12   6      14180.77      14478.14       106.53 o
  10  12   6      15182.93      14984.92       148.59 o
  12  12   6       4939.86       4795.84        49.17 o
  14  12   6       2492.36       2507.52        40.83 o
  16  12   6       3925.23       3947.75        45.95 o
  18  12   6       9422.39       9313.08       105.59 o
  20  12   6       5024.32       4745.17        64.41 o
  22  12   6        652.46        603.46        61.98 o
  24  12   6        347.97        351.37        64.10 o
  26  12   6       1461.23       1389.70        85.88 o
  28  12   6       1562.22       1537.45       105.43 o
 -29  13   6        127.00        118.86       100.65 o
 -27  13   6       1222.11       1208.91        76.49 o
 -25  13   6       3484.15       3714.45        86.04 o
 -23  13   6       1322.94       1423.06        65.27 o
 -21  13   6         33.47         22.90        49.06 o
 -19  13   6       5721.12       5544.78        86.18 o
 -17  13   6       6407.40       6386.14        69.98 o
 -15  13   6       8080.54       8010.39        72.56 o
 -13  13   6         78.15         90.23        35.70 o
 -11  13   6       5091.51       4918.35        52.70 o
  -9  13   6      10903.62      10780.72       101.57 o
  -7  13   6      26840.01      26650.46       112.09 o
  -5  13   6        775.65        804.08        28.83 o
  -3  13   6       3327.91       3228.31        38.74 o
  -1  13   6      19707.54      19685.56       106.13 o
   1  13   6      14920.63      14823.75       107.75 o
   3  13   6       7155.55       7080.90        85.16 o
   5  13   6        737.78        685.87        35.59 o
   7  13   6      11828.36      11755.88       104.02 o
   9  13   6      20050.53      19669.93       140.63 o
  11  13   6       6153.96       5934.59        87.19 o
  13  13   6        206.14        166.26        35.25 o
  15  13   6       1390.09       1395.40        45.43 o
  17  13   6       4115.30       4167.33        65.01 o
  19  13   6       9749.38       9908.68       127.32 o
  21  13   6       2139.11       2170.91        67.24 o
  23  13   6        719.71        727.91        75.09 o
  25  13   6       2614.23       2825.50        85.96 o
  27  13   6       2536.46       2698.00       115.80 o
  29  13   6        447.45        559.64        92.43 o
 -28  14   6        960.85        914.87       107.28 o
 -26  14   6        788.53        827.84        71.48 o
 -24  14   6        120.88        106.93        70.43 o
 -22  14   6          1.66        -14.91        57.86 o
 -20  14   6       1745.76       1671.92        59.03 o
 -18  14   6       4797.17       4531.75        60.88 o
 -16  14   6       4082.04       3955.89        60.12 o
 -14  14   6        340.18        339.19        37.68 o
 -12  14   6       1607.13       1532.28        41.27 o
 -10  14   6       8235.05       8053.41        67.07 o
  -8  14   6      10954.80      10873.99        78.03 o
  -6  14   6       5784.65       5751.09        51.49 o
  -4  14   6       1509.74       1522.41        34.60 o
  -2  14   6       4167.41       4266.37        56.43 o
   0  14   6       3495.93       3513.77        49.96 o
   2  14   6       4328.75       4254.72        51.54 o
   4  14   6       3306.61       3191.89        51.84 o
   6  14   6        159.84        186.74        37.36 o
   8  14   6       7972.78       8044.40        61.78 o
  10  14   6       8115.11       8264.45        73.21 o
  12  14   6       3623.09       3681.68        43.65 o
  14  14   6       1071.15        997.17        47.02 o
  16  14   6        751.69        807.93        49.68 o
  18  14   6       3802.70       3633.89        64.17 o
  20  14   6       6120.23       5950.91        89.94 o
  22  14   6        101.19         30.68        63.55 o
  24  14   6          1.29         45.96        75.72 o
  26  14   6        313.03        279.28        77.32 o
  28  14   6        784.64        799.34        79.77 o
 -27  15   6       1905.86       1907.03        79.60 o
 -25  15   6       2033.89       2133.36        81.70 o
 -23  15   6        540.00        659.23        73.78 o
 -21  15   6          3.58         50.91        59.96 o
 -19  15   6       2687.80       2736.91        58.20 o
 -17  15   6       6835.04       6718.38        61.75 o
 -15  15   6       2705.97       2798.95        53.26 o
 -13  15   6        668.98        709.22        42.62 o
 -11  15   6       3379.54       3168.44        41.68 o
  -9  15   6      11174.71      10697.81        86.04 o
  -7  15   6       7561.65       7522.42        76.48 o
  -5  15   6       5412.15       5392.08        64.27 o
  -3  15   6       1324.51       1272.62        40.00 o
  -1  15   6      17094.94      17180.84        99.59 o
   1  15   6      17316.75      17275.42        98.90 o
   3  15   6       5952.80       5793.32        75.00 o
   5  15   6        270.99        311.08        32.06 o
   7  15   6       8972.94       8848.56        50.58 o
   9  15   6      16040.47      15733.06        90.46 o
  11  15   6       5236.02       5078.32        61.97 o
  13  15   6        280.23        218.48        44.43 o
  15  15   6       2682.46       2860.15        56.93 o
  17  15   6       6271.25       6418.02        80.82 o
  19  15   6       3656.36       3624.82        65.66 o
  21  15   6        251.77        232.43        65.23 o
  23  15   6        641.21        590.45        75.42 o
  25  15   6       1812.68       1957.61        80.71 o
  27  15   6       1440.78       1455.55        84.46 o
 -26  16   6        357.04        246.82        78.46 o
 -24  16   6        154.14        109.96        79.38 o
 -22  16   6         22.14         -8.24        73.86 o
 -20  16   6        635.25        461.32        68.21 o
 -18  16   6       3109.68       2939.15        68.71 o
 -16  16   6       1384.12       1283.15        50.29 o
 -14  16   6          6.84         51.26        45.55 o
 -12  16   6        406.93        287.78        46.13 o
 -10  16   6        634.36        617.42        43.09 o
  -8  16   6       3903.87       3853.28        43.25 o
  -6  16   6       1696.87       1676.93        37.92 o
  -4  16   6         53.06         14.82        35.74 o
  -2  16   6       1779.54       1766.54        53.13 o
   0  16   6       2803.77       2886.24        46.09 o
   2  16   6       3175.90       3079.16        36.99 o
   4  16   6       3049.01       2960.73        49.03 o
   6  16   6         12.25         28.10        39.34 o
   8  16   6       3157.36       3263.13        46.74 o
  10  16   6       3516.49       3435.75        57.76 o
  12  16   6        452.66        482.26        45.36 o
  14  16   6        919.07        786.33        53.12 o
  16  16   6         62.21         34.68        54.97 o
  18  16   6       1815.21       1814.91        66.26 o
  20  16   6       1308.54       1229.01        67.66 o
  22  16   6        189.49        213.39        70.04 o
  24  16   6         22.30         53.58        80.49 o
 -25  17   6       1657.81       1814.28        82.88 o
 -23  17   6        711.86        634.63        80.71 o
 -21  17   6         85.99         86.80        76.49 o
 -19  17   6       1122.93       1201.18        70.76 o
 -17  17   6       5908.60       5954.82        90.23 o
 -15  17   6       5362.04       5427.77        64.77 o
 -13  17   6         54.92         87.81        50.08 o
 -11  17   6       4786.88       4709.75        71.93 o
  -9  17   6      11335.56      11022.78       107.46 o
  -7  17   6       7796.42       7913.52        60.64 o
  -5  17   6        597.90        689.24        41.85 o
  -3  17   6        904.20        945.02        43.49 o
  -1  17   6       6464.28       6501.14        67.02 o
   1  17   6      10858.66      10832.87        84.31 o
   3  17   6       1700.86       1683.50        50.91 o
   5  17   6        296.07        374.16        36.66 o
   7  17   6       3266.70       3350.21        71.97 o
   9  17   6       9085.65       9128.82        72.20 o
  11  17   6       5479.77       5534.65        71.86 o
  13  17   6        622.26        642.51        51.00 o
  15  17   6       1612.21       1778.25        59.72 o
  17  17   6       4336.30       4432.03        67.70 o
  19  17   6       1934.44       2065.11        75.75 o
  21  17   6        682.59        664.20        75.47 o
  23  17   6         59.99         45.50        79.22 o
 -22  18   6         13.48         13.95        81.77 o
 -20  18   6        510.05        485.56        77.60 o
 -18  18   6        729.80        673.31        71.79 o
 -16  18   6        372.09        380.18        69.44 o
 -14  18   6          9.11         -1.41        62.24 o
 -12  18   6        488.44        457.61        59.98 o
 -10  18   6        191.05        247.81        56.20 o
  -8  18   6       1615.07       1500.17        49.77 o
  -6  18   6        888.23        918.28        43.44 o
  -4  18   6         26.41         42.75        41.88 o
  -2  18   6       1365.17       1343.80        43.03 o
   0  18   6        421.75        439.13        41.52 o
   2  18   6       2015.50       2042.44        44.65 o
   4  18   6        825.92        782.51        44.73 o
   6  18   6         23.88         12.12        43.01 o
   8  18   6        283.16        347.23        48.29 o
  10  18   6        887.04        908.98        54.58 o
  12  18   6       1136.42       1046.66        55.06 o
  14  18   6        388.21        450.81        64.16 o
  16  18   6         34.73         54.56        63.45 o
  18  18   6        822.85        835.75        68.19 o
  20  18   6       1220.62       1199.35       100.05 o
  22  18   6        217.20        210.63        81.26 o
 -21  19   6        127.99         81.38        81.87 o
 -19  19   6       1330.37       1398.55        80.82 o
 -17  19   6       1970.67       1975.20        81.03 o
 -15  19   6       2293.12       2443.53        78.16 o
 -13  19   6        301.48        257.97        70.76 o
 -11  19   6       1636.92       1648.13        72.76 o
  -9  19   6       3643.58       3716.39        86.59 o
  -7  19   6       4348.84       4540.18        62.94 o
  -5  19   6       2090.63       2154.83        59.82 o
  -3  19   6         51.20         30.26        46.28 o
  -1  19   6       5319.11       5376.16        73.82 o
   1  19   6       9016.52       8953.90       115.74 o
   3  19   6       2138.22       2065.31        50.33 o
   5  19   6         95.95        105.83        54.14 o
   7  19   6       3711.62       3922.99        75.58 o
   9  19   6       2934.88       3057.47        57.99 o
  11  19   6       4660.56       4802.97        88.85 o
  13  19   6        193.76        162.64        59.27 o
  15  19   6       1525.59       1666.15        72.45 o
  17  19   6       2109.57       2358.96        74.01 o
  19  19   6       1475.83       1588.02        80.37 o
  21  19   6        365.76        457.24        88.53 o
 -20  20   6         97.11        233.44        87.15 o
 -18  20   6         98.28        177.51        83.78 o
 -16  20   6         47.89         17.59        84.71 o
 -14  20   6         19.53        -80.85        81.97 o
 -12  20   6        143.63          0.10        75.42 o
 -10  20   6        241.92        118.14        63.21 o
  -8  20   6        389.48        376.33        57.23 o
  -6  20   6         75.60        -46.47        55.12 o
  -4  20   6          7.65        -12.45        55.84 o
  -2  20   6        184.14        154.34        53.46 o
   0  20   6        258.52        212.04        48.11 o
   2  20   6        741.31        645.77        56.84 o
   4  20   6        115.16        110.00        56.93 o
   6  20   6          1.48          0.36        58.19 o
   8  20   6        137.84        109.53        60.84 o
  10  20   6        146.64        101.79        64.49 o
  12  20   6        394.90        358.24        64.61 o
  14  20   6         94.18         52.70        70.52 o
  16  20   6         16.14         91.67        76.12 o
  18  20   6         93.84         65.36        76.48 o
 -17  21   6       1772.32       1801.41       113.06 o
 -15  21   6       1124.86       1264.61        95.21 o
 -13  21   6         64.76         31.39        80.88 o
 -11  21   6        835.57        857.18        89.31 o
  -9  21   6       2806.26       2794.19        91.04 o
  -7  21   6       1717.87       1671.24        66.68 o
  -5  21   6        535.37        491.12        56.27 o
  -3  21   6        319.79        285.57        55.57 o
  -1  21   6       2819.75       2895.84        74.75 o
   1  21   6       4725.53       4820.71        85.43 o
   3  21   6        920.86        936.59        68.17 o
   5  21   6         82.94         86.65        69.27 o
   7  21   6        540.31        603.29        69.80 o
   9  21   6       1954.20       2019.25        65.90 o
  11  21   6       2524.62       2551.13        72.14 o
  13  21   6         97.10        107.90        70.56 o
  15  21   6        324.36        307.46        79.82 o
  17  21   6       1305.60       1438.18        82.87 o
 -14  22   6          1.23        112.03       108.66 o
 -12  22   6         47.77         90.42        89.05 o
 -10  22   6        264.31        115.08       102.58 o
  -8  22   6          2.63        -11.13        76.90 o
  -6  22   6         78.61        118.41        76.06 o
  -4  22   6         13.04         -6.61        65.24 o
  -2  22   6          4.78         87.03        64.63 o
   0  22   6        249.50        221.60        66.89 o
   2  22   6        216.71        166.05        73.27 o
   4  22   6          9.38         31.52        72.75 o
   6  22   6         34.38         17.72        72.83 o
   8  22   6         43.08         74.09        73.04 o
  10  22   6         52.34         -5.00        70.29 o
  12  22   6        219.32        103.89        70.00 o
  14  22   6         73.88         -3.55        81.75 o
 -11  23   6        399.62        426.70        91.37 o
  -9  23   6       1462.79       1400.78        84.09 o
  -7  23   6       1196.35       1230.11       102.66 o
  -5  23   6        126.57        153.31        83.33 o
  -3  23   6        281.17        278.19        67.48 o
  -1  23   6       1046.04       1063.92        72.85 o
   1  23   6       1683.57       1623.86        81.89 o
   3  23   6        707.95        677.88        76.33 o
   5  23   6         53.79        140.62        71.63 o
   7  23   6        623.48        623.42        70.82 o
   9  23   6       1834.50       1855.42        72.92 o
  -4  24   6         24.23        -86.15        86.15 o
  -2  24   6         37.28         86.96        79.80 o
   0  24   6         61.75        124.84        74.57 o
   2  24   6         11.26         72.39        76.20 o
   4  24   6          3.78        -72.87        75.96 o
 -35   1   7        393.22        379.29        87.66 o
 -33   1   7       4325.48       4483.03       125.77 o
 -31   1   7       7851.52       7998.85        97.88 o
 -29   1   7       1262.36       1248.09        70.45 o
 -27   1   7        744.92        756.59        53.57 o
 -25   1   7      14172.77      14332.94        97.89 o
 -23   1   7      17772.36      17525.92       117.86 o
 -21   1   7      35190.73      34749.44       182.36 o
 -19   1   7       2074.78       1978.15        37.31 o
 -17   1   7      20345.69      21260.06       131.87 o
 -15   1   7      80404.05      78634.40       338.32 o
 -13   1   7      86456.19      86943.63       312.58 o
 -11   1   7      24575.92      25265.39       115.81 o
  -9   1   7       9385.01      10160.02        71.62 o
  -7   1   7     209526.31     219537.05       616.28 o
  -5   1   7     258095.34     272606.56       790.35 o
  -3   1   7     112753.44     122363.00       422.50 o
  -1   1   7        923.97       1088.70        26.37 o
   1   1   7     176100.53     186985.50       601.78 o
   3   1   7     212222.75     221903.30       856.68 o
   5   1   7     248311.80     258186.17       838.26 o
   7   1   7      18132.26      18657.24       104.73 o
   9   1   7      38196.39      37737.47       223.93 o
  11   1   7      80826.60      80701.20       387.11 o
  13   1   7      70922.32      72516.41       414.64 o
  15   1   7      30692.54      32274.71       268.25 o
  17   1   7        273.99        372.54        38.89 o
  19   1   7      28505.39      28059.58       158.12 o
  21   1   7      40071.16      38982.30       200.83 o
  23   1   7      11642.73      11557.15        70.67 o
  25   1   7       2240.19       2220.50        45.56 o
  27   1   7       2677.70       2730.30        61.01 o
  29   1   7       5260.56       5281.92        92.50 o
  31   1   7       6488.52       6446.63        86.74 o
  33   1   7        809.40        739.39        79.70 o
 -34   2   7         55.06         50.41        84.14 o
 -32   2   7         45.34        104.81        86.38 o
 -30   2   7        216.18        204.70        70.23 o
 -28   2   7        279.54        326.10        63.41 o
 -26   2   7       1420.79       1359.03        44.49 o
 -24   2   7        389.65        285.45        38.42 o
 -22   2   7         26.06         18.25        30.87 o
 -20   2   7         83.18         63.21        36.01 o
 -18   2   7        431.50        492.33        31.07 o
 -16   2   7        251.24        223.87        35.63 o
 -14   2   7       3353.05       3594.15        50.29 o
 -12   2   7        270.43        301.40        40.88 o
 -10   2   7       2004.31       2115.51        48.58 o
  -8   2   7       1348.20       1469.73        41.04 o
  -6   2   7        214.20        267.05        31.63 o
  -4   2   7       5062.83       4658.28        66.09 o
  -2   2   7      38850.11      41819.65       239.99 o
   0   2   7        316.60        441.56        25.97 o
   2   2   7       4261.93       4728.76        49.24 o
   4   2   7       4654.49       4448.72        50.92 o
   6   2   7        845.10        883.61        34.18 o
   8   2   7          0.52         22.38        30.33 o
  10   2   7        363.60        259.60        43.90 o
  12   2   7      22335.56      22050.34       146.04 o
  14   2   7        208.93        253.69        48.80 o
  16   2   7        677.29        701.74        49.11 o
  18   2   7       2264.04       2186.73        52.07 o
  20   2   7        345.13        360.05        58.64 o
  22   2   7        991.87        878.51        38.13 o
  24   2   7        262.74        246.28        40.92 o
  26   2   7        270.57        248.37        48.58 o
  28   2   7        199.37        209.15        61.29 o
  30   2   7         90.09        109.65        73.39 o
  32   2   7          5.70         39.20        83.56 o
  34   2   7         33.15         30.97        83.29 o
 -33   3   7       3821.22       4030.39       146.94 o
 -31   3   7       7496.61       7705.65       113.35 o
 -29   3   7       3195.18       3217.93        95.79 o
 -27   3   7        489.80        551.76        50.95 o
 -25   3   7       9840.66       9600.12        77.53 o
 -23   3   7      30922.43      30400.44       187.19 o
 -21   3   7      20081.97      19710.44       105.75 o
 -19   3   7        144.72        166.56        32.82 o
 -17   3   7      20376.76      21010.16       124.63 o
 -15   3   7      89142.90      88792.97       310.19 o
 -13   3   7      44273.73      45738.93       187.70 o
 -11   3   7      21262.05      21602.19       205.94 o
  -9   3   7       4127.79       4012.04        59.97 o
  -7   3   7     110626.83     113459.61       547.34 o
  -5   3   7     196408.34     199322.89       792.78 o
  -3   3   7     174802.78     186135.83       561.27 o
  -1   3   7       2117.26       2352.29        43.19 o
   1   3   7      65286.12      69168.90       364.21 o
   3   3   7     245420.16     257102.89       953.23 o
   5   3   7     113818.45     110153.81       531.35 o
   7   3   7      14651.73      14782.39       105.70 o
   9   3   7      12796.93      12532.25       144.23 o
  11   3   7      78510.52      78671.83       527.52 o
  13   3   7      77825.13      78072.72       367.05 o
  15   3   7      35164.41      35037.61       295.84 o
  17   3   7        239.74        277.42        49.01 o
  19   3   7      18044.19      17884.32       139.04 o
  21   3   7      25211.79      24222.22       163.56 o
  23   3   7      14683.31      14257.88        88.68 o
  25   3   7       1777.31       1802.60        48.88 o
  27   3   7       1310.96       1233.32        59.77 o
  29   3   7       4743.40       4610.54        68.96 o
  31   3   7       4850.07       4965.93        92.74 o
  33   3   7        857.76        946.45        88.17 o
 -34   4   7          5.74        -25.62        88.47 o
 -32   4   7         48.78        197.15        80.80 o
 -30   4   7        535.66        491.92        89.40 o
 -28   4   7       1011.73        988.05        76.54 o
 -26   4   7        937.29        932.33        49.26 o
 -24   4   7       2613.46       2547.18        43.83 o
 -22   4   7        644.60        606.96        37.94 o
 -20   4   7       1035.76       1086.02        39.19 o
 -18   4   7       3173.97       3033.74        66.11 o
 -16   4   7       1797.86       1545.99        35.78 o
 -14   4   7      15306.63      15492.33       130.24 o
 -12   4   7       7655.34       7426.48       100.78 o
 -10   4   7       4119.45       4514.30        65.14 o
  -8   4   7       6834.58       7034.78        80.18 o
  -6   4   7      10664.54      10546.15        89.45 o
  -4   4   7       2929.58       2412.15        43.94 o
  -2   4   7      17184.41      19139.67       106.84 o
   0   4   7      10127.14      10055.31        74.58 o
   2   4   7      59369.66      66655.26       335.09 o
   4   4   7       5847.50       6557.30        73.29 o
   6   4   7       1761.27       2133.21        61.71 o
   8   4   7        303.64        275.44        59.53 o
  10   4   7        192.33        212.74        47.22 o
  12   4   7       4234.70       4335.95        80.74 o
  14   4   7        413.62        485.62        45.04 o
  16   4   7        288.09        328.83        56.53 o
  18   4   7         62.75        109.26        57.70 o
  20   4   7        714.48        730.12        37.64 o
  22   4   7       6971.34       6948.47        77.04 o
  24   4   7       2805.33       2797.52        46.66 o
  26   4   7       1300.38       1226.47        55.39 o
  28   4   7       2944.83       3082.09        66.61 o
  30   4   7         39.46        -12.20        70.94 o
  32   4   7         27.06        -58.02        81.31 o
 -33   5   7       2681.52       2726.08       106.47 o
 -31   5   7       3587.24       3517.24        90.98 o
 -29   5   7       2088.16       1967.19        71.25 o
 -27   5   7        508.16        583.68        52.38 o
 -25   5   7       7522.23       7199.11        88.70 o
 -23   5   7      14274.86      13762.81        90.16 o
 -21   5   7      13771.35      13420.12       104.56 o
 -19   5   7       3031.80       3016.64        52.05 o
 -17   5   7       9608.87       9475.58        88.80 o
 -15   5   7      47386.54      48730.86       209.03 o
 -13   5   7     128737.12     129039.74       505.86 o
 -11   5   7      24530.40      24136.77       148.97 o
  -9   5   7      11750.23      11997.57       114.61 o
  -7   5   7      83193.22      80945.43       398.65 o
  -5   5   7     142518.58     145191.70       470.14 o
  -3   5   7      72984.26      75265.55       358.18 o
  -1   5   7        917.35       1410.28        41.46 o
   1   5   7      50381.21      50896.14       300.57 o
   3   5   7     135998.88     144068.09      1111.58 o
   5   5   7      83097.29      86463.00       489.74 o
   7   5   7      22549.82      23691.51       207.42 o
   9   5   7       1532.91       1602.68        80.86 o
  11   5   7      55771.49      55950.80       338.76 o
  13   5   7      96758.23      96397.62       315.05 o
  15   5   7      17106.92      17144.89       165.30 o
  17   5   7        343.90        434.38        38.01 o
  19   5   7       6925.96       6721.23       113.65 o
  21   5   7      16991.17      16738.18        87.79 o
  23   5   7      16683.70      16387.56       122.12 o
  25   5   7       2228.54       2236.04        63.49 o
  27   5   7       1244.94       1237.66        65.88 o
  29   5   7       8410.07       8828.37        96.60 o
  31   5   7       3281.28       3529.72        91.82 o
  33   5   7        897.43        998.52       104.57 o
 -34   6   7        188.92        213.77        91.49 o
 -32   6   7        552.12        583.52        77.06 o
 -30   6   7       1630.95       1709.45        79.67 o
 -28   6   7        574.00        577.47        80.63 o
 -26   6   7        819.21        785.18        52.62 o
 -24   6   7       3416.74       3275.71        64.73 o
 -22   6   7       3529.88       3529.62        41.15 o
 -20   6   7        137.23        175.60        34.09 o
 -18   6   7        139.41        135.61        36.51 o
 -16   6   7       1801.93       1936.07        35.83 o
 -14   6   7       7857.10       7703.35        67.97 o
 -12   6   7       2657.57       2900.05        42.17 o
 -10   6   7         79.14        117.86        71.08 o
  -8   6   7        135.25        149.20        48.70 o
  -6   6   7       1286.12       1065.33        55.71 o
  -4   6   7      36766.23      37713.78       244.25 o
  -2   6   7      24169.79      25048.73       167.12 o
   0   6   7       3578.09       4011.26        64.31 o
   2   6   7      17309.26      17054.33       117.83 o
   4   6   7      38705.19      37653.77       285.35 o
   6   6   7      13602.37      12781.93       148.59 o
   8   6   7       1138.21        893.86        76.81 o
  10   6   7       5826.32       6043.28       117.25 o
  12   6   7      44738.23      44161.50       156.30 o
  14   6   7       2644.73       2630.72        48.73 o
  16   6   7       1351.67       1318.94        41.22 o
  18   6   7       2757.69       2811.52        47.36 o
  20   6   7       1741.20       1725.55        44.06 o
  22   6   7       2179.78       2242.26        48.34 o
  24   6   7         89.69         40.90        47.84 o
  26   6   7        471.95        498.29        58.44 o
  28   6   7        525.89        614.07        71.85 o
  30   6   7        266.56        243.58        84.07 o
  32   6   7        165.12        238.01        91.59 o
 -33   7   7       2623.88       2560.10        97.77 o
 -31   7   7       3073.49       3148.10        85.25 o
 -29   7   7       2004.19       1964.71        75.81 o
 -27   7   7        585.42        622.14        54.41 o
 -25   7   7       7703.86       7465.61        77.72 o
 -23   7   7      21901.09      21137.45       133.32 o
 -21   7   7       4123.79       3979.31        42.42 o
 -19   7   7         12.44         62.26        36.40 o
 -17   7   7       9797.26       9666.53        78.97 o
 -15   7   7      43133.45      43348.09       189.68 o
 -13   7   7      48821.18      49392.54       261.82 o
 -11   7   7       1938.67       2119.88        38.33 o
  -9   7   7       7599.58       8384.39        97.99 o
  -7   7   7      21796.75      22566.98       167.07 o
  -5   7   7      55188.71      56159.96       306.46 o
  -3   7   7      70657.58      71000.14       377.07 o
  -1   7   7       3326.61       3351.69        61.42 o
   1   7   7      67963.91      68460.41       377.76 o
   3   7   7     123168.17     124842.33       570.93 o
   5   7   7      61878.77      63645.43       449.79 o
   7   7   7      19221.11      19433.46       186.35 o
   9   7   7        293.47        503.32        55.63 o
  11   7   7      55402.43      56025.01       228.97 o
  13   7   7     114873.92     114395.62       553.87 o
  15   7   7       9749.60       9505.60        97.86 o
  17   7   7       1463.02       1471.63        45.94 o
  19   7   7       8392.20       8194.74        82.77 o
  21   7   7       6858.45       6694.11        52.87 o
  23   7   7       9826.82       9687.90        64.52 o
  25   7   7       1284.85       1300.13        56.87 o
  27   7   7        763.34        677.93        64.48 o
  29   7   7       3427.41       3490.65       116.02 o
  31   7   7       2968.96       3251.62        93.92 o
 -32   8   7        776.53        806.28        83.37 o
 -30   8   7        754.64        746.41        80.79 o
 -28   8   7        454.23        517.37        61.75 o
 -26   8   7         55.93         78.53        49.30 o
 -24   8   7        771.13        838.58        45.37 o
 -22   8   7       5301.36       5336.53        47.21 o
 -20   8   7       4275.93       4284.35        45.77 o
 -18   8   7        102.54        102.21        37.51 o
 -16   8   7       4309.84       4434.76        66.61 o
 -14   8   7      28575.30      28850.10       198.44 o
 -12   8   7      24922.64      24435.28       155.94 o
 -10   8   7        302.44        376.08        30.80 o
  -8   8   7      17100.10      16182.51       157.58 o
  -6   8   7      44740.78      43070.40       266.76 o
  -4   8   7      16237.97      15561.79       157.67 o
  -2   8   7        112.01        118.06        43.07 o
   0   8   7       5349.10       5652.25        78.58 o
   2   8   7       6894.27       6334.80        91.36 o
   4   8   7       7557.73       7103.04        94.28 o
   6   8   7       9163.03       8792.33        98.11 o
   8   8   7         13.09         74.82        41.42 o
  10   8   7      12487.29      12371.49        77.59 o
  12   8   7      12979.73      13076.03        73.21 o
  14   8   7       5231.94       5568.00        80.98 o
  16   8   7         59.16         93.81        44.38 o
  18   8   7        701.12        671.36        38.12 o
  20   8   7       5428.16       5464.76        62.73 o
  22   8   7       3721.79       3885.09        58.20 o
  24   8   7        771.84        707.41        55.46 o
  26   8   7        172.78        209.75        63.46 o
  28   8   7       1513.22       1582.70        71.53 o
  30   8   7       1843.66       1897.70        95.38 o
  32   8   7        354.24        299.66        95.70 o
 -31   9   7       1217.05       1206.34        86.86 o
 -29   9   7        961.22       1076.20        75.59 o
 -27   9   7        165.00        187.73        54.29 o
 -25   9   7       5037.40       4933.69        63.48 o
 -23   9   7      11498.39      11179.61        91.01 o
 -21   9   7       3786.08       3595.19        58.49 o
 -19   9   7        289.16        299.67        34.68 o
 -17   9   7       5017.49       4943.81        55.86 o
 -15   9   7      31259.88      31255.23       163.44 o
 -13   9   7      48814.67      48377.62       257.62 o
 -11   9   7       5784.59       5784.96        42.68 o
  -9   9   7      12987.05      13198.32        69.20 o
  -7   9   7      26867.65      26794.11       205.31 o
  -5   9   7      49602.95      50267.19       320.66 o
  -3   9   7      55166.32      54672.50       429.10 o
  -1   9   7        958.56       1197.81        48.89 o
   1   9   7      59476.46      60258.04       325.68 o
   3   9   7      62711.48      64743.72       405.81 o
   5   9   7       7678.13       8207.49       112.51 o
   7   9   7       3680.21       3915.27        80.96 o
   9   9   7         95.21        169.55        29.44 o
  11   9   7      23241.71      23239.81       183.87 o
  13   9   7      30386.96      30513.34       137.82 o
  15   9   7      17701.02      17309.30        91.28 o
  17   9   7         54.10         77.70        37.56 o
  19   9   7       2662.14       2552.51        49.61 o
  21   9   7      11268.07      11301.63       116.57 o
  23   9   7      14765.62      14668.46       128.00 o
  25   9   7        669.08        622.11        61.61 o
  27   9   7        876.56        865.96        72.35 o
  29   9   7       4762.35       5029.23       121.99 o
  31   9   7       1139.93       1034.18       106.37 o
 -32  10   7       1530.12       1631.06        90.55 o
 -30  10   7       1263.19       1388.25        88.08 o
 -28  10   7        150.61        145.22        70.22 o
 -26  10   7         23.38         94.08        60.20 o
 -24  10   7       3373.17       3565.46        57.64 o
 -22  10   7       7254.11       7526.47       102.25 o
 -20  10   7       2563.76       2553.09        43.69 o
 -18  10   7       4531.50       4344.65        44.54 o
 -16  10   7       8678.78       8396.72        65.80 o
 -14  10   7       7011.64       7070.48        56.25 o
 -12  10   7       3019.72       3082.60        46.56 o
 -10  10   7       3673.89       3787.83        48.39 o
  -8  10   7       1263.10       1128.01        36.50 o
  -6  10   7      35853.67      35897.97       230.62 o
  -4  10   7      20902.03      21200.24       195.55 o
  -2  10   7       1892.45       1836.10        42.54 o
   0  10   7       4979.18       4981.21        62.97 o
   2  10   7      18148.38      17549.40       142.61 o
   4  10   7      51148.46      50604.30       313.85 o
   6  10   7      12437.44      11354.92        87.22 o
   8  10   7       4141.92       3972.10        53.14 o
  10  10   7      15529.14      15761.54       105.01 o
  12  10   7      13229.38      12945.64        85.25 o
  14  10   7       9715.58       9379.82       112.42 o
  16  10   7        804.81        839.03        39.74 o
  18  10   7       3544.18       3597.34        47.68 o
  20  10   7      10915.93      11019.34        95.64 o
  22  10   7       1836.43       1800.92        52.71 o
  24  10   7         42.93         90.19        59.41 o
  26  10   7        389.76        470.58        78.51 o
  28  10   7        594.31        660.81        95.28 o
  30  10   7       1789.75       2086.09       107.47 o
 -31  11   7       1533.59       1461.73        95.75 o
 -29  11   7        459.30        449.92        87.82 o
 -27  11   7        627.46        585.76        67.25 o
 -25  11   7       4400.46       4264.61        68.58 o
 -23  11   7       6224.53       6179.65        80.84 o
 -21  11   7       1564.98       1508.96        47.59 o
 -19  11   7          0.45          1.05        36.92 o
 -17  11   7       4558.59       4314.88        52.78 o
 -15  11   7      12270.43      11832.12        73.39 o
 -13  11   7      10008.96       9859.21        87.36 o
 -11  11   7       4210.57       4202.44        40.71 o
  -9  11   7       6920.44       6775.45        61.53 o
  -7  11   7       5743.46       5692.94        40.01 o
  -5  11   7      28851.07      28970.68       148.86 o
  -3  11   7      30872.22      30834.78       196.67 o
  -1  11   7       4474.14       4512.75        57.95 o
   1  11   7      16648.35      16648.75        99.87 o
   3  11   7      45757.66      45904.82       189.27 o
   5  11   7      23417.26      23661.27       155.26 o
   7  11   7       6217.32       6185.80        63.20 o
   9  11   7       1614.95       1718.17        48.14 o
  11  11   7      19283.00      19320.40       122.60 o
  13  11   7      22076.96      21708.93       170.63 o
  15  11   7       6288.42       6032.89        49.39 o
  17  11   7        128.40        171.23        44.26 o
  19  11   7       2275.28       2278.22        52.53 o
  21  11   7       5624.27       5551.13        63.28 o
  23  11   7       3284.69       3164.62        59.90 o
  25  11   7       1027.96        998.92        79.31 o
  27  11   7         32.94         83.99        87.96 o
  29  11   7        754.31        681.53        92.88 o
 -30  12   7        831.91        965.40       107.62 o
 -28  12   7         46.05         59.74        76.30 o
 -26  12   7         73.34        129.55        65.61 o
 -24  12   7       1940.66       2020.49        62.08 o
 -22  12   7       7138.96       7275.33        78.31 o
 -20  12   7       4638.38       4764.39        57.74 o
 -18  12   7        652.26        658.40        42.05 o
 -16  12   7       9506.96       9460.38        73.02 o
 -14  12   7       8110.00       7881.71        78.11 o
 -12  12   7      10368.30      10307.12        83.27 o
 -10  12   7       4938.04       5019.64        45.35 o
  -8  12   7       5459.84       5466.19        49.94 o
  -6  12   7      34389.91      34099.50       177.63 o
  -4  12   7      26557.46      26556.60       157.26 o
  -2  12   7        703.24        764.65        29.44 o
   0  12   7       1499.66       1484.40        44.18 o
   2  12   7      16775.81      16861.13       136.43 o
   4  12   7      38087.93      37855.31       202.15 o
   6  12   7       3948.94       4081.95        66.41 o
   8  12   7       3676.13       3840.99        71.93 o
  10  12   7      10841.61      10761.87       106.93 o
  12  12   7       2925.46       2872.09        47.54 o
  14  12   7       8687.58       8314.40        96.68 o
  16  12   7       1354.34       1199.25        43.32 o
  18  12   7       1717.02       1748.58        53.57 o
  20  12   7      10555.39      10843.36       109.99 o
  22  12   7       2821.90       2847.91        64.74 o
  24  12   7         38.87          0.65        74.92 o
  26  12   7        190.17        137.49        85.15 o
  28  12   7       1391.51       1300.44        94.19 o
 -29  13   7         13.10         68.34        98.75 o
 -27  13   7        144.56         66.57        73.11 o
 -25  13   7       1983.71       1886.48        72.63 o
 -23  13   7       2539.79       2521.63        65.14 o
 -21  13   7       3292.11       3317.83        73.85 o
 -19  13   7        624.07        686.72        48.16 o
 -17  13   7       1577.54       1497.71        42.85 o
 -15  13   7      11805.49      11475.19        80.44 o
 -13  13   7       9879.18       9636.45        71.75 o
 -11  13   7       2456.83       2576.36        40.13 o
  -9  13   7       1107.81       1074.28        35.73 o
  -7  13   7      22296.12      22125.48        82.08 o
  -5  13   7      15150.43      14900.30       121.14 o
  -3  13   7       1495.31       1497.58        34.81 o
  -1  13   7        238.41        237.88        33.12 o
   1  13   7       3720.72       3871.00        46.98 o
   3  13   7       7973.03       7797.68        94.10 o
   5  13   7      13711.12      13676.20       144.46 o
   7  13   7       3293.20       3102.17        54.89 o
   9  13   7         25.33         49.25        35.79 o
  11  13   7       4244.07       4285.56        54.80 o
  13  13   7       4031.32       3989.44        57.82 o
  15  13   7       5770.85       5429.85        87.18 o
  17  13   7        373.40        299.68        49.14 o
  19  13   7       1152.42       1222.39        58.78 o
  21  13   7       2752.46       2736.43        72.18 o
  23  13   7       2784.62       2758.82        73.21 o
  25  13   7       1175.07       1003.12        85.23 o
  27  13   7         12.23        -57.56        86.18 o
 -28  14   7        171.59        248.74        80.53 o
 -26  14   7        252.99        245.34        76.15 o
 -24  14   7       2500.95       2550.94        76.68 o
 -22  14   7       3020.48       3022.46        73.00 o
 -20  14   7       3003.65       3053.99        59.01 o
 -18  14   7        175.17        118.16        45.60 o
 -16  14   7       4901.26       4723.39        51.84 o
 -14  14   7       7201.10       7054.03        72.46 o
 -12  14   7       5334.41       5464.11        49.52 o
 -10  14   7       1610.44       1659.66        37.60 o
  -8  14   7       8784.68       8538.56        67.00 o
  -6  14   7      19756.37      19558.62       122.97 o
  -4  14   7       9136.08       8987.49        85.10 o
  -2  14   7       1760.68       1724.02        38.18 o
   0  14   7        364.66        415.47        33.15 o
   2  14   7       8064.89       8215.58        56.56 o
   4  14   7      21224.14      21360.64       168.03 o
   6  14   7       9773.49       9614.93       112.47 o
   8  14   7        433.09        451.66        38.44 o
  10  14   7      13940.34      14053.82       100.57 o
  12  14   7       5890.42       5942.32        66.86 o
  14  14   7       6485.56       6224.09        73.79 o
  16  14   7       1561.78       1494.20        54.38 o
  18  14   7       2933.72       2933.57        59.15 o
  20  14   7       4226.15       4428.87        88.41 o
  22  14   7       2478.63       2485.33        69.12 o
  24  14   7        304.60        339.06        74.88 o
  26  14   7         38.07        -79.50        79.50 o
 -27  15   7        398.82        310.23        83.56 o
 -25  15   7        901.46        818.93        95.47 o
 -23  15   7        528.80        511.95        75.71 o
 -21  15   7       1353.44       1379.81        64.62 o
 -19  15   7         63.55         22.54        55.51 o
 -17  15   7       1896.38       1809.00        51.06 o
 -15  15   7       1790.51       1716.35        46.12 o
 -13  15   7        689.03        737.16        41.53 o
 -11  15   7       1366.19       1335.91        42.06 o
  -9  15   7        227.51        176.66        36.02 o
  -7  15   7       6207.37       6022.59        57.64 o
  -5  15   7       9608.75       9439.12        89.39 o
  -3  15   7       2525.87       2419.99        38.41 o
  -1  15   7         20.50          0.27        33.87 o
   1  15   7        236.87        248.74        31.39 o
   3  15   7       7858.98       7963.06        90.04 o
   5  15   7      13382.46      13012.23        80.25 o
   7  15   7       1881.26       1895.03        43.40 o
   9  15   7       2122.96       2165.38        55.32 o
  11  15   7       1807.86       1823.23        57.54 o
  13  15   7       3117.13       2985.76        49.59 o
  15  15   7       3467.42       3456.56        55.70 o
  17  15   7        321.85        328.34        54.69 o
  19  15   7        289.04        357.09        60.20 o
  21  15   7       1784.48       1861.47        79.56 o
  23  15   7        890.57        911.67        76.05 o
  25  15   7        867.53        868.08        80.71 o
 -26  16   7        184.88        194.51        80.09 o
 -24  16   7       2180.73       2254.29       123.29 o
 -22  16   7       3085.61       3270.83        95.69 o
 -20  16   7       1130.97       1224.43        71.19 o
 -18  16   7         17.50         27.80        50.98 o
 -16  16   7       3018.84       2983.19        57.00 o
 -14  16   7       8146.29       8036.15        78.42 o
 -12  16   7       4875.08       4956.68        63.89 o
 -10  16   7        189.58        240.24        39.45 o
  -8  16   7       2559.12       2500.53        47.08 o
  -6  16   7      10075.90       9919.49        88.48 o
  -4  16   7      11089.71      10906.79        71.20 o
  -2  16   7       2393.59       2374.84        39.80 o
   0  16   7        318.42        328.10        33.20 o
   2  16   7       8161.91       7959.79        68.44 o
   4  16   7       9124.91       9076.72        91.77 o
   6  16   7       4940.79       4876.49        60.24 o
   8  16   7         16.16         60.32        42.31 o
  10  16   7       2904.24       3045.67        49.53 o
  12  16   7       8445.19       8582.59        78.26 o
  14  16   7       3470.30       3426.20        59.31 o
  16  16   7        138.83        123.77        54.63 o
  18  16   7        909.86        953.11        61.59 o
  20  16   7       4364.52       4575.51        74.14 o
  22  16   7       2601.90       2861.53        91.83 o
  24  16   7        610.08        692.18        80.54 o
 -25  17   7        244.29        186.04        80.91 o
 -23  17   7        486.25        366.73        81.17 o
 -21  17   7        344.66        336.48        77.48 o
 -19  17   7         86.66         93.41        66.68 o
 -17  17   7       1444.13       1381.67        56.89 o
 -15  17   7       2034.47       1940.77        56.10 o
 -13  17   7        623.49        565.89        49.94 o
 -11  17   7         10.86         24.73        48.96 o
  -9  17   7        123.65        144.81        41.84 o
  -7  17   7       2617.57       2508.46        52.33 o
  -5  17   7       3838.71       3741.03        54.88 o
  -3  17   7       1287.95       1296.16        48.21 o
  -1  17   7        216.23        157.78        37.82 o
   1  17   7         30.93         55.06        37.04 o
   3  17   7       2183.74       2208.42        44.44 o
   5  17   7       2484.57       2417.58        52.11 o
   7  17   7        126.59        123.04        44.88 o
   9  17   7         23.27          8.84        49.32 o
  11  17   7        447.03        466.35        51.16 o
  13  17   7       1424.04       1458.85        56.40 o
  15  17   7       1207.53       1165.44        63.48 o
  17  17   7        254.46        206.07        62.34 o
  19  17   7        256.57        282.67        69.66 o
  21  17   7        587.26        535.20        74.79 o
  23  17   7        383.80        286.80        81.15 o
 -22  18   7       1069.61       1261.83        83.70 o
 -20  18   7        597.40        607.58        80.06 o
 -18  18   7         13.83         87.84        70.20 o
 -16  18   7       1070.48       1066.78        68.77 o
 -14  18   7       4226.14       4212.24        94.68 o
 -12  18   7       4128.79       4314.07        85.00 o
 -10  18   7        179.87        204.51        52.47 o
  -8  18   7       2548.90       2587.27        57.23 o
  -6  18   7       4354.51       4326.40        57.35 o
  -4  18   7       6159.93       6059.79        64.94 o
  -2  18   7       2216.67       2200.76        46.71 o
   0  18   7       1692.75       1713.89        44.52 o
   2  18   7       7581.53       7642.05        62.78 o
   4  18   7       6593.86       6597.69        68.40 o
   6  18   7       4335.02       4413.23        61.36 o
   8  18   7        105.89        157.87        51.11 o
  10  18   7       3795.61       4048.31        71.27 o
  12  18   7       6867.00       6927.80        82.22 o
  14  18   7       2136.20       2207.67        63.90 o
  16  18   7         65.46         66.71        64.15 o
  18  18   7        673.14        721.38        68.82 o
  20  18   7       1080.60       1202.41        76.21 o
  22  18   7       2697.19       2766.97        97.92 o
 -21  19   7          3.35        -12.62        81.82 o
 -19  19   7         23.06          4.15        92.91 o
 -17  19   7        338.44        214.42        78.22 o
 -15  19   7        419.22        384.36        70.11 o
 -13  19   7        457.27        438.40        69.41 o
 -11  19   7          1.44        -24.89        67.13 o
  -9  19   7        136.85        105.98        57.01 o
  -7  19   7        327.36        223.47        52.07 o
  -5  19   7        344.19        393.99        49.00 o
  -3  19   7        339.60        295.12        48.30 o
  -1  19   7          5.72        -26.56        44.35 o
   1  19   7        398.84        371.93        48.14 o
   3  19   7        563.76        506.02        48.88 o
   5  19   7        374.28        328.70        54.49 o
   7  19   7       1630.53       1635.61        73.54 o
   9  19   7         12.83          0.82        54.41 o
  11  19   7          8.53        -11.53        56.01 o
  13  19   7        858.58        753.43        64.45 o
  15  19   7        806.97        776.92        71.36 o
  17  19   7        245.04        282.17        79.13 o
  19  19   7          6.44         75.60        75.92 o
  21  19   7         76.31        160.33        86.10 o
 -18  20   7         49.07         32.54        80.80 o
 -16  20   7       1802.47       1854.92        77.53 o
 -14  20   7       3756.12       3939.17        90.36 o
 -12  20   7       1476.60       1633.42        75.78 o
 -10  20   7         13.04         39.41        62.67 o
  -8  20   7       1251.59       1255.33        59.34 o
  -6  20   7       3066.06       3233.50        62.55 o
  -4  20   7       4513.41       4631.40        73.05 o
  -2  20   7        756.01        807.31        52.83 o
   0  20   7        452.26        380.93        53.52 o
   2  20   7       3979.04       4072.69        75.81 o
   4  20   7       2738.02       2819.72        66.94 o
   6  20   7       1037.00        983.19        64.89 o
   8  20   7        184.12        199.43        60.76 o
  10  20   7       1267.47       1477.27        67.71 o
  12  20   7       5016.03       5306.06        73.52 o
  14  20   7       1660.82       1679.48        73.21 o
  16  20   7         12.09        -74.09        74.09 o
  18  20   7        408.55        431.76        77.19 o
 -17  21   7         72.64        -22.82        92.36 o
 -15  21   7        145.12        104.49        81.79 o
 -13  21   7        101.69         74.12        73.68 o
 -11  21   7        182.41        220.77        71.15 o
  -9  21   7         28.70        -34.87        65.27 o
  -7  21   7         97.46         96.73        66.56 o
  -5  21   7          8.95         33.18        59.25 o
  -3  21   7       1162.26       1132.41        63.60 o
  -1  21   7         63.55         90.94        60.95 o
   1  21   7        113.35        185.90        60.77 o
   3  21   7        113.97        119.53        62.74 o
   5  21   7         25.78        -27.16        69.77 o
   7  21   7         18.12         54.99        70.03 o
   9  21   7        904.92        955.01        66.89 o
  11  21   7          9.33        -10.05        71.39 o
  13  21   7        453.56        411.27        79.73 o
  15  21   7         92.53         33.28        78.18 o
 -14  22   7       1425.53       1527.98       107.87 o
 -12  22   7       1161.53       1217.00        84.03 o
 -10  22   7          2.28         46.06        80.88 o
  -8  22   7        349.43        371.94        74.52 o
  -6  22   7       2401.50       2382.73        97.14 o
  -4  22   7       2180.96       2202.03        69.06 o
  -2  22   7        657.80        629.59        66.37 o
   0  22   7        663.65        732.47        73.13 o
   2  22   7       1884.68       1993.33        78.39 o
   4  22   7       2436.07       2585.50        81.93 o
   6  22   7        856.08        898.20        74.89 o
   8  22   7         51.11         -8.02        73.37 o
  10  22   7        614.27        699.40        71.72 o
  12  22   7       1803.61       1793.11        82.25 o
 -11  23   7         15.06         99.66        83.79 o
  -9  23   7        186.34        223.41        81.41 o
  -7  23   7         11.16         27.77        77.17 o
  -5  23   7         13.74        -30.83        75.43 o
  -3  23   7         30.33          6.32        65.22 o
  -1  23   7        156.38         54.63        71.61 o
   1  23   7        112.14          6.66        71.83 o
   3  23   7          7.34        -70.16        71.45 o
   5  23   7         43.59         54.66        70.89 o
   7  23   7        228.21        193.37        67.84 o
   9  23   7        132.10        160.25        70.15 o
  -4  24   7        915.68        938.62       102.13 o
  -2  24   7        132.90         77.60        72.63 o
   0  24   7         72.89         59.98        74.03 o
   2  24   7        889.14        968.61        77.65 o
 -34   0   8        293.27        263.44       130.39 o
 -32   0   8       1670.29       1901.44       123.42 o
 -30   0   8       6919.52       7240.84       192.14 o
 -28   0   8       4368.67       4266.06       106.34 o
 -26   0   8       8784.17       8494.83       103.11 o
 -24   0   8        475.03        552.23        68.10 o
 -22   0   8      13453.11      13444.51        97.50 o
 -20   0   8      51281.71      50469.06       302.83 o
 -18   0   8      34365.04      33820.92       233.09 o
 -16   0   8       2639.14       2463.30        53.32 o
 -14   0   8      22328.46      22514.85       195.83 o
 -12   0   8      66930.19      68564.45       380.15 o
 -10   0   8     241431.50     241976.61       858.65 o
  -8   0   8      98067.32     105632.95       541.75 o
  -6   0   8      33547.67      34555.12       298.34 o
  -4   0   8     199917.59     200237.28       658.42 o
  -2   0   8     158459.66     159916.69       453.91 o
   0   0   8     144340.47     159599.03       646.73 o
   2   0   8      12650.79      13625.57       143.87 o
   4   0   8     123379.12     129110.77       608.49 o
   6   0   8      83667.50      78894.28       422.55 o
   8   0   8      97722.38     100864.58       746.68 o
  10   0   8      13328.53      13573.68       178.41 o
  12   0   8       2334.61       2283.89       115.85 o
  14   0   8      20786.97      21376.26       172.54 o
  16   0   8      78734.50      80597.78       471.37 o
  18   0   8      17667.85      18125.07       224.35 o
  20   0   8        145.96        222.13        60.71 o
  22   0   8       7951.56       7606.02        87.00 o
  24   0   8      19219.97      19154.82       206.20 o
  26   0   8      14474.97      14594.36       113.46 o
  28   0   8       1330.76       1468.70        91.15 o
  30   0   8       2351.51       2442.58       109.28 o
  32   0   8       4092.83       4348.30       121.83 o
  34   0   8       2506.45       2488.30       167.28 o
 -35   1   8          7.64        -25.49        89.10 o
 -33   1   8        266.75        331.21        87.79 o
 -31   1   8        149.33        144.39        84.20 o
 -29   1   8        319.89        370.79        65.83 o
 -27   1   8        985.56        986.35        49.09 o
 -25   1   8        610.26        690.78        39.20 o
 -23   1   8       1441.55       1450.23        37.96 o
 -21   1   8       2203.17       2174.27        36.68 o
 -19   1   8        272.97        304.26        34.39 o
 -17   1   8        277.00        300.93        32.69 o
 -15   1   8       1281.59       1260.31        46.63 o
 -13   1   8       2252.68       2047.41        59.05 o
 -11   1   8       5057.12       5075.85        67.42 o
  -9   1   8       6797.31       7538.71        59.31 o
  -7   1   8        297.35        450.68        34.78 o
  -5   1   8       8191.93       8554.95        64.30 o
  -3   1   8       2936.19       3043.57        44.49 o
  -1   1   8       2038.29       2020.78        37.84 o
   1   1   8      12503.89      14773.98       151.04 o
   3   1   8        490.09        663.26        23.92 o
   5   1   8       2965.31       3543.55        40.48 o
   7   1   8       4695.22       4522.10        61.23 o
   9   1   8      15031.14      15303.49       112.32 o
  11   1   8       1726.40       1759.70        62.06 o
  13   1   8       2942.59       3269.95        82.39 o
  15   1   8       1878.47       2022.61        45.84 o
  17   1   8        187.34        144.60        44.76 o
  19   1   8        438.61        476.70        52.71 o
  21   1   8        125.09        106.71        35.98 o
  23   1   8        156.90        113.13        35.52 o
  25   1   8         27.29         71.83        46.13 o
  27   1   8          1.04         -7.30        54.34 o
  29   1   8        140.18         96.03        67.29 o
  31   1   8        125.46         43.24        71.62 o
  33   1   8          1.36        -73.82        73.82 o
 -34   2   8        489.63        535.51        87.46 o
 -32   2   8        847.24        950.72        85.20 o
 -30   2   8       7924.78       7839.94        95.47 o
 -28   2   8      10148.21       9950.15        99.33 o
 -26   2   8       5369.13       5260.46        53.45 o
 -24   2   8        290.67        317.31        36.08 o
 -22   2   8      21123.37      20958.13       106.13 o
 -20   2   8      61996.27      61104.39       277.54 o
 -18   2   8      17971.62      18520.16       113.85 o
 -16   2   8        112.77        241.02        32.83 o
 -14   2   8      18159.29      18156.75       107.05 o
 -12   2   8      64579.99      66269.42       349.72 o
 -10   2   8      96783.14      98957.45       256.19 o
  -8   2   8      40034.01      40929.05       177.17 o
  -6   2   8       1234.59       1148.20        39.50 o
  -4   2   8     139485.84     150171.45       559.20 o
  -2   2   8     156732.41     167975.47       475.99 o
   0   2   8     137116.83     142813.02       656.74 o
   2   2   8       3631.72       3615.19        39.27 o
   4   2   8      56826.89      56949.82       204.50 o
   6   2   8     241545.77     239650.94      1191.92 o
   8   2   8     186447.56     188808.97       802.60 o
  10   2   8      30652.41      32729.70       162.20 o
  12   2   8       3710.07       3961.76        72.96 o
  14   2   8     112872.76     112504.34       710.86 o
  16   2   8      64369.88      64827.82       283.03 o
  18   2   8      17966.09      18009.00       161.85 o
  20   2   8       1565.10       1601.37        55.34 o
  22   2   8      12863.50      12214.20       106.67 o
  24   2   8      10131.40       9813.60        73.76 o
  26   2   8      11010.70      11143.22        66.63 o
  28   2   8        664.43        784.91        62.22 o
  30   2   8        750.40        635.67        74.31 o
  32   2   8       3037.61       3181.20        80.26 o
 -33   3   8         20.62         -1.03        91.50 o
 -31   3   8        128.85        156.97        74.26 o
 -29   3   8        101.38         67.69        63.44 o
 -27   3   8       1035.41       1001.28        46.22 o
 -25   3   8          7.42         14.23        44.48 o
 -23   3   8       1920.51       2003.68        47.68 o
 -21   3   8        600.85        603.32        34.18 o
 -19   3   8        396.55        435.80        34.75 o
 -17   3   8      13384.83      12961.60       112.83 o
 -15   3   8       1671.29       1467.65        34.53 o
 -13   3   8       4229.59       3976.30        77.52 o
 -11   3   8      20372.76      18989.55       149.11 o
  -9   3   8       3887.65       4267.47        56.61 o
  -7   3   8       7451.32       8707.24        71.71 o
  -5   3   8        171.67        123.09        32.43 o
  -3   3   8      38191.11      38573.77       198.42 o
  -1   3   8      16593.10      16973.95       123.96 o
   1   3   8       7701.24       8613.88        74.53 o
   3   3   8      48287.53      51311.02       254.89 o
   5   3   8       6160.05       7519.34        72.78 o
   7   3   8       1373.23       1463.61        43.87 o
   9   3   8       6057.34       5692.56        77.56 o
  11   3   8          7.68         79.55        33.51 o
  13   3   8       3391.31       3682.44        87.02 o
  15   3   8        352.65        359.14        50.40 o
  17   3   8        336.21        314.79        53.70 o
  19   3   8        158.08        130.70        51.59 o
  21   3   8        460.24        408.14        44.13 o
  23   3   8       1533.12       1598.20        42.92 o
  25   3   8       1044.28       1049.09        47.04 o
  27   3   8        100.65         55.63        54.83 o
  29   3   8        709.71        736.11        67.44 o
  31   3   8         59.57        153.71        77.88 o
  33   3   8        175.88        190.40        85.70 o
 -34   4   8        101.28          0.05        92.72 o
 -32   4   8       1713.13       1744.78        90.83 o
 -30   4   8       6440.13       6242.61        88.15 o
 -28   4   8       6312.97       6037.99       100.63 o
 -26   4   8       2585.81       2463.37        61.93 o
 -24   4   8       1825.29       1917.16        43.19 o
 -22   4   8       8816.00       8721.65        81.97 o
 -20   4   8      30853.13      30854.86       119.97 o
 -18   4   8      41593.39      39958.04       170.44 o
 -16   4   8       5267.09       5220.94        44.63 o
 -14   4   8      19682.93      21076.96       127.53 o
 -12   4   8     139286.84     138174.88       559.73 o
 -10   4   8     103225.02     103662.38       466.67 o
  -8   4   8      34843.02      35585.37       157.72 o
  -6   4   8      14439.54      15233.72       147.66 o
  -4   4   8     133530.47     137453.36       538.01 o
  -2   4   8     247728.28     261489.27      1173.41 o
   0   4   8      86887.33      91485.17       391.14 o
   2   4   8       4647.64       5263.49        75.25 o
   4   4   8      53450.77      51456.27       360.63 o
   6   4   8     123384.20     123448.90       527.35 o
   8   4   8     100612.41     101697.51       546.17 o
  10   4   8       9496.55      10099.38        95.47 o
  12   4   8       9928.12       9624.37        89.73 o
  14   4   8      34436.13      33874.29       203.24 o
  16   4   8      35168.02      34565.30       250.20 o
  18   4   8      17145.08      17121.54       139.63 o
  20   4   8       1045.00       1153.12        41.68 o
  22   4   8       6820.58       6716.57        94.86 o
  24   4   8      20194.11      19833.24       124.38 o
  26   4   8      10480.28      10446.36       105.66 o
  28   4   8        483.18        501.28        61.79 o
  30   4   8       1170.91       1217.14        75.90 o
  32   4   8       3381.01       3754.04        99.02 o
 -33   5   8        120.07         70.91        83.41 o
 -31   5   8         18.58          2.55        76.40 o
 -29   5   8       1498.04       1650.33        76.96 o
 -27   5   8       3232.88       3382.23        58.09 o
 -25   5   8         18.21         -2.32        45.23 o
 -23   5   8       1963.53       2028.28        41.53 o
 -21   5   8       1006.04       1042.17        36.02 o
 -19   5   8       1678.97       1833.98        41.18 o
 -17   5   8       1586.85       1768.49        46.26 o
 -15   5   8        369.27        298.33        34.76 o
 -13   5   8      19033.77      18691.58       139.09 o
 -11   5   8       6980.06       6761.85       111.24 o
  -9   5   8        179.20        227.02        64.67 o
  -7   5   8        934.88       1257.89        55.78 o
  -5   5   8       2144.66       2344.97        52.75 o
  -3   5   8      17343.57      16534.98       103.21 o
  -1   5   8      33493.80      33809.75       165.12 o
   3   5   8       3186.44       3201.02        78.78 o
   5   5   8       6331.11       5775.97       118.63 o
   7   5   8      13801.25      12867.78       136.93 o
   9   5   8      16553.50      15343.47       194.61 o
  11   5   8         93.64        123.36        45.62 o
  13   5   8      28606.52      28482.91       165.27 o
  15   5   8       8070.88       8060.44        62.55 o
  17   5   8        664.30        725.41        40.41 o
  19   5   8          0.94         -6.77        40.97 o
  21   5   8        195.88        142.48        38.44 o
  23   5   8       3754.83       3685.85        59.51 o
  25   5   8        937.21        920.93        59.26 o
  27   5   8        251.16        271.98        63.71 o
  29   5   8        596.13        471.82        76.72 o
  31   5   8         59.89         71.69        93.82 o
  33   5   8        189.99        198.75        99.12 o
 -34   6   8        175.80        209.18        89.61 o
 -32   6   8        618.13        628.99        83.24 o
 -30   6   8       5066.23       5196.81       104.52 o
 -28   6   8      12272.85      12229.38       115.00 o
 -26   6   8       1694.45       1703.56        52.93 o
 -24   6   8         40.07         52.42        39.11 o
 -22   6   8      15362.90      15271.15       102.77 o
 -20   6   8      20913.40      20859.45       123.45 o
 -18   6   8      26162.46      25834.36       152.81 o
 -16   6   8       1275.82       1275.20        35.64 o
 -14   6   8      41798.36      41546.36       195.05 o
 -12   6   8      82962.25      84347.55       247.80 o
 -10   6   8      25530.91      26378.91       180.43 o
  -8   6   8       2972.38       2950.71        88.69 o
  -6   6   8        188.67        289.59        49.27 o
  -4   6   8      69496.51      70277.38       216.81 o
  -2   6   8     221383.89     227101.03       988.65 o
   0   6   8      59836.02      61043.62       455.19 o
   2   6   8        857.00       1131.55        53.91 o
   4   6   8      28901.63      29403.54       183.83 o
   6   6   8      73399.37      74297.40       450.89 o
   8   6   8      89699.33      90801.77       457.45 o
  10   6   8      16033.22      17401.67       213.16 o
  12   6   8      20278.10      20253.53       178.71 o
  14   6   8      50033.27      49821.33       270.96 o
  16   6   8      32299.92      31843.07       198.77 o
  18   6   8      13603.07      13518.38       107.11 o
  20   6   8       1522.91       1548.96        42.64 o
  22   6   8       6607.20       6562.66        81.20 o
  24   6   8      18340.20      17922.16       150.38 o
  26   6   8       4538.52       4315.85        77.66 o
  28   6   8        515.02        520.48        72.17 o
  30   6   8        265.96        278.33        87.90 o
  32   6   8       1314.67       1441.92        98.60 o
 -33   7   8          5.57        -50.90        87.17 o
 -31   7   8        134.18         28.41        79.47 o
 -29   7   8       1087.92       1137.33        75.36 o
 -27   7   8       1720.24       1714.52        60.62 o
 -25   7   8        407.87        356.87        45.92 o
 -23   7   8        672.36        723.68        41.61 o
 -21   7   8       3466.65       3577.92        43.17 o
 -19   7   8       9488.07       9506.01        67.80 o
 -17   7   8       6020.79       6056.15        52.73 o
 -15   7   8        912.91        898.61        35.94 o
 -13   7   8      10595.12      10630.18        89.85 o
 -11   7   8      28205.37      27763.29       152.19 o
  -9   7   8       6054.63       5905.15        87.58 o
  -7   7   8         35.61        123.91        58.57 o
  -5   7   8      11349.23      11378.94        96.42 o
  -3   7   8      12663.82      12290.85       106.11 o
  -1   7   8      30202.95      30422.74       261.96 o
   1   7   8       4176.32       4167.89        77.49 o
   3   7   8      12005.70      12979.78       171.22 o
   5   7   8      10096.48       9021.22       121.36 o
   7   7   8      25711.88      24216.54       181.56 o
   9   7   8       1914.19       2073.17        52.00 o
  11   7   8        507.07        625.77        43.20 o
  13   7   8       3690.36       3688.32        47.38 o
  15   7   8       8313.96       8115.35       114.41 o
  17   7   8       2589.36       2706.17        50.39 o
  19   7   8        261.01        169.44        36.27 o
  21   7   8       1067.40       1108.37        43.89 o
  23   7   8       3276.00       3170.07        50.31 o
  25   7   8       4257.16       4307.75        64.65 o
  27   7   8         50.93         69.18        73.52 o
  29   7   8        558.06        600.36        80.61 o
  31   7   8        736.78        712.13        91.93 o
 -32   8   8        637.62        675.74        83.21 o
 -30   8   8       3018.36       3022.00        85.32 o
 -28   8   8       7193.33       7084.77       109.57 o
 -26   8   8        699.00        665.90        50.68 o
 -24   8   8        446.15        425.38        48.64 o
 -22   8   8       5612.64       5698.48        56.84 o
 -20   8   8      12865.09      12905.23        95.62 o
 -18   8   8      23865.21      23381.65       149.77 o
 -16   8   8       1285.59       1388.87        36.17 o
 -14   8   8      14150.01      14383.60        85.33 o
 -12   8   8      56855.35      56879.93       317.69 o
 -10   8   8      34006.25      34207.88       122.67 o
  -8   8   8      13865.93      14590.45       132.30 o
  -6   8   8        491.43        557.77        61.62 o
  -4   8   8      47725.99      47000.24       311.94 o
  -2   8   8     182544.72     183254.80       788.94 o
   0   8   8      31416.06      32813.04       214.57 o
   2   8   8       1366.46       1155.52        66.50 o
   4   8   8       8710.00       8730.60       133.05 o
   6   8   8      32730.26      32887.65       338.57 o
   8   8   8      48037.07      48109.33       365.58 o
  10   8   8      18916.45      18603.01       163.41 o
  12   8   8       9636.36       9755.11        97.75 o
  14   8   8      24161.71      23988.85       130.34 o
  16   8   8      16994.71      16868.23       143.95 o
  18   8   8       5891.68       5829.01        78.12 o
  20   8   8        891.03        820.23        45.68 o
  22   8   8       3226.19       3163.45        50.27 o
  24   8   8      10101.29       9769.16       129.04 o
  26   8   8       3654.41       3487.55        91.20 o
  28   8   8        503.30        492.68        80.52 o
  30   8   8        103.17         71.92        84.25 o
  32   8   8        790.40        758.26        99.11 o
 -31   9   8        767.76        764.13        78.78 o
 -29   9   8       1711.41       1771.28        81.65 o
 -27   9   8       1164.92       1234.16        57.98 o
 -25   9   8        622.58        695.94        52.37 o
 -23   9   8         29.30         35.26        44.07 o
 -21   9   8       4995.11       4857.97        42.55 o
 -19   9   8       8423.71       8351.70        70.71 o
 -17   9   8       1715.31       1750.60        36.34 o
 -15   9   8         34.61         43.59        36.88 o
 -13   9   8       3076.88       3164.40        46.76 o
 -11   9   8      18808.42      18725.66       131.38 o
  -9   9   8      10004.91       9524.11        76.01 o
  -7   9   8        412.21        387.86        26.10 o
  -5   9   8       8013.62       7489.92        65.47 o
  -3   9   8      21621.01      21353.08       173.20 o
  -1   9   8      13430.16      12983.13       151.79 o
   1   9   8      20576.99      19419.97       159.74 o
   3   9   8        117.08        116.83        48.94 o
   5   9   8      64241.26      64159.96       220.62 o
   7   9   8      22785.96      23346.99       174.97 o
   9   9   8       2709.57       2784.89        54.10 o
  11   9   8       1435.83       1387.33        36.28 o
  13   9   8       5353.38       5290.90       111.69 o
  15   9   8      16781.52      16794.13       146.47 o
  17   9   8       5052.48       5018.10        76.42 o
  19   9   8        311.88        302.02        44.69 o
  21   9   8       2593.66       2592.06        49.77 o
  23   9   8       4328.88       4430.38        56.01 o
  25   9   8        784.51        875.10        63.03 o
  27   9   8        311.71        295.74        69.86 o
  29   9   8         45.59         78.59        80.45 o
  31   9   8       1240.13       1188.13       109.08 o
 -32  10   8        466.26        350.23        88.58 o
 -30  10   8       2763.32       2807.38       112.41 o
 -28  10   8       3224.01       3120.33        87.78 o
 -26  10   8        601.72        615.08        56.83 o
 -24  10   8        626.24        574.24        50.79 o
 -22  10   8       6001.25       5774.28        62.95 o
 -20  10   8       5673.22       5470.32        86.39 o
 -18  10   8      10911.98      10743.66        90.37 o
 -16  10   8       1126.94       1163.22        34.65 o
 -14  10   8       8741.68       8768.54        57.20 o
 -12  10   8      23531.02      23425.43       112.52 o
 -10  10   8      18932.70      18828.17       136.18 o
  -8  10   8      10604.05      10498.31        65.57 o
  -6  10   8        595.92        624.42        29.33 o
  -4  10   8      44021.41      43762.00       241.68 o
  -2  10   8      44521.11      44698.12       280.91 o
   0  10   8      18303.27      18683.36       168.50 o
   2  10   8       2088.86       2078.01        44.86 o
   4  10   8       9966.36      10061.82        75.17 o
   6  10   8      19505.38      19801.61       187.51 o
   8  10   8      32699.96      32739.25       262.44 o
  10  10   8      16129.18      15890.51       109.20 o
  12  10   8       1796.17       1894.89        48.43 o
  14  10   8      12281.11      12177.17        99.32 o
  16  10   8      11102.64      10705.66        79.99 o
  18  10   8       9051.03       8808.32        66.41 o
  20  10   8       1103.35       1119.28        48.34 o
  22  10   8       1701.52       1698.07        68.09 o
  24  10   8       7309.87       7305.48        94.23 o
  26  10   8       3304.48       3586.89       120.12 o
  28  10   8        560.67        521.58        85.97 o
  30  10   8         23.64         -1.44        95.00 o
 -31  11   8        802.83        762.29        93.39 o
 -29  11   8       1563.48       1644.29       109.09 o
 -27  11   8       1868.67       1948.27        69.71 o
 -25  11   8        926.77        945.78        59.87 o
 -23  11   8         42.17         48.05        50.91 o
 -21  11   8       8758.86       8628.52        76.78 o
 -19  11   8       8321.46       8104.49        69.95 o
 -17  11   8        877.99        884.71        39.36 o
 -15  11   8        664.96        656.18        34.85 o
 -13  11   8       2194.99       2069.89        54.55 o
 -11  11   8      14130.66      13913.71        91.97 o
  -9  11   8      27972.33      27908.54       139.18 o
  -7  11   8         57.82         90.18        25.77 o
  -5  11   8      11677.81      11838.94        99.43 o
  -3  11   8      17937.25      17581.57       100.91 o
  -1  11   8      16616.55      16222.16       146.33 o
   1  11   8       6282.08       6212.42        61.86 o
   3  11   8        240.10        234.04        30.43 o
   5  11   8      13997.61      14635.71        86.10 o
   7  11   8      17762.41      17750.52       129.12 o
   9  11   8       1524.96       1471.60        41.34 o
  11  11   8         68.31         78.83        38.79 o
  13  11   8       1629.57       1681.14        58.85 o
  15  11   8      17129.13      16876.26       157.48 o
  17  11   8      11497.16      11350.82       132.73 o
  19  11   8         20.28         26.52        48.43 o
  21  11   8       5193.95       5077.99        70.75 o
  23  11   8       1393.90       1511.90        60.06 o
  25  11   8       1938.45       2189.58        79.97 o
  27  11   8        206.06        175.98        87.25 o
  29  11   8         18.05        144.02       123.68 o
 -30  12   8       1113.41       1301.44       101.48 o
 -28  12   8       1433.96       1347.85        83.52 o
 -26  12   8        478.73        505.21        65.66 o
 -24  12   8        270.84        178.54        58.72 o
 -22  12   8       3860.68       3726.10        77.70 o
 -20  12   8      10276.22      10074.37        80.86 o
 -18  12   8       2651.11       2665.24        46.78 o
 -16  12   8        127.31        141.02        35.78 o
 -14  12   8       7514.48       7336.65        67.68 o
 -12  12   8       6257.85       6212.48        69.75 o
 -10  12   8      13701.86      13512.29        84.89 o
  -8  12   8       6453.64       6403.56        42.35 o
  -6  12   8        914.49        976.18        28.05 o
  -4  12   8       9171.51       9254.75        68.42 o
  -2  12   8      31946.05      31006.74       129.19 o
   0  12   8      11512.72      11389.14        76.28 o
   2  12   8        258.19        268.02        29.79 o
   4  12   8       1930.71       2280.41        51.78 o
   6  12   8      20517.09      20643.69       121.80 o
   8  12   8      20126.85      19906.56       161.48 o
  10  12   8       7594.82       7245.30       106.05 o
  12  12   8       1143.42       1190.07        36.58 o
  14  12   8       5778.90       5687.99        83.51 o
  16  12   8      12093.61      11765.10        85.06 o
  18  12   8       4067.31       3815.08        66.49 o
  20  12   8         39.58         43.47        55.86 o
  22  12   8        863.33        808.64        62.62 o
  24  12   8       2859.96       2847.28        82.25 o
  26  12   8       2514.71       2444.46        87.65 o
  28  12   8        386.97        372.03        92.64 o
 -29  13   8        975.87        876.35        80.32 o
 -27  13   8       1140.38       1203.40        82.18 o
 -25  13   8        923.05       1057.81        70.14 o
 -23  13   8        299.37        363.08        65.25 o
 -21  13   8       3844.13       3877.34        69.29 o
 -19  13   8       6187.31       6379.86        79.64 o
 -17  13   8        986.56       1025.59        42.74 o
 -15  13   8          6.19        -15.73        36.79 o
 -13  13   8       3679.13       3644.70        54.58 o
 -11  13   8      12535.58      12363.63        92.53 o
  -9  13   8      18802.25      18514.96       130.46 o
  -7  13   8        630.17        654.72        36.24 o
  -5  13   8      14868.30      14579.84        99.30 o
  -3  13   8      19047.76      18599.25        96.86 o
  -1  13   8       9960.84       9703.26        85.43 o
   1  13   8       7469.87       7713.78        65.33 o
   3  13   8       2742.56       2751.65        50.15 o
   5  13   8      25100.87      25338.87       130.76 o
   7  13   8      14464.44      14434.57       108.24 o
   9  13   8       1924.92       1794.19        41.89 o
  11  13   8        164.05        209.01        35.41 o
  13  13   8       2368.07       2400.09        47.34 o
  15  13   8       9111.83       8772.69        83.29 o
  17  13   8       7960.95       7796.05        89.13 o
  19  13   8        391.23        434.50        57.85 o
  21  13   8       2987.05       2972.26        77.17 o
  23  13   8       3530.76       3733.70        75.74 o
  25  13   8       1977.60       2164.59        82.46 o
  27  13   8        482.05        482.63        86.26 o
 -28  14   8        177.00        150.85        81.81 o
 -26  14   8         57.54         68.72        75.75 o
 -24  14   8        215.80        221.20        76.57 o
 -22  14   8       1456.57       1311.26        88.59 o
 -20  14   8       3005.30       2850.51        59.03 o
 -18  14   8       1224.74       1258.40        50.26 o
 -16  14   8          3.65         74.05        46.43 o
 -14  14   8       1768.35       1747.65        42.07 o
 -12  14   8       5482.09       5399.82        53.44 o
 -10  14   8      10716.79      10487.98        67.86 o
  -8  14   8       1212.49       1181.41        42.02 o
  -6  14   8        607.60        614.63        30.47 o
  -4  14   8      11035.75      10700.55       109.66 o
  -2  14   8       3890.83       3801.19        48.17 o
   0  14   8       5560.56       5415.65        52.92 o
   2  14   8       3281.59       3359.03        52.56 o
   4  14   8       5282.32       5303.07        94.57 o
   6  14   8      12844.58      13178.00       114.98 o
   8  14   8       9602.63       9338.76        79.11 o
  10  14   8       1016.47        892.85        39.50 o
  12  14   8        298.91        290.63        37.91 o
  14  14   8       1753.51       1744.43        46.10 o
  16  14   8       3456.23       3458.92        63.95 o
  18  14   8       2862.67       2680.38        78.41 o
  20  14   8        473.19        516.92        61.07 o
  22  14   8        320.31        372.41        64.90 o
  24  14   8       1200.68       1190.95        76.22 o
  26  14   8       1822.05       1731.04       116.39 o
 -27  15   8       1365.17       1452.36        89.41 o
 -25  15   8        253.33        106.22        87.24 o
 -23  15   8        518.17        499.00        73.17 o
 -21  15   8       5031.22       5165.06        78.45 o
 -19  15   8       5899.48       5948.99        92.49 o
 -17  15   8       1376.89       1440.11        50.77 o
 -15  15   8        881.72        823.80        46.67 o
 -13  15   8       4105.35       3936.98        54.81 o
 -11  15   8       8580.49       8645.11       109.74 o
  -9  15   8       9576.61       9498.61        86.73 o
  -7  15   8         61.24         78.34        34.19 o
  -5  15   8       2894.25       2834.91        43.48 o
  -3  15   8      12698.88      12297.55        81.84 o
  -1  15   8       9420.62       9276.16        79.05 o
   1  15   8       2997.03       3061.41        46.78 o
   3  15   8       1494.04       1480.32        39.96 o
   5  15   8      14301.27      14024.09       121.74 o
   7  15   8      17620.46      17447.16       128.26 o
   9  15   8       4704.31       4545.76        54.14 o
  11  15   8         20.83         78.74        42.25 o
  13  15   8       5652.63       5665.93        58.20 o
  15  15   8       7170.13       7034.79        59.19 o
  17  15   8       3633.01       3623.85        75.93 o
  19  15   8         41.22        130.94        61.02 o
  21  15   8       1537.84       1804.37        67.87 o
  23  15   8       1937.94       2122.21        86.01 o
  25  15   8       1559.31       1724.18        83.14 o
 -26  16   8         39.75        -51.08        77.23 o
 -24  16   8        175.39        188.71        76.68 o
 -22  16   8       1123.48        975.81        73.30 o
 -20  16   8       2797.03       2699.47        78.85 o
 -18  16   8        405.98        349.59        53.72 o
 -16  16   8         96.59         70.33        46.74 o
 -14  16   8        860.13        778.14        50.55 o
 -12  16   8       1295.96       1260.71        52.41 o
 -10  16   8       3007.42       2980.60        56.93 o
  -8  16   8       1022.14        963.98        39.80 o
  -6  16   8       1028.58        938.81        37.38 o
  -4  16   8        950.76        881.04        39.65 o
  -2  16   8       1545.53       1625.05        53.08 o
   0  16   8       2317.95       2263.43        42.80 o
   2  16   8        829.80        796.88        33.89 o
   4  16   8        143.66        108.50        37.55 o
   6  16   8       4228.89       4206.07        55.08 o
   8  16   8       5675.62       5585.60        52.21 o
  10  16   8        836.73        837.27        44.30 o
  12  16   8        516.60        481.64        49.57 o
  14  16   8        750.84        733.77        54.94 o
  16  16   8       2733.24       2714.48        63.80 o
  18  16   8       1188.03       1062.63        60.28 o
  20  16   8         90.14         60.93        67.02 o
  22  16   8          7.58        175.91        70.59 o
  24  16   8        290.79        432.19        80.30 o
 -25  17   8        152.30        181.07        78.17 o
 -23  17   8        493.47        434.86        77.33 o
 -21  17   8       1656.58       1652.93        76.21 o
 -19  17   8       2655.41       2681.24        78.25 o
 -17  17   8       2841.06       2978.75        62.61 o
 -15  17   8         14.58         34.00        55.51 o
 -13  17   8       5594.59       5564.68        79.96 o
 -11  17   8       8697.66       8790.69       100.18 o
  -9  17   8       5697.49       5692.51        75.11 o
  -7  17   8         54.29        113.04        43.89 o
  -5  17   8       4190.58       4107.54        57.40 o
  -3  17   8       9156.47       9064.51        72.24 o
  -1  17   8       6113.06       6066.85        50.48 o
   1  17   8       1263.48       1282.10        40.65 o
   3  17   8       2169.38       2269.21        45.83 o
   5  17   8       7009.97       7210.30        71.96 o
   7  17   8       6641.04       6805.21        72.96 o
   9  17   8       3645.22       3598.90        57.74 o
  11  17   8        273.68        367.90        51.57 o
  13  17   8       3481.61       3515.42        67.77 o
  15  17   8       3391.17       3384.30        64.09 o
  17  17   8       2185.32       2240.66        63.81 o
  19  17   8         76.55         65.80        71.57 o
  21  17   8        114.59        234.52        70.90 o
  23  17   8       2221.80       2311.21       105.33 o
 -22  18   8        127.70         87.73        77.65 o
 -20  18   8        856.87        825.69        75.74 o
 -18  18   8         39.84        -48.75        66.78 o
 -16  18   8         43.12         62.55        64.47 o
 -14  18   8         64.44         53.25        63.07 o
 -12  18   8        744.82        736.56        57.14 o
 -10  18   8        634.94        628.60        47.68 o
  -8  18   8        493.89        570.35        51.07 o
  -6  18   8         21.55        -14.30        49.35 o
  -4  18   8       1253.92       1289.49        48.19 o
  -2  18   8       2217.23       2202.51        46.86 o
   0  18   8        694.78        651.97        44.81 o
   2  18   8        301.87        248.81        44.97 o
   4  18   8        527.41        590.70        42.73 o
   6  18   8        889.85        947.27        47.99 o
   8  18   8        255.40        225.26        52.38 o
  10  18   8        477.35        455.92        51.08 o
  12  18   8        420.80        342.05        57.48 o
  14  18   8        426.83        398.11        62.80 o
  16  18   8        566.54        549.79        66.16 o
  18  18   8        951.80        863.20        78.11 o
  20  18   8        353.16        235.12        74.77 o
  22  18   8         14.61         19.92        81.09 o
 -21  19   8       1125.41       1195.69        77.01 o
 -19  19   8       1880.50       1970.85        87.26 o
 -17  19   8        974.86       1167.52        77.59 o
 -15  19   8          9.89         77.06        75.74 o
 -13  19   8       2616.65       2561.63        89.36 o
 -11  19   8       5033.02       5160.43        97.71 o
  -9  19   8       1403.33       1470.43        56.18 o
  -7  19   8        418.22        446.45        52.92 o
  -5  19   8        937.47        984.15        49.14 o
  -3  19   8       5216.20       5522.86        93.33 o
  -1  19   8       7005.74       6988.93        98.15 o
   1  19   8        631.67        587.71        55.87 o
   3  19   8        643.14        653.16        49.88 o
   5  19   8       3425.75       3515.89        58.37 o
   7  19   8       5530.02       5594.37        67.29 o
   9  19   8       1661.18       1680.08        55.71 o
  11  19   8         19.37         13.76        57.89 o
  13  19   8       2615.65       2787.08        83.89 o
  15  19   8       2562.68       2653.79        74.85 o
  17  19   8       1046.87       1145.34        72.10 o
  19  19   8        151.98        174.65        77.02 o
 -18  20   8        113.55        140.91        85.09 o
 -16  20   8        176.52        212.83        84.13 o
 -14  20   8        397.47        311.20        83.45 o
 -12  20   8        287.15        233.40        66.13 o
 -10  20   8         20.90        -49.06        63.11 o
  -8  20   8          3.74        -23.17        61.16 o
  -6  20   8         14.56        -55.88        55.88 o
  -4  20   8        184.54        227.14        55.73 o
  -2  20   8        485.52        474.36        53.05 o
   0  20   8        389.93        270.90        60.68 o
   2  20   8         62.88        111.39        53.34 o
   4  20   8          8.69         48.72        62.09 o
   6  20   8         34.32         24.06        62.32 o
   8  20   8        454.36        376.07        58.92 o
  10  20   8        405.62        287.99        62.01 o
  12  20   8        111.71        134.58        64.74 o
  14  20   8        181.80        222.30        71.75 o
  16  20   8        272.38        260.44        75.38 o
  18  20   8        191.67        155.93        77.30 o
 -17  21   8        596.88        737.03       107.07 o
 -15  21   8         10.93         43.03        97.05 o
 -13  21   8       1394.64       1410.85        91.11 o
 -11  21   8       2828.46       3059.41        96.35 o
  -9  21   8        729.92        730.73        62.35 o
  -7  21   8        189.56        247.22        67.63 o
  -5  21   8        593.86        640.08        70.18 o
  -3  21   8       3704.56       3859.79        85.43 o
  -1  21   8       3845.41       3925.30        93.01 o
   1  21   8         81.94        128.79        62.72 o
   3  21   8        322.64        381.05        66.30 o
   5  21   8       1722.51       1827.47        70.93 o
   7  21   8       2374.67       2575.85        91.35 o
   9  21   8       1373.06       1490.16        67.98 o
  11  21   8         18.46         14.60        71.25 o
  13  21   8        913.73       1002.81        82.22 o
  15  21   8       1679.53       1758.24        82.20 o
 -14  22   8        180.93         99.01        96.30 o
 -12  22   8        135.48         85.16        78.06 o
 -10  22   8          5.74        -75.53        76.91 o
  -8  22   8          4.41        -41.54        69.99 o
  -6  22   8          7.13          0.06        72.98 o
  -4  22   8         61.42         22.80        68.11 o
  -2  22   8        402.06        336.99        64.58 o
   0  22   8         18.74        -19.98        63.29 o
   2  22   8        153.85        183.75        73.86 o
   4  22   8         61.68         78.02        72.20 o
   6  22   8         43.83        138.32        74.48 o
   8  22   8        130.35        130.63        73.39 o
  10  22   8        368.21        399.74        77.84 o
  12  22   8         28.52        -23.03        75.43 o
  -9  23   8        569.40        486.01        82.74 o
  -7  23   8         14.86         -8.05        75.34 o
  -5  23   8        598.80        517.03        81.12 o
  -3  23   8       1372.46       1453.22        91.85 o
  -1  23   8       1500.97       1609.50        70.85 o
   1  23   8        413.98        334.14        73.69 o
   3  23   8         74.33         58.77        75.53 o
   5  23   8       1117.76       1242.97        80.70 o
   7  23   8       1369.47       1366.99        76.19 o
   9  23   8        901.48        912.85        78.71 o
  -2  24   8         13.92         -7.12        72.24 o
   0  24   8         11.76          2.94        90.46 o
 -35   1   9       4223.65       4521.74       155.90 o
 -33   1   9       3313.26       3383.82        95.92 o
 -31   1   9         56.81         17.32        80.56 o
 -29   1   9       2968.47       2964.51        84.59 o
 -27   1   9       5829.04       5893.86        88.84 o
 -25   1   9      23016.21      22430.47       140.58 o
 -23   1   9      12034.09      11570.93        71.01 o
 -21   1   9       1771.00       1946.33        33.88 o
 -19   1   9      40684.66      40410.91       208.44 o
 -17   1   9      43543.45      43465.72       157.25 o
 -15   1   9      32478.07      32340.32       215.46 o
 -13   1   9      11851.62      11950.53        98.18 o
 -11   1   9      19587.51      20919.06       120.16 o
  -9   1   9     234793.31     241751.62       751.12 o
  -7   1   9     223856.22     234522.06       938.60 o
  -5   1   9      38376.34      41605.29       157.27 o
  -3   1   9      59416.55      68778.73       314.98 o
  -1   1   9      89337.34      92573.59       358.78 o
   1   1   9     204457.25     208925.14      1160.80 o
   3   1   9     136740.61     144494.42       637.43 o
   5   1   9         36.85        164.90        25.75 o
   7   1   9      76505.38      73857.21       373.85 o
   9   1   9     140203.17     143238.83       650.62 o
  11   1   9      68077.16      69869.09       370.73 o
  13   1   9      18712.50      19450.40       209.36 o
  15   1   9       7323.35       7239.79        62.62 o
  17   1   9      41652.82      41834.41       231.55 o
  19   1   9      41028.96      41174.60       201.46 o
  21   1   9       7999.26       7883.66        49.46 o
  23   1   9        106.03        152.35        38.69 o
  25   1   9       2705.98       2641.24        52.02 o
  27   1   9      10540.24      10249.85        67.27 o
  29   1   9       8486.67       8850.26       104.19 o
  31   1   9        240.54        188.44        70.69 o
  33   1   9        850.14        881.77        90.64 o
 -34   2   9         45.16        111.84        86.34 o
 -32   2   9         40.77        -72.79        85.07 o
 -30   2   9        105.00        165.86        68.74 o
 -28   2   9        231.66        275.91        50.08 o
 -26   2   9        910.66        905.37        54.33 o
 -24   2   9        483.19        550.63        36.40 o
 -22   2   9         19.72          8.43        35.78 o
 -20   2   9        159.34        172.66        38.57 o
 -18   2   9        663.81        679.93        33.30 o
 -16   2   9        382.97        580.84        35.22 o
 -14   2   9        414.97        266.71        33.06 o
 -12   2   9       3478.01       3569.77        68.87 o
 -10   2   9         79.34        107.16        39.09 o
  -8   2   9       8804.39       9859.54        78.37 o
  -6   2   9      14799.92      17116.94       103.74 o
  -4   2   9        533.44        597.64        37.90 o
  -2   2   9       6495.15       7167.93        65.79 o
   0   2   9       3548.86       3981.95        47.88 o
   2   2   9       1618.83       1488.27        37.86 o
   4   2   9       2048.28       2339.56        42.50 o
   6   2   9       1229.65       1384.28        44.01 o
   8   2   9       1337.76       1318.52        46.56 o
  10   2   9      16421.02      15988.71       124.57 o
  12   2   9       2644.81       2634.19        70.06 o
  14   2   9       8104.49       8005.67        78.11 o
  16   2   9       2757.63       2830.18        58.95 o
  18   2   9       1005.95        966.51        51.25 o
  20   2   9        421.78        456.83        39.08 o
  22   2   9        128.37        109.21        40.75 o
  24   2   9        265.58        308.68        45.53 o
  26   2   9         30.35         -7.52        50.65 o
  28   2   9        458.19        492.52        61.57 o
  30   2   9          9.45        -20.43        68.23 o
  32   2   9          1.45         -7.38        80.51 o
 -33   3   9       3124.28       3360.45       123.38 o
 -31   3   9        285.59        216.27        73.65 o
 -29   3   9        953.53       1025.86        66.63 o
 -27   3   9       8264.86       8366.52        94.31 o
 -25   3   9      21197.42      20879.99       136.34 o
 -23   3   9      15927.52      15568.26       102.33 o
 -21   3   9        890.19       1015.21        33.84 o
 -19   3   9      35828.69      35502.75       196.92 o
 -17   3   9      60329.61      60026.56       279.95 o
 -15   3   9      32519.50      32416.59       100.33 o
 -13   3   9        237.25        332.75        42.36 o
 -11   3   9      16673.14      16923.49       132.43 o
  -9   3   9     137632.11     140895.50       452.57 o
  -7   3   9     143322.86     152660.64       370.36 o
  -5   3   9      13564.79      14090.20        93.34 o
  -3   3   9      15905.25      16378.26       161.85 o
  -1   3   9      77434.34      81318.91       267.43 o
   1   3   9     138368.38     142300.86       510.16 o
   3   3   9     101139.88     100256.55       595.45 o
   5   3   9       4064.66       4571.12       101.77 o
   7   3   9      17602.54      16026.81       118.01 o
   9   3   9     100945.70     101983.21       443.18 o
  11   3   9      79502.49      81308.58       387.53 o
  13   3   9      17341.69      17446.48       140.19 o
  15   3   9       2635.74       2495.99        51.99 o
  17   3   9      47372.57      46371.72       294.28 o
  19   3   9      42611.34      41615.96       260.97 o
  21   3   9      11822.89      11677.58        65.38 o
  23   3   9          3.38         25.66        41.82 o
  25   3   9       6393.46       6042.86        56.47 o
  27   3   9       8633.68       8347.45        78.72 o
  29   3   9       4966.45       5145.58        77.01 o
  31   3   9        236.36        315.36        78.06 o
  33   3   9        319.90        334.15        85.36 o
 -34   4   9         98.94         96.34        94.99 o
 -32   4   9        335.39        346.78        80.27 o
 -30   4   9         81.48         81.58        72.29 o
 -28   4   9       1383.91       1308.96        54.08 o
 -26   4   9        262.25        284.44        48.79 o
 -24   4   9       1673.21       1711.08        46.27 o
 -22   4   9        597.52        602.05        34.36 o
 -20   4   9        732.40        765.04        36.41 o
 -18   4   9       1034.51       1037.73        39.63 o
 -16   4   9       7625.05       7785.15        51.27 o
 -14   4   9       1342.33       1362.66        35.76 o
 -12   4   9        307.56        338.36        61.58 o
 -10   4   9       4591.06       4517.11        60.99 o
  -8   4   9       8140.63       7795.55        86.30 o
  -6   4   9      26400.40      27348.23       208.49 o
  -4   4   9       2219.33       2173.18        56.58 o
  -2   4   9      20178.49      20481.01       116.33 o
   0   4   9       9296.52       8419.82        71.78 o
   2   4   9       4163.33       4401.88        71.50 o
   4   4   9        830.82       1068.45        40.73 o
   6   4   9        327.83        343.31        50.46 o
   8   4   9       5971.35       6113.36        87.39 o
  10   4   9      15915.20      15675.49       110.13 o
  12   4   9        278.22        369.56        38.38 o
  14   4   9        506.83        483.04        38.75 o
  16   4   9        983.09        991.05        51.19 o
  18   4   9       2069.94       2187.94        59.07 o
  20   4   9       1024.69       1031.43        37.15 o
  22   4   9       1105.96       1102.75        48.71 o
  24   4   9       1218.77       1265.65        51.46 o
  26   4   9        846.96        897.49        62.88 o
  28   4   9        454.87        475.96        63.24 o
  30   4   9          5.34        -53.93        79.85 o
  32   4   9          6.36        -10.30        89.89 o
 -33   5   9       2098.44       2185.88        89.30 o
 -31   5   9        320.90        207.05        79.04 o
 -29   5   9       2615.40       2634.19        73.94 o
 -27   5   9       9286.10       9006.58        74.87 o
 -25   5   9       5105.21       4991.91        81.67 o
 -23   5   9       3008.59       2953.45        43.82 o
 -21   5   9        221.99        237.79        33.19 o
 -19   5   9      12483.05      12681.38        90.54 o
 -17   5   9      53944.93      54069.06       230.36 o
 -15   5   9      34388.75      34231.61       112.92 o
 -13   5   9       8987.72       8875.00        92.46 o
 -11   5   9      17113.71      17242.59       157.49 o
  -9   5   9      71649.77      70739.94       499.93 o
  -7   5   9      96566.53      95756.65       420.02 o
  -5   5   9      91717.64      93626.26       364.09 o
  -3   5   9       1933.77       1661.83        53.83 o
  -1   5   9     167862.36     168756.44       563.08 o
   1   5   9     154991.92     158892.44       603.26 o
   3   5   9     113200.40     117212.89       701.98 o
   5   5   9        836.33       1192.93        59.04 o
   7   5   9      66193.33      66053.96       492.17 o
   9   5   9      91451.05      93073.85       582.14 o
  11   5   9      42321.38      42981.91       215.67 o
  13   5   9       3290.54       3295.38        65.42 o
  15   5   9       1372.15       1318.12        42.34 o
  17   5   9      13482.77      13409.33       124.29 o
  19   5   9      19641.09      19328.97       126.68 o
  21   5   9      15951.41      15547.04        91.21 o
  23   5   9         33.89         40.22        49.93 o
  25   5   9       6498.65       6347.80        64.26 o
  27   5   9       6645.30       7070.77        76.54 o
  29   5   9       3381.44       3533.65        98.77 o
  31   5   9        895.18        977.71        96.08 o
  33   5   9         80.48         -2.55       100.58 o
 -32   6   9        311.31        408.88        84.18 o
 -30   6   9        611.49        579.31        79.79 o
 -28   6   9        209.26        206.28        59.14 o
 -26   6   9       2542.53       2529.26        64.79 o
 -24   6   9       3652.55       3679.69        64.43 o
 -22   6   9        660.91        681.06        40.32 o
 -20   6   9         59.60         32.26        35.47 o
 -18   6   9       7371.81       7286.38        59.84 o
 -16   6   9      12089.24      12102.77        86.85 o
 -14   6   9       1196.41       1169.25        39.94 o
 -12   6   9       2481.99       2473.55        39.07 o
 -10   6   9       2621.31       2472.53        88.31 o
  -8   6   9       5124.45       5068.65       113.72 o
  -6   6   9      13239.08      13302.31       100.36 o
  -4   6   9       2584.85       2319.14        59.00 o
  -2   6   9       6226.49       6579.42        90.11 o
   0   6   9      13288.34      13017.09       106.14 o
   2   6   9       7528.92       6985.64        95.54 o
   4   6   9       3243.51       2911.43        81.01 o
   6   6   9         76.75        110.42        52.36 o
   8   6   9       8274.35       8657.35       119.75 o
  10   6   9      29321.24      28310.32       191.81 o
  12   6   9       4768.40       4822.11        64.53 o
  14   6   9        517.33        514.03        38.13 o
  16   6   9       6913.40       6852.40        62.26 o
  18   6   9       6390.09       6272.61        48.15 o
  20   6   9       2715.01       2722.17        57.60 o
  22   6   9          3.67         49.03        47.87 o
  24   6   9       2400.76       2485.39        63.20 o
  26   6   9        567.93        498.13        65.77 o
  28   6   9        914.90        902.48        90.75 o
  30   6   9         32.41        -14.56        79.68 o
  32   6   9         61.93        -43.69        97.86 o
 -33   7   9       1900.43       1879.56        91.43 o
 -31   7   9        620.49        738.04        77.87 o
 -29   7   9        633.80        561.05        66.21 o
 -27   7   9      11055.16      10625.13       103.16 o
 -25   7   9       9283.09       9033.96        84.96 o
 -23   7   9       2258.34       2223.72        44.34 o
 -21   7   9        219.52        153.55        35.74 o
 -19   7   9      15281.73      14931.71        94.12 o
 -17   7   9      63738.76      62658.09       245.20 o
 -15   7   9      24743.04      25069.18       174.85 o
 -13   7   9        742.04        901.65        31.02 o
 -11   7   9      22385.92      22675.75       157.14 o
  -9   7   9      16550.62      17801.00       205.88 o
  -7   7   9      67857.94      68106.45       325.65 o
  -5   7   9      17387.33      16635.96       149.60 o
  -3   7   9       3370.15       3054.30        57.66 o
  -1   7   9      66067.20      69676.02       321.09 o
   1   7   9      83768.96      86663.54       427.12 o
   3   7   9      20370.49      19512.05       144.52 o
   5   7   9      25475.12      26808.27       155.20 o
   7   7   9      16100.42      16773.61       196.98 o
   9   7   9     104128.94     101410.66       627.58 o
  11   7   9      72242.23      71682.20       400.65 o
  13   7   9       7750.02       7680.97        99.08 o
  15   7   9       3601.28       3695.77        48.13 o
  17   7   9      10632.24      10462.12       102.73 o
  19   7   9      25327.32      24595.87       115.04 o
  21   7   9      12495.75      12265.92        75.46 o
  23   7   9         20.37         98.34        48.00 o
  25   7   9       5302.83       5253.20        78.50 o
  27   7   9       6966.87       7313.50       119.48 o
  29   7   9       1482.43       1577.06        83.67 o
  31   7   9        938.93        953.09        92.35 o
 -32   8   9        530.92        526.25        85.29 o
 -30   8   9          9.39         66.19        79.16 o
 -28   8   9        844.46        938.19        62.57 o
 -26   8   9       1523.76       1685.78        53.67 o
 -24   8   9       1176.17       1169.69        48.34 o
 -22   8   9        662.94        677.12        41.13 o
 -20   8   9        185.72        148.18        34.33 o
 -18   8   9       3642.01       3685.35        44.05 o
 -16   8   9       9698.27       9660.52        87.68 o
 -14   8   9       6675.33       6734.41        57.42 o
 -12   8   9         74.73         67.95        31.81 o
 -10   8   9      18133.96      17695.75       126.29 o
  -8   8   9      13764.40      13873.15       138.69 o
  -6   8   9      14391.34      13853.91       120.20 o
  -4   8   9       4219.48       3878.59        77.68 o
  -2   8   9       9624.30       9079.13        99.34 o
   0   8   9      43806.46      41836.12       304.22 o
   2   8   9      30457.64      28419.93       241.80 o
   4   8   9       4952.78       4728.17       100.18 o
   6   8   9      13708.39      14432.55       144.25 o
   8   8   9      18357.38      18551.60       163.91 o
  10   8   9       3456.26       3624.46        48.41 o
  12   8   9        148.63        159.15        40.41 o
  14   8   9         16.73         61.54        44.09 o
  16   8   9       2209.24       2245.54        45.27 o
  18   8   9       4502.57       4496.19        50.15 o
  20   8   9       2359.89       2411.34        44.65 o
  22   8   9        265.07        253.26        46.11 o
  24   8   9        580.65        491.44        55.46 o
  26   8   9       2501.54       2628.71        79.14 o
  28   8   9       1087.16       1218.67        81.93 o
  30   8   9        467.77        434.57        85.23 o
 -31   9   9         93.20         81.32        79.62 o
 -29   9   9       1688.88       1617.92        70.30 o
 -27   9   9       7313.71       7083.98       135.32 o
 -25   9   9       3050.34       2985.47        63.13 o
 -23   9   9        462.99        520.40        43.49 o
 -21   9   9        102.05         99.91        37.06 o
 -19   9   9       4513.51       4421.62        53.29 o
 -17   9   9      22649.76      22504.56       136.13 o
 -15   9   9      23971.60      23517.04       134.54 o
 -13   9   9        255.71        355.91        36.26 o
 -11   9   9      10829.62      10962.43        75.22 o
  -9   9   9      25819.47      25736.79       145.57 o
  -7   9   9      71125.88      71205.77       291.45 o
  -5   9   9      32199.27      32104.67       303.32 o
  -3   9   9       5659.33       5581.29        74.93 o
  -1   9   9     102753.95     103272.82       593.44 o
   1   9   9      37508.84      38032.28       249.36 o
   3   9   9      26228.07      27403.66       128.88 o
   5   9   9       5932.22       5507.88        50.16 o
   7   9   9      13533.51      13538.37        95.58 o
   9   9   9      47049.91      47484.42       206.05 o
  11   9   9      34013.80      34092.67       192.36 o
  13   9   9        340.84        385.33        47.10 o
  15   9   9        155.25        184.20        39.58 o
  17   9   9       6755.85       6745.20        61.77 o
  19   9   9      12141.34      12075.71       101.42 o
  21   9   9      10630.59      10525.09        93.55 o
  23   9   9        144.91        112.06        52.05 o
  25   9   9       3734.13       3958.18        70.60 o
  27   9   9       3189.26       3383.19        90.17 o
  29   9   9       1862.70       1816.72        89.16 o
  31   9   9        771.20        787.88        98.39 o
 -30  10   9         18.25         22.09        76.28 o
 -28  10   9        150.43        167.02        66.98 o
 -26  10   9       4273.77       4478.46        62.96 o
 -24  10   9       4695.19       4739.63        57.97 o
 -22  10   9        989.23       1037.33        44.00 o
 -20  10   9       3994.40       3909.04        53.42 o
 -18  10   9      10882.37      10891.98        83.16 o
 -16  10   9       8677.60       8832.55        68.58 o
 -14  10   9       3445.67       3615.85        69.69 o
 -12  10   9        125.88        145.97        33.47 o
 -10  10   9      15189.15      14966.47        97.61 o
  -8  10   9      21273.94      21644.78       113.93 o
  -6  10   9       2123.29       2196.95        35.93 o
  -4  10   9       1899.82       2090.29        41.23 o
  -2  10   9        960.62        997.62        32.91 o
   0  10   9      23913.22      23808.24       221.82 o
   2  10   9      24782.76      23832.92       145.36 o
   4  10   9       2717.58       2583.82        48.13 o
   6  10   9       3697.87       3602.56        46.60 o
   8  10   9      16651.61      15835.58        81.48 o
  10  10   9      14389.97      14377.74       117.42 o
  12  10   9       8358.64       8283.93       110.45 o
  14  10   9        867.33        849.54        42.93 o
  16  10   9      10152.83       9955.17        88.64 o
  18  10   9      11945.14      11830.48        83.33 o
  20  10   9       3724.28       3601.17        60.21 o
  22  10   9        179.07        223.21        51.24 o
  24  10   9       1163.92       1234.76        63.27 o
  26  10   9       3325.06       3497.30        96.77 o
  28  10   9       1471.07       1613.58       104.18 o
  30  10   9        179.48        270.90       109.56 o
 -31  11   9         34.86          2.06        91.68 o
 -29  11   9        537.61        398.08        76.42 o
 -27  11   9       3471.77       3536.98       129.89 o
 -25  11   9       4214.07       4116.75        85.39 o
 -23  11   9       1753.38       1701.06        52.22 o
 -21  11   9        366.90        308.57        46.60 o
 -19  11   9       5375.99       5174.29        63.52 o
 -17  11   9      14704.47      14583.42        92.31 o
 -15  11   9       6742.80       6667.74        57.31 o
 -13  11   9        131.19        150.94        32.86 o
 -11  11   9       5923.63       5533.99        54.91 o
  -9  11   9      16268.33      16121.64        88.04 o
  -7  11   9      26258.39      26621.02       123.06 o
  -5  11   9       7891.02       7845.62        47.86 o
  -3  11   9       6473.70       6307.17        51.04 o
  -1  11   9      15570.97      15717.32       115.00 o
   1  11   9      15291.02      15385.35       120.31 o
   3  11   9      11960.99      11700.34        87.12 o
   5  11   9       6736.89       6997.46        65.28 o
   7  11   9       2664.30       2743.70        68.28 o
   9  11   9      30736.94      30245.49       203.37 o
  11  11   9      26055.23      25620.30       187.90 o
  13  11   9       2487.05       2423.81        43.01 o
  15  11   9       1390.97       1376.35        42.86 o
  17  11   9       5270.25       5008.64        58.19 o
  19  11   9      10656.34      10443.18       107.21 o
  21  11   9       3762.92       3686.19        59.70 o
  23  11   9         33.59         38.59        58.85 o
  25  11   9        531.10        464.52        77.92 o
  27  11   9       2022.92       1905.99        91.32 o
  29  11   9       1375.33       1337.69       117.66 o
 -30  12   9         28.38         19.66        83.05 o
 -28  12   9        602.10        483.37        77.73 o
 -26  12   9       1795.72       1930.95        70.45 o
 -24  12   9       1962.91       2023.72        66.34 o
 -22  12   9        944.94        994.90        56.84 o
 -20  12   9       2369.96       2330.08        61.91 o
 -18  12   9       4191.49       4328.06        59.99 o
 -16  12   9       7140.41       6978.70        48.37 o
 -14  12   9       9361.37       9289.70        67.02 o
 -12  12   9       2216.38       2257.79        36.73 o
 -10  12   9      19744.62      19404.48       103.29 o
  -8  12   9      35119.16      34828.62       164.67 o
  -6  12   9       7944.62       7956.16        69.96 o
  -4  12   9         73.11         71.53        30.01 o
  -2  12   9       9364.37       9260.93        68.07 o
   0  12   9      18474.54      18348.59       100.26 o
   2  12   9      29694.98      29933.58       197.17 o
   4  12   9       1388.33       1386.08        40.68 o
   6  12   9      10962.52      11008.37        76.17 o
   8  12   9      11960.61      12009.46       103.95 o
  10  12   9       8152.85       8063.10        92.35 o
  12  12   9       7900.63       7677.02        85.28 o
  14  12   9        104.87        134.28        36.84 o
  16  12   9       6186.40       6274.22        68.74 o
  18  12   9       5141.69       5047.60        72.53 o
  20  12   9       1913.32       1766.97        65.53 o
  22  12   9         52.56         12.15        62.61 o
  24  12   9        485.87        527.15        67.81 o
  26  12   9       2076.68       2227.84       107.30 o
  28  12   9       1467.44       1635.33       126.94 o
 -29  13   9        604.62        459.17        80.11 o
 -27  13   9        593.09        557.23        82.29 o
 -25  13   9       2233.66       2123.65        79.21 o
 -23  13   9        858.29        808.78        62.13 o
 -21  13   9        303.63        339.57        59.03 o
 -19  13   9       6043.64       5846.18       103.26 o
 -17  13   9       3987.08       3996.65        57.29 o
 -15  13   9       2874.06       2909.49        46.18 o
 -13  13   9         53.31         76.04        35.33 o
 -11  13   9       1147.91       1113.83        31.75 o
  -9  13   9      11608.89      11337.10        86.96 o
  -7  13   9      22022.87      21471.99       153.26 o
  -5  13   9       1940.38       1941.90        40.47 o
  -3  13   9        759.75        698.41        32.95 o
  -1  13   9       4730.17       4785.02        54.53 o
   1  13   9      14682.72      14795.98        96.47 o
   3  13   9       8465.05       8386.06        68.93 o
   5  13   9        186.98        168.74        33.13 o
   7  13   9       3379.75       3512.46        73.01 o
   9  13   9       6215.96       6479.55        63.50 o
  11  13   9       5785.62       5771.52        60.76 o
  13  13   9       2626.71       2537.12        44.59 o
  15  13   9         87.07         59.88        41.95 o
  17  13   9       1073.54       1036.15        47.00 o
  19  13   9       3635.76       3472.33        60.83 o
  21  13   9       2280.21       2211.61        65.44 o
  23  13   9        631.13        604.06        69.27 o
  25  13   9         54.01        -78.91        78.91 o
  27  13   9       1174.68       1194.68        95.41 o
 -28  14   9        369.96        399.95        82.87 o
 -26  14   9       2872.64       3051.05        82.09 o
 -24  14   9       3639.54       3719.42        91.27 o
 -22  14   9        777.69        837.72        66.34 o
 -20  14   9       1278.87       1267.14        58.66 o
 -18  14   9       3984.09       3992.72        57.40 o
 -16  14   9       5897.68       5985.09        65.67 o
 -14  14   9       3380.71       3342.32        47.51 o
 -12  14   9        436.11        441.56        38.20 o
 -10  14   9       5806.94       5632.77        64.04 o
  -8  14   9      20865.58      20247.00       147.30 o
  -6  14   9       2039.84       1991.39        36.31 o
  -4  14   9         46.50         51.24        28.99 o
  -2  14   9       1615.28       1640.34        39.57 o
   0  14   9      12377.40      12178.39        98.35 o
   2  14   9      16683.95      16573.11       108.03 o
   4  14   9       1809.15       1728.56        38.96 o
   6  14   9       1691.67       1838.53        41.85 o
   8  14   9       7768.37       7638.53        78.01 o
  10  14   9      12808.15      12407.64        94.48 o
  12  14   9       4303.21       4179.24        51.64 o
  14  14   9        102.07        117.73        43.34 o
  16  14   9       4919.75       5025.77        54.57 o
  18  14   9       8542.33       8372.84        93.57 o
  20  14   9       1741.89       1784.81        67.55 o
  22  14   9        180.02        300.74        64.53 o
  24  14   9        487.54        576.39        74.80 o
  26  14   9       2044.45       2217.97        90.96 o
 -27  15   9        341.51        210.12        87.91 o
 -25  15   9        948.04        846.01        82.91 o
 -23  15   9        955.91        931.32        75.01 o
 -21  15   9        199.20        168.01        63.26 o
 -19  15   9       4146.55       3847.12        74.23 o
 -17  15   9       1562.15       1420.90        55.26 o
 -15  15   9        163.91        202.67        47.18 o
 -13  15   9         76.02        105.59        46.86 o
 -11  15   9        363.27        321.24        37.76 o
  -9  15   9       8462.15       8233.51        82.87 o
  -7  15   9       3153.86       3204.26        43.65 o
  -5  15   9        545.11        513.86        33.45 o
  -3  15   9         37.35         58.62        31.17 o
  -1  15   9        892.88        918.25        30.18 o
   1  15   9       8968.59       9076.32        81.71 o
   3  15   9       7654.53       7335.67        68.51 o
   5  15   9         28.74         57.93        32.15 o
   7  15   9       2735.63       2725.14        40.38 o
   9  15   9       2075.19       2061.30        40.71 o
  11  15   9       2001.42       2027.94        42.71 o
  13  15   9       3315.00       3296.11        59.45 o
  15  15   9         51.67         23.83        51.07 o
  17  15   9       1668.91       1738.63        66.08 o
  19  15   9       3760.99       3633.94        83.18 o
  21  15   9       1142.21       1045.92        68.10 o
  23  15   9        607.69        542.20        75.66 o
  25  15   9         24.45         -7.30        81.72 o
 -26  16   9       1508.17       1557.13        89.64 o
 -24  16   9       2048.76       2125.09        78.93 o
 -22  16   9        308.10        340.70        73.46 o
 -20  16   9        410.61        415.43        63.61 o
 -18  16   9       3414.23       3506.01        59.63 o
 -16  16   9       4144.47       4254.54        59.19 o
 -14  16   9       2406.36       2548.05        56.81 o
 -12  16   9        529.23        598.79        51.32 o
 -10  16   9       3399.26       3424.73        57.54 o
  -8  16   9       8946.10       8587.64        68.30 o
  -6  16   9      13039.31      12716.31        71.83 o
  -4  16   9        994.66       1030.02        51.45 o
  -2  16   9       3449.00       3384.19        53.46 o
   0  16   9      14949.33      14903.46       121.63 o
   2  16   9      11784.57      11596.55        82.05 o
   4  16   9        491.79        506.92        38.96 o
   6  16   9        385.83        464.14        39.76 o
   8  16   9       7538.95       7597.41        71.02 o
  10  16   9       5235.48       5207.04        59.79 o
  12  16   9       5001.64       4987.99        62.84 o
  14  16   9        628.59        679.36        54.38 o
  16  16   9       2170.81       2346.14        61.73 o
  18  16   9       2989.92       3166.05        72.97 o
  20  16   9       2618.53       2745.67        73.58 o
  22  16   9         33.05         56.76        70.88 o
  24  16   9        414.32        435.60        78.63 o
 -23  17   9         81.42         23.10        77.61 o
 -21  17   9        156.58        129.17        69.62 o
 -19  17   9       2003.15       1999.00        66.79 o
 -17  17   9        545.80        573.02        58.81 o
 -15  17   9        206.93        189.73        57.34 o
 -13  17   9         60.02        135.05        52.61 o
 -11  17   9        381.34        394.49        50.53 o
  -9  17   9       5068.38       4822.80        70.01 o
  -7  17   9       2912.80       2873.51        48.43 o
  -5  17   9         55.65         73.84        43.17 o
  -3  17   9        234.40        253.66        42.20 o
  -1  17   9        628.27        645.65        42.20 o
   1  17   9       2148.95       2054.36        40.28 o
   3  17   9       3627.08       3609.73        62.44 o
   5  17   9        173.76        211.31        43.79 o
   7  17   9         47.96        102.45        46.33 o
   9  17   9        600.68        604.54        48.93 o
  11  17   9       1386.93       1485.70        53.90 o
  13  17   9       1819.47       1668.36        54.79 o
  15  17   9         24.34        -19.20        59.33 o
  17  17   9        516.20        615.52        62.73 o
  19  17   9        662.15        595.41        68.86 o
  21  17   9        677.28        677.10        72.28 o
  23  17   9        226.30        251.71        78.37 o
 -22  18   9         78.26        141.78        75.68 o
 -20  18   9         52.01         54.57        67.72 o
 -18  18   9       2459.10       2502.04        80.05 o
 -16  18   9       4318.25       4440.84       101.58 o
 -14  18   9       1375.52       1569.16        63.84 o
 -12  18   9        637.84        587.17        55.34 o
 -10  18   9       2876.25       2819.61        66.04 o
  -8  18   9       3874.60       3834.30        75.21 o
  -6  18   9       3572.71       3588.35        74.14 o
  -4  18   9       1695.15       1764.66        57.10 o
  -2  18   9       3645.10       3665.34        62.62 o
   0  18   9       9102.14       9353.13        90.51 o
   2  18   9       4302.85       4284.03        56.39 o
   4  18   9       1058.02       1031.90        45.80 o
   6  18   9        873.97        990.76        47.75 o
   8  18   9       4823.49       4987.46        66.68 o
  10  18   9       8255.99       8368.56        78.67 o
  12  18   9       1514.67       1524.33        61.51 o
  14  18   9         34.40         41.11        63.58 o
  16  18   9       1337.18       1477.05        67.89 o
  18  18   9       3550.10       3665.27        81.06 o
  20  18   9       1568.37       1704.15        93.85 o
  22  18   9        326.62        297.25        86.51 o
 -21  19   9        231.24        128.34        74.24 o
 -19  19   9        125.47        185.65        81.57 o
 -17  19   9        510.20        468.27        75.53 o
 -15  19   9         81.14        141.30        78.15 o
 -13  19   9         52.96         41.73        61.96 o
 -11  19   9         74.49         42.53        58.63 o
  -9  19   9        890.17        828.37        57.20 o
  -7  19   9         83.68        143.11        53.20 o
  -5  19   9        145.85         96.62        55.79 o
  -3  19   9         31.42         54.30        49.44 o
  -1  19   9        112.06        135.29        50.76 o
   1  19   9        632.54        583.51        50.92 o
   3  19   9        743.23        663.34        52.43 o
   5  19   9        388.51        327.93        50.27 o
   7  19   9         42.67         22.87        53.80 o
   9  19   9       1443.22       1462.82        55.72 o
  11  19   9        415.60        442.47        59.22 o
  13  19   9        558.76        556.30        65.72 o
  15  19   9        180.19         74.96        68.20 o
  17  19   9         58.52         10.67        71.03 o
  19  19   9        285.37        232.45        69.27 o
 -18  20   9       1348.88       1370.61       111.29 o
 -16  20   9       3187.10       3432.58       136.00 o
 -14  20   9        588.97        602.47        74.88 o
 -12  20   9        350.33        416.87        75.16 o
 -10  20   9       2156.06       2083.02        61.09 o
  -8  20   9       3176.78       3282.53        77.05 o
  -6  20   9       3060.56       2960.68        83.12 o
  -4  20   9         70.40        103.29        54.21 o
  -2  20   9       1468.84       1530.21        64.96 o
   0  20   9       5342.73       5510.50        72.91 o
   2  20   9       2512.14       2551.26        56.01 o
   4  20   9        747.35        830.82        58.05 o
   6  20   9         24.76        108.40        60.44 o
   8  20   9       2458.84       2636.13        62.59 o
  10  20   9       4528.95       4721.49        92.73 o
  12  20   9       1185.74       1108.41        79.73 o
  14  20   9         48.83         50.65        75.05 o
  16  20   9       1277.41       1398.46        77.74 o
  18  20   9       1539.19       1668.56        89.38 o
 -17  21   9         43.08        -84.04        94.73 o
 -15  21   9         30.50        -63.73        97.54 o
 -13  21   9          2.90         36.88        75.00 o
 -11  21   9         44.77        -18.72        71.75 o
  -9  21   9         56.35        152.90        62.98 o
  -7  21   9        325.40        284.17        66.21 o
  -5  21   9        278.63        274.58        71.59 o
  -3  21   9          0.09          2.83        62.61 o
  -1  21   9        347.64        220.84        63.45 o
   1  21   9         10.99        -15.51        61.65 o
   3  21   9        128.59         95.42        66.61 o
   5  21   9        416.28        364.68        69.95 o
   7  21   9         65.92        101.83        69.80 o
   9  21   9         57.34         91.10        71.21 o
  11  21   9        441.69        364.67        76.88 o
  13  21   9        107.56        186.54        79.91 o
  15  21   9         71.34        -36.57        85.81 o
 -14  22   9        514.00        653.00        91.58 o
 -12  22   9          4.17        108.68        90.52 o
 -10  22   9       1372.01       1444.82       100.34 o
  -8  22   9       1522.01       1651.11        83.12 o
  -6  22   9       1224.27       1319.65        74.24 o
  -4  22   9         53.72         77.32        70.35 o
  -2  22   9        727.46        730.26        66.93 o
   0  22   9       2844.37       2984.79        72.57 o
   2  22   9       1697.49       1875.28        74.55 o
   4  22   9        550.51        581.34        76.04 o
   6  22   9        550.54        623.85        72.37 o
   8  22   9       1239.15       1302.32        74.90 o
  10  22   9       1653.78       1726.85        85.32 o
  12  22   9        398.58        275.66        75.50 o
  -9  23   9         37.78         24.83        74.57 o
  -7  23   9          1.21          9.70        76.62 o
  -5  23   9         38.00         91.85        78.53 o
  -3  23   9          4.55        -60.25        73.91 o
  -1  23   9          0.40         38.92        67.82 o
   1  23   9          1.02         11.53        78.65 o
   3  23   9          8.67         33.08        76.60 o
   5  23   9        202.04        230.58        76.15 o
   7  23   9        176.00        131.24        73.44 o
 -34   0  10       2697.74       2837.29       134.28 o
 -32   0  10       7871.61       7995.98       228.09 o
 -30   0  10       2582.08       2616.94       118.26 o
 -28   0  10        143.01        116.84        65.20 o
 -26   0  10       1700.57       1731.48        74.21 o
 -24   0  10      18268.60      17989.42       115.50 o
 -22   0  10      37848.74      37815.63       175.89 o
 -20   0  10       3352.21       3176.98       115.26 o
 -18   0  10       1080.76       1160.37        58.00 o
 -16   0  10      12506.90      12304.65        83.66 o
 -14   0  10      71761.52      72377.43       420.14 o
 -12   0  10      55355.23      58888.26       318.19 o
 -10   0  10      46962.86      45580.98       269.07 o
  -8   0  10      74302.37      76767.62       767.06 o
  -6   0  10     166508.39     169012.05       972.67 o
  -4   0  10     125897.74     128406.12       802.64 o
  -2   0  10     143788.66     156137.17       971.10 o
   0   0  10        183.75        232.35        47.69 o
   2   0  10     219728.17     223986.41       516.85 o
   4   0  10     419926.34     437658.66      1932.83 o
   6   0  10      42622.85      42746.28       384.56 o
   8   0  10        708.33       1028.65        61.47 o
  10   0  10      21927.50      22850.94       188.51 o
  12   0  10      61727.08      60394.01       594.73 o
  14   0  10      32215.62      33070.59       264.20 o
  16   0  10      17145.38      17514.62       189.30 o
  18   0  10       6092.63       5880.42       102.29 o
  20   0  10      26860.62      26666.42       233.27 o
  22   0  10      13579.57      13506.24       112.07 o
  24   0  10       8551.88       8830.58       102.25 o
  26   0  10         32.72        106.48        68.40 o
  28   0  10       1609.86       1667.44        84.22 o
  30   0  10       7238.41       7449.12       170.84 o
  32   0  10       2570.43       2610.63       115.23 o
 -33   1  10        109.01         93.18        94.20 o
 -31   1  10        109.70         45.47        81.00 o
 -29   1  10        470.24        523.79        55.19 o
 -27   1  10         30.07         10.94        45.68 o
 -25   1  10         40.45         51.93        39.84 o
 -23   1  10        739.22        672.54        37.38 o
 -21   1  10       1872.22       1857.99        33.26 o
 -19   1  10        436.50        427.90        36.69 o
 -17   1  10       1531.86       1443.20        39.46 o
 -15   1  10       2704.88       2774.05        46.87 o
 -13   1  10        975.43        999.77        46.79 o
 -11   1  10       3442.22       3284.67        54.31 o
  -9   1  10         30.81         14.46        37.20 o
  -7   1  10        296.68        339.86        43.97 o
  -5   1  10        421.89        514.98        37.73 o
  -3   1  10       3561.89       4102.16        51.66 o
  -1   1  10      29240.79      34072.61       152.69 o
   1   1  10       4860.08       5049.13        62.94 o
   3   1  10      12563.45      13093.34        89.99 o
   5   1  10        821.39        935.84        33.12 o
   7   1  10       2936.11       2813.03        51.70 o
   9   1  10        839.24        648.19        50.75 o
  11   1  10         72.71        136.42        47.70 o
  13   1  10        191.62        233.90        47.55 o
  15   1  10       4338.23       4232.23        60.37 o
  17   1  10         11.01         61.72        47.91 o
  19   1  10         31.74         73.08        35.75 o
  21   1  10       1495.84       1444.07        38.29 o
  23   1  10       1230.20       1116.14        42.85 o
  25   1  10        525.45        490.10        49.36 o
  27   1  10        154.40         95.85        55.47 o
  29   1  10        110.87        120.56        63.56 o
  31   1  10          1.20        -27.86        77.73 o
  33   1  10          0.37          4.34        87.39 o
 -34   2  10       1963.11       1977.32        98.78 o
 -32   2  10       3984.70       4071.22       102.90 o
 -30   2  10       3990.58       3981.37        81.11 o
 -28   2  10       1586.78       1479.07        49.59 o
 -26   2  10        604.80        634.86        43.09 o
 -24   2  10      15514.29      15319.52       114.52 o
 -22   2  10      50756.12      49559.37       236.01 o
 -20   2  10      16224.00      15968.88        93.14 o
 -18   2  10       3056.22       3217.30        39.56 o
 -16   2  10      28779.53      29245.61       179.64 o
 -14   2  10      77830.01      80229.48       249.20 o
 -12   2  10     118910.01     120134.66       550.71 o
 -10   2  10       2877.86       2889.04        60.43 o
  -8   2  10      71778.84      74722.92       355.51 o
  -6   2  10     128891.36     132081.44       549.13 o
  -4   2  10     130128.56     138838.06       639.28 o
  -2   2  10       7889.17       6918.89        63.64 o
   0   2  10        500.12        574.56        33.42 o
   2   2  10      86470.59      87085.00       340.38 o
   4   2  10     196470.98     200394.59      1003.29 o
   6   2  10     110653.52     114646.38       579.23 o
   8   2  10        281.26        356.47        45.61 o
  10   2  10      21615.32      22377.65       124.90 o
  12   2  10      79182.50      78021.65       380.81 o
  14   2  10      97552.04      98136.20       402.78 o
  16   2  10       7331.56       7768.06        74.46 o
  18   2  10       5341.55       5447.41        93.96 o
  20   2  10      29460.79      28596.67       175.95 o
  22   2  10      22460.15      21454.27       122.97 o
  24   2  10       7553.51       7548.96        71.69 o
  26   2  10          4.81         -7.02        51.67 o
  28   2  10       2467.61       2433.30        62.27 o
  30   2  10       7573.43       7624.21        97.90 o
  32   2  10       2449.97       2623.44        84.98 o
 -33   3  10        232.48        194.39        89.00 o
 -31   3  10        417.31        429.40        80.55 o
 -29   3  10        155.52        167.39        52.09 o
 -27   3  10       2635.78       2660.62        70.04 o
 -25   3  10         39.11         -3.50        42.32 o
 -23   3  10         44.21         47.44        37.22 o
 -21   3  10        133.34        158.23        33.56 o
 -19   3  10       5011.87       4878.78        51.59 o
 -17   3  10          9.61         40.08        32.56 o
 -15   3  10       8057.48       7617.43        81.98 o
 -13   3  10        433.88        468.58        33.31 o
 -11   3  10        142.77        180.89        46.16 o
  -9   3  10      10546.63      10395.56        99.85 o
  -7   3  10        578.54        510.40        46.47 o
  -5   3  10      22506.00      21385.49       137.46 o
  -3   3  10      16626.26      16687.97       111.20 o
  -1   3  10       4769.88       5657.63        89.10 o
   1   3  10       2972.83       2380.12        40.38 o
   3   3  10      10956.87      11295.67        73.26 o
   5   3  10      15681.11      16395.12       119.69 o
   7   3  10        599.11        479.18        43.22 o
   9   3  10       2016.20       2335.04        60.17 o
  11   3  10       7704.17       8169.52        90.85 o
  13   3  10        224.42        288.08        41.13 o
  15   3  10       3515.48       3582.48        59.52 o
  17   3  10       1401.45       1413.27        52.86 o
  19   3  10        214.92        183.20        41.15 o
  21   3  10        756.55        759.10        38.15 o
  23   3  10        111.79         93.18        46.24 o
  25   3  10        179.86        213.24        49.01 o
  27   3  10         11.80          6.63        57.48 o
  29   3  10         20.49         50.13        68.94 o
  31   3  10        187.99        192.23        77.84 o
  33   3  10        167.90        250.31        83.72 o
 -34   4  10       1923.93       1991.48        93.88 o
 -32   4  10       5364.60       5461.33       102.65 o
 -30   4  10       3451.90       3598.92        96.14 o
 -28   4  10        290.36        259.51        53.79 o
 -26   4  10       2618.36       2658.33        53.47 o
 -24   4  10      17878.93      17261.66        92.30 o
 -22   4  10      17864.80      17145.42       118.76 o
 -20   4  10       6763.75       6528.88        59.73 o
 -18   4  10       1362.43       1544.44        49.17 o
 -16   4  10      33041.01      32037.39       153.21 o
 -14   4  10      64406.00      64326.00       268.54 o
 -12   4  10      49038.25      49554.70       236.16 o
 -10   4  10      15478.42      15699.49       129.92 o
  -8   4  10      24287.96      24583.78       176.27 o
  -6   4  10     182987.45     189080.80       649.00 o
  -4   4  10     156351.66     156910.92       589.66 o
  -2   4  10      54472.21      56006.46       209.32 o
   0   4  10       3034.11       2788.66        56.26 o
   2   4  10     123773.05     124668.18       584.13 o
   4   4  10     188548.02     193849.25       623.69 o
   6   4  10      81033.02      82568.39       512.39 o
   8   4  10        243.22        303.13        48.83 o
  10   4  10      45241.24      43725.38       209.93 o
  12   4  10      66881.36      65861.27       283.44 o
  14   4  10      38755.84      38389.93       201.44 o
  16   4  10      12326.38      11890.52       147.24 o
  18   4  10       1054.09       1089.33        62.36 o
  20   4  10      16316.66      15761.78       128.25 o
  22   4  10      15078.89      14893.50        70.28 o
  24   4  10       5874.65       5787.81        55.87 o
  26   4  10        291.66        263.20        55.21 o
  28   4  10       2631.48       2691.77        72.77 o
  30   4  10       3825.02       4242.43        93.12 o
  32   4  10       3287.71       3441.49       109.08 o
 -33   5  10         95.77        142.32        85.94 o
 -31   5  10        923.45        969.21        83.97 o
 -29   5  10       1087.40       1070.31        59.54 o
 -27   5  10        170.71        316.93        57.82 o
 -25   5  10        314.93        308.50        48.40 o
 -23   5  10       1072.43       1087.48        41.58 o
 -21   5  10       7722.09       7757.70        67.50 o
 -19   5  10       5664.94       5625.57        79.02 o
 -17   5  10       3940.48       3809.52        44.53 o
 -15   5  10      10392.80      10683.96        79.50 o
 -13   5  10       9756.08       9575.24        83.45 o
 -11   5  10       2043.21       1991.85        51.01 o
  -9   5  10          9.24         44.61        58.65 o
  -7   5  10       8463.62       9094.46        93.52 o
  -5   5  10      12991.62      12379.02       109.35 o
  -3   5  10       6078.54       5436.91        72.65 o
  -1   5  10      14205.51      15043.91       108.92 o
   1   5  10       2527.09       2391.84        46.15 o
   3   5  10        341.42        372.07        60.27 o
   5   5  10      24297.46      23974.23       250.03 o
   7   5  10       5937.82       5512.93       106.33 o
   9   5  10         87.98        171.83        53.37 o
  11   5  10      13196.49      12626.74        96.48 o
  13   5  10       5921.84       5796.30        66.25 o
  15   5  10        482.80        491.56        42.08 o
  17   5  10        185.30        196.66        50.55 o
  19   5  10       2398.38       2370.37        75.43 o
  21   5  10       6131.66       6034.54        67.34 o
  23   5  10       2645.81       2593.05        51.85 o
  25   5  10        285.39        220.19        55.67 o
  27   5  10        237.57        195.53        67.66 o
  29   5  10        439.83        460.67        79.81 o
  31   5  10        567.23        617.14        94.37 o
 -32   6  10       2877.77       2960.54       138.31 o
 -30   6  10       5761.27       5714.59       101.26 o
 -28   6  10       1671.62       1529.01        75.67 o
 -26   6  10       2935.59       3024.21        59.04 o
 -24   6  10      14060.63      14073.67       116.17 o
 -22   6  10      20854.96      20560.00       117.27 o
 -20   6  10      10354.62      10324.54        59.17 o
 -18   6  10       1292.55       1311.16        37.06 o
 -16   6  10      36674.19      36546.76       136.06 o
 -14   6  10      42897.94      42444.70       160.44 o
 -12   6  10      22667.25      23189.35        97.74 o
 -10   6  10       2620.14       2780.75        45.55 o
  -8   6  10      15784.32      15850.63       122.01 o
  -6   6  10     105450.52     108031.27       519.00 o
  -4   6  10     104330.12     105797.23       627.29 o
  -2   6  10      20594.36      21378.89       158.57 o
   0   6  10      12574.50      12323.56       123.59 o
   2   6  10      35560.39      36222.30       204.53 o
   4   6  10      62392.28      61723.23       363.51 o
   6   6  10      64559.13      66056.54       358.02 o
   8   6  10       1356.50       1743.66        57.46 o
  10   6  10      21015.68      20551.69       163.94 o
  12   6  10      47074.93      46354.46       218.95 o
  14   6  10      34713.46      33893.23       169.77 o
  16   6  10      15461.92      15191.24        85.49 o
  18   6  10       1241.42       1257.52        42.48 o
  20   6  10      15686.46      14927.07        89.76 o
  22   6  10      25729.50      25094.68       103.56 o
  24   6  10       6941.07       6782.75        78.84 o
  26   6  10        230.90        215.30        62.12 o
  28   6  10       2179.02       2239.69        84.01 o
  30   6  10       2574.27       2687.06        90.79 o
  32   6  10       2343.04       2520.67       101.59 o
 -33   7  10        308.22        280.45        89.01 o
 -31   7  10       1133.13       1217.66        89.28 o
 -29   7  10        967.71        956.70        65.42 o
 -27   7  10          4.19         30.40        57.97 o
 -25   7  10        721.74        677.59        47.24 o
 -23   7  10       5492.05       5575.28        56.18 o
 -21   7  10       2133.24       2100.31        39.85 o
 -19   7  10        403.68        483.15        34.35 o
 -17   7  10       2828.26       2897.31        40.70 o
 -15   7  10      10832.15      10555.03       102.36 o
 -13   7  10       4041.88       4188.36        50.07 o
 -11   7  10       6454.63       6784.26        73.26 o
  -9   7  10        312.40        310.32        32.21 o
  -7   7  10       9389.21       9228.45       107.70 o
  -5   7  10      44610.29      42682.35       285.59 o
  -3   7  10      18009.09      17911.79       147.40 o
  -1   7  10        925.90       1106.75        63.80 o
   1   7  10      21947.04      21868.78       164.64 o
   3   7  10      27838.37      28136.80       187.38 o
   5   7  10       8422.20       8262.03       125.90 o
   7   7  10       3630.45       3290.09        57.34 o
   9   7  10       2307.46       2177.21        42.22 o
  11   7  10      12769.96      12309.45       104.86 o
  13   7  10       7776.06       7752.77        80.56 o
  15   7  10       3956.49       3945.69        77.94 o
  17   7  10         66.72         64.85        38.50 o
  19   7  10       3126.69       3069.61        59.89 o
  21   7  10       4174.20       4045.51        47.32 o
  23   7  10       1576.38       1666.17        57.00 o
  25   7  10          1.65        -47.97        66.65 o
  27   7  10       1297.31       1319.62        76.13 o
  29   7  10        919.21       1127.91        85.78 o
  31   7  10        588.54        586.30       100.72 o
 -32   8  10       2392.28       2337.12        91.15 o
 -30   8  10       2876.33       2732.89        85.23 o
 -28   8  10        164.46        110.47        62.80 o
 -26   8  10       2020.81       2055.49        54.55 o
 -24   8  10       6712.58       6715.81        82.54 o
 -22   8  10       5874.19       5758.13        79.79 o
 -20   8  10       6951.29       6748.81        62.51 o
 -18   8  10        122.48        159.10        33.27 o
 -16   8  10      17202.59      17191.55       109.06 o
 -14   8  10      33339.41      33130.51       163.47 o
 -12   8  10      29414.65      29444.74       181.18 o
 -10   8  10       2546.43       2692.62        56.16 o
  -8   8  10       9773.15       9874.50        88.17 o
  -6   8  10      83340.39      83110.72       350.57 o
  -4   8  10      77687.38      77812.29       690.50 o
  -2   8  10      12356.34      13669.13       120.15 o
   0   8  10       3905.58       3764.37        85.73 o
   2   8  10      21935.15      22349.69       218.46 o
   4   8  10      59799.81      60432.96       365.72 o
   6   8  10      41632.71      43530.47       284.23 o
   8   8  10       2555.01       2573.55        65.27 o
  10   8  10      22074.41      22021.62        84.88 o
  12   8  10      32486.61      32699.13       186.85 o
  14   8  10      15334.10      15243.80       100.26 o
  16   8  10       4111.74       4060.16        92.79 o
  18   8  10         31.55         99.29        39.96 o
  20   8  10       3918.51       3794.71        52.05 o
  22   8  10      13980.00      13567.09        85.01 o
  24   8  10       2654.71       2637.86        98.31 o
  26   8  10        299.24        265.71        71.90 o
  28   8  10       1470.81       1524.34        85.75 o
  30   8  10       1443.94       1377.91        90.85 o
 -31   9  10        983.12       1123.67        82.47 o
 -29   9  10       1430.27       1500.05        73.05 o
 -27   9  10        276.76        275.98        63.38 o
 -25   9  10       1538.26       1521.12        64.55 o
 -23   9  10       3062.93       3061.28        61.51 o
 -21   9  10       5528.04       5674.99        64.00 o
 -19   9  10        178.46        199.03        33.75 o
 -17   9  10        250.93        256.86        33.52 o
 -15   9  10       6203.89       6265.26        98.39 o
 -13   9  10      11924.15      11727.83       132.38 o
 -11   9  10      17136.21      16520.16       101.37 o
  -9   9  10        844.73        861.45        29.97 o
  -7   9  10      13412.82      13513.85        67.48 o
  -5   9  10      14335.38      13586.20       101.64 o
  -3   9  10      26781.75      25790.90       217.06 o
  -1   9  10       1062.40       1122.60        47.57 o
   1   9  10      11302.03      11324.36       135.95 o
   3   9  10      29657.03      29104.09       150.48 o
   5   9  10      18437.48      18315.88       110.45 o
   7   9  10        907.32        845.51        29.45 o
   9   9  10       2881.44       3058.75        62.16 o
  11   9  10      15910.81      15816.90       161.63 o
  13   9  10      13133.79      13004.72       124.12 o
  15   9  10       5306.15       5138.43        50.65 o
  17   9  10        690.86        738.44        41.07 o
  19   9  10       4331.17       4358.09        47.86 o
  21   9  10       4255.16       4272.95        58.21 o
  23   9  10       1641.29       1692.21        57.95 o
  25   9  10          6.64        -28.53        68.92 o
  27   9  10        769.44        908.66        83.53 o
  29   9  10       1498.51       1634.48        96.91 o
  31   9  10        789.30        932.30        99.12 o
 -30  10  10       2044.03       2012.00        79.31 o
 -28  10  10          7.41         35.21        66.36 o
 -26  10  10       1195.48       1186.03        59.27 o
 -24  10  10       4948.82       4755.15        64.34 o
 -22  10  10       5545.11       5217.91        72.20 o
 -20  10  10       3378.74       3226.10        49.47 o
 -18  10  10         75.97         39.99        35.45 o
 -16  10  10      14924.76      14799.19        86.54 o
 -14  10  10      20987.85      20919.70       136.10 o
 -12  10  10      16712.37      16312.83       106.86 o
 -10  10  10        132.41        201.33        27.96 o
  -8  10  10       6452.01       6517.24        56.92 o
  -6  10  10      29308.22      29402.20       116.52 o
  -4  10  10      15623.52      15885.58        91.69 o
  -2  10  10       7373.35       7295.07        97.46 o
   0  10  10        582.56        491.49        37.88 o
   2  10  10      16103.66      16315.35        86.54 o
   4  10  10      34057.54      33554.43       182.70 o
   6  10  10      31155.84      31730.60       221.21 o
   8  10  10        804.04        823.81        39.12 o
  10  10  10       9897.46      10124.04        91.35 o
  12  10  10      21652.64      21352.38       112.03 o
  14  10  10      15847.59      15342.21        90.14 o
  16  10  10       3202.16       3182.07        50.12 o
  18  10  10         41.95         61.76        41.81 o
  20  10  10       5030.46       5020.41        97.83 o
  22  10  10       7858.23       7600.74        80.90 o
  24  10  10       3256.21       3256.91        64.20 o
  26  10  10        135.02        174.17        80.53 o
  28  10  10        475.72        451.31       103.26 o
  30  10  10       1016.11       1013.24       110.45 o
 -31  11  10        956.33        932.84       108.28 o
 -29  11  10        596.15        594.01        74.49 o
 -27  11  10        850.47        774.73        69.73 o
 -25  11  10       1429.70       1539.81        74.38 o
 -23  11  10       4493.81       4570.62        63.50 o
 -21  11  10       4002.77       4198.88        68.20 o
 -19  11  10        139.30        216.33        45.37 o
 -17  11  10         62.71         54.55        40.48 o
 -15  11  10       6724.70       6581.51        65.34 o
 -13  11  10      21211.61      20768.32        93.75 o
 -11  11  10       8037.15       7925.87        77.42 o
  -9  11  10       5848.08       5828.66        40.44 o
  -7  11  10      17475.36      17241.55       113.96 o
  -5  11  10      16273.87      15732.53       105.20 o
  -3  11  10       3741.93       3601.94        42.35 o
  -1  11  10       5722.08       5949.85        67.86 o
   1  11  10       3834.11       3895.33        46.11 o
   3  11  10      18533.96      18726.88       136.61 o
   5  11  10      15148.32      15139.90       101.48 o
   7  11  10       4914.48       4541.27        78.29 o
   9  11  10       2270.52       2254.96        42.37 o
  11  11  10       9350.01       9498.52        75.56 o
  13  11  10      15189.00      14938.31       129.57 o
  15  11  10       3727.92       3481.26        46.69 o
  17  11  10       1171.39       1198.73        40.69 o
  19  11  10       4545.73       4555.75        67.22 o
  21  11  10       2321.84       2386.71        70.77 o
  23  11  10       1462.63       1590.05        62.61 o
  25  11  10        532.96        491.44        80.57 o
  27  11  10        729.00        836.15       104.12 o
  29  11  10       1985.56       2103.33       114.26 o
 -30  12  10        284.72        317.75        80.32 o
 -28  12  10         27.33         87.54        77.96 o
 -26  12  10        314.62        298.79        70.21 o
 -24  12  10       4222.17       4109.12        68.02 o
 -22  12  10       6230.32       6077.16        80.54 o
 -20  12  10       1535.98       1699.94        55.80 o
 -18  12  10       2035.35       1980.12        50.68 o
 -16  12  10       3279.02       3241.55        67.59 o
 -14  12  10      11551.23      11106.29        85.30 o
 -12  12  10      10361.68      10008.86        74.12 o
 -10  12  10        457.50        487.24        28.62 o
  -8  12  10       3629.22       3478.67        37.49 o
  -6  12  10      27921.80      27203.64       180.92 o
  -4  12  10      18158.03      18189.01       126.91 o
  -2  12  10       4898.82       4764.67        49.45 o
   0  12  10        223.98        224.70        27.73 o
   2  12  10      13247.48      13716.25        86.31 o
   4  12  10      29531.98      29336.00       163.12 o
   6  12  10      12054.68      11274.55        82.08 o
   8  12  10       1261.43       1124.51        43.00 o
  10  12  10        944.28       1038.89        36.74 o
  12  12  10       7294.40       7401.52        68.85 o
  14  12  10      13698.95      13288.37        89.30 o
  16  12  10       3073.41       3002.27        43.73 o
  18  12  10         78.86         69.53        54.81 o
  20  12  10       3393.68       3529.79        62.55 o
  22  12  10       5036.85       5192.25        92.25 o
  24  12  10       1858.44       1962.58        70.18 o
  26  12  10        329.68        251.64        92.40 o
  28  12  10        190.38        192.50       110.87 o
 -29  13  10        665.77        655.16        81.23 o
 -27  13  10        153.40        271.66        81.83 o
 -25  13  10       1280.96       1314.28        70.47 o
 -23  13  10       3767.71       3786.36        84.44 o
 -21  13  10       2443.79       2441.42        63.15 o
 -19  13  10        284.05        309.99        54.47 o
 -17  13  10        215.59        170.52        49.64 o
 -15  13  10       5964.00       5932.50        58.50 o
 -13  13  10      13766.88      13551.13        92.49 o
 -11  13  10       5020.94       4981.89        46.90 o
  -9  13  10       1382.07       1308.37        29.15 o
  -7  13  10       6987.34       6775.82        54.79 o
  -5  13  10      11576.23      11642.84        66.80 o
  -3  13  10      13395.20      13284.89        80.96 o
  -1  13  10       3177.01       3128.81        36.60 o
   1  13  10       6705.60       6860.94        54.98 o
   3  13  10      30542.19      30464.37       174.42 o
   5  13  10      13417.49      13271.10       102.52 o
   7  13  10        770.77        779.10        38.61 o
   9  13  10       4105.45       4112.42        52.64 o
  11  13  10       7073.40       6928.95        58.21 o
  13  13  10      11684.56      11430.62        78.65 o
  15  13  10       2565.90       2552.05        45.49 o
  17  13  10        293.98        353.07        46.08 o
  19  13  10       3527.80       3658.06        73.41 o
  21  13  10       4349.64       4549.91        67.26 o
  23  13  10       1318.04       1330.91        62.35 o
  25  13  10        176.29        185.36        74.03 o
  27  13  10        571.22        517.88        91.05 o
 -28  14  10          7.13        -15.68        76.62 o
 -26  14  10        379.01        362.25        83.89 o
 -24  14  10       1805.53       1715.14        89.99 o
 -22  14  10       3112.81       3004.84        67.49 o
 -20  14  10        113.50         89.63        57.55 o
 -18  14  10        369.19        359.16        52.54 o
 -16  14  10       1565.94       1468.43        49.96 o
 -14  14  10       2523.89       2505.34        46.44 o
 -12  14  10       4866.74       4710.27        51.50 o
 -10  14  10       1655.16       1709.10        40.79 o
  -8  14  10       3406.68       3184.04        50.12 o
  -6  14  10       6020.78       5847.18        52.40 o
  -4  14  10      11454.65      11090.04        94.57 o
  -2  14  10       4322.96       4321.96        49.49 o
   0  14  10         14.80         -9.17        29.37 o
   2  14  10       9735.25       9806.71        72.15 o
   4  14  10      20468.39      20330.46       114.10 o
   6  14  10       3833.80       3743.49        51.26 o
   8  14  10         38.80         60.96        36.03 o
  10  14  10        185.30        205.62        36.61 o
  12  14  10       2635.60       2731.85        42.76 o
  14  14  10       5534.95       5311.17        63.04 o
  16  14  10       2223.76       1968.44        49.58 o
  18  14  10         56.05         61.43        50.17 o
  20  14  10       2317.83       2382.08        70.93 o
  22  14  10       1230.02       1237.73        66.65 o
  24  14  10       1304.17       1273.88        74.20 o
  26  14  10        344.82        302.95        77.68 o
 -27  15  10         16.71        -18.56        87.31 o
 -25  15  10        806.89        815.10        79.25 o
 -23  15  10       3376.10       3523.16        81.90 o
 -21  15  10       3121.73       3234.74        71.99 o
 -19  15  10        298.08        296.37        58.31 o
 -17  15  10       1136.89       1138.36        56.74 o
 -15  15  10       6348.42       6381.33        60.80 o
 -13  15  10      12234.69      12084.75        99.72 o
 -11  15  10       2261.82       2224.14        43.56 o
  -9  15  10        479.99        481.21        36.54 o
  -7  15  10       5475.21       5135.25        60.84 o
  -5  15  10      16196.99      15717.38       107.50 o
  -3  15  10       8782.30       8753.75        73.71 o
  -1  15  10        107.82         78.21        32.71 o
   1  15  10       6040.12       6097.33        62.74 o
   3  15  10      15242.27      15090.86       112.86 o
   5  15  10       6016.73       5779.47        58.22 o
   7  15  10       1733.78       1670.04        47.49 o
   9  15  10        476.23        532.04        35.21 o
  11  15  10       5342.26       5419.15        48.07 o
  13  15  10      11498.79      11461.19        82.18 o
  15  15  10       2231.78       2219.00        67.59 o
  17  15  10         16.95        -13.28        57.36 o
  19  15  10       2211.14       2348.79        65.30 o
  21  15  10       3758.06       3903.89        83.00 o
  23  15  10       1732.46       1894.02        78.00 o
  25  15  10         29.16        -23.80        75.77 o
 -26  16  10         49.03         68.81        87.63 o
 -24  16  10       1210.47       1194.89        80.23 o
 -22  16  10       1749.39       1721.29        68.98 o
 -20  16  10         35.96        -14.76        61.06 o
 -18  16  10        609.05        558.82        57.33 o
 -16  16  10        924.67        887.72        57.82 o
 -14  16  10       2172.46       2074.72        55.33 o
 -12  16  10       1802.54       1874.84        46.50 o
 -10  16  10        272.69        267.33        46.36 o
  -8  16  10       2125.28       2073.22        49.44 o
  -6  16  10       2886.97       2763.83        41.35 o
  -4  16  10       1059.86       1047.27        47.96 o
  -2  16  10        507.50        503.32        37.47 o
   0  16  10        594.72        546.71        36.90 o
   2  16  10       1663.61       1738.15        41.81 o
   4  16  10       3073.11       3119.87        59.77 o
   6  16  10       3268.79       3271.04        45.82 o
   8  16  10       1064.40       1051.64        41.63 o
  10  16  10        211.62        260.12        42.09 o
  12  16  10       1055.85       1073.53        50.48 o
  14  16  10       4141.59       4143.44        60.10 o
  16  16  10       1803.72       1723.56        61.58 o
  18  16  10          5.10          8.06        61.52 o
  20  16  10        359.68        269.82        67.73 o
  22  16  10        409.83        374.98        74.68 o
  24  16  10        737.66        723.96        78.51 o
 -23  17  10       2039.29       2216.74       106.79 o
 -21  17  10       1899.17       2012.13        83.99 o
 -19  17  10        800.94        773.13        67.62 o
 -17  17  10        782.44        749.12        62.65 o
 -15  17  10       4946.97       5028.60        99.39 o
 -13  17  10       4521.18       4574.16        96.05 o
 -11  17  10        583.90        626.95        47.84 o
  -9  17  10         17.10         -3.79        43.65 o
  -7  17  10       4008.62       4023.64        46.65 o
  -5  17  10       7687.64       7787.76        94.59 o
  -3  17  10       7777.51       7825.34        79.91 o
  -1  17  10          8.19        -42.89        42.89 o
   1  17  10       5063.96       5154.32        53.16 o
   3  17  10       8146.24       8145.34        81.84 o
   5  17  10       5141.02       5092.18        68.18 o
   7  17  10       2106.36       2102.67        49.86 o
   9  17  10        424.09        567.13        47.97 o
  11  17  10       5629.41       5824.07        84.24 o
  13  17  10       4629.72       4691.59        71.08 o
  15  17  10       1008.48       1011.15        62.93 o
  17  17  10         56.56         54.07        62.72 o
  19  17  10       1721.13       1941.66        75.04 o
  21  17  10       2455.93       2475.26        75.48 o
  23  17  10       1514.64       1684.86        80.90 o
 -22  18  10        214.62        137.32        72.45 o
 -20  18  10          2.32         38.16        71.00 o
 -18  18  10        308.09        203.33        74.41 o
 -16  18  10         84.52         57.74        68.33 o
 -14  18  10        165.12        201.09        64.11 o
 -12  18  10        806.70        824.36        54.30 o
 -10  18  10        224.11        207.37        47.05 o
  -8  18  10        620.21        606.81        48.46 o
  -6  18  10        560.02        497.96        54.43 o
  -4  18  10       1071.19       1047.65        48.43 o
  -2  18  10        949.18        949.74        49.17 o
   0  18  10         17.39         43.80        47.91 o
   2  18  10        447.31        421.43        48.63 o
   4  18  10       1341.66       1325.93        52.23 o
   6  18  10       1396.00       1371.94        51.37 o
   8  18  10         35.98         89.25        52.44 o
  10  18  10          2.35          1.14        53.11 o
  12  18  10        345.89        315.43        63.34 o
  14  18  10        479.61        542.79        65.92 o
  16  18  10        608.42        590.04        65.39 o
  18  18  10        247.98        169.61        67.72 o
  20  18  10         13.74         89.02        76.69 o
 -21  19  10       1378.02       1514.23        86.20 o
 -19  19  10        779.76        842.17        83.12 o
 -17  19  10        915.09        919.96        80.32 o
 -15  19  10       3065.53       3188.82        76.49 o
 -13  19  10       2656.92       2736.35        68.85 o
 -11  19  10        393.73        341.23        53.34 o
  -9  19  10          8.68        -30.57        56.70 o
  -7  19  10       1612.37       1582.06        59.76 o
  -5  19  10       7042.72       7089.21       101.97 o
  -3  19  10       3558.94       3573.69        83.69 o
  -1  19  10          5.57         99.45        52.94 o
   1  19  10       2537.48       2525.28        56.46 o
   3  19  10       3650.28       3783.86        67.52 o
   5  19  10       3584.31       3549.58        70.75 o
   7  19  10       1246.69       1275.98        57.40 o
   9  19  10        214.21        223.76        58.07 o
  11  19  10       2980.99       3140.73        66.84 o
  13  19  10       2912.12       3002.49        82.14 o
  15  19  10        694.81        623.79        69.92 o
  17  19  10          1.55        -68.84        68.84 o
  19  19  10        595.49        692.16        71.01 o
 -18  20  10         21.36        -69.52        87.22 o
 -16  20  10        281.68        172.95        81.22 o
 -14  20  10        242.19        181.82        86.23 o
 -12  20  10         29.19         51.48        69.28 o
 -10  20  10          0.01          6.67        66.85 o
  -8  20  10        600.32        554.57        65.08 o
  -6  20  10        299.73        307.63        63.85 o
  -4  20  10         56.21        117.15        56.43 o
  -2  20  10         30.61         13.86        55.32 o
   0  20  10        119.45        119.82        59.00 o
   2  20  10         14.63         25.77        55.54 o
   4  20  10        133.50        150.84        58.26 o
   6  20  10        432.54        421.65        62.15 o
   8  20  10        597.42        539.49        62.91 o
  10  20  10          2.92        -40.09        65.89 o
  12  20  10        128.74        153.52        76.09 o
  14  20  10        129.80         91.31        75.41 o
  16  20  10        613.42        687.10        77.71 o
 -15  21  10       1520.38       1509.81       114.24 o
 -13  21  10       1669.11       1657.85        81.50 o
 -11  21  10        647.70        606.26        71.57 o
  -9  21  10          8.27        -67.25        67.25 o
  -7  21  10       1215.10       1272.13        69.96 o
  -5  21  10       4057.37       4173.06       102.99 o
  -3  21  10       1911.66       2015.16        68.20 o
  -1  21  10          5.01         98.52        62.25 o
   1  21  10       1145.11       1186.58        63.63 o
   3  21  10       1450.36       1525.29        63.13 o
   5  21  10       2731.94       2989.85        72.38 o
   7  21  10        723.64        838.66        66.52 o
   9  21  10        306.77        353.76        71.70 o
  11  21  10       2052.88       2139.94        79.17 o
  13  21  10       1492.63       1627.86        85.18 o
  15  21  10        822.53        846.29        85.74 o
 -12  22  10          2.02         25.19        77.75 o
 -10  22  10          5.86        160.73        67.28 o
  -8  22  10          0.72        -31.46        68.74 o
  -6  22  10        118.49         13.72        71.34 o
  -4  22  10         84.51         59.53        74.08 o
  -2  22  10          3.56        -16.89        68.00 o
   0  22  10          1.91          5.11        68.67 o
   2  22  10        121.12        131.25        67.28 o
   4  22  10         15.84         13.57        74.88 o
   6  22  10        373.89        389.01        71.91 o
   8  22  10        165.51        223.62        72.58 o
  10  22  10         13.91        -18.67        78.18 o
  12  22  10         19.77         81.28        77.71 o
  -9  23  10         51.20          7.92        73.76 o
  -7  23  10       1190.47       1216.44        83.94 o
  -5  23  10       1140.04       1256.81        79.88 o
  -3  23  10        791.14        997.90        73.53 o
  -1  23  10        112.32        120.86        71.74 o
   1  23  10        294.89        309.39        82.51 o
   3  23  10       1180.06       1300.39        78.36 o
   5  23  10       1964.36       2037.05        87.60 o
   7  23  10        245.67        187.61        78.25 o
 -33   1  11         57.29         76.88        93.01 o
 -31   1  11       3059.90       3241.99        87.51 o
 -29   1  11       7402.49       7377.01       109.23 o
 -27   1  11      12403.13      12049.73       104.46 o
 -25   1  11       1147.76       1070.16        39.86 o
 -23   1  11       3892.11       3971.79        43.69 o
 -21   1  11      30589.19      30197.20       120.07 o
 -19   1  11      29319.97      28672.99       131.78 o
 -17   1  11      20288.39      19817.00       113.49 o
 -15   1  11        139.11        233.49        34.50 o
 -13   1  11      73071.83      75353.97       344.41 o
 -11   1  11     185065.98     190326.89       662.01 o
  -9   1  11      59222.68      61327.46       237.63 o
  -7   1  11       4426.02       4433.78        80.89 o
  -5   1  11      15997.89      15763.87        97.10 o
  -3   1  11     127324.51     130499.84       455.71 o
  -1   1  11     203322.56     212229.67      1176.14 o
   1   1  11      79659.14      84089.69       566.06 o
   3   1  11      12693.98      11641.33        97.15 o
   5   1  11     139697.23     139638.06       555.65 o
   7   1  11     141413.25     141368.11       698.63 o
   9   1  11      38798.62      39705.31       247.43 o
  11   1  11       8307.78       7896.88       109.54 o
  13   1  11      19054.50      18851.63       131.75 o
  15   1  11      83273.40      83295.26       430.00 o
  17   1  11      38275.70      37880.11       194.87 o
  19   1  11       7897.21       7953.93        75.75 o
  21   1  11       2150.87       2048.99        57.23 o
  23   1  11       7945.99       7473.68        93.72 o
  25   1  11      13934.97      13891.54       113.48 o
  27   1  11       4665.95       4672.75        64.75 o
  29   1  11         29.98         94.83        67.11 o
  31   1  11       2032.97       2159.42        79.98 o
  33   1  11       2730.92       2858.45       106.51 o
 -34   2  11         94.45         -0.46        94.97 o
 -32   2  11          9.66         41.89        84.81 o
 -30   2  11        396.57        313.17        59.97 o
 -28   2  11        168.78        195.70        49.32 o
 -26   2  11        130.15        108.96        43.40 o
 -24   2  11        138.58        124.42        40.48 o
 -22   2  11       1594.02       1503.74        47.61 o
 -20   2  11       1257.23       1356.86        40.33 o
 -18   2  11       8232.41       8201.25        68.08 o
 -16   2  11         43.73         50.16        34.00 o
 -14   2  11        130.85        226.10        31.14 o
 -12   2  11      14808.33      14690.07       108.85 o
 -10   2  11       1327.08       1574.06        55.11 o
  -8   2  11       4449.79       4463.82        63.14 o
  -6   2  11       1302.50       1436.77        46.03 o
  -4   2  11       7449.53       7368.38        75.19 o
  -2   2  11      11802.95      13541.77        98.81 o
   0   2  11        100.32        164.50        32.27 o
   2   2  11        644.82        713.55        34.31 o
   4   2  11        387.97        342.40        37.76 o
   6   2  11       4896.47       5280.16        62.08 o
   8   2  11       4531.52       4387.97        58.99 o
  10   2  11        480.23        395.67        52.72 o
  12   2  11       1382.96       1442.85        57.10 o
  14   2  11       1884.57       1864.38        64.77 o
  16   2  11         48.48         67.34        38.27 o
  18   2  11       1040.93        955.19        45.22 o
  20   2  11        368.06        389.81        43.03 o
  22   2  11       1634.09       1621.08        43.79 o
  24   2  11        764.07        859.76        49.06 o
  26   2  11         11.44        -53.81        53.81 o
  28   2  11          6.80        -60.00        60.00 o
  30   2  11          5.78        -63.33        74.66 o
  32   2  11        128.71         82.53        80.19 o
 -33   3  11          0.14        -11.33        87.60 o
 -31   3  11       1789.90       1914.12        69.27 o
 -29   3  11       6001.23       5796.37       109.32 o
 -27   3  11      13584.29      13085.70       111.08 o
 -25   3  11       2793.51       2617.24        45.73 o
 -23   3  11       5278.50       5429.84        55.45 o
 -21   3  11      32148.93      31900.89       134.59 o
 -19   3  11      32920.75      32454.25       126.17 o
 -17   3  11      16343.55      15958.88       104.03 o
 -15   3  11         47.37        147.30        30.34 o
 -13   3  11      45537.54      45970.17       154.55 o
 -11   3  11      98501.77     101480.49       373.34 o
  -9   3  11      73814.05      74671.92       286.12 o
  -7   3  11        546.53        620.96        50.09 o
  -5   3  11      32835.61      33794.28       157.81 o
  -3   3  11      86181.40      87575.31       448.63 o
  -1   3  11     170269.09     179146.89       825.08 o
   1   3  11      48919.09      52504.45       444.13 o
   3   3  11       7522.85       7086.97        92.88 o
   5   3  11      69566.11      69277.89       349.20 o
   7   3  11      93436.88      94761.82       529.28 o
   9   3  11      60375.88      62722.32       388.57 o
  11   3  11       5338.71       5667.48        68.66 o
  13   3  11      16465.10      15692.04       153.01 o
  15   3  11      41024.71      40603.80       208.95 o
  17   3  11      44737.33      44399.03       325.00 o
  19   3  11       5434.96       5590.92        65.43 o
  21   3  11       1632.87       1536.16        42.90 o
  23   3  11      11858.32      11614.35        82.23 o
  25   3  11      17337.26      17129.09       128.76 o
  27   3  11       3668.18       3743.52        64.36 o
  29   3  11          7.68         92.59        69.17 o
  31   3  11       2046.37       2082.08        82.87 o
  33   3  11       2244.06       2301.82       126.67 o
 -34   4  11        559.54        701.94        93.50 o
 -32   4  11          4.67        -46.60        83.84 o
 -30   4  11       1472.47       1448.39        61.74 o
 -28   4  11       1756.38       1821.35        61.33 o
 -26   4  11        305.87        312.99        48.86 o
 -24   4  11        406.04        404.81        41.85 o
 -22   4  11        146.93        147.22        36.13 o
 -20   4  11       2598.91       2562.27        33.64 o
 -18   4  11       4358.26       4484.58        61.03 o
 -16   4  11        657.82        693.83        38.96 o
 -14   4  11       8237.40       8173.22        64.69 o
 -12   4  11       3639.55       3832.84        44.47 o
 -10   4  11       1118.07       1109.26        63.14 o
  -8   4  11      14316.59      13662.87        94.95 o
  -6   4  11       6575.45       7096.89        81.51 o
  -4   4  11        161.91        272.31        48.29 o
  -2   4  11      34043.07      35537.35       221.58 o
   0   4  11      11748.37      11264.63        90.51 o
[truncated: 679,050 more chars]
