# Supplementary material for: Relativistic Hirshfeld atom refinement of an organo-gold(I) compound
Source: IUCrJ. 2021 May 26;8(Pt 4):608–20. doi: 10.1107/S2052252521004541 (PMC8256711; doi:10.1107/S2052252521004541)
Supplement: Supplementary file 8 [file m-08-00608-sup8.fcf]

data_mg14_mo_rhf_anh_rel

_audit_creation_date                2020-6-16
_audit_creation_method              'Tonto 20.04.15 github v. 97c7857'

# ============
# QCr software
# ============

_QCr_software                       'Tonto'
_QCr_software_version               '20.04.15 v. 97c7857'
_QCr_software_platform              'Linux-2.6.32-754.24.3.el6.x86_64'
_QCr_software_build_date            '2020-04-15 15:08'
_QCr_software_website               'https://github.com/dylan-jayatilaka/tonto'

# ========
# Symmetry
# ========

_symmetry_cell_setting              Monoclinic
_symmetry_space_group_name_H-M      'c 1 2/c 1'
_symmetry_space_group_name_Hall     '-c 2yc'
_symmetry_Int_Tables_number         '15'

loop_
    _symmetry_equiv_pos_as_xyz
'+x, +y, +z'
'+x+1/2, +y+1/2, +z'
'-x, -y, -z'
'-x+1/2, -y+1/2, -z'
'-x, +y, -z+1/2'
'-x+1/2, +y+1/2, -z+1/2'
'+x, -y, +z+1/2'
'+x+1/2, -y+1/2, +z+1/2'

# =========
# Unit cell
# =========

_cell_measurement_reflns_used      178236
_cell_measurement_temperature      93(3)
_cell_measurement_theta_max        57.0670
_cell_measurement_theta_min        1.8710

_cell_length_a                  17.68955(19)
_cell_length_b                  12.24357(14)
_cell_length_c                  21.26596(18)
_cell_angle_alpha               90.000000(0)
_cell_angle_beta                  94.6500(9)
_cell_angle_gamma               90.000000(0)
_cell_volume                      4590.69(8)

_cell_formula_units_Z               8.000000

_exptl_crystal_F_squared_000         5760000.0000


# ======================
# XD fco reflection data
# ======================

# . checkCIF also accepts this as fcf format

_shelx_refln_list_code              4

_reflns_d_resolution_high           10.5980
_reflns_d_resolution_low            0.5000
_reflns_limit_h_max                 35
_reflns_limit_h_min                 -35
_reflns_limit_k_max                 24
_reflns_limit_k_min                 0
_reflns_limit_l_max                 42
_reflns_limit_l_min                 0

# NOTE: F_squared_meas is scaled to F_squared_calc
#       and so it is on an absolute scale
_reflns_tonto_F_scale_factor        0.1231

loop_
    _refln_index_h
    _refln_index_k
    _refln_index_l
    _refln_F_squared_calc
    _refln_F_squared_meas
    _refln_F_squared_sigma
    _refln_observed_status
   2   0  40        0.00       21.13     44.65 o
  -3  21   9        0.00       13.79     27.58 o
  -8  22  16        0.00      113.50     56.40 o
 -11   5  36        0.00       51.48     54.80 o
 -11  15  24        0.00       12.31     24.61 o
 -17   3  10        0.00       33.89     34.52 o
 -30   4   1        0.00       21.83     43.65 o
 -31   1  22        0.00       22.21     44.42 o
   1  23   9        0.01        4.28     21.56 o
  14   8   9        0.01       48.97     43.51 o
  24  10   6        0.01       65.77     44.71 o
   1   1  36        0.02       53.26     49.85 o
   8  14  10        0.02       47.44     29.65 o
  18  14   4        0.02       11.36     22.71 o
  26   6  19        0.02       34.75     69.50 o
 -19   3  24        0.02       10.73     21.46 o
 -20  18   4        0.02       10.50     26.95 o
 -28   2  13        0.02       18.13     36.26 o
   5   9  24        0.03       32.11     34.02 o
  -4   6   3        0.03       30.11     60.21 o
  -5  17  25        0.03       95.05     49.21 o
  14   2  37        0.03       99.40     80.33 o
  19  19   1        0.03       10.23     32.39 o
  22  14   3        0.03       64.52     56.11 o
 -15  19  14        0.03       24.67     49.35 o
 -25   3   8        0.03       19.86     39.72 o
 -27   1  22        0.03        7.80     22.36 o
  -1  23   9        0.04       48.83     97.66 o
  -2   4  25        0.04       64.54     25.52 o
  -9  21  19        0.04       60.54    107.87 o
  10  14  22        0.04        1.00     10.48 o
 -23   9  20        0.04        4.71     19.16 o
   3  13   5        0.05       81.01     25.23 o
  -9   5  10        0.05       43.81     87.61 o
  -9  19   1        0.05       19.32     38.65 o
  12  20  17        0.05       51.73     79.48 o
  25   7   4        0.05       65.84     43.27 o
 -11   1  38        0.05       22.48     44.96 o
 -21   1   4        0.05       30.13     35.99 o
  -1  21  10        0.07       98.82     45.06 o
  -2  12  33        0.07       14.12     28.23 o
  -3   3  42        0.08       35.08     70.17 o
  27   3  12        0.08       23.27     46.55 o
 -22   2   7        0.08       25.52     32.75 o
 -27  13  13        0.08       56.30     80.46 o
  -2  16  18        0.09       13.62     27.24 o
 -15   1  18        0.09       25.29     30.23 o
 -19   7   7        0.09       47.23     31.76 o
 -32   2  19        0.09       37.84     75.69 o
  24   2  25        0.10      141.05     73.40 o
  27   3  10        0.10        8.20     21.91 o
  28  14   5        0.10       42.00     83.99 o
 -13  21  13        0.10       33.43     66.85 o
 -17   1  36        0.11       68.81     50.92 o
 -27   9  13        0.11       57.81     54.57 o
   6  20   6        0.12       13.38     26.77 o
 -15  19  17        0.12       38.63     77.26 o
 -23   1  32        0.12        1.00     12.01 o
  13   7  35        0.13      106.26     67.91 o
 -14  16   6        0.13       26.07     52.13 o
  21  15  11        0.14        0.84     10.58 o
 -15   9  20        0.14       35.76     33.16 o
   1  17   7        0.15       47.27     30.19 o
  10  20  18        0.16       77.94     74.34 o
  22  10   0        0.16       26.34     52.67 o
 -19  11   7        0.16       10.86     21.72 o
 -28   6  21        0.18        2.59     16.96 o
 -29   1  12        0.18       79.20     38.72 o
 -14  16  26        0.19       14.86     31.59 o
 -14  18  17        0.19       41.94     83.89 o
   1  19  19        0.20       19.48     38.95 o
  -1  15   1        0.20       39.73     33.13 o
  13   3  29        0.20       38.56     77.11 o
 -18   2  33        0.20        0.49      7.85 o
  22   2  27        0.21       77.11     76.54 o
   1  21   1        0.22       12.31     25.16 o
  23   3   9        0.22       34.45     40.65 o
  -1  23  11        0.23        4.03     20.96 o
 -12  22  10        0.26       10.68     28.82 o
  13  11  23        0.28        1.04     10.75 o
  19   3  32        0.28      130.97     63.73 o
 -21  15   6        0.28       55.38     49.87 o
   7   7  27        0.30       21.66     43.31 o
   9  21  13        0.30       28.11     56.21 o
  18  16  10        0.30       19.15     38.31 o
 -19  19   5        0.30       44.23     88.46 o
  -1   7   4        0.31       44.48     39.27 o
  25   3   2        0.31       24.96     49.91 o
  17  11  22        0.32       12.04     24.88 o
  14   0  32        0.33       94.96     78.66 o
  12  10   3        0.34       85.53     32.22 o
   0  20  24        0.35      108.53     78.04 o
 -22  14   3        0.35       32.48     64.95 o
  -1   3  28        0.37       38.28     28.30 o
 -31   3  18        0.38       39.45     78.90 o
  13  15   0        0.39       30.85     38.82 o
 -30   4  12        0.41       46.53     58.44 o
 -10   8   1        0.42       17.73     35.47 o
  17   1  32        0.43       67.51     65.78 o
  20   8  23        0.43        6.53     22.90 o
  27   1   8        0.44        7.55     20.84 o
 -13   5  26        0.45        5.25     14.84 o
 -14  22   6        0.45       74.23    109.58 o
   1   1  40        0.46      100.22     67.80 o
  12  22   4        0.49       22.38     44.75 o
  -5  17   3        0.51       14.43     28.87 o
  10   2  28        0.51       40.10     40.53 o
  10   4  28        0.51       28.22     56.45 o
 -30   2   5        0.54       20.81     41.62 o
   7   1  20        0.56        8.73     17.62 o
 -24  10  14        0.56       28.76     57.52 o
 -28   2   4        0.56       41.92     64.39 o
  19  17  13        0.57       27.27     54.53 o
 -22  18   3        0.59       28.13     56.26 o
  -3   1  30        0.60       44.47     28.75 o
  -6  14  17        0.61       21.01     42.02 o
  27   1   0        0.61       15.72     31.44 o
 -33   5  14        0.61       30.45     60.90 o
   0  20   4        0.62        4.17     16.62 o
 -10  22  14        0.62        4.21     20.35 o
 -11  13  30        0.62       21.08     42.16 o
  -1  19  10        0.65       64.97     41.24 o
 -20  14  27        0.65       15.81     31.62 o
   6  18  21        0.66       71.14     57.13 o
  -9   5  19        0.69       65.77     24.08 o
  12   8   9        0.69      175.26     34.17 o
   2  18  16        0.71        7.01     19.93 o
   3   5  32        0.72        5.01     16.87 o
  -6  22  17        0.72       15.46     33.96 o
 -22   4  21        0.73       39.40     33.51 o
 -27   7  10        0.73       38.27     66.85 o
   4   2  15        0.74       46.95     93.90 o
  12  18  23        0.75       79.31     69.61 o
   0  18  25        0.77       56.30    112.61 o
  16  20   0        0.78       52.55     96.77 o
   9  15   1        0.79       21.79     43.58 o
 -18  18  16        0.80       20.14     40.27 o
 -16  20  14        0.83       21.48     42.97 o
   7  21   5        0.87       31.15     62.30 o
   7  11  30        0.88       75.55     48.68 o
 -29  13   7        0.88        9.49     35.27 o
  -5   9  26        0.91       24.83     40.22 o
   7   1  14        0.94       31.24     62.47 o
 -19   1  28        0.94        3.44     15.42 o
  20  10  23        0.95       21.71     43.43 o
 -10  22   7        1.00       35.32     70.63 o
  -6  18  11        1.03       15.93     31.86 o
 -17  17  13        1.06       69.31     50.72 o
 -16  18  14        1.11       10.64     26.35 o
   4   2  37        1.13       27.05     54.10 o
  11  21   1        1.13       52.41     83.29 o
  33   5   4        1.13       58.87    117.73 o
  29  11   8        1.15       37.12     74.24 o
   2  12  34        1.20       26.62     53.24 o
   1  21  15        1.21       66.49     56.07 o
   8  22  12        1.21       40.28     80.56 o
 -23  15   3        1.21       31.21     62.42 o
   1  19  21        1.24        9.78     26.32 o
  27   3  14        1.28       19.80     39.60 o
  -7  15  25        1.35       51.55     47.01 o
  17  13  27        1.36       29.31     58.62 o
   1  13  34        1.37       48.94     64.06 o
  26  14   4        1.40       47.69     95.39 o
 -19   7   1        1.40       48.40     31.43 o
  -5  21   7        1.41       17.37     34.74 o
  20   2  31        1.42       27.50     55.00 o
  -3  23  11        1.44       30.30     60.61 o
   2   2  37        1.45      103.98     50.30 o
 -14  12  26        1.45       11.36     24.49 o
 -11  19  24        1.46       12.73     31.78 o
   6   4  35        1.52        7.78     21.57 o
 -16   4  37        1.53       57.81     62.00 o
   7  19   4        1.55       21.33     42.66 o
 -13  13  15        1.55       34.07     33.64 o
 -16  18  20        1.55       49.78     63.18 o
  19   5   8        1.58       11.46     22.92 o
   8  20  18        1.59        4.71     22.92 o
 -11   3  34        1.59       74.32     39.57 o
 -13  15  29        1.60       47.76     74.75 o
 -13   1  36        1.63       29.23     58.47 o
 -28   0  24        1.63      137.41     67.03 o
  -2   0  24        1.64      126.00     34.07 o
 -12  22   9        1.64       52.98     85.30 o
 -17  11  10        1.64       36.07     36.17 o
 -20   2  35        1.65       10.10     28.85 o
  -9   1  38        1.71        3.19     17.58 o
  15   1   4        1.72        6.95     25.67 o
 -21  13   1        1.74       74.10     38.48 o
  15   9  30        1.75       59.74     76.91 o
 -26  12  22        1.75        8.02     28.58 o
  16   2   3        1.77       28.10     56.20 o
   5   3  38        1.78        8.84     30.28 o
  22   6   9        1.78       22.76     45.53 o
   4   6  26        1.80       30.44     30.67 o
  -4  20  15        1.80       12.00     26.22 o
  -5   5  38        1.81       20.50     41.00 o
 -26  14   2        1.83       24.29     48.58 o
   9  13  16        1.85       34.72     31.37 o
  -4  12  26        1.87       11.23     22.46 o
   4  10  26        1.91       17.02     34.04 o
  -6  24   2        1.93       27.78     55.55 o
  13   1  32        1.98        9.96     26.00 o
   8  12  19        2.04       55.45     29.21 o
 -11  21   1        2.06       37.15     74.30 o
  11   1   0        2.09       24.68     49.36 o
 -28  10  10        2.09       10.73     25.94 o
 -20  18  10        2.13       66.71     61.21 o
 -10  12  13        2.18       90.77     22.80 o
  -9   1  36        2.19       24.73     49.46 o
   6  18  26        2.26       26.83     53.65 o
   0  12  36        2.27        5.45     22.45 o
 -31   1  12        2.28       25.35     50.69 o
  -5  15  26        2.29       23.29     46.57 o
  -6   2  37        2.31       44.06     46.00 o
  11   9  20        2.31       12.51     25.02 o
 -18   4  17        2.40      119.68     24.82 o
 -14  14  29        2.41       53.45     62.02 o
   9   9   7        2.43      163.26     25.54 o
   7   5  27        2.45       22.33     44.66 o
 -10  20   7        2.45       28.70     57.40 o
  27   9  13        2.47       77.55     72.18 o
  24  14   6        2.54       18.61     37.21 o
   5  15   9        2.55       53.52     25.41 o
  27   3  19        2.60       13.17     30.40 o
  15  11  15        2.61       13.94     27.89 o
 -23   9  26        2.62       28.24     56.48 o
  20   2  21        2.66       13.35     26.70 o
 -25   7  28        2.66       70.32     62.98 o
   2  10  34        2.75       18.35     36.71 o
  -7  13   5        2.76       42.94     28.05 o
   1   3  40        2.77       24.92     49.85 o
  29   5  14        2.82       40.04     80.07 o
 -10  16   4        2.82       25.55     42.03 o
 -18   4  21        2.85       31.31     33.71 o
 -20   4  21        2.89       12.73     25.46 o
   5  21  11        2.91       47.52     71.20 o
   3  23   5        2.93       35.19     70.38 o
  29   3  10        2.94       31.00     62.01 o
   5   3  36        2.96       59.37     54.42 o
  -8  20   2        2.96       26.40     52.81 o
 -13  11   6        2.98       80.30     33.84 o
  11   1  34        2.99       69.47     65.41 o
  11   7  31        2.99       91.01     49.18 o
 -32   2  20        3.01       59.85     78.67 o
   0   2  39        3.06       89.15     53.69 o
   5  19   1        3.06       54.24     45.51 o
 -23  11   8        3.06       31.13     62.26 o
   9  15  28        3.07       34.05     68.10 o
   4  22   6        3.08        9.51     26.97 o
   6  22   0        3.09        5.57     21.12 o
 -24  16   5        3.10      114.86     55.28 o
  11   3  38        3.14        8.83     33.31 o
  -5  11  32        3.15       46.96     46.59 o
  -4  22   2        3.18       45.85     59.45 o
  18   6  16        3.18       58.01     30.44 o
  19   1  24        3.18       41.40     59.68 o
  -5  11  29        3.20       51.25     42.19 o
  -7   7  40        3.24       13.50     29.89 o
  -2  20  12        3.26        5.26     19.25 o
 -23  11  23        3.26      105.56     47.13 o
 -30   6  12        3.26       55.35     54.36 o
 -10  10  33        3.28       31.48     62.96 o
   0  16  25        3.29       18.99     37.99 o
   3   5  10        3.32      358.17     61.33 o
  -2  16  27        3.39      104.16     49.22 o
  -7   1  31        3.40       39.36     35.76 o
   4  20   2        3.41       27.30     54.60 o
  14  14  15        3.42       54.48     38.75 o
   7   7  36        3.45      129.03     51.78 o
 -22   2  23        3.47       42.56     40.46 o
   4  12  17        3.48      125.17     21.86 o
 -33   7   2        3.53       13.94     37.75 o
  12  14  29        3.56       33.61     67.21 o
 -32   2  17        3.57       78.96     56.14 o
   6   2  33        3.64       51.23     43.88 o
  33   7   4        3.65       41.93     83.86 o
 -18  14   1        3.67       17.47     34.94 o
  -6   2  41        3.68       82.28     57.04 o
 -19  17   1        3.70        5.62     19.41 o
  13  19   5        3.81       19.44     38.89 o
   9  19  21        3.86       32.01     64.02 o
   7   1  30        3.90       14.29     28.59 o
  32   4   9        3.90        8.98     31.33 o
  -2   2  41        3.91      151.23     49.22 o
  14  14  20        3.97       34.53     56.91 o
 -20   2  29        3.97       46.28     51.41 o
 -10  16  30        4.01       51.24     81.90 o
 -12  16  15        4.01       49.11     39.88 o
  22  18   3        4.03       28.60     57.20 o
  23   1  14        4.05       44.91     35.87 o
  -1  19   4        4.08       14.93     29.87 o
 -12  16  21        4.12       43.32     45.82 o
  -4  16  32        4.16        3.96     20.92 o
 -21  17  15        4.21       31.84     63.67 o
 -29   7  18        4.23       32.79     65.59 o
  19   5  31        4.29       42.05     84.10 o
  11   1  38        4.30       25.52     51.05 o
 -11  19  21        4.31       44.64     69.90 o
   3  15  20        4.40       41.35     35.10 o
 -23   5  23        4.48       16.01     32.02 o
  -2  10  24        4.64        8.40     16.80 o
   8  22   4        4.69       49.58     61.10 o
   3  23   9        4.70       29.96     59.92 o
   2  24   6        4.71       53.50     72.49 o
 -30  10  12        4.72        1.60     14.59 o
   2  16  28        4.73       84.01     58.79 o
  -1   1  36        4.74       38.74     42.61 o
 -11  17   7        4.80        7.97     19.82 o
   7  21  17        4.83        7.10     25.10 o
  17   3  34        4.84       87.98     78.61 o
 -21   7  15        4.85       34.57     34.11 o
  24   8  24        4.87       69.14     95.31 o
  -9  19  10        4.91        5.15     19.03 o
 -14  22   4        4.94       11.72     36.19 o
  11   5  37        4.98       45.64     91.28 o
 -21   3  22        4.99       17.69     35.38 o
   6  18  18        5.04       23.24     46.48 o
   3  19  14        5.06       68.02     41.73 o
  -3  21  17        5.08       58.96     59.74 o
   7  21   7        5.09       54.05     62.32 o
 -23  15  20        5.10        3.70     21.06 o
   3  11  11        5.14       32.09     25.13 o
   9  17   1        5.14       36.89     49.00 o
   2   2  39        5.23       36.87     73.73 o
   7  23   5        5.23       19.09     38.17 o
  -1  11  33        5.27       40.04     69.64 o
  -6  20  22        5.28       10.15     28.47 o
  29   1   0        5.32       45.16     63.32 o
 -25   5   8        5.34        6.70     18.19 o
   2   8  28        5.35       54.19     28.78 o
   5   3  16        5.36       81.32     39.72 o
 -24   6  23        5.37       56.17     42.26 o
   9   1  34        5.38       15.97     32.63 o
  19  19   7        5.38       82.24     81.87 o
  21   1   2        5.39       47.34     49.40 o
  13  21  13        5.43       36.54     73.07 o
  17   1  10        5.43       60.83     45.60 o
   2  20  10        5.44       18.52     37.04 o
  -3  21   5        5.48       53.76     45.21 o
   7  21  15        5.53        5.14     22.44 o
  -4   2  41        5.56      131.48     48.28 o
  -9  11  28        5.56       91.20     33.60 o
 -32   6  17        5.56       37.37     74.74 o
 -14  18  20        5.59       54.74     56.93 o
 -15  19   8        5.59       85.00     57.44 o
  18   8  10        5.60       93.30     30.70 o
 -14  20  12        5.63       14.56     34.83 o
 -10   8  36        5.69       37.69     75.38 o
   0  24   8        5.78       14.76     33.90 o
  -2  22   6        5.78       55.40     54.96 o
   8  20  12        5.79       16.99     33.98 o
 -10  22  10        5.81      150.04     45.77 o
   1  15  25        5.90       14.02     28.03 o
  14  12   0        5.95       18.32     36.64 o
  -3  23  13        6.01        4.63     24.11 o
  -1  17  21        6.03       25.58     51.17 o
   0   0  10        6.20      227.36     53.97 o
  -3  19  15        6.20        3.64     17.49 o
  -6  22   8        6.25        8.11     25.39 o
 -28  10  21        6.27       76.90     64.85 o
  32   2   7        6.28       56.96     84.69 o
  17  17   1        6.29       11.84     24.61 o
 -19   7   4        6.31       18.06     36.11 o
   4  10   0        6.32      105.81     36.24 o
 -13   3  40        6.34       41.96     78.99 o
 -15  13  11        6.35       28.78     45.96 o
  14   6  15        6.36        9.92     19.85 o
 -25  13  11        6.41       45.14     67.22 o
  20  16  17        6.44       30.29     60.58 o
   1   3  24        6.45       71.32     24.47 o
  10  22   0        6.46       12.47     31.79 o
 -30   8   9        6.49       77.85     63.07 o
  -1   1  34        6.52       22.09     44.18 o
  17  19   1        6.53       16.31     33.19 o
  -9  23   5        6.63      126.40     73.27 o
 -26   2  15        6.64       50.05     40.31 o
 -26  10   7        6.65       73.03     46.46 o
 -10  22   1        6.70       15.52     33.37 o
 -27   1  14        6.76       13.30     26.59 o
  -8   6   7        6.81      146.33     49.46 o
 -23   9   8        6.81       39.26     38.21 o
  -2  24   4        6.82      144.04     58.01 o
 -13  21   3        6.83       68.32     67.49 o
   5  17   0        6.85       84.98     27.14 o
  -7   3  37        6.85       28.44     56.87 o
  16   2  11        6.87       50.42     36.62 o
 -25   1  26        6.87       48.05     59.15 o
  21   5   4        6.89      138.81     28.84 o
 -15  21   8        6.89       69.07     91.57 o
  -3   1  32        6.90       67.49     29.27 o
   1   5  34        6.94       18.52     37.04 o
 -13  15  23        7.00       11.25     23.10 o
 -25   1  12        7.04        7.95     17.21 o
 -23   7  14        7.05       34.50     41.28 o
  11   3  37        7.08       29.74     59.49 o
 -21   3  15        7.10       21.60     43.21 o
  26   4  25        7.13       75.15    150.31 o
 -11   3  21        7.15      109.88     25.38 o
  16  18  12        7.17       43.56     70.67 o
 -15  17   8        7.25       39.73     54.69 o
 -24   8  14        7.28        7.72     18.95 o
   8  18  10        7.29       92.23     38.42 o
  10   8  37        7.39       73.14     84.41 o
   6  20   9        7.43      103.04     43.62 o
   4  22   2        7.50       16.69     33.38 o
  11  19   8        7.57       13.15     26.29 o
  -9   3  24        7.62       16.02     32.05 o
 -16  14   8        7.68       44.53     36.11 o
   6   8  18        7.69       62.23     36.56 o
  11   5   2        7.71       69.39     67.57 o
 -12  18  18        7.85       35.43     70.87 o
  13   1  22        7.86       31.74     37.18 o
 -15  13  14        7.87       54.98     29.31 o
 -21  13  15        7.89        8.34     23.58 o
   0  18   4        7.95       37.97     36.67 o
  -9   7  39        8.00       26.10     52.20 o
 -26   0  22        8.00       92.54     57.37 o
 -14  12  23        8.03       53.46     36.99 o
   4  22  10        8.06       39.36     78.73 o
  27   7  13        8.11       15.46     32.22 o
   4  20   8        8.12       31.86     63.71 o
 -26   2   3        8.16       33.84     40.13 o
 -14   4  35        8.19        0.10      3.59 o
 -22  18   6        8.22       45.64     91.27 o
  -8  10  19        8.23       35.68     24.02 o
 -10  22   2        8.25       54.79    109.58 o
 -14   2  25        8.30       25.76     35.86 o
   5  13  12        8.36        5.97     13.13 o
  -9  21  13        8.40       55.25     58.82 o
  17   9  28        8.42       78.42     61.93 o
 -20  10   3        8.44       89.20     28.30 o
   4   6  32        8.48       36.93     50.83 o
   0   2  37        8.63      101.25     48.53 o
  22   2   6        8.65      122.47     28.51 o
 -22   6  11        8.70       57.70     28.77 o
  29   3  11        8.71      103.77     59.19 o
  12  16  23        8.72       44.64     89.28 o
  -4   2  39        8.82        8.42     23.85 o
  -6   4  37        8.85       36.46     47.72 o
   3  15   5        8.92       14.94     29.88 o
 -28   2  25        8.95       90.22     52.99 o
  10   2  39        8.99       12.66     33.27 o
 -14  12  29        9.00       61.06     46.65 o
 -32   2  11        9.03       27.91     55.83 o
  -5  17  17        9.09        4.77     16.02 o
 -16   4  29        9.20       13.48     26.96 o
 -12   6  21        9.22        5.92     15.42 o
  20  14  23        9.36        7.25     26.93 o
 -23   7  23        9.36        5.02     18.44 o
   8  10  30        9.37        0.20      4.96 o
  -2   8   7        9.38      114.19     44.04 o
  15   1  27        9.41      117.31     34.89 o
  10   6  28        9.54        8.21     19.54 o
  -1   1  38        9.56       64.48     52.48 o
 -22   2   9        9.63       19.24     38.48 o
  16  14  24        9.69        7.40     26.24 o
  -4   4  27        9.76       30.59     29.27 o
 -22   6  29        9.77        6.89     24.06 o
   6  16  21        9.82       26.93     53.86 o
  21   1  32        9.88        2.38     18.96 o
 -25  13   5        9.88       30.13     60.27 o
  17   3  18        9.89       63.77     30.12 o
  26   8  19        9.89       27.08     54.15 o
  14  10  32        9.91      103.20     66.53 o
 -21  17   1        9.94       62.79     45.49 o
 -24  12   5        9.95       73.24     44.70 o
  14   4  25        9.98       78.63     33.41 o
 -16  12   5       10.02       68.10     29.07 o
  -3   3  12       10.04       40.61     81.22 o
 -18  16   7       10.06       49.56     41.66 o
  -1   1  33       10.15       53.00     32.07 o
   6   2  41       10.20       27.38     54.76 o
   7   1  33       10.25      123.63     36.99 o
  -4  20   6       10.26        1.99     13.35 o
  20  18  11       10.26       30.93     61.86 o
  -6  20  17       10.28       30.28     60.56 o
  14  10   6       10.35        8.78     20.00 o
 -29   3  16       10.38       60.84     75.59 o
  -4   2  35       10.39       36.40     47.90 o
   4  18   3       10.45       15.05     30.09 o
  20   2  19       10.46        1.74     12.38 o
  -4  22   6       10.47        4.56     19.62 o
  10  12   5       10.54       51.44     31.53 o
  34   4   5       10.58        3.65     24.46 o
  -4   6  38       10.59       18.74     37.47 o
  22   8  26       10.62       27.42     54.84 o
  -6  24   4       10.65       45.52     91.05 o
 -14  18   6       10.70        4.78     19.72 o
  15  15  15       10.71       20.59     41.19 o
  -3  19  23       10.72       32.69     65.39 o
 -28   4   3       10.72       12.37     25.32 o
   8   2   7       10.74       13.34     26.69 o
 -30   6   3       10.75       18.68     37.36 o
   4   2  35       10.81       35.90     71.79 o
 -22   8   6       10.81       16.84     33.68 o
 -17  15  28       10.88      122.88     64.10 o
  29   7   5       10.89        0.83     10.29 o
 -18  18   7       10.93       73.39     54.99 o
  -6   2  35       11.00       20.26     40.51 o
 -13   3  38       11.00       11.29     25.38 o
   2  22  12       11.08       42.22     84.44 o
  19   3  30       11.13        9.93     29.71 o
  -3  15  23       11.14       52.89     35.64 o
   7  23  11       11.16       67.74     70.76 o
  -3  17  21       11.16       16.16     32.31 o
   8  18  24       11.17       91.04     77.64 o
  21   1  17       11.17       79.25     31.55 o
  19  11   8       11.20       19.14     38.28 o
 -29   5  24       11.22       24.02     48.04 o
   0  22  18       11.27       55.29    110.59 o
  10  12  22       11.31       16.90     33.79 o
  32   0   0       11.37      156.84    108.07 o
   5   3  41       11.38       33.14     66.29 o
  22  16   8       11.39      122.72     54.50 o
 -22  10   6       11.40       51.55     37.15 o
  22  16   3       11.43        6.21     22.55 o
  -9  11  13       11.50       35.62     24.15 o
   4  18  20       11.55       14.48     28.96 o
  23   3  24       11.56       34.43     68.86 o
  23  13  12       11.59       51.99     56.84 o
 -24   6   8       11.65       55.72     30.81 o
   0   6  37       11.68       92.11     45.68 o
   6  16   6       11.75       36.37     35.51 o
  -9   1  30       11.77       29.20     40.70 o
 -25  15  17       11.77       91.09     57.13 o
   6  14  12       11.78       30.91     26.32 o
   6  20   0       11.85       17.74     35.48 o
 -18  20   2       11.86       98.85     61.03 o
 -16   2   5       11.89       29.56     59.12 o
  23   7   9       11.91       89.73     35.75 o
  20   2  29       11.94      166.18     59.33 o
  17  17  15       12.00       63.05     58.07 o
 -12  14  12       12.02       27.52     35.55 o
 -33   3  14       12.04       59.97     81.39 o
 -19  19   4       12.09       19.78     39.56 o
 -20   4  33       12.09       22.31     44.62 o
 -21  13  12       12.09       43.88     59.18 o
  25  15   4       12.12       12.00     29.75 o
  -8  16  25       12.16       55.55     53.28 o
  13   3  12       12.17       39.79     48.07 o
  -3   1   2       12.21       48.30     18.74 o
  11  15   5       12.29        5.70     16.22 o
  -7  17  23       12.35       10.59     24.22 o
 -17   1  24       12.44       39.40     27.89 o
 -29   1   2       12.44       13.85     28.59 o
  12  22  10       12.47       82.52     60.30 o
  22  18   8       12.50       28.97     57.94 o
   3  19  11       12.60        2.14     12.57 o
 -10   2   4       12.65       62.95     34.03 o
 -17   7  25       12.78       24.02     48.04 o
 -26   2  29       12.79       55.27     69.69 o
   9  21   1       12.82      145.04     60.79 o
  30   6   3       12.82       13.75     31.14 o
  -3   1  12       12.85       34.91     34.99 o
  -1  13   1       12.87       33.91     31.77 o
  24  12   7       12.92       24.94     49.89 o
   6  20   8       13.08       25.56     51.11 o
 -23   7  32       13.15       60.31     79.02 o
  -7  23   7       13.18       47.36     94.72 o
  -5   1  18       13.22       18.80     37.61 o
 -10   2  39       13.22       84.95     50.32 o
 -13  19  17       13.27       91.71     58.23 o
  22   6  15       13.29        7.84     20.41 o
 -33   1   2       13.37       21.25     42.51 o
  11  23   1       13.38       74.29     66.16 o
 -20   2  33       13.43       32.07     64.13 o
  16  20   6       13.65       86.79     58.48 o
  -3  23   3       13.68       39.18     78.36 o
   5   1   9       13.72      149.44     27.71 o
 -30   8  12       13.77       81.46     52.38 o
 -10   2  15       13.79       41.65     26.17 o
  -1   3  16       13.85       61.62     45.60 o
  19  15  13       13.90       24.83     49.66 o
   5   5  30       13.93        9.34     18.75 o
  13  11  18       14.01      123.17     26.19 o
 -11   3  14       14.01      113.70     28.10 o
 -24   0  14       14.04       57.10     45.71 o
   4  14  14       14.05       60.36     23.32 o
  23   3   6       14.16       21.07     42.14 o
   0  18  10       14.30       42.93     41.17 o
  -5   9  23       14.35       63.21     23.39 o
 -10  14  30       14.40      117.57     47.31 o
   0  24   4       14.46       55.50    111.00 o
 -21  17  18       14.47       20.18     40.35 o
  22  12  20       14.49       32.04     64.08 o
  -2  18  12       14.53        6.29     18.13 o
 -23   3  10       14.63       39.08     32.91 o
 -33   1  18       14.66       52.34    104.69 o
 -21   1  34       14.68       39.97     79.94 o
 -32   8   5       14.72       26.96     53.91 o
  -8  12  19       14.73       47.49     25.94 o
  -2   2  33       14.75      102.36     30.63 o
  -5   3  30       14.75       87.51     27.78 o
 -18   2  19       14.86        9.11     18.22 o
  26   2   9       14.87        4.48     17.03 o
 -19   9  30       14.91       84.91     49.61 o
 -22   2  33       14.92       37.42     74.83 o
  22   2  23       14.94       45.99     84.84 o
 -31   5   8       14.94       27.21     54.42 o
  23  11   9       14.95       72.17     45.21 o
   9  17   7       14.96       29.93     59.86 o
  12   8  29       14.96       14.00     28.35 o
  -7  17   5       15.02       13.38     26.77 o
  -7  21   5       15.07       49.71     71.49 o
   8   2   1       15.08      112.54     30.56 o
   4  20  23       15.09       81.83     89.19 o
 -20   4  27       15.15       77.40     37.60 o
   0  14  19       15.16       43.38     27.02 o
 -11   7  30       15.16        1.03      9.08 o
  -9   3  13       15.17      106.16     49.89 o
 -16  20  16       15.22       98.45     50.50 o
  10  22   2       15.23       86.70     63.46 o
  20  12  23       15.24       41.97     83.94 o
  20  18  10       15.33      105.56     60.72 o
   3   1  14       15.41        0.69      8.77 o
  -8  16  30       15.51       25.41     50.82 o
   1  23   2       15.65       65.15     66.69 o
  -4  22  14       15.67       49.98     80.29 o
  12  16  14       15.69       63.65     39.99 o
  14   8   0       15.71      168.44     30.84 o
   2  20  22       15.81       88.75     62.58 o
 -33   3   6       15.82       67.81     79.80 o
 -10   6  24       15.93      175.39     21.23 o
 -17  13  16       15.99       78.20     33.65 o
  -2   4  13       16.00      116.08     48.32 o
 -15   1  38       16.00        1.62     13.55 o
  16  20   1       16.02        0.27      6.97 o
  24  16   6       16.05       64.81     69.25 o
  -1  23   4       16.06       20.10     40.19 o
   5  23   1       16.10       41.09     82.19 o
 -21   9  15       16.10       36.20     34.63 o
   8  10   4       16.22       56.94     27.15 o
  -6   8  17       16.29       59.76     25.05 o
 -17  13  22       16.32       19.60     39.19 o
 -15   3  37       16.41       33.51     67.01 o
   2  10  11       16.46       49.79     21.32 o
  12   4  14       16.48       43.42     38.88 o
 -14  20  17       16.57       46.76     82.93 o
 -33   1  14       16.60       62.51     62.18 o
  -4  10  21       16.61      101.99     23.10 o
  11   3   8       16.64       62.80     34.93 o
  14  10   0       16.69      117.09     34.16 o
  31   1   6       16.71        7.28     29.58 o
 -11   1  28       16.72       26.79     40.60 o
 -26   8  13       16.75       16.06     32.11 o
 -33   5  11       16.76       16.28     35.53 o
  17  11   1       16.84       62.89     31.75 o
   8   8   7       16.86       56.43     44.28 o
 -28   6  13       16.92       81.08     51.35 o
   0   2  17       17.03       31.66     63.33 o
  16   2  35       17.07       57.50    115.00 o
   1   9  34       17.14       21.49     42.98 o
  -5   9  29       17.23       24.71     49.41 o
  24  16   0       17.27       10.04     28.46 o
 -18  18   2       17.28       17.37     34.74 o
  -6   6  14       17.35       50.71     26.95 o
 -13   1  16       17.37       28.02     28.89 o
  23  15   3       17.38       23.07     46.15 o
  25   1   8       17.40       50.49     37.39 o
 -22   2  35       17.40       27.69     55.38 o
  11   9  11       17.41       75.00     35.71 o
  -5  23  13       17.56      109.98     74.72 o
 -11  23   7       17.57       62.81     74.44 o
  -1  17  27       17.59       33.65     67.30 o
  23   5  16       17.59       87.26     34.87 o
 -24  10  17       17.59       63.46     43.94 o
   3   1  38       17.60       14.52     29.04 o
   4  24   2       17.61      125.53     69.26 o
   0  12  31       17.66       22.20     44.39 o
 -13   1  34       17.67       21.16     42.32 o
 -15   1  36       17.79        1.86     13.48 o
 -20   6  30       17.81       29.57     59.14 o
 -15  19  19       17.82       36.38     72.76 o
  -8   2  28       17.89      106.10     23.52 o
  -2   8  27       17.93       32.10     32.63 o
  20  12   8       18.01       35.69     71.38 o
 -25   3  10       18.07        9.32     18.96 o
   1   1  34       18.14       60.98     41.89 o
  -4  24   4       18.16        0.77     11.33 o
  -3  11  18       18.26       34.07     20.59 o
   9  23   1       18.31       73.29     71.02 o
 -15  19  11       18.31       35.22     70.45 o
  -3  19  17       18.35      115.67     43.34 o
  18  10  10       18.42       59.62     33.13 o
  20  20   2       18.52      122.01     70.23 o
   0  18   1       18.55      111.43     31.99 o
  11  15  13       18.66       92.80     30.68 o
  -1  15   7       18.76       14.79     29.58 o
   4  14   0       18.92       82.64     29.44 o
 -20  16  21       19.03       54.26     61.10 o
 -19  11  30       19.04       24.65     49.29 o
  16  10   1       19.09       44.07     31.32 o
 -30   8   6       19.10       32.23     64.45 o
  -8   4  13       19.18       52.19     78.00 o
  -3   3  32       19.29       40.93     35.71 o
  -1   1  30       19.37       77.33     24.88 o
  -1  23   1       19.38       59.98     64.02 o
   9  19   1       19.39       11.28     23.73 o
  -2   2  24       19.39       82.24     25.03 o
   3  21  14       19.41        5.01     21.06 o
  -2  20  10       19.58       54.90     48.84 o
 -16   2  34       19.60       28.32     56.65 o
 -26   6  19       19.86       71.56     41.43 o
 -10   6  33       19.94       57.41     33.64 o
  17  15  15       20.04      120.55     38.60 o
   9   5  19       20.06       71.07     31.64 o
 -16  10  34       20.16       47.81     73.01 o
  -2   6  33       20.22       36.57     38.41 o
  -5   1  38       20.22      116.20     39.13 o
 -28  10   4       20.22       16.94     33.88 o
  12   4  20       20.31      122.14     27.28 o
 -18  16  12       20.31      105.85     43.56 o
  10   6  31       20.38       28.89     57.78 o
   1  23   1       20.42       17.28     34.56 o
  -6   0  40       20.43      129.65     75.33 o
 -12   2  19       20.43       67.21     22.38 o
  13  19  11       20.45       50.30     63.26 o
  16  18   6       20.46       46.67     60.43 o
  11  13   5       20.56        2.16     10.56 o
 -20  12  30       20.58       62.89     56.86 o
 -30   4  15       20.64       45.95     91.89 o
  -4  18   6       20.66       45.27     34.44 o
 -19   5   4       20.82        4.54     15.92 o
  16  14   1       20.88       24.90     49.81 o
  31   7   6       20.94       34.89     69.77 o
   8  20  13       20.96       82.16     53.45 o
 -17   1   6       20.96       17.30     34.61 o
  27   1   6       20.98       17.63     35.26 o
 -20  14  21       21.04       25.41     50.82 o
 -16  16  22       21.05       44.10     88.21 o
  21  11  17       21.09       41.17     61.50 o
   8  22   2       21.11       12.72     27.60 o
  -9   1  24       21.21        5.16     13.09 o
 -31   3   3       21.22       23.78     47.56 o
   3  19  25       21.23        6.23     27.64 o
   7  15  15       21.27       30.12     42.09 o
 -30  10   3       21.43       55.84     90.08 o
 -21   5  18       21.50       51.55     29.45 o
  19   7  31       21.56       75.69     82.96 o
  18   4  16       21.66       47.68     38.10 o
  -4  24   3       21.67       56.36     83.17 o
 -13   9  35       21.68       86.37     52.84 o
  -2  22   4       22.02       49.11     71.21 o
   4   8  35       22.09       37.76     75.52 o
   7   9  36       22.12        7.00     26.54 o
  -6  10  34       22.15       20.09     40.18 o
   9  13   7       22.19       36.24     34.41 o
  22   0  26       22.22       18.15     56.81 o
   0   8   4       22.33      401.37     39.37 o
  22   8  20       22.42      105.97     48.21 o
 -12   4   3       22.49       70.19     50.37 o
   4  16   0       22.68       27.01     35.21 o
 -12  20  10       22.70       63.50     56.15 o
  28   2   2       22.75       44.52     60.23 o
  27   3  24       22.79       76.84     80.55 o
  -2  22   2       22.82      100.84     65.65 o
 -15  17  17       22.91       43.86     68.23 o
  34   0   4       22.98       13.52     44.72 o
  -8  18  16       23.02       61.75     47.30 o
   1   1  25       23.07       75.44     25.88 o
  17   1  34       23.13       49.42     98.85 o
 -10  20   4       23.15        0.94     12.45 o
  -8  10  22       23.21       30.85     30.75 o
   0  24   2       23.24      103.33     64.41 o
 -21   1  36       23.24       81.60     70.27 o
  -2  14  33       23.31       35.66     71.32 o
 -17  19  17       23.35       20.08     40.17 o
   8   4  25       23.54        9.60     19.20 o
 -12  14  15       23.56       75.92     30.17 o
   9  15  22       23.58       59.57     50.41 o
   2  14  14       23.73      116.74     23.03 o
   5   3  30       23.76       52.63     34.95 o
  25  11  16       23.81      137.38     55.08 o
 -14  14  23       23.85       35.87     56.11 o
  -1   3  30       23.91       52.05     27.66 o
 -12   2  33       23.93       17.19     34.38 o
  -9  11  16       23.99       38.50     25.76 o
   5  17  23       24.07        4.58     20.92 o
   0   6  19       24.10        0.53      6.09 o
  12   4   1       24.11      234.20     58.48 o
  -1  15  27       24.14       68.87     46.44 o
 -11  21  11       24.15       37.73     75.45 o
   3   9   8       24.19      116.29     47.43 o
  33   1   2       24.30      135.84     72.25 o
  16  14  13       24.35       48.91     38.78 o
   1  13  22       24.39       45.21     32.87 o
 -22   2  25       24.45       35.80     55.69 o
  15  15   3       24.49        1.56     10.78 o
  12  10  14       24.58       43.35     29.36 o
   7  15   4       24.65       38.30     36.36 o
 -24   2  14       24.67      131.42     32.81 o
  15  19  17       24.68       26.18     52.36 o
  14  20   3       24.71       33.26     66.51 o
   8  16   7       24.74       52.77     33.99 o
  -4   6  32       24.76       56.53     34.55 o
  -5  19  26       24.79       18.92     37.84 o
  34   2   5       24.88       57.73     93.27 o
  -5  21  15       24.96       73.40     58.37 o
   9  23   5       24.97       58.91     56.26 o
 -21  13   6       24.99       52.29     39.50 o
   1  23  11       25.11       38.53     77.06 o
  19   3  31       25.12      147.86     70.48 o
   6   8  27       25.23       19.97     39.93 o
   0  18   2       25.34      117.74     30.93 o
   5   1  32       25.38       57.35     41.16 o
   2   2  25       25.41       21.24     42.48 o
 -15   7  14       25.42        0.71      7.18 o
  26  10  19       25.48       41.03     82.07 o
  -9  19  21       25.49       14.04     28.09 o
  18   2  25       25.54        7.94     20.04 o
  -7  15  11       25.59        9.45     18.90 o
 -30   4   3       25.89       73.93     54.70 o
 -10   4  31       25.91       42.83     33.43 o
  26   2  25       25.95      100.39     74.40 o
 -28   4  27       26.06       84.11     59.40 o
  -3  17  12       26.09       44.76     33.44 o
  22  14  20       26.17       51.51    103.02 o
   3  19  20       26.29       58.63     58.30 o
  -9   1  10       26.32       24.43     48.86 o
 -13  11  18       26.42      117.48     24.28 o
  13   9   6       26.61       88.96     36.70 o
   3  17  14       26.64       53.84     37.16 o
 -29   1  24       26.68       49.89     68.34 o
  -4  20  20       26.69       24.53     49.05 o
  11  15   8       26.69       74.90     31.92 o
  19  15   8       26.69      109.28     45.39 o
  13  19  17       26.88       15.43     30.86 o
 -17  17  22       26.90      119.74     50.02 o
  -3  19   6       26.91        5.55     17.14 o
 -12  20  18       26.99       65.60     59.54 o
  -6   2  14       27.02      110.33     62.17 o
 -13  17  23       27.09       42.99     85.97 o
 -21   3  26       27.20        8.23     20.28 o
   4  24   4       27.27       12.92     31.12 o
 -27   1   6       27.35       28.83     57.65 o
 -25   9   2       27.38       85.26     42.64 o
  -8   8  25       27.40        9.68     19.36 o
  -8  12  22       27.48       57.12     29.61 o
  22  16   9       27.51       39.71     79.43 o
  19  17   1       27.56        3.22     17.47 o
  28  10   5       27.57       22.90     45.81 o
 -19   1  36       27.73       85.55     48.46 o
  19   1  10       27.76       78.86     29.27 o
 -10   0  36       27.84       91.44     71.07 o
 -15   9   8       27.85       46.39     34.45 o
   1   3  25       27.86       94.86     24.73 o
 -12  18  21       27.87       13.07     33.78 o
  -7  17   8       27.89       93.88     32.62 o
 -15   5  38       27.90       56.75     64.80 o
  11  19   2       27.94       66.37     45.51 o
  34   2   7       27.98       32.24     64.48 o
 -16  16  11       28.17       27.74     55.49 o
   3   3  32       28.18       26.13     52.26 o
  21   5  20       28.24      107.41     43.96 o
 -32   4  17       28.24       56.15     64.93 o
  18   4   7       28.28      101.16     47.02 o
   1  13   2       28.29       71.75     34.61 o
 -17   1  38       28.31       78.89     49.64 o
   6  18   6       28.32       18.06     36.11 o
  -3  19   9       28.35       49.09     41.32 o
 -10  18  24       28.43       50.62     74.12 o
  24  10   7       28.48       78.30     45.54 o
 -13  11  32       28.70       38.56     77.13 o
  10  20  16       28.73      120.75     58.08 o
  10   2  37       28.85        5.83     26.06 o
  16   8  33       28.91       85.25     71.73 o
  -4   2  27       28.98       33.48     25.42 o
 -31   5  20       29.06       10.81     27.95 o
 -23  13  20       29.12       13.30     26.76 o
  -8  14  22       29.15       16.18     32.36 o
  -6  12  11       29.18       53.05     23.52 o
 -26  16  10       29.19       49.81     99.63 o
  32   2  12       29.23       43.28     86.57 o
  -2   8  33       29.32       38.00     49.80 o
  11  23   2       29.34       46.25     92.50 o
 -20   8  15       29.44       39.77     30.78 o
 -26   2  23       29.45        0.05      2.56 o
   4   2  20       29.51      202.78     21.76 o
 -17   5   4       29.54       72.72     26.07 o
  18  12   4       29.56       55.99     34.99 o
  14   2  32       29.78      110.06     47.24 o
  -1   3  33       29.82       74.66     28.94 o
  16   4   1       29.82       17.83     35.67 o
 -17   3  22       29.98       30.70     29.19 o
   0  24   6       30.00       86.27     71.97 o
   5  19   3       30.01       27.69     55.38 o
 -27  15   5       30.02       47.95     78.28 o
   5  19  11       30.04       27.10     54.19 o
 -17   3  18       30.10       75.56     25.77 o
 -12  18  12       30.25       38.21     55.73 o
   8  18  13       30.31        6.77     20.28 o
  28   2  21       30.35       43.82     87.64 o
   9   3  14       30.46       97.11     27.71 o
 -19   5  16       30.64       63.41     24.82 o
   0   6  22       30.66      188.52     24.08 o
 -13  11  35       30.73       44.66     89.33 o
 -27   1  10       30.75       13.45     26.90 o
   8  14   1       30.77       55.52     30.10 o
 -24  10  11       30.88        8.31     20.90 o
  31   7   0       30.95        2.63     20.84 o
  24  10  12       30.99        3.12     17.81 o
 -34   4   2       31.14        7.16     30.09 o
  -7   3  31       31.24      113.55     30.13 o
  -5  23   9       31.26       83.11     61.24 o
   6  22   6       31.28       19.85     39.71 o
  10   8  28       31.37      100.16     38.65 o
  22   4   1       31.43       95.36     32.17 o
 -31   1   9       31.49       27.33     54.67 o
  -3  19  18       31.57       83.19     45.23 o
 -14  14  20       31.60       33.58     43.73 o
 -23   5  14       31.65       71.42     33.68 o
  -7  19  25       31.66       62.13     68.51 o
 -19   3   2       31.72      132.32     41.32 o
  -4  14  26       31.75       76.53     53.33 o
 -17   1  32       31.83        0.71      8.90 o
 -34   2  13       31.88      101.20     82.49 o
 -16  18   8       31.91       53.49     55.46 o
  -9   5   8       31.92      208.08     65.26 o
  29   3  20       31.95       43.23     86.45 o
  -8  14  31       31.98       85.05     51.71 o
   5   1  35       32.07      112.67     39.49 o
   6  12  15       32.15       69.59     24.43 o
   5   5  35       32.22       82.94     45.31 o
  18   8  25       32.25       63.34     52.66 o
  13   5  24       32.26       54.88     36.28 o
 -28  12  10       32.36       78.88     68.20 o
  20   2  23       32.37       77.91     46.40 o
   6  14  21       32.41       72.31     32.88 o
  29   1  11       32.42       97.27     49.18 o
  12  14  14       32.43       31.22     48.32 o
   1   7  40       32.46       40.97     81.95 o
  -6  16  17       32.46       62.58     34.17 o
  10   4  37       32.54      122.72     58.42 o
  23   1  12       32.55       19.99     39.98 o
 -15   3  11       32.57      151.61     26.16 o
 -23  17  15       32.60      134.50     63.28 o
   0   2  29       32.66       31.65     28.48 o
  -3  13  35       32.71       48.83     62.49 o
  15   9  21       32.74       43.97     43.87 o
  13   5  32       32.77       30.83     61.65 o
  19  11  25       32.86       48.96     97.91 o
  -3  23   1       32.90       41.79     83.58 o
 -11   1  34       32.91       18.96     37.92 o
  10   6  19       32.94       52.16     35.32 o
 -20  16  10       32.97       22.88     45.77 o
  24  12  12       33.08       26.61     53.21 o
 -24  16  11       33.22       55.06     68.69 o
  15  11  30       33.29       17.02     34.04 o
  14  20   2       33.31       23.74     47.47 o
 -25   1  10       33.49       36.41     35.33 o
 -20  12  21       33.52       85.72     34.90 o
  -4  18  26       33.74       51.56     87.60 o
  31   1   4       33.76       29.39     58.79 o
  15  15   9       33.77        9.63     21.64 o
  -2  22  16       33.89       52.18     84.57 o
  -6   6   8       33.92      265.81     49.18 o
   4  20   3       34.04       33.02     66.05 o
  12  20  16       34.24       88.69     64.48 o
  25   3  26       34.35       48.85     97.70 o
   0   4  37       34.49       37.32     74.65 o
  26   2  13       34.50        2.63     15.30 o
   2  14  22       34.62       26.98     48.68 o
 -10  20  12       34.78       20.34     40.68 o
 -20  18   9       34.97       98.41     48.60 o
  -2  24   2       35.01       49.02     98.04 o
  -4  10  32       35.10       46.37     47.45 o
  -5  21   5       35.10      146.25     41.35 o
 -24  16  14       35.13       64.19     61.20 o
  -1  21  21       35.17       66.12     71.18 o
 -31  11   9       35.17       12.22     34.06 o
 -26  16   2       35.19       81.56     63.97 o
  27  11   7       35.21       94.89     68.13 o
  -3   1  36       35.22        7.06     19.38 o
 -18   2   5       35.23       92.99     27.44 o
 -26   2  13       35.24       47.07     39.52 o
 -18  20   7       35.29       30.18     60.36 o
 -14   2   1       35.43       96.62     55.95 o
  -5  17   9       35.44       50.54     35.24 o
 -30   2  17       35.49      105.08     55.23 o
  23  15  12       35.62       37.47     74.94 o
 -29   7  21       35.67      101.40     57.57 o
  15   5  12       35.73       41.81     45.12 o
  11  21   2       35.76       75.92     63.97 o
  21   1  16       35.76        0.56      6.84 o
 -10  16  18       35.77        2.71     13.33 o
 -14   2  26       35.77       76.33     26.00 o
  14   2  33       35.80       18.74     37.49 o
   5  23   6       35.81      143.33     49.44 o
  -5   1  29       35.88       83.57     26.06 o
  -2  24   6       35.91       73.90     63.82 o
 -19  15  13       35.91       25.58     51.17 o
  -6  16  14       36.02       55.41     33.32 o
  26   0  10       36.02       81.41     54.40 o
  -4   6  35       36.18       38.21     42.30 o
  -8  14  25       36.19        0.23      5.07 o
  23   3  28       36.19       47.31     94.62 o
  14   6  21       36.30        5.79     15.24 o
   0   8  16       36.31       73.87     25.32 o
  12   2  13       36.32       88.67     28.19 o
 -13   9  29       36.32       46.98     37.13 o
  -1  13  27       36.37       31.84     48.80 o
 -32   2  13       36.37       22.56     45.12 o
   8  16  24       36.54       88.56     54.01 o
  -9   1  34       36.56       17.47     34.94 o
 -31   5   4       36.56      120.25     49.62 o
  -2  12  24       36.64       19.24     38.48 o
  31   9   3       36.66      165.59     65.89 o
  19  11  28       36.70      120.98     54.58 o
   6   4  31       36.75      108.77     32.53 o
   5  19   5       36.82       66.76     38.66 o
   4   0  38       36.87      115.49     63.31 o
 -25  17   3       36.97       19.33     38.66 o
  19   7  25       36.98       53.84     73.94 o
  -3  17  24       37.01       10.35     24.14 o
  26   8   4       37.03        2.94     16.19 o
 -28  12   7       37.04       31.26     62.51 o
  20  10   5       37.18       42.74     38.59 o
   5  19  12       37.23        1.35     11.34 o
 -20   2   7       37.24       78.49     30.33 o
 -32   0  14       37.31      126.20     76.45 o
  -7   7  37       37.42       44.59     47.48 o
 -16  20   6       37.42       58.15     82.24 o
   5  23  11       37.43      102.54     66.21 o
  15  11  18       37.55       74.67     30.06 o
 -11   7  24       37.67       26.65     31.79 o
   0  16  30       37.71       11.55     30.62 o
   5  19  25       37.76      118.49     65.74 o
 -23  13  17       37.82       26.27     52.54 o
  -3  15   9       37.90       49.74     23.28 o
 -10   2  41       37.91       61.34     68.77 o
   5  21  17       37.93       65.88     59.90 o
  23   5   9       37.99       18.02     36.04 o
  21   7  17       38.22       16.26     32.52 o
  -7   1  40       38.23      131.17     51.28 o
  27  13   2       38.23       42.11     84.22 o
 -28   2   3       38.26       27.47     54.93 o
   5  23   7       38.27       35.17     70.34 o
  23  17   3       38.34       97.21     65.76 o
  -7  15   8       38.36       65.29     27.14 o
  -1  17   4       38.38       62.34     29.52 o
  -2   2  25       38.43       38.39     28.64 o
  21  17  13       38.46        9.07     27.35 o
 -17  15  22       38.48       29.06     58.13 o
   6   2  31       38.49       46.59     38.76 o
  12  20   2       38.51       66.24     60.24 o
  -1  21   3       38.53       36.18     72.36 o
   3  23   3       38.78       21.18     42.36 o
 -11  15  30       38.96      117.40     53.82 o
   9   1  13       38.98      211.30     57.27 o
  29   9   8       39.12      103.67     63.04 o
  15   3  36       39.26       75.06     82.41 o
   3   3  38       39.32       52.03     57.01 o
 -10  18   1       39.34       39.88     44.03 o
 -18  16  16       39.38      112.48     43.42 o
 -22  14  12       39.48       58.63     50.69 o
   6  22   8       39.52      125.11     53.39 o
  -1  23   3       39.56       54.01     73.08 o
  21   5   6       39.56       71.74     32.45 o
  -2  14  12       39.59      111.78     22.31 o
  10  18  16       39.63        3.79     18.05 o
  12  10  23       39.66       57.18     36.63 o
  -4  20  10       39.67      100.81     40.39 o
 -10   2  36       39.71       17.55     35.10 o
 -14   6  23       39.71       32.00     30.23 o
  -4   6  41       39.78       72.65     52.62 o
 -19   1  12       39.85       27.51     33.51 o
   0  20   2       39.89       56.94     46.63 o
  22  12   9       40.04       38.04     76.08 o
  34   2   1       40.24       21.61     48.94 o
  30  10   3       40.25       67.81     72.27 o
   8  22   6       40.29       52.82     68.14 o
  -5   1  28       40.31       21.83     43.65 o
 -12  22   6       40.32      117.88     72.15 o
   4   2  26       40.33       85.30     25.98 o
 -17  17  19       40.38      128.63     44.54 o
  -9  21   9       40.39      159.78     43.04 o
  25   9   4       40.41       59.68     55.22 o
  -9  23   9       40.51       42.16     84.32 o
 -30   8   3       40.51       15.54     32.23 o
  26   4  23       40.56       35.44     70.88 o
  -6  22  14       40.58       35.90     71.81 o
  17   3  20       40.72       37.75     29.85 o
  21  13  11       40.76       77.37     47.62 o
  11  11  20       40.81      100.88     33.26 o
   6   2   1       40.86       76.20     32.61 o
 -13  17  15       40.95       45.01     48.25 o
  17  21   3       41.02       22.51     45.01 o
  -7  19  17       41.05       18.70     37.41 o
  30   4  11       41.05       30.56     61.11 o
   9  21   3       41.16       76.47     47.42 o
  14   2   6       41.17      161.88     39.28 o
  -4   4  11       41.20      242.72     50.07 o
  10  16  22       41.26       12.68     29.07 o
   3  21  20       41.40      126.45     73.40 o
  -7  19  11       41.51       15.37     30.74 o
 -28   2  15       41.56       21.00     41.99 o
  29   9  14       41.58       23.23     46.47 o
  -7  11   8       41.66       91.68     22.04 o
 -19   1   1       41.91       99.40     33.31 o
 -26   4  19       41.92       25.64     51.29 o
  22   6  26       41.94      100.25     66.33 o
  23   9  18       42.03       20.16     40.31 o
   6   6  18       42.07       64.04     28.78 o
 -25   1  31       42.14       79.71     63.23 o
  17   7  10       42.21       58.06     33.05 o
 -13   1  24       42.23        8.75     17.51 o
 -28   8   4       42.29       71.83     49.05 o
   4  10  35       42.31        7.27     23.80 o
   4   2  33       42.41       80.46     41.11 o
  17  11  16       42.48       76.92     30.72 o
   4  14  29       42.59       72.95     46.54 o
  -5   7  29       42.61       73.93     28.12 o
  -2  20   4       42.67        4.68     17.10 o
 -10  18   4       42.68       10.04     23.85 o
  -7  15  13       42.74      116.60     24.21 o
  23  11   3       42.82       57.21     43.40 o
  -7   5  40       42.83      104.14     46.96 o
 -11   3  10       42.88      182.08     44.45 o
 -34   6   5       43.08       28.17     56.34 o
   9  19  22       43.12      149.24     65.32 o
 -25   9  25       43.25       33.97     67.94 o
  14   2  29       43.28       16.98     33.96 o
  16   4  21       43.28       39.45     37.90 o
   3   7  32       43.34       60.46     42.06 o
  15  13  15       43.36       41.44     47.43 o
 -16   2  11       43.39       58.57     31.54 o
  21  17   5       43.44       98.76     54.51 o
  -5  19  23       43.45       77.62     69.61 o
  14  18   9       43.49        2.75     16.29 o
  -7  21  17       43.54       59.43     60.60 o
  12  10  20       43.56       43.74     34.92 o
  -7   7   8       43.67      117.40     61.10 o
 -29   3  24       43.76      112.91     65.17 o
  -4   2  15       43.81       92.83     45.11 o
 -15   3  16       43.82       91.03     23.62 o
   5   5  18       43.84       46.43     27.52 o
 -14  18   8       43.87       44.55     63.29 o
 -20  20   4       43.88       62.19     87.21 o
 -35   1   4       43.99       67.69     70.16 o
  -4  14   9       44.03       54.62     23.94 o
 -19  15   1       44.04       31.13     62.26 o
  -1   5   2       44.17      376.47     27.58 o
 -23  11  26       44.38      117.73     50.57 o
   2   4  25       44.63        6.34     13.53 o
 -25   3  31       44.63        9.24     26.58 o
 -19   3  28       44.77       36.23     51.62 o
  32   2   6       44.84      106.79     55.55 o
 -18  16  24       44.87       59.37     65.78 o
   2  22  11       44.99       11.80     26.97 o
 -13  19   1       45.07       15.38     30.77 o
  -2  20  16       45.14       61.39     50.90 o
 -29   1  20       45.30       56.89     50.65 o
 -15   3  24       45.42       63.22     26.58 o
  -9  23  10       45.50        4.03     20.45 o
 -14  16  17       45.56      100.76     38.41 o
 -32   8  11       45.62       93.84     73.11 o
  -3  19  21       45.70       15.20     30.40 o
  31   5   0       45.70       15.59     32.06 o
  -2   2  39       45.72       75.96     50.58 o
   6   6  21       45.75       27.00     47.25 o
   0   2  19       45.85       26.07     31.01 o
   7  19   9       45.90       26.29     52.58 o
 -24   2   5       45.93       18.17     36.34 o
  19   1  32       45.96       93.23     70.96 o
 -25  15  11       45.97       36.47     72.94 o
 -33   1  11       46.01       31.90     63.80 o
  -7  23  11       46.13       24.12     48.25 o
  18  10  25       46.16       36.69     73.38 o
  -8  10  37       46.23       49.25     70.40 o
 -12   6  15       46.28       43.84     23.70 o
  -4  22   8       46.33       46.62     66.68 o
 -30   4  17       46.38       24.45     48.90 o
 -13  21  12       46.39       29.65     59.30 o
  23   3   0       46.41        9.83     19.66 o
 -13  19   9       46.42       42.58     61.16 o
 -32   4   7       46.44      175.20     56.56 o
  -8  20  19       46.52       78.79     47.15 o
  -9   5  16       46.59       15.05     30.09 o
  15   1  32       46.62       32.10     64.20 o
  -7  21  11       46.76        5.06     22.03 o
 -26   0  28       46.77        2.06     19.51 o
  27   1  18       46.78       47.36     81.88 o
  17   1  13       46.86      159.61     31.16 o
 -10  16  16       46.91       90.52     29.29 o
 -27   3  18       46.91       45.68     45.48 o
  15   7  15       46.95       63.47     29.73 o
 -35   3   4       46.95       38.00     76.01 o
  -1   3  40       47.01      140.86     48.22 o
  -9   3  30       47.04       39.52     33.18 o
  -3   1  26       47.10       53.31     23.03 o
  15  21   5       47.13       61.14     87.80 o
   0   2  16       47.15      179.85     57.12 o
  -6   6  17       47.15       36.17     26.94 o
 -13   1  40       47.20       50.78     66.51 o
  11   3  14       47.21       25.74     51.48 o
 -11   9  24       47.21       46.88     28.43 o
  11  21  13       47.25        7.41     27.99 o
 -21   3   6       47.47       32.93     32.57 o
   6  16  12       47.59       71.13     31.70 o
 -13   7  35       47.63       75.13     63.25 o
  -7  19  13       47.73       13.69     27.57 o
  10  20   4       47.77       10.06     24.35 o
 -25   1  32       47.83       71.93     66.18 o
  -4  22  12       47.88       23.07     46.15 o
  -3   5  41       47.91       18.94     37.88 o
  -6  18   2       47.92       98.61     31.67 o
  31   5   8       47.96       75.90     80.84 o
 -19   3  32       48.10       46.65     55.02 o
 -19   5  36       48.17       34.44     68.88 o
   0  22  13       48.18       18.32     36.64 o
   8   6  36       48.20       25.42     50.84 o
 -16  18  10       48.32       64.85     67.90 o
  14  18  21       48.36       83.78     76.67 o
  -6  10  23       48.37       26.32     32.66 o
 -21  15  12       48.37       75.19     66.05 o
  27   1  14       48.43       22.68     45.36 o
 -18  14  13       48.43       72.90     42.68 o
  25   5  22       48.49       21.44     42.89 o
 -10   2  37       48.50      100.21     46.85 o
  -4  12   9       48.64       85.18     25.53 o
  10  14  16       48.75      105.99     30.11 o
 -18  10  10       49.01       47.71     29.00 o
   3  19   5       49.09       25.33     50.67 o
  27   7   8       49.24       71.10     59.72 o
  20   6  11       49.41       63.16     34.07 o
 -13   1  20       49.50       35.28     25.65 o
   0   8  19       49.65       32.00     30.29 o
 -19  15   7       49.67       12.14     24.28 o
 -32   2   7       49.71       46.56     93.12 o
 -25   1  22       49.72       50.57     40.75 o
   4  16  26       49.73       65.69     64.56 o
  -7   1   5       49.78      147.42     28.44 o
  31   9   6       49.87       11.16     36.46 o
   8  14  24       49.90       34.07     68.14 o
  17   9   7       50.04       68.65     30.14 o
  24   4  25       50.05      120.72     71.83 o
   3  11  37       50.07       44.26     88.51 o
  -1  13  36       50.11       84.54     51.82 o
  19  15  19       50.12       33.09     66.18 o
 -17   5  25       50.22       73.64     27.78 o
   0  10  31       50.23       69.57     37.67 o
   7  17   9       50.23      104.73     33.46 o
   1  23   5       50.28       13.33     30.39 o
  -2  20  24       50.31       89.66     68.55 o
 -29   3  21       50.38        8.45     26.64 o
   2  20   8       50.48       73.95     39.49 o
 -24   6   5       50.49       44.52     33.62 o
  14  20  14       50.50       70.47     62.83 o
  -6  22  16       50.54      101.06     56.58 o
  12  22   0       50.54       38.61     77.22 o
 -27   5  22       50.68      101.81     49.03 o
   3  21  13       50.69       57.05     54.29 o
   4   6  29       50.69       33.18     32.35 o
   3  21  21       50.72       27.43     54.85 o
  25   7  22       50.73       96.86     89.67 o
 -23   9  14       50.82       97.19     36.76 o
   0  18  16       50.95       61.10     40.06 o
   7  19  23       51.06       68.27     94.64 o
 -24   8   5       51.06       56.13     34.28 o
 -19   5  27       51.12       59.02     39.08 o
   4   4  41       51.30       57.91     70.67 o
   3  17   5       51.35       78.95     25.58 o
  -4  22   4       51.42       66.58     58.33 o
  -2  20  20       51.44        3.59     20.74 o
  28   8  17       51.46      117.03     62.30 o
 -18   6  33       51.67      165.06     48.67 o
 -13   1  12       51.81       72.60     38.09 o
   8  22   1       51.91       27.94     55.88 o
 -34   2   9       51.91       81.97     68.10 o
   6   6   9       52.09      108.95     55.04 o
 -18  16  19       52.09       76.39     48.22 o
 -11   9  30       52.11       39.43     44.18 o
  11  21  11       52.13      144.33     51.87 o
   4   8  26       52.14      136.03     25.16 o
 -13   3  14       52.15      121.42     25.25 o
  20  14   5       52.19      103.60     41.94 o
  17  19   9       52.46       24.01     48.01 o
  -5  21  20       52.53       44.43     88.87 o
  -9   1  18       52.59       91.34     19.89 o
   0   4  39       52.72      142.35     48.65 o
  23   7  18       52.76       82.94     47.01 o
 -15  15  25       52.79       22.20     44.41 o
  -3  13  15       52.89       56.92     21.95 o
  16   6  19       52.89       44.14     34.47 o
   9  21   9       52.91       75.77     55.87 o
  -4  16   6       53.17       12.85     25.70 o
  28   4  21       53.20       17.52     36.83 o
 -22   8  32       53.28       96.25     59.60 o
  -2  10  33       53.45       43.76     46.12 o
  16  18   7       53.67       83.40     48.84 o
 -30   4   5       53.68      132.75     48.26 o
   9   1  28       53.71       41.73     36.67 o
 -31   1  18       53.72       96.90     54.97 o
  13  17   0       53.78       65.34     36.88 o
  -6  20  20       53.91       49.39     72.52 o
 -27   1  26       53.95       46.82     80.67 o
   1   3  26       53.97       74.11     23.84 o
  29   3  14       53.98       20.91     41.82 o
 -16  12  25       54.00       23.29     46.57 o
   4   2  21       54.19       58.93     23.08 o
  15   1   0       54.19       60.97     49.70 o
   2  24   2       54.21       34.07     68.15 o
   6  18  12       54.31       46.41     48.35 o
  12  22   2       54.31      119.76     58.48 o
 -12  20  15       54.40       72.49     53.13 o
  -5  19  25       54.42       10.74     29.73 o
 -10  14   1       54.45       75.79     26.76 o
   4  22   8       54.52       48.13     76.77 o
 -28   4  15       54.65       37.19     74.38 o
 -10   2  23       54.75       46.86     25.13 o
  -3  15  18       54.76       66.58     27.36 o
  16   6  30       54.97       22.32     44.64 o
 -20   6   9       54.97       39.14     29.00 o
   9   9  16       55.00      106.59     27.40 o
 -28  10  16       55.10       31.36     62.72 o
  25   3  12       55.22       62.00     44.54 o
  17  13  16       55.33       14.45     28.89 o
 -15   5  26       55.38       10.04     20.07 o
  -6  20  18       55.46       31.23     62.46 o
  -4  22   9       55.50       60.25     58.49 o
 -16   4  31       55.51       66.77     36.72 o
  27   3  22       55.59       68.88    137.76 o
 -21   1   2       55.64       25.61     51.22 o
   4  24   3       55.72       38.44     76.88 o
  26   8  13       55.75       92.83     81.00 o
 -13  17   9       55.78      142.11     36.79 o
 -18  18  13       55.78      118.00     50.20 o
 -23   1  34       55.81      118.34     65.21 o
   2  14  28       55.84       30.20     60.40 o
  -8   4  31       55.84       14.36     28.72 o
   5   1  38       55.87      101.56     57.29 o
  16   8  13       55.87       64.22     30.13 o
   1  21  21       55.93       27.77     55.54 o
   3  13  26       55.97       79.19     34.53 o
 -21   3  30       56.04       35.92     71.83 o
  22  14   6       56.07       46.14     61.41 o
 -28  14   4       56.10       58.75    117.49 o
 -11  19   9       56.21       48.94     49.37 o
 -20  20   2       56.51       31.51     63.01 o
  18  12  19       56.52       38.26     52.93 o
   8  12   1       56.73      185.93     26.37 o
 -13   3  24       56.74       55.07     26.55 o
  13  13   0       56.79       58.04     32.04 o
   6  18  27       56.87       98.26     62.45 o
  31   3  12       56.88       79.08     79.17 o
  30   2   7       56.90       83.50     56.97 o
 -11   5  24       56.90        3.30     11.78 o
 -22  18  12       57.01       79.38     61.63 o
  21   5  17       57.07       74.21     34.52 o
  -8  22  12       57.12       72.78     60.27 o
  -8   6  17       57.14      215.18     21.04 o
   4   2  41       57.22       49.02     98.04 o
  22   4  17       57.26       43.97     40.41 o
 -21   1  32       57.35       45.82     68.96 o
  -6  20  14       57.49       34.41     68.82 o
 -24   2  33       57.56      119.78     57.10 o
 -11   1  27       57.62      106.05     23.64 o
   0  20  12       57.68       95.52     43.90 o
 -24   2  25       57.73       36.63     73.26 o
  -9  21  17       57.75      136.98     59.83 o
  -3  13  12       57.77      107.58     21.19 o
 -25   1   4       57.78       29.68     59.35 o
  23   1  24       57.80        1.39     14.54 o
 -23  13   3       57.83       37.22     74.43 o
   8  22  13       57.96        5.37     23.56 o
 -13   5  38       58.00      148.58     47.04 o
 -34   2   7       58.01       83.60     70.04 o
  12   4  27       58.14       53.93     39.57 o
 -12   4  21       58.15       11.67     23.35 o
  11   7  37       58.17      179.29     63.71 o
 -25   3   4       58.20       63.01     33.70 o
   1  23   3       58.29       63.52     71.41 o
   7  19  24       58.35      140.96     78.34 o
  16  18   1       58.36      100.38     44.07 o
 -10   2   9       58.38      100.47     41.06 o
 -10  22   4       58.48      137.95     76.61 o
  -1  21   7       58.55      103.68     43.45 o
 -28   4  25       58.58       31.65     63.30 o
  21   7  20       58.61        2.42     14.70 o
 -12  12  12       58.62       61.72     24.48 o
 -21   9  21       58.65       98.40     32.15 o
  31   3   4       58.72       39.94     79.89 o
   6   2  19       58.74       99.91     27.54 o
   7   9  27       58.82       30.75     50.25 o
  10  12  28       58.97       18.78     37.55 o
  15   1  30       59.02       64.83     47.85 o
  31   3   8       59.14      152.24     54.97 o
  14   6  33       59.22       72.99     68.94 o
  22   4   3       59.27       82.94     29.31 o
  14  20   9       59.36       88.60     56.16 o
   1  19  13       59.39      113.45     38.28 o
 -22   8  23       59.39       22.89     45.78 o
  11   9  31       59.49       19.10     38.20 o
 -13  13   9       59.59       77.58     26.92 o
 -16  18  22       59.63       45.25     80.78 o
 -26  14   8       59.68       65.87     62.08 o
   6  22  14       59.69      121.29     57.75 o
 -13  19  15       59.71       63.28     58.65 o
   7  17  15       59.76       54.99     40.95 o
  29   1   5       59.85       51.43     70.71 o
  -4  20   4       59.86       50.35     45.90 o
   4  16  14       59.88       81.98     28.54 o
 -10   0  30       59.95       40.72     81.45 o
  34   4   3       60.04      107.29     83.02 o
  -5   3   8       60.08      123.28     36.37 o
  17   1  24       60.09       28.34     56.67 o
 -13  19  23       60.31       67.14     80.58 o
 -15  13  20       60.43       29.22     41.02 o
 -15  15  11       60.49       94.85     39.41 o
 -23   7  26       60.56       78.18     50.75 o
 -11   9  33       60.60       62.53     51.35 o
  11   7  14       60.64       52.81     32.66 o
 -10   8  33       60.65      106.72     38.91 o
 -10  10   4       60.84      102.22     26.59 o
 -27  15   4       60.88       76.16     68.22 o
 -31   9  14       60.93      178.01     50.90 o
  32   6   9       60.98       10.63     34.14 o
 -12   2  21       61.07       23.55     40.14 o
  -4   2  37       61.09       73.79     38.50 o
  -9   1  40       61.09       28.89     57.78 o
 -29   9  12       61.12       45.37     64.79 o
 -19   3  20       61.32       78.80     26.46 o
   8  20  20       61.33       14.00     30.86 o
   2   4  34       61.37       60.14     42.28 o
 -15   5  14       61.38       98.70     30.49 o
   3  23  13       61.39        0.38      8.07 o
   7  13  21       61.48       16.90     33.79 o
   2  18   2       61.56       78.55     34.79 o
 -26   8   7       61.61       51.52     39.94 o
  14  18  14       61.62      128.02     44.19 o
 -17  17  11       61.66        9.28     25.29 o
 -23   3  23       61.66       53.91     38.80 o
  -4  22  10       61.70       77.48     57.13 o
  -2  12  18       61.73       68.47     21.64 o
  -8   6  37       61.79       52.46     46.31 o
  25  11   4       61.82       58.97     67.59 o
 -10   6   7       62.00      113.88     76.59 o
 -23   9  23       62.05       85.45     51.03 o
 -17  15  23       62.14      107.76     46.76 o
 -14   8  35       62.19       73.40     58.85 o
 -27   9   4       62.20       87.35     48.52 o
 -16   6  17       62.29      104.55     27.01 o
 -18  12  19       62.34       64.19     32.96 o
  19   5  32       62.40       88.13     72.08 o
   5   1  36       62.41       73.29     48.10 o
   0  10  16       62.48       86.46     21.18 o
  -2  14  27       62.50       65.51     44.90 o
  -4  14  32       62.51       75.61     52.06 o
 -15  17   3       62.57       63.24     38.66 o
  12  18  17       62.60      164.75     44.39 o
   0   4  13       62.63       78.05     41.31 o
   9  19  15       62.67       38.15     76.31 o
  12  14  23       62.70       34.59     69.18 o
  13  19   3       62.83       22.08     44.16 o
  15  21   9       62.83        4.79     23.99 o
 -13   1  30       62.83       18.41     36.83 o
  22   2   1       62.84       32.29     34.85 o
  13  15  17       63.05       75.91     35.73 o
  23   3   2       63.10       87.20     28.74 o
   2   2  19       63.27      172.04     30.57 o
  14  22   6       63.42       14.19     32.40 o
  -2   2  17       63.46      165.59     62.17 o
   0   2  15       63.49       79.92     60.31 o
   9   1  22       63.52       37.30     31.64 o
   5  19  23       63.55       31.49     62.99 o
  -5  21   3       63.64       71.78     49.34 o
  16  18   0       63.64       14.03     28.06 o
 -21  11  15       63.91      103.49     37.64 o
   1   5   0       63.99      541.64     29.20 o
  18   4   5       64.01       94.12     40.74 o
 -30   2  15       64.37       70.60     51.57 o
  18  14  10       64.39       42.16     43.91 o
  -6   4  31       64.40       94.36     30.62 o
  -8  18  14       64.40       36.48     72.97 o
  28  14   4       64.43       92.19     70.89 o
   0  10  19       64.48       64.94     21.13 o
   1  11  31       64.48       77.28     38.56 o
 -23   1  17       64.49       89.70     26.72 o
   8  12  30       64.52       44.39     88.79 o
  31   5   3       64.75      126.25     48.87 o
  11  19  14       64.76       86.43     48.85 o
  -9  21  16       64.83       13.50     30.19 o
  18   2  33       65.02       70.65     98.24 o
  15  13   9       65.05       55.55     31.39 o
  27   9  19       65.06       65.44     64.21 o
  -9   7  16       65.16       37.80     31.08 o
   9  13  33       65.20      143.16     87.14 o
 -25   9  22       65.31       48.18     91.99 o
  27   3  16       65.32      108.61     46.96 o
  -7  19   9       65.34      129.79     37.44 o
   7   9  21       65.37      118.58     28.50 o
 -19  17   7       65.46       88.69     49.65 o
  20  16   8       65.51       59.90     55.28 o
   8   4   4       65.52      169.30     46.08 o
   6   6  12       65.55      160.36     46.71 o
   7  21   9       65.61      118.50     48.73 o
   4  20  16       65.63       42.45     84.89 o
  16   8   7       65.64       86.98     37.39 o
 -30  10   6       65.80       78.50     68.19 o
  11   5   8       65.92      121.41     43.79 o
   0  24   0       65.98       13.26     41.08 o
  27   1  20       66.01       45.91     91.82 o
 -15   1   4       66.17      111.62     50.73 o
  21   3  28       66.22       29.72     59.45 o
   3  11  26       66.25       21.13     42.25 o
   1  21   8       66.40      130.53     43.72 o
 -30   4  18       66.41       22.74     45.49 o
 -23   1  23       66.43      101.21     38.45 o
  32  10   1       66.60      100.53     71.48 o
 -23   1  22       66.63       72.88     35.45 o
   7   7   4       66.69      165.85     83.75 o
  -5  19  20       66.71       12.76     26.05 o
  -9  21  11       66.81       72.10     51.39 o
   4  14  26       66.91       38.13     45.29 o
  10  20   5       66.91       57.12     51.26 o
 -19   3   6       67.01       96.84     27.88 o
 -18  10  16       67.03       71.34     31.13 o
  23  17   6       67.10       38.02     76.05 o
  21   1  23       67.11      186.29     41.90 o
  -5  19  11       67.15       23.34     46.68 o
  19   1  22       67.23       45.50     46.82 o
 -21   1  30       67.27       44.99     60.98 o
 -18   4  31       67.34       75.61     38.83 o
 -19   5  24       67.35       47.23     37.26 o
  14  22   3       67.37       48.41     96.82 o
   9   3   4       67.50      108.03     36.28 o
  30   4   3       67.54       38.60     77.19 o
  15  19  18       67.58      137.79     55.64 o
  10  22   4       67.68       73.91     56.50 o
 -13  17   6       67.73      107.85     35.83 o
 -17   7  34       67.73       88.75     49.52 o
  -8   4  19       67.76       86.19     25.71 o
  -1   5  39       67.78       81.37     48.69 o
  -6   2  31       67.82       84.01     32.22 o
   1   7  28       67.85       71.87     27.71 o
 -25  13  22       67.88      111.50     69.47 o
 -29   5  20       67.90       56.37     60.98 o
  25   3   0       67.96      117.58     29.21 o
   6  12  21       67.98       52.15     24.96 o
  30   2  15       68.06       82.87     61.33 o
  25   3  27       68.09       84.55     87.83 o
  17  17  10       68.27       51.56     53.40 o
 -12  20  14       68.33       40.06     80.13 o
 -31   1   4       68.47       82.53     54.29 o
  17   9  16       68.67       76.80     30.37 o
  -5  13  23       68.73       82.28     30.80 o
 -27   5   4       68.84      111.28     41.06 o
 -31   5   6       68.86       64.95     54.27 o
 -13  13   6       68.96       70.94     28.05 o
  13  11   6       69.00      123.13     30.09 o
 -21   1  16       69.00       71.30     26.45 o
  -3   1  15       69.06      233.92     65.27 o
  21  19   7       69.06      166.34     60.26 o
 -27   5  14       69.06      117.42     39.65 o
  11  11   8       69.18       76.28     32.85 o
 -10   6  39       69.39       84.75     51.16 o
  27   1   4       69.43      125.56     36.39 o
 -29  11   1       69.43       44.55     89.09 o
  10  14  31       69.46       77.43     83.11 o
 -19  19  11       69.56      124.00     62.50 o
  23   7   3       69.68       88.59     34.39 o
  10  10  28       69.69      115.57     40.95 o
 -17   3  34       69.73       99.34     42.26 o
  32  10   0       69.75       79.37     86.94 o
 -23   1  16       69.76       59.06     26.34 o
  16  16   6       69.84       34.38     68.77 o
   3   3   6       69.85       87.40     37.70 o
 -15   3  38       69.90      186.84     44.61 o
  -2  14  18       69.95       67.18     24.83 o
  28   6   2       70.02       27.71     55.42 o
  22   2  29       70.18       84.01     74.52 o
 -13   3  35       70.26      133.25     40.50 o
 -20   2  31       70.29       50.14     52.51 o
 -24   2  23       70.30       91.78     38.62 o
 -25   3  20       70.37       85.87     33.37 o
 -10  10  36       70.38      124.83     54.54 o
  -7   5  32       70.41      146.66     30.43 o
 -24  12  20       70.46      101.19     42.83 o
  -2  18  27       70.54       37.34     74.67 o
   9  21  17       70.64       67.75     68.82 o
 -15  17  23       70.64        1.67     15.36 o
 -21   3  10       70.71      147.54     25.84 o
  15   3  30       70.83       44.28     88.56 o
 -16   4  34       71.11      121.68     40.76 o
  -2  16  21       71.18       85.13     30.89 o
  -6  22   6       71.18      109.15     72.11 o
 -14  18  18       71.19       94.56     53.08 o
  -1   1  42       71.22       75.23     64.37 o
   8   8  19       71.36       55.35     36.92 o
   7  17   7       71.37      140.08     32.82 o
 -27   3  22       71.38       61.86     49.95 o
  -2  22  18       71.43       15.83     36.32 o
  14  16  15       71.44       82.41     38.54 o
  13   7   0       71.47      112.19     28.31 o
  24   8   1       71.49      147.36     40.99 o
  33   1   6       71.57       24.60     49.20 o
 -26   4  27       71.58       76.99     49.12 o
  -6   4   3       71.71      171.28     37.64 o
  21  17   0       71.71       20.30     40.60 o
  15  19   5       71.75       51.99     58.84 o
  24   2  17       71.77       23.24     46.48 o
  -4  16   3       71.90       80.33     25.37 o
 -25   7  22       72.00       47.11     48.06 o
  26   2   1       72.02       84.56     37.67 o
 -12   6  38       72.07      117.10     48.09 o
 -21  17   6       72.08       68.93     78.29 o
   1   1  42       72.23      129.10     65.13 o
 -15  19   9       72.35      113.45     57.08 o
 -12  16  12       72.37       91.37     31.30 o
   2   4   2       72.46      227.47     29.55 o
  -9   5  39       72.63       80.95     43.81 o
   2  20  16       72.82       40.86     81.72 o
 -15   1  28       72.84       37.94     35.65 o
  14  20   0       72.97        2.07     15.47 o
  33   1   0       72.97       73.25    146.49 o
  28   6  17       73.14       41.36     82.73 o
 -29   5  21       73.17      125.71     50.06 o
  19  17   8       73.21       54.11     65.76 o
  31   7   3       73.21      174.58     57.79 o
  15  21   7       73.23       57.73     71.04 o
   1   3  16       73.31       48.56     42.08 o
 -18  14  19       73.40       31.37     62.75 o
   0   2  23       73.50      124.69     23.25 o
  -2  20  21       73.60       23.30     46.60 o
  -3  13  18       73.73       43.90     24.25 o
  -9  17  16       73.76      123.78     38.39 o
  17  13  13       73.76       93.71     31.62 o
 -13  21   6       73.78       26.44     52.87 o
  30   2  19       73.83       60.81     59.56 o
   1  23   7       73.84       15.81     33.29 o
  20   8  22       73.85      152.25     44.43 o
 -16   2  19       73.91       44.83     24.02 o
   2  10  17       73.97      100.61     20.35 o
 -16   6  37       74.01       21.64     43.28 o
  -2  22   1       74.05       81.18     56.23 o
  -7   5  34       74.12       48.41     36.85 o
 -20   2  23       74.14       36.74     36.84 o
   5  17  17       74.17       39.54     44.19 o
   0  22   2       74.28       47.99     76.18 o
   9  21   5       74.33       60.07     53.86 o
 -31   7  14       74.33       64.72     57.71 o
 -26  12   7       74.51      130.04     46.10 o
 -21   1  18       74.67       83.21     25.99 o
  30   2  17       74.83      137.97     56.79 o
  33   5   9       74.84       36.91     73.81 o
 -16   2  39       74.84       36.08     72.16 o
 -21  11   6       74.91       88.77     32.77 o
   0  20  13       74.97      126.44     45.25 o
  18  18   4       74.98      150.37     52.00 o
 -21  15   1       74.98       44.07     49.47 o
  -4  20   9       75.08      107.83     38.73 o
   3   7  37       75.14       85.30     56.44 o
  14  22   0       75.14       78.11     61.53 o
 -23  17   9       75.16       65.74     65.77 o
  22  10  20       75.17      205.45     47.70 o
  21  19   5       75.26       83.66     78.92 o
 -24   6  13       75.29      184.27     37.21 o
 -25   1   5       75.33      134.26     32.31 o
 -19  13   1       75.36       44.49     37.42 o
  11  19   1       75.67       60.41     45.14 o
 -22   2  32       75.83       83.29     53.09 o
   3   3  40       75.90       90.25     55.25 o
 -30   6   6       75.92       70.76     56.66 o
 -31   3  16       76.03       50.10     81.79 o
 -20  20   6       76.25      236.36     59.62 o
  11   1  10       76.29      129.54     46.66 o
  24  12  18       76.31       67.78     60.14 o
   8  18   7       76.36      150.83     36.04 o
 -20   4   1       76.36       89.86     38.85 o
  19   5   6       76.39      212.13     34.77 o
   7  21  13       76.40       17.10     34.20 o
  10   2   5       76.52      126.60     37.20 o
 -12  16  18       76.61      124.75     37.11 o
  11  21   3       76.65       77.37     63.23 o
  -3   5  30       76.83       87.73     26.90 o
 -17  17  16       76.88      190.03     43.67 o
  15  17  15       77.01       64.06     43.45 o
  -3   1  28       77.09      121.89     23.81 o
   0  24   7       77.12       30.19     60.37 o
  -8  16  28       77.15       55.95     70.23 o
  17  19   4       77.17       62.77     50.34 o
 -30   4   9       77.19       97.54     54.19 o
   8  16  19       77.36       82.67     39.39 o
  11  15  14       77.51      121.13     30.92 o
 -18  20   6       77.68      139.07     60.01 o
  -5  21  19       77.88       57.38     73.45 o
  20  10  14       77.97       98.35     38.32 o
  -8   2  39       78.02      158.18     46.81 o
  -8  20   5       78.04      117.59     45.09 o
 -20   4  30       78.07       98.90     46.86 o
  -5   7  23       78.09      112.35     21.85 o
 -21   9   9       78.09      104.46     26.78 o
 -13   1  35       78.30       47.15     51.92 o
   1   9  22       78.46       98.21     24.62 o
   9  11  13       78.59       88.01     29.63 o
   0  18  24       78.61       50.34    100.67 o
 -20  14   4       78.62      100.44     38.13 o
  14  20   6       78.70       46.77     75.28 o
 -20  16  18       78.72      151.50     50.12 o
 -13  21   7       78.95       67.44     64.70 o
 -16  20  11       78.97       22.55     45.09 o
  -3   7  24       79.01       37.94     23.00 o
  28   0   2       79.07      101.87     66.25 o
  22  12  14       79.11      166.41     42.42 o
 -19   1  30       79.15       90.96     40.20 o
  16  10  30       79.18       24.52     49.04 o
 -28  12   4       79.23       90.03     56.20 o
   2  18   5       79.24       89.81     30.82 o
  -4  20   3       79.32       44.50     50.52 o
 -26   4  22       79.33       70.70     44.98 o
  -7  21   7       79.39      119.27     47.53 o
 -18  20   4       79.40       90.39     68.71 o
 -29   1   6       79.49       56.50     58.71 o
 -20  14  24       79.65       56.14     52.93 o
   5  15   3       79.84       61.40     28.16 o
 -13  15   9       80.12      111.02     34.31 o
  -9  21  15       80.25       13.24     29.96 o
 -10   4  23       80.32      146.10     22.43 o
  -2   2  21       80.35       82.50     20.71 o
 -12   8  21       80.48       51.45     24.79 o
  -6  20  12       80.61       78.56     51.90 o
 -25  13  17       80.64      141.98     55.87 o
  -6  10  14       80.66      116.03     21.71 o
  24   4  24       80.67      135.92     65.64 o
 -17   5  19       80.73      136.84     23.06 o
  -2   0  30       80.78       97.15     36.40 o
  12   2  29       80.78       42.03     49.25 o
   0  20  19       80.79      106.69     50.04 o
 -17   9  34       80.83       90.26     51.13 o
 -28   6   1       80.84      102.74     43.62 o
  -6   4  41       80.86      101.79     49.47 o
   9   5  22       81.05       52.96     26.16 o
  10   2  29       81.06       71.18     36.60 o
 -16  12   2       81.25      129.11     27.67 o
 -29   3  18       81.31       93.60     58.93 o
  31  11   3       81.45       52.09    104.18 o
   2  16  11       81.50      108.13     27.64 o
   4   8  23       81.69       89.08     24.72 o
 -21   3  18       81.76      125.27     25.72 o
   6  20  14       81.77      100.24     48.71 o
 -22   2  21       81.80       50.19     31.77 o
   3  23   8       81.84       72.17     59.72 o
  32   2   5       82.09      165.18     57.12 o
 -16   6  31       82.09       78.37     38.03 o
  -5   9  32       82.11       63.78     39.61 o
  -2  24   1       82.14       23.39     46.77 o
  18  20   6       82.19       51.33     78.99 o
  19  13  25       82.29      117.12     58.00 o
  -3  21  12       82.30      155.61     50.09 o
  -6  22  10       82.44       16.88     33.76 o
  -7  17   2       82.75      104.15     27.16 o
 -18  14  16       82.84       68.00     51.61 o
  13  21   6       82.86      115.10     69.27 o
  19  17   2       82.92       46.63     64.70 o
  17  11  28       82.93      116.02     57.08 o
   1   1  24       82.94       88.61     23.89 o
  12  12  29       82.94      199.63     58.23 o
 -16   8  31       83.21       29.06     58.13 o
  22  12  21       83.27      111.71     55.72 o
  -8  18  25       83.36      128.39     53.06 o
  29   1   2       83.43      113.12     45.58 o
  -5   1  40       83.44       73.58     56.09 o
 -33   1  10       83.48      135.38     71.65 o
  -5  19  19       83.49       92.90     41.90 o
 -30   0  12       83.58      125.08     64.19 o
 -24   6  25       83.64       62.31     50.37 o
  -9  15  19       83.81       72.05     32.01 o
  -1   5  30       83.89       97.73     26.11 o
 -32   2  15       83.90       97.75     58.30 o
 -13   5  29       83.95      144.13     30.11 o
  -6  16  11       84.00      146.42     28.18 o
 -25   5  28       84.05      118.55     49.64 o
 -29   1  18       84.09       89.37     47.05 o
   4  16  29       84.11       30.79     61.59 o
 -22   6  23       84.15      112.83     36.14 o
  26  10  13       84.23      108.87     60.69 o
 -20  18  16       84.37        8.50     24.38 o
   2  10  28       84.47       92.56     30.03 o
  14   8  21       84.53      102.81     31.51 o
 -12  10  35       84.64       63.07     63.30 o
   7   1  28       84.66       54.40     31.31 o
  -5   1  32       84.72      157.72     34.40 o
   7  15  30       85.26       82.71     67.30 o
  -9  19  19       85.28       35.63     71.27 o
  13  21  11       85.33       11.97     30.88 o
   2  18  14       85.38      136.52     40.52 o
  21   3  18       85.41       35.71     47.41 o
   1   1  38       85.57       91.78     60.05 o
  24   6   7       85.77       58.56     38.51 o
  25  13  16       85.85      142.21     59.43 o
  13   5  12       85.99       74.13     35.26 o
   5  21  12       86.08       87.75     49.61 o
 -13  11   9       86.21      149.58     25.79 o
 -12  10  15       86.30       93.98     27.60 o
  20  10  28       86.42      120.31     66.30 o
 -16  16   8       86.43      109.18     33.38 o
   2  18  22       86.45      102.74     47.71 o
  28   4  13       86.47       95.28     49.19 o
  11   5  38       86.55       97.96     61.56 o
  -7   1  32       86.70      130.32     31.62 o
   7   7  28       86.79      162.27     31.50 o
 -22  18   9       86.86      106.26     55.02 o
  -9  17   7       86.88      139.70     29.70 o
   2  10  37       86.93       53.02     69.40 o
  -9   1   6       86.95      158.78     29.58 o
 -32  10   5       86.98       27.45     54.89 o
   1  11  34       87.03      122.93     44.13 o
 -20  10  24       87.03      112.85     35.97 o
  11  11   5       87.17      100.94     30.51 o
 -23  17  14       87.24       65.01     64.88 o
   5  17  18       87.48      101.20     35.48 o
  15  13  29       87.49       34.42     68.84 o
 -20   6   7       87.65      173.57     25.86 o
  13  21   9       87.67      154.51     56.37 o
 -12   8   9       87.76       83.10     28.22 o
  23  13   3       87.87      130.36     44.45 o
   1  15  22       87.93      107.19     35.24 o
 -25   7   5       87.99      128.70     29.68 o
  14  14  26       88.05      100.35     61.03 o
   5  13  29       88.09      136.91     43.23 o
  31   5  12       88.11      152.80     80.03 o
 -19   7  33       88.17       83.99     55.53 o
  -3  17  23       88.24       75.34     49.51 o
   6  22  16       88.27       99.69     52.39 o
  24   0  18       88.27       26.40     52.81 o
   3  11   8       88.34      228.78     26.06 o
   4   6  21       88.36      168.37     28.11 o
   4  16  28       88.40      122.10     56.51 o
 -17   1  14       88.45      117.96     24.90 o
 -26  12   2       88.46       98.03     55.73 o
   1  15  33       88.49      119.41     69.01 o
 -23   3  34       88.49      104.98     52.61 o
  -3  15  15       88.50       83.18     25.40 o
  28  10  16       88.53      151.98     67.76 o
  12   2   5       88.60      124.33     32.36 o
 -18   4  33       88.60       31.36     62.72 o
  13  17   5       88.64       58.06     39.98 o
  23   3   4       88.69       46.86     31.88 o
   4  12  35       88.73       97.81     58.51 o
  31   1   0       88.84      195.63     59.15 o
 -26  10  16       88.92       51.39     66.20 o
  -9  21   1       88.94       80.02     61.70 o
   0   2  35       88.95       98.92     41.53 o
  -9  15  27       89.13      130.19     42.86 o
   1  21   7       89.20      161.76     41.99 o
 -19  17   4       89.22      141.80     44.98 o
   5  21   6       89.26       70.46     54.69 o
 -11  21  18       89.49        8.56     28.85 o
 -22  18   4       89.54       65.57     78.33 o
   3  23   1       89.57       76.75     55.69 o
  -7  13  11       89.69      121.31     21.01 o
  25   3  14       89.74       81.87     43.76 o
  12  20   8       89.76      111.29     46.52 o
  -2  20   2       89.97       38.43     53.77 o
 -19   5  33       90.00      167.09     49.88 o
  -4   6  29       90.05       76.16     27.12 o
 -12   2  29       90.44        9.65     19.31 o
  10  20  19       90.46       96.20     58.52 o
 -28   0  10       90.68      135.89     46.49 o
  17   1   4       90.77      133.19     39.70 o
  -2  16  12       90.86       76.85     27.50 o
   9   1  19       90.88      169.90     25.79 o
 -18  12  13       91.05       76.92     34.75 o
  -8   4  22       91.06      150.28     23.47 o
  19  15   1       91.13      101.58     39.11 o
 -15   5  11       91.21      164.01     28.01 o
 -31   3   8       91.24      162.28     52.15 o
   6  10  18       91.43      169.46     21.67 o
 -11   3   4       91.43      132.16     48.15 o
 -22   2  15       91.43       67.71     26.76 o
   9   3  34       91.48      101.48     51.76 o
  23  11  18       91.57       43.24     86.49 o
   7   1  34       91.65      122.60     38.72 o
  -2   4  24       91.73      152.45     25.13 o
   7  19  21       91.89       44.53     89.05 o
 -31   9   9       92.10       64.37     93.42 o
  13  13  26       92.21      125.69     55.75 o
  -2  18  16       92.22      142.44     35.03 o
  11  19   5       92.42      114.66     41.53 o
   4  20  12       92.50       72.18     51.41 o
 -10  18  27       92.51      106.54     60.66 o
  30   4  14       92.58       45.03     90.06 o
 -12  18   4       92.61       72.75     46.74 o
 -10   4  37       92.82       84.54     48.09 o
 -14  20   2       92.83      118.48     49.08 o
 -12  20   4       92.86      152.51     53.37 o
   4  22  14       92.89      201.89     48.31 o
   0  20  16       92.91       12.00     27.32 o
  -5  17  26       92.92       92.73     51.30 o
   3  21   7       92.99      102.10     44.74 o
 -22   4  33       93.09       83.93     53.81 o
   3  23  11       93.10      134.53     58.02 o
  -7  21  15       93.11      124.75     55.07 o
  13   3  36       93.15       51.21    102.43 o
 -11   1  40       93.19       73.25     57.47 o
  23  15  11       93.22       97.39     56.01 o
  -5   7  38       93.24       77.29     47.49 o
 -19  15  25       93.28      139.98     74.26 o
 -29   5  15       93.30      147.21     42.94 o
  22  16  14       93.33       57.53     65.95 o
 -11   9  21       93.33       96.45     27.14 o
 -22  10  23       93.44       67.68     41.66 o
  25   3  22       93.45       68.25    116.33 o
 -20  14  15       93.45       85.00     49.36 o
 -14  18  23       93.48       16.05     32.62 o
 -30   2  12       93.49      138.48     44.53 o
  14  10  15       93.60       70.66     24.96 o
   4  20   6       93.88       99.07     40.93 o
 -18  20   8       94.02      125.56     61.81 o
 -34   2  11       94.16       10.77     33.76 o
  -4  22  18       94.19      155.27     70.00 o
  21   1   0       94.21        5.70     20.83 o
  -9  15  22       94.24      115.92     33.72 o
  15   3  26       94.24       91.75     35.50 o
  -6  18  20       94.29       50.61     42.55 o
 -12  14  32       94.31       54.24     64.22 o
 -14   2  17       94.38       74.42     23.96 o
  11   1  37       94.58      157.64     64.30 o
  -9   3  22       94.60       42.95     24.95 o
   0  22   4       94.62       63.88     61.88 o
   7  21  19       94.66      118.94     53.27 o
 -26   4   1       94.72      140.12     30.55 o
  -2   2  29       94.74      148.04     25.55 o
 -26   2  11       94.90       94.65     31.37 o
 -30   2   9       94.93      165.10     48.10 o
 -19   5  30       94.98       63.51     43.67 o
  -1  15  10       95.08       94.15     24.81 o
  24   2  27       95.17       67.09    106.89 o
 -10  18  18       95.32       67.32     45.77 o
 -31   9   3       95.53       45.94     91.88 o
 -23   1   4       95.57       57.92     26.42 o
  -5   1  26       95.58       64.56     23.73 o
 -15   1  26       95.65       84.49     27.10 o
  31   1   8       95.67      106.95     51.90 o
 -20   6  35       95.84       12.64     31.76 o
  16  12  13       95.90      143.45     29.13 o
 -27   1  28       95.92      112.40     54.49 o
 -18  14  22       95.98      133.18     38.49 o
  -8   6  22       95.99      156.45     23.30 o
 -14  16  20       96.00      105.29     44.25 o
  -2  14  30       96.25       55.02     51.17 o
 -29   1  16       96.29      143.22     41.54 o
  -7   9  28       96.30      108.28     30.26 o
  25   1  21       96.46      100.51     63.55 o
 -18  10   1       96.58      139.26     26.35 o
  18  12  10       96.74       93.83     39.97 o
  28   2  19       96.87      129.32     68.13 o
 -12   8  33       96.93       47.44     48.95 o
   4  22   0       96.95       86.23     51.19 o
  -5   1  20       97.03       21.03     42.07 o
   3   1  12       97.06       61.41     28.08 o
 -15   1  11       97.16      200.56     30.06 o
 -13   3  20       97.19      111.31     24.91 o
  -8  12  16       97.23      160.29     21.28 o
  12   4  35       97.27       20.56     41.12 o
  26  16   4       97.28      156.38     54.62 o
 -16  20   4       97.28      177.12     56.55 o
 -19  19   9       97.47      168.48     56.73 o
   1  13   5       97.53      150.94     27.07 o
   3  13  20       97.55      125.40     25.14 o
  -9  19  25       97.79       21.14     42.28 o
 -15   3   2       97.88      145.58     36.67 o
   2  12  17       97.92      165.12     20.93 o
  13  13  17       98.04      140.30     30.62 o
   2   2  31       98.07      183.12     30.25 o
 -11   1  21       98.08      182.33     23.00 o
  34   2   4       98.19      126.65     72.22 o
 -30   2  25       98.22       94.05     55.57 o
  25   1  22       98.23      188.26     60.36 o
  30   6  14       98.30      207.75     60.01 o
   5  19   6       98.55      118.01     38.13 o
  -2   6  27       98.59      121.20     22.26 o
  15  17  17       98.74      116.36     42.38 o
  17   1  22       98.78      102.71     27.95 o
 -13  21   5       98.80       72.82     72.79 o
 -22  16  12       98.89       32.31     64.62 o
   8   4  39       98.94       83.64     68.20 o
  12  18  16       99.05       80.03     45.36 o
  23   5   6       99.13      111.57     30.98 o
  -4  10  38       99.32      117.58     56.43 o
 -22  18   8       99.40      101.95     57.68 o
   2  12  29       99.55      192.60     31.33 o
   7   5  30       99.73       87.92     34.14 o
  24  10  21       99.92      153.12     60.25 o
 -12  20  12      100.04      115.05     50.14 o
   0  20  10      100.10      105.29     42.30 o
 -33   3   5      100.10       78.07     77.43 o
 -26  14  13      100.16      101.09     61.50 o
  -1   5  33      100.29      130.63     30.22 o
   8  22   0      100.31       70.20     65.10 o
 -17  15   5      100.42       52.60     39.82 o
   9   7   7      100.43      485.83     51.18 o
  -4   8  35      100.50       77.31     41.86 o
 -22  16   4      100.52      118.89     46.83 o
 -12   2  37      100.53       82.54     44.17 o
 -27  11  13      100.59       46.70     74.88 o
 -21   9  32      100.61      140.01     51.84 o
  17  19   3      100.66       64.96     51.42 o
  -2  20  15      100.68      135.37     41.38 o
   6  22   4      100.72      108.99     49.74 o
  11   7  26      100.90       70.45     33.85 o
   6   4  39      101.01      175.65     61.43 o
  -6  18  24      101.02       90.59     70.97 o
  -1   1   2      101.03       95.31     15.91 o
  28   2  13      101.05       73.53     48.80 o
  22   4  29      101.13       94.76     64.70 o
 -25   5  26      101.15       40.85     81.71 o
  22   4  27      101.26       30.48     60.95 o
  -7   1  42      101.45       92.50     54.56 o
 -16  14  25      101.45       56.69     60.03 o
  17  11   7      101.54      156.30     32.49 o
  21  11  11      101.54      125.89     39.55 o
 -12  18  24      101.57      102.17     61.95 o
 -15   1  30      101.62        4.15     14.99 o
  -9  13  25      101.71       65.42     37.53 o
  15   5  15      101.72      103.69     34.99 o
  -1  19   9      101.89      127.75     35.67 o
 -31   1  10      102.01       50.98    101.97 o
  15  21   3      102.05       85.46     70.30 o
   3  21   9      102.09       73.88     51.41 o
   7   3  24      102.15      116.59     24.62 o
  13   3  14      102.18      136.45     29.63 o
  -2   6   1      102.24      157.04     25.90 o
  30   8   8      102.29       96.17     70.09 o
 -27  13   4      102.29       77.53     70.67 o
 -34   0   2      102.31      105.81    100.00 o
 -27   5  19      102.46      116.87     47.92 o
  -4  20  18      102.58       68.65     53.68 o
 -22   4   3      102.65      133.50     26.09 o
 -27   7  25      102.68      181.01     48.49 o
  -7  17  27      102.80       84.23     52.58 o
  19   1  14      102.82       70.38     27.85 o
 -22   2  29      102.89      170.70     41.89 o
   9   7  34      102.91       34.36     68.72 o
 -20  14  10      102.95       95.10     42.22 o
  -5  11  26      102.96       82.38     29.18 o
 -10  14  33      103.04       54.77     67.93 o
 -15  15   2      103.10      110.92     33.14 o
 -12  22   8      103.15       53.99     74.19 o
 -17  11  22      103.17      138.01     31.96 o
   8  22   8      103.19       99.19     53.88 o
  23   3  10      103.20       73.19     36.08 o
 -12  20   3      103.25      124.96     55.35 o
 -33   5   8      103.33       89.49     64.47 o
 -18   6   7      103.37      135.61     29.45 o
 -22  16  20      103.46        2.11     17.45 o
  14  12   9      103.54      134.39     27.34 o
  15  15  17      103.55      136.14     36.78 o
 -22  14  20      103.56      167.59     47.23 o
 -11   1  26      103.58       85.66     22.14 o
 -10  10  10      103.61      169.76     23.15 o
 -20   4  24      103.72      144.18     34.22 o
   7   5  16      103.80      150.20     31.56 o
  -9  15  16      103.80      117.02     25.96 o
 -23  17   3      103.85      109.41     52.11 o
  -4   4   3      103.97      133.91     31.80 o
   9   3   6      103.99      221.59     35.85 o
 -10  20  20      104.01      112.65     59.45 o
   9   9  28      104.12       68.09     37.02 o
 -16  12   8      104.31      130.36     26.70 o
   9   7  25      104.33      167.22     27.97 o
  22  10  21      104.33       83.16     84.75 o
  -8  22  13      104.34      207.72     52.04 o
  -8  20  20      104.52       88.33     59.51 o
 -24  14   6      104.63      129.27     49.73 o
  14   4  33      104.67      106.38     57.37 o
 -23  15  15      104.91      211.76     55.81 o
  -7  23   1      104.94       53.27     70.92 o
   9  11  34      104.95      158.40     54.55 o
 -24   6  11      104.95      111.06     36.34 o
 -15  15  29      104.96       37.36     74.71 o
  18   8  16      105.01      156.73     31.25 o
 -12  18  26      105.07       62.97     82.43 o
  14  14   9      105.08      125.40     31.47 o
  -1  23  10      105.28      139.28     49.94 o
 -29   3   8      105.31       44.23     64.05 o
 -23   1   2      105.39      127.25     26.37 o
  -8  20  18      105.49      202.78     43.02 o
  27   5  13      105.71      108.03     48.02 o
 -23   3  32      105.74      204.56     51.17 o
   5  19   0      105.87      112.37     34.40 o
  13  13  11      105.87      131.06     30.08 o
  20   4  29      105.89      117.37     61.74 o
  26   0  16      105.91      160.77     67.24 o
 -20  14  18      106.09       20.61     41.21 o
   9   5  10      106.12      182.57     50.85 o
 -14   6  29      106.23      107.18     32.43 o
  11   1  30      106.29       83.89     46.15 o
  25  17   1      106.52      118.74     68.08 o
   1   7  34      106.77       38.23     76.47 o
  10   4   7      106.94      206.74     45.85 o
   2  20   0      107.02      186.64     39.06 o
 -18   2  13      107.02      138.27     24.86 o
 -21   3  28      107.02      126.23     49.63 o
 -18  12  22      107.12      229.66     32.27 o
 -32   6   3      107.13       31.93     63.86 o
   8   2  39      107.25      109.45     61.96 o
 -10  12  33      107.28      126.90     58.99 o
 -14   2  29      107.32       29.45     40.88 o
  -6   2  40      107.34      136.11     48.93 o
  -7  17  25      107.43       64.42     55.08 o
  17   7  22      107.51       86.54     34.96 o
 -14  18  22      107.73      111.07     56.41 o
  12  20   4      107.90      152.70     44.10 o
  10   6  37      107.97      164.25     58.49 o
 -27   5  28      108.04      195.47     47.71 o
 -21  19   6      108.05       88.76     63.83 o
  -9   5  36      108.25      142.53     39.72 o
  18  12  25      108.31       84.58     57.78 o
 -25  17   2      108.53      146.63     60.19 o
  13  17   3      108.60       70.68     39.26 o
  23  11  12      108.60      155.75     43.99 o
  16   4  19      108.76       95.43     26.78 o
 -11  23   5      108.77       35.80     71.60 o
   2  22   2      108.85       91.97     64.00 o
  21  13  14      108.86      153.40     46.33 o
 -12   8  38      108.87      116.26     60.06 o
 -16  14   5      108.95       95.79     30.87 o
  13   3  10      108.96      258.00     36.01 o
 -31   3   4      109.07       54.78     84.82 o
   6   2  35      109.09      116.50     40.17 o
 -17   1  18      109.09       96.31     24.00 o
 -27   7   4      109.09       74.15     40.06 o
 -20  10  27      109.16      125.70     48.16 o
 -16   2   8      109.18      218.01     28.45 o
  22   2   5      109.27      185.47     27.05 o
 -15  15   9      109.31      176.49     32.80 o
 -34   4   9      109.41      138.39     69.15 o
 -32   4   3      109.52       69.54     56.66 o
  27   3   8      109.87       45.98     48.14 o
   0  20  22      109.98      154.78     57.38 o
  24   2  21      110.01      141.09     47.41 o
 -23  15  14      110.29      158.03     49.28 o
  29   1  10      110.55      114.79     45.50 o
  14  20  10      110.66       69.18     75.25 o
  15  13  24      110.80      135.17     50.63 o
  12   8  35      110.99      162.38     62.97 o
   4  16  20      111.00      107.02     37.58 o
 -21  15  24      111.14      125.94     55.35 o
   2  22  17      111.17       49.49     73.32 o
  -8  16  31      111.38      157.85     52.35 o
 -27   9  16      111.48      172.29     46.56 o
 -24   4   5      111.53      117.94     29.00 o
 -18   8  10      111.69      155.09     25.15 o
  13   9  17      111.86      155.15     24.25 o
 -14  20  18      112.08      128.76     53.15 o
 -18   8   7      112.29       94.62     29.91 o
 -20   4  23      112.30      101.90     32.74 o
  -9  23   3      112.34       87.37     91.84 o
   2   2  21      112.38      138.95     22.79 o
  16  16   7      112.56      106.51     39.35 o
  29   1  20      112.66       14.24     31.68 o
 -12  10   9      112.74      133.08     27.35 o
  -9   1  28      112.94       72.86     26.20 o
 -15  21   7      113.09       80.94     63.90 o
 -33   1   5      113.13      159.28     57.83 o
  -5   5  32      113.20      127.03     30.42 o
 -25   9  28      113.27      171.26     61.73 o
   0   6  31      113.36      108.19     30.30 o
   2  22  10      113.43      127.51     47.32 o
   7  11  21      113.48      156.82     23.19 o
  22  18   2      113.48      204.14     56.89 o
  12   2  37      113.71      208.96     62.91 o
 -12  18  20      113.72       65.40     47.78 o
  15   7  18      113.95      132.07     27.89 o
   5   1  34      114.16      120.76     36.42 o
  26   4  13      114.35       71.22     46.28 o
 -21   5  30      114.38       75.31     52.32 o
 -29   5  16      114.39       66.57     62.73 o
  21   7  26      114.42      117.59     55.33 o
  17   3  16      114.50      102.93     30.70 o
 -24   2  19      114.54      111.61     27.82 o
 -15   1  37      114.68      105.14     43.83 o
  13  13  23      114.76      165.61     41.73 o
  24  16   1      114.89       78.96     64.71 o
  25   5  16      114.91       49.55     44.77 o
  18  16   4      115.03      105.98     46.96 o
  13  15  11      115.17      122.52     33.62 o
  34   4   4      115.17      249.29     77.53 o
  -4   4  41      115.22       99.09     48.12 o
 -28  14   1      115.49       29.10     58.21 o
  12  20  10      115.57      160.28     56.44 o
  -9  17  22      115.60      107.82     38.27 o
  26   6   4      115.61      166.52     39.96 o
  23   1   9      115.67      146.56     28.52 o
 -15  11  32      115.92      145.87     46.90 o
  -6  12  35      116.05       73.81     56.87 o
  21   1   8      116.30      110.40     27.85 o
  -8  22  14      116.54      163.15     51.17 o
 -14   6  17      116.55       92.93     25.83 o
  -9   9  19      116.59      138.49     21.06 o
 -13   3   9      116.59      317.02     38.71 o
 -25   3  28      116.59      118.98     49.53 o
  -3  11  36      116.69       52.28     71.86 o
   9   5  34      116.94      128.55     46.28 o
   6  16   0      116.97      145.28     27.53 o
 -18   2  31      117.05       92.67     40.36 o
  25  11  15      117.09       75.15     74.75 o
   2  22  18      117.12       83.85     60.96 o
   5   7  12      117.40      116.81     43.38 o
  16   4  27      117.51      105.15     39.76 o
   1  15  28      117.52       83.24     43.41 o
   6  14  15      117.53      119.80     24.49 o
 -14  18  12      117.58       91.75     48.03 o
   4  20  10      117.60      122.82     40.42 o
 -19   1  27      117.74      176.68     36.68 o
 -12  18  15      117.84      113.12     42.36 o
 -33   3  16      117.88       43.16     86.32 o
 -10  18   7      117.94      190.42     36.01 o
  -9   9   1      117.97      593.16     28.87 o
   6  22  12      118.24      153.66     55.24 o
   7  23   1      118.28       76.96     63.77 o
 -21   7   6      118.71      106.36     26.43 o
  20   4  31      118.77      137.70     65.81 o
  -1  21  11      118.79      104.62     49.39 o
  26  10  10      118.89      144.21     60.32 o
 -20  16   4      118.95      133.04     39.28 o
  33   7   1      119.12       21.31     46.74 o
 -24  10   5      119.13      100.72     37.30 o
 -27  13   7      119.14       62.22     61.34 o
 -12  20   6      119.22       32.11     64.21 o
   5  21  18      119.27      209.64     57.24 o
  16  16  24      119.37      196.55     55.05 o
 -19  11  10      119.39      184.10     32.32 o
 -11  11  36      119.40       61.02     58.23 o
  -4  16  18      119.43      150.80     29.39 o
 -26   2  25      119.55       56.86     59.23 o
 -26  10  19      119.61       78.67     50.30 o
 -33   5  10      119.71      102.52     65.28 o
 -35   3   6      119.96      151.03     56.53 o
 -26   4  28      119.97      169.51     44.97 o
 -22  12  12      120.01       75.38     41.70 o
  11  13  14      120.17       99.23     29.62 o
 -13   7  29      120.33      184.67     32.14 o
  19   9   2      120.39      136.51     26.95 o
  -8  14  28      120.42       51.72     52.21 o
 -16  20   5      120.45      100.97     64.21 o
 -15  17  21      120.46       61.26     57.74 o
  10  20   6      120.54       83.67     53.21 o
  -2   8  39      120.65       80.19     51.20 o
 -24   6  31      120.65      115.19     52.77 o
  11  13  20      120.68      184.08     35.15 o
   0   6  11      120.81      439.65     48.64 o
 -14   8  29      120.82       85.34     35.39 o
   9   1  12      120.97      142.18     56.18 o
 -17   1   4      120.98      133.37     32.73 o
  15   3  22      121.06      153.58     26.65 o
 -18   4  25      121.35      111.41     28.36 o
   9  23   7      121.59      132.67     51.40 o
 -13   3  12      121.79      140.52     25.07 o
  -4  20  22      121.92       39.18     78.36 o
   1   7  25      121.97      179.94     25.20 o
 -29   3  26      121.98      106.93     61.91 o
  -8  22   4      121.99       51.26     78.06 o
  -7  23   5      122.00      223.92     65.04 o
   6  20  21      122.06      114.00     59.61 o
  21  17   8      122.15      198.29     48.50 o
 -10   4  27      122.21      145.74     22.78 o
  13   7  32      122.45       96.48     58.10 o
 -24  12  17      122.48       97.78     50.79 o
  -9  19  23      122.58      118.90     50.51 o
 -25   5  31      122.72      106.22     52.63 o
  -2   4  33      122.75      143.88     31.32 o
  20  18   2      122.77       69.73     54.92 o
  -9   9  28      122.89      112.24     29.18 o
   0   6  39      123.19       50.69     76.26 o
 -28   6   4      123.21       94.08     47.49 o
 -26   2   1      123.28       90.97     35.01 o
   4  18   0      123.35      196.21     30.18 o
  10  18  12      123.49       80.34     43.59 o
 -34   6   1      123.54      144.43     70.79 o
  14   2  13      123.55      136.46     31.23 o
  24   2   3      123.55      120.53     28.22 o
  10   2  17      123.63       97.52     29.01 o
   6  20  18      123.64      155.75     47.38 o
  21   5  26      123.64      162.70     59.39 o
  30   8  11      123.82      147.88     63.75 o
 -26   6  25      123.82      126.66     49.78 o
  29   7   2      124.05      122.78     47.31 o
  22   2   9      124.15       88.79     30.92 o
   6  20  22      124.22      138.19     75.15 o
   4  18  23      124.34       37.69     75.37 o
  25   5  26      124.53       98.07     74.53 o
 -12  12  32      124.63      178.62     44.20 o
  -3   9  12      124.93      137.25     25.14 o
  -9  19   7      124.93      116.37     40.90 o
  15  19  12      125.04      138.39     46.12 o
   8  22  14      125.12       77.71     62.90 o
 -20   6  27      125.31      104.94     40.49 o
 -15  19  20      125.39      141.06     51.71 o
   0  10  36      125.56      185.15     58.95 o
 -16  20  12      125.71      118.69     64.59 o
   0  18  19      125.72      160.17     38.16 o
  -9  17  27      125.73      138.44     50.67 o
  -1  23   7      125.77       66.28     58.01 o
 -24   8  29      125.98      122.57     60.30 o
   6  20   2      126.04      149.42     43.13 o
   8   2  36      126.21      189.79     48.25 o
  20   4  19      126.25       96.65     36.85 o
  10   0  28      126.31      170.83     52.85 o
  -9   3  34      126.40      126.99     40.35 o
 -27   9  19      126.49       83.87     59.05 o
  17   5  28      126.57      168.87     47.11 o
 -25  11  14      126.67      114.13     46.35 o
   2  14  34      126.83      129.17     57.85 o
  33   3   4      126.97       83.90     85.53 o
 -25  15   2      127.10      109.02     52.03 o
  -1  17  30      127.13      130.39     68.16 o
   2  22   8      127.14      184.88     50.24 o
  23   1  26      127.29      158.82     55.95 o
   7   1  38      127.39      152.16     74.60 o
  32   2  11      127.51       55.90     74.57 o
   6  14  24      127.57      166.29     37.89 o
  25   9  15      127.74       46.79     93.58 o
 -30   0  18      127.81      187.39     70.33 o
  -3   3  24      127.95      130.31     25.45 o
 -24   2  11      128.01       90.52     30.40 o
   2  10   2      128.06      101.37     45.96 o
  29   1   8      128.08      120.44     47.98 o
 -11   1  30      128.10      123.36     31.93 o
 -19   3   7      128.21      166.44     26.60 o
 -25   3  30      128.36      185.02     51.51 o
   8   2  19      128.42       75.37     26.56 o
 -14   8   3      128.50      318.61     30.71 o
  30   6  17      128.55      126.30     64.15 o
 -16  10  28      128.55      102.73     38.29 o
  -8  16  16      128.65      177.87     29.62 o
   8   2  31      128.73       56.63     41.68 o
  25   1  27      128.81      135.56     82.58 o
 -22   6  32      129.00      203.34     53.07 o
   3   9  38      129.05       90.37     56.60 o
  18   0  22      129.05      226.01     49.37 o
 -18   4  19      129.07      155.11     27.74 o
   5  19  18      129.35      101.46     49.53 o
  17  11   4      129.37      149.64     27.62 o
 -32   2   5      129.43      224.89     59.55 o
 -11   3  26      129.47      121.62     24.60 o
 -29   3  20      129.50       93.40     55.40 o
 -10  22  13      129.53      111.95     47.25 o
  28   4  17      129.69       92.42     56.48 o
 -10   2  31      129.70       59.26     32.66 o
   8  20   6      129.79      111.97     43.29 o
 -11  21  17      129.81       85.79     60.16 o
 -26   2  31      129.81      145.47     54.40 o
 -22  16   3      129.87       82.75     46.98 o
 -31   1   8      129.90      138.95     68.97 o
 -12  10  27      129.95      165.26     32.75 o
  26   2   4      130.13      134.20     31.00 o
  12   2   1      130.15      164.42     36.37 o
  11   9  14      130.22      192.21     28.33 o
 -10   2  25      130.34      103.32     21.47 o
  13  13   3      130.43      213.60     31.86 o
   8  16  18      130.49      182.85     34.21 o
 -10  14  16      130.49      160.19     25.20 o
 -17   9  16      130.50      103.73     24.64 o
  -8  20  12      130.53      175.67     51.43 o
 -16  20   2      130.68      154.18     55.04 o
 -13  17   3      130.90      134.80     34.97 o
 -22  12   3      130.95      141.66     34.57 o
  29  11   0      131.04      202.21     73.44 o
 -14  18  10      131.06      163.88     49.93 o
  21   1  18      131.17       97.23     31.79 o
   0   2  11      131.24      162.49     35.02 o
   3   3  17      131.46      224.19     23.07 o
  23   9   9      131.74       78.91     39.31 o
   4  16   8      131.76      120.14     28.08 o
  21   9  23      131.76      134.09     86.32 o
 -19   5  32      131.78      134.20     46.64 o
  -8  14   2      131.87      171.16     22.36 o
   4  18  12      131.95      183.58     35.05 o
   0   2  27      131.96      159.09     21.76 o
   2  20  24      132.10      267.78     72.14 o
 -30   0   6      132.11      126.65     94.14 o
  35   1   1      132.14      154.86     89.14 o
  -1   9   4      132.15      168.18     53.58 o
   9   1  16      132.20       96.00     35.62 o
 -20   2   9      132.22      167.04     30.60 o
 -11   3  36      132.41       74.05     45.21 o
   4  12  20      132.46      118.91     23.53 o
  17   1  26      132.58       49.50     38.96 o
  17  17  16      132.81      138.23     50.34 o
  -3  17  18      132.88      201.43     33.53 o
 -16  18   5      132.89      102.93     47.44 o
  25   1   1      132.90      214.73     30.47 o
  30   8   3      133.00      176.48     58.28 o
  -5  19   9      133.12       97.89     40.65 o
 -17   7  22      133.42      131.80     27.74 o
   8  18   0      133.48      128.19     35.30 o
  -1   3  34      133.54      122.25     29.17 o
  -2  24   7      133.63       83.50     54.91 o
   2  22   4      133.64      269.62     50.70 o
 -13   3  32      133.66      136.28     35.24 o
 -22  14  15      133.68      150.60     47.80 o
  -1  21  19      133.79      205.93     62.40 o
 -11  13   1      133.97      163.43     27.41 o
  -7  21  13      134.01      192.60     52.58 o
   6   2  24      134.35      235.54     24.79 o
 -15  17  25      134.45        2.25     17.84 o
   8  20   7      134.51      177.79     43.25 o
 -25   3  12      134.62      161.56     31.27 o
   9  19  13      134.78      127.77     43.33 o
  10   2  34      134.89      228.13     54.57 o
  19  19   8      134.98      161.09     53.82 o
 -17  13  28      135.16       94.24     53.16 o
  20   6  14      135.21      160.21     34.22 o
 -23   5   6      135.21      164.01     25.11 o
  -9  17  15      135.48      195.18     35.10 o
  27   7  14      135.48      116.78     57.02 o
  -9  13  33      135.52      137.83     48.72 o
 -21  17   9      135.60      134.13     48.74 o
 -31   1  20      135.69      209.38     57.84 o
 -19   3  33      136.00      110.23     44.02 o
  10   4  11      136.02      165.37     43.27 o
   0  16  16      136.11      112.63     28.37 o
   6  22   2      136.14      138.84     48.56 o
 -26   8  16      136.15      181.81     41.60 o
 -29  13   6      136.15      115.12     91.74 o
   0  22   0      136.16      178.41     81.97 o
  -8   2  37      136.17      147.32     43.06 o
 -24   6  17      136.27      204.39     35.61 o
  11   1  32      136.48      112.48     48.57 o
   4  22  16      136.51      158.92     53.64 o
  13   9   9      136.54      351.65     37.78 o
 -21  17  13      137.10      104.26     53.28 o
  -4   8  15      137.11      214.55     22.96 o
 -16   6  34      137.19      170.37     40.53 o
 -20   2   5      137.21      158.18     29.05 o
   3  17  20      137.33      102.05     38.41 o
   6   4  18      137.35      159.00     30.95 o
  -7  17  19      137.35      120.31     33.39 o
 -13   5   6      137.35      155.18     36.72 o
  15  15  18      137.38       92.93     38.66 o
 -15  19   5      137.41       61.19     51.18 o
   2   4  40      137.52       88.33     54.24 o
   8  22  10      137.69      225.84     49.55 o
  -6  22   2      137.73      167.50     57.12 o
   5   5  38      137.74      186.27     52.77 o
  -1   9  33      137.90      122.08     37.51 o
 -22   4  11      138.12      131.88     26.85 o
  12  12  14      138.24      172.60     29.72 o
  24   4  21      138.29      115.03     53.34 o
  -1   3  38      138.53      137.42     44.96 o
  18   2  22      138.73      165.21     32.16 o
 -23   5  26      138.87      157.56     40.48 o
  25  17   3      138.92      163.31     66.81 o
  15   9   9      138.95      162.81     31.04 o
  18   2  16      138.95      213.54     28.31 o
  -3   3  18      139.01      138.40     25.45 o
  28   4   1      139.10      134.85     34.90 o
 -17   3  36      139.24       94.59     48.63 o
 -26  14  16      139.52      137.04     47.41 o
  23   5  28      139.53      150.66     64.48 o
 -26   4  13      139.83      122.10     34.15 o
  24   2  12      139.93      217.85     37.06 o
   9  15  27      140.00      122.82     62.01 o
  19   3   8      140.20      108.05     43.07 o
  -6  20   4      140.22      161.92     40.42 o
  23   9   3      140.26      106.42     38.48 o
   5  17   9      140.28      180.10     30.95 o
 -31   5  12      140.30      181.75     50.41 o
 -19  19   1      140.33      133.52     55.56 o
   7  23   4      140.51      100.67     62.83 o
  -8   2  16      140.55      432.56     32.87 o
 -14  12   6      140.83      220.60     27.46 o
 -10  18   2      140.97      133.83     39.56 o
  26   8   1      140.99      116.55     48.84 o
  18  18  12      141.04      156.51     48.24 o
   3   1  34      141.09      119.94     38.32 o
 -25   1  14      141.10      153.11     30.55 o
   8  20   0      141.17      162.42     43.15 o
  11  15  25      141.23      149.09     52.65 o
   9  21  11      141.25      269.85     56.17 o
 -31   3   6      141.54      209.31     52.76 o
 -19   1  33      141.69      173.49     42.72 o
   6  22  15      141.81      110.22     59.01 o
 -26   8  19      141.81      152.88     45.80 o
  -3  17  29      142.09      102.18     55.62 o
  10   4  17      142.16      151.71     25.93 o
 -29   3  12      142.16      144.85     35.58 o
   2  20   5      142.23      148.78     35.57 o
   7  11  27      142.27      157.23     37.82 o
  16  18  14      142.28       71.21     56.51 o
 -27  13  10      142.46      189.51     58.38 o
  -9   1  26      142.47       89.35     21.85 o
 -11  19  23      142.54      161.13     54.15 o
 -27   5  10      142.82      231.50     40.33 o
   4   2   1      142.87      251.45     29.27 o
 -31   7   8      143.04       37.25     74.50 o
 -24   2   3      143.28      115.01     26.82 o
  27   1  10      143.35      106.84     40.30 o
 -17  17  23      143.36      109.76     57.33 o
  10  10   2      143.42      192.63     33.01 o
   4   2  29      143.55      172.99     30.01 o
  26   2  21      143.59        8.25     29.05 o
  31  11   0      143.65      120.85     70.70 o
   2  16  14      143.77      116.32     29.61 o
 -29   1  27      143.78      288.42     67.97 o
 -22   0  26      143.93      201.02     56.16 o
  -1  19   3      143.95      178.53     32.34 o
 -24  16   8      144.10      156.29     52.76 o
  21   1  22      144.27      160.24     42.44 o
  20  12   2      144.32      176.96     32.42 o
  15  19   9      144.51       85.92     50.17 o
 -22   4  23      144.51      139.04     35.13 o
  -5  23   6      144.56      100.20     61.69 o
   3   1   6      144.62      227.37     22.33 o
 -22  14  18      144.87      160.27     42.60 o
   6  16  27      144.92      121.37     56.22 o
  21   3  20      144.99      135.37     45.47 o
 -17   3  25      145.09      138.51     27.11 o
  24  10  18      145.23      193.70     51.95 o
 -16   0  34      145.25      241.67     60.32 o
 -14   4  31      145.26      102.48     32.94 o
   8   2  33      145.50       86.27     38.71 o
 -14  22   8      145.51       63.36    110.76 o
  -2   4  29      145.60      207.32     24.32 o
  11   3  32      145.70      163.83     47.04 o
   5   7  38      145.79       59.75     67.91 o
   2   4  13      145.80      160.10     46.38 o
   4  18  26      145.80      141.23     59.17 o
  -6  16  23      145.81      148.83     35.84 o
  15   1  18      145.86      133.23     24.27 o
  26  12  13      145.95      119.33     67.44 o
   9   1  36      146.07      106.47     53.30 o
 -27   9   7      146.15      177.13     37.23 o
   2   2  34      146.21      193.53     42.76 o
   2   6  23      146.21      124.49     25.91 o
   9  19  23      146.32      176.81     64.09 o
 -28  10   9      146.32      186.40     45.57 o
  17   3  28      146.33       83.58     45.29 o
  -5   1  16      146.34       89.03     43.29 o
   0  16  24      146.50      156.49     44.22 o
  14  16   0      146.67      125.53     32.99 o
 -28  10   7      146.82      153.47     48.36 o
 -21   1  28      146.86      100.47     40.94 o
  -2  14  24      146.93       78.63     41.86 o
   5   7  18      147.16      139.44     29.47 o
  16   2  27      147.16      127.85     36.31 o
   6  24   3      147.42      164.78     58.22 o
 -18  10  19      147.61      185.89     29.45 o
  -9   3  36      147.65      150.03     40.82 o
  -7   3  14      147.70      174.80     57.92 o
   3  15  32      147.80      138.33     50.69 o
 -21   5   9      147.94      222.76     25.21 o
 -14  18  14      148.21      198.34     41.83 o
   4  18   2      148.26      117.51     29.86 o
  25   3   4      148.37      181.33     30.17 o
 -12  14  21      148.49      148.02     31.99 o
  -7   1  37      148.54      195.80     40.26 o
   2  14   2      148.55      151.34     27.13 o
 -17  21   5      148.62      159.47     71.21 o
 -31   9  12      148.63      130.92     53.84 o
  -9   9  22      148.79      138.22     22.24 o
 -10  16   1      148.81      151.91     28.33 o
 -17  19   2      148.81      148.37     45.64 o
 -12   2  35      148.93      177.04     38.25 o
  15  19  15      149.05      236.76     50.61 o
 -10   6  19      149.11      225.28     24.98 o
 -24  16   6      149.19       89.26     60.35 o
  22  10   9      149.26      231.61     35.72 o
 -17  19  13      149.30      114.62     51.83 o
  27  15   2      149.41      156.25     57.64 o
 -34   2   3      149.47       42.43     84.87 o
 -24   6  14      149.52       95.98     40.14 o
 -26   4  23      149.54      191.37     40.68 o
 -33   1   6      149.72      262.77     66.27 o
  17  13  21      149.74       98.16     48.45 o
  -8  18   5      149.85      220.57     35.22 o
  18  20   5      150.10      123.10     54.06 o
  13  19   0      150.14      119.53     41.57 o
 -18  16   4      150.26      197.78     38.88 o
 -26   6  16      150.51      128.15     41.86 o
  19   1  26      150.66      214.11     45.53 o
  15   1   2      150.69      189.39     41.97 o
  14  16   3      150.78      148.89     33.89 o
  24   6  15      150.80       63.01     59.02 o
  21  19   0      150.86      168.46     62.43 o
   5   9  38      151.07      141.96     56.97 o
  19   7   2      151.36      174.19     27.72 o
  22  14  14      151.44      227.60     47.09 o
 -24  14  11      151.56      205.48     47.58 o
   5   1  30      151.65      191.54     33.18 o
  -3  17  30      151.71      153.06     57.49 o
   7  23   9      151.83      135.04     51.58 o
  23   1   8      152.07      121.12     25.87 o
 -28  14   8      152.40      165.53     56.94 o
  17  21   4      152.60      174.93     53.27 o
 -30   4  19      152.66      197.36     51.34 o
  16  16  12      152.91      119.83     41.61 o
 -29   3  10      152.95      159.80     35.72 o
  -6   2  21      153.06      169.45     22.32 o
   1  11  28      153.09       68.56     29.85 o
 -19  11   1      153.14      189.09     27.81 o
  -7   7   5      153.16      269.94     51.14 o
  13   3  28      153.17      137.22     40.07 o
   2  20  14      153.31      135.51     47.32 o
  -7  15   1      153.32      393.91     27.29 o
  -2  16  30      153.67      150.37     54.92 o
  -2  20  22      153.72      151.26     51.97 o
   8   0   4      153.73      239.10     40.32 o
  -2  20   6      153.77      121.86     37.06 o
  -9  23   7      153.77      165.72     56.55 o
  -7   3  34      153.78      110.50     34.64 o
  10  14   5      153.79      162.64     26.97 o
   2  16  30      153.80      120.43     70.94 o
   6  12  18      153.83      137.31     22.18 o
  10  22  12      154.17      211.32     53.16 o
   6   4  23      154.25      235.89     24.52 o
 -11   7  18      154.41      228.48     24.57 o
  13  21   1      154.43      112.08     64.82 o
  -4  16  12      154.47      174.68     25.21 o
  12   0  20      154.51      281.86     38.29 o
   8   2  37      154.53      162.82     55.11 o
   5  13   9      154.58      140.31     26.43 o
   2   4  37      154.59      132.59     48.17 o
   1  17  19      154.89      150.41     34.75 o
 -20   6  23      155.08      204.35     30.52 o
  22  16   6      155.22      186.44     48.27 o
 -13  11  29      155.41      137.78     35.83 o
  -6   6  41      155.51      163.28     49.57 o
  -5   7  32      155.52      163.30     30.25 o
   8   0  36      155.65      131.89     83.21 o
 -17  21   2      155.69       86.03     67.88 o
  21   5   8      155.77      148.74     28.58 o
 -15  17   2      155.85      146.13     33.83 o
 -25   5   5      155.85      165.51     28.01 o
 -21   3  32      155.89      114.78     47.71 o
  20  12  22      155.90      147.25     53.17 o
  -6  14  28      155.91      143.81     43.47 o
  11  17   5      155.92      201.11     33.63 o
  21  15  17      155.92      169.93     52.07 o
 -12   2  39      156.06       91.23     56.36 o
 -13   9  32      156.08      225.68     37.64 o
   0   2  41      156.19      208.78     53.79 o
   2   2   3      156.21      256.23     35.38 o
 -14   8  26      156.24      157.72     29.17 o
  20   0   8      156.32      213.63     47.70 o
 -28   2  17      156.37       77.74     46.27 o
  14  14  27      156.45       67.65     70.16 o
  22   8  21      156.65       96.00     53.17 o
 -28   8  18      156.72      205.25     49.93 o
 -33   1   4      156.80      187.74     65.57 o
  34   6   1      157.37      187.12     68.39 o
  16   2  21      157.49      109.18     25.23 o
 -22  12  26      157.61      201.17     49.78 o
  -5   3  38      157.65      195.88     37.00 o
  21  15  14      157.69      154.60     60.31 o
  16   4  31      157.73      190.62     51.28 o
   3   9  32      157.78      199.61     37.74 o
  24   4  13      157.89      207.83     34.29 o
 -16  20   8      158.01      200.08     58.33 o
   3  21  17      158.08      130.67     48.92 o
  24  14  12      158.13      160.34     62.36 o
   3   5  40      158.23       73.69     62.13 o
   3  21  11      158.27      166.34     42.59 o
   6  18  20      158.36      117.40     42.53 o
 -18  14   7      158.42      114.75     32.64 o
 -10  18  26      158.58      119.62     52.65 o
 -10  18   6      158.62      217.17     39.17 o
   4   6  37      158.88      119.81     46.56 o
  -6  14  14      158.90      151.28     24.43 o
  11   7  11      158.92      245.57     31.55 o
  19  13  14      158.94      137.25     39.69 o
  14  20   8      158.99      226.02     56.28 o
 -32  10   6      159.08      135.53     61.90 o
  13  11  29      159.17      141.38     46.62 o
 -20   2  27      159.28      154.80     34.09 o
   9   1  39      159.38      203.12     61.24 o
  15  11  24      159.68      158.80     41.18 o
  19   1  31      159.70      132.75     55.63 o
 -32   4  14      159.74      132.36     55.14 o
  32   4  12      159.80      266.86     62.10 o
  14   8  33      159.91       27.47     54.93 o
  27   3  20      159.92      194.38     50.59 o
   5   5   3      160.03      290.24     81.33 o
  24   8  13      160.16      123.09     42.98 o
 -20  10  21      160.46      197.26     32.32 o
 -18   2  17      160.55      152.48     24.41 o
 -29   1  26      160.75      177.55     70.79 o
  24   8  21      160.79      202.53     63.71 o
  20  14   2      160.80      190.87     37.02 o
  13   1  23      160.97      227.09     28.00 o
  11   1  36      160.99      156.34     64.17 o
  18  18  13      161.04       94.14     53.62 o
 -19   3  18      161.08      138.92     27.92 o
 -11   3  27      161.10      210.07     25.41 o
 -11   7  36      161.12      111.38     43.61 o
 -22   4  19      161.20      220.72     26.93 o
 -20  12   1      161.24      209.28     32.05 o
  13  13  29      161.39      149.57     61.28 o
  -9   7  22      161.45      127.27     22.06 o
  13   3  24      161.75      123.77     29.24 o
 -33   1  16      162.05      135.49     56.66 o
  17  15  21      162.13      143.05     55.60 o
  25   3  10      162.51      179.36     34.64 o
   8   4  27      162.72      159.70     25.59 o
  22  14   9      162.74      262.13     43.93 o
  28   2   5      162.83      169.74     40.10 o
 -11  21   7      163.24      187.91     44.90 o
  18  20   8      163.46      159.56     53.56 o
 -15  19   2      163.54      141.13     45.44 o
  -4  10   3      163.56      204.48     33.77 o
  -7  11  31      163.61      137.80     41.57 o
 -10  20   1      163.62      157.83     47.48 o
  -4   4  38      163.63      178.79     38.76 o
 -21   5  35      163.63      103.83     68.45 o
  -7  19  23      163.85      148.51     57.40 o
  21  15  20      163.88      145.90     49.67 o
  16  20  12      163.89      201.63     49.57 o
 -11   1  12      163.90      166.27     45.85 o
 -24   2  26      163.91      235.73     43.64 o
  -1  21   5      164.03      156.26     38.57 o
 -13   5  32      164.19      157.19     33.34 o
 -20  18  12      164.39      110.15     50.70 o
 -28   8  10      164.42      118.96     44.52 o
   6  14  26      164.59       69.41     55.87 o
  10  18  18      164.62      146.69     45.78 o
   2   2  41      164.64      157.25     64.33 o
 -28   2   5      164.71      206.71     42.44 o
 -29   1   4      164.74      168.58     43.09 o
  -1   9  16      164.76      233.90     26.16 o
  13  19   6      164.96      156.82     43.10 o
 -13   5  35      165.03      177.94     44.56 o
 -11  17  18      165.04      143.69     40.87 o
  28  12  11      165.19      145.77     79.99 o
 -20   8   9      165.26      138.03     25.25 o
 -19   9  10      165.54      193.42     24.79 o
  15  19  11      165.66      200.21     44.14 o
  29   7   0      165.77      183.08     52.19 o
 -19  19   3      165.79      144.11     50.54 o
 -19  15  24      165.81      255.97     42.90 o
 -28   2  11      165.93      147.69     34.15 o
  21   5  18      165.96      143.80     36.26 o
  14  16  21      165.99      196.11     52.48 o
  29   5   6      166.00       84.73     54.81 o
  17  15  16      166.19      160.29     39.24 o
   5  11  32      166.28      171.59     41.48 o
  -9  17  13      166.30      191.24     33.57 o
  -1  15   4      166.48      225.40     28.62 o
 -15  21   2      166.48       94.33     55.53 o
 -15  15  14      166.64      198.46     35.42 o
  26   8   7      166.71      217.54     43.85 o
 -24   8  23      166.96      111.22     45.94 o
  27  11  14      166.98      223.05     67.61 o
  19   1  12      167.13      157.66     26.92 o
   4   8  32      167.18      168.21     36.87 o
  -9   5  34      167.31      121.44     32.16 o
  13  11  32      167.52      201.13     50.28 o
  25  13  15      167.58       89.53     61.76 o
  22   4   5      167.68      214.59     28.40 o
   0  14  25      167.70      162.92     35.63 o
 -21  15   9      167.81      143.69     43.77 o
  29   3   0      168.03      238.01     47.72 o
  10  10  31      168.07      180.28     46.68 o
   0   2   5      168.09      247.69     22.29 o
   4  14  34      168.16      147.36     69.15 o
   6  14  33      168.28      228.43     55.25 o
  13  13   6      168.35      170.68     26.07 o
  22   8   0      168.38      207.01     37.42 o
   3  19  15      168.54      190.81     41.70 o
  19   5  20      168.69      235.85     36.32 o
 -19  17  11      168.73      159.20     44.91 o
  -4   8  32      168.86      175.55     35.07 o
  -3  19  11      168.88      203.40     35.80 o
  -5  21  21      169.05       85.02     60.69 o
   3   3  36      169.20      237.91     43.43 o
 -18   6  13      169.32      193.22     29.32 o
  31   3   6      169.61      155.97     55.77 o
 -17  15  13      169.69      214.55     37.84 o
   5  21   5      169.71      156.42     44.95 o
  -4  20   8      169.76      177.37     37.58 o
 -10   2  27      169.82      157.93     23.01 o
  -1  13  21      169.93      206.84     27.30 o
   7   9   1      169.96      222.38     40.12 o
 -25  17   8      170.03      173.22     53.96 o
  17   1   8      170.17      132.20     38.39 o
  19   5  25      170.23      112.48     50.95 o
  -9   1  32      170.32      151.79     32.36 o
 -26   2  22      170.37      156.16     35.51 o
  -5  13  26      170.41      147.05     38.24 o
  17   5  10      170.62      170.61     40.82 o
  22   2  19      170.64      111.33     39.54 o
  25  13  10      170.68      208.38     51.08 o
  15  17  23      170.91      281.40     62.71 o
 -12   8   3      170.97      241.16     24.58 o
  -4  20  16      171.11      157.34     44.80 o
  24  12   1      171.30      175.04     47.89 o
   3  17  19      171.34      194.36     33.70 o
 -34   6   8      171.39      187.78     62.49 o
  33   3  10      171.42      250.91     57.11 o
  -8  18  12      171.84      202.95     33.57 o
  26   4   1      171.84      209.41     30.97 o
  22   6  27      171.91      138.18     75.12 o
 -11   1  32      171.99      151.53     34.35 o
 -17  13  10      172.05      174.82     35.96 o
  -1  13  16      172.07      268.44     21.77 o
 -15  13  32      172.19      284.17     52.32 o
 -10  16  28      172.25      126.11     46.53 o
 -13  15  17      172.56      178.30     31.73 o
  19   1   4      172.59      194.67     30.88 o
   5  23   9      172.62      221.01     56.68 o
  12   2  17      172.68      147.01     30.32 o
 -27   5  26      172.71      152.93     48.68 o
   5   7  35      173.02      159.97     43.03 o
 -11   5   1      173.13      384.13     75.92 o
 -31   9   6      173.22      113.37     68.48 o
  19   3  22      173.39      176.17     41.24 o
   3   7   6      173.66      312.57     49.48 o
 -28   8  15      173.82      126.46     50.16 o
  -1  19   1      173.92      170.51     33.34 o
  -2   4  41      173.93      169.10     50.59 o
   6  14   6      174.12      185.29     29.05 o
   5   3  34      174.24      287.63     38.46 o
  -6   2   7      174.34      254.04     34.96 o
  -7   3  40      174.49      194.80     48.07 o
   3   9  26      174.52      197.84     25.63 o
   7  19  15      174.52      175.75     43.09 o
  29   5  11      174.57      179.14     60.27 o
  22   6  29      174.66      197.36     58.01 o
  21   7  18      174.90      189.18     39.45 o
   5   3  35      175.11      196.58     41.66 o
 -25   5  24      175.11      135.03     44.27 o
  -1   9  36      175.31      200.58     44.71 o
  27  13   1      175.39      228.39     69.63 o
 -26  10  13      175.41      128.37     44.06 o
   9   7  22      175.46      152.35     24.67 o
  14   8  35      175.54      175.59     65.15 o
 -12  20  20      175.58      186.97     70.37 o
  22  14   0      175.70      120.66     40.54 o
  13   5  14      175.71      250.94     30.51 o
   7  19  16      175.81      239.67     49.18 o
   9   3  30      175.82      117.09     34.36 o
  25   7   1      175.86      120.35     41.21 o
  -3   3  36      175.88      204.59     33.48 o
 -15   9  32      175.93      183.30     40.82 o
  -9  13   4      176.06      205.86     26.07 o
  10  16  25      176.14      238.22     50.19 o
  19  13   2      176.15      154.34     32.14 o
   2   4  35      176.22      231.17     41.75 o
  -4  18  15      176.24      181.27     33.72 o
  -8   2  27      176.28      156.12     23.99 o
  27   3   4      176.28      247.64     33.82 o
  -8   8  31      176.49      199.38     35.19 o
  10  18   4      176.58      174.65     35.52 o
  11   5  31      176.64       82.03     47.90 o
 -21   7  24      176.65      157.54     41.18 o
   2   6  37      176.69      202.83     44.32 o
   6  18  14      176.94      257.65     49.53 o
  26   2   3      177.22      151.22     30.80 o
   6   8  21      177.23      161.54     27.01 o
  -3   1  41      177.25      320.69     49.76 o
 -27   1  24      177.30      173.59     38.57 o
 -26  16   7      177.49      200.09     54.84 o
  20   4  11      177.69      184.12     28.77 o
  -6  14  34      177.75      179.03     47.32 o
   9   3  28      177.90      155.23     29.64 o
  -5  21  17      178.14      259.94     49.90 o
  16  14  27      178.39      303.13     65.36 o
   2  22   6      178.41      169.23     51.32 o
 -17   5  34      178.50      205.85     45.39 o
 -20   0  30      178.58      195.31     61.32 o
 -30   2  13      178.96      128.89     42.22 o
  10  10   5      179.07      177.47     26.24 o
 -20  18  15      179.11       94.95     52.31 o
   8  16  12      179.30      190.31     29.54 o
  -1  17   7      179.40      148.27     27.06 o
   9   3  22      179.49      195.47     24.88 o
  32   4   5      179.60      228.06     60.13 o
  25   5  14      179.65      220.01     46.28 o
 -16  16   2      179.66      177.78     37.13 o
  24   6  27      179.83       85.63     69.51 o
 -15  17  26      179.92      109.11     70.40 o
  33   3   8      179.96      182.34     59.04 o
  10   4  29      180.22      195.36     32.94 o
  -8   2  41      180.67      123.55     54.67 o
  11   3  30      180.71      145.24     41.55 o
  15   5  22      180.74      291.03     28.53 o
  25   3  24      180.83      130.44     69.65 o
  29  11   5      181.28      120.73     67.84 o
 -10  10  30      181.30      167.56     32.22 o
 -28  12  15      181.44      116.14     53.65 o
 -22  12  20      181.49      219.63     35.93 o
   0  10  30      181.58      229.75     31.83 o
 -13   7  32      181.67      109.06     36.73 o
   1  21   3      181.88      173.43     46.52 o
 -33   3   4      181.88      216.42     55.91 o
  32   6   7      181.89      223.05     63.24 o
   1   3  34      181.97      221.88     38.06 o
   0  18  22      182.34      157.87     42.45 o
   5   1  40      182.58      196.79     55.77 o
   7  21   4      183.05      149.27     47.37 o
 -20   6  33      183.11      215.00     51.32 o
 -11  21   5      183.24      149.94     61.68 o
 -11   5  22      183.33      291.79     25.89 o
  -7  21   8      183.62      231.15     44.95 o
 -25   3  24      183.63      159.13     40.54 o
 -15  17   9      183.84      219.67     39.94 o
  17  19  13      184.01      126.80     48.23 o
  -5   7  17      184.06      367.27     23.07 o
 -13  15  15      184.07      173.43     34.03 o
 -14   2  13      184.09      186.86     25.19 o
   7   5  32      184.10      168.31     35.27 o
  -8  20   4      184.21      126.45     47.14 o
  12  22   6      184.24       87.98     51.92 o
 -28  14   7      184.33      155.09     60.72 o
 -33   3  17      184.35      129.34     58.26 o
  21  19   1      184.73      159.70     55.14 o
  23   3  16      184.75      173.28     33.03 o
  -3   3  40      184.78      235.58     43.02 o
 -11  15  29      184.96      178.98     51.31 o
  18   0  16      185.16      207.58     43.98 o
 -18  18  19      185.21      163.94     48.21 o
   1   1  32      185.22      198.66     30.72 o
 -22  18  10      185.54      130.95     51.64 o
   2   6  25      185.92      211.98     24.85 o
  -2  14   4      185.93      237.62     27.37 o
  10   2   1      186.00      219.87     34.57 o
  28  12   5      186.04      129.37     70.50 o
 -24  14   8      186.23      169.94     53.86 o
 -26   6  28      186.53      231.72     48.78 o
  15   5  21      186.63      227.96     25.92 o
 -32   4  15      186.74      102.19     57.79 o
   6  20  15      186.86      223.93     51.62 o
   2  16   5      186.91      185.72     23.74 o
   3   9  11      186.96      277.47     31.99 o
 -31  11   3      187.07      136.21     64.45 o
  11  13   8      187.23      198.07     26.98 o
  30   0  14      187.38      212.74     87.94 o
 -20   4  31      187.49      186.35     47.07 o
 -16   2   1      187.65      251.22     42.76 o
 -20  20   1      187.67      143.08     57.43 o
 -14  10  29      187.82      230.44     35.44 o
 -28   4  13      187.96      253.28     40.53 o
   2  18  11      187.98      183.81     31.31 o
  10  14  10      187.98      193.81     26.48 o
  26   6  10      188.00      220.51     43.11 o
  19   1  28      188.18      191.20     48.14 o
 -25   9   5      188.25      229.22     36.74 o
 -12   8  15      188.30      182.29     25.54 o
 -21  11  12      188.46      156.39     33.51 o
 -30   4   6      188.52      176.22     48.79 o
  21   1  14      188.82      154.47     24.40 o
   7  23   7      188.89      181.54     46.49 o
  14   2  27      189.16       91.30     37.66 o
  10   4  25      189.26      151.12     24.58 o
  22  16   2      189.33      115.43     51.77 o
   3   5  17      189.40      306.50     27.91 o
  31   3   2      189.49      235.46     45.31 o
  10  20   0      190.06      113.14     48.85 o
   5  21  13      190.11       78.84     50.10 o
  -8   8  37      190.11      187.71     43.05 o
 -12  18   3      190.11      189.55     36.61 o
  -3  21  21      190.24      353.22     58.72 o
  27   5   2      190.34      246.69     35.06 o
  -4   2  26      190.61      390.98     21.55 o
 -28   4  17      190.62      219.59     42.34 o
 -11  11  24      190.84      183.42     32.01 o
 -21  19   9      190.84      155.79     51.09 o
 -22   4  29      190.93      221.21     48.32 o
  19  19   3      191.05      145.19     61.63 o
   5  15  32      191.06      144.87     60.71 o
 -11  19  18      191.34      150.80     50.77 o
 -27   5   2      191.39      201.18     34.78 o
  15  17   1      191.56      207.31     35.79 o
   0  16  19      191.58      228.21     28.39 o
  -6   8  34      191.62      200.90     39.82 o
  13  11   0      191.65      176.90     35.13 o
  19   9  26      191.89      183.12     48.63 o
 -18   6  19      191.96      203.78     27.33 o
 -21  17  17      192.06      207.13     50.21 o
   2   6  34      192.09      161.62     38.12 o
   0  20  14      192.10      132.19     42.88 o
  15  21   1      192.12      144.77     58.36 o
  13   3  35      192.20      170.09     57.67 o
 -16   2  33      192.33      160.88     38.18 o
   5  13  24      192.38      227.59     32.66 o
 -31   7   6      192.44      232.86     55.27 o
   6   6  39      192.53      114.74     63.92 o
   7   3  36      192.60      252.93     47.80 o
  -4  16  29      192.79      255.05     49.52 o
 -18  18  20      192.83      159.85     51.30 o
 -32   8   6      192.84      172.17     61.35 o
  16  18  18      192.85      159.63     67.80 o
   7  17  21      192.91      220.38     40.49 o
 -27   9  24      193.01      169.45     61.41 o
 -27   7  22      193.31      106.62     47.87 o
   0  20  20      193.36      179.58     65.20 o
  15   3  34      193.40      190.77     63.15 o
  20  20   0      193.47      215.19     60.16 o
  14   4  29      193.52      173.16     42.11 o
  20   2   3      193.52      239.43     35.22 o
 -18  14  28      193.54      214.66     49.22 o
 -23  15  17      193.60       56.09     67.74 o
 -22  10  26      193.67      237.91     48.54 o
   2  14  16      193.70      254.33     24.28 o
  21   1   6      193.79      164.15     26.35 o
   2   8  37      193.80      189.39     49.71 o
 -22   4  32      193.95      181.87     46.53 o
  10   6  22      193.96      209.56     25.40 o
  -2   2  37      194.09      179.09     40.33 o
  22  18   6      194.16      220.44     55.82 o
  -5  19  17      194.17      186.37     37.34 o
  28  12  10      194.21      212.44     78.42 o
  -1  21   1      194.27       82.91     44.85 o
  18  20   2      194.38      211.35     56.71 o
  -3   1  38      194.74      284.60     43.07 o
  26  12   7      194.79      126.45     62.40 o
 -14  22   3      194.79      214.44     63.21 o
  -3  11  15      194.86      200.93     20.70 o
  -1   3  36      194.87      208.23     36.88 o
 -12  20  16      194.98      206.57     51.23 o
 -14  20  10      195.02      211.37     59.32 o
  -3  19   3      195.03      182.82     32.74 o
 -23   5  22      195.07      211.63     32.55 o
 -21  15  18      195.10      170.24     46.56 o
   7  11  36      195.12      176.68     75.36 o
 -10  16   7      195.23      202.65     28.14 o
   7   3  32      195.28      253.60     33.51 o
  -2  12  30      195.33      159.00     35.73 o
   8   4   7      195.38      230.57     61.15 o
 -17  19  15      195.45      222.98     49.54 o
  -5   3  40      195.57      202.49     43.92 o
 -11  17  21      195.62      232.53     39.28 o
 -10  18  10      195.80      158.34     32.01 o
  30  10   9      195.97      251.13     76.11 o
   8   6  39      196.35      282.45     54.96 o
  22  10   3      196.39      226.52     33.58 o
 -17   9  28      196.42      251.05     38.89 o
  -8  18   2      196.47      170.03     33.29 o
  -7  11  28      196.51      215.38     30.01 o
  15   1  28      196.53      245.80     36.21 o
  30   4  15      196.61      168.54     57.20 o
   9  19  19      196.84      279.14     48.29 o
  -8  14  34      196.90      162.83     48.05 o
  -4  18  22      196.93      255.21     42.47 o
 -22  14  23      196.97      142.37     49.69 o
  -7  13  34      197.08      256.17     45.59 o
  22  14  15      197.46      115.31     50.66 o
   8  18  12      197.62      214.42     38.30 o
  25   5   4      197.72      198.30     36.77 o
 -12   6  35      197.73      229.79     39.52 o
  -7  21   2      197.79      284.62     42.06 o
  18  14  22      197.80       96.08     57.71 o
  24   6  18      197.82      161.48     46.38 o
   7  21  18      197.86      150.87     53.14 o
 -18   8  33      198.41      223.08     42.38 o
  15   3   8      198.42      334.69     43.56 o
  -7  11  34      198.45      158.69     45.13 o
   3  13  11      198.60      199.99     22.65 o
 -28   4  24      198.63      200.61     47.45 o
   8  18   8      198.78      224.07     36.28 o
 -33   5   5      198.98      197.13     56.68 o
   9  15  21      199.04      221.93     44.62 o
  17   7  33      199.19      121.05     96.64 o
  -7   1  30      199.28      174.14     27.09 o
   7   9  30      199.38      213.55     40.20 o
  12   6  17      199.41      282.31     29.60 o
 -20  10   4      199.60      241.84     27.55 o
  30   6  15      199.65      205.09     59.80 o
  -2  18  21      199.67      205.96     39.01 o
 -34   6   7      199.92      219.74     63.08 o
  32   8   3      200.00      193.18     61.94 o
  13  17  17      200.01      215.62     47.60 o
  31   3  10      200.07      171.82     54.04 o
   9  13  28      200.14      236.57     56.62 o
  -2   8  36      200.19      238.32     46.72 o
  -5   3  26      200.27      175.46     23.07 o
  -9  15   7      200.42      173.81     26.35 o
 -26   4  16      200.49      205.94     35.35 o
  -6  20  23      200.55      273.01     61.85 o
  12  12  23      200.68      191.11     42.38 o
  20  10   2      200.72      201.33     29.48 o
   1   5  25      200.93      238.24     22.89 o
  17  21   1      200.96      128.57     67.80 o
  32   2   3      200.98      167.77     62.27 o
  20   4  21      201.00      192.57     42.05 o
  15  15  24      201.13      336.57     56.37 o
 -13   9  26      201.22      193.47     29.26 o
 -15   9  31      201.43      214.06     38.70 o
 -17   9  31      201.52      213.92     41.76 o
 -19   1  26      201.56      191.28     35.33 o
  23   9  12      201.59      282.39     43.97 o
  31   5   4      201.65      260.26     59.08 o
   8   2  10      201.71      337.81     45.09 o
 -18   8   1      201.96      247.84     26.77 o
 -29   5   4      202.04      233.21     44.27 o
  19   9  19      202.11      168.48     36.89 o
  16   4  35      202.26      209.27     65.32 o
  -1   5  38      202.40      258.15     42.87 o
   9  13  22      202.74      232.10     35.91 o
  20   2  25      203.16      189.54     49.59 o
  17  15  13      203.60      178.67     37.47 o
 -22   2   6      203.64      234.96     25.04 o
  23   3  18      203.84      117.72     47.20 o
  14  22   4      203.91      211.50     56.37 o
 -26  12  13      204.24      220.97     49.94 o
 -15   5  20      204.33      214.07     24.69 o
 -28   4  21      204.52      215.25     48.91 o
  18   2  31      204.54      182.95     80.54 o
  22   2  25      204.58      248.83     72.37 o
  -1  19  15      204.59      248.91     35.95 o
 -14   2  11      204.59      211.24     27.48 o
  13   1  10      204.65      224.14     42.78 o
  13  15   5      204.84      256.06     31.17 o
  13   1  34      204.85      119.11     79.59 o
  23  17   9      204.85      245.57     53.03 o
 -12   4  15      204.91      177.44     24.91 o
 -15   5  34      204.91      241.19     39.38 o
 -11  13  24      205.09      227.49     31.74 o
  30   2   0      205.10      232.26     44.18 o
  28   2   7      205.31      194.38     42.22 o
 -24  12  14      205.58      177.19     43.82 o
  17  19   7      205.92      268.13     72.05 o
  -4  16  15      206.51      217.67     27.44 o
 -19  15  15      206.52      209.09     42.01 o
 -10  22   6      206.60      140.11     92.12 o
  28   0  14      206.63      253.24     79.54 o
  19   3  10      206.80      182.32     32.04 o
  -1  15  21      206.82      230.83     29.61 o
  20  14  16      206.86      192.87     46.56 o
  17   3   7      206.89      263.83     41.12 o
 -27   1   4      206.92      196.58     38.79 o
  -1   1  32      207.03      198.17     27.75 o
  32   4   1      207.03      269.15     55.74 o
 -25  17   7      207.04      194.03     58.56 o
   5  11  29      207.18      223.66     35.41 o
 -26   4  15      207.23      238.98     35.95 o
 -21   7   9      207.46      171.07     25.80 o
 -10  20   2      207.67      270.30     47.76 o
   3   1  36      207.74      253.13     41.64 o
 -15  19  21      207.80      163.19     51.93 o
  20   4   3      208.19      287.07     40.88 o
  -2   2  27      208.33      235.15     22.82 o
  22   4  19      208.40      161.31     32.54 o
 -19  17  15      208.42      148.80     53.61 o
  -7  13  31      208.50      250.93     48.79 o
  18  18  10      208.55      164.80     45.85 o
  24   2   5      208.84      174.76     28.28 o
 -13   5   3      209.02      256.73     51.89 o
   1  15   7      209.13      240.35     23.78 o
  -3   9  30      209.21      187.43     32.78 o
   9   1  24      209.28      191.88     24.38 o
 -13   1  26      209.66      167.59     24.86 o
 -14   4   1      209.83      353.46     34.18 o
  14   8  27      209.91      246.97     40.46 o
 -13  17  21      209.98      242.40     45.35 o
 -11  17  24      210.00      318.06     50.07 o
  25  13   4      210.04      303.86     51.16 o
  17  17   7      210.07      226.21     42.33 o
 -17   9  10      210.07      233.41     25.55 o
 -20   8  27      210.07      188.30     42.45 o
 -28   6   9      210.07      179.58     40.01 o
  -5   1  36      210.10      247.32     34.65 o
   0  22   6      210.24      203.42     45.88 o
  -9   5  24      210.58      276.60     22.27 o
   6   2  15      210.73      242.73     47.55 o
  16   2  36      210.97      133.58     73.81 o
 -17  19  16      211.15      278.00     49.80 o
 -26   4  11      211.19      301.66     34.16 o
  16   4  24      211.30      215.90     34.77 o
  -6  18  17      211.32      273.39     36.31 o
 -10  20   6      211.35      147.51     48.48 o
 -19   3  16      211.51      253.26     26.10 o
 -17   5  36      211.76      236.87     49.28 o
 -20   8  24      211.79      278.29     39.34 o
  19  17  14      211.93      211.81     46.98 o
 -19   7  24      212.25      183.70     33.86 o
  -5   3  34      212.26      205.84     32.65 o
  -9   7  10      212.26      291.08     29.29 o
  12   2  31      212.28      128.69     40.79 o
 -20  14   3      212.28      248.05     37.68 o
  -2   2  30      212.56      263.10     27.09 o
 -17  19  11      212.64      158.01     49.68 o
 -25   9  11      212.65      186.47     34.71 o
  -4   2  25      212.82      182.43     24.85 o
  17   3   8      212.82      263.68     44.21 o
  27   5  10      212.85      162.34     47.20 o
  29   5  18      212.97      149.61     56.43 o
 -17   5  28      213.02      198.68     31.33 o
 -26   8  27      213.16      184.43     55.88 o
  19  11  19      213.17      194.09     39.47 o
  28   6   5      213.20      167.52     42.59 o
  24   6  21      213.29      244.07     47.58 o
 -26   2  17      213.35      169.58     36.18 o
  -1   7  39      213.38      190.44     47.07 o
  16   0  30      213.56      263.64     57.45 o
  -3   7  15      213.89      274.71     24.98 o
  16   6  27      214.10      184.14     37.88 o
   8   6  30      214.29      203.86     34.50 o
  -6  18  22      214.29      208.16     43.84 o
 -20  12  24      214.49      215.99     42.66 o
  21   5  30      214.66      136.65     63.13 o
   8   2  21      215.11      198.43     31.44 o
 -16  18  19      215.58      265.14     46.77 o
 -17   3  32      215.72      161.93     39.15 o
  15  13  18      215.77      237.88     33.31 o
 -15   7  17      216.07      248.15     25.81 o
  -4  18   3      216.47      265.95     32.48 o
 -33   1  17      216.60      134.96     57.63 o
  17   1  33      216.69      120.11     58.84 o
  24   6  13      216.73      150.10     40.41 o
 -27   5  16      216.79      252.75     41.41 o
 -11  19  11      216.80      173.67     37.55 o
 -28   8  21      217.01      246.97     48.89 o
   3   7  17      217.09      258.71     26.97 o
  12  14  20      217.23      258.45     36.06 o
   3  21   1      217.30      120.70     49.59 o
 -15   5   2      217.31      270.70     29.46 o
 -26   8  22      217.31      200.58     46.23 o
  21  15   6      217.47      211.77     44.51 o
 -28   2   9      217.66      268.68     34.95 o
  14  12  15      217.70      240.56     28.63 o
  -3  11  21      217.73      298.11     22.13 o
  25   9  16      217.86      278.51     59.07 o
 -17   1  30      217.88      240.21     36.54 o
   7  17  23      217.93      213.43     48.64 o
  -4  20  24      218.06      319.29     58.28 o
   3   3  22      218.33      216.21     23.33 o
   5   1  12      218.33      213.06     34.06 o
   5  19  13      219.09      288.66     39.11 o
   6   2  18      219.43      287.73     27.02 o
  25   5  24      219.46      301.55     59.75 o
  33   5   8      219.46      170.48     75.35 o
 -30   2   7      219.56      158.88     48.38 o
   4  10  32      219.81      263.42     36.91 o
  20  18  12      219.88      179.37     47.93 o
  15   7  24      219.90      216.48     33.27 o
  20   2  13      220.14      224.48     24.75 o
 -19   1  24      220.36      270.50     32.38 o
 -14   4  26      220.46      263.43     27.18 o
   6  22   1      220.53      206.49     47.49 o
  27   5  22      220.64      246.01     71.07 o
  -9  17   5      221.03      217.41     32.00 o
  10  16  11      221.26      251.55     29.15 o
  15   5  34      221.29      205.75     64.61 o
 -25   1  16      221.38      226.92     36.95 o
  10  18  25      221.44      229.15     63.12 o
  -7   9  34      221.81      256.15     40.95 o
  -4   4  32      221.96      241.69     28.29 o
   7  21  11      222.00      162.09     46.00 o
  -5  17  11      222.07      231.83     32.14 o
   1  13  25      222.11      205.55     30.46 o
   1  21  16      222.34      234.34     48.69 o
  -3  13  30      222.35      284.82     38.82 o
   5  15  29      222.36      276.89     51.31 o
  23   1   6      222.39      226.89     25.77 o
  27  11   8      222.46      209.61     60.22 o
 -14   2   9      222.52      265.42     29.95 o
 -16  18  12      222.97      204.16     45.65 o
   6  10  21      223.10      177.58     25.22 o
   0  12  10      223.17      222.15     22.93 o
  -5  17  20      223.21      269.10     31.44 o
  13   9  23      223.33      258.51     34.24 o
 -30   6  21      223.36      285.01     47.55 o
  -1   1  26      223.49      255.30     22.24 o
 -18  16  25      223.57      136.58     57.78 o
  20  14  22      223.64      207.41     56.50 o
  -1  13   7      223.65      215.56     27.04 o
  -5   5  29      223.67      243.36     26.18 o
 -12   4  37      223.98      210.95     43.16 o
  12   6   5      224.07      337.19     34.08 o
  13  17  23      225.25      174.91     60.55 o
 -12   4   9      225.43      324.05     57.23 o
  14  12  26      225.45      229.57     46.88 o
  29   5  17      225.49      267.30     58.27 o
 -21   7  18      225.58      205.88     32.42 o
 -12  20   2      225.73      269.02     50.30 o
  25  15   1      226.15      244.02     55.36 o
 -19  17  21      226.37      222.17     51.50 o
 -16   8  25      226.43      325.74     34.12 o
  22  16  15      226.45      166.71     48.49 o
  17  21   5      226.51      204.31     53.04 o
 -23   1  18      226.58      211.62     26.63 o
 -12   4  29      226.71      159.24     28.74 o
 -30   6  11      226.78      274.11     41.94 o
  21   9  11      227.40      257.25     34.11 o
   8  20  19      227.49      329.15     53.17 o
  28   2  17      227.62      243.90     52.87 o
  14   4  27      227.70      151.08     37.38 o
 -20   8  21      227.73      245.57     29.35 o
 -31   1  16      227.74      121.92     56.93 o
   9  19  10      227.90      239.65     39.99 o
 -19   5   6      228.00      276.97     28.91 o
  14  20  16      228.04      217.84     53.70 o
  13  19  12      228.05      174.88     45.32 o
 -11   1  16      228.35      241.51     21.66 o
  25   9  22      228.52      192.73     70.33 o
 -21  19   3      228.61      142.81     62.05 o
 -23   1  26      228.64      192.96     42.46 o
 -33   1   8      228.97      321.26     59.92 o
  25   3  21      229.23      161.91     63.25 o
  13  15   6      229.76      202.36     31.95 o
 -10   4  39      229.79      263.53     48.69 o
 -13   9   6      229.79      309.73     29.52 o
  31   3  14      229.80      230.85     60.92 o
  -6  14   2      230.01      228.46     28.92 o
  20   2  15      230.13      215.97     25.72 o
 -14  10  26      230.15      272.30     33.28 o
   7  21   3      230.38      266.86     43.91 o
 -22   6  33      230.38      233.33     50.20 o
  16  20   4      230.42      263.56     59.99 o
   4   4  23      230.44      199.23     23.81 o
 -23   5   2      230.44      162.00     33.40 o
  24   0  12      230.69      236.95     41.83 o
  31   3   9      230.72      276.18     53.30 o
  22   8  15      231.17      232.91     38.60 o
  25   7  16      231.31      235.22     52.45 o
 -25   3  26      231.32      310.92     51.30 o
 -20  16  15      231.36      217.18     48.81 o
  -3  17   9      231.63      215.25     30.22 o
  -3   5  40      231.70      249.86     43.14 o
 -16  18  11      231.70      224.23     44.28 o
 -11   3  24      231.75      168.38     24.34 o
 -17  13  25      231.98      232.38     42.31 o
 -17  13  31      232.00      223.86     54.99 o
  10  16  10      232.14      227.90     29.45 o
   4   6  23      232.15      224.97     27.54 o
  -3  19  24      232.17      293.22     54.41 o
 -10   4  19      232.25      229.01     27.03 o
 -27   1  13      232.59      303.46     34.13 o
 -21  19   5      232.66      157.81     58.83 o
 -15  15  20      232.72      209.40     35.46 o
  -2  14  32      233.12      220.39     48.10 o
 -18  16   1      233.15      270.66     36.34 o
  27   9   1      233.25      306.72     50.44 o
 -17   9  19      233.57      327.69     26.88 o
 -24   2  13      233.60      207.01     31.85 o
   3   9  37      233.99      258.59     51.22 o
 -12  20   8      234.02      196.37     44.83 o
   4   2  39      234.14      147.79     59.07 o
  -9  17  19      234.25      160.11     33.50 o
   6   8  33      234.29      156.10     49.74 o
 -24  12   8      234.32      179.23     40.41 o
  32   4   6      234.35      273.55     55.87 o
  14  20  15      234.57      172.37     51.84 o
 -10  20  16      234.71      188.81     45.38 o
  16  10  24      234.78      262.27     39.96 o
 -23  11  20      234.88      357.49     38.60 o
  -2  10  18      235.14      294.46     20.51 o
 -28   8  19      235.14      248.04     47.70 o
  28   0  22      235.34      294.92     82.24 o
 -28  12  16      235.40      209.25     50.49 o
 -20   6   4      235.55      410.32     27.17 o
  20   6  31      235.90      124.00     83.17 o
  16  20   8      235.92      260.35     50.76 o
 -29   5   1      235.93      308.29     41.72 o
   0  20   6      236.08      240.86     36.20 o
  19   9  28      236.27      249.04     60.39 o
   8   6  31      236.37      166.07     35.42 o
 -26  12  16      236.40      203.17     46.81 o
 -30  12   6      236.45      256.37     63.30 o
  24  10  19      236.46      301.49     50.47 o
 -31   5  18      236.57      278.77     47.27 o
 -18  20  12      236.66      321.76     55.13 o
 -15  15  26      236.71      169.08     49.43 o
  26  12  16      237.03      244.75     59.05 o
 -26   4   9      237.14      227.58     34.36 o
 -25   1  20      237.19      218.38     33.76 o
   4   2  19      237.34      225.59     23.73 o
  30   2  14      237.38      317.23     56.40 o
  19   7   8      237.44      174.48     26.68 o
  10   2  33      237.64      146.97     48.67 o
  25   3  16      237.98      167.20     38.03 o
 -28   8  13      238.01      113.45     48.41 o
   2   2  13      238.14      204.26     32.46 o
  16  16  18      238.25      253.80     40.96 o
  16  12  30      238.37      302.48     56.18 o
 -14  10  23      238.40      226.45     29.71 o
 -22   8  17      238.48      221.82     30.97 o
  17   5  33      238.86      327.98     63.59 o
   6   6  38      238.94      146.27     55.75 o
 -19   3  36      238.97      230.40     46.07 o
   4  10  29      239.03      290.18     34.15 o
  -5  21   9      239.03      217.31     57.86 o
 -14   8  23      239.11      278.87     25.99 o
  -6   6  34      239.19      345.09     32.75 o
 -17   7  16      239.48      245.90     29.41 o
  10  18  22      239.50      260.31     64.67 o
 -12  18  22      239.52      208.35     49.64 o
   8   4  10      239.55      290.38     47.05 o
 -16  20  10      239.87      155.79     57.05 o
  16   4  23      240.02      284.42     34.23 o
 -34   4   1      240.19      266.94     61.69 o
  20   8  29      240.44      207.02     57.65 o
 -20  16  16      240.49      247.32     47.39 o
 -30   8  17      240.50      285.40     55.99 o
  31   1   9      240.75      192.30     48.62 o
  -4  18  14      240.81      211.97     36.01 o
  28   4  22      240.81      290.45     65.44 o
 -15   9  23      240.88      267.70     28.05 o
  21   7   0      241.26      248.11     36.04 o
 -16   4  19      241.31      293.25     23.13 o
  -3  21  13      241.34      222.62     49.90 o
 -11  21  12      241.66      288.04     47.91 o
 -33   3  10      241.78      211.24     61.83 o
  -3  17   3      241.91      241.12     27.56 o
  -6  22   5      241.92      176.78     58.24 o
  -9  17  21      241.93      221.20     34.32 o
 -21  17   5      242.19      315.39     51.59 o
 -19  17  18      242.30      222.13     45.08 o
  14   6   3      242.37      226.13     32.33 o
 -17   7  19      242.52      336.46     25.33 o
 -19   1   6      242.52      233.40     27.62 o
  21   3  16      242.62      225.42     32.79 o
   8   8  33      242.64      225.53     47.66 o
  32   4  13      243.34      124.41     90.55 o
  -4   0  38      243.50      171.88     62.19 o
 -11   9  36      243.67      149.76     45.93 o
 -16   0  28      243.80      289.45     43.86 o
 -15  13  17      244.05      281.92     29.16 o
   6   4  21      244.15      218.83     22.25 o
   0   8  37      244.21      187.86     45.77 o
 -30   8  15      244.88      350.88     48.28 o
   1  17  25      244.94      153.37     45.72 o
   7  23  10      244.97      208.74     53.58 o
  14  10   3      245.06      339.28     34.90 o
  -9  19  11      245.10      298.28     39.38 o
  18  16  16      245.14      182.90     46.97 o
 -10   4  41      245.38      313.23     53.87 o
   2  20  23      245.64      133.34     63.55 o
 -28   6  15      245.64      270.31     42.41 o
  -7  11  11      245.79      260.40     20.50 o
  14   2   7      245.84      197.12     44.41 o
 -22  16  16      246.11      169.22     51.92 o
 -28   2  23      246.19      255.89     48.22 o
  30   4  17      246.43      231.15     69.78 o
 -13   7   6      246.63      253.59     30.07 o
   2  14   5      246.66      268.13     23.12 o
  18   4  33      246.74      204.15     71.13 o
  18  14  19      246.89      267.04     43.18 o
 -12   2   7      247.01      306.58     39.23 o
 -18   2  21      247.47      236.78     24.88 o
 -27   9  10      247.84      249.45     42.60 o
  26   2  16      248.12      304.14     45.48 o
  25   5  10      248.13      215.62     38.58 o
  30  12   2      248.23      225.39     93.06 o
   9  17  21      248.31      300.25     45.49 o
  18  20   0      248.41      247.74     54.55 o
 -13  17  26      248.63      244.66     57.11 o
  26   2   7      248.64      217.06     34.14 o
  -9  13  16      248.68      255.50     23.36 o
 -15   1  34      248.68      298.90     40.44 o
  -2   0  12      248.71     1143.32     88.05 o
   3   1  28      248.92      273.33     27.61 o
  18   2  29      248.96      305.47     45.96 o
  -5  19  21      249.19      213.89     48.72 o
 -19  15   4      249.21      244.41     37.84 o
 -25  15   5      249.50      223.14     50.92 o
  12  14  22      249.82      278.10     47.15 o
  -7   9  31      249.89      260.41     34.60 o
 -21  13  21      249.90      244.49     41.48 o
  21   7   5      249.91      322.68     28.93 o
  -3  19  25      250.18      286.35     62.51 o
  10  20  12      250.21      249.46     46.25 o
  16   4   7      250.21      327.24     47.64 o
  -7  13  25      250.22      234.53     34.76 o
   1  11  25      250.24      258.33     26.73 o
  13  17  12      250.24      200.82     37.59 o
  -2   4  21      250.33      237.40     20.31 o
  13  21  12      250.36      309.64     50.36 o
  22   2   3      250.37      288.37     28.05 o
 -17   1   8      250.44      297.20     28.03 o
 -18   2  35      250.68      234.89     44.34 o
  11  17  20      250.73      229.09     43.74 o
  12  18  20      250.74      209.29     46.39 o
   5   9  35      250.76      267.00     48.85 o
  -2   4  39      250.97      357.20     44.44 o
 -26  14   7      251.07      211.41     51.73 o
  -8  20  14      251.11      239.43     49.69 o
 -16   2  23      251.23      253.55     24.11 o
  24   2   7      251.53      234.57     29.01 o
  20   0  28      251.75      266.53     66.01 o
 -23  17   1      251.86      227.93     45.51 o
  24  14   1      251.92      222.77     54.79 o
 -12   8  18      252.45      239.70     27.17 o
 -11   5  33      252.89      289.59     31.54 o
 -13  19  21      253.76      236.75     54.39 o
  16   6  33      254.14      227.48     66.44 o
   5  15   6      254.33      293.81     24.36 o
  -2  16  26      254.45      280.97     53.42 o
  10   4  39      254.56      126.61     63.48 o
 -17   7  36      254.75      320.97     55.83 o
   2  18   8      255.11      235.52     31.81 o
  24   2   9      255.25      297.90     32.61 o
  10   2   7      255.48      255.90     43.59 o
  11  17  26      255.59      238.92     58.90 o
  -3   3  16      255.60      364.08     52.00 o
  22   8   9      255.74      237.07     32.32 o
   3   7  40      255.88      266.05     57.19 o
   6  10  33      255.89      270.21     41.94 o
  23   1  22      256.11      135.52     52.50 o
 -24  16   2      256.21      304.62     52.33 o
 -20   8  30      256.27      273.82     47.99 o
 -20   2  21      256.31      268.83     28.23 o
 -17   1  28      256.60      240.15     33.58 o
  19   7  22      256.72      222.29     40.92 o
  13  15   3      256.75      271.97     28.32 o
 -21  13   9      257.17      304.50     41.30 o
 -11  19  17      257.27      237.48     47.05 o
   2   8  34      257.45      294.25     42.44 o
 -16   8  19      257.45      265.13     24.46 o
 -19   1   8      257.55      270.67     27.89 o
  -9  21   3      257.57      235.81     56.21 o
  18  18   0      257.59      291.82     42.64 o
  19  19   9      257.60      235.05     47.01 o
 -32   8  14      257.65      225.15     47.29 o
   2  12   8      257.84      228.37     24.84 o
  -5   5  30      258.08      298.17     27.22 o
  -1  19  23      258.12      247.72     63.49 o
   6   6  35      258.34      217.16     40.11 o
  -8  18  24      258.40      294.40     59.42 o
  30   6   8      258.45      229.94     60.30 o
  -3  23   6      258.90      269.38     44.93 o
   5   1   3      259.02      492.05     37.64 o
  -4   6   1      259.08      671.19     36.61 o
 -28   4  10      259.13      251.04     37.10 o
 -29   1  15      259.22      248.15     39.49 o
 -25  15   8      259.23       99.18     61.88 o
 -30  12  10      259.55      313.30     53.96 o
   9  23   4      259.64      207.40     60.94 o
 -24   4  25      259.64      247.29     46.52 o
   9  13  13      259.76      260.45     26.89 o
  21   9  17      259.77      270.21     39.65 o
 -13  15  21      259.85      270.87     38.07 o
 -32   2   1      259.97      318.82     57.82 o
 -18   4  29      260.16      198.94     32.29 o
  -9   3  38      260.38      204.16     51.15 o
  27   5   8      260.87      201.25     44.18 o
  19  17   7      260.91      274.50     47.33 o
  -6  20  11      261.00      246.63     45.39 o
   1  15  31      261.12      217.72     52.00 o
  26   2   5      261.37      227.08     35.17 o
  32   2  13      261.54      258.35     63.02 o
 -28   2   7      261.58      283.82     45.93 o
  11  15  26      261.70      279.11     51.43 o
 -27   7  24      261.78      257.54     49.06 o
 -11  23   4      261.83      273.70     75.10 o
   6   6  27      261.97      244.17     25.67 o
   3  21  15      262.18      202.93     59.81 o
  17   1  18      262.18      249.43     33.55 o
   5   1  24      262.44      223.58     25.23 o
  18  16  19      262.59      225.98     44.79 o
  -7   3  36      262.86      246.41     34.47 o
 -15   3  17      263.01      418.20     23.94 o
   4  22  17      263.63      291.63     56.91 o
  -6  20  10      263.85      297.47     43.05 o
 -21   1  20      263.86      226.29     26.39 o
  10  14  28      263.91      270.11     57.70 o
 -27   9  25      264.06      262.08     56.87 o
 -21   3  12      264.10      255.81     24.22 o
   0  12  19      264.22      236.47     21.34 o
   9   5   2      264.22      499.19     81.94 o
 -26  12  10      264.39      300.34     47.91 o
   4   8  29      264.40      228.62     29.55 o
  19  13  13      264.58      264.05     43.28 o
 -14  20   4      264.96      326.30     50.13 o
  -4   6  15      265.13      274.93     28.88 o
   7   1  15      265.17      702.75     42.43 o
  24  16   8      265.33      399.68     54.48 o
 -13  17  17      265.34      226.43     42.75 o
  29   5   2      265.36      299.86     40.43 o
  17  15   7      265.41      329.72     38.34 o
  10  20   2      265.61      310.43     49.60 o
 -23   5  29      265.84      263.77     49.73 o
 -31   7  18      266.01      247.68     52.14 o
  14  20   4      266.04      290.43     49.88 o
  22   8   3      266.18      209.81     32.59 o
 -24   2  27      266.65      200.58     45.27 o
   2  10  29      266.83      258.06     29.35 o
 -26   8  25      267.24      320.48     56.16 o
  17   3  33      267.31       88.80     75.24 o
 -10  16  10      267.71      266.47     31.77 o
 -15  11  34      267.81      274.15     48.01 o
  10  16  24      268.03      225.50     62.66 o
  14  18  15      268.05      258.06     42.00 o
 -25   1  18      268.13      277.96     35.10 o
  21   1  24      268.37      248.67     44.33 o
   1  17  13      268.44      235.09     32.41 o
 -31  11   6      268.50      251.62     60.78 o
   5  17  29      268.57      252.62     59.86 o
   2  20  12      268.86      269.68     38.51 o
   4   6  35      268.89      307.28     39.00 o
 -13   9   9      268.96      309.57     30.02 o
  -6   8  35      268.97      183.10     41.90 o
  27   1  12      269.00      237.54     41.25 o
 -15  19   1      269.10      194.97     47.39 o
  -4  12   3      269.11      332.32     25.87 o
 -13  17  27      269.11      379.91     55.49 o
  -3   3  21      269.31      379.71     22.29 o
  -3  15  30      269.39      256.18     51.17 o
   6  16  24      269.46      307.49     48.96 o
   9  19  11      269.48      292.28     42.39 o
  -8   8  22      269.57      292.16     22.39 o
  19   3  28      269.60      207.55     56.20 o
 -14   0  26      269.92      313.78     34.18 o
  -5   1  30      269.98      300.53     27.52 o
 -10   4  36      269.99      236.74     36.32 o
 -15   1  32      270.03      229.90     35.23 o
 -24   4  17      270.22      307.18     31.70 o
   4  18  16      270.44      223.07     40.62 o
 -18  18  10      270.49      203.21     50.37 o
  20  10  11      270.51      226.54     33.22 o
  -1   9  39      271.52      286.95     49.58 o
 -23   1  28      271.81      329.06     45.65 o
 -13  19  13      271.90      269.44     47.79 o
  13   3  23      271.95      259.52     27.46 o
  14  12  27      271.95      253.20     49.25 o
 -31   3   9      272.13      246.31     49.68 o
 -31   3  22      272.15      245.50     54.09 o
 -17  19   7      272.26      186.84     53.81 o
 -30  10  15      272.30      230.20     51.84 o
 -34   0   8      272.48      321.01     90.61 o
  -3   1  14      272.87      285.52     30.05 o
 -27  11  19      272.89      271.45     49.98 o
  24   6  25      273.15      182.67     64.52 o
   3  15  26      273.19      251.28     40.70 o
  15   3  32      273.23      197.43     54.01 o
  -7  21   9      273.25      316.59     45.59 o
   9  11  22      273.36      310.40     35.34 o
  -1  11  13      273.41      338.62     21.54 o
   6  12  33      273.66      260.83     50.37 o
 -18   6  25      273.68      261.22     30.26 o
  16   6  31      273.82      255.42     53.65 o
 -12   4  13      273.83      363.91     24.79 o
  14   4  32      273.92      227.02     51.98 o
   2   8  31      273.98      226.12     33.31 o
 -17  15  19      274.02      276.70     36.94 o
  18  14  18      274.20      232.86     39.56 o
   8  18   4      274.62      320.44     37.16 o
   0  24   1      274.66      246.61     54.50 o
  18   6  13      274.84      245.60     32.36 o
 -29   7  12      275.06      267.43     47.63 o
  17  15   3      275.21      313.39     34.77 o
  11  13  17      275.56      364.79     30.16 o
   3  11  31      275.63      232.67     35.20 o
   3  23   0      275.96      350.62     55.16 o
  18  18   5      276.02      262.97     50.23 o
  12  20   5      276.07      301.35     44.36 o
  30   6   7      276.28      221.47     63.70 o
  17   9  27      276.41      295.15     54.55 o
  -7   3  22      277.03      243.78     23.86 o
  -9   1  20      277.29      238.71     21.29 o
  29  11  11      277.35      265.51     73.53 o
  -9  19  15      277.45      276.35     42.03 o
  -9  23   4      277.67      247.31     65.29 o
  -6  20   5      277.84      311.67     36.60 o
  14   6  29      277.90      180.22     42.20 o
 -10  14   4      277.95      265.46     25.10 o
  27   7  20      277.98      300.65     54.05 o
  -1   1  28      278.01      350.11     22.07 o
 -20  12   3      278.06      277.48     30.30 o
  21  19   3      278.15      194.97     58.67 o
  26   8  10      278.21      246.68     48.98 o
   4   2  11      278.23      282.36     38.53 o
 -19   9   7      278.23      285.15     26.03 o
   3  17   3      278.49      335.39     28.63 o
   9  13  19      278.57      283.75     28.25 o
 -28   0   4      278.72      370.38     62.57 o
  32   4   0      278.79      286.53     57.23 o
  -5  17  13      278.90      336.06     35.07 o
  19   9  14      279.01      212.44     30.48 o
   0  18  28      279.10      303.84     64.41 o
  11  21   5      279.11      314.28     46.50 o
 -15  11  20      279.53      326.61     26.77 o
  10  22  11      280.45      233.22     56.66 o
   3  19  23      280.60      316.26     60.60 o
  17  11  27      280.85      221.55     50.52 o
   4   2  23      281.03      249.76     24.83 o
 -27   1  20      281.46      241.94     38.87 o
   7  13  33      281.73      226.64     60.26 o
  -5   3  18      281.82      304.19     22.77 o
  -7  19   7      281.93      206.29     36.13 o
  19   7  20      281.93      231.73     37.88 o
  11  11  32      281.94      278.60     47.77 o
 -24   2  29      281.98      271.55     48.21 o
 -29   9  15      282.03      314.27     49.52 o
  -5  13  35      282.33      258.39     45.72 o
  11  17  21      282.58      269.15     44.19 o
   0  22  16      282.73      293.06     52.29 o
  -5  17  29      282.73      367.75     49.34 o
  26   4  10      282.80      287.87     38.55 o
  32   4  11      283.02      237.42     62.34 o
  -9   3  32      283.25      322.83     31.35 o
 -23   1  30      283.29      284.55     46.15 o
  23  11  23      283.48      224.60     67.96 o
 -10  16  27      283.53      317.47     42.04 o
  13   5  36      283.65      246.41     57.68 o
  10  12  31      283.72      283.90     52.18 o
  18   8  19      283.76      298.40     37.29 o
   8  10  13      283.95      302.91     27.47 o
  11  19  21      283.97      214.24     52.47 o
 -30   6  18      284.22      306.28     46.83 o
  -3  19   1      284.31      262.35     33.99 o
 -14   8  11      284.75      325.17     27.33 o
 -28   6  25      284.76      281.77     46.44 o
   9   1  30      284.90      382.29     34.03 o
  -5  13  29      284.94      254.71     39.91 o
 -14  12  32      285.02      246.33     49.63 o
 -21   5  24      285.09      271.30     34.36 o
   1   1  16      285.31      327.18     51.33 o
 -27  11   4      285.34      357.47     46.75 o
 -19  11  27      285.43      289.16     42.25 o
   8   4  31      285.69      235.77     32.27 o
 -12   6  33      286.35      278.44     34.36 o
  18  16  13      286.41      255.45     46.44 o
  -1  21   9      286.48      225.15     43.20 o
 -21   5  32      286.51      254.46     49.74 o
 -14  18  16      286.69      231.06     48.25 o
   8  18   6      286.74      317.80     33.93 o
  16   2  15      286.76      247.45     34.26 o
  13  19  15      286.78      195.18     46.21 o
 -15   3  34      286.83      303.11     38.29 o
 -15   3  30      287.15      301.71     30.90 o
  18   2  27      287.26      215.28     37.32 o
   6   4   9      287.39      326.13     51.14 o
  -7   7  22      287.52      318.53     24.92 o
   9  15  16      287.62      183.37     30.63 o
  17   1   7      287.66      345.54     32.75 o
 -23   7  29      287.93      331.34     47.99 o
  13   1   3      288.08      587.70     56.63 o
  26  12  10      288.46      250.31     63.26 o
  -7  19  20      288.52      218.79     39.34 o
 -30   2  24      288.54      217.41     51.59 o
  12   4   9      288.81      359.50     34.74 o
  -2   8  18      288.94      350.07     24.31 o
 -13  13  12      289.04      274.54     25.23 o
  -3   7  30      289.12      288.01     28.06 o
  17  19   5      289.13      265.60     44.85 o
 -20  16  12      289.26      368.64     46.75 o
  22  18   9      289.55      297.80     59.08 o
  19   9   8      289.62      278.58     32.54 o
  28   4  11      289.91      406.11     59.16 o
   8   8  30      290.04      265.13     36.97 o
 -13   5  36      291.12      210.26     58.15 o
  13   9  32      291.20      278.50     52.08 o
  -4  22  15      291.56      296.20     63.42 o
   1  21   5      291.81      369.81     44.84 o
 -10   8   7      291.88      349.87     27.88 o
  18  18  16      292.28      248.50     49.42 o
   2   6  40      292.39      228.00     56.41 o
 -33   3  12      292.43      277.03     63.29 o
  24   8  18      292.45      275.28     47.67 o
 -16   4  33      293.02      193.50     37.22 o
   0  18  13      293.11      330.75     37.12 o
   5  17   6      293.13      356.70     26.90 o
  19   3  18      293.35      282.77     32.65 o
 -23  13   8      293.41      344.53     44.78 o
  11  17   8      293.63      318.98     35.63 o
 -15   1   6      293.71      328.23     45.86 o
   7  15  21      294.08      343.52     39.85 o
  19  15  15      294.55      309.59     43.46 o
  -6  16  20      294.69      278.94     30.69 o
  32   8   1      294.89      264.97     66.01 o
  -6  20   2      295.03      301.55     37.57 o
  21   9  20      295.24      296.13     44.98 o
  12  20  14      295.46      288.53     51.14 o
 -15  11  31      295.47      327.25     47.48 o
 -29   1   8      295.80      318.41     44.90 o
  17   5   7      295.85      400.50     31.48 o
   0   2  31      295.90      377.12     27.12 o
  13   3  18      296.01      301.30     27.64 o
  -3  19  19      296.05      271.49     43.11 o
  15  17  18      296.40      235.19     50.90 o
 -21  15  21      296.45      283.75     53.64 o
  21  17  11      296.47      383.97     54.18 o
  -8   6   5      296.60      384.18     48.67 o
 -14  10  35      296.82      193.22     48.45 o
 -20   2  17      296.85      235.75     23.43 o
 -13   1   6      296.99      277.51     49.91 o
 -20  18  14      297.05      299.64     50.94 o
 -19  13  10      297.31      283.20     37.11 o
 -19  17  19      297.49      236.78     53.06 o
  -3   9  38      297.65      341.24     47.94 o
 -10  18  20      297.83      300.28     40.09 o
  27  15   1      297.97      297.11     56.36 o
  31   9   0      297.99      166.51     65.23 o
  -7  21  14      298.16      299.02     51.80 o
  12   4  37      298.16      253.31     59.02 o
 -17  19   4      298.21      245.35     51.28 o
 -25   5  25      298.71      240.69     43.50 o
  26  14   6      298.83      320.96     57.10 o
 -21  17  19      299.07      241.03     55.61 o
   7   7  21      299.08      383.60     28.24 o
   6   8  15      299.37      273.60     27.75 o
   7   3  33      299.46      287.63     36.94 o
   7  19  13      299.50      375.29     42.45 o
 -21   1  24      299.59      265.12     34.13 o
   2  14  11      299.66      281.32     22.83 o
 -14   0  32      299.87      333.36     54.33 o
 -26   6  27      300.20      261.05     48.52 o
 -15   5   8      300.37      296.69     30.05 o
 -27  15   9      300.53      203.38     60.65 o
 -32   6   9      300.80      365.76     56.94 o
  13   5   0      300.81      340.36     65.19 o
  29   9   0      300.87      366.60     52.38 o
 -20   6  15      300.96      307.38     26.68 o
 -12  16  16      301.02      295.29     32.07 o
  19  15   7      301.04      340.13     42.75 o
   3  21   3      301.32      353.64     42.30 o
   0  14   7      301.43      364.56     24.79 o
  -5  19   7      301.48      361.34     33.76 o
  31   1   2      301.54      264.55     57.06 o
   5   3  26      301.59      300.40     25.22 o
  20   4  23      301.59      320.03     53.04 o
  16   8  19      301.60      262.20     36.85 o
  -1   1  12      301.76      303.53     45.27 o
 -16  16   5      301.79      339.64     33.95 o
 -11  21   3      301.90      320.93     59.78 o
 -12  20   9      302.07      325.60     45.13 o
   0  16   7      302.14      322.34     24.64 o
  15  17  21      302.37      263.98     57.18 o
  -7   1  38      302.42      283.36     51.08 o
 -11  11  15      302.61      347.02     23.63 o
  18   6   5      302.66      391.87     35.31 o
 -17  15  11      302.75      353.08     38.97 o
 -24   2   8      302.91      298.15     26.45 o
 -23   9  17      302.92      247.30     31.70 o
 -17   9  25      302.95      401.04     34.35 o
  20   2  27      303.01      292.23     57.66 o
  14  12  20      303.02      347.31     33.79 o
 -31   5   9      303.03      243.69     52.89 o
 -21   1  26      303.24      317.00     38.86 o
 -18  18  14      303.47      243.69     49.13 o
 -16  10   2      303.54      319.56     29.12 o
  17   7  28      303.67      236.38     53.10 o
 -30   4  21      303.68      331.65     50.72 o
 -13   1  18      303.69      292.26     22.08 o
   1  17  21      304.15      314.74     34.22 o
  21  13  23      304.17      206.83     59.25 o
  24   2  23      304.38      316.78     63.78 o
  -3  19   7      304.44      305.90     33.74 o
 -25   5  10      304.44      285.95     34.23 o
 -18  14  10      304.45      332.49     35.93 o
 -32   6  14      304.81      273.30     49.38 o
   0  14  16      304.92      328.96     25.05 o
  -6  12  34      304.92      328.38     43.57 o
  25  13   1      304.94      304.39     50.94 o
   2  20  20      305.56      375.37     50.35 o
  -7  19  22      305.74      246.66     52.43 o
  17  13   7      306.09      276.37     34.59 o
 -29   5  12      306.18      323.52     42.85 o
   0  14  28      306.26      295.60     37.25 o
  27   9   8      306.31      301.35     47.01 o
  13  19  20      306.47      346.70     50.80 o
  -6   8   8      306.78      532.05     57.82 o
  22   2   0      306.81      325.72     27.63 o
 -11  13  33      307.01      355.41     50.42 o
   8  14  13      307.05      287.54     25.92 o
  11   9  34      307.05      214.52     78.27 o
 -22  10  17      307.18      328.00     32.42 o
 -12  22   3      307.20      493.44     62.49 o
 -19  15  10      307.44      288.37     39.08 o
   2  16  31      307.50      369.66     63.45 o
 -32   6   5      307.54      370.18     56.53 o
  22   6  23      307.59      261.90     52.81 o
  -3  21   6      307.60      294.03     37.97 o
 -20  10  15      307.61      289.76     29.36 o
   9   3  26      307.84      307.40     26.59 o
  25   5   1      307.95      341.99     34.34 o
  16   0  36      308.03      374.30    100.29 o
   7  17  27      308.15      365.42     63.66 o
 -21  19  11      308.20      323.60     56.77 o
   1  19  25      308.21      311.92     68.26 o
  20  18   8      308.37      223.94     51.15 o
  -7  19   2      308.45      307.76     36.83 o
  17  13  10      308.46      324.07     32.43 o
 -12  10  12      308.53      321.40     29.04 o
  -6   4  40      308.57      292.35     41.72 o
 -20  16   1      308.57      323.31     38.88 o
   4  22  12      308.64      301.48     53.65 o
  16   8  24      308.64      370.12     37.31 o
  12  20  18      309.12      311.96     54.98 o
 -22   8   3      309.29      296.60     27.74 o
 -17  15  16      309.44      362.97     35.35 o
 -20  12   4      309.67      269.44     30.20 o
   1  17  16      309.95      361.48     32.87 o
  26  14  10      310.23      262.89     68.94 o
   1  19  15      310.26      231.03     44.61 o
   0   2  10      310.27      547.22     37.23 o
  19   5  22      310.40      284.80     46.69 o
  10  22   8      310.50      371.09     52.62 o
 -13  19   6      310.72      253.07     48.55 o
 -21  17   7      310.73      322.15     51.90 o
  30   2  13      310.81      257.96     51.63 o
  16   2  30      310.82      311.07     46.19 o
 -17  17   2      311.02      316.28     38.78 o
   8  18  26      311.07      394.52     67.88 o
  25   1  20      311.07      377.03     44.55 o
  23   7   6      311.64      298.24     33.94 o
  23   3  20      311.83      329.70     47.45 o
   6  22  10      311.89      378.03     52.86 o
  12   6   2      312.01      986.78     49.95 o
 -21   1  12      312.05      309.78     27.23 o
  24  14   7      312.16      349.63     49.76 o
 -11   7  27      312.26      379.29     28.23 o
 -16   4   5      312.28      330.68     31.67 o
 -29   1  21      312.31      325.84     45.71 o
  -4   6  39      312.54      257.76     42.67 o
  10  16   2      312.78      301.39     30.97 o
  11  13  32      312.91      367.84     62.29 o
  21  11  14      312.98      300.05     39.49 o
  19  19  11      312.99      399.59     48.11 o
  -1   5  36      313.04      353.19     39.90 o
 -18   0  22      313.52      431.28     39.32 o
 -20   2  19      313.52      260.72     25.64 o
 -22  16   9      313.85      311.47     54.12 o
  -8   4  39      314.09      304.75     41.03 o
  11  11  25      314.40      315.87     42.09 o
  32   6   5      314.60      314.09     62.94 o
 -10  16  24      314.60      330.35     39.28 o
  31   3   0      314.75      305.16     67.10 o
   6  24   1      314.96      310.70     51.51 o
 -12  12  35      315.07      209.95     46.76 o
  10   2  15      315.30      362.19     34.37 o
   1   3  28      315.50      339.05     24.93 o
  -1  21   4      315.56      370.84     39.68 o
  20   2   2      315.60      457.78     33.44 o
   3  19  26      315.64      269.08     62.60 o
   0  12  25      315.72      302.56     29.74 o
 -16   2   7      315.76      228.02     31.09 o
 -12  10  24      315.87      285.43     31.06 o
  17  13  22      315.91      270.70     51.37 o
 -31   9  15      315.93      282.97     53.32 o
 -12  12  15      316.14      343.93     24.82 o
 -22  16  14      316.14      310.78     54.73 o
  24  12  19      316.19      265.44     50.39 o
   6  18  15      316.20      335.00     38.59 o
  10  22   5      316.50      232.99     42.98 o
   4  14  20      316.88      313.93     30.63 o
 -26  16   6      317.00      239.49     53.38 o
   2  12  28      317.03      270.51     31.91 o
   4   4  33      317.13      336.74     36.82 o
  -9  19   4      317.21      338.72     40.92 o
  -6  20  16      317.68      296.05     51.24 o
  11   3  16      318.28      386.56     31.25 o
  21   9  12      318.45      262.14     41.37 o
 -11  15   9      318.71      310.49     27.47 o
   6  14  27      318.79      318.19     49.35 o
 -31  11   2      318.86      250.35     63.28 o
  -6  12  23      319.17      386.91     29.38 o
  21   3  17      319.19      300.58     31.10 o
  22   2  21      319.75      303.07     40.13 o
 -17   5  16      319.88      309.84     26.20 o
 -20   6  24      320.04      378.41     33.36 o
   5   1  28      320.16      356.33     28.55 o
   6   2  21      320.36      284.02     23.09 o
 -11  17   9      320.43      349.08     35.86 o
  14   8  32      320.80      307.47     52.97 o
   9   3  36      320.84      411.92     51.08 o
  18   6  33      320.86      269.93     61.68 o
  10  20  20      320.98      289.77     53.40 o
 -24   4  23      321.13      337.65     33.05 o
   5  19  19      321.23      296.11     46.29 o
 -24  16  12      321.48      373.82     51.37 o
 -31   3  12      321.56      299.59     42.58 o
  -2  22   8      321.65      315.83     43.73 o
  -8  10  31      321.83      342.74     36.67 o
  29  13   0      322.36      291.19     78.54 o
  -6   4  33      322.55      380.05     30.70 o
  25   9  21      322.62      406.92     58.66 o
 -31   1  14      322.82      381.23     49.50 o
 -11  19   3      322.97      358.06     44.16 o
  10   8  22      323.03      302.15     26.57 o
 -29   5  18      323.19      376.73     47.53 o
 -24   8  11      323.47      326.09     34.57 o
  26  10   5      323.50      305.03     50.43 o
 -31   9   2      323.50      305.72     62.89 o
  31   1   3      323.97      251.90     62.08 o
  21  17   1      324.01      354.04     47.31 o
   3   7  26      324.03      252.71     23.68 o
   1  23  10      324.12      294.30     56.11 o
  21   5  23      324.14      284.37     51.38 o
  24   2   1      324.28      359.77     28.11 o
 -18   2  37      324.32      252.92     44.62 o
 -21  11   9      324.36      293.28     32.60 o
  20   2   7      324.53      341.52     42.17 o
  23   7  12      324.59      247.20     39.80 o
  28   2  22      324.91      317.10     66.48 o
  -7  19  21      325.31      377.00     47.63 o
   6   8  38      325.34      346.90     52.65 o
   4   4  21      325.38      394.82     24.04 o
   8  20  21      325.67      307.94     52.51 o
  -9  11  19      325.72      400.61     26.18 o
  -7  17  11      325.98      396.03     29.58 o
  13  21   3      326.31      346.63     52.15 o
   1  13  33      326.37      286.74     57.18 o
 -23   3  18      326.38      336.44     28.82 o
 -19  11  18      326.60      346.24     35.17 o
  19  15   2      326.78      352.48     37.38 o
  -8  20   6      327.07      350.80     43.08 o
  -2  20  18      327.30      327.05     52.04 o
  18   2  13      327.31      362.51     28.78 o
 -11   5  38      327.71      271.75     44.20 o
   1  17  29      327.80      259.83     87.30 o
  12  18  10      327.81      302.33     43.46 o
  31   3  16      328.19      195.43     64.47 o
 -15  17  20      328.34      423.60     45.25 o
  13   7  18      328.37      296.20     26.65 o
 -14  16  18      328.42      254.95     36.80 o
  19  11  13      328.50      329.09     34.05 o
  -8   2  25      328.54      315.79     24.27 o
 -24   6   2      328.58      351.52     28.97 o
  12  18   8      328.67      308.49     41.36 o
   3  17  27      328.73      320.19     62.16 o
 -10   2  30      328.79      368.22     27.26 o
   8   6  25      328.85      289.48     24.93 o
   1   3  36      329.05      380.85     51.04 o
   2  16   2      329.09      367.61     30.18 o
 -24   8  28      329.38      377.44     57.95 o
  -1   7  33      329.50      347.73     34.15 o
 -10  12   4      329.55      356.91     29.18 o
  22  14   8      329.60      388.20     44.41 o
  19   5   2      329.71      306.39     42.00 o
   3  17  23      330.19      395.85     44.14 o
  26  14  12      330.19      335.50     52.12 o
 -12   2  18      330.19      367.40     21.42 o
   9  21  10      330.44      327.66     48.34 o
  -5  21   1      330.47      384.59     38.85 o
 -26  14  10      330.51      328.13     56.53 o
  33   3   9      330.55      329.50     58.17 o
  12   2  25      330.71      330.99     34.49 o
   4   6  33      330.90      386.52     36.76 o
  12  20   6      330.96      321.97     44.02 o
  17   3  30      331.00      398.86     61.02 o
  27   5  20      331.15      293.99     54.48 o
 -32   4   9      331.22      357.78     54.10 o
 -17   3  38      331.66      395.23     48.99 o
   2  18  23      331.69      328.90     50.01 o
   5  15  12      331.83      316.89     25.10 o
 -13  13  26      331.83      342.19     38.54 o
   8   2  29      331.84      289.89     32.61 o
 -17   9  22      332.37      343.58     30.26 o
 -15  13  23      332.42      345.23     34.24 o
 -33   7  10      332.54      242.04     61.25 o
 -16  12  22      332.56      314.17     30.65 o
 -27   7  18      332.71      335.73     44.69 o
  -9   7  36      333.12      242.53     38.31 o
 -24   2  15      333.23      300.79     33.61 o
  -1   1  18      333.57      329.74     38.26 o
 -21   9  24      333.59      327.65     39.66 o
 -12   2  27      333.76      286.55     26.47 o
  12   4  17      333.82      312.14     28.55 o
  -7  11   2      333.93      411.26     29.01 o
 -24   4  29      334.11      322.75     46.82 o
   3  19   1      334.97      319.79     32.96 o
 -20  16  14      334.97      292.73     47.61 o
  21  15   0      335.67      360.98     40.32 o
   0   8  36      336.15      328.24     43.80 o
 -23   1  29      336.46      405.64     45.62 o
   0  20   8      336.52      249.20     36.37 o
  29   3  17      336.64      320.85     57.98 o
 -10  18  14      336.71      303.37     34.35 o
 -14  20   8      336.82      347.59     58.44 o
  13   9   0      337.05      374.34     31.68 o
   6   8  32      337.27      420.39     37.24 o
 -29   7   1      337.45      271.66     54.72 o
 -23   7   2      337.66      352.58     32.78 o
 -14  14   6      338.29      327.16     27.88 o
 -16  16  20      338.62      322.42     42.91 o
   7   3  40      338.69      358.12     64.63 o
   4  16   3      338.76      309.88     29.74 o
 -16  18   6      338.86      399.02     44.28 o
  -1  17  23      338.95      330.01     45.54 o
 -17   1  20      339.01      361.40     25.87 o
  11  19  17      339.23      332.24     49.16 o
   9  11  33      339.30      327.31     50.47 o
  20  16  10      339.72      238.83     45.72 o
  14  18   6      339.77      414.96     43.89 o
 -17  13  11      339.95      382.17     35.15 o
 -12   4  39      340.12      262.41     44.41 o
   9   3  13      340.47      468.04     33.55 o
   9   9  33      340.54      259.39     50.29 o
  15  19   1      340.77      283.30     44.32 o
   1  21  17      340.84      381.18     51.51 o
   1  17  27      340.96      332.85     55.90 o
  -4  10  35      340.98      386.00     42.12 o
 -11   5  27      341.04      339.61     26.16 o
 -13  17  12      341.10      221.82     40.91 o
 -28   2  24      341.11      374.86     49.08 o
   4   4  26      341.79      383.67     25.39 o
  14   2  35      341.89      367.36     57.49 o
  13   5  29      341.92      303.27     38.48 o
 -15   1  14      341.97      349.74     25.99 o
  28   8  16      341.98      388.04     56.21 o
 -14  12   3      342.04      439.88     30.18 o
   8  16   4      342.09      340.23     30.31 o
  -9   5  22      342.13      341.41     24.89 o
   7  19   1      342.18      328.69     38.33 o
   6  14  32      342.31      403.14     54.11 o
  11  19  11      342.36      389.55     51.74 o
   5  19   7      342.45      314.32     37.57 o
 -20  16   2      342.48      393.56     37.63 o
  16  10  13      342.49      324.99     27.18 o
   6   6  33      342.52      361.28     37.56 o
 -12   6  39      342.57      304.15     47.04 o
   3  19  17      343.04      328.99     47.15 o
   3   1  32      343.37      434.37     32.87 o
  -3  21  11      343.54      326.30     44.41 o
   9   3  16      343.87      326.33     31.82 o
 -24   2   1      343.90      368.82     29.09 o
  30   2   1      343.92      269.04     55.37 o
  -1  17   1      343.95      337.54     27.04 o
  -6  12  14      344.25      338.00     25.04 o
   6   4  15      344.34      313.22     37.38 o
  20   2  28      344.53      347.00     79.44 o
 -31   7  15      344.74      316.76     56.25 o
 -19  13   4      345.12      354.64     33.14 o
  23   1  16      345.19      303.29     36.51 o
 -12  16   6      345.25      291.80     32.90 o
  12  14   8      345.52      274.87     27.31 o
 -15   1  24      345.52      302.31     24.26 o
  23  17   7      345.54      247.99     57.42 o
 -11   9  18      346.40      346.53     26.86 o
 -28   4   4      346.50      380.21     41.58 o
  32   6   3      346.51      313.67     68.23 o
 -24   0  20      346.53      366.91     46.63 o
  -7   1  10      346.67      331.63     45.82 o
  19   7   5      347.13      468.54     28.57 o
   9   3  32      347.14      279.00     35.97 o
 -13   9  18      347.59      409.76     28.94 o
 -21   5   4      347.67      387.00     28.84 o
   3  21   8      347.72      366.77     44.78 o
  18  12  22      347.77      355.20     53.06 o
  -4  22  17      347.78      253.04     57.28 o
   0  18  18      347.83      346.59     36.00 o
  -7   3  11      347.87      579.44     50.39 o
 -18  12  30      347.93      391.54     48.45 o
  33   3   0      348.31      548.37     69.51 o
  11  23   5      348.58      357.96     47.82 o
 -27  15   7      348.98      269.73     56.78 o
  16  18  19      349.04      393.73     53.85 o
 -14   2  31      349.63      336.86     33.31 o
   1   9  25      349.65      344.03     24.94 o
 -19   3  30      350.11      363.73     36.40 o
   3  15  19      350.13      350.24     29.89 o
  19  17  15      350.42      316.64     48.11 o
 -13  19   3      350.47      395.29     44.27 o
 -25  11  25      350.87      347.12     54.65 o
  19   3  20      351.08      401.75     35.57 o
  13   5  35      351.14      299.10     58.01 o
   5  19   9      351.31      328.19     34.78 o
  17   1  16      351.35      337.96     28.58 o
 -22   2  31      351.43      366.59     48.63 o
   2  18  17      351.56      347.78     50.42 o
  -3   7  21      351.79      419.61     25.09 o
  -6   2  19      351.84      448.08     22.67 o
 -10   4  33      351.91      341.67     30.67 o
  -5  15  11      351.94      357.20     24.64 o
  28  12   8      351.96      301.72     62.15 o
  29   1   4      352.49      426.88     50.27 o
   5   1  26      352.54      340.62     25.38 o
 -25  15   3      352.55      386.93     45.75 o
  -6  18  14      352.74      464.51     39.04 o
  28   8   5      352.97      340.99     47.25 o
  19  11   2      353.05      431.14     31.55 o
  -7  17  20      353.08      370.42     32.96 o
  19   1  18      353.23      354.98     34.40 o
 -28  10  19      353.30      311.03     59.62 o
 -10  12  27      353.33      319.95     32.88 o
  -2  16  24      354.01      364.74     42.30 o
  32   8   0      354.04      429.72     88.29 o
 -15   7  34      355.22      310.08     43.70 o
 -16  10   5      355.28      358.46     32.12 o
 -33   7   5      355.51      366.96     69.43 o
   8  18  20      355.60      380.49     47.54 o
  20   2  11      355.79      361.13     31.69 o
 -29   3  14      356.31      366.75     40.72 o
   0   2   7      356.87      407.49     30.81 o
  14  16  16      357.19      358.70     36.63 o
  14  18  12      357.19      332.45     42.18 o
  12  16   6      357.38      431.66     32.70 o
  -1  19  25      357.84      315.56     55.82 o
  21  15  13      357.93      317.22     47.91 o
  -7   9  37      357.97      420.69     43.91 o
  29   9   2      357.99      257.96     55.36 o
 -16  16  25      358.04      327.88     56.53 o
 -32   6  13      358.27      290.24     48.18 o
  15  21   6      358.48      318.56     56.88 o
   1   3  14      358.71      322.99     42.45 o
  10  20   8      358.83      258.10     41.86 o
  17   5  24      358.91      370.28     40.74 o
 -24   4  20      359.19      362.29     31.46 o
 -21  11  24      359.31      326.01     44.95 o
  21  19   6      359.42      424.67     60.65 o
  27   5   4      359.44      364.12     41.17 o
  24   2  18      359.61      353.49     44.54 o
   9  23   2      359.79      418.09     56.56 o
  -2   6  18      359.81      481.80     24.36 o
 -15  19   7      359.95      353.14     50.55 o
   9   9  22      360.26      346.67     29.50 o
 -23   3  14      360.35      357.56     29.33 o
  10   2  27      360.42      341.87     29.52 o
  19  17  11      360.87      347.38     44.58 o
  -3   9  36      360.89      232.97     47.21 o
  -4  18  18      360.91      319.50     37.43 o
  -9   7  34      361.09      390.93     38.06 o
  19   3  25      361.16      296.30     53.24 o
  -9   5  13      361.52      433.55     32.32 o
  -1  13  33      361.56      369.41     43.24 o
  20  12  17      361.56      370.50     43.38 o
 -18  20   1      361.61      344.69     52.49 o
  11  15  17      362.03      415.27     34.98 o
  18   6  19      362.24      324.46     33.49 o
   1  17  22      362.53      309.61     36.01 o
 -10   8   4      362.74      503.21     32.96 o
 -23   3  22      362.74      344.71     29.90 o
  32   0   6      362.98      556.27     93.62 o
 -28  12   1      363.26      306.64     86.79 o
  11  19   9      363.29      426.62     41.11 o
  24  12   6      363.29      337.98     43.76 o
  33   5   2      363.31      320.55     65.77 o
  -7   1   8      363.72      416.97     37.69 o
  -2  18   1      363.76      408.24     31.18 o
 -15   7  32      363.82      284.57     36.18 o
   7  13  15      364.00      423.85     25.47 o
 -15   7  37      364.11      313.50     58.39 o
  23  13  11      364.63      316.72     42.00 o
  -6   2  39      364.65      259.02     45.26 o
   6  20  12      364.69      459.35     47.39 o
  11  15   2      364.85      365.13     30.31 o
 -25  13  16      364.97      356.03     47.38 o
 -28  12  18      365.02      407.92     49.24 o
  -4   2  31      365.48      376.17     30.31 o
 -23   1   6      365.95      408.29     24.75 o
 -12   4  35      366.06      419.10     42.63 o
   8   2  25      366.36      304.02     26.01 o
 -22  18  11      366.40      342.35     51.05 o
 -27  11  22      366.59      319.15     48.98 o
  -7  15   2      366.62      404.36     27.29 o
  21   3   8      366.67      371.99     32.58 o
 -17  11  16      366.69      430.42     32.19 o
  19  13   8      366.78      398.51     40.11 o
   8  12  13      367.01      373.72     29.78 o
  29   5  12      367.19      362.29     55.46 o
  -2  18  24      367.34      373.93     54.41 o
 -27   3  14      367.51      375.82     36.66 o
  -5  23  12      367.52      421.09     51.99 o
 -15   3  26      368.21      375.41     28.60 o
 -30   6  17      368.27      376.13     49.11 o
   4  20  11      368.34      473.18     41.05 o
   1   1  30      369.11      374.18     26.22 o
 -21   5  28      369.33      386.33     38.71 o
  12  20   0      369.39      365.46     51.18 o
 -18  12  27      369.43      390.41     42.81 o
 -11  11  33      369.44      349.33     47.89 o
  26   6  17      369.67      347.99     47.16 o
  11  17  13      369.79      351.83     34.35 o
   2   6  35      369.97      324.54     39.69 o
 -13  11  23      369.97      412.93     29.85 o
   6  20  10      370.00      418.41     42.65 o
   5  21   9      370.35      340.22     47.06 o
  28   2  15      371.04      284.06     49.39 o
 -15  11  11      371.39      366.08     29.97 o
  20  12  11      371.83      371.12     41.81 o
  14   8  26      371.99      426.36     41.02 o
 -14  16  22      372.04      344.73     42.12 o
  -6  16   5      372.07      364.23     26.42 o
   3  17  25      372.08      382.21     48.41 o
  14   4   7      372.27      464.39     40.21 o
  -3  23   4      372.62      341.41     50.52 o
   5  11  35      372.81      377.57     51.58 o
  23  17   5      373.11      450.67     56.77 o
 -23  15   5      373.30      398.06     48.57 o
   2   4  41      373.80      225.19     52.52 o
 -20  16   9      373.83      393.94     43.56 o
 -19   3   8      373.92      412.06     28.83 o
  10  14  25      374.27      433.09     53.23 o
  18  10  30      374.97      436.92     59.83 o
   1  23  14      374.99      319.85     65.99 o
  29   7  17      375.22      285.21     57.98 o
  21  11  12      375.57      408.95     41.04 o
  -8  22   7      375.62      327.67     50.14 o
  19   1   6      375.70      337.96     34.80 o
 -17  11  31      375.80      358.10     45.42 o
  -9  15  25      375.95      386.35     37.21 o
   1  19   7      376.10      361.92     33.56 o
  29  13   5      376.18      326.55     73.96 o
  24   2  24      376.71      353.61     65.41 o
 -30   2  11      377.14      320.11     40.55 o
   0  10  10      377.22      441.31     33.90 o
  -1  19  17      377.31      272.36     38.33 o
   2   4  39      377.62      378.95     46.06 o
  22  16  10      377.78      329.44     55.48 o
   9   1  20      377.90      390.24     26.14 o
  10   8  31      378.05      349.42     42.15 o
 -16  14  20      378.17      397.19     34.58 o
  16  14   4      378.40      394.71     33.28 o
   3  17  26      378.51      299.42     56.09 o
 -24   2   7      378.61      256.08     25.36 o
   0   2  42      379.20      384.54     56.50 o
  -4  18  27      379.22      438.97     59.16 o
 -24   4  11      379.27      393.60     30.44 o
   7   7  30      379.50      361.44     34.97 o
  -9  17  29      380.04      327.34     55.30 o
   3   9  17      380.41      421.00     28.30 o
 -21   5  15      380.44      467.03     26.91 o
  -4  14  18      380.47      396.75     26.83 o
  10  20  14      380.67      417.72     50.68 o
   4   4  37      380.78      435.84     42.38 o
   9  19  16      381.11      434.48     44.87 o
   2   8   2      381.22      562.86     49.53 o
 -15   3  20      381.38      327.74     22.99 o
 -16  18  18      381.42      473.01     46.63 o
   4  22   3      381.43      383.72     49.21 o
 -13   3  10      381.43      446.44     30.91 o
  14  20  12      381.54      413.55     52.86 o
 -19   7  18      381.99      413.11     29.59 o
  16  14  25      382.07      295.47     56.61 o
 -25  15  16      382.08      332.46     52.79 o
  22   4  20      382.10      355.83     54.70 o
 -30  10  11      382.13      423.19     52.65 o
 -13  19  12      382.20      328.27     43.68 o
 -19   7  10      382.39      442.47     27.16 o
 -14  12  34      382.82      478.88     48.71 o
  -2  12  21      382.97      355.92     23.33 o
   6   6  31      382.98      413.19     33.93 o
  15  11  21      383.25      413.96     36.52 o
  22   2  15      383.76      423.77     31.55 o
 -18  16  14      383.98      318.69     42.51 o
   9   3  38      384.08      250.91     59.76 o
  10  16  19      384.45      404.28     39.66 o
   4  16  12      384.51      442.47     29.12 o
 -23  17  13      384.61      397.81     56.86 o
  -3  19   5      384.71      366.82     35.96 o
  10   2  11      384.79      378.73     49.26 o
   9   5  36      384.90      345.94     50.69 o
   1  11  22      384.91      407.76     26.97 o
  13  21   7      384.97      381.55     53.61 o
   8   2   4      385.31      443.18     31.88 o
  11  21   9      385.40      365.25     51.84 o
 -11  17  19      386.05      295.60     41.74 o
  -3  11  35      386.09      335.70     46.16 o
 -25   7   8      386.12      352.09     32.58 o
 -22   2  13      386.18      387.07     29.16 o
   8  12   4      386.22      469.02     30.61 o
  12   2  33      386.30      383.43     48.19 o
  -7  19   8      386.36      416.14     36.24 o
 -15  15   3      386.36      372.75     32.96 o
  11   1  22      386.88      366.66     27.37 o
  11   7   5      386.93      470.04     32.11 o
 -32  10   1      387.35      324.85     74.98 o
  19   3   6      387.37      438.79     40.65 o
 -22   4  12      387.51      488.92     28.81 o
 -25   5  30      387.59      366.41     50.16 o
 -23   1  12      387.71      369.31     27.27 o
  25   9   1      387.75      349.19     47.10 o
  26  10   7      387.90      484.98     53.79 o
 -16   2  15      388.11      370.88     24.11 o
  -9  11   4      388.17      438.29     30.34 o
  31   7   4      388.29      448.90     54.08 o
   4   2  27      388.62      363.58     27.50 o
  32   8   7      388.96      292.74     72.66 o
 -18  16   8      389.19      332.76     39.34 o
  18  14  24      389.31      489.78     56.12 o
   0  14  31      389.48      364.59     48.54 o
 -20   2  24      389.73      450.55     32.48 o
  22   2  13      389.81      419.54     31.16 o
 -17  19   1      389.94      292.80     47.06 o
 -21   5  34      389.96      493.47     53.50 o
 -18  12   1      390.27      367.50     28.93 o
  20  14   8      390.37      485.67     42.92 o
  23   5   3      390.61      442.31     32.21 o
 -21   7  32      390.64      419.71     53.99 o
   3   5  38      390.95      491.41     48.61 o
  13  11  26      390.96      344.65     45.29 o
  11   5  12      391.30      590.69     35.50 o
  21  11   5      391.40      372.30     35.86 o
 -31   1   3      391.48      399.54     51.74 o
 -10   6  36      391.97      408.85     37.45 o
 -12  12   6      392.01      436.37     30.42 o
   5   7  36      392.11      475.27     47.06 o
 -24   8   8      392.49      401.47     32.15 o
  25   3   1      392.60      407.47     30.36 o
   6  16   9      392.75      430.11     29.69 o
 -16  14  14      393.30      336.43     33.60 o
  12  18  14      393.47      382.24     41.49 o
 -17  13  13      393.57      347.58     33.23 o
  -8  18  26      393.64      396.18     50.36 o
 -11  11  35      393.67      482.70     47.50 o
  22   8  27      393.76      345.11     61.22 o
  25   7  15      393.76      363.62     53.10 o
  25   7  21      393.95      503.22     57.63 o
 -12  14   9      394.21      420.99     28.84 o
 -10  18  12      395.08      423.07     33.69 o
  -5  15  29      395.19      312.92     48.61 o
   0  18   6      395.43      412.08     29.79 o
   8  20   8      395.63      387.23     39.96 o
   2   8  29      395.67      401.12     28.58 o
  22  18   0      395.81      395.87     57.40 o
  12  18  18      395.91      473.44     43.36 o
 -11  19  10      395.94      343.66     36.53 o
 -35   1   7      396.34      383.88     59.82 o
  -4  20   2      396.44      472.88     39.79 o
   1  19   5      396.47      390.09     31.69 o
   3   7  38      396.66      363.17     49.54 o
  31   5  14      396.75      462.34     64.16 o
  -8   4  35      396.77      335.85     36.25 o
  14  10  33      396.83      303.26     57.45 o
 -27   3  24      396.92      406.91     43.29 o
 -28  14   9      396.99      401.52     55.50 o
  30   6  11      397.09      433.99     59.31 o
  32   4   3      397.15      410.59     61.39 o
  24   8  15      397.47      340.29     43.63 o
  21   3   4      397.54      364.29     30.34 o
 -11  21   4      397.67      304.19     92.17 o
  29   3  18      397.85      248.75     50.23 o
   3  17  29      398.26      348.33     57.48 o
  30  12   0      398.41      388.09     71.46 o
  -6  16  26      398.49      395.48     43.99 o
 -17   5  26      398.65      443.55     28.57 o
  26  16   1      398.84      385.63     56.43 o
 -13   3  34      398.89      367.59     37.79 o
 -29   3   6      398.95      478.76     50.84 o
 -20   2  36      398.98      442.62     54.62 o
 -21   7  12      399.20      393.52     28.69 o
   5  21   0      399.29      450.88     42.58 o
  20   4  17      399.43      384.42     32.30 o
   5  21   1      399.69      437.37     43.41 o
  12  16  20      399.74      415.16     41.77 o
 -23   9   9      399.82      497.93     31.83 o
  29   7  12      400.04      376.39     60.66 o
 -31   3  10      400.23      394.63     54.47 o
  30   4  13      400.49      403.80     60.09 o
  -2  16   1      400.51      411.83     29.30 o
 -28  10   1      400.54      382.86     54.07 o
  13   1  20      400.62      336.73     26.85 o
 -18   2  29      400.80      334.87     33.40 o
  14  10  27      401.13      319.25     45.24 o
  27   9  14      401.14      426.74     57.43 o
 -11  23   6      401.29      420.66     61.86 o
  -4   4  29      401.60      434.99     27.79 o
   2  20   4      401.61      439.20     47.17 o
 -16   8  28      402.09      498.41     39.91 o
  -8   2   3      402.57      494.02     31.38 o
 -19   7  30      402.72      480.03     44.75 o
  -5   5  26      402.90      376.15     23.15 o
 -25   3  16      403.00      412.04     35.91 o
   6  20   4      403.18      435.94     39.63 o
  25   3  18      403.44      413.00     46.30 o
  15  17  12      403.50      417.83     40.52 o
  -4   2  38      403.75      397.93     41.35 o
   8   8  37      404.03      362.68     52.01 o
   1  17   5      404.10      376.93     28.00 o
  -2  20  14      404.17      391.02     41.81 o
 -18   2   7      404.24      469.15     27.26 o
  26  10  16      404.28      424.78     61.15 o
  20  16   5      404.42      438.48     45.54 o
  14  18   8      404.54      391.34     42.41 o
  28   8  19      404.75      345.67     56.11 o
 -19   1  10      404.90      412.93     30.20 o
  19   1  30      405.08      452.94     50.27 o
 -10  14  27      405.23      418.48     39.58 o
   2  12   5      405.26      496.11     27.01 o
   1   1  28      405.36      506.53     24.85 o
  -4   2  23      405.63      421.86     26.28 o
  12  22   9      405.83      278.54     50.65 o
   6   2  39      406.05      512.87     54.78 o
   0   0  42      406.22      474.90    106.21 o
   1  23   8      406.64      303.22     49.83 o
  21  13  20      406.97      410.69     52.21 o
 -13  19   7      406.98      402.87     48.06 o
 -11   9  15      407.24      454.58     30.73 o
 -18   4  22      407.57      394.35     27.70 o
  13  11  30      407.74      447.38     48.57 o
 -32   6   6      407.79      413.86     52.00 o
 -25  11   5      408.11      412.48     40.68 o
  -8  12  31      408.63      415.55     43.07 o
 -10  20  19      408.87      426.34     47.21 o
  -9  19   5      408.94      432.70     36.32 o
  15  19  13      408.98      420.75     47.79 o
 -26  10   2      409.21      405.35     42.67 o
  29   9  11      409.62      400.90     60.42 o
 -12  14  27      410.01      377.85     42.63 o
  -9   7  19      410.12      392.52     22.47 o
   4  20  18      410.16      399.92     54.18 o
  21   7  11      410.58      404.57     34.53 o
  25   1   4      410.64      393.13     32.49 o
 -15  19  13      410.76      445.61     48.57 o
   4  18  22      410.86      534.68     57.31 o
  23   7   0      411.18      473.41     35.70 o
  31   5  11      411.81      439.86     67.49 o
  10   6   2      411.82      499.01     44.70 o
 -21   7  30      411.91      415.93     53.29 o
  -9   7  28      411.97      404.55     28.13 o
 -26   2  21      411.99      386.46     34.60 o
  25   5  18      412.22      365.60     40.02 o
  11  19   3      412.33      425.77     41.19 o
 -24   4  31      413.46      434.37     48.30 o
 -18  18  12      413.60      332.37     46.81 o
  28  10   2      414.00      450.81     52.69 o
   5   1  29      414.31      424.99     34.30 o
  12   6  29      415.01      440.74     39.48 o
 -10   6   1      415.06      417.24     77.57 o
 -15  11  17      415.23      512.74     28.46 o
   2   4  23      415.29      426.12     26.72 o
 -25   3   2      415.79      432.01     29.36 o
 -35   3   2      415.98      414.39     64.52 o
  11   9  32      415.99      500.04     53.71 o
 -23  11  11      416.52      380.56     36.48 o
  29   9   5      416.69      451.15     57.25 o
   5  15   0      416.78      410.51     26.08 o
 -19  11  21      417.23      382.39     31.67 o
   5   1  41      417.24      428.83     58.19 o
  -5  11  35      417.65      500.64     46.73 o
   4  16   9      417.98      480.07     29.59 o
   8   4  17      418.00      512.87     32.54 o
  20  16   0      418.02      485.78     39.95 o
 -22  12  23      418.11      463.49     43.02 o
  20   2   9      418.15      436.81     30.84 o
  27   7  16      418.21      314.60     55.92 o
 -12  14  30      418.40      439.32     48.62 o
  17  17  19      418.81      327.16     50.19 o
  31   3   3      418.91      483.58     48.99 o
  -3   9  15      419.03      504.51     27.97 o
   8   4  13      419.43      471.46     47.26 o
  -7  21   1      419.91      478.14     44.78 o
  19   1   8      420.20      450.95     42.33 o
  21   3  23      420.45      439.73     44.79 o
 -15   5  37      420.62      373.76     49.72 o
  -9  17   3      420.70      477.18     37.45 o
 -20   2   1      420.99      422.32     37.12 o
   4  12   0      421.01      430.07     26.98 o
  11   9  25      421.12      388.43     40.50 o
   1   3  31      421.38      417.12     27.64 o
  22   4  15      421.65      414.64     32.33 o
   4  24   5      421.87      404.75     60.14 o
  -6   8  40      421.92      412.48     48.70 o
   9  13  27      421.94      409.44     49.90 o
 -22  14  17      422.53      408.69     46.70 o
 -19  13  25      422.88      378.31     46.52 o
 -16  16  24      423.03      416.02     52.90 o
   7   3  10      423.05      450.08     43.29 o
   2  16  17      423.94      443.03     29.95 o
 -14   2   5      424.00      500.99     41.83 o
   7  15  24      424.03      414.23     45.15 o
  16  16   1      424.12      475.67     37.45 o
  -7  11  25      424.19      438.98     29.19 o
  17  17   3      424.60      425.97     42.93 o
   2  22  14      424.80      431.68     50.56 o
   7   1  26      425.02      423.81     26.46 o
  -7  17   1      425.17      488.00     28.36 o
  -2   6  41      425.22      431.10     48.57 o
  18  18   2      425.47      444.31     50.92 o
   8   4  37      425.59      435.99     54.78 o
 -18  18  18      425.75      420.61     49.60 o
   7   7  39      425.89      429.60     58.71 o
   5  17  27      426.28      445.92     55.00 o
  26   4  16      426.75      457.08     43.88 o
 -20  18   2      426.86      335.42     44.44 o
  -2  18  26      426.93      385.22     52.98 o
 -16  12  31      426.96      492.80     48.78 o
 -21  15  13      427.11      359.24     48.31 o
 -21   3  20      427.35      361.89     26.60 o
  16  16  21      427.56      393.19     55.64 o
  14  18   2      427.65      508.30     43.32 o
   2  18  26      428.02      499.59     64.09 o
  14   6  13      428.03      528.83     39.90 o
 -19   9  24      428.08      461.82     35.64 o
  26   8  22      428.34      453.55     72.15 o
 -29  11  15      428.48      360.40     50.12 o
  20  18   4      428.52      461.60     54.19 o
 -14  12  20      428.59      501.42     27.55 o
  28   8   3      428.67      567.39     49.90 o
 -17  19   3      429.13      469.98     47.02 o
  21  11  25      429.28      402.09     62.15 o
 -12   4  27      429.41      428.28     28.06 o
  24   6   1      429.67      446.86     37.62 o
   2  18  10      429.75      423.70     32.49 o
  24   4  12      430.01      393.05     40.12 o
 -14  18  24      430.09      477.38     66.35 o
 -31   5   2      430.13      464.82     47.38 o
  23  17   0      431.07      395.39     55.34 o
  21   7   6      431.09      340.29     30.25 o
  27  15   5      431.47      355.52     53.48 o
  10  18   8      431.51      411.55     35.61 o
 -15  13  26      431.55      421.34     48.56 o
  19  11  14      431.61      425.30     34.92 o
  16   2  23      431.72      493.91     31.79 o
  28   2   1      431.81      432.74     41.10 o
 -12   4  25      431.83      427.70     25.69 o
 -15   9  14      431.88      393.97     29.70 o
 -17  19   9      431.97      413.70     51.49 o
  -8   4  25      432.08      406.68     23.30 o
  -2  20   8      432.14      408.27     37.25 o
   0  20   7      432.15      369.50     45.60 o
  -7   9   8      432.26      366.21     23.98 o
  -2  12  27      432.33      433.55     32.85 o
  -7   3  10      432.36      478.53     47.44 o
  14   6  32      432.81      440.64     56.26 o
  20   6  17      432.94      441.53     32.48 o
   7  15   3      433.06      497.72     30.74 o
  -7  13  28      433.17      414.83     40.13 o
 -24   2  17      433.53      411.59     30.65 o
 -12  10  18      433.77      452.48     26.40 o
   3   5  36      433.88      433.29     42.32 o
 -27   1  19      433.88      478.67     40.62 o
  19   7  28      434.20      393.32     51.53 o
  26   6  16      434.23      375.55     49.66 o
 -27   3   2      434.35      449.05     34.90 o
 -23  17   7      434.39      341.98     54.64 o
  -9  15  10      434.50      446.05     27.26 o
  14  18  10      434.65      506.91     45.78 o
  20  18   5      435.27      517.83     54.91 o
  13   1  12      435.57      463.41     42.95 o
 -29  11   4      435.71      347.16     55.75 o
   9   9  19      436.34      460.39     28.82 o
   3  19  19      436.42      444.53     44.33 o
 -34   2   8      436.45      539.41     59.34 o
  18  16  14      436.56      429.62     46.78 o
  12  16   8      436.62      450.19     35.53 o
  -8  16  19      436.63      422.86     31.38 o
 -29   5  14      436.63      407.71     44.46 o
 -11   7  38      436.79      501.09     46.97 o
 -34   2  14      436.87      531.04     75.70 o
   7   7  24      437.01      413.02     28.52 o
 -26   0  16      437.77      456.84     49.10 o
 -33   5  12      438.29      359.03     63.22 o
  12  22   5      438.40      351.31     49.57 o
 -20  12  29      438.63      467.30     54.63 o
  18   4  19      438.64      375.23     33.65 o
 -12  18   6      438.64      442.75     39.38 o
  27   9  16      438.65      518.88     60.78 o
  16  16  13      438.68      415.65     45.35 o
 -29  11   7      439.00      430.34     59.53 o
 -33   7   6      439.06      470.83     57.67 o
 -22   4  27      439.10      423.20     45.51 o
   4   2   0      439.93      677.66     34.10 o
 -29   1  10      440.20      484.46     39.12 o
   5   9  23      440.32      460.65     27.58 o
   0   8  31      440.36      414.06     33.32 o
  -4   4  31      440.36      479.87     28.68 o
   7   3  30      440.39      415.84     32.20 o
  -1  19   5      440.41      433.29     32.88 o
  13  17  19      440.51      385.71     43.19 o
  17   1  20      440.58      429.45     27.93 o
  21   3  12      440.89      449.53     28.30 o
 -20  18   6      440.89      479.28     53.30 o
   7  13  24      440.98      477.39     39.71 o
 -32   4  13      441.01      416.44     48.14 o
  -1  21  16      441.16      480.75     51.19 o
 -10  12  10      441.18      451.83     23.87 o
 -30  12   4      441.24      379.02     57.42 o
 -14   4  29      441.25      393.65     32.15 o
  14  16   2      441.29      467.51     33.60 o
  15   5  10      441.35      471.27     35.50 o
  -6   6  40      441.40      469.09     44.77 o
  11  17   7      441.49      426.90     36.37 o
   0  22   1      442.04      528.33     43.44 o
  11   3  31      442.78      361.59     54.56 o
   0  16  13      443.05      475.83     30.76 o
  -9  13  28      443.29      496.43     38.93 o
 -27   3   4      443.40      558.75     39.53 o
  27  11  16      443.44      351.76     55.66 o
  17   3  22      443.50      418.10     28.57 o
 -32  10   8      443.94      358.53     62.28 o
  -5   5  20      443.97      479.39     26.10 o
  30  12   5      444.05      561.80     70.06 o
 -17   3  16      444.39      433.80     28.32 o
  27   5  18      444.83      388.36     53.47 o
   0   8  39      444.91      415.59     48.91 o
  -5  13  14      445.13      493.80     26.27 o
 -27  15   1      445.19      397.48     61.82 o
 -12  16  24      445.22      538.43     49.28 o
   3  15  14      445.47      466.35     25.88 o
  17   1   6      446.46      510.06     38.94 o
 -17  15  27      446.46      386.34     52.30 o
 -24  14  16      446.56      466.13     52.41 o
   3   3  26      447.04      432.60     27.02 o
  18  20   7      447.09      432.41     52.71 o
 -23   3  30      447.19      412.25     47.55 o
  -1  19  11      447.36      504.82     37.88 o
  -3  17  27      447.38      492.81     51.71 o
 -19  13  19      447.54      450.58     34.19 o
  24  16   9      447.59      409.79     53.46 o
  -5  19  15      447.61      435.17     42.74 o
   9  17  25      447.76      344.92     51.66 o
  28   2  16      448.23      304.87     55.36 o
 -19  17  16      448.71      528.45     62.36 o
   9  15  10      448.77      506.88     27.22 o
   0  14  30      448.93      496.33     45.89 o
  14  18  16      449.22      467.14     43.36 o
  -2  16  10      449.38      469.30     27.40 o
 -14  16  11      449.46      478.97     41.36 o
  15  15  23      449.59      382.07     55.94 o
   8  12  31      449.86      415.09     51.15 o
  26   6   7      450.22      440.31     41.39 o
 -28   8   7      450.36      465.11     42.09 o
  11   9   2      450.41      410.85     36.92 o
 -20   4  15      450.96      439.60     25.63 o
  -8   8  13      451.15      537.00     28.28 o
  -9  17  28      451.16      490.15     50.58 o
 -15   7   5      451.19      601.42     30.32 o
  -2  18   4      451.30      427.94     29.66 o
 -11  17  12      451.77      400.05     33.98 o
  -4  12  35      452.22      396.32     45.88 o
  18  16  22      452.66      427.41     74.28 o
 -18  10  25      452.71      442.40     33.94 o
  17   1  28      453.01      524.80     49.68 o
 -11   3  12      453.03      385.42     51.31 o
  -9   3  20      453.09      483.43     23.30 o
 -11   7  33      453.66      429.59     35.23 o
  29   7  18      453.81      508.42     57.37 o
  28   2   9      454.03      470.40     42.52 o
 -11   1   6      454.05      466.41     31.40 o
 -10  12  25      454.22      521.65     34.62 o
   0  16  31      454.41      298.63     65.22 o
   8  20  16      454.50      435.56     51.43 o
 -25  15  14      454.59      380.12     51.74 o
  14  18   3      454.89      494.30     41.59 o
 -15  11  23      455.09      446.08     29.96 o
  -6  18  18      455.19      409.41     36.12 o
  11   1   6      455.43      516.89     52.65 o
  29   5  10      455.82      423.40     54.57 o
 -32   6  15      455.93      419.60     49.81 o
  -8  14  30      455.94      415.65     46.88 o
 -23  17   8      456.02      398.23     52.63 o
  23   5  14      456.05      448.69     33.49 o
 -21  13  18      456.27      477.10     37.86 o
  16  20   2      456.39      420.48     49.45 o
 -26  14   5      456.75      499.35     50.50 o
  24   2  19      456.90      452.76     40.32 o
  -3  13  21      456.99      441.50     28.51 o
  20  14  11      456.99      529.52     46.37 o
 -21   1   6      457.08      521.93     31.49 o
  -2   4  30      457.09      515.01     27.76 o
   8  18  22      457.37      467.79     59.39 o
 -11  19  12      457.40      493.22     37.38 o
  -7   7  28      457.78      412.58     26.72 o
  13  19  14      457.84      417.19     60.36 o
  22   4  23      457.90      424.51     51.06 o
   9  17  10      457.97      520.70     35.11 o
  20   6   5      457.97      442.59     29.24 o
  -4  20  21      458.40      395.42     53.15 o
  33   7   2      458.47      329.22     67.88 o
 -13  19   5      458.61      520.67     47.10 o
  -9  13  30      459.02      453.78     44.30 o
 -10  12  24      459.27      417.41     33.69 o
 -22   2  26      459.40      488.93     41.13 o
  19   3  26      459.52      373.24     49.91 o
   8  14   7      459.96      422.95     29.77 o
 -27   3  19      460.07      484.36     41.08 o
   1  19   3      460.31      474.98     38.59 o
  30  10   2      460.38      485.80     64.44 o
  -4  12  29      461.04      460.20     37.55 o
  17  11  21      461.04      409.25     46.43 o
   3   5  26      461.12      354.27     23.03 o
 -23  15   7      461.13      475.12     51.76 o
  26   6  23      461.15      496.25     64.68 o
  23   5   4      461.35      495.63     32.15 o
 -26  12   8      461.54      448.09     44.55 o
 -27   5  24      461.70      442.36     42.28 o
  19   7  14      462.21      417.71     34.50 o
 -14   8  37      462.88      383.47     54.72 o
  -8  20  13      462.90      490.39     47.75 o
 -26   4  29      463.35      410.22     46.36 o
 -24   6  15      463.49      442.58     36.13 o
  26   6  11      463.70      398.00     43.57 o
   3   3  34      463.81      405.13     40.51 o
  17   7   1      464.34      457.14     40.48 o
  -7   1  26      464.43      404.07     24.63 o
 -29  11   6      464.72      427.58     58.06 o
  24   6   6      465.11      512.47     42.02 o
  26   6   5      465.15      471.81     40.48 o
 -17  17  17      465.93      354.19     43.63 o
  -7   1  28      465.95      439.00     25.82 o
 -21  11  29      466.05      473.03     50.68 o
   8  10  33      466.61      393.52     48.70 o
 -16  10  14      467.23      451.17     26.71 o
  12   6  37      467.43      456.61     67.72 o
   1   1  31      467.47      519.38     28.96 o
  -5   1  10      467.68      484.46     40.96 o
 -18  12  25      467.72      498.54     42.31 o
  -1  19  22      467.91      355.92     46.14 o
 -24  14  18      468.09      535.82     52.56 o
   6   2  23      468.19      440.26     26.87 o
   5  15  23      468.32      519.96     43.32 o
   8  10   1      468.63      625.96     30.59 o
 -17  21   1      469.04      541.42     56.62 o
  28   6  13      469.11      458.22     54.47 o
 -32  10   3      469.12      412.71     66.76 o
 -14   0  20      469.14      575.46     37.72 o
  28   4   9      469.34      474.98     44.17 o
  -8  18   8      469.38      497.43     36.91 o
  17   5  22      469.80      432.17     34.40 o
   9   7  36      470.27      420.31     54.41 o
 -15   9  34      470.74      415.34     49.13 o
  -9  15  28      471.06      517.03     45.24 o
  -1   3  14      471.34      697.60     48.65 o
  17   7  27      471.46      494.77     48.35 o
   1  19  23      471.95      528.04     63.07 o
  -5   1  34      472.18      567.40     36.84 o
 -30  10   4      472.23      462.71     54.92 o
   2  20  17      472.62      518.98     49.18 o
  30   8   6      473.01      411.25     64.15 o
 -25   5  20      473.33      419.79     35.97 o
   8  20  14      473.91      440.95     45.61 o
 -13   9   3      474.00      547.10     31.90 o
   6  10  32      474.26      466.46     44.99 o
 -16  12  28      474.56      479.58     47.12 o
 -15  13  31      475.01      473.07     48.56 o
  11  17  17      475.14      388.25     38.02 o
  27   1  13      475.37      485.73     44.39 o
   3  17  15      475.48      472.62     33.70 o
  25   1  10      475.93      465.01     35.65 o
  11  23   0      475.96      365.94     74.62 o
  -2   6  13      476.31      511.12     57.52 o
   0  14  13      476.43      436.91     24.03 o
  31   1  17      476.49      530.14     60.38 o
  -5  11  37      476.51      457.53     51.49 o
 -10  18  22      476.57      524.37     45.83 o
 -11  11  27      476.72      511.99     35.17 o
  -1   5  34      476.94      437.82     34.33 o
   0   4  41      476.97      444.80     52.16 o
  14   4   6      477.02      505.60     35.52 o
   3   5  34      477.45      458.90     39.24 o
  13  15  26      477.45      426.31     63.24 o
 -19  15  19      477.65      398.57     41.00 o
  25  11   1      477.82      485.81     55.21 o
  30   8   9      478.46      439.82     62.02 o
   5  17  26      478.57      572.67     52.79 o
 -20   8  18      479.06      539.33     30.84 o
  17  11  30      479.27      345.55     57.68 o
 -18  10  33      479.40      497.93     47.26 o
   6  18  24      479.60      475.19     58.08 o
  -8  18   4      479.67      414.75     35.07 o
  11  21  16      479.70      463.70     64.45 o
  28  12   4      479.70      484.77     64.85 o
  14   4  21      479.81      443.05     27.48 o
 -25   3   5      479.93      515.30     32.81 o
 -17  17   9      479.97      551.73     41.11 o
 -12  16   9      480.30      554.86     37.84 o
  28  10  10      480.33      407.42     68.76 o
  -7  17  29      480.79      420.60     56.51 o
  -3  17  15      480.98      488.33     31.96 o
 -12   6   3      481.55      470.49     59.65 o
 -24  10  23      481.94      467.64     48.80 o
  -3  19  13      482.13      496.84     37.12 o
   4  14  28      482.17      491.98     41.74 o
 -24  16  16      482.29      429.47     57.06 o
  -7  19   5      482.59      580.80     37.23 o
  -8   4  33      482.67      466.08     32.28 o
  21  11  23      482.97      455.41     58.59 o
 -13  11  30      483.00      440.44     38.50 o
  28   4   8      483.06      445.69     42.65 o
  -4  10  26      483.10      508.69     31.16 o
  28   6  16      483.16      455.72     53.10 o
  15  13  27      483.53      556.40     65.53 o
 -24   2   9      483.73      522.53     27.93 o
  11   7  20      483.79      419.81     28.31 o
   5  17  25      484.17      442.95     50.65 o
  30  10   5      484.20      468.57     57.22 o
 -13  15  27      484.38      504.50     45.80 o
  27  13   8      484.49      464.99     58.04 o
  13  19   9      484.59      523.52     45.56 o
 -17  19  14      484.72      392.64     48.01 o
 -12  16   3      484.85      464.31     30.19 o
  14   6   9      485.19      495.86     32.88 o
 -24   6  20      485.36      552.76     41.92 o
 -15   5  28      485.93      379.73     31.07 o
 -29   3   2      485.97      492.74     44.86 o
  12   6  20      486.05      552.75     28.89 o
  -9   9  16      486.20      517.98     28.05 o
  11   3  18      486.57      539.74     30.13 o
  26   6  22      486.86      519.67     65.14 o
  -6   4  14      486.91      540.71     57.31 o
 -27   3   7      486.96      518.86     39.19 o
 -25  11  17      487.04      462.32     46.65 o
 -21   9  12      487.17      483.16     32.04 o
  -4  16  20      487.48      500.10     31.98 o
 -24  12   6      487.91      493.43     42.40 o
  -3   5  38      488.20      404.56     42.07 o
   5   7  30      488.53      418.82     31.27 o
  -5   3  22      488.65      483.16     27.77 o
  22  12  15      488.74      438.33     43.51 o
   5   9   6      488.77      503.97     58.71 o
 -22  10  18      488.82      481.81     35.01 o
 -29  11   9      488.83      409.86     50.65 o
  13  15  20      488.84      555.09     38.56 o
   4  20  21      488.86      513.26     50.01 o
 -11  11  18      489.03      525.19     27.06 o
  -3  13  24      489.06      470.49     38.74 o
 -14  18   2      489.30      491.54     35.70 o
  25   7  24      490.06      443.02     64.79 o
  13   1  30      490.11      505.29     43.05 o
  -3  19  12      490.17      472.10     37.13 o
 -17   3   4      490.42      527.91     35.54 o
   6   2  38      490.46      583.25     54.89 o
  28   8   8      490.50      469.30     57.84 o
 -18  14  24      490.62      498.78     45.74 o
 -30   6  19      490.87      437.49     48.25 o
  19  17   5      490.97      475.67     50.15 o
  20   0   2      491.32      605.39     70.41 o
 -30  12  11      491.38      438.89     57.21 o
  22  12   3      491.49      498.14     38.49 o
  19   5  14      491.94      487.06     33.08 o
  29  13   6      491.96      493.65     67.57 o
  19  15  20      492.14      542.41     46.66 o
 -29   5   2      492.16      400.22     41.20 o
  22  10  23      492.34      554.52     61.25 o
 -10   4  29      492.36      508.86     27.24 o
 -12  12  18      493.18      442.27     28.25 o
   7   5   4      493.24      621.72     79.46 o
  14  14  21      493.24      519.03     41.22 o
  -7  21  20      493.49      496.51     63.89 o
 -23   1  24      493.54      479.24     40.69 o
   1   5  38      493.93      460.02     50.56 o
  -5   3  36      493.94      457.14     33.91 o
   1   9  14      494.00      633.47     30.13 o
  14   4  35      494.15      513.85     62.39 o
  24  12   9      494.21      487.63     52.08 o
   5   9  32      494.26      508.86     45.03 o
 -20  20   3      494.27      589.74     61.19 o
  -3  15  24      494.32      463.01     40.96 o
 -17   3  26      494.53      502.77     30.01 o
  -2   6  36      494.73      562.92     41.73 o
  17  13   4      494.85      490.98     32.12 o
 -16   2   9      495.01      546.38     31.88 o
  17  17   9      495.05      578.40     45.77 o
  23  13  15      495.21      351.97     49.98 o
 -25   5  11      495.27      502.26     35.34 o
  14   6  35      495.77      482.62     70.28 o
 -24  14  12      496.70      491.98     47.80 o
  19   5  28      497.14      474.53     53.84 o
 -13  19  18      497.17      479.04     52.70 o
  -2  12   7      497.25      719.05     29.01 o
 -23   5  17      497.87      518.29     30.64 o
  19  15  22      498.04      608.61     61.71 o
 -22  10  12      498.40      479.61     33.40 o
 -10   4  25      498.59      463.01     23.86 o
 -15   3  28      498.77      517.09     31.98 o
  28   6   8      498.79      489.41     49.92 o
 -17  17  21      498.96      512.69     69.54 o
  -1   5  40      499.11      516.68     46.12 o
  -4   4  39      499.13      495.77     42.68 o
  -4  14  21      499.19      577.42     29.12 o
 -25   7  16      499.41      471.13     37.31 o
  25  11  10      499.67      499.12     59.89 o
  10  18  11      499.68      544.05     41.04 o
 -25   5  22      499.69      523.83     39.78 o
   0  12  16      499.89      467.65     22.78 o
 -34   4   3      500.03      542.23     59.17 o
 -27   5   7      500.17      540.58     37.71 o
   9   3  39      500.93      501.65     70.73 o
   1  19  16      501.14      508.53     40.57 o
 -22  12  21      502.05      527.07     42.06 o
  20   4  25      502.35      418.89     55.32 o
 -23  15   8      502.39      470.53     50.18 o
 -27   5  12      502.51      450.55     42.30 o
  15   9  15      502.60      571.02     27.28 o
  -6   6  35      502.71      515.52     33.81 o
  -8  10  34      502.89      422.97     42.51 o
  31   5  15      503.10      550.41     68.60 o
   2   2  14      503.13      734.97     40.30 o
 -25   9  14      503.30      509.80     41.41 o
  -7   1   6      503.32      516.20     28.68 o
   2  12  14      503.61      503.58     24.71 o
  20   6  23      503.83      415.89     58.83 o
  -6  18  10      503.95      486.42     38.51 o
  11   3  28      504.08      457.47     36.85 o
  31   9   4      504.99      376.22     57.92 o
  -8  16  14      505.00      514.16     30.03 o
  -9   7  13      505.05      620.21     27.74 o
  -9   3  40      505.07      605.85     54.05 o
  10  12  25      505.38      583.88     50.63 o
 -25   1   2      506.08      471.69     32.67 o
  20  18   3      506.13      518.48     68.51 o
 -15   3   4      506.28      660.62     34.45 o
 -14   4  32      506.70      540.40     35.10 o
  17   1  14      507.19      511.53     34.03 o
 -18   4  37      507.52      580.94     51.03 o
  14   4   9      507.88      455.87     34.01 o
   1  21   2      508.15      529.58     43.26 o
   9  19   5      508.33      431.76     37.65 o
  12  16  11      509.44      518.80     34.67 o
  23  11   6      509.80      478.32     39.24 o
  17   5  13      509.94      458.11     34.60 o
 -22  14  24      510.07      518.68     48.46 o
 -23  13  14      510.15      519.82     46.42 o
   7   3  27      510.25      620.60     29.62 o
  13   9  29      510.28      504.39     48.99 o
  21   7  29      510.29      495.84     66.01 o
   5   7   6      510.32      550.63     49.49 o
 -21   3  24      510.97      616.44     36.03 o
  -6  18  26      511.01      500.55     53.45 o
 -15  13   2      511.24      482.40     30.58 o
   4  18   8      511.38      552.48     31.68 o
 -25   1   6      511.43      529.58     29.18 o
 -21  13  24      511.57      507.84     49.06 o
 -21   3   8      511.58      583.63     28.84 o
   3  19   7      511.65      493.04     35.16 o
 -27   7  19      511.87      563.76     44.95 o
   4   4  32      511.91      512.40     35.67 o
 -18  18   4      511.99      453.66     47.05 o
 -22  18   2      512.17      470.89     50.98 o
  -2   8  24      512.19      526.95     25.60 o
  25  11   9      512.38      458.85     58.13 o
  -3  13  36      512.95      507.68     47.06 o
  -9   9  34      513.03      513.66     42.97 o
   6  18   0      513.16      521.79     33.95 o
 -10   4  35      513.31      481.72     44.28 o
 -25   5  14      513.97      492.83     36.01 o
  19  19   5      513.99      476.89     54.54 o
 -23   3  28      514.35      501.45     43.41 o
  18  18  14      514.64      420.75     60.03 o
  15  21   4      514.77      443.30     65.50 o
  29   7   6      515.03      509.21     53.39 o
   4  22   9      515.56      568.04     56.64 o
 -26  16   5      515.73      390.70     52.04 o
 -25   3   6      515.84      473.42     30.38 o
   5   1   2      515.86      667.09     36.21 o
 -14  22   5      515.89      438.01     61.24 o
  -5  15   9      516.02      484.34     25.66 o
   0  16  10      516.09      497.98     28.96 o
  24  14   9      516.17      559.58     51.70 o
   5  13  32      516.22      518.12     65.29 o
 -27  13   9      516.60      532.86     56.19 o
  23  11   0      517.47      551.40     42.97 o
  20  16   4      517.83      454.86     47.04 o
  13  13  31      517.85      469.17     64.23 o
  16  18   8      517.91      503.38     52.29 o
  -8  12  28      517.92      528.17     34.52 o
  28   6   7      517.95      544.62     50.52 o
   8   4  33      518.09      456.59     38.37 o
  20   2   5      518.51      551.36     35.37 o
  26   4   3      518.61      493.63     34.53 o
 -24  12  19      519.25      447.91     42.70 o
  -8   4  28      520.38      560.42     26.13 o
   7  21  16      520.44      472.16     49.59 o
 -28  10  13      520.82      463.65     49.37 o
 -28   6   3      520.84      544.83     38.62 o
  -8  20  10      521.09      512.97     44.80 o
 -25  11  11      521.25      520.88     41.22 o
 -23  11   3      521.59      540.49     36.51 o
 -13  13  20      522.44      516.25     30.88 o
 -18   4  35      522.56      496.10     44.11 o
 -15   5  16      522.64      590.84     27.70 o
  13  13  18      523.23      507.06     32.05 o
 -23   3  12      523.43      597.74     30.94 o
 -26  16   4      523.57      571.69     57.74 o
  20  12   5      523.58      526.22     39.79 o
  -1   5  28      523.83      494.73     25.47 o
   7  15  29      524.46      571.53     57.10 o
 -31   1  23      524.54      568.77     64.99 o
  17   9  30      525.33      508.90     56.39 o
  -9  19  24      525.40      514.15     70.41 o
 -13  15   3      525.42      530.04     28.63 o
 -11  13  12      525.52      587.99     25.74 o
 -23   9  30      525.67      530.98     59.97 o
  -5  21   6      526.03      491.24     38.91 o
  -9  15   4      526.07      560.55     27.93 o
 -15  17   5      526.25      560.70     38.45 o
  12  22   3      526.50      691.59     55.17 o
  26   6   9      526.57      475.56     45.93 o
  -1  17  29      526.66      431.97     64.77 o
   5   5  26      526.94      540.21     26.10 o
 -34   4  11      526.96      611.78     64.96 o
  29   7   8      527.11      543.88     55.38 o
 -11   1  22      527.30      472.85     26.94 o
 -27   7  16      527.54      554.61     45.88 o
   1   1  22      528.00      561.95     28.05 o
  -2   4  37      528.17      483.70     40.85 o
   8  20  10      528.28      521.26     43.57 o
  23   5  12      528.39      577.46     34.96 o
   8  10  19      528.57      497.44     27.62 o
  -3  15  21      528.61      544.54     30.55 o
 -11  15  18      528.64      531.80     32.66 o
 -33   5   6      528.94      630.48     60.81 o
  -9   5  40      529.30      557.75     50.49 o
  13   5  26      529.33      378.24     35.59 o
  25   1   2      529.34      524.14     29.58 o
   1  19   1      529.42      528.11     35.28 o
   9  17   2      529.78      461.01     35.29 o
  16  18  10      529.78      545.90     45.14 o
  15   3   0      530.03      643.35     48.92 o
  10  10  23      530.16      516.59     35.91 o
   9  15  19      530.20      497.13     36.48 o
 -13  19  14      530.24      449.75     48.16 o
 -26   2   2      530.26      562.86     34.01 o
   6  22   9      530.43      630.09     55.67 o
  -6  20   3      530.61      585.52     40.93 o
  -7  15  27      530.66      575.42     43.58 o
 -28  10  22      530.67      567.66     62.49 o
 -12  16  27      530.85      393.34     52.34 o
 -25  17   1      530.87      534.14     61.47 o
  24   8   9      530.98      463.52     37.74 o
 -14  16  14      531.26      527.17     45.96 o
 -20  14  26      531.29      504.06     46.66 o
   3   5   2      531.39      579.52     37.09 o
 -24   0   8      531.46      481.60     38.10 o
  13   5  23      531.50      530.89     29.67 o
   0  20   0      531.67      551.96     55.68 o
  23  15   9      531.77      551.08     52.51 o
  19   1  19      531.88      555.80     35.51 o
  11   7   8      532.64      593.13     36.10 o
  -5  19   5      533.43      513.80     37.09 o
  28  10   8      534.10      499.82     58.47 o
 -28   6   7      534.21      599.58     54.28 o
  27  15   4      534.66      508.49     53.71 o
 -24  14  19      534.68      490.13     50.84 o
   3   7  14      534.75      584.33     30.92 o
   0   4  16      535.47      578.01     43.32 o
 -18  16  10      535.56      522.68     40.25 o
 -16   6  15      535.63      674.42     36.00 o
  32   6  11      535.69      492.87     67.11 o
  25  15   5      535.79      471.03     52.86 o
 -25  13  19      535.90      577.59     47.79 o
   0  20   1      536.15      472.71     49.42 o
 -34   6   3      536.28      532.41     62.80 o
  30   2   5      536.57      605.58     55.55 o
 -10   2  35      536.99      530.83     42.55 o
   8  18  14      537.01      448.20     39.98 o
   0  24   5      537.32      502.79     56.88 o
  -8  22   5      537.33      624.58     57.93 o
   8  18  16      537.78      546.89     51.54 o
 -10  16   6      537.79      569.99     32.65 o
  -8  18  13      538.14      493.77     35.27 o
 -18   6  31      538.35      554.84     43.83 o
  18  14   2      538.38      624.16     36.04 o
  15   7  33      538.40      437.95     64.01 o
  16  20  10      538.59      614.65     53.25 o
   5  17   3      538.80      558.67     30.60 o
  18   2  21      539.00      489.80     31.93 o
   0   4  33      539.03      554.70     30.19 o
 -19   3  27      539.36      572.97     34.49 o
  10   2   3      539.86      518.15     39.56 o
 -11   5  34      540.90      525.73     33.94 o
 -24   8  17      540.92      568.59     39.67 o
   0  18  20      541.10      549.63     38.46 o
 -19   9  27      541.19      589.76     44.36 o
 -15   5  17      541.29      589.99     28.20 o
  21  17   7      541.41      513.90     51.25 o
 -26   2  10      541.61      596.87     32.35 o
  -9   5  38      541.73      495.96     41.15 o
 -13  15  26      542.02      518.31     42.33 o
 -10   8  24      542.39      587.14     25.74 o
  29  11   2      542.57      507.69     60.88 o
   2  12  31      543.15      500.14     37.39 o
   9  17  19      543.20      585.34     43.42 o
  13   7  24      543.37      542.49     34.47 o
 -32   8   9      543.38      483.92     54.31 o
  -8   8  34      543.80      555.09     40.28 o
  13  17   6      543.89      598.38     41.45 o
 -13  19  19      543.92      487.56     47.73 o
 -11  19   5      544.08      524.99     47.94 o
 -33   7   4      544.28      465.80     59.90 o
  21   5  28      544.42      511.58     56.32 o
  21  13  12      544.47      490.09     43.32 o
 -30   4   7      544.50      386.00     55.69 o
  15  21   0      544.61      462.42     54.02 o
 -14  22   9      544.85      607.02     64.49 o
 -27  13  17      544.90      654.01     51.14 o
   7  15  27      545.04      535.47     51.08 o
  27   3   2      545.10      561.42     33.61 o
  18   4  22      545.78      622.04     42.04 o
 -29  13   9      545.78      432.16     55.90 o
 -16  18  16      545.92      594.49     51.59 o
 -16   4  27      546.04      585.49     31.32 o
  21   5  24      546.34      482.09     53.45 o
   9  11  16      546.43      586.21     29.25 o
 -20  16  22      546.57      574.20     50.26 o
 -11  17  13      546.59      587.37     37.69 o
  12   6  14      546.80      603.95     31.21 o
  -4  20  17      546.84      505.64     42.86 o
 -35   3   5      547.69      556.13     63.34 o
  -6  10   8      548.11      593.58     27.62 o
 -15  15  17      548.54      620.74     38.07 o
 -26   6  23      548.59      532.13     41.35 o
  16   2  13      548.84      522.07     33.71 o
  16   4  15      548.93      525.93     35.87 o
 -12  18   9      549.18      538.93     39.27 o
  17   1  12      550.59      578.03     33.20 o
  11  17  23      551.43      516.15     55.69 o
   9  21   2      551.86      550.84     44.62 o
   8  18  25      552.33      570.79     67.73 o
  13  15  23      552.56      598.18     50.35 o
  -4  18  12      552.64      594.39     39.27 o
 -23   5  12      553.02      576.67     32.36 o
   9  19   3      553.07      578.17     39.52 o
  -8  18  10      553.41      571.33     35.48 o
  21  15  19      553.61      543.66     51.81 o
   9   9  25      554.18      515.68     32.61 o
   6   4  38      554.27      566.14     52.17 o
 -31   5  15      554.38      506.55     50.55 o
  13   9  26      554.60      549.61     43.32 o
  23  13   9      554.87      591.39     57.86 o
  11   3  36      555.39      526.21     82.02 o
 -18  12  31      555.39      609.42     52.17 o
   9  17   9      555.52      567.33     35.64 o
  16  12  25      555.72      527.77     48.18 o
  -7  19  14      555.94      632.54     45.80 o
 -27   9  22      555.95      580.88     52.28 o
 -11  11  21      555.98      527.04     28.25 o
  -7  19   3      556.18      544.75     50.01 o
 -30   6   9      556.58      598.69     54.99 o
 -16   6   5      556.99      556.70     29.89 o
  21  11  24      557.11      517.12     57.17 o
  13   3  34      557.42      457.99     64.21 o
   0  16  32      557.47      574.17     62.78 o
 -22  10   5      557.80      575.24     34.06 o
  21  17  14      557.87      508.74     51.00 o
 -18  14  25      558.03      594.82     46.93 o
  28   8  13      558.30      544.80     63.90 o
 -18   2  36      558.47      543.06     45.99 o
 -27  11   7      559.03      568.64     46.57 o
 -20  16   6      559.77      449.15     46.52 o
   8   4  29      560.17      544.63     30.81 o
 -24  12  23      560.58      571.76     47.17 o
  15   7  21      561.05      706.11     33.74 o
 -23  15   6      561.35      637.27     58.54 o
   7  21   6      561.48      555.98     48.32 o
   9   5  28      561.53      497.09     31.88 o
  20   8  28      561.94      639.10     55.55 o
  26  12   1      562.17      527.77     58.21 o
  12  14  11      562.58      591.97     31.51 o
  33   7   6      563.21      574.39     71.29 o
  -7  15   5      563.62      597.47     26.70 o
   6  12  24      563.78      548.17     32.27 o
   2   4  11      563.84      501.17     43.33 o
   4   2  25      564.03      570.85     27.75 o
 -27   7   7      564.04      545.51     39.37 o
 -22   4   9      564.13      567.58     28.07 o
 -26   4  21      564.36      575.01     42.53 o
 -13  17   7      564.39      535.95     36.00 o
  -2   6  37      564.58      609.09     41.99 o
  12  10  34      564.80      553.34     60.66 o
   5  11   6      564.98      658.06     32.96 o
  17  19  11      565.14      475.20     53.90 o
  28   8   2      565.28      628.14     50.24 o
 -24   4  14      565.54      612.06     33.43 o
 -26  14  17      566.06      551.48     46.50 o
  26   4  15      566.10      500.97     43.60 o
   0   2  25      566.30      570.73     28.60 o
  -6   2  27      566.41      569.00     27.23 o
  -1   1  24      567.01      661.02     26.95 o
  10  20  11      567.18      538.13     46.64 o
   6  16  14      567.30      592.65     34.48 o
   2   6  28      567.41      581.17     29.53 o
  -1   3   6      567.44      652.90     36.36 o
  -9   9   2      567.78      848.26     33.14 o
 -27   7  20      568.57      624.28     43.22 o
   9   1  10      568.67      620.05     50.22 o
  16  18  13      568.78      619.49     48.09 o
  26  16   0      568.80      620.29     60.13 o
 -15  13  29      569.00      525.85     43.93 o
 -25   7  25      569.08      606.93     48.97 o
 -13  13   3      569.19      550.79     30.86 o
  27   5   6      569.21      590.69     45.98 o
   1  19   9      569.43      564.83     36.84 o
  29  13   2      569.44      504.76     68.40 o
  -1   7  36      569.88      542.52     43.69 o
  15  17  11      570.22      584.38     40.43 o
  18  16  18      570.40      564.12     49.58 o
 -17  21   4      570.49      524.06     63.09 o
 -24  10   8      570.50      557.02     36.86 o
 -28   6  16      570.52      618.07     49.14 o
  10  16  28      570.92      597.03     53.53 o
  23   3  26      571.27      569.93     64.96 o
  29   5   8      571.72      445.40     53.75 o
 -18  12   7      571.73      616.82     32.51 o
   5   3  40      571.90      623.38     52.33 o
  -7  17  15      572.56      551.00     36.74 o
   9   1   0      572.70      604.73     31.15 o
   8  16  22      572.74      522.23     45.14 o
  -5  15  25      572.76      529.54     43.57 o
   7  19  18      572.89      666.37     46.98 o
 -11  17  10      573.07      599.25     34.90 o
  21   3  29      573.47      538.59     70.69 o
  25   3  20      573.53      547.47     45.50 o
 -29   9   6      573.58      608.86     54.47 o
  21  15   5      573.67      638.12     46.24 o
 -22   4   7      573.90      564.49     30.78 o
  -9   7  40      573.98      587.58     55.32 o
   0   2  36      574.06      610.16     43.79 o
 -19  13   7      574.48      654.43     36.67 o
 -26  10   8      574.54      580.33     44.23 o
  -6  10  37      574.61      645.25     52.35 o
 -35   1   5      574.64      560.04     71.11 o
 -14   4  13      574.66      598.30     27.13 o
 -21  11  21      575.63      571.07     37.83 o
 -32   6   7      575.67      561.97     55.25 o
 -16  10  31      575.69      517.09     40.40 o
  -2  10  36      575.99      565.54     46.60 o
   0  16  22      576.36      556.10     39.07 o
 -12   4  38      576.38      641.40     45.24 o
 -24  10  28      576.54      541.08     58.81 o
  -7   1  34      576.70      622.90     36.12 o
 -10  20  21      577.18      557.97     59.80 o
 -10  18   8      577.25      592.87     34.97 o
 -20  14  12      577.34      556.87     44.35 o
  -3   5  24      577.38      518.83     29.24 o
  26   4  22      577.92      640.33     74.17 o
  23   3   3      578.15      562.92     29.27 o
   3  19   3      578.26      628.13     37.57 o
  -6  14  26      578.47      544.29     39.91 o
 -31   7   9      578.86      740.18     54.41 o
  10  22  13      578.92      454.11     59.40 o
  -7  17  28      579.32      562.37     51.40 o
 -21   5  21      579.41      561.22     30.47 o
 -18  10  27      579.44      604.08     40.04 o
 -13  13  23      579.79      503.05     34.50 o
 -15   7  31      579.82      683.34     38.30 o
  25   1  12      580.10      592.32     38.12 o
  -6  18  16      580.48      530.95     41.82 o
   4  12  34      580.81      514.29     61.66 o
  22  12   6      581.01      589.84     43.61 o
  -5  15  20      581.29      564.97     30.39 o
  31   5  10      581.69      593.26     63.87 o
 -17   5   2      582.08      649.26     36.11 o
  13   7  36      582.51      486.89     62.90 o
 -25   7   2      582.57      572.52     38.41 o
   8  12  33      582.67      552.37     57.85 o
  16  10  25      583.02      591.34     45.85 o
  -4   8  29      583.10      601.91     32.40 o
  -9  13  13      583.47      585.04     24.83 o
  25   9   7      583.56      604.57     45.15 o
   0  16   2      583.73      575.55     27.71 o
 -24   8  25      583.77      526.97     51.80 o
  19   5  30      584.04      606.11     80.88 o
 -20  12  18      584.12      595.95     36.21 o
 -23   7  30      584.53      605.59     51.43 o
  -1  19  13      585.16      592.68     39.25 o
  21  13   5      585.32      649.12     45.22 o
  27  13  10      585.66      482.32     68.79 o
  24   8  25      585.93      534.16     69.61 o
 -26  14   1      586.02      581.35     63.99 o
  -1  17   5      586.03      634.04     30.12 o
  11   3  12      586.47      672.51     45.88 o
  -6  18   4      586.77      594.75     33.78 o
   1  19  22      586.96      561.07     49.98 o
 -16   6  29      587.21      569.35     35.72 o
  20   6  22      587.61      612.62     46.08 o
  31   7  11      587.70      672.64     69.26 o
 -25   1   8      587.74      649.86     31.09 o
   0  12  13      587.81      582.12     24.47 o
 -13  13  21      587.93      658.72     33.22 o
  -2  18  13      588.01      570.61     34.21 o
   9   5  39      588.37      700.17     54.27 o
  -6  14   8      588.55      579.57     26.14 o
  -2  22  15      588.59      534.88     56.75 o
  12  12  28      588.61      603.53     59.57 o
   3   5  37      588.67      666.30     54.94 o
 -16   2  35      589.08      568.45     43.80 o
 -13  17  11      589.32      645.31     36.76 o
 -19   7  34      589.88      609.52     49.31 o
  17   9   4      589.97      616.23     30.53 o
 -31   5  14      590.84      594.48     50.68 o
   8  16  26      591.25      583.68     55.08 o
  -5  21   8      591.28      585.58     48.73 o
  24  14  15      591.34      570.54     57.69 o
  12   6  31      591.35      640.32     45.10 o
 -18  14  27      592.30      629.71     53.35 o
  -1  13  35      592.39      527.25     47.96 o
 -21   3  35      592.47      545.31     56.76 o
  -6  24   3      592.50      555.13     66.26 o
  23   3  29      592.50      611.50     80.81 o
 -15   1  17      592.51      572.89     27.80 o
  18   2  19      592.53      612.57     34.22 o
 -18   4  16      592.61      628.81     27.21 o
  17   5   8      592.64      695.22     35.38 o
  10   4  19      592.71      576.45     32.82 o
  -6  18  23      593.08      679.97     51.62 o
  -8   2  35      593.48      581.78     39.42 o
  -3  21  19      594.13      552.81     56.76 o
 -17  11  28      594.22      600.50     44.38 o
 -10   6  37      594.25      616.99     42.59 o
  -5  23   8      594.35      540.45     53.74 o
 -22  16  15      594.57      587.13     53.07 o
 -29   7   9      594.59      551.03     46.22 o
  -5   1  35      594.82      577.17     38.27 o
  19   1  25      594.99      673.43     43.96 o
 -20   4  19      595.34      588.08     27.71 o
  26   6  24      595.41      525.03     80.20 o
  -5   5  23      595.62      596.74     32.94 o
 -13  17  25      595.66      491.26     56.24 o
   5   3  32      595.72      637.15     36.58 o
 -15  17  19      596.25      655.37     57.43 o
 -32   6   8      596.35      604.46     56.93 o
  12  14  28      596.43      675.22     70.57 o
  11   7  34      596.44      541.44     56.09 o
  16  16  20      596.46      573.67     54.45 o
 -12  16  29      596.74      602.32     54.04 o
   5  11  24      596.83      586.65     31.10 o
 -30   6   1      596.84      480.65     56.13 o
  21  13  19      596.89      549.68     47.59 o
   1  19   8      597.01      554.97     40.42 o
  -6  12  17      597.02      665.05     26.81 o
 -25   9   8      597.18      646.50     38.59 o
 -16   4  11      597.64      647.68     34.85 o
  -7   1  16      598.00      615.10     54.87 o
  14  16   9      598.59      652.83     44.74 o
   5  19  21      598.81      563.41     58.63 o
   1  13  19      598.82      619.02     27.34 o
  30  12   1      599.51      592.64     77.54 o
  -5  17   6      599.68      658.03     33.08 o
  20   8   5      599.74      579.61     32.29 o
  -1  17   9      600.13      607.81     32.87 o
 -31   7   2      600.77      648.79     58.40 o
 -10   8  13      600.91      783.10     30.54 o
 -21  11  27      601.36      687.56     50.72 o
  30   6   6      601.66      615.63     57.22 o
  17   5  32      601.75      543.49     57.74 o
  21   9  14      601.94      697.27     40.94 o
  23   5  20      602.31      554.26     43.99 o
 -31   7  12      602.71      555.05     50.51 o
  -2  16  22      603.09      537.86     37.49 o
  10   4  34      603.24      619.92     51.51 o
  10  18   2      603.31      571.74     39.77 o
  33   3   1      603.38      624.55     82.54 o
 -26  16   1      603.44      519.99     57.77 o
 -25   3  18      603.59      590.75     37.01 o
  23  15  15      603.61      562.98     57.21 o
  33   5   0      603.74      448.13     58.84 o
  12  12  17      603.81      575.95     30.91 o
 -28  10  18      604.27      642.32     60.59 o
  26  10  17      604.81      530.89     59.64 o
  13  19  13      605.30      613.84     47.28 o
  24  16   7      605.34      663.20     55.77 o
  18   8  22      605.82      623.50     39.19 o
 -19   1  20      606.02      588.22     29.59 o
  -9  23   2      606.07      621.66     78.91 o
  -5   5  40      606.29      649.56     44.40 o
  -6  16  29      606.52      602.97     53.20 o
  22  12  23      606.72      559.57     66.42 o
   6  10  12      606.93      617.29     26.93 o
  29   5   0      607.21      611.83     40.99 o
 -22   6  31      607.63      546.99     51.70 o
  29   5   5      607.80      548.89     48.79 o
  21  17   9      607.82      641.56     49.98 o
 -26  14  14      607.83      668.48     52.94 o
  -2   2  35      608.24      569.94     33.70 o
  15  19   0      608.63      566.91     49.55 o
  18   8  29      608.86      633.86     58.26 o
   5  13   6      608.89      657.26     31.46 o
  -8  20  17      609.13      669.14     46.15 o
  -1  17  19      609.34      618.43     33.47 o
 -12   2  25      609.53      594.78     28.03 o
   2  14  30      609.84      639.68     49.13 o
 -10  18  19      609.85      600.01     41.42 o
  28  10   7      610.77      654.66     55.80 o
   6  12  32      610.97      615.93     50.77 o
  22   4  21      611.12      596.46     47.99 o
  17  17  13      611.21      594.28     58.64 o
 -13   7  24      611.75      605.99     28.25 o
  26   8  16      612.45      643.27     57.58 o
 -22  16   2      612.45      586.42     49.35 o
 -10  20  13      612.83      667.49     50.88 o
   9   9  13      612.94      650.02     30.42 o
  -7  13   8      613.02      627.43     30.14 o
 -29  11  10      613.06      547.53     51.02 o
   0   4  23      613.26      657.37     25.72 o
   2  18   4      614.30      586.65     33.12 o
  -9  13  19      614.36      593.06     29.73 o
 -26   8   8      614.41      647.22     37.47 o
  27   5  14      614.49      632.47     51.03 o
   1   5  37      614.52      609.64     49.58 o
  -3   3  30      614.81      698.79     31.79 o
 -11  17   1      615.15      645.47     34.72 o
 -18   8  27      615.18      579.32     39.27 o
  -7   9  38      615.31      602.39     49.55 o
  -8  16  26      615.70      567.28     46.91 o
   8   2  35      615.99      670.00     50.06 o
 -17  11  19      616.04      628.57     32.04 o
 -19   7  22      616.11      663.66     35.74 o
  -6   6  37      616.33      579.55     39.69 o
 -23  17  11      616.72      587.88     51.56 o
  33   5   1      617.51      515.42     61.39 o
 -14  20  11      617.54      648.97     59.16 o
 -29  13   4      617.55      536.02     74.94 o
 -29   9   4      617.63      586.80     53.78 o
  24   4   3      618.18      597.25     31.93 o
 -28  12   9      618.74      492.77     52.87 o
   9  21   4      618.90      580.57     46.63 o
 -10  14  13      619.35      636.14     27.82 o
   7  13  29      619.41      553.06     53.18 o
   0   8  22      619.45      632.84     29.92 o
  -3   1  22      619.50      654.03     26.59 o
  13  15  12      619.85      631.90     36.60 o
 -13  15   7      620.03      682.35     32.95 o
  17   9   1      620.07      660.89     31.47 o
  15   5  24      620.16      614.38     35.59 o
 -17   3  19      620.16      666.30     29.44 o
   7   3  20      620.20      632.32     32.59 o
 -17  21   8      620.48      709.88     74.24 o
 -24  10  19      620.61      676.14     49.29 o
  10   4  33      620.96      618.68     53.26 o
 -14  20   9      621.37      575.88     51.60 o
  -5   5  12      621.60      670.00     60.52 o
  16  18  16      622.34      634.96     48.80 o
 -28   6  18      622.60      695.09     47.69 o
 -32   8   8      622.69      659.65     57.78 o
  24   4   1      622.70      617.12     32.49 o
   0  18   8      622.72      608.03     33.76 o
  18   8   7      622.83      643.25     31.45 o
  23   5  26      623.35      571.11     55.16 o
  23  15   6      623.55      610.51     52.23 o
 -27  11  12      623.74      627.12     49.65 o
 -10  14  24      623.83      609.88     36.22 o
 -15  11   8      623.97      626.39     29.21 o
  28  12   3      624.23      616.77     79.19 o
 -11   1  24      624.41      576.26     26.30 o
  29   9  13      624.74      617.59     66.44 o
 -14  10  32      624.88      579.81     44.23 o
 -23  17   5      625.20      593.45     59.48 o
 -20  18   7      625.35      567.64     58.70 o
 -15  15  23      625.43      648.21     43.38 o
 -20   2  25      625.59      575.13     35.22 o
 -22   8   9      625.98      645.36     32.21 o
   0  22   7      626.11      702.88     51.31 o
  -5   5  34      626.36      627.19     34.29 o
  -4   2   9      626.47      557.25     42.39 o
  -9  23   8      626.48      509.04     52.19 o
 -19  11  24      626.84      532.37     39.02 o
  -8  10  25      627.33      604.79     29.06 o
  16  18   4      627.36      735.82     43.42 o
  -1  13  30      627.37      609.85     40.78 o
  16   8  27      627.58      599.25     43.27 o
  20   4   7      627.81      685.32     29.90 o
 -34   0  14      628.42      748.70     98.02 o
  25  15   3      629.60      621.78     52.92 o
  -7  13  14      630.08      634.31     26.49 o
 -18  18   6      630.40      673.63     50.26 o
 -19  15  11      630.45      609.77     42.15 o
  10   6   3      630.86      841.73    101.15 o
   3  15  11      631.49      676.14     30.45 o
   2  18  20      631.56      616.42     43.85 o
  19  17   9      631.76      556.49     47.42 o
  -5   3  32      632.52      668.48     33.84 o
  11  17   2      632.54      662.34     38.18 o
   1   1   2      632.55      694.63     49.34 o
  23  11  17      632.60      552.50     43.64 o
  -4  12  21      632.62      633.04     27.48 o
  12  16   5      632.62      655.99     32.95 o
 -21  17  11      632.74      632.03     48.24 o
  25   5  21      633.04      573.14     56.22 o
   1  19  17      633.24      610.04     41.78 o
 -22   8  31      633.34      708.76     55.90 o
 -30   6  13      633.44      611.72     45.15 o
 -17   7  31      633.48      683.60     44.50 o
  20   8  14      633.81      692.58     38.29 o
  -2  22   7      633.89      634.82     47.34 o
  23   1   4      634.71      650.09     26.82 o
 -23  11  28      634.93      540.09     51.14 o
 -23   9  28      635.04      765.34     60.48 o
 -18   8  16      635.56      696.48     31.72 o
 -21   5  14      636.03      569.32     27.88 o
 -17   1  25      636.43      643.60     28.98 o
  26   6  21      636.53      580.88     68.50 o
   3  19  21      636.73      643.60     50.62 o
  28   4   2      636.81      588.22     35.56 o
 -21  13  27      636.86      703.47     50.28 o
   4  14   3      636.89      681.82     30.11 o
  -2  16   4      637.10      545.39     28.28 o
  12   4  23      637.55      583.79     32.14 o
  13   1  24      637.68      657.33     32.63 o
   9  17  16      637.86      648.39     37.46 o
 -14   4  15      637.99      645.22     30.93 o
   5  11  12      638.52      658.88     28.14 o
   4  22  11      638.82      594.79     60.27 o
 -17   5  18      639.28      698.13     28.08 o
 -12   8  29      639.39      620.28     32.61 o
   1   9  39      639.64      549.51     54.36 o
  -9   3  39      639.84      642.82     46.04 o
   7  21  12      639.95      583.49     48.40 o
 -11  13  15      639.99      627.69     26.84 o
  11  17  11      640.21      657.38     35.80 o
 -27  15  11      640.35      684.00     59.32 o
 -20  10  18      640.47      651.42     34.67 o
  18   2  28      640.70      643.60     56.15 o
   3  19   8      641.49      635.68     36.23 o
  -2  18  28      641.61      716.08     68.59 o
  11  15  19      641.98      654.39     37.80 o
  -6  18  12      642.04      630.88     43.08 o
  27   3   0      642.35      624.48     37.69 o
  17   5  27      643.09      628.84     43.99 o
  24   6  19      643.21      613.00     45.88 o
  -2  22  13      643.31      551.66     51.12 o
  -4  12  23      643.39      675.22     31.60 o
   6  22   3      643.78      624.42     51.77 o
   6  16  28      644.60      534.56     55.36 o
 -22   6   9      644.88      624.18     30.90 o
 -12  18   8      644.96      670.53     48.96 o
 -18   2   9      645.63      660.36     30.59 o
 -10  22  15      645.65      688.35     51.61 o
  31   7  10      645.83      544.36     68.87 o
 -18  10  28      645.98      692.12     46.81 o
  -3   1  34      646.07      660.49     35.54 o
  -8  22  11      646.08      666.50     49.58 o
 -31   9   5      646.13      664.19     58.67 o
  18   6  22      646.28      701.69     42.23 o
  28   2   8      646.29      750.02     45.66 o
 -16  16  19      646.37      628.33     54.72 o
 -12  16  26      646.74      501.01     50.03 o
  27   5   1      647.27      717.07     43.10 o
 -12  18  16      647.42      639.04     45.54 o
  18   2  34      647.51      597.39     68.39 o
  -7   3  20      647.71      562.45     26.23 o
  -9  15  31      648.19      673.10     59.07 o
 -12   6  29      648.67      651.99     34.03 o
   8   6  37      649.24      653.76     54.50 o
  18  16   0      649.90      714.96     40.79 o
 -16  16  14      649.98      659.10     41.41 o
  12   8  14      650.01      687.69     33.49 o
 -14   6  25      650.92      666.24     29.64 o
   3   5  22      651.11      707.57     29.49 o
 -22  10  15      651.66      643.91     37.63 o
 -27  11  18      651.92      730.01     55.11 o
  11  21   0      652.11      643.68     51.69 o
  28   4  19      652.13      609.54     51.23 o
  -7  15  23      652.56      615.09     35.48 o
   3   1   8      652.67      619.69     29.55 o
  19  19  10      653.04      634.19     49.45 o
 -10  16  26      653.19      623.26     46.12 o
   5  15  24      653.21      712.52     46.44 o
   3  19   9      653.47      620.24     37.53 o
 -31   7   3      653.50      828.12     63.27 o
   5  21  20      653.65      601.28     57.07 o
   7   3   4      653.68      568.39     38.31 o
 -32   8   3      654.30      633.44     60.72 o
  -9  13  31      654.73      690.86     48.04 o
 -11   5  18      655.16      623.88     28.56 o
  24   8   6      655.26      682.54     40.27 o
 -11  17  17      655.27      638.47     40.17 o
  29  13   1      655.30      449.59     77.76 o
 -24  16   4      655.50      639.35     50.99 o
  21  17   6      655.58      628.68     52.43 o
  13   1  18      655.73      669.47     32.08 o
  -1  17  13      655.89      708.76     33.81 o
   8  14  19      656.17      631.65     34.38 o
 -16  12  23      656.17      592.68     33.53 o
 -16  18  17      657.26      631.79     47.11 o
  -1  17  17      657.38      660.29     34.11 o
  16  20  13      657.49      759.79     52.88 o
 -24   4  28      657.76      649.49     49.22 o
 -33   5   4      657.80      565.02     52.34 o
 -21   1  15      658.52      697.07     28.68 o
   2  20   6      658.57      588.84     40.84 o
 -14  12  17      658.58      740.64     30.28 o
  -1   7  27      658.71      672.05     27.68 o
  23   3  14      659.10      528.81     33.54 o
   3  15  29      659.73      601.95     55.23 o
   7  11  33      660.04      696.87     48.31 o
  28   6  19      660.45      682.68     54.98 o
  -3  15  33      660.80      742.43     51.19 o
  32   2   0      660.96      544.05     58.36 o
 -15  15  21      661.10      634.94     41.40 o
   7  21  10      661.56      795.64     48.00 o
 -11  21  10      662.31      599.80     49.60 o
  14   2  21      662.75      590.28     30.28 o
   8  14  31      663.03      727.97     63.86 o
 -13  19  11      663.11      707.30     44.00 o
  11   5  11      663.17      655.11     37.68 o
 -23   7   8      663.35      686.04     32.88 o
   1  15  21      664.24      706.31     33.95 o
  21   5  29      664.35      710.87     56.65 o
  24  16  10      664.71      691.85     55.24 o
  -5  15  17      665.07      691.72     34.16 o
  -8  14  19      665.47      633.71     30.80 o
 -23  15  19      665.90      620.68     51.61 o
  25   9  18      665.92      655.18     58.92 o
 -10   8  30      665.99      749.43     34.19 o
   7   5  24      666.07      678.25     29.10 o
  -9  13  22      666.23      661.81     33.57 o
  -3   3  28      666.38      675.22     29.71 o
  16   8  31      666.38      644.40     60.75 o
   2   2  33      667.96      635.13     37.42 o
   7   9  10      668.08      808.52     30.53 o
  25   7  18      668.26      735.63     63.98 o
 -22   4  26      668.38      680.50     44.64 o
 -16   2  25      668.39      688.42     30.85 o
  28   4   3      668.60      536.84     37.16 o
  28  10   4      668.63      656.02     67.67 o
 -16  14  22      668.82      722.69     39.29 o
 -15  11  22      668.85      647.08     34.97 o
   7  13  10      669.40      727.70     35.90 o
 -25  15  15      669.64      679.05     59.74 o
 -14   6  37      669.65      674.62     52.31 o
 -20   4  18      669.71      752.07     29.34 o
 -26   8   2      670.23      652.91     42.22 o
 -19   3  34      670.29      660.95     47.88 o
 -13  15   6      670.39      687.83     33.28 o
 -12  14  18      670.84      738.99     34.74 o
 -23  11  14      671.48      754.64     45.45 o
   6  22  13      671.63      711.86     56.10 o
  22  10  14      671.63      744.87     45.59 o
  26   6   1      671.71      682.61     44.09 o
   0   0  36      671.72      561.56     59.18 o
  12  16  26      671.85      642.00     58.99 o
 -11  17  25      671.94      841.00     57.64 o
  26   4  21      672.74      667.69     58.18 o
 -15  13  28      673.01      559.48     45.29 o
 -13  11   3      673.09      786.53     36.00 o
 -12  16  28      673.31      612.79     55.00 o
 -13  21  14      673.46      639.31     63.47 o
   4   2  38      673.57      655.86     46.55 o
  24  12  20      673.66      678.58     67.78 o
   3  13  32      673.68      794.59     51.68 o
  29   3   8      673.69      691.46     48.25 o
  10   6  35      674.06      732.46     56.00 o
 -10   2  21      674.06      656.58     26.97 o
   3   3  18      674.13      676.21     27.21 o
 -21  15  23      674.54      709.88     57.07 o
  19   1   2      674.83      711.26     44.74 o
 -12  18   2      675.15      648.39     37.88 o
 -26  10   1      675.44      649.55     46.50 o
 -21   1  35      675.64      587.84     58.14 o
  -3  11  30      675.72      699.91     37.95 o
 -24   6  28      676.15      680.76     50.18 o
   9  11  25      676.29      672.90     37.63 o
 -17   5  31      676.55      630.48     39.04 o
 -27  13   5      676.82      818.82     54.59 o
  28  10  15      676.88      738.07     72.56 o
 -17  11   5      676.89      690.47     31.18 o
 -17   7   4      677.33      797.82     36.60 o
  22  18   4      677.80      663.86     60.54 o
  -8   2  19      678.10      724.86     26.92 o
 -26  12  20      678.17      570.97     47.47 o
   7  23   6      678.53      622.08     53.13 o
 -13   7  12      678.65      731.40     30.69 o
  -1  15  22      678.92      695.88     34.70 o
 -11  17  23      679.13      566.25     44.54 o
  15  19  10      679.56      582.20     48.66 o
  10  14   2      679.57      738.60     31.70 o
   1   7  39      679.66      632.76     49.79 o
  10  22   7      680.23      655.08     52.15 o
   7   1  22      680.86      623.68     26.84 o
   5  15  17      681.30      619.77     30.63 o
   3   3  23      681.57      764.74     30.21 o
  -3  15  29      682.04      676.80     47.51 o
 -23  11  17      682.43      725.06     39.02 o
  33   5   3      682.69      785.94     76.60 o
  -8   4  37      682.81      711.26     41.47 o
 -23  13  15      683.50      666.76     45.75 o
   2  12  11      683.59      742.30     27.52 o
  -3  11  29      683.72      644.85     36.22 o
  16   2   7      683.75      673.63     43.42 o
   3   3  28      684.10      675.02     29.64 o
 -29  13  10      684.17      615.14     55.86 o
  -3  13   9      684.18      666.37     29.78 o
 -29  11  13      685.65      699.31     52.83 o
  21   5   0      685.74      668.75     36.62 o
 -14  20   3      686.00      740.45     49.62 o
  -6  10  35      686.39      678.52     45.60 o
 -11   9  38      686.42      570.08     51.93 o
   2   6  11      686.43      711.92     60.51 o
  17   9  10      686.61      674.82     33.36 o
  15   9  18      686.77      654.72     29.08 o
   3  21   2      686.87      648.66     48.56 o
  18   6  28      687.31      583.94     49.71 o
  23   7  27      687.77      639.85     63.53 o
   2  24   3      688.41      711.53     60.10 o
  21   9   0      688.78      631.32     35.14 o
  -9  11  33      689.03      696.34     46.67 o
  13  13   5      689.32      716.74     31.10 o
 -22   4  31      689.82      701.69     51.72 o
   8  14   4      689.94      658.72     30.19 o
  -8  12  36      690.18      662.47     48.97 o
   5  19  15      690.23      770.88     47.48 o
  10  14  24      690.27      811.02     57.60 o
  17   5  16      690.62      680.30     37.90 o
 -18   6  28      690.71      738.80     39.62 o
  -2   0  42      690.92      549.81     86.89 o
 -18  10   4      691.06      705.45     32.19 o
 -26   6   5      691.10      696.87     38.49 o
 -16   4  35      691.43      697.47     43.46 o
  23   9  22      692.00      628.31     61.38 o
 -26   6  29      692.27      763.62     53.08 o
 -27   3  16      692.54      711.53     40.93 o
  -5  13   6      692.66      773.66     28.52 o
  19  13   1      693.07      695.22     36.60 o
  17  17   4      693.20      680.04     43.20 o
  12   6  23      693.46      706.58     30.64 o
  20  14  20      693.54      551.69     54.29 o
   4  20   9      693.68      779.27     42.84 o
 -14  18   4      693.77      606.19     39.48 o
 -22  12  24      693.88      709.42     48.63 o
   5   3   6      694.32      858.43     49.71 o
   6   2  29      694.56      676.93     33.02 o
 -25   9  26      694.59      795.18     59.89 o
 -28  14   2      694.82      735.36     77.51 o
 -11   3  40      694.88      674.95     51.28 o
  10   2  23      695.00      648.08     28.71 o
  -4   8  39      695.47      707.30     47.68 o
 -18  10  30      695.58      733.71     52.64 o
  19   3  24      696.67      659.34     45.16 o
 -11  15   3      697.39      802.71     30.26 o
  33   7   0      697.46      613.90     66.91 o
  24  12  15      697.55      760.32     58.77 o
   4  16  23      697.75      702.15     53.16 o
  14   6  27      698.78      704.60     39.17 o
  18   8  28      698.86      603.13     57.61 o
 -18  12  28      699.42      682.28     49.15 o
 -16  10  35      699.54      670.86     52.18 o
  -5   3  29      699.56      721.76     30.02 o
  15   3  28      700.19      779.27     46.51 o
   6  16  18      700.31      698.85     38.49 o
  16  12  27      700.36      756.29     53.36 o
  19   9  16      700.47      701.82     37.95 o
 -28   4  19      700.54      701.49     48.92 o
  -8  12  34      700.85      693.50     48.59 o
   9  19   2      701.20      673.76     40.83 o
   0  10  13      701.44      694.16     26.73 o
  30  10   6      701.44      693.11     59.10 o
  20  10  22      702.02      753.45     56.66 o
 -18  10  31      702.02      760.58     46.74 o
  -9  21   4      702.17      704.99     54.05 o
  15  13  23      702.57      701.69     49.12 o
 -25  11  23      702.70      673.17     48.34 o
  10   6  29      703.05      632.75     38.06 o
 -10   2   5      703.25      628.37     37.96 o
 -29   3  15      703.27      680.63     47.44 o
  14  16  12      703.50      712.12     41.20 o
 -23  15  11      704.26      766.79     50.28 o
 -13   7   9      704.32      859.09     32.19 o
 -25   7  10      704.45      658.41     35.18 o
 -20   4   9      705.86      726.58     32.11 o
  19   1  16      706.27      643.17     33.57 o
   8   6  33      707.49      717.60     43.92 o
  15   5  33      707.50      772.60     64.53 o
   5  17  11      707.98      624.38     35.13 o
   1  17   3      708.26      792.21     32.76 o
  13  17  15      708.52      736.82     42.20 o
  30   2   8      708.72      627.16     52.35 o
 -12  16   4      708.95      700.30     32.26 o
  -8  16   2      708.97      712.25     31.65 o
 -21   9  27      709.04      731.07     50.39 o
  10  18  23      709.18      819.08     61.71 o
   3  23   6      709.28      647.05     52.91 o
  -5   9   3      710.54      876.65     50.10 o
   4  20   4      710.63      786.07     41.68 o
  10  22   1      710.88      824.96     58.96 o
  19   5  16      710.98      678.32     32.54 o
   6   8  30      711.04      770.75     40.07 o
  23   1  29      711.18      529.84     66.23 o
  17   7  30      711.68      763.95     55.68 o
  24  10  15      712.15      688.82     52.50 o
  -4  16  24      712.18      802.11     45.88 o
 -29   5  22      712.27      696.61     51.80 o
   1  17  17      712.78      661.95     34.86 o
 -16   6  35      713.69      712.12     50.20 o
  12  18   5      713.93      784.22     38.91 o
  23  13   6      714.14      737.48     48.74 o
   1  13  28      714.20      707.90     37.47 o
   8  22  15      714.79      842.78     57.63 o
  14  18  18      714.79      648.25     67.08 o
  26  10  18      715.65      709.09     57.48 o
 -17  17  10      715.74      741.44     44.98 o
 -29   7  20      716.20      648.27     54.17 o
  15  19   7      716.21      717.14     50.95 o
 -21  15  17      716.36      679.97     49.01 o
  12  20  12      717.11      758.87     57.88 o
  16  14  21      717.36      806.27     48.67 o
  28   4  15      717.44      614.00     48.24 o
 -14   4  37      717.61      803.50     50.51 o
  -3   3  41      717.73      859.82     49.78 o
  18  18   7      718.30      698.06     48.58 o
  17  13  19      718.32      708.49     39.78 o
  27   7   7      719.06      629.02     45.82 o
 -26  10   5      719.11      720.18     42.49 o
 -15   7  26      719.48      735.82     33.86 o
 -24  10  26      719.50      763.82     56.30 o
  -6   8  11      719.60      704.33     39.24 o
 -24   8   7      719.75      784.68     35.86 o
   9   7  33      719.77      690.20     51.95 o
  10  16   8      719.94      772.40     35.40 o
  -3  11  24      720.01      724.01     31.03 o
 -10   4  11      720.50     1030.55     62.07 o
  11  11  14      721.06      723.74     32.32 o
  21   1   4      721.21      698.98     29.16 o
  -2   4   5      721.45     1024.34     41.35 o
  16  16  14      721.80      756.69     42.52 o
   3  11  32      721.83      712.91     39.77 o
  23   9  15      721.86      787.98     48.96 o
 -17  17   1      721.86      651.04     42.12 o
  13  13  30      722.09      723.02     64.49 o
 -17  17  15      722.11      741.90     47.98 o
 -19  13  28      722.16      698.13     54.48 o
  12   6  27      722.39      749.10     39.13 o
 -21  13  26      722.55      695.02     51.46 o
  16  16   4      722.66      675.88     39.67 o
 -21   7  26      723.46      708.16     45.29 o
 -14   4   3      723.52      875.60     44.61 o
   6   2  27      723.84      757.15     32.16 o
  29   9   6      724.51      788.18     54.69 o
 -22  14  14      724.51      681.95     49.42 o
   3  11  34      725.15      794.59     46.02 o
  23   1  21      725.33      800.92     53.99 o
 -22   8  26      725.49      679.05     54.85 o
  16  14   6      726.08      773.85     38.71 o
  27  11  10      726.23      779.66     73.43 o
 -19  11  22      726.32      723.21     36.17 o
  13   9  20      726.43      727.57     32.25 o
 -24   4  21      726.91      714.96     34.15 o
 -16  16  17      727.33      704.13     43.73 o
  15   3  35      727.98      776.56     70.32 o
  31   9   9      728.19      774.12     74.00 o
  -4   2  29      728.47      760.91     29.67 o
 -14   2  37      728.95      759.53     45.58 o
   8  10  10      729.09      772.14     31.55 o
 -16  18   2      729.27      789.50     47.87 o
  12  10  11      729.89      681.22     37.96 o
  27  13   5      729.91      647.53     62.43 o
 -16   0   2      730.05      868.66     51.88 o
 -16  16  23      730.27      676.34     51.76 o
  -8  18  20      730.59      783.30     42.50 o
  -2  22   9      730.78      689.67     51.06 o
   7  17  18      731.51      685.12     41.97 o
 -23   1  10      731.61      632.89     28.78 o
   4  18  24      731.71      741.24     57.70 o
 -14   4  27      732.61      765.40     33.65 o
  12   4  31      732.63      720.24     54.58 o
 -10   6  27      732.92      674.75     27.82 o
   7  17  25      733.14      799.07     65.45 o
  20  16  12      733.18      644.28     63.29 o
  14  16   8      733.36      683.27     41.36 o
   3  15  17      733.37      674.82     32.68 o
  29  11   7      733.40      584.85     71.64 o
 -18   0  36      733.53      643.23     61.73 o
  -4  18  28      733.57      687.50     58.49 o
  10  16  16      733.70      784.81     38.70 o
   2   8  17      734.28      792.21     31.41 o
 -18   6  16      734.60      752.33     33.45 o
 -26  14   6      734.65      746.52     58.66 o
  21   3  10      734.79      730.01     32.18 o
  18   8  27      735.02      647.95     52.33 o
  14  14   0      735.06      722.09     32.92 o
 -20   4  13      735.26      749.16     28.19 o
   7  19  19      735.67      739.52     49.69 o
  15  17  22      735.72      634.40     57.34 o
 -18   8  19      735.97      717.34     29.82 o
 -27   1   7      736.18      702.48     39.17 o
  -8  18  19      736.61      872.29     42.71 o
  -2  12  36      736.98      716.08     49.72 o
  -8  12  11      737.32      858.17     29.84 o
  -4  18   4      737.55      847.40     39.88 o
  24   2  11      737.60      820.60     38.89 o
 -26  10  21      737.71      688.55     52.77 o
 -13   7  36      738.32      708.23     49.52 o
  -8   6  39      738.43      720.24     45.28 o
 -25  15  13      739.13      769.36     55.81 o
 -20   6  31      739.26      674.95     52.52 o
  20  16  14      739.30      785.67     57.30 o
  28  14   6      739.96      739.92     60.66 o
 -20  18   8      740.37      773.85     53.61 o
  13   1   2      740.39      824.96     58.54 o
 -12  18  10      740.40      767.19     40.61 o
 -21   9  30      740.49      708.49     50.69 o
   2   2  27      740.81      724.27     28.20 o
   3  23   2      741.11      710.87     53.63 o
  21  11   6      741.34      731.67     40.78 o
 -19   7  28      741.65      756.36     42.52 o
  -6  12  25      741.82      744.21     33.32 o
  17   5  30      741.98      733.91     53.94 o
 -12   6  37      742.01      637.56     45.52 o
   2   2  11      742.09      679.64     37.97 o
  23  15   0      742.46      676.01     46.76 o
  11   7  32      742.56      782.57     50.60 o
  -6   2  25      742.80      721.56     28.74 o
  26  14   5      743.24      750.55     54.26 o
  24  16   4      743.44      769.30     56.50 o
  -3   7  36      743.71      869.98     46.03 o
   4  18   6      744.20      719.91     37.19 o
  29   9  12      744.30      695.68     66.07 o
  -4   2  21      744.40      699.31     27.54 o
  -6  16  24      745.39      819.08     43.15 o
  18   8  11      745.81      769.76     34.52 o
  10  18  20      745.89      720.05     62.29 o
   4  12  32      746.01      632.06     45.29 o
  20   4  15      746.22      751.67     34.19 o
 -30  10  17      746.32      707.83     64.73 o
  -4  20  23      746.68      768.97     70.62 o
  29   7  16      747.10      611.13     59.22 o
  15  15   4      747.59      689.15     35.65 o
 -14  18   5      747.88      729.95     44.65 o
  20   6  25      747.90      761.64     53.29 o
  21   9  28      748.03      581.63     68.40 o
  24   8  12      748.09      740.05     44.30 o
   2  16   8      748.70      754.44     29.47 o
  -9  15  13      748.74      729.29     29.68 o
  11  19  22      748.89      864.50     61.85 o
 -28   6   5      748.91      775.70     46.38 o
  -2  20   7      749.23      752.07     39.47 o
   7  13  27      749.43      758.60     50.49 o
   6  20   3      749.47      760.98     42.31 o
  21  11  20      749.66      804.49     52.55 o
 -17   3  37      750.43      803.37     51.19 o
  24   8   7      750.70      671.72     42.46 o
 -23  17   6      750.86      606.27     56.45 o
   2  18  25      751.07      766.26     59.31 o
  13  19   7      751.29      704.27     46.25 o
 -27   3  20      751.41      753.85     44.43 o
  14  10   9      751.53      780.85     39.79 o
 -17   5  37      751.53      761.18     51.85 o
  -7  17  14      751.55      733.84     37.72 o
 -28  12   2      751.64      686.18     53.60 o
  -1   7  30      751.80      784.09     34.92 o
  -5  15  33      751.97      654.39     54.87 o
  18  12  24      752.07      686.77     53.05 o
  -1   7  40      753.14      689.21     51.47 o
   1   5  28      753.32      745.66     29.27 o
  29   1  17      753.49      699.25     60.60 o
  24  12   4      753.64      737.01     48.26 o
   3  23  12      753.95      794.78     56.26 o
  28   6  21      754.27      733.58     72.15 o
  -6  16  16      754.33      754.91     32.84 o
  -8  10  28      754.47      787.39     34.71 o
  10   0  34      754.55      827.20     73.53 o
  28   2   3      755.16      741.30     41.04 o
  10  18  19      755.17      795.44     54.34 o
  10  16   5      755.42      728.89     33.60 o
   7   9  24      755.84      662.61     37.91 o
 -27  11  10      755.93      790.10     49.57 o
  17   5  26      756.21      777.49     42.03 o
 -27   7  26      756.25      673.63     58.58 o
  22  14  12      756.76      778.81     52.86 o
  -4  12  33      756.78      765.47     44.42 o
  19   7  26      757.61      755.63     53.57 o
 -15   5  23      757.75      769.03     29.46 o
   7  17   1      758.31      735.36     34.88 o
  -5   7  40      758.37      827.53     48.99 o
  31  11   2      758.65      748.83     63.54 o
  17   9  21      758.69      772.20     40.34 o
 -19  19  10      758.70      806.21     58.43 o
   2  18  24      758.71      752.86     52.96 o
  18  10  28      758.88      788.11     51.55 o
   0  18  14      759.23      783.63     40.87 o
  29   3  16      760.14      881.67     64.43 o
  31   7   8      761.19      661.02     63.94 o
   6  14  29      761.21      800.79     60.50 o
 -18   8  31      761.26      789.17     45.35 o
  10   4  27      761.34      745.07     33.18 o
 -25  13  14      761.95      653.55     51.64 o
  25   9   8      762.12      811.22     46.35 o
  24  12   0      762.51      822.05     49.13 o
 -12   0  32      763.20      767.45     57.66 o
 -14  16   8      763.36      716.68     43.65 o
   9  15  11      764.64      829.31     32.00 o
  -6   8  37      765.05      771.41     47.82 o
  21   5  16      765.34      795.51     37.82 o
  16  10   7      765.51      789.57     34.31 o
   7  17  16      765.59      754.38     39.54 o
   3  19  13      766.16      681.69     39.73 o
  -3   5  28      767.48      813.07     29.92 o
   5   9  15      767.94      904.38     39.18 o
 -30   8   7      767.99      766.59     56.16 o
  22   8  23      768.08      810.50     57.95 o
   9  15  23      768.63      867.67     52.76 o
   8   4   5      768.66      805.94     59.67 o
  20   4  28      768.84      774.58     57.04 o
 -21   7  33      769.06      811.35     60.82 o
 -19  19  12      769.19      817.16     70.17 o
   5  11   3      770.13      844.56     33.48 o
   0  18  26      770.16      742.89     62.59 o
  24   4  23      770.22      729.82     66.34 o
   9   9  36      770.47      746.98     57.97 o
 -18   4  36      770.51      671.91     51.77 o
  -4  16  14      770.56      796.76     34.44 o
 -20   4  36      770.92      699.38     61.64 o
   7   1   6      771.31      893.69     36.35 o
  13  15  15      772.03      736.95     38.19 o
  26  14   2      772.24      638.85     55.21 o
 -11  15   4      772.36      815.12     31.47 o
  -9  21   8      772.43      681.29     44.36 o
 -31   7  16      772.52      718.39     52.66 o
  18  18   6      772.89      797.75     48.88 o
 -19   1   2      773.02      683.86     34.03 o
   1  11  19      773.06      811.82     29.31 o
 -27  11   5      773.46      790.16     46.98 o
 -14   6  26      773.47      821.72     35.44 o
 -12  12  33      774.10      774.91     48.29 o
  32   8   5      774.24      677.53     73.78 o
  13  19   1      774.25      825.29     46.88 o
   2  20  18      774.27      843.90     50.81 o
  -9  11  36      774.37      759.59     51.10 o
   4  22  15      774.52      786.40     54.42 o
  25  15   7      774.54      822.84     57.79 o
 -23  15   2      775.53      714.50     47.40 o
  21   1  29      775.55      845.49     58.11 o
  -1  17  25      775.75      786.46     50.73 o
  23  11  22      775.82      851.50     65.23 o
 -28   8  24      775.99      785.08     63.27 o
  27   9  10      776.26      824.16     58.96 o
  -4   0  32      776.57      786.46     42.84 o
  23  15   5      776.58      724.60     53.06 o
 -22  14   9      776.58      794.12     48.34 o
  11   9  26      776.78      754.77     46.40 o
  10   6  15      777.11     1042.37     36.70 o
  24  14   4      777.37      776.36     56.49 o
 -27   7  13      777.65      780.65     49.71 o
  -9   9  10      778.47      833.14     31.12 o
  14  16   6      778.57      725.79     40.44 o
  13  15  19      778.81      758.27     39.40 o
  -4  18  24      779.21      776.10     56.62 o
 -26   6   7      779.85      752.46     40.56 o
  20   8   3      780.10      759.86     32.03 o
 -28   6  24      780.50      786.73     48.89 o
 -29   9  14      782.28      795.25     54.41 o
  11   1  16      782.36      714.50     39.30 o
  14   8  29      782.36      745.40     48.46 o
   1   9  37      782.38      791.61     54.07 o
  -6   6   7      782.52     1011.60     58.76 o
  18   2  15      782.67      723.21     32.25 o
 -25  15  10      782.83      801.45     55.70 o
  -5  21  14      783.16      723.54     54.71 o
 -22  16  11      783.18      737.15     48.87 o
  -6   8  31      783.90      791.02     41.07 o
   3   9  20      784.07      746.39     30.75 o
  23  13  17      784.21      844.17     61.40 o
  -9  19   9      784.36      790.43     42.43 o
 -31   9   8      784.56      742.76     55.64 o
 -25  15   4      784.72      722.36     49.17 o
 -15  15   8      784.73      780.46     36.81 o
  15  11  29      785.76      743.95     53.79 o
 -32   2  14      785.77      937.19     59.85 o
  13   1  35      785.81      789.24     63.33 o
 -12   6  27      785.83      768.97     33.91 o
 -14  16  28      785.99      696.67     61.50 o
  30   0   2      786.31      861.07     95.13 o
 -20   0  36      786.74      876.26     84.78 o
  18  16  12      786.80      780.32     47.87 o
  -9   9  33      787.10      696.87     45.71 o
  20   4  27      787.13      757.81     61.73 o
  -4  16  28      787.24      768.11     60.34 o
  24   0  24      787.58      803.56    107.16 o
  -2   8  21      787.63      690.14     29.70 o
   9  21   7      787.94      880.08     58.61 o
  23   7  20      788.65      711.26     45.63 o
  26  16   5      788.98      842.85     56.95 o
  32   8   8      789.20      704.60     70.49 o
  -8  14  26      789.34      737.15     44.24 o
 -18   8  25      789.56      771.48     35.87 o
 -27   7  27      790.69      698.98     54.13 o
 -31   5  16      790.80      764.54     48.30 o
 -25  15   7      790.87      772.14     65.98 o
 -23   9   2      791.54      813.07     35.51 o
  15  21  10      792.44      821.13     60.40 o
  -5   7   3      792.59      952.18     48.08 o
 -23  13   9      792.80      798.74     45.21 o
 -29   3  22      792.89      859.55     56.32 o
  23   1  15      793.15      796.83     37.89 o
  -7  11  14      793.85      829.25     30.05 o
   9   1   6      793.93      816.77     49.88 o
  21  17  12      793.95      734.24     54.42 o
 -19  13  21      794.51      768.90     37.16 o
 -19   1  14      794.55      847.54     30.51 o
   8   2  13      794.57      848.79     47.27 o
 -24  10   3      794.73      885.63     40.81 o
  -1  15  31      795.52      799.73     52.35 o
 -30   4  24      796.23      858.30     52.98 o
  32   6   0      796.28      809.24     67.08 o
  14  16   4      796.31      788.38     38.03 o
  25   5   6      796.60      813.14     39.30 o
  14   6   6      796.86      894.21     39.99 o
  20  14  14      797.19      791.75     46.91 o
 -15   7   8      797.26      851.10     33.74 o
   7  17   4      798.05      822.12     37.20 o
  17  15   4      798.79      813.07     43.50 o
  11  11  34      799.27      724.93     56.56 o
  -9  19  17      799.44      805.02     44.93 o
 -31   5  17      799.54      824.96     50.76 o
  -7  15  28      799.95      816.70     49.13 o
  33   1   3      800.36      897.38     69.07 o
  23  17   4      800.67      743.62     62.72 o
  23  11  21      801.21      733.38     56.55 o
 -30   2  18      801.38      798.88     57.48 o
   4  16   2      801.77      831.03     33.35 o
  16  16  15      801.86      783.63     43.04 o
   5   1  10      801.89      892.23     39.05 o
  23   1   0      802.36      844.96     35.50 o
  13   9  30      803.11      705.59     51.17 o
 -13   9  20      803.47      815.12     29.99 o
  20   0  14      803.54      850.97     40.42 o
 -15  13  25      803.73      750.09     46.27 o
 -22  12  18      803.73      784.15     40.40 o
  -8   6  35      803.75      843.44     48.02 o
  20   8   8      804.59      752.73     34.73 o
 -23   3  24      804.74      831.76     40.10 o
 -13   5  14      804.86      853.81     29.70 o
 -16  10  17      804.97      809.18     32.95 o
  -6   2   8      806.48     1086.54     47.87 o
   5   5  34      806.59      788.58     41.68 o
 -12  22   1      806.71      843.64     60.98 o
  13  11  11      806.76      810.36     33.15 o
  -4   8  26      806.98      823.37     32.61 o
 -23   5  24      806.98      777.62     38.98 o
 -14  10  20      807.24      805.68     31.47 o
  14  18   4      807.99      775.50     42.64 o
 -16  16  10      808.11      828.19     43.62 o
  15  17  19      808.33      842.52     68.54 o
 -17  11   8      808.39      835.52     33.88 o
 -14   2  33      808.43      821.52     39.83 o
  24   8  19      808.52      761.05     50.90 o
  12   4  25      808.60      794.98     36.87 o
  13   1  29      808.85      970.07     47.66 o
 -17  11  13      809.58      921.35     39.85 o
  10   2  25      809.82      747.77     30.89 o
 -11  11  32      810.32      855.26     49.51 o
 -19  17  10      810.85      753.19     48.65 o
   5  11  23      810.87      810.89     31.54 o
  -1   1   7      811.03     1040.12     37.98 o
 -22   6  27      811.04      770.55     46.93 o
 -19  13  15      811.17      834.13     43.82 o
 -28  10  15      811.54      804.95     55.49 o
 -27   9  12      811.85      924.52     48.57 o
  26   4  24      811.91      758.27     67.04 o
 -21  13   3      812.06      731.53     39.28 o
 -11  21   6      812.07      772.86     73.58 o
   5   5  36      812.35      789.83     47.12 o
 -30   4  13      812.66      857.11     47.33 o
  22  12   0      812.77      844.43     39.41 o
 -17   3  31      813.11      826.41     39.42 o
 -31  11   8      813.70      762.83     64.48 o
  15   3   4      814.25      864.70     38.19 o
 -31   9  16      814.35      824.43     59.71 o
 -17   7  30      814.36      839.15     47.55 o
 -13  17  24      814.53      797.36     51.74 o
  33   7   3      814.96      804.55     71.58 o
  10   6   5      815.17      745.86     75.88 o
  23  15   7      815.62      838.89     54.56 o
  10  18   6      815.72      878.76     42.37 o
 -15  11  14      816.03      874.41     35.96 o
  -5  21  12      816.13      848.06     55.51 o
   6  16  15      816.24      834.00     37.53 o
  -2  14  21      816.60      822.31     31.87 o
 -14   2  19      816.76      799.60     28.78 o
   3  15  23      816.89      753.32     47.83 o
 -15  21  12      817.47      740.78     82.59 o
  26   2  24      817.54      831.56     70.42 o
 -27  11  21      817.96      807.99     52.28 o
  20  18   0      818.01      817.63     50.77 o
   1  19  11      818.18      824.76     44.10 o
  15   5  35      818.65      777.35     69.56 o
 -19   9  21      818.99      823.77     41.12 o
  -4   6  17      819.31      900.49     31.77 o
 -18   6  36      819.61      849.65     60.16 o
 -14   6  32      819.70      838.62     44.63 o
   5  15  30      820.40      785.28     55.04 o
  27   9   7      820.72      838.29     54.16 o
 -32   8   7      820.85      767.98     61.44 o
  33   1   7      821.55      719.12     66.99 o
  -3  23  10      821.68      917.78     60.14 o
  26   4   9      822.18      858.63     45.63 o
   9  19  17      822.21      837.70     51.57 o
  20  12  25      822.74      829.58     57.99 o
  16   8  12      822.92      923.46     37.75 o
  23   7  26      823.00      867.61     76.90 o
 -27   5  18      823.04      796.90     48.61 o
 -18  16  18      823.32      857.77     46.45 o
  11   1  12      823.34      933.30     51.41 o
  -4  14  20      823.54      853.21     32.73 o
 -25   7  26      823.58      873.28     52.96 o
  12   2  15      823.61      827.20     40.37 o
  -6  18   6      823.66      839.22     36.51 o
  12  20   3      824.34      791.15     58.52 o
 -19  13  24      825.05      812.68     47.23 o
 -18  12  24      825.12      893.22     49.34 o
  -9   1  39      825.54      849.19     49.65 o
 -28   6  17      825.69      813.34     48.86 o
  30   4   1      826.07      774.45     48.90 o
  16  18   2      826.15      790.56     44.87 o
 -11  17  15      826.51      867.54     38.05 o
   3  15  33      827.23      803.04     58.03 o
  -7   3  32      827.30      984.86     38.47 o
  -7  17  22      827.94      831.43     42.13 o
  14  16  18      828.03      799.93     43.10 o
 -15   5  31      828.35      926.37     38.97 o
 -32   2   8      829.03      868.93     60.20 o
 -29   7  16      829.43      818.68     53.36 o
 -26   6  11      829.74      838.62     45.51 o
   6  18   8      830.45      893.09     41.14 o
  24  10   1      830.63      717.80     47.94 o
  18  10  22      830.86      763.09     47.28 o
  11  19  20      831.09      947.89     55.14 o
  26   8  12      831.23      844.30     56.74 o
  -2  24   3      831.36      795.91     67.87 o
 -15  19  16      831.92      873.81     52.14 o
 -27   5  25      832.97      892.89     54.24 o
   8  10  25      833.66      808.85     41.33 o
  13   1  16      833.77      883.12     42.37 o
  33   1   9      834.55      802.38     63.79 o
  -1  15  19      834.89      783.10     34.58 o
 -17  19  10      835.01      908.14     58.17 o
  -4  14   3      835.23      888.14     35.28 o
 -17   1  31      835.73      859.88     44.28 o
 -12   2  12      835.77      874.67     41.36 o
   4  10   3      836.16      980.97     45.29 o
 -17   9   2      836.42      891.04     38.51 o
  16  16  19      836.83      853.81     45.98 o
 -19  13  11      837.51      938.71     44.30 o
 -25  13  21      837.56      723.02     53.07 o
   9   5  26      838.05      772.53     32.43 o
  25   5  13      838.21      889.72     45.82 o
  18  12  16      838.55      795.38     37.62 o
  27   3  18      838.58      807.92     50.44 o
 -20  10  25      838.58      941.02     48.42 o
 -19   9   4      839.38      786.93     30.80 o
 -25  17   4      840.11      738.33     54.42 o
 -16   6  11      840.51      850.84     32.73 o
   0   2  33      840.64      823.90     35.30 o
 -14  12  11      841.07      785.34     33.84 o
   9  21  14      841.10      858.43     54.61 o
  -6   6  39      841.11      871.70     48.68 o
  18   6  17      841.15      797.09     32.42 o
 -16   8   5      841.42      860.21     38.86 o
   8  14  26      841.78      757.61     52.20 o
   2   4  31      841.86      891.11     38.51 o
   2   8   5      842.00     1021.31     55.35 o
   2  22  13      842.00      757.55     52.47 o
 -11   7  39      842.07      782.04     49.17 o
 -23  13  21      842.13      776.23     45.22 o
  31   9  10      842.25      855.13     69.83 o
   1   9  31      842.55      892.50     40.54 o
   3  13  29      842.73      874.27     41.70 o
 -26   6   2      843.11      803.70     37.61 o
 -30   8   1      843.50      874.54     66.49 o
 -19   5  34      844.14      775.24     52.79 o
  13  17  24      844.75      785.94     62.86 o
  -9  15  15      844.99      876.32     33.87 o
 -25   5   4      845.00      729.55     35.02 o
  16   6  25      845.27      814.19     41.26 o
  16  18  15      846.28      883.45     51.05 o
   4  10  20      846.82      913.43     35.13 o
 -29   3   1      846.95      866.48     50.99 o
  -2  10   9      847.64      949.54     34.72 o
   4   4   9      847.79      991.40     46.50 o
  -6   2  20      847.91      994.70     31.21 o
  -1  19  16      848.34      753.19     45.65 o
  23   9  17      848.55      769.76     51.77 o
   6  22   7      849.36      884.84     54.31 o
 -11   5  40      849.63      745.13     50.98 o
  27   5   0      849.69      850.04     38.87 o
 -11  13  18      850.13      872.76     31.65 o
  19  17  17      850.68      725.13     51.15 o
   6   4  37      851.09      869.32     54.74 o
  -4   8  27      851.11      825.15     34.16 o
  18  20   1      851.14      958.39     59.83 o
  -8  22   1      851.46      839.22     71.37 o
  21   9  24      851.55      917.98     60.35 o
  26   8  21      851.58      783.43     63.34 o
  -1  15   9      851.91      869.92     29.36 o
  30   6   5      852.49      707.30     58.59 o
 -10  16  20      852.53      792.80     39.31 o
  -4  18  23      852.61      734.64     50.31 o
  -5  13  11      852.77      885.30     30.03 o
   7   3  38      853.08      904.45     53.20 o
 -14   4  19      853.18      936.47     32.17 o
 -27   3  12      853.41      884.11     45.34 o
  11  19  15      853.62      869.26     49.22 o
 -25  11  19      853.65      893.55     49.95 o
  -5   5  41      854.46      783.69     47.87 o
 -16  20  13      854.95      849.05     59.88 o
  17   3  12      855.03      881.67     39.73 o
  -7   5  36      855.17      899.10     39.72 o
   1  13  31      856.29      844.43     43.14 o
 -25  15   9      856.80      820.60     56.16 o
  20  16   2      856.82      938.71     50.66 o
  -1   3   1      857.21      821.98     31.60 o
  16   6  12      857.52     1034.18     42.76 o
 -28   8   9      858.15      863.12     46.92 o
 -13  19  20      858.45      941.62     61.41 o
 -20  10  32      858.54      845.62     52.78 o
  -5   3  16      858.56      945.25     60.04 o
   5   9  36      859.07      890.38     63.73 o
   5   7  32      859.25      823.11     42.61 o
   5  15  31      859.48      875.73     60.60 o
  -6  16  31      860.71      845.49     52.51 o
 -26   2   9      860.72      837.96     37.25 o
   9  15  13      861.32      874.21     34.61 o
 -18  10  15      861.33      817.63     33.82 o
 -32   6   1      861.44      832.55     77.19 o
  21   7  23      861.48      930.92     51.14 o
  -1   1  20      861.86      868.07     30.24 o
   9  23   8      862.13      894.41     60.78 o
 -23  15   9      862.43      906.43     54.22 o
 -14   6  38      862.45      751.41     62.30 o
 -30  12   7      862.62      917.65     71.92 o
  -7  11   5      862.92      841.00     31.12 o
  26  12   5      863.44      891.44     59.69 o
 -27  11   1      863.65      839.35     53.27 o
  -4  16   8      863.67      848.92     34.15 o
   7   3  16      863.78      953.44     41.05 o
   7  13   4      864.78      909.73     36.68 o
  -4  14  34      864.80      877.97     58.00 o
   8  10  31      864.99      867.74     46.37 o
   3   5  14      865.23      909.13     52.32 o
  11   1  20      865.38      865.49     34.14 o
  11   5  30      866.16      875.60     44.40 o
  19  11  26      866.29      692.12     66.84 o
  16  10  27      866.51      891.37     49.55 o
  23  11  15      866.59      872.29     49.22 o
   4   6  38      866.79      894.68     52.94 o
 -23  13   1      866.89      822.78     40.85 o
   0  16  18      867.02      885.76     34.67 o
 -19  17  22      867.26      788.05     59.42 o
  26  16   2      867.99      796.50     57.35 o
 -24  12  22      869.02      724.20     45.61 o
  18  18   8      869.38      871.04     51.47 o
 -13  13  30      869.51      907.02     49.47 o
  23   3  15      869.60      910.26     39.04 o
  -7  19   1      869.91      866.48     44.27 o
 -24   8  19      870.33      855.66     43.40 o
  -2  18  10      870.35      894.81     39.59 o
 -27  15   3      870.42      799.47     59.68 o
  -8   0  42      870.48      755.90     70.92 o
 -25   7  20      870.94      830.24     43.96 o
  10   8  34      871.08      950.07     58.95 o
  -5   7   6      871.10      946.24     54.66 o
 -28  14   6      871.24      897.98     68.04 o
  10  14   8      871.56      849.38     34.21 o
 -12  18  14      871.77      955.02     44.22 o
 -19  15  18      872.04      879.42     45.08 o
  26  12  12      872.23      850.37     72.04 o
 -12  12  27      872.69      934.22     42.07 o
  22  12   8      872.95      756.95     49.81 o
  14   4  15      873.84      874.87     38.59 o
   3  17   1      874.08      880.81     34.67 o
 -22  16  17      874.53      924.19     56.86 o
  -6  12  28      874.55      873.48     40.82 o
 -33   7   3      875.15      912.96     73.24 o
  27  13  11      875.35      880.22     87.82 o
 -12  14  24      875.43      793.73     44.80 o
 -12   8  35      875.46      965.32     54.04 o
 -27  11  20      875.60      842.45     55.99 o
  12   8  34      875.92      861.66     60.62 o
  14   8  12      875.99      907.35     37.22 o
  -6   6  31      876.14      859.95     33.87 o
 -15  11   5      876.18      926.70     34.72 o
 -23  15  21      877.28      852.22     68.52 o
  15   5  32      878.03      877.71     55.82 o
  33   3   7      878.65      900.16     62.90 o
  -4  18  17      879.79      980.57     42.18 o
   3   1  26      880.58      911.51     32.51 o
  -1  17  15      880.87      956.14     38.42 o
 -11   1  18      881.26      918.91     29.35 o
  21   9   5      881.62      822.84     36.32 o
   2   6   8      881.80     1073.80     58.30 o
  22  14   2      881.95      785.08     44.54 o
  -3  13  33      882.00      897.58     48.59 o
   5  15  18      882.13      869.12     39.54 o
 -29   7   2      882.45      827.66     56.49 o
 -19   1  22      883.13      834.40     33.55 o
   0  10  37      883.16     1053.79     60.96 o
  28  10   3      883.42      951.52     55.88 o
   0   8  33      883.89      816.11     39.36 o
  -6   2  23      884.81      858.56     31.59 o
  -5   1  12      885.09     1063.89     54.57 o
  11   5  32      885.37      893.62     51.45 o
  -5  15  31      885.63      944.46     57.52 o
   8   6   7      885.69      822.97     74.30 o
  19  13   5      885.73      870.51     44.61 o
  10   8  35      886.15      853.21     60.42 o
  10  20  17      886.32      924.25     58.84 o
  -8  12  25      887.06      923.20     36.61 o
 -10  20  15      887.54      767.71     48.09 o
 -28  14   3      887.60      863.78     74.98 o
  10  10  34      888.11      972.91     60.83 o
  21  13   2      888.51      965.12     43.07 o
 -25  11   8      888.92      872.82     44.88 o
   6  18   9      889.09      921.42     38.97 o
  21  13  13      889.75      827.79     47.49 o
   0  12  22      890.32      868.40     33.13 o
  31   5   9      890.35      922.47     68.83 o
 -27  13  11      890.45      787.06     59.15 o
  11  15  20      890.47      864.77     43.05 o
  -9  11  37      890.76      851.23     65.09 o
  22  18   1      890.80      837.17     58.53 o
   4   2  17      891.56      884.64     38.31 o
 -13  15  20      892.09      938.91     41.46 o
   5  19  24      892.89     1060.39     73.98 o
  -6  14  32      893.59      907.22     50.48 o
 -25   3  25      893.92      858.17     49.23 o
 -22  12  27      894.50      988.49     55.04 o
  23  17   1      894.58      952.25     81.29 o
 -27  13  18      895.55      879.29     51.32 o
  26  14   1      895.63      857.97     59.80 o
 -29  13   3      895.85      916.73     81.92 o
   1  13  13      896.05      911.58     31.84 o
  21  13   0      896.31      905.90     49.60 o
  16  10  21      896.35      955.42     43.48 o
 -17   3  20      896.67      840.87     30.11 o
  16   4   9      896.98      935.08     42.88 o
   1  15   5      897.24      985.33     33.83 o
  16  10  18      897.65      877.11     35.42 o
  19  17   3      897.72      928.35     69.78 o
   6  10  30      898.59      857.04     41.91 o
   7   5  21      898.70     1001.57     37.05 o
 -19  13  16      898.87      952.84     39.63 o
  19  15  14      899.56      875.86     48.88 o
 -13   1  10      899.99      946.57     46.86 o
 -26   4   7      900.20      883.45     38.31 o
 -18   4   9      900.37      982.09     38.40 o
  11  15  28      900.55      903.65     57.97 o
  -3  17   6      900.77      897.25     36.08 o
 -31  11   1      900.90      947.43     74.28 o
   3  21   6      901.33      873.68     50.78 o
 -23  17  12      901.40      882.26     54.04 o
 -27  13  15      901.46      864.17     56.72 o
 -17  15  17      902.41      838.29     41.85 o
  21   3  22      902.77      959.51     49.97 o
  -4  10  29      902.90      811.82     37.88 o
  31   7   9      903.04      935.02     65.59 o
 -25   3  22      903.26      871.24     38.45 o
   7   3  34      903.39      851.83     42.66 o
 -16   6  13      903.53      958.06     38.62 o
  20  12  16      903.82      897.25     51.78 o
  -5   3  20      903.91      880.15     30.17 o
  15   9  33      904.38      885.23     63.81 o
  21   3  24      904.94      941.35     52.49 o
 -11  11   1      905.14      946.83     37.48 o
  18   2   3      905.29      894.48     37.09 o
  17  21   2      905.89      783.82     59.56 o
  10  12  10      906.25      977.86     35.38 o
  -6  16   8      906.30      880.48     32.52 o
 -18   2  23      906.45      971.33     35.38 o
  26   6  15      907.73      915.54     51.36 o
  -5  19   8      907.76      902.73     40.67 o
 -27   5  27      907.92      885.10     50.77 o
  10   6  34      907.99      965.52     55.60 o
  17   7   4      908.14      865.69     37.98 o
  12  18   4      908.35      921.55     42.07 o
 -14   6   5      908.47      925.31     35.73 o
  14  14   3      909.22      927.89     35.87 o
 -25  13   8      909.38      975.95     52.81 o
  25   5   8      909.40      876.32     45.28 o
   8  12  24      909.43      894.61     40.33 o
   3  15  25      910.34     1022.76     53.93 o
  10   4  35      911.39      914.55     61.17 o
  10   6  11      911.54      907.81     36.55 o
  -1  17  28      911.83      861.07     62.74 o
  21  15  18      912.34      806.80     62.27 o
  14  14   6      912.70      936.86     36.47 o
 -23   3  29      912.85      991.00     49.14 o
  -8  14  14      912.87      936.67     30.89 o
 -31   5  10      912.96      913.49     60.35 o
 -15  15  28      913.03      888.14     57.10 o
  33   5   7      913.05      933.43     93.10 o
  23  15   4      913.20      918.91     66.36 o
 -20   8  29      913.26      869.92     50.85 o
  -5  17  12      913.47      856.32     39.14 o
  -1   9  30      913.75      880.81     38.72 o
  22  16  16      914.16      924.98     59.32 o
 -25  13   4      914.20      963.21     50.71 o
 -13   5  18      914.29      927.69     32.97 o
  13  13  20      914.43      892.36     38.44 o
   1  21  20      914.48      809.37     54.60 o
  15  13   3      914.49      940.50     37.95 o
   8  22   5      914.63      864.70     50.38 o
 -25  13  20      914.80      878.04     53.50 o
  12  14  26      915.03      921.22     60.07 o
  -9   7  30      915.25      951.13     36.60 o
   6   4   5      915.55     1130.64     84.09 o
  -8   2  29      915.64      837.90     32.27 o
  21   3   0      915.77      874.87     38.05 o
   7  13  34      916.37      810.69     64.53 o
  20   6  28      916.46      975.22     58.79 o
   9  19   4      916.71      922.08     44.64 o
 -30   8   5      918.14      828.45     57.65 o
  11  15  29      918.32      827.27     57.86 o
  18   2   9      918.32      934.09     45.45 o
  18  12  11      918.67      931.52     40.92 o
 -14  18   3      918.94      871.37     39.94 o
   5   5  20      918.96      968.09     33.50 o
   7   5  39      918.98      902.80     58.38 o
 -29   3   9      918.99      931.98     45.45 o
  13  19  18      919.00      957.07     55.40 o
  -3   7  12      919.42      883.12     62.78 o
 -21   7  20      920.03      903.72     37.76 o
  13   5  28      920.25      962.48     48.68 o
   5  17  24      920.66     1038.08     55.54 o
 -13   7  20      921.60      931.05     30.09 o
  22   2   7      922.05      835.85     33.41 o
  14  12  12      922.31      949.67     35.86 o
 -29   9   7      922.36     1010.35     56.24 o
 -11   3  39      922.87      885.50     52.34 o
   0  14  33      923.43      906.89     56.13 o
   4  20  17      923.72      839.68     50.75 o
 -16  14   2      924.39      881.34     39.80 o
 -27   7  12      924.41      935.15     47.95 o
  18  16   7      924.82      878.76     46.30 o
  16   0  18      925.25     1019.39     41.96 o
   9   7  16      925.99      942.28     35.53 o
  29  11   6      925.99      899.30     66.46 o
 -27   1   8      926.01      926.96     38.76 o
  22  16  12      926.53      962.22     56.28 o
 -11  15  15      927.16      921.61     34.73 o
  19   9   5      927.36      925.24     36.34 o
  29  11  12      927.45      820.00     72.17 o
 -16   6  33      927.58      889.86     44.80 o
  -1  23  12      928.10      850.44     61.04 o
   2  24   7      928.14      929.21     56.38 o
   1   1  20      928.71      950.66     32.23 o
  -1  19  24      928.80      951.98     58.81 o
 -12   6  18      928.98      945.25     31.83 o
 -13   5  24      929.57      872.76     30.91 o
 -22  12   9      929.62      937.72     44.09 o
  19   9  22      929.71      942.54     52.15 o
 -25   1  25      930.29      911.38     48.58 o
 -14  22   1      930.42      988.82     65.59 o
  24   6   3      930.50      873.61     40.34 o
   5   5   9      930.61     1125.89     62.60 o
   2  18  18      930.71      867.67     52.83 o
  -9   7  33      930.75      965.25     42.19 o
  15  15  12      930.89      837.96     40.77 o
 -20   8   4      931.06      963.34     35.85 o
 -16  12  14      931.28      978.46     35.78 o
 -32   4   6      931.73      818.16     59.51 o
  -5  19  14      931.99      941.42     47.14 o
  20  10  20      932.02      864.57     47.60 o
  15  17   5      932.03     1006.72     45.00 o
  24  10  23      933.47      890.52     71.28 o
   1   7  26      933.48     1016.75     39.06 o
 -13   7   3      933.77     1058.41     36.76 o
   7   3  39      933.79      888.80     54.31 o
  19   5  26      934.08     1007.18     59.10 o
 -15   1  22      934.14      997.80     32.42 o
  -7   5  22      934.75      937.66     32.64 o
 -11   7   4      935.28      888.47     34.00 o
 -21  13  13      936.18      898.24     58.12 o
 -18   2  16      936.70      967.10     32.36 o
  15  19   4      936.74      929.93     48.84 o
 -20  16  20      936.79      919.76     52.85 o
  20  12  20      937.60      955.42     47.19 o
 -26   4  17      937.83      831.03     41.32 o
  19  13  16      937.92      881.93     44.19 o
  15  13  21      938.00      971.66     45.16 o
 -23   7  28      939.02     1087.07     55.30 o
 -12   8  27      939.15      951.59     34.98 o
 -19   9  22      939.15      953.50     41.52 o
  15   7  34      939.32      970.47     70.40 o
  -8   8  39      939.33      982.35     55.52 o
  10   6  23      939.48      882.86     32.25 o
  -9   9  36      940.01      990.54     63.13 o
 -21   5   8      940.08      981.43     35.65 o
   8  20   2      940.30      960.17     48.55 o
  12  20  11      940.80      946.90     61.00 o
  15  17  10      940.89      916.73     47.36 o
   8  16  10      941.67     1009.03     37.12 o
 -25   5   6      941.76      995.89     40.02 o
  14   0  12      941.91      957.46     50.92 o
 -28  12  12      941.93      901.67     58.73 o
 -32   8  13      942.04      909.20     58.10 o
  -1  19  19      942.64      978.79     51.52 o
  29   7  10      943.56     1030.55     71.90 o
 -21   3   9      943.71      960.96     33.37 o
  -3  13  23      944.85      964.07     39.42 o
  -6  12   8      944.96      935.54     30.49 o
   8  16  25      945.50      987.70     56.12 o
  28   6   9      945.74      871.57     65.88 o
 -17  13   8      946.77      961.09     37.40 o
  21  11   0      946.94      976.68     38.95 o
 -22   2  17      947.11      895.67     32.85 o
  -2   6  24      947.13      958.92     30.55 o
 -17   1  22      947.78      949.41     31.69 o
  18   4  23      947.97      871.04     46.51 o
  11   7   0      948.08      831.76     50.21 o
  28   6  15      948.11      976.54     78.56 o
 -10  14  32      948.29      993.71     58.16 o
  -7   7   2      948.32      789.63     46.57 o
  19   5  19      948.34      997.08     43.12 o
   6   2   7      948.43      821.98     39.97 o
   7   1  18      948.80      894.81     35.27 o
  22   6  21      948.86      929.14     48.84 o
 -18  14  26      949.09      888.21     53.90 o
  21  17   3      949.11     1030.81     56.23 o
 -17   7  32      949.37      878.30     45.89 o
  23   3  12      949.43      940.56     37.61 o
  25  11   7      949.44      922.21     57.41 o
  -8  10  36      949.46      872.69     49.70 o
  -4  16   9      949.78      980.77     41.44 o
  -2   4  36      949.96      922.60     41.53 o
   0  18  27      950.19     1043.23     73.32 o
   5   5  32      950.61      974.76     41.58 o
 -21  15  19      950.91      875.00     60.40 o
   8  18  19      951.00      971.92     47.73 o
 -14  10  33      951.10     1009.29     49.94 o
 -30   0  24      951.35     1054.85     82.22 o
 -13  13  33      951.40      903.26     52.80 o
   1  17  15      951.45      956.21     43.75 o
 -30   8  16      952.15      947.76     53.71 o
  -4  14  29      952.21     1008.04     53.53 o
  -4  24   1      952.22      916.07     55.98 o
  -9  17  24      952.22      856.32     51.48 o
 -29   7  10      952.68      878.10     48.47 o
 -26   8  11      952.78      828.45     44.23 o
 -22   8  15      953.38     1015.04     37.05 o
  -7  13  33      953.61      900.35     49.61 o
  -7   5  18      953.75     1039.99     33.08 o
 -19   5  28      953.86      940.83     42.67 o
  14  12  21      953.97      959.77     41.65 o
 -21  11  18      953.98      905.50     41.14 o
   9   7  38      953.99      985.13     62.59 o
  11   5  28      954.19      813.20     37.94 o
  25  11  18      954.23      965.32     59.27 o
   0  10  25      954.24      997.94     33.89 o
 -28   4   7      954.43      919.37     58.30 o
 -11   9  27      954.59      939.51     40.31 o
  21  19   2      954.67      902.14     60.43 o
  21   7  24      954.91      927.82     53.46 o
  -8   4  34      955.46     1006.98     40.28 o
  26   4   4      955.82     1006.52     40.82 o
  -8  16   8      956.13      920.62     33.78 o
  11   9  28      956.26      912.77     47.70 o
 -16   2  13      957.26      971.06     30.88 o
   7  11  18      957.42     1007.84     37.52 o
   7  17  13      957.86     1092.08     41.33 o
 -19   9  28      958.01      905.24     44.72 o
   7  19   5      958.38      985.13     47.99 o
  10  10  35      958.71      887.61     61.13 o
 -22   6  21      958.74     1027.45     39.80 o
 -10  16  21      958.86     1013.65     39.87 o
 -21   9  26      959.56      964.40     50.37 o
   6   4   1      959.61     1092.08     73.87 o
  -8  10   7      959.99     1079.41     32.60 o
  11   1  18      960.17     1068.32     35.95 o
   0  16  28      960.32      898.37     59.34 o
  21   9   6      960.37     1011.60     41.49 o
   4   8  39      960.93      919.63     57.55 o
  -4  24   7      961.09      936.73     63.67 o
 -19   1   4      961.34     1005.92     40.08 o
  -4  18  10      961.41      988.36     40.02 o
   5  17  21      961.72      914.68     47.09 o
  24  14  14      961.85      926.89     60.54 o
 -19  17  17      962.10     1007.51     53.39 o
  18  14   5      962.22      990.14     43.26 o
 -21   9  18      962.41      986.51     38.27 o
 -16  18   4      962.51      918.64     50.14 o
 -14  14  17      962.67      998.33     37.99 o
  31   7   2      962.88     1034.91     67.18 o
  18   4  10      963.41     1021.24     48.04 o
  22   6  25      963.61      992.19     64.36 o
  25   5  12      963.68      882.07     44.60 o
  10   2  22      963.93     1031.21     33.35 o
  29   5  16      964.04     1030.62     60.57 o
   1   3  30      964.22      973.51     33.63 o
 -30   6   4      964.26      970.34     52.74 o
  -6  14  20      964.45      955.68     40.37 o
 -25   9  23      964.57      947.16     53.17 o
 -28   8  23      964.96     1016.69     57.26 o
  -5   7  20      965.30      930.72     30.42 o
  16  12  12      965.70      918.84     34.73 o
  -8  10  29      966.16     1002.49     38.67 o
 -28   4  23      966.44     1004.27     54.35 o
   3  15  15      966.84     1035.83     35.49 o
   5  13  18      967.57      914.42     32.71 o
 -15  17   1      967.63      999.26     41.83 o
  -4  16  10      968.57     1001.17     35.91 o
 -33   7  12      968.63     1025.67     80.27 o
   6   0  36      968.64      936.27     67.37 o
  18   6  23      969.12      908.41     42.49 o
 -10   6  30      969.77      932.11     34.86 o
  -3  21   7      970.08     1047.91     56.28 o
  -6  14  29      971.29     1061.19     50.24 o
 -11   7  28      971.32      944.19     35.52 o
  13  21   8      971.40      950.47     59.43 o
  20  16  18      972.25      954.43     51.40 o
 -15   7  11      972.54     1013.58     35.17 o
  -2  20  13      974.52     1023.49     47.76 o
  22  12  11      974.56      981.17     49.62 o
   4  16  30      974.73      951.26     59.70 o
   7   5  18      974.78      951.06     36.46 o
 -14  20   5      974.79      931.05     55.49 o
   8   0  10      974.90      967.70     83.26 o
   6  20  16      975.52      964.33     51.87 o
  10  18   0      975.67      990.81     42.38 o
  20   4   9      975.92      966.44     37.54 o
  -4  10   6      976.19     1009.29     33.42 o
  16   4  29      976.41      904.51     50.89 o
  25   5   2      976.42     1009.29     40.68 o
 -26  12  17      976.57      971.20     51.66 o
 -21  15   3      976.77      994.37     44.74 o
  29  13   3      977.31      913.62     83.51 o
 -27  13   1      977.53      934.62     67.78 o
   7  11  35      978.13      949.87     65.98 o
 -35   3   1      978.56      920.49     81.22 o
   0   4  19      978.61      997.28     33.42 o
  31   1  15      978.67      944.06     90.44 o
 -16  10  13      978.82     1022.56     35.30 o
  22   8  17      978.91     1001.24     48.52 o
   7   9  33      979.00      993.97     50.35 o
 -31   7   4      979.34      978.06     58.10 o
 -26  12   5      979.38      994.11     53.34 o
  18  14  13      979.92      945.78     40.51 o
   4  18   9      980.49      968.56     38.41 o
  12  12  11      980.85     1022.56     36.24 o
 -29  13  11      981.05      860.67     82.53 o
 -20  14  20      981.61     1058.81     45.11 o
 -27   3   8      982.09      935.81     37.88 o
  15   7  22      982.99     1015.89     39.40 o
 -21  11  26      983.52     1006.39     51.23 o
  28  10  14      983.65      842.78     85.91 o
  -9  11  34      984.18     1082.44     52.13 o
 -21  17   4      984.43     1000.31     54.28 o
   8   4  35      984.49      943.20     53.38 o
  -1  11  34      984.63      963.41     47.87 o
  22  14  17      984.66      943.14     56.50 o
   4  14  32      984.70      946.70     55.55 o
   7  19  17      984.89      976.68     51.38 o
  -3   1  24      985.06     1018.73     33.48 o
   2   2  23      985.23      988.69     35.04 o
 -28   2  19      985.72     1037.95     50.93 o
  15  15   1      985.93     1013.19     40.82 o
 -24   6  29      986.08     1013.05     58.01 o
  23   5  15      986.27      970.54     40.36 o
  24   8  23      986.47      925.57    102.18 o
  22  18   5      986.66      964.46     60.64 o
  30   8  13      986.70      922.34     81.21 o
 -24   4   1      986.79     1017.21     35.16 o
   1  19  14      987.49     1081.19     45.84 o
 -19   9  31      987.52      969.68     56.34 o
  17  19  12      987.66     1006.12     56.79 o
  -5  19  13      987.92     1003.22     48.86 o
  20  10   8      988.05     1065.21     41.07 o
 -11  15  17      988.05     1017.68     36.37 o
 -11  15  31      988.08      920.23     56.25 o
  12  10  28      988.49      953.77     51.94 o
 -26  14   4      988.61     1001.63     53.40 o
  -6  24   1      989.37      901.28     73.74 o
   4  18  18      989.82     1010.08     50.82 o
 -20   8  32      989.83      994.83     54.90 o
 -22  12  28      989.90     1122.39     58.60 o
 -24   6  27      990.84      936.40     51.75 o
 -21  19   4      991.93     1014.24     61.20 o
  24   4  17      992.01      922.87     42.14 o
  -9  11  22      992.31      978.92     33.50 o
 -22  10   9      992.40      980.37     37.66 o
 -31   3  15      992.63     1037.95     55.81 o
  10  16  17      992.64      951.46     42.40 o
  -2  16  28      993.00      964.07     52.20 o
   7   1  27      993.05     1026.59     36.17 o
 -11  17   5      993.07      992.65     41.57 o
  21   7  14      993.09      924.98     41.60 o
   6  20   7      993.12      946.11     48.83 o
   9   5  38      993.34      923.79     59.11 o
  13  17  20      993.95      945.12     57.05 o
  -4   8  33      993.96     1010.48     47.77 o
  17  11  25      994.02     1025.67     52.57 o
  -8  18  18      994.13      977.86     44.81 o
   3  17  17      994.90      963.47     42.26 o
 -29   7  22      995.00      931.32     74.24 o
 -18   6  17      995.04     1025.73     38.86 o
  12   6  15      995.80     1023.42     37.92 o
 -12   0  38      996.32     1009.09     67.00 o
 -19  17   3      996.76      938.32     44.36 o
  -5  13   3      997.40     1031.81     37.85 o
   0  14  34      997.72     1041.64     58.25 o
 -21  11  30      997.98     1070.49     57.01 o
  -1   9  10      998.02     1063.69     48.28 o
   4   4  35      998.12     1031.67     46.88 o
  14  14  12      998.25      924.65     39.10 o
 -31  11  10      998.31      955.68     72.34 o
   0  14  24      998.54      909.20     41.68 o
  -7  15  33      998.62      983.81     52.73 o
  -1   7  10      999.09     1033.46     64.52 o
   4   2  32      999.58     1012.99     43.11 o
   9   3  18     1000.02      965.19     36.32 o
  25  11  20     1000.04     1063.43     71.04 o
 -30   2   6     1000.67     1097.30     55.30 o
  -4   2  17     1001.47     1060.33     55.39 o
  -6   2  29     1001.49     1041.31     36.63 o
  31   3  15     1002.01     1017.61     72.53 o
   6  14  18     1002.68      985.66     35.31 o
  12  16  10     1003.04     1000.18     41.50 o
 -23  15   1     1003.15      966.77     49.42 o
 -26   6  21     1003.18      971.13     46.37 o
  -3   1  16     1003.87      937.06     74.50 o
  27  11  15     1004.08      993.45     68.80 o
  -3  17  25     1004.12      990.54     49.07 o
  30   4   0     1004.38      966.18     52.68 o
  -1  21  18     1004.44     1055.90     58.45 o
 -21   5  22     1005.43     1078.42     38.91 o
  15  11  27     1005.48      974.04     53.96 o
 -31   1  17     1005.48     1017.48     53.66 o
  -4   6  27     1005.79     1005.33     33.09 o
 -22  10  20     1005.93     1012.66     40.41 o
  14  22   1     1006.28     1050.75     58.25 o
 -17  11  33     1006.72     1009.82     55.43 o
 -19  13  29     1006.84     1057.95     55.39 o
 -19   3   1     1007.34     1166.95     58.03 o
 -11  13  29     1007.74     1088.78     56.59 o
 -17  19   8     1008.10     1116.45     58.61 o
  28   8   1     1008.11      952.97     56.29 o
  -9  15  21     1008.31      991.40     38.27 o
  16  10  31     1008.36      982.55     60.14 o
  -7   7  36     1008.74      984.47     45.08 o
 -22  16   8     1008.94      942.08     53.58 o
  -4   6  33     1009.54      999.32     40.42 o
  22  10  15     1009.63      979.65     49.48 o
   9  11  27     1010.21      988.43     43.73 o
  30  10  10     1010.50      914.35     82.61 o
  25  13  11     1011.04      855.06     55.64 o
  20   4   8     1011.11     1086.74     38.10 o
 -15   9  26     1011.15      995.62     41.16 o
  32   8   4     1011.88      873.15     76.41 o
  -1  11  27     1011.97     1007.90     37.12 o
 -17   1  12     1012.06      929.73     33.04 o
  27  15   3     1012.23      975.55     58.52 o
  -4  16  27     1012.32      964.99     55.19 o
  -4  10  33     1012.38      962.81     44.55 o
 -23  13  19     1012.83     1093.80     55.10 o
  13   3  30     1012.93      996.88     54.15 o
   7   7  38     1013.13     1044.09     61.45 o
  21   7   8     1013.87     1034.78     38.39 o
 -10  14  25     1013.89      987.70     43.32 o
 -19   7  21     1014.14     1079.67     39.92 o
  13   9  34     1014.33      990.67     64.70 o
 -13  17  20     1014.37     1106.21     52.25 o
  15   3  18     1014.94     1028.64     34.49 o
  -5   9  35     1015.35     1095.19     52.66 o
 -25   1  11     1015.80     1014.31     36.04 o
  13   7   6     1016.27     1028.04     39.13 o
  30   8   5     1017.01     1101.86     61.13 o
  -8   2  31     1017.30     1090.70     41.19 o
   4   8  20     1018.17      996.75     37.32 o
  18   2  11     1018.41      913.76     36.01 o
   4   8  37     1018.45      973.57     53.49 o
   6  16  20     1018.60      963.08     39.15 o
 -29  13   8     1018.96      860.67     57.27 o
 -12  14  20     1019.30      971.39     38.61 o
 -24   4  27     1020.00      969.08     51.39 o
 -12  22  11     1020.08      899.63     63.38 o
 -16  18   7     1020.41     1020.12     51.89 o
   8  14  27     1020.61     1079.08     70.95 o
  18  18  17     1020.78      940.43     68.05 o
  18   4  28     1020.81     1055.71     55.66 o
  12  18   6     1020.93      990.14     43.93 o
   1   7  31     1022.11     1055.51     38.71 o
  18  10  13     1022.34     1010.81     38.26 o
  27   3  13     1023.15      994.04     52.66 o
  11  11  26     1023.37     1029.56     50.33 o
 -22  12  15     1023.48      998.00     50.82 o
 -23   3  26     1023.83     1176.99     48.84 o
  11  15  21     1024.00     1103.37     51.30 o
  -5   1  23     1024.30     1076.37     34.95 o
  14  14  28     1024.45      895.34     67.56 o
  13   7  12     1024.95     1099.54     48.26 o
 -23   5  10     1024.98     1026.26     37.31 o
 -14   6   9     1025.26     1113.28     37.22 o
 -12  10  21     1025.73     1037.81     33.88 o
  12  16  16     1026.08     1036.16     42.22 o
 -16   4  28     1026.08      968.75     38.01 o
  11  13  26     1026.40     1060.72     58.85 o
  25  17   0     1026.74      986.84     65.25 o
  -6  16  30     1028.03     1122.06     56.50 o
 -22   2  19     1028.06      943.33     34.85 o
 -11  11   6     1028.14     1143.19     38.02 o
  -6  10  20     1029.65     1066.01     32.20 o
   8  12  18     1029.69     1041.91     34.42 o
 -10  10  27     1030.39      988.63     39.41 o
  14  16  24     1030.50     1052.93     59.26 o
 -15   5  30     1030.62      953.17     38.01 o
 -32   8  12     1031.06      980.18     58.92 o
   2  10   5     1031.07      908.80     49.06 o
  -8   8  35     1031.62      934.16     47.62 o
 -30  12   8     1032.12     1231.66     81.43 o
  -3  23  14     1032.32     1006.12     63.32 o
  18  12  28     1032.52      952.78     63.11 o
   9  11   1     1032.56     1169.59     38.48 o
 -29   5  10     1032.67     1012.20     46.35 o
  -2  18  22     1033.42     1055.05     50.11 o
 -18   8  30     1033.97     1121.73     49.81 o
  16  10  32     1033.98     1020.98     69.45 o
  -3  21  16     1034.39     1015.23     54.13 o
 -18  10  13     1034.46     1021.70     35.23 o
 -10  18  13     1034.76      969.68     41.71 o
 -15  15   5     1034.95     1025.40     39.20 o
 -31   9  10     1035.23     1024.81     63.37 o
 -15   9  11     1035.44     1023.68     37.11 o
  -5   1   6     1035.85     1226.44     41.21 o
  25   3   8     1035.91     1009.23     39.81 o
  29  11   4     1035.94     1029.96     73.20 o
   2   8   8     1036.40     1072.01     66.32 o
  -9  13   7     1036.56     1024.15     35.70 o
   7   5  33     1036.75     1058.68     43.49 o
 -28   8  17     1036.88      974.83     59.20 o
 -24  12  25     1037.45     1075.71     59.25 o
  11   9  36     1037.85      910.59     60.22 o
  -7  17  13     1037.92     1013.71     43.18 o
  -7  15  26     1038.36     1116.25     51.02 o
 -20   4   7     1038.82     1042.24     38.25 o
  17  19   8     1038.96     1076.77     64.34 o
  23   7  15     1039.64     1074.52     49.70 o
  14   8   6     1039.77     1128.99     40.91 o
 -27   9  18     1040.13     1078.09     55.99 o
  17  13   9     1040.21      975.88     39.15 o
  -9  13  34     1040.30      933.96     57.81 o
 -16  14  24     1040.50     1001.10     48.39 o
 -27   9  15     1040.59     1144.37     52.16 o
  -4   8   3     1040.63     1018.47     50.54 o
  11  13  28     1040.68     1033.85     62.55 o
  25  17   2     1040.84     1079.67     67.88 o
 -28  10   5     1041.47      957.40     57.17 o
 -20  12  26     1041.60     1129.85     50.00 o
   2  16  16     1042.31     1056.96     38.65 o
  18  16   8     1042.55     1008.50     46.96 o
 -20  18   1     1042.70     1052.73     49.64 o
  22   4   9     1043.19     1037.22     41.89 o
  -2  10  38     1043.21     1121.40     56.64 o
 -20  20   5     1043.22      993.12     61.49 o
 -23  13  25     1043.26     1077.96     55.24 o
  12   8  11     1043.77     1135.53     40.84 o
 -25   9  20     1043.79      972.78     51.79 o
  -9   3  19     1043.81     1072.34     33.54 o
  24   6  12     1044.25      956.67     45.10 o
  -1  11  22     1045.16     1013.38     33.62 o
  15   1  35     1045.53     1024.48     82.40 o
   4  10  38     1045.69     1041.58     62.13 o
   2   6  39     1046.87      958.26     55.40 o
   2   4  27     1047.08     1023.88     33.35 o
 -10  22  11     1048.13     1094.00     55.50 o
 -22  10  27     1048.74     1096.11     58.42 o
 -18   2   1     1049.80     1100.20     43.41 o
 -11  13   9     1050.79     1058.81     33.47 o
  -1   9   7     1050.83     1140.61     51.35 o
  21   5  11     1050.86      950.33     36.87 o
  28   8  15     1051.04     1051.48     61.44 o
   7  13   1     1051.20     1082.25     36.89 o
  21  15   9     1051.36      990.01     51.10 o
 -23   3   2     1052.32     1002.62     34.77 o
  -2   2  31     1053.05     1062.37     36.76 o
 -19   5   1     1053.11     1119.68     40.31 o
   8  20   1     1053.14     1112.88     52.85 o
 -29   9  20     1053.44     1038.47     81.69 o
  -7  15  20     1053.53     1066.14     37.84 o
  12  16  24     1053.60     1059.07     59.33 o
   0   6  41     1055.00      998.66     56.86 o
  14  10  23     1055.09     1082.51     45.30 o
  14  10  21     1055.63      987.70     38.40 o
 -29   7   4     1055.72     1079.67     65.36 o
  -5  11  36     1055.81     1066.27     53.22 o
  26   0   4     1056.38      971.72     50.37 o
  -3   5  32     1056.45     1017.74     37.38 o
   4  18  21     1057.33     1098.16     53.06 o
   9   5  13     1058.12     1057.03     42.96 o
  -9  15  30     1058.40     1037.35     62.88 o
  14  16  22     1058.62     1038.47     63.36 o
 -12  10  23     1058.86     1178.90     38.81 o
   0  12  34     1059.42     1043.82     51.34 o
  -4  14  12     1059.69     1062.97     32.00 o
  12  18  11     1059.72     1068.38     48.96 o
 -11  15   1     1060.30     1171.05     37.47 o
 -15   1  16     1060.39     1097.30     36.95 o
  10  12  11     1060.55     1085.42     36.89 o
 -26  12   4     1060.76      948.75     47.67 o
 -10  16   2     1061.12     1023.55     37.11 o
 -18  18   1     1061.50     1103.18     47.92 o
  -6   8  29     1061.88     1027.05     40.41 o
  18  12  13     1062.31     1029.10     42.16 o
  -8   8  19     1062.61     1082.44     34.88 o
 -24   8   2     1063.14     1068.45     43.83 o
  14  14  29     1063.72     1023.22     73.21 o
 -32   2  12     1063.87     1044.94     67.17 o
  -2  24   5     1064.20     1009.29     72.54 o
  -3   7  38     1065.05     1036.76     52.83 o
 -10  12  21     1065.21     1041.64     35.22 o
  24  14  13     1066.45     1094.13     57.60 o
   1   5  36     1066.63      990.61     48.05 o
  -7  19  15     1066.80     1070.49     49.70 o
 -19  13  18     1067.54      987.57     41.50 o
   4  22   5     1067.77      956.41     50.58 o
  -5  17  27     1068.17     1031.87     54.26 o
  -7   5   8     1068.41     1204.98     60.71 o
   5  13  23     1068.81     1062.90     39.32 o
  12  12  32     1070.60      942.28     63.26 o
 -14   8  17     1070.65     1056.30     36.50 o
   8   6  29     1070.67     1151.11     42.38 o
  -3  21   4     1071.38      960.24     46.85 o
 -14   2  32     1071.63     1210.99     43.17 o
 -25   9  16     1072.47     1143.45     50.34 o
 -24  16  10     1072.96     1097.76     65.48 o
  17  11   2     1075.04     1136.91     39.76 o
  10   2  35     1075.26     1150.98     58.17 o
  -1  23   6     1075.30     1014.51     53.19 o
  20   8  11     1075.48     1123.78     40.71 o
 -14  14  22     1075.52     1070.30     43.02 o
   1  21  14     1076.16     1105.68     54.62 o
  -7   9  14     1076.55     1103.77     32.46 o
   3  13  34     1076.99     1139.69     58.32 o
   2  12  22     1077.29     1075.78     38.04 o
  25  13   7     1077.75      933.17     68.19 o
 -22   6   6     1078.69     1133.35     37.68 o
 -30   8  19     1079.18     1018.93     61.40 o
  12   2  23     1079.58     1040.92     36.84 o
  -6  12   5     1079.79     1076.57     33.67 o
  23   9   0     1079.80     1105.02     43.95 o
 -23   5  28     1079.80     1084.23     53.00 o
  -3   9  18     1080.28     1048.51     34.15 o
 -31   3   2     1080.36     1102.58     57.19 o
  11  23   4     1080.39     1001.76     69.27 o
   2  12  36     1080.59     1095.32     56.86 o
 -19  17   6     1081.40     1145.30     54.79 o
 -17  15  10     1081.41     1091.16     46.24 o
   6  16  29     1081.65     1100.27     67.66 o
   1  23   4     1082.15     1211.78     64.37 o
  23   3  22     1083.04     1082.25     58.09 o
  17  15  19     1083.15     1098.42     55.30 o
  30  10   0     1083.27     1166.89     69.09 o
 -24  14   2     1083.76     1109.65     52.65 o
 -10  14   2     1084.10     1200.30     36.86 o
   8   2   5     1084.13     1207.62     44.51 o
 -20   8  31     1085.19     1060.86     51.19 o
 -16  12  11     1085.86     1150.38     40.30 o
 -17  17   3     1086.48     1144.57     49.93 o
  11   7  28     1086.57     1128.13     43.60 o
  17   3   1     1086.65     1308.44     48.72 o
  27  11  17     1087.04      997.28     67.49 o
 -13   3  28     1087.12     1103.97     37.89 o
 -27   3   6     1087.12     1069.31     47.20 o
  -9  17   4     1087.15     1105.62     44.42 o
  15  17   7     1087.55     1068.84     53.83 o
  -1   5   7     1087.86     1301.05     50.20 o
 -28   8  16     1088.09     1134.60     56.15 o
 -22  10   3     1088.91     1165.30     42.11 o
  -5  17   5     1089.38     1077.82     36.89 o
  -6  14  11     1089.55     1094.33     32.93 o
   6  18  22     1089.56     1201.81     78.12 o
 -11   5  21     1090.33     1084.89     35.41 o
  -4  16  30     1090.52     1045.93     68.60 o
  -7   9  25     1090.59     1100.87     36.08 o
 -16   8   2     1090.70     1132.89     41.31 o
  -7  13   2     1090.83     1096.84     34.94 o
  -5  17  21     1091.34     1044.94     46.60 o
 -16  16  26     1091.43      936.53     73.82 o
 -18  16  20     1091.44     1074.13     49.49 o
   0   2   1     1091.67     1314.45     39.85 o
 -25   7  14     1091.81     1086.80     46.65 o
 -16   2   2     1091.90     1232.25     51.51 o
 -20  16  23     1092.18      958.92     63.30 o
  -2   8   1     1092.26     1157.05     46.48 o
  15   9  32     1092.86     1088.25     65.83 o
 -16  10   8     1093.40     1107.93     35.94 o
 -10  10  13     1093.45     1054.98     32.67 o
   8  12  25     1093.60     1121.00     46.23 o
   0   4  35     1093.88     1029.43     41.75 o
   7  15  18     1093.97     1083.63     39.85 o
 -17  15  24     1094.24      977.14     53.21 o
 -28   8   3     1094.26     1082.25     50.50 o
 -11   5  39     1094.56     1147.08     66.46 o
 -22   8  19     1094.72     1139.16     45.08 o
   7   9  34     1095.40     1040.78     52.15 o
  17   3  27     1095.57     1143.85     52.97 o
 -22   8  18     1095.64     1011.73     44.39 o
  -9  13  27     1096.03     1143.98     45.41 o
   6   0  38     1096.47      978.92     82.35 o
 -13   1  29     1096.68     1074.46     39.65 o
 -18   0  10     1096.97     1106.94     52.92 o
   1   3  32     1097.01     1115.32     37.35 o
 -24   8   9     1097.19     1107.47     41.72 o
  19   5  24     1097.53     1101.46     53.06 o
   6  18   1     1098.31     1107.20     40.71 o
  21  17   2     1098.70     1091.42     62.97 o
  -3  15  32     1098.73     1172.90     58.57 o
  -3   1  21     1099.52     1115.13     33.93 o
 -27   3   1     1100.27     1123.25     42.86 o
   5   5  40     1100.29     1133.41     59.61 o
  -9  15  29     1101.12     1121.40     54.13 o
  16  12  21     1101.15     1102.85     48.94 o
   1   5  31     1101.90     1132.29     40.91 o
 -18   8  35     1101.91     1189.86     57.68 o
  13   7  26     1102.03     1084.69     50.77 o
 -15  11   2     1102.39     1131.83     38.82 o
  10   2  21     1102.58     1008.83     37.99 o
   7  19  11     1103.03     1071.35     45.71 o
   4   4  39     1103.60     1183.46     56.06 o
  12  12  22     1103.64     1097.04     46.98 o
 -26  10  10     1103.86     1129.52     47.71 o
 -16  20  15     1104.19      933.76     57.94 o
 -30   8  20     1104.48     1050.56     62.19 o
  -2  12  35     1104.52      949.94     52.62 o
   8  12  27     1104.74     1085.28     49.82 o
  -1  11  24     1104.98     1164.38     37.47 o
   2  16  23     1105.59     1106.41     46.44 o
   2  16  25     1106.02     1079.87     50.10 o
   1  11  36     1106.40     1142.86     54.52 o
 -16  20   1     1106.59      968.49     65.89 o
 -20   0  24     1106.77     1274.51     62.77 o
  18   6  27     1107.58     1192.44     53.89 o
 -22  18   7     1107.76     1218.39     63.35 o
  -6  22   3     1107.77     1032.60     53.38 o
   6  12  30     1108.31     1059.53     46.73 o
  19   3   2     1108.39     1040.92     46.54 o
  15   7  26     1108.59     1118.96     44.61 o
 -30   8   4     1108.61     1063.63     59.87 o
  -2  22   3     1108.66     1087.40     73.47 o
  33   3   3     1108.68     1057.16     66.06 o
  18   0  30     1108.89     1193.69    105.53 o
  20  12  26     1109.07     1102.58     60.92 o
  -5  15  21     1109.14     1056.70     44.71 o
   6  10  13     1109.65     1369.51     39.23 o
 -18  18  17     1109.84     1206.70     57.06 o
  28   8   9     1110.09     1172.43     61.48 o
  20  14   0     1110.10     1116.51     46.43 o
 -14   6  31     1110.13     1149.33     43.86 o
   3   9  34     1110.28     1178.90     54.30 o
  20  18   6     1110.68     1139.55     69.87 o
 -23  17   2     1110.78     1092.28     52.05 o
   9   5  30     1111.32     1019.13     38.93 o
  29  13   4     1111.36      999.32     73.65 o
  19  13   7     1111.61     1177.58     48.09 o
 -30   8  13     1111.75     1151.64     65.57 o
  16   4  11     1112.23     1197.72     47.28 o
  18  16  11     1112.45     1116.51     54.88 o
  26   0  22     1112.65     1169.13     87.12 o
 -26   8  21     1112.96     1177.91     53.83 o
 -22   8  27     1113.81     1092.68     53.68 o
 -24  10  25     1114.07     1074.19     58.36 o
   8   2  17     1114.17     1145.10     36.94 o
  20   4  14     1114.62     1109.25     37.69 o
 -29   7  13     1114.83     1124.83     56.36 o
  10  12  13     1114.92     1171.97     39.69 o
  10   4  22     1114.93     1142.39     35.60 o
  30   4   8     1116.08     1149.99     57.23 o
 -19   5  18     1116.12     1016.88     33.69 o
 -17   3  14     1116.31     1149.33     37.07 o
  25   9  12     1116.43     1136.45     59.88 o
  -3   5  18     1116.63     1183.13     36.13 o
  17  11  10     1116.83     1141.93     38.89 o
  -3   5  36     1116.90     1134.01     42.92 o
  26   6  18     1117.82     1086.41     51.58 o
 -24   4  19     1117.85     1023.62     39.47 o
  16   4  17     1117.96     1149.06     38.21 o
  25  15  11     1118.33     1139.88     59.88 o
  12   2  19     1118.39     1018.93     36.71 o
 -15   9  36     1118.40     1121.40     58.81 o
   7  11  22     1118.45     1148.60     37.34 o
   2   0  34     1118.75     1183.26     61.81 o
 -12  14   4     1118.93     1133.55     39.63 o
 -20   0  18     1119.45     1115.46     41.65 o
 -20   4  17     1119.73     1079.41     34.88 o
 -30   8  11     1119.99     1102.91     54.35 o
 -13  17  19     1120.68     1141.93     51.35 o
 -28   4  18     1120.95     1112.02     52.65 o
  13  17  21     1121.55     1121.07     58.60 o
  -2   2  42     1121.62     1021.04     57.12 o
   4  14  17     1122.16     1180.95     39.82 o
   9  11  28     1123.19     1216.67     47.34 o
  17   3  24     1123.92     1040.98     47.15 o
 -16  14  30     1124.09     1164.18     63.79 o
   2  14  26     1124.35     1110.11     46.77 o
 -29   7   8     1124.69     1051.08     56.69 o
  29   1  19     1124.73     1094.92     54.15 o
   5  23   2     1125.26     1072.15     57.21 o
  11  19  16     1125.41     1063.03     51.87 o
 -13  15  30     1125.69     1080.00     55.31 o
   4  24   1     1126.54     1055.11     74.40 o
  -1  11  30     1127.35     1143.38     41.71 o
 -16   6  25     1128.02     1095.19     38.97 o
 -30   6   5     1128.38     1033.98     56.90 o
   2  18   0     1128.71     1094.66     40.32 o
 -24  10   2     1128.88     1158.11     42.78 o
   6  10  15     1129.00     1178.77     36.40 o
   0   6  36     1129.35     1148.67     48.04 o
 -31   1  15     1129.50     1145.89     55.13 o
 -10  10  24     1129.93     1154.87     38.01 o
  33   1   1     1130.00     1220.89     87.87 o
 -21   5  16     1130.41     1141.54     37.08 o
  22  16   0     1130.55     1082.51     53.28 o
  24  14   8     1130.76     1137.31     57.51 o
  13  15  24     1130.87     1158.11     57.97 o
  29   3   4     1131.32     1095.19     46.31 o
  10  10  16     1131.53     1124.24     35.94 o
  30   6  13     1131.65     1179.04     66.63 o
 -20  16   7     1131.73     1176.92     55.05 o
  15   5  27     1131.83     1210.27     46.67 o
  25   9  20     1131.99     1103.57     66.77 o
 -19   9  34     1132.36     1127.87     59.21 o
  12  20   9     1132.39     1053.26     63.34 o
   9  15  30     1133.07     1117.63     65.67 o
  31   9   2     1133.20      999.32     64.42 o
 -17  13  23     1133.21     1079.74     43.82 o
   5  17  19     1133.24     1127.60     44.68 o
  -3   7  32     1133.49     1076.90     38.44 o
 -30  10  16     1133.53     1158.83     63.32 o
   5   3  18     1133.67     1085.68     35.88 o
 -26  12  14     1134.02     1085.81     55.58 o
 -20   4  29     1134.33     1117.90     46.30 o
   5   1  20     1134.45     1162.27     35.33 o
  -4  22  11     1134.66     1169.26     58.50 o
 -31  11   5     1134.77     1065.61     65.58 o
  13   1   6     1135.61     1073.14     81.16 o
  -7   3  38     1135.87     1207.29     51.65 o
  11  13  11     1136.17     1162.20     38.08 o
   5   9  29     1136.60     1174.68     45.33 o
  28  12  12     1136.84     1132.42     81.69 o
  25   9  13     1136.90     1122.32     59.08 o
   8   8   4     1137.14     1130.38     84.98 o
  -8   4  41     1137.71     1188.08     58.15 o
 -15  15  19     1138.03     1093.87     42.74 o
 -32   0   2     1138.03     1033.98     79.57 o
  11  11  11     1138.05     1168.87     41.64 o
  -8   2  33     1138.16     1117.83     47.11 o
  -5  23   2     1138.92     1095.72     60.25 o
 -31   9   7     1140.09     1124.77     64.44 o
 -18   2  27     1140.10     1161.54     40.56 o
  25   7  20     1140.25     1171.05     58.70 o
  31   9   7     1140.46     1038.94     79.01 o
 -15   1  12     1140.80     1116.18     36.81 o
 -31   7  17     1140.99     1184.05     58.76 o
  22   4   0     1141.95     1159.89     42.85 o
 -18   8  22     1141.96     1142.26     42.18 o
  22  14  10     1141.99     1178.11     52.61 o
 -22   6   3     1142.72     1079.94     37.29 o
 -19   5  12     1142.75     1179.43     36.53 o
 -21  19   8     1142.80     1134.47     60.42 o
  26   8  18     1143.99     1186.56     71.52 o
  14   2  17     1144.40     1099.21     42.94 o
   8   8  35     1144.63     1150.12     60.41 o
 -24  12   2     1145.62     1158.50     49.79 o
  19  17  16     1145.68     1199.17     55.17 o
   7  15  23     1145.69     1105.29     55.83 o
  24   4  11     1145.81     1126.35     49.67 o
  27   7  18     1146.29     1162.46     59.45 o
   4   6  39     1146.37     1175.34     59.65 o
   1  21  10     1146.46     1125.69     49.60 o
   9  17  13     1146.46     1221.62     44.37 o
 -30  10  13     1146.77     1131.76     62.60 o
  -8  14   8     1147.04     1107.73     39.17 o
   4  12  23     1147.59     1161.47     38.41 o
   5   5  22     1147.94     1211.06     41.02 o
  22   8  25     1148.19     1089.97     62.29 o
 -10  16  25     1148.27     1154.08     49.52 o
  30  10  11     1148.45     1130.51     78.82 o
 -20  14   9     1148.59     1199.17     48.62 o
  27  13   9     1149.09     1137.97     69.26 o
  20  14  12     1149.23     1197.92     52.67 o
  18   4  29     1149.34     1162.53     79.19 o
  16   6  13     1149.70     1139.09     42.38 o
 -25   5  18     1149.86     1153.82     45.61 o
 -20   2   3     1150.29     1265.20     42.08 o
 -15  21   6     1150.37     1220.37     70.34 o
  23   1  10     1150.56     1059.53     38.58 o
   7  13  22     1150.96     1144.64     41.51 o
  27   7  12     1151.25     1054.78     56.55 o
  -3  19  26     1151.59     1130.71     70.08 o
 -24  10  15     1152.45     1152.30     48.17 o
 -31   7  10     1152.59     1153.22     68.76 o
  20   6  27     1152.71     1125.62     58.40 o
 -14   8  32     1152.99     1221.16     49.96 o
 -15   3  36     1153.04     1163.26     52.49 o
 -27   9   6     1153.66     1149.72     48.78 o
 -26   8  17     1154.27     1168.01     56.34 o
  -8   0  28     1154.42     1219.51     51.85 o
  16   2  29     1154.53     1204.98     48.55 o
  20  18   7     1155.18     1114.86     63.29 o
  14   8  31     1155.47     1134.47     53.45 o
 -18   6  35     1155.81     1129.85     61.51 o
 -23   9   3     1156.23     1161.67     42.24 o
  19  11  27     1156.35     1080.86     57.07 o
 -31   3  17     1156.45     1126.42     60.09 o
   5  23   8     1156.71     1187.75     61.27 o
  -3  17  17     1156.75     1063.23     39.72 o
 -12  16   8     1156.83     1200.69     45.53 o
 -10  14  18     1157.02     1183.06     39.15 o
  12  12   8     1157.14     1123.71     39.36 o
  16  16  16     1157.83     1211.39     48.69 o
 -29  13   5     1157.97     1208.88     76.48 o
  -7  23  10     1158.21     1145.96     58.58 o
 -29   1   7     1159.02     1200.63     55.37 o
   6  14  14     1159.16     1181.74     36.13 o
   1   7  38     1159.19     1093.67     53.67 o
  27   5   7     1159.23     1153.62     52.09 o
  18   6  10     1159.54     1191.84     41.83 o
  -3  13  29     1159.87     1201.95     48.22 o
  24  10   0     1160.00     1123.91     48.79 o
 -27  13   8     1160.01     1124.50     64.57 o
  17  13  25     1160.30     1110.57     60.71 o
 -22   0  12     1161.38     1123.78     43.67 o
  24  10   9     1161.49     1150.78     51.07 o
  -5  17   1     1161.51     1186.50     41.56 o
  -9  17  17     1161.54     1051.41     43.77 o
  10   4  15     1161.98     1261.89     41.88 o
 -27   9   8     1162.28     1162.53     47.49 o
 -18   6  21     1162.52     1107.07     37.35 o
  27  13   3     1162.79     1004.67     63.66 o
 -18  14   8     1163.06     1194.29     43.64 o
  25   7   2     1163.37     1174.61     47.35 o
  23   1  23     1163.41     1179.96     55.72 o
 -18   4   3     1163.77     1222.94     47.94 o
  -1  17  24     1164.04     1107.53     54.55 o
  18   6  29     1164.20     1211.12     59.63 o
 -19  15  21     1164.49     1163.12     54.58 o
  19  13  20     1164.82     1185.44     50.99 o
  19  11  20     1164.93     1155.07     47.56 o
 -29   3   4     1166.11     1236.28     52.79 o
  25  13  12     1166.14     1132.62     63.41 o
 -12  10  33     1166.67     1148.60     51.89 o
   0   6  27     1166.77     1145.36     33.92 o
  -4   4  17     1166.96     1214.29     44.17 o
 -16   2  21     1167.23     1170.12     34.39 o
  30   0   0     1167.26     1056.37     73.17 o
 -15   1   8     1169.06     1198.98     48.62 o
  24   4   9     1169.78     1194.35     42.16 o
  25   7  12     1170.23     1227.23     51.51 o
   9  13  31     1170.31      996.22     67.91 o
   8  14  32     1170.39     1078.62     68.02 o
   2  24   1     1171.40     1077.76     67.48 o
 -15  13   5     1172.52     1227.30     39.94 o
   6   0  24     1172.53     1110.97     41.86 o
   7  19  10     1172.70     1203.20     47.81 o
 -11  19  22     1172.85     1272.66     63.85 o
 -22   2   1     1173.12     1192.70     38.87 o
  25  13  17     1173.80     1165.04     67.39 o
  17  17  17     1174.73     1157.84     56.07 o
  25  15  12     1174.81     1069.31     57.76 o
  13  15  25     1175.54     1235.68     72.30 o
  -2  14  31     1175.88     1216.34     53.34 o
  -8  20   7     1175.98     1160.55     54.79 o
  20  10  25     1177.24     1149.39     60.07 o
  22   4  25     1177.42     1194.82     60.18 o
  14   6  25     1177.49     1143.98     40.16 o
 -11   3  32     1178.35     1217.07     42.49 o
  -6   4  35     1178.64     1236.54     45.24 o
 -18   4  27     1178.68     1176.53     40.42 o
 -21  15  20     1179.59     1198.71     52.13 o
  -5  23  10     1180.48     1161.41     68.35 o
   4   4  27     1181.01     1204.52     35.79 o
  15   1   6     1181.89     1267.37     51.76 o
   6  12  12     1182.25     1260.84     40.27 o
  -2  16  20     1182.44     1150.78     39.56 o
  30   4   5     1182.71     1227.10     57.11 o
 -10  10   1     1182.79     1272.26     39.06 o
  -6  12  20     1182.93     1102.32     36.28 o
  24   2   6     1182.98     1139.03     38.62 o
  -7  21  10     1183.07     1209.01     54.56 o
   1   5  32     1183.14     1188.87     40.76 o
  17   5  20     1183.78     1203.00     41.02 o
  -4  24   5     1184.55     1087.73     81.00 o
 -19   7  32     1185.56     1216.27     54.69 o
 -19  17   5     1186.06     1181.61     51.33 o
   0  18  12     1186.15     1149.59     42.04 o
  -7   9  26     1186.27     1134.47     37.68 o
 -15  17  13     1186.49     1206.57     51.99 o
  -8  20  23     1186.79     1070.89     63.80 o
 -16  16  16     1187.44     1177.85     48.77 o
   6   2   9     1188.10     1312.34     53.43 o
 -25   7  23     1188.45     1197.06     48.42 o
  23   9  23     1189.03     1230.60     67.20 o
  22   2  14     1189.11     1248.62     42.69 o
   6   2  37     1189.25     1229.61     55.63 o
 -18  16   2     1189.49     1234.56     47.67 o
 -19  15   5     1189.82     1240.37     48.34 o
 -25   7  24     1190.12     1193.17     53.48 o
  -2   6  30     1190.77     1222.88     41.89 o
  25  11   3     1191.31     1166.16     59.05 o
 -15   7  28     1191.57     1249.94     43.69 o
  -1  13  24     1191.59     1151.57     41.30 o
   7   7  16     1192.44     1201.68     39.48 o
  -1  17  22     1192.61     1184.78     50.79 o
 -21   9  29     1193.01     1161.94     54.04 o
   8   4  15     1193.29     1215.28     43.10 o
  15  11  23     1193.36     1255.75     52.71 o
 -12  22   7     1193.45     1092.61     80.51 o
  29   9   4     1194.12     1207.10     59.70 o
   8  12  10     1194.48     1070.10     41.00 o
 -34   0   4     1194.65     1019.72     86.06 o
   9  17  17     1195.06     1190.59     45.60 o
  24  16   3     1195.34     1166.62     70.79 o
   7  17  17     1195.50     1243.74     51.44 o
 -22  14   2     1196.21     1246.71     49.08 o
 -25  11  16     1196.40     1273.38     55.60 o
 -11  17   3     1196.50     1232.91     42.76 o
  13   7  34     1196.78     1166.76     66.03 o
  -1   7  38     1196.83     1232.98     56.84 o
  30  10   1     1197.25     1174.08     69.29 o
  -4  18   8     1197.83     1228.49     43.70 o
   6   6  32     1198.68     1233.70     45.38 o
 -28   6  19     1198.71     1261.56     57.50 o
  18  16  20     1198.94     1163.32     68.62 o
 -28   4   5     1199.04     1168.54     49.65 o
  12  16   2     1199.60     1321.58     44.75 o
  23  15  13     1199.74     1226.31     70.06 o
  23  13   0     1200.34     1179.63     47.89 o
 -12   2  23     1200.37     1192.77     36.66 o
   0  22   5     1200.86     1174.68     56.40 o
 -23  11  27     1201.58     1230.93     64.83 o
 -17   1  37     1202.92     1296.03     54.58 o
  -9  21  18     1202.94     1093.01     65.35 o
  -7  21  18     1203.06     1294.64     60.79 o
   8   2  30     1204.25     1263.61     45.10 o
  11   1  17     1204.33     1335.05     42.46 o
 -21   5   6     1204.77     1183.46     37.74 o
  27   9  18     1205.03     1095.12     65.76 o
  26  12  17     1205.45     1175.14     61.14 o
 -31   3  21     1206.38     1083.17     60.33 o
   9   3  19     1207.28     1206.77     40.82 o
  12   8  28     1207.88     1306.72     53.50 o
  20  16   6     1208.07     1146.29     55.74 o
 -23   7  22     1208.15     1103.04     44.69 o
   7  15  13     1208.51     1184.58     38.54 o
   2  12  20     1208.97     1254.76     42.21 o
  -4  14  33     1210.84     1288.63     57.96 o
   6   2  17     1212.32     1220.17     45.79 o
 -10  14  31     1212.91     1096.84     57.13 o
   8   8  25     1213.23     1187.49     40.29 o
 -24  16  13     1213.86     1082.77     59.65 o
  -6  22  13     1214.12     1127.41     67.84 o
  22  14  18     1214.47     1308.38     60.25 o
  13  11  17     1214.52     1170.12     39.01 o
 -12   2  31     1215.22     1236.61     42.29 o
   5  23   4     1215.74     1089.38     70.53 o
  17   7  32     1215.84     1327.98     69.85 o
  15  13  28     1216.10     1185.11     83.95 o
 -10   6  31     1216.46     1182.87     41.09 o
  25   7   7     1216.86     1218.78     48.21 o
  -3   3  26     1216.90     1268.04     36.24 o
  -6  22   9     1217.06     1278.86     58.57 o
  28   6  20     1217.37     1121.53     67.98 o
 -23   5   4     1217.50     1183.99     37.60 o
  -3   9  27     1217.95     1282.69     49.67 o
  -3  17   7     1218.23     1231.92     41.35 o
 -12  14  26     1218.25     1210.00     50.03 o
  23   7  22     1219.29     1169.59     56.81 o
  23  11   4     1219.30     1179.50     51.47 o
 -11   3  41     1219.43     1280.32     69.88 o
  -1   3  22     1219.85     1200.96     35.45 o
 -14   8  20     1220.00     1231.46     38.33 o
  15   5  26     1220.25     1183.86     43.92 o
  26   4   7     1220.37     1168.21     45.27 o
  24  14  10     1220.83     1213.04     57.19 o
  31   9   5     1221.30     1204.72     66.75 o
 -16   6   8     1221.49     1220.50     38.20 o
 -29   9  17     1221.91     1204.92     62.34 o
 -22   6  18     1222.20     1335.11     45.55 o
   4  16  24     1222.71     1178.77     57.28 o
 -18   6  10     1223.07     1255.82     40.13 o
  -5  17  19     1223.13     1255.56     43.15 o
 -14  18  15     1223.89     1268.76     55.47 o
  10  14  30     1224.21     1265.99     66.91 o
 -11   1  41     1224.35     1142.66     62.59 o
 -18  20   5     1224.79     1217.53     65.11 o
 -22  14  21     1224.87     1297.61     75.78 o
  18  16   5     1225.62     1215.48     53.81 o
 -29   7   3     1225.78     1465.84     62.67 o
 -10  18  25     1225.79     1200.89     58.28 o
 -13  17  13     1225.84     1247.57     51.50 o
 -12   8  37     1226.02     1346.07     64.15 o
  12  16   4     1226.08     1262.56     42.55 o
  14   2   3     1226.16     1318.21     61.59 o
 -20   2  11     1226.37     1295.63     42.47 o
   2  16  29     1226.47     1283.75     63.37 o
  -1   3  24     1227.47     1174.48     36.06 o
  27   3   7     1227.56     1162.79     48.98 o
   1  19   2     1227.78     1259.32     46.31 o
  16  12   7     1228.06     1140.15     39.90 o
  26  14  11     1228.28     1157.71     59.73 o
  -7  23   6     1228.33     1168.54     63.18 o
 -19   9  19     1228.37     1298.14     44.28 o
  13   1   0     1228.70     1139.49     55.54 o
  22  10  17     1228.96     1209.21     53.81 o
  12  10  33     1228.97     1153.75     59.05 o
  21  19   4     1229.17     1147.81     76.68 o
  27  11   4     1229.24     1273.18     68.60 o
  -7  23   4     1229.70     1275.89     71.38 o
  -3   7  40     1229.78     1181.81     55.86 o
 -31   7  11     1229.91     1212.31     57.46 o
  -2  18  20     1230.39     1299.66     53.70 o
  -1  21  12     1230.80     1270.35     51.56 o
  13   9  12     1231.63     1248.43     41.81 o
 -25  13  10     1231.83     1259.78     55.68 o
   8  22  11     1231.92     1250.34     59.74 o
  24   8   3     1233.22     1177.58     46.48 o
  -2  18   6     1233.68     1280.98     41.80 o
  30   8   2     1234.33     1342.11     80.98 o
 -27  13   6     1234.61     1149.99     58.85 o
 -32  10   4     1234.75     1253.97     68.82 o
  17  15  24     1235.02     1235.62     60.56 o
  20  16  19     1235.49     1203.07     60.24 o
 -21   7  21     1235.64     1341.65     45.34 o
  -2  14  34     1236.21     1241.69     56.70 o
  26   8  17     1236.24     1301.18     63.70 o
  -2  10  30     1236.36     1381.40     46.68 o
  16   8  21     1236.94     1195.41     42.97 o
  20   8  21     1237.41     1223.07     53.40 o
  -4  12  37     1237.73     1232.18     57.18 o
   1   1  26     1238.08     1290.68     37.44 o
 -13   9  30     1238.75     1270.74     45.84 o
 -21   5  20     1239.22     1236.15     39.40 o
  16  16  22     1239.53     1277.41     65.41 o
  31   9   8     1239.55     1162.33     95.17 o
  14  20  13     1239.57     1323.56     71.55 o
   2  14  29     1240.95     1263.35     52.51 o
  -1  23   2     1241.14     1254.76     66.98 o
  24  12  14     1241.46     1132.49     57.17 o
 -25   5   2     1241.79     1246.78     42.48 o
   5  17  12     1242.21     1312.60     45.15 o
   9   5  33     1242.27     1259.85     50.15 o
  25  13   3     1242.54     1250.74     59.94 o
 -20   2  18     1242.71     1214.56     36.59 o
  -1   7  34     1242.90     1226.84     45.18 o
 -23  13   5     1242.93     1235.42     52.65 o
  -7  15  14     1243.15     1218.52     36.99 o
 -29  11  17     1243.44     1189.80     62.35 o
 -16   8  14     1244.65     1292.33     40.79 o
  15   5   9     1245.08     1261.96     43.96 o
  -2  18  25     1245.35     1164.31     63.66 o
 -14  12  33     1245.83     1193.43     55.10 o
 -18   6  27     1246.49     1188.35     43.24 o
  10  10  25     1246.68     1217.26     43.84 o
 -26   8   1     1246.70     1217.92     58.27 o
   4  12   9     1246.74     1320.13     40.79 o
 -11   9  35     1246.74     1250.01     56.36 o
  21   7  22     1247.42     1165.11     55.39 o
 -29   9  16     1247.91     1284.14     59.25 o
 -10  18  21     1248.74     1186.50     47.69 o
 -12   2   3     1249.04     1304.02     49.46 o
  -9   7   4     1249.81     1426.16     66.20 o
   9  15  25     1250.09     1301.84     61.67 o
 -11  17  22     1250.21     1257.41     53.32 o
  -1   1  22     1250.28     1258.92     37.18 o
  15   3  27     1250.34     1236.54     46.86 o
   4   6   3     1250.53     1175.80     49.98 o
 -18   2  22     1250.61     1246.97     38.99 o
  -1  11  16     1250.90     1251.73     35.37 o
   8  22   3     1251.01     1284.41     60.67 o
  22   6  17     1252.05     1139.49     45.08 o
  15   9   4     1252.11     1320.79     43.00 o
 -25  11  20     1252.12     1265.20     53.18 o
 -19   7  27     1252.47     1262.16     47.86 o
  -7  15  32     1253.07     1233.51     61.51 o
 -17   9  30     1253.21     1258.46     51.23 o
  21   1  12     1253.23     1251.79     38.99 o
 -18  14  12     1253.45     1242.55     48.54 o
   0  22  15     1253.68     1251.46     56.63 o
  18   4  13     1253.86     1287.97     44.08 o
  -5  21  18     1254.23     1150.45     62.45 o
  15   5  18     1254.66     1228.82     39.54 o
 -21  15   7     1255.25     1336.04     52.81 o
   3   1  22     1255.66     1319.86     38.24 o
  11  11  28     1257.26     1401.40     56.69 o
  26   0  24     1257.34     1186.96     86.07 o
  18  16   2     1257.50     1233.04     47.94 o
   3  23  10     1257.70     1201.09     60.72 o
 -18  20   3     1258.68     1265.26     65.28 o
   1  17   8     1259.01     1211.78     41.96 o
 -20   8   1     1259.15     1230.60     42.35 o
 -25   3  14     1259.16     1281.77     44.83 o
 -23  15  13     1260.27     1282.63     57.02 o
  16   8  25     1261.80     1184.58     47.08 o
  -4  16  23     1262.37     1250.74     53.52 o
  -9  13  10     1262.37     1252.45     35.44 o
 -20  18   3     1263.69     1289.03     57.01 o
  10   6  33     1264.80     1217.92     55.70 o
 -12   2  15     1264.85     1264.47     37.72 o
   8  16   0     1265.15     1301.18     41.06 o
  -3  15   6     1265.69     1201.22     40.42 o
 -12  16  20     1265.98     1292.07     54.52 o
   8   2   9     1266.09     1258.79     53.18 o
  27   7  10     1266.28     1257.41     58.38 o
   0  22  11     1266.38     1247.57     56.02 o
   4  18  10     1266.43     1263.55     45.17 o
  28   4  16     1266.54     1245.52     55.28 o
  14   6  26     1267.37     1303.09     49.12 o
  28  14   0     1267.63     1172.43     79.31 o
  26  10  12     1267.88     1260.51     69.29 o
 -20   2  30     1268.03     1342.44     49.98 o
  31  11   4     1268.13     1315.44     73.11 o
 -21  11  23     1268.79     1265.39     48.73 o
 -26  12  21     1268.91     1281.97     63.71 o
 -16   8   8     1268.95     1330.36     41.19 o
 -25  13  18     1269.29     1155.27     53.03 o
  -8  16   5     1269.73     1241.10     37.86 o
 -19  11  12     1269.99     1271.93     43.89 o
  -8   2  40     1271.53     1111.82     57.86 o
  -1   7  28     1271.83     1280.32     40.80 o
   7  15  31     1272.07     1175.07     66.09 o
  29   3  19     1272.12     1172.30     60.40 o
 -30  10   7     1272.49     1328.45     67.68 o
 -20  14  22     1272.58     1231.99     52.05 o
 -10  16  13     1273.51     1257.34     41.94 o
  27   3   6     1273.87     1303.23     54.11 o
   6  18  10     1273.96     1296.95     45.76 o
  16  14  26     1274.21     1266.58     78.19 o
  -1   5  13     1274.82     1437.19     65.45 o
 -27  11  15     1275.17     1296.36     60.39 o
 -20  10  29     1275.76     1308.44     54.98 o
   0   2  21     1276.12     1342.57     38.10 o
  -5   5  36     1276.19     1207.03     44.65 o
   9   3  20     1276.38     1250.61     40.54 o
  -2  18  15     1276.86     1283.09     45.77 o
  22  12  18     1277.20     1244.07     60.01 o
  -7  17  17     1278.02     1243.67     48.27 o
 -19  15  23     1278.13     1380.93     60.01 o
  25   9   6     1278.37     1243.34     54.13 o
 -15  15  22     1278.38     1187.95     45.73 o
   5  11  36     1279.21     1260.44     66.71 o
   3  13  17     1279.50     1295.10     40.12 o
 -28   2  22     1280.02     1367.00     58.73 o
   6   6  30     1280.80     1284.47     47.98 o
 -23   5  30     1281.73     1297.48     58.83 o
  21   7  12     1282.06     1289.10     45.43 o
  -5   7  14     1282.22     1363.90     41.98 o
 -27  15   2     1282.56     1205.05     74.43 o
  14  16  23     1282.77     1254.83     58.72 o
 -22   6  26     1283.12     1239.51     53.93 o
  10   2  19     1284.57     1271.01     41.74 o
  28   0   8     1284.72     1378.89     84.21 o
  11  11  19     1284.81     1307.38     40.25 o
   0  10  28     1284.95     1338.02     42.59 o
 -16   8  11     1284.99     1368.46     43.93 o
 -23   9  24     1285.10     1296.82     63.03 o
 -14   4  20     1285.94     1360.34     39.50 o
  10   6  25     1286.03     1298.80     41.60 o
  -1  11   4     1286.43     1293.19     46.50 o
  16   6   7     1286.47     1258.99     42.75 o
 -20  14  16     1286.59     1328.84     55.65 o
  21   7  28     1288.10     1329.77     69.10 o
  11  17   9     1288.14     1374.86     49.03 o
 -19  17  12     1288.23     1265.99     53.99 o
  20   8  25     1288.51     1233.24     58.73 o
  20   8  27     1288.55     1275.10     64.73 o
  -4  12  36     1289.35     1231.13     55.63 o
  16  14  12     1289.55     1290.48     46.84 o
  17  17  11     1289.58     1287.71     53.30 o
 -15   7  20     1289.72     1278.00     37.91 o
   0   4  25     1289.85     1345.94     39.04 o
  22  16  11     1290.08     1290.88     59.65 o
   5   3  29     1291.06     1334.65     46.49 o
 -11   3  33     1291.34     1345.68     46.42 o
  -5  13  20     1291.40     1224.86     37.52 o
  22  10  25     1292.29     1259.72     88.16 o
 -24   6   3     1292.42     1314.52     43.27 o
  -2   4  15     1292.57     1262.36     65.21 o
 -13  13  31     1292.64     1282.23     61.95 o
   4   4  15     1293.34     1234.89     66.32 o
 -13  11  34     1293.39     1283.75     58.91 o
 -23  13  11     1293.79     1228.55     51.91 o
 -11   1  20     1293.99     1367.40     38.36 o
  -5  11  24     1294.97     1386.28     41.11 o
  -6  12  29     1295.01     1417.25     49.42 o
  14   8  19     1295.07     1345.08     41.18 o
 -17  17   7     1295.15     1291.80     48.59 o
   1  11  37     1295.38     1252.65     58.65 o
 -19  13  22     1295.57     1247.04     46.59 o
   8  22   9     1296.16     1210.66     60.51 o
  17   7   7     1296.26     1409.92     47.61 o
  19  11   5     1296.40     1271.14     45.03 o
  22   6   5     1296.75     1263.22     41.47 o
 -23  11  15     1297.55     1318.01     52.75 o
   9  11  31     1297.68     1264.73     60.81 o
  12   6  26     1297.80     1308.90     46.09 o
 -24  12   3     1298.35     1252.92     52.11 o
   9  19  14     1298.58     1303.09     54.85 o
  10  18  14     1299.30     1354.13     51.59 o
  19  13  11     1299.37     1240.64     54.74 o
 -27   5   6     1299.97     1298.21     55.86 o
 -19  19   6     1301.46     1355.38     63.19 o
  18  10  17     1301.96     1266.12     44.09 o
  -9   9   4     1302.16     1244.60     40.81 o
  10  20   7     1302.68     1386.41     58.11 o
 -16  16   6     1303.44     1211.65     43.91 o
   9   5  32     1303.54     1260.57     46.85 o
   1  15  20     1303.85     1286.06     42.74 o
   0  22  17     1304.94     1210.00     64.91 o
   2  12   2     1304.97     1234.17     42.96 o
 -16   4   1     1305.05     1425.90     46.13 o
  -6  22  15     1305.49     1243.87     71.75 o
  18   8  30     1305.67     1346.54     66.92 o
   3   7  20     1306.20     1210.66     39.88 o
   9  11   8     1306.38     1415.07     43.51 o
 -22  14   8     1306.57     1254.37     55.55 o
  -7  11  16     1306.76     1423.85     39.96 o
  13  17   7     1307.51     1387.47     49.83 o
   5   9  12     1307.74     1332.54     45.15 o
  -2  10  35     1307.93     1419.43     54.60 o
  -7   9  20     1308.01     1342.71     37.90 o
  19   7  30     1308.39     1482.81     74.48 o
  18  12  23     1308.77     1283.75     68.59 o
  24  12  16     1309.19     1252.85     62.10 o
  23   7  17     1309.20     1138.63     51.22 o
 -15   9  28     1309.69     1339.21     47.50 o
   6  18  16     1309.70     1283.22     50.14 o
 -21   9  20     1309.78     1322.44     44.01 o
 -11  15   7     1310.53     1278.14     41.40 o
 -35   1   1     1310.69     1284.28     94.84 o
 -22  14  16     1311.21     1369.51     71.85 o
  -3  17  19     1311.31     1372.15     45.67 o
  23  13  19     1311.67     1206.17     59.70 o
  14  12  31     1312.75     1239.38     65.98 o
 -25  15  12     1312.86     1378.23     59.54 o
 -22   2   5     1312.89     1276.75     38.99 o
  27  11   5     1314.40     1273.38     67.11 o
  -6   4  39     1314.52     1373.41     53.47 o
 -27  11  11     1314.56     1295.76     56.74 o
  19  15  21     1314.77     1275.56     60.60 o
  26   4  17     1314.81     1381.46     55.76 o
   6   4  25     1314.88     1272.26     37.98 o
 -25  11  18     1315.28     1337.36     56.92 o
  12   8  26     1315.42     1357.36     48.77 o
   6   4  12     1315.58     1173.23     66.64 o
  -7   7  32     1317.77     1285.00     46.03 o
  23  13  10     1318.09     1234.69     53.06 o
 -12  14  28     1318.46     1370.57     57.99 o
  10   8  11     1318.99     1362.32     43.53 o
 -20   6  12     1319.00     1415.93     41.90 o
 -28   4   9     1319.02     1245.46     46.72 o
  18  14  23     1319.40     1307.19     62.34 o
 -28   6  23     1319.41     1291.28     59.04 o
 -23  13   6     1320.21     1369.78     54.28 o
  12   8  33     1320.58     1358.75     71.32 o
 -16   8  23     1322.44     1271.60     40.13 o
 -23  11  25     1322.90     1216.47     59.69 o
  16  20   9     1322.91     1305.87     69.39 o
  29  11   9     1323.29     1270.61    104.69 o
  32   6   8     1324.09     1367.66     74.70 o
 -15  11  29     1324.38     1292.79     58.57 o
 -14  16  24     1324.46     1319.60     59.90 o
  -2  18  14     1324.75     1421.01     47.87 o
   8   8  13     1324.76     1436.99     44.31 o
 -15   3  32     1324.88     1318.74     46.09 o
  23  15  16     1325.66     1266.05     67.92 o
  14  20  11     1325.75     1272.00     60.67 o
   0  12  30     1326.69     1249.68     48.27 o
   1   9  28     1327.60     1330.69     48.10 o
 -24   2   2     1327.85     1416.12     42.71 o
  21  17  15     1327.89     1272.66     64.06 o
   9  19   9     1327.95     1388.00     49.70 o
   7   5  12     1328.06     1397.70     71.49 o
  26   2  22     1328.31     1267.11     88.50 o
   6  12  35     1328.36     1280.51     73.35 o
  17   3  10     1328.51     1347.66     50.65 o
  30   8   0     1328.62     1401.60     71.56 o
 -16   2  17     1328.64     1327.98     39.71 o
 -28  14  11     1328.96     1345.48     66.72 o
 -22  14  11     1328.98     1301.44     53.57 o
 -22   4  15     1329.03     1380.93     40.77 o
  17   9  26     1329.29     1380.74     59.33 o
 -18  20   9     1329.70     1303.95     75.23 o
 -11  21  14     1330.62     1190.33     61.60 o
 -17   5  32     1331.21     1274.37     56.21 o
  18   4  34     1331.41     1278.93     93.48 o
 -22   4   6     1331.44     1327.26     40.85 o
 -27   3  25     1332.30     1289.29     58.84 o
 -23   3  17     1333.40     1268.50     40.13 o
  21  13  21     1333.93     1245.65     59.54 o
 -14  16  16     1334.08     1394.07     50.50 o
 -15   1   2     1334.80     1419.23     60.66 o
  -2   8  35     1335.20     1360.00     51.66 o
 -17  17  14     1335.50     1323.16     61.72 o
  -9  13  35     1335.79     1185.84     62.62 o
 -25  11   4     1335.90     1387.21     53.87 o
 -10  10  21     1336.09     1362.65     39.24 o
  16   0  24     1336.42     1279.99     53.91 o
  23  11   8     1336.48     1402.79     61.62 o
  26   8   5     1336.57     1333.53     52.41 o
  -7  13  27     1336.64     1311.87     46.56 o
 -17  19  18     1336.93     1222.35     62.40 o
 -26  10  23     1338.04     1253.38     60.28 o
   9  21   8     1338.31     1420.22     56.42 o
  12  14   3     1338.31     1331.62     43.67 o
  13   7  28     1339.60     1351.29     54.42 o
 -17  13  27     1340.07     1391.96     59.12 o
  -5  17  30     1340.85     1273.58     63.85 o
  16  12   1     1342.24     1361.00     45.94 o
  10   0  22     1342.30     1335.51     62.87 o
 -10  22   9     1342.30     1358.62     77.29 o
  30   6   1     1342.48     1348.19     64.69 o
 -29  11   3     1342.72     1401.07     64.25 o
 -24   2  20     1342.87     1435.14     44.18 o
 -26   2   7     1343.47     1296.56     42.74 o
 -18  18   5     1344.03     1308.97     57.61 o
   0  12   7     1344.59     1420.15     43.04 o
  31  11   1     1345.34     1246.18     86.81 o
  -9   1  25     1346.70     1477.06     40.15 o
   6  16  30     1347.21     1307.85     71.29 o
  13   5  17     1347.29     1359.67     42.39 o
   5  15   1     1347.42     1432.89     43.58 o
  19  11  22     1347.63     1398.36     60.07 o
 -32   8   1     1347.68     1402.92     83.51 o
  18   0  34     1348.94     1154.74    101.39 o
 -26  14  15     1349.25     1309.56     60.99 o
 -14   4   9     1349.80     1303.82     42.33 o
  24  16   2     1349.87     1424.71     66.33 o
 -16  16  18     1350.02     1284.08     54.99 o
  22  10  12     1350.05     1369.18     48.83 o
 -24   8  26     1350.10     1306.26     62.21 o
   9  17  23     1350.29     1229.08     82.39 o
  -4  12  12     1350.94     1296.75     36.30 o
 -27   9  20     1350.98     1305.60     58.83 o
   7  17  19     1351.12     1216.67     55.63 o
 -26  10  24     1351.21     1352.41     66.78 o
  16   6  21     1351.45     1324.22     43.27 o
 -13  21   8     1351.60     1389.05     62.37 o
 -11  19   4     1351.81     1461.75     56.53 o
  15  13   6     1352.13     1323.69     44.28 o
 -17  15   8     1352.76     1364.23     46.75 o
 -21   3  14     1352.79     1294.64     37.51 o
 -28  12   8     1353.42     1282.49     63.98 o
  10  18  13     1353.47     1353.60     54.42 o
 -23   9  18     1353.58     1340.92     44.87 o
 -24   6  26     1353.66     1282.16     55.94 o
 -23   7  17     1353.80     1453.16     47.33 o
  24  14  16     1354.30     1361.66     70.70 o
   5   1  16     1354.84     1289.23     51.89 o
  30   6   0     1355.49     1415.60     74.46 o
 -20  16  13     1355.51     1170.52     55.86 o
  -6   4  34     1356.52     1348.38     44.74 o
 -10   4   4     1356.61     1369.64     55.29 o
  15   7   4     1356.95     1341.19     42.86 o
  -4   2  33     1357.57     1450.72     47.40 o
  24  14  17     1357.96     1171.64     69.90 o
  -9  11  30     1358.21     1397.11     51.04 o
  20   2   8     1358.22     1521.96     54.90 o
 -16   6  14     1358.52     1421.93     45.86 o
  14  16  14     1358.56     1522.82     52.34 o
  25  13  13     1359.12     1347.79     76.55 o
  12  10  26     1359.34     1382.25     54.68 o
   2  16  26     1359.41     1317.55     71.21 o
  17   5  12     1359.51     1496.08     54.30 o
 -13  21   2     1360.05     1293.98     59.04 o
  11   9   8     1360.51     1323.89     41.73 o
  23   9   4     1360.66     1267.44     47.99 o
  -1  23  14     1361.08     1304.41     64.58 o
 -15   3   8     1361.36     1404.17     43.05 o
 -19  15  12     1361.36     1339.21     51.94 o
  -3  17   5     1362.61     1304.41     40.46 o
  15  11   9     1362.77     1302.57     42.13 o
   7  11  34     1362.83     1277.41     65.54 o
 -23   1   8     1363.68     1376.18     39.64 o
  -8   4  21     1364.07     1372.22     38.90 o
  21   9  19     1364.77     1349.11     54.96 o
   3   7  23     1364.86     1384.90     49.23 o
  -9  11  31     1364.89     1350.50     51.12 o
  16  18   9     1364.95     1402.46     56.29 o
 -11   7  15     1364.99     1418.30     40.23 o
   1  15  17     1366.51     1358.35     41.58 o
  17  11  14     1367.06     1344.42     45.08 o
 -16  14  18     1367.98     1348.38     44.60 o
  -8   2  23     1369.10     1301.05     38.65 o
 -16   8  35     1369.48     1504.07     62.24 o
  12  18   0     1369.62     1420.02     48.34 o
  27  13   4     1370.63     1406.29     94.14 o
   2   8  35     1370.65     1389.45     55.55 o
 -17   1  10     1370.66     1381.26     44.80 o
  -3  13  27     1371.11     1366.08     48.09 o
  -3   9  24     1371.63     1310.22     38.18 o
   3  13   0     1371.80     1480.03     43.90 o
  14  12  29     1372.07     1207.76     63.08 o
  12  20  15     1372.26     1329.04     71.27 o
  15   7  32     1373.85     1415.73     80.98 o
   8  10  27     1373.95     1353.80     48.63 o
 -12  18  25     1374.86     1434.54     68.09 o
   7  19  12     1374.88     1388.66     50.64 o
  -8   6  28     1375.42     1403.25     41.24 o
 -11   7  32     1375.49     1342.11     46.49 o
  -3   9  34     1376.36     1313.52     63.56 o
   1  15  29     1376.37     1351.16     54.89 o
 -19  11  31     1376.40     1314.85     56.26 o
 -29   9   3     1376.44     1398.83     60.67 o
  17  21   6     1376.63     1341.19     64.89 o
 -14  14  31     1376.83     1317.49     73.18 o
   9   9  37     1377.20     1338.61     64.62 o
 -17   5  22     1377.63     1339.87     39.64 o
 -15   5  36     1377.75     1400.81     57.84 o
  12   2  11     1378.46     1368.13     50.78 o
 -27   9   1     1378.65     1411.70     56.69 o
  16  10  12     1379.02     1373.94     42.32 o
  -9  11  25     1379.20     1436.46     44.78 o
  12   6  33     1379.65     1422.20     66.94 o
  16  14   7     1379.80     1425.50     49.69 o
  16   6  24     1380.04     1605.15     50.58 o
  -3  13   7     1380.09     1431.77     42.03 o
  13  17  18     1380.41     1401.27     49.56 o
  23   7  23     1380.71     1458.84     62.74 o
 -23  11  24     1381.08     1339.47     54.90 o
 -15   9  29     1382.06     1440.88     56.21 o
   0   4  36     1382.36     1369.12     55.56 o
 -14  16   5     1383.67     1391.56     43.99 o
  26   8  11     1383.81     1306.06     59.57 o
 -29   7  15     1384.25     1410.05     58.91 o
 -26   6  15     1384.33     1355.58     51.53 o
 -23  11  21     1384.77     1407.08     50.70 o
 -28  10   3     1384.78     1380.67     64.60 o
   5   9  26     1384.85     1327.06     42.86 o
  32   0  14     1385.39     1475.74    108.42 o
 -16   8  29     1385.43     1464.85     53.03 o
   1   7  37     1385.67     1397.77     55.95 o
   6  20   1     1386.62     1395.53     51.44 o
   7   3   8     1386.90     1391.56     53.26 o
 -22   8  21     1387.75     1325.54     49.52 o
   7  23   2     1387.83     1266.78     59.46 o
 -13   9  36     1388.09     1334.45     62.12 o
   5  15  26     1388.75     1437.98     62.95 o
  28   2  14     1388.80     1381.99     58.52 o
 -29   9  10     1388.98     1411.04     58.17 o
   2  16  20     1389.11     1297.35     50.94 o
  -8   6  40     1389.13     1296.49     59.04 o
  10  18  17     1389.70     1433.82     52.71 o
 -14  18   9     1389.77     1461.94     62.94 o
  21   1  10     1389.79     1372.48     41.58 o
  -3  15  12     1390.10     1424.71     40.50 o
 -14  20  15     1390.52     1361.79     57.79 o
  -3   9  29     1390.72     1441.41     45.05 o
   3  23   4     1391.48     1281.70     79.40 o
 -26   4   2     1392.41     1438.90     45.12 o
   2  10  31     1392.77     1267.84     52.64 o
  24   8  11     1392.78     1375.72     51.52 o
  24   6  23     1394.11     1235.02     66.93 o
  -2   2  13     1394.23     1545.07     56.44 o
 -32   6  12     1394.78     1333.27     77.18 o
 -19  15  22     1395.83     1590.82     60.59 o
   7   1  12     1397.02     1425.50     51.10 o
 -16   6  23     1397.20     1364.03     40.91 o
 -10   4  15     1397.37     1594.45     45.89 o
 -16  16   4     1397.63     1347.72     46.22 o
 -19   7  12     1398.41     1368.65     40.11 o
   3  21  18     1398.50     1392.29     59.93 o
  12  16  27     1399.14     1255.36     67.25 o
 -11  15  19     1401.38     1358.68     45.00 o
  19   9  30     1401.51     1431.64     69.17 o
  13   7  30     1401.69     1394.86     56.22 o
  -5   3  28     1401.77     1374.40     39.97 o
 -18   4  10     1402.10     1480.76     47.99 o
 -17   5  30     1402.75     1398.23     46.54 o
  25  11  19     1402.76     1250.08     61.09 o
 -17   9  33     1403.51     1408.86     63.98 o
 -10  16  19     1403.55     1396.78     50.64 o
  -3   3  38     1403.63     1628.12     57.96 o
  18   2   4     1403.67     1697.51     65.73 o
  20   6  15     1403.87     1337.29     48.30 o
  -8   2   7     1404.11     1388.72     52.12 o
   9  17   5     1404.25     1409.85     47.47 o
  12  16  18     1404.53     1395.39     49.70 o
 -14   4  23     1404.67     1419.49     41.10 o
  24   4  19     1405.10     1447.22     53.04 o
  18   4  21     1405.18     1489.87     52.76 o
  -4   6   6     1405.24     1631.42     60.71 o
 -28   2  16     1406.11     1333.20     56.45 o
   9   7  30     1406.19     1422.92     50.56 o
   9  17  15     1406.41     1578.08     51.79 o
 -12  12  34     1406.55     1403.05     57.16 o
 -14  14  30     1406.95     1423.32     59.92 o
  -3  23   8     1407.01     1385.75     70.82 o
 -26   6   3     1407.42     1349.44     47.96 o
  23   1   2     1407.52     1425.83     42.44 o
 -16  14  10     1407.54     1381.53     47.15 o
  12   0  32     1407.62     1386.35     80.87 o
   3  13  23     1408.32     1357.23     45.14 o
 -10   4  30     1408.66     1449.14     42.37 o
  30   8   1     1408.72     1422.33     79.89 o
  15   1  14     1409.05     1476.54     57.74 o
  30   8  10     1409.06     1307.91     72.10 o
 -27  15   8     1409.06     1335.51     81.26 o
 -11   1  39     1409.46     1410.45     60.87 o
   6  20  19     1410.96     1340.73     74.11 o
  -3   3  34     1411.06     1395.39     44.59 o
  12  12  26     1411.21     1451.31     63.62 o
 -14  16  12     1411.56     1343.24     50.52 o
 -10   8  37     1412.56     1331.42     59.02 o
  15   3  20     1412.91     1413.02     42.44 o
  13   7  17     1413.16     1347.26     41.85 o
  -1  17  16     1413.25     1440.88     44.85 o
   4   8  11     1413.56     1626.87     54.60 o
  18  14  11     1413.73     1357.23     48.03 o
   3  19  22     1413.77     1453.03     64.49 o
  -8   2  22     1414.34     1511.20     41.48 o
  25   1   0     1414.57     1361.59     43.66 o
 -21  19  10     1415.99     1448.08     70.38 o
 -14   6  14     1416.22     1493.37     42.16 o
  12   4  33     1416.29     1469.80     64.08 o
  10  12  30     1416.66     1354.79     58.67 o
  28  12   7     1417.49     1239.65     70.46 o
   5   7  26     1417.92     1444.12     42.23 o
   7  17  28     1417.94     1418.83     76.09 o
 -17  13   7     1419.27     1432.76     44.18 o
 -20  14   1     1419.27     1414.67     50.97 o
 -29   9  13     1419.35     1339.08     56.32 o
   7   9  15     1419.71     1465.64     42.43 o
  28  10  13     1419.77     1445.64     85.44 o
   1  19  26     1420.43     1317.35     90.35 o
  -9  19   8     1420.49     1393.48     49.70 o
 -11  13   4     1420.55     1413.95     42.71 o
 -20   6  25     1420.99     1407.01     48.55 o
  -6  10   5     1421.12     1439.03     40.43 o
 -10   2  11     1422.32     1468.22     60.91 o
 -17  17  18     1423.20     1401.86     54.67 o
 -20  16  19     1423.48     1376.58     56.57 o
  16   6   3     1424.06     1435.34     50.42 o
   0   4  29     1424.23     1451.97     41.90 o
  12  18   9     1424.49     1450.52     52.37 o
  29   7   9     1425.28     1497.99     67.92 o
  -3  21  20     1426.46     1434.15     69.24 o
   7  23   8     1427.28     1300.19     59.85 o
 -10  18  15     1427.32     1525.26     53.89 o
  11  19   0     1427.47     1432.43     52.84 o
  17   9  32     1427.65     1489.48     72.79 o
  28   8  10     1427.79     1444.18     67.61 o
   1  17  26     1427.80     1353.60     74.03 o
 -21  15  14     1427.84     1405.56     59.12 o
   1   3  22     1428.02     1394.73     40.23 o
  -4  14   6     1428.02     1456.73     42.23 o
  15   3  33     1428.14     1504.73     63.46 o
   2   6  33     1428.35     1452.11     50.62 o
 -17  13  30     1428.57     1412.89     74.94 o
 -16  18  13     1428.63     1419.69     57.16 o
 -31   9  11     1428.70     1490.80     68.86 o
  -5   9  14     1429.13     1463.59     40.69 o
 -14  14  28     1429.24     1522.75     57.79 o
 -29  11  16     1429.41     1442.01     62.07 o
  15   3  12     1430.23     1444.65     45.85 o
 -17  15   9     1430.24     1354.06     48.90 o
 -24   4  26     1430.47     1417.58     57.43 o
  26  12   6     1431.13     1290.48     68.86 o
   1  11  32     1431.37     1383.31     52.32 o
 -21  15   5     1431.64     1493.31     55.31 o
 -14   8  14     1431.78     1479.18     42.43 o
  12  12   3     1432.35     1524.20     49.72 o
 -11   9  32     1432.43     1429.00     53.52 o
   8  14  25     1433.04     1560.65     58.05 o
 -16  12  32     1433.29     1492.84     64.34 o
   5  15  27     1433.67     1370.77     69.21 o
  12  18  12     1435.07     1534.64     56.17 o
  -3  17  11     1435.19     1420.35     44.99 o
 -13  11  26     1435.41     1443.99     49.14 o
 -30   4  11     1435.43     1364.03     52.87 o
   8  14  18     1435.52     1421.54     47.27 o
  -3   9  35     1435.87     1482.02     54.78 o
  -8   0  16     1435.98     1625.48     97.73 o
  11  11   2     1436.13     1476.87     52.16 o
[truncated: 512,051 more chars]
