# Supplementary material for: Relativistic Hirshfeld atom refinement of an organo-gold(I) compound
Source: IUCrJ. 2021 May 26;8(Pt 4):608–20. doi: 10.1107/S2052252521004541 (PMC8256711; doi:10.1107/S2052252521004541)
Supplement: Supplementary file 9 [file m-08-00608-sup9.fcf]

#\#CIF_2.0

# ========================
# Tonto generated CIF file
# ========================

# NOTE: This is an incomplete CIF file
# Manually edit it to pass checkCIF

data_mg14_mo_rks_anh_nrel

_audit_creation_date                2020-6-16
_audit_creation_method              'Tonto 20.04.15 github v. 97c7857'

# ============
# QCr software
# ============

_QCr_software                       'Tonto'
_QCr_software_version               '20.04.15 v. 97c7857'
_QCr_software_platform              'Linux-2.6.32-754.24.3.el6.x86_64'
_QCr_software_build_date            '2020-04-15 15:08'
_QCr_software_website               'https://github.com/dylan-jayatilaka/tonto'

# ========
# Symmetry
# ========

_symmetry_cell_setting              Monoclinic
_symmetry_space_group_name_H-M      'c 1 2/c 1'
_symmetry_space_group_name_Hall     '-c 2yc'
_symmetry_Int_Tables_number         '15'

loop_
    _symmetry_equiv_pos_as_xyz
'+x, +y, +z'
'+x+1/2, +y+1/2, +z'
'-x, -y, -z'
'-x+1/2, -y+1/2, -z'
'-x, +y, -z+1/2'
'-x+1/2, +y+1/2, -z+1/2'
'+x, -y, +z+1/2'
'+x+1/2, -y+1/2, +z+1/2'

# =========
# Unit cell
# =========

_cell_measurement_reflns_used      178236
_cell_measurement_temperature      93(3)
_cell_measurement_theta_max        57.0670
_cell_measurement_theta_min        1.8710

_cell_length_a                  17.68955(19)
_cell_length_b                  12.24357(14)
_cell_length_c                  21.26596(18)
_cell_angle_alpha               90.000000(0)
_cell_angle_beta                  94.6500(9)
_cell_angle_gamma               90.000000(0)
_cell_volume                      4590.69(8)

_cell_formula_units_Z               8.000000

_exptl_crystal_F_squared_000         5760000.0000


# ======================
# XD fco reflection data
# ======================

# . checkCIF also accepts this as fcf format

_shelx_refln_list_code              4

_reflns_d_resolution_high           10.5980
_reflns_d_resolution_low            0.5000
_reflns_limit_h_max                 35
_reflns_limit_h_min                 -35
_reflns_limit_k_max                 24
_reflns_limit_k_min                 0
_reflns_limit_l_max                 42
_reflns_limit_l_min                 0

# NOTE: F_squared_meas is scaled to F_squared_calc
#       and so it is on an absolute scale
_reflns_tonto_F_scale_factor        0.1231

loop_
    _refln_index_h
    _refln_index_k
    _refln_index_l
    _refln_F_squared_calc
    _refln_F_squared_meas
    _refln_F_squared_sigma
    _refln_observed_status
   2   0  40        0.00       21.13     44.65 o
  -8  22  16        0.00      113.50     56.40 o
 -11   5  36        0.00       51.48     54.80 o
 -11  15  24        0.00       12.31     24.61 o
 -31   1  22        0.00       22.21     44.42 o
   1  23   9        0.01        4.28     21.56 o
   4   2  15        0.01       46.95     93.90 o
   8  14  10        0.01       47.45     29.65 o
  -3  21   9        0.01       13.79     27.58 o
  -9  19   1        0.01       19.33     38.65 o
  18  14   4        0.01       11.36     22.71 o
 -20  18   4        0.01       10.50     26.95 o
 -28   2  13        0.01       18.13     36.26 o
 -30   4   1        0.01       21.83     43.66 o
   1   1  36        0.02       53.26     49.86 o
   3  13   5        0.02       81.01     25.23 o
  10  14  22        0.02        1.00     10.48 o
  19  19   1        0.02       10.23     32.39 o
  22  14   3        0.02       64.53     56.11 o
  25   7   4        0.02       65.85     43.27 o
  26   6  19        0.02       34.75     69.50 o
 -10   8   1        0.02       17.73     35.47 o
 -17   3  10        0.02       33.89     34.52 o
 -23   9  20        0.02        4.71     19.16 o
  -2   4  25        0.03       64.55     25.52 o
  12  20  17        0.03       51.73     79.48 o
  -1  21  10        0.04       98.82     45.06 o
  14   2  37        0.04       99.41     80.33 o
 -11   1  38        0.04       22.48     44.96 o
 -15  19  14        0.04       24.67     49.35 o
 -19   3  24        0.04       10.73     21.46 o
 -21   1   4        0.04       30.13     35.99 o
  -5  17  25        0.05       95.05     49.21 o
 -19   7   7        0.05       47.23     31.76 o
 -25   3   8        0.05       19.86     39.72 o
 -27   1  22        0.05        7.80     22.36 o
   6  20   6        0.06       13.38     26.77 o
  -2  12  33        0.06       14.12     28.23 o
  14   8   9        0.06       48.97     43.51 o
 -27   9  13        0.06       57.81     54.57 o
  -9  21  19        0.07       60.54    107.87 o
  24  10   6        0.07       65.77     44.71 o
  -3   3  42        0.08       35.09     70.17 o
  27   3  12        0.08       23.27     46.55 o
 -17   1  36        0.08       68.81     50.93 o
   1  17   7        0.09       47.27     30.20 o
   5   9  24        0.09       32.11     34.02 o
  -1  23   9        0.09       48.83     97.66 o
  24   2  25        0.09      141.05     73.40 o
 -27  13  13        0.09       56.31     80.46 o
 -22   2   7        0.10       25.52     32.75 o
 -23   1  32        0.10        1.00     12.01 o
  28  14   5        0.11       42.00     84.00 o
 -13  21  13        0.11       33.43     66.86 o
 -32   2  19        0.11       37.85     75.69 o
  21  15  11        0.13        0.84     10.58 o
  22  10   0        0.13       26.34     52.67 o
 -14  16   6        0.13       26.07     52.13 o
 -15   1  18        0.13       25.29     30.23 o
 -15  19  17        0.13       38.63     77.26 o
   1  19  19        0.14       19.48     38.95 o
  -1   7   4        0.14       44.48     39.27 o
  -2  16  18        0.14       13.62     27.24 o
  13   7  35        0.14      106.26     67.91 o
 -18   2  33        0.14        0.49      7.85 o
 -28   6  21        0.15        2.59     16.96 o
 -14  18  17        0.17       41.95     83.89 o
 -29   1  12        0.17       79.20     38.72 o
  -4   6   3        0.18       30.11     60.21 o
 -19  11   7        0.18       10.86     21.72 o
 -15   9  20        0.19       35.76     33.16 o
 -22  14   3        0.19       32.48     64.95 o
  -1  15   1        0.20       39.73     33.13 o
   1  21   1        0.21       12.31     25.16 o
  10  20  18        0.21       77.94     74.34 o
  27   3  10        0.21        8.20     21.91 o
  23   3   9        0.22       34.45     40.66 o
 -12  22  10        0.22       10.68     28.82 o
  -1  23  11        0.23        4.03     20.96 o
  13   3  29        0.23       38.56     77.12 o
  22   2  27        0.24       77.11     76.54 o
 -14  16  26        0.24       14.86     31.59 o
 -19  19   5        0.24       44.23     88.46 o
  13  11  23        0.25        1.04     10.75 o
   7   7  27        0.26       21.66     43.31 o
   0  20  24        0.28      108.53     78.04 o
  -9   5  19        0.28       65.77     24.09 o
   9  21  13        0.30       28.11     56.21 o
  19   3  32        0.30      130.97     63.73 o
 -21  15   6        0.30       55.38     49.87 o
  12  10   3        0.32       85.53     32.22 o
  25   3   2        0.33       24.96     49.91 o
  18  16  10        0.35       19.15     38.31 o
   1   1  40        0.37      100.22     67.80 o
 -14  22   6        0.38       74.23    109.58 o
 -30   4  12        0.38       46.53     58.44 o
 -13   5  26        0.39        5.25     14.84 o
  -5  17   3        0.40       14.43     28.87 o
  13  15   0        0.40       30.85     38.82 o
  17   1  32        0.41       67.51     65.78 o
 -28   2   4        0.43       41.93     64.39 o
  -9   5  10        0.44       43.81     87.61 o
  14   0  32        0.44       94.96     78.66 o
  20   8  23        0.44        6.53     22.90 o
  -1   3  28        0.45       38.28     28.30 o
 -31   3  18        0.47       39.45     78.90 o
 -24  10  14        0.48       28.76     57.52 o
  10   4  28        0.52       28.23     56.45 o
  12  22   4        0.52       22.38     44.75 o
  17  11  22        0.52       12.04     24.88 o
  19  17  13        0.55       27.27     54.54 o
   7   1  20        0.56        8.74     17.62 o
 -30   2   5        0.57       20.81     41.62 o
 -33   5  14        0.57       30.45     60.90 o
  -1  19  10        0.59       64.97     41.24 o
   0  20   4        0.60        4.17     16.62 o
   2  18  16        0.60        7.01     19.93 o
  -3   1  30        0.60       44.47     28.75 o
 -11  13  30        0.60       21.08     42.16 o
  10   2  28        0.62       40.10     40.53 o
  27   1   8        0.62        7.55     20.84 o
   6  18  21        0.65       71.14     57.13 o
  -6  22  17        0.65       15.46     33.96 o
  -6  14  17        0.66       21.01     42.02 o
 -22   4  21        0.67       39.40     33.51 o
  16  20   0        0.69       52.55     96.77 o
 -20  14  27        0.70       15.81     31.63 o
  27   1   0        0.71       15.72     31.44 o
 -10  22  14        0.71        4.21     20.35 o
 -27   7  10        0.71       38.27     66.85 o
 -22  18   3        0.72       28.13     56.27 o
 -18  18  16        0.75       20.14     40.27 o
   0  18  25        0.76       56.31    112.61 o
   7  21   5        0.76       31.15     62.30 o
   3   5  32        0.77        5.01     16.87 o
 -16  20  14        0.77       21.48     42.97 o
  -6  18  11        0.82       15.93     31.86 o
 -29  13   7        0.82        9.49     35.27 o
  12  18  23        0.83       79.31     69.61 o
  -5   9  26        0.89       24.83     40.22 o
   9  15   1        0.90       21.79     43.58 o
  20  10  23        0.92       21.72     43.43 o
 -17  17  13        0.95       69.31     50.72 o
   7  11  30        0.97       75.55     48.68 o
 -19   1  28        0.97        3.44     15.42 o
 -10  22   7        1.01       35.32     70.63 o
 -16  18  14        1.04       10.64     26.35 o
  -7  15  25        1.06       51.55     47.01 o
  17  13  27        1.13       29.31     58.62 o
  11  21   1        1.14       52.41     83.29 o
  29  11   8        1.14       37.12     74.24 o
 -23  15   3        1.14       31.21     62.42 o
  33   5   4        1.15       58.87    117.73 o
   4   2  37        1.20       27.05     54.10 o
   5   3  16        1.24       81.32     39.73 o
  -3  23  11        1.27       30.31     60.61 o
  20   2  31        1.30       27.50     55.00 o
   2  12  34        1.31       26.62     53.24 o
 -14  12  26        1.32       11.36     24.49 o
   7   1  14        1.35       31.24     62.47 o
   1  21  15        1.37       66.49     56.07 o
 -13  13  15        1.37       34.08     33.65 o
   8  22  12        1.38       40.28     80.56 o
   9  13  16        1.38       34.72     31.37 o
 -11   3  34        1.38       74.32     39.57 o
 -19   7   1        1.43       48.40     31.43 o
   2   2  37        1.44      103.98     50.30 o
   6   4  35        1.44        7.78     21.58 o
 -11  19  24        1.47       12.73     31.78 o
  19   5   8        1.48       11.46     22.92 o
  26  14   4        1.48       47.70     95.39 o
  27   3  14        1.48       19.80     39.60 o
  12   8   9        1.49      175.26     34.17 o
 -28   0  24        1.49      137.42     67.04 o
   8  20  18        1.51        4.71     22.92 o
   1  19  21        1.54        9.78     26.32 o
   4  10  26        1.55       17.02     34.04 o
  -5  21   7        1.56       17.37     34.74 o
   7  19   4        1.57       21.33     42.66 o
 -13   1  36        1.58       29.24     58.47 o
 -16  18  20        1.58       49.78     63.18 o
   1  13  34        1.64       48.94     64.07 o
  22   6   9        1.66       22.77     45.53 o
  -5   5  38        1.69       20.50     41.00 o
  15   9  30        1.69       59.75     76.91 o
 -20   2  35        1.69       10.10     28.85 o
  -6  24   2        1.72       27.78     55.55 o
 -16   4  37        1.77       57.81     62.00 o
 -26  12  22        1.77        8.02     28.58 o
 -12  22   9        1.78       52.98     85.30 o
  -4  20  15        1.80       12.00     26.22 o
  -9   1  38        1.80        3.19     17.58 o
   4   6  26        1.86       30.44     30.67 o
  15   1   4        1.87        6.95     25.67 o
 -18   4  17        1.88      119.68     24.83 o
   5   3  38        1.90        8.84     30.28 o
 -13  15  29        1.90       47.76     74.75 o
  13   1  32        1.91        9.96     26.01 o
  -2   0  24        1.92      126.00     34.07 o
 -26  14   2        1.93       24.29     48.58 o
   8  12  19        1.94       55.45     29.21 o
  11   1   0        1.95       24.68     49.36 o
   9   9   7        1.96      163.27     25.54 o
 -31   1  12        1.99       25.35     50.69 o
 -20  18  10        2.00       66.71     61.21 o
 -11  21   1        2.02       37.15     74.30 o
  -4  12  26        2.08       11.23     22.46 o
  -9   1  36        2.13       24.73     49.47 o
 -17  11  10        2.14       36.08     36.17 o
 -28  10  10        2.15       10.73     25.94 o
   6  18  26        2.17       26.83     53.65 o
  11   9  20        2.23       12.51     25.02 o
 -21  13   1        2.29       74.10     38.48 o
   0  12  36        2.31        5.45     22.45 o
  29   5  14        2.33       40.04     80.07 o
   2  10  34        2.34       18.35     36.71 o
 -14  14  29        2.34       53.45     62.02 o
  -6   2  37        2.36       44.06     46.00 o
  -5  15  26        2.37       23.29     46.57 o
   5  19   1        2.39       54.25     45.51 o
 -23  11   8        2.42       31.13     62.26 o
  27   9  13        2.44       77.55     72.19 o
 -10  20   7        2.47       28.70     57.40 o
  15  11  15        2.54       13.94     27.89 o
  27   3  19        2.57       13.17     30.40 o
   3   5  10        2.62      358.18     61.33 o
   7   5  27        2.64       22.33     44.66 o
 -23   9  26        2.65       28.24     56.48 o
 -18   4  21        2.71       31.32     33.71 o
 -10  12  13        2.72       90.77     22.80 o
  11   1  34        2.74       69.47     65.41 o
 -25   7  28        2.74       70.32     62.98 o
   3  23   5        2.76       35.19     70.38 o
  24  14   6        2.79       18.61     37.21 o
 -20   4  21        2.79       12.73     25.46 o
   5  15   9        2.82       53.53     25.41 o
  20   2  21        2.82       13.35     26.70 o
  -2  16  27        2.85      104.17     49.22 o
  29   3  10        2.87       31.01     62.01 o
 -32   2  20        2.88       59.85     78.67 o
 -10  16   4        2.90       25.55     42.03 o
   5  21  11        2.92       47.52     71.20 o
  -8  20   2        2.92       26.40     52.81 o
  -4  22   2        2.97       45.85     59.46 o
   0  16  25        2.98       19.00     37.99 o
   0   2  39        2.99       89.15     53.69 o
   6  22   0        3.01        5.57     21.12 o
 -23  11  23        3.02      105.57     47.13 o
  -7   1  31        3.03       39.36     35.76 o
   4  22   6        3.04        9.51     26.97 o
  11   7  31        3.05       91.01     49.18 o
 -24  16   5        3.09      114.86     55.28 o
  -7  13   5        3.12       42.94     28.05 o
 -10  10  33        3.13       31.48     62.96 o
  19   1  24        3.17       41.40     59.68 o
  11   3  38        3.20        8.83     33.31 o
  18   6  16        3.21       58.02     30.44 o
   1   3  40        3.22       24.92     49.85 o
  -7   7  40        3.22       13.50     29.89 o
 -13  11   6        3.23       80.31     33.84 o
  -5  11  32        3.25       46.96     46.59 o
   9  15  28        3.27       34.05     68.10 o
  32   4   9        3.30        8.98     31.33 o
  -2  20  12        3.40        5.26     19.25 o
 -30   6  12        3.45       55.35     54.36 o
 -33   7   2        3.50       13.94     37.75 o
   7   1  30        3.53       14.29     28.59 o
  -5  11  29        3.57       51.25     42.19 o
   5   3  36        3.58       59.37     54.43 o
  12  14  29        3.58       33.61     67.21 o
   7   7  36        3.61      129.03     51.78 o
  33   7   4        3.61       41.93     83.86 o
   6   2  33        3.62       51.23     43.88 o
 -22   2  23        3.66       42.56     40.47 o
   4  20   2        3.69       27.30     54.60 o
  -6   2  41        3.70       82.29     57.04 o
 -19  17   1        3.73        5.62     19.41 o
 -32   2  17        3.73       78.97     56.14 o
  14  14  15        3.75       54.48     38.76 o
  -2   2  41        3.88      151.23     49.23 o
 -21  17  15        3.89       31.84     63.67 o
  13  19   5        3.96       19.44     38.89 o
  23   1  14        3.98       44.91     35.87 o
 -12  16  15        4.02       49.12     39.88 o
 -18  14   1        4.03       17.47     34.94 o
  16   2   3        4.04       28.10     56.20 o
   9  19  21        4.07       32.01     64.02 o
   4  12  17        4.11      125.17     21.86 o
 -10  16  30        4.11       51.24     81.90 o
  22  18   3        4.13       28.60     57.20 o
  11   1  38        4.16       25.53     51.05 o
  14  14  20        4.16       34.53     56.91 o
  -1  19   4        4.17       14.93     29.87 o
  19   5  31        4.20       42.05     84.10 o
 -23   5  23        4.21       16.01     32.02 o
 -11  19  21        4.30       44.65     69.90 o
  -2  10  24        4.35        8.40     16.80 o
  -1   1  36        4.36       38.74     42.61 o
   2  16  28        4.37       84.02     58.79 o
 -29   7  18        4.42       32.79     65.59 o
   3  15  20        4.47       41.35     35.10 o
   7  21  17        4.58        7.10     25.10 o
 -12  16  21        4.63       43.33     45.82 o
   8  22   4        4.67       49.58     61.10 o
  -4  16  32        4.71        3.96     20.92 o
  24   8  24        4.73       69.14     95.32 o
 -30  10  12        4.75        1.60     14.59 o
   3  23   9        4.78       29.96     59.92 o
   2  24   6        4.79       53.50     72.49 o
  17   3  34        4.79       87.98     78.61 o
 -20   2  29        4.86       46.28     51.41 o
 -21   7  15        4.91       34.57     34.11 o
   3  19  14        4.95       68.02     41.73 o
  -9  19  10        4.97        5.15     19.03 o
   9  17   1        5.02       36.89     49.00 o
  -9  11  28        5.02       91.20     33.60 o
  -3  21  17        5.03       58.96     59.74 o
   9   1  34        5.04       15.97     32.63 o
 -24   6  23        5.04       56.17     42.26 o
  29   1   0        5.05       45.16     63.33 o
   2   2  39        5.11       36.87     73.74 o
   7  23   5        5.12       19.09     38.18 o
 -14  22   4        5.13       11.72     36.19 o
 -11  17   7        5.14        7.97     19.82 o
  19  19   7        5.17       82.25     81.87 o
   7  21  15        5.20        5.14     22.44 o
  -1  11  33        5.20       40.04     69.64 o
  11   5  37        5.20       45.64     91.29 o
  13  21  13        5.21       36.54     73.08 o
 -25   5   8        5.21        6.70     18.19 o
   8  20  12        5.25       16.99     33.98 o
 -23  15  20        5.29        3.70     21.06 o
  -6  20  22        5.34       10.15     28.47 o
   2  20  10        5.36       18.52     37.04 o
   7  21   7        5.39       54.05     62.32 o
 -14  18  20        5.41       54.74     56.93 o
 -21   3  22        5.46       17.69     35.38 o
   6  18  18        5.53       23.24     46.48 o
   2   8  28        5.54       54.19     28.78 o
  18   8  10        5.58       93.30     30.71 o
 -32   6  17        5.58       37.37     74.74 o
  21   1   2        5.60       47.34     49.40 o
 -14  20  12        5.60       14.56     34.83 o
   1  15  25        5.61       14.02     28.03 o
   3  11  11        5.62       32.09     25.13 o
 -15  19   8        5.69       85.01     57.44 o
 -10  22  10        5.70      150.05     45.77 o
   0  24   8        5.77       14.76     33.91 o
  -2  22   6        5.79       55.40     54.96 o
  -3  21   5        5.80       53.76     45.21 o
  17   1  10        5.82       60.83     45.60 o
  14   6  15        5.89        9.92     19.85 o
 -10   8  36        5.94       37.69     75.39 o
   5  17   0        6.02       84.99     27.14 o
  -4   2  41        6.02      131.48     48.28 o
 -19   7   4        6.03       18.06     36.12 o
  -3  23  13        6.06        4.63     24.11 o
  -1  17  21        6.07       25.58     51.17 o
  -3  19  15        6.07        3.64     17.49 o
 -13   3  40        6.14       41.97     78.99 o
  14  12   0        6.15       18.32     36.64 o
  20  16  17        6.17       30.29     60.58 o
  -1   1  34        6.21       22.09     44.18 o
  32   2   7        6.21       56.96     84.69 o
 -28  10  21        6.23       76.91     64.86 o
  17  17   1        6.25       11.84     24.61 o
  17  19   1        6.26       16.31     33.19 o
   1   3  24        6.30       71.32     24.47 o
 -15  13  11        6.33       28.78     45.96 o
 -30   8   9        6.37       77.86     63.07 o
  -6  22   8        6.40        8.11     25.39 o
 -11   3  21        6.44      109.88     25.38 o
  21   5   4        6.48      138.81     28.84 o
  10  22   0        6.56       12.47     31.79 o
 -25  13  11        6.57       45.14     67.22 o
  -2  24   4        6.59      144.04     58.01 o
  16  18  12        6.64       43.56     70.67 o
 -13  21   3        6.68       68.32     67.50 o
 -25   1  12        6.72        7.95     17.21 o
   8  18  10        6.74       92.23     38.42 o
  -9  23   5        6.75      126.40     73.27 o
 -16   2   5        6.77       29.56     59.12 o
 -25   1  26        6.81       48.05     59.15 o
  10   8  37        6.83       73.14     84.41 o
 -10  22   1        6.83       15.52     33.37 o
 -15  21   8        6.85       69.07     91.58 o
   0   0  10        6.88      227.37     53.97 o
 -15  17   8        6.90       39.73     54.69 o
 -26   2  15        6.94       50.05     40.31 o
 -13  15  23        6.98       11.25     23.10 o
  -7   3  37        6.99       28.44     56.87 o
  11   3  37        7.05       29.74     59.49 o
 -16  14   8        7.07       44.53     36.12 o
 -15  13  14        7.09       54.98     29.31 o
  26   4  25        7.17       75.16    150.31 o
  -3   1  32        7.20       67.49     29.27 o
 -23   7  14        7.25       34.50     41.28 o
 -27   1  14        7.27       13.30     26.59 o
 -26  10   7        7.30       73.04     46.46 o
  11  19   8        7.32       13.15     26.29 o
  16   2  11        7.32       50.42     36.62 o
 -23   9   8        7.39       39.26     38.21 o
 -24   8  14        7.49        7.72     18.95 o
 -26   2   3        7.49       33.84     40.13 o
 -21   3  15        7.52       21.60     43.21 o
  -9   3  24        7.53       16.02     32.05 o
   6  20   9        7.74      103.04     43.62 o
   1   5  34        7.77       18.52     37.04 o
   4   6  32        7.77       36.93     50.83 o
 -22   6  11        7.80       57.71     28.77 o
  13   1  22        7.81       31.74     37.18 o
   4  22  10        7.82       39.36     78.73 o
   4  22   2        7.83       16.69     33.38 o
 -21  13  15        7.88        8.34     23.59 o
  22   2   6        7.92      122.48     28.51 o
 -14   4  35        7.97        0.10      3.59 o
 -22  18   6        7.97       45.64     91.27 o
  -9   7  39        7.99       26.10     52.20 o
 -12  18  18        7.99       35.44     70.87 o
   0   2  37        8.03      101.26     48.53 o
 -14  12  23        8.04       53.46     36.99 o
   4  20   8        8.09       31.86     63.71 o
   0  18   4        8.21       37.97     36.67 o
  27   7  13        8.23       15.46     32.22 o
 -26   0  22        8.23       92.54     57.37 o
   6   8  18        8.26       62.23     36.56 o
   5  13  12        8.34        5.97     13.13 o
  -8  10  19        8.41       35.68     24.02 o
 -32   2  11        8.48       27.92     55.83 o
 -14   2  25        8.53       25.76     35.86 o
   3  15   5        8.56       14.94     29.88 o
  -9  21  13        8.61       55.25     58.82 o
  17   3  18        8.63       63.77     30.12 o
 -10  22   2        8.69       54.79    109.59 o
  -8   6   7        8.71      146.33     49.46 o
  29   3  11        8.76      103.77     59.19 o
  -3   1  12        8.79       34.91     34.99 o
   7   1  33        8.80      123.63     36.99 o
 -28   2  25        8.84       90.22     52.99 o
   8  10  30        8.85        0.20      4.96 o
  -4   2  39        8.99        8.42     23.85 o
  12  16  23        9.04       44.64     89.28 o
  17   9  28        9.05       78.42     61.93 o
 -20  10   3        9.05       89.21     28.31 o
 -14  12  29        9.09       61.07     46.65 o
  10   6  28        9.17        8.21     19.54 o
 -23   7  23        9.21        5.02     18.44 o
  21   1  32        9.33        2.38     18.96 o
  -1   1  38        9.38       64.48     52.48 o
   6  16  21        9.40       26.93     53.86 o
  26   8  19        9.42       27.08     54.15 o
  10   2  39        9.43       12.66     33.27 o
  -6   4  37        9.45       36.47     47.72 o
  -5  17  17        9.47        4.77     16.02 o
  -6  20  17        9.48       30.28     60.56 o
 -12   6  21        9.58        5.92     15.42 o
  -4   4  27        9.60       30.59     29.27 o
  20  14  23        9.65        7.25     26.94 o
  -6   2  35        9.69       20.26     40.51 o
 -16   4  29        9.71       13.48     26.96 o
  16  14  24        9.75        7.40     26.24 o
 -22   2   9        9.77       19.24     38.48 o
 -25  13   5        9.78       30.13     60.27 o
 -18  16   7        9.85       49.56     41.66 o
  34   4   5        9.92        3.65     24.46 o
  11   5   2        9.95       69.39     67.57 o
 -11   3  14        9.95      113.70     28.10 o
 -22   6  29        9.97        6.89     24.06 o
 -29   3  16        9.99       60.84     75.59 o
 -16  12   5       10.04       68.10     29.07 o
  20  18  11       10.06       30.93     61.86 o
 -21  17   1       10.11       62.79     45.49 o
 -24  12   5       10.11       73.24     44.70 o
  13   3  12       10.17       39.79     48.07 o
 -18  18   7       10.26       73.39     54.99 o
  -4  20   6       10.27        1.99     13.35 o
  -3   1   2       10.30       48.30     18.74 o
  15  15  15       10.44       20.59     41.19 o
  15   1  27       10.45      117.31     34.89 o
  -6  24   4       10.48       45.52     91.05 o
   4   2  35       10.51       35.90     71.79 o
  -4   6  38       10.55       18.74     37.48 o
  14  10  32       10.58      103.20     66.53 o
 -14  18   6       10.63        4.78     19.72 o
  -4   2  35       10.65       36.40     47.90 o
  -1   1  33       10.70       53.00     32.07 o
  23   3  24       10.75       34.43     68.86 o
 -17  15  28       10.76      122.88     64.10 o
  -4  22   6       10.78        4.56     19.62 o
  22  16   3       10.84        6.21     22.55 o
  14   4  25       10.85       78.63     33.41 o
  10  12   5       10.90       51.44     31.53 o
   8  18  24       10.92       91.04     77.64 o
 -30   6   3       10.94       18.68     37.36 o
   6   2  41       10.95       27.38     54.76 o
  -9   1  30       10.95       29.20     40.70 o
   0   2  17       10.98       31.67     63.33 o
  -3  19  23       10.99       32.70     65.39 o
  14  10   6       11.03        8.78     20.00 o
 -22   8   6       11.03       16.84     33.69 o
  21   1  17       11.04       79.26     31.55 o
  20   2  19       11.05        1.74     12.38 o
 -13   3  38       11.05       11.29     25.39 o
   2  22  12       11.08       42.22     84.45 o
  10  12  22       11.09       16.90     33.79 o
  19  11   8       11.09       19.14     38.28 o
 -25  15  17       11.14       91.09     57.13 o
  -9  11  13       11.15       35.62     24.15 o
  22   8  26       11.18       27.42     54.84 o
  29   7   5       11.18        0.83     10.29 o
 -28   4   3       11.24       12.37     25.32 o
  23   7   9       11.25       89.73     35.76 o
  23  13  12       11.26       51.99     56.84 o
   4  18   3       11.27       15.05     30.09 o
   6  14  12       11.27       30.91     26.32 o
   8   8   7       11.27       56.43     44.28 o
 -29   5  24       11.31       24.02     48.04 o
 -21  13  12       11.34       43.88     59.18 o
  -3   3  12       11.35       40.61     81.22 o
   6  20   0       11.45       17.74     35.48 o
   0  22  18       11.49       55.30    110.59 o
   4  18  20       11.63       14.48     28.96 o
  -3  17  21       11.65       16.16     32.31 o
 -17   1  24       11.65       39.40     27.89 o
  17  17  15       11.67       63.05     58.07 o
  11  15   5       11.69        5.70     16.22 o
  25  15   4       11.69       12.00     29.75 o
   7  23  11       11.72       67.74     70.77 o
  19   3  30       11.76        9.93     29.71 o
  22  16   8       11.77      122.73     54.50 o
  22  18   8       11.80       28.97     57.94 o
 -18  20   2       11.82       98.85     61.03 o
 -22  10   6       11.85       51.55     37.15 o
  -8  16  25       11.88       55.55     53.28 o
   5   3  41       11.92       33.14     66.29 o
  11   3   8       11.98       62.80     34.93 o
 -19  19   4       12.00       19.78     39.56 o
   6  16   6       12.01       36.37     35.51 o
  20   2  29       12.07      166.18     59.33 o
   0   6  37       12.08       92.11     45.68 o
 -20   4  33       12.08       22.31     44.62 o
  -3  15  23       12.15       52.89     35.64 o
   6  20   8       12.16       25.56     51.12 o
 -10   2  15       12.22       41.65     26.17 o
   3  19  11       12.31        2.14     12.57 o
  32   0   0       12.35      156.85    108.07 o
  12  22  10       12.52       82.52     60.30 o
   9  21   1       12.63      145.04     60.79 o
 -33   3  14       12.66       59.97     81.40 o
 -12  14  12       12.68       27.53     35.55 o
  -7  17  23       12.86       10.59     24.22 o
 -20   2  33       12.92       32.07     64.14 o
 -17   7  25       12.93       24.02     48.04 o
 -29   1   2       13.01       13.85     28.59 o
 -23   7  32       13.10       60.31     79.02 o
  -9   3  13       13.13      106.16     49.89 o
  -7  23   7       13.18       47.36     94.72 o
  11  23   1       13.29       74.29     66.17 o
 -24   6   8       13.30       55.72     30.81 o
  30   6   3       13.35       13.75     31.14 o
 -26   2  29       13.35       55.27     69.69 o
   3   1  14       13.36        0.69      8.77 o
   5   5  30       13.36        9.34     18.75 o
  22   6  15       13.42        7.84     20.41 o
  -3  23   3       13.45       39.18     78.36 o
 -33   1   2       13.46       21.25     42.51 o
  19  15  13       13.53       24.83     49.66 o
 -13  19  17       13.70       91.71     58.23 o
  23   3   6       13.75       21.07     42.14 o
 -10   2  39       13.88       84.95     50.32 o
 -30   8  12       13.93       81.46     52.38 o
  16  20   6       13.95       86.79     58.48 o
  -1  13   1       13.97       33.91     31.77 o
  24  12   7       14.03       24.94     49.89 o
   8   2   1       14.04      112.54     30.56 o
  -5   9  23       14.10       63.21     23.39 o
  -2  18  12       14.17        6.29     18.13 o
 -21  17  18       14.17       20.18     40.35 o
   0  24   4       14.25       55.50    111.00 o
 -24   0  14       14.25       57.10     45.71 o
   4  14  14       14.33       60.36     23.32 o
   5   1   9       14.33      149.44     27.71 o
 -19   9  30       14.33       84.91     49.62 o
 -32   8   5       14.34       26.96     53.92 o
   8  10   4       14.37       56.94     27.15 o
 -10  14  30       14.43      117.58     47.31 o
 -22   2  33       14.43       37.42     74.83 o
   0  18  10       14.45       42.94     41.17 o
 -18   2  19       14.45        9.11     18.22 o
  -7  17   5       14.46       13.38     26.77 o
 -31   5   8       14.52       27.21     54.42 o
 -21   1  34       14.54       39.97     79.94 o
   9  17   7       14.59       29.93     59.86 o
  14   8   0       14.62      168.45     30.84 o
 -23   3  10       14.66       39.08     32.91 o
  -1   3  16       14.67       61.62     45.60 o
 -33   1  18       14.69       52.34    104.69 o
   4  20  23       14.72       81.83     89.19 o
  -4  22  14       14.77       49.98     80.29 o
  22  12  20       14.78       32.04     64.08 o
  12   8  29       14.90       14.00     28.35 o
  -2   8   7       14.96      114.20     44.04 o
  -5   3  30       14.96       87.52     27.78 o
  12  16  14       14.96       63.65     39.99 o
  -6   8  17       15.01       59.76     25.05 o
  20  12  23       15.06       41.97     83.94 o
  10  22   2       15.07       86.70     63.46 o
 -33   3   6       15.11       67.81     79.80 o
  22   2  23       15.21       45.99     84.84 o
   0  14  19       15.23       43.38     27.02 o
  23  11   9       15.23       72.17     45.21 o
 -20   4  27       15.24       77.40     37.60 o
   2  20  22       15.29       88.75     62.59 o
  -7  21   5       15.30       49.71     71.49 o
  -2   2  33       15.35      102.36     30.63 o
  24  16   6       15.36       64.82     69.25 o
  13  11  18       15.39      123.17     26.19 o
 -11   7  30       15.44        1.03      9.08 o
   0   8   4       15.47      401.38     39.37 o
 -16  20  16       15.47       98.46     50.50 o
  -2   4  13       15.50      116.08     48.32 o
  20  18  10       15.54      105.56     60.72 o
  -8  12  19       15.55       47.49     25.94 o
  -1  23   4       15.77       20.10     40.20 o
  14  10   0       15.80      117.09     34.16 o
   8   2   7       15.87       13.34     26.69 o
  -8  16  30       15.88       25.41     50.83 o
   1  23   2       15.90       65.15     66.69 o
 -33   5  11       15.96       16.28     35.53 o
 -26   8  13       16.06       16.06     32.11 o
  -8   4  13       16.09       52.19     78.00 o
  12   4  14       16.11       43.42     38.88 o
  16  20   1       16.16        0.27      6.97 o
 -15   1  38       16.16        1.62     13.55 o
   1   9  34       16.22       21.49     42.98 o
 -17  13  16       16.26       78.20     33.66 o
 -14  20  17       16.31       46.77     82.93 o
 -13   1  34       16.33       21.16     42.32 o
  -4  10  21       16.42      101.99     23.10 o
  26   2   9       16.53        4.48     17.03 o
  16   2  35       16.54       57.50    115.00 o
   5  23   1       16.59       41.09     82.19 o
 -28   6  13       16.60       81.08     51.35 o
  31   1   6       16.61        7.28     29.58 o
 -21   9  15       16.65       36.20     34.63 o
 -33   1  14       16.66       62.51     62.18 o
  23  15   3       16.85       23.08     46.15 o
  17  11   1       16.87       62.89     31.75 o
  -3  19  17       16.93      115.67     43.34 o
 -11   1  28       17.08       26.79     40.60 o
 -22   2  35       17.15       27.69     55.38 o
 -25   3  10       17.15        9.32     18.96 o
  25   1   8       17.21       50.49     37.39 o
 -17  13  22       17.21       19.60     39.19 o
 -15   3  37       17.29       33.51     67.01 o
 -10   6  24       17.31      175.39     21.23 o
  -3  11  18       17.40       34.08     20.60 o
  12   4   1       17.42      234.21     58.48 o
   2  10  11       17.47       49.79     21.32 o
 -10   2   4       17.47       62.95     34.03 o
  -1  17  27       17.50       33.65     67.31 o
   3   9   8       17.51      116.30     47.43 o
  -5   9  29       17.55       24.71     49.41 o
 -11  23   7       17.55       62.81     74.44 o
 -18  18   2       17.55       17.37     34.74 o
  24  16   0       17.60       10.04     28.46 o
   4  10   0       17.64      105.81     36.24 o
  -4  24   4       17.78        0.77     11.34 o
 -20   6  30       17.86       29.57     59.14 o
 -24  10  17       17.93       63.46     43.94 o
   4  24   2       17.96      125.53     69.26 o
   0  12  31       18.00       22.20     44.39 o
  -5  23  13       18.08      109.98     74.72 o
  -6   6  14       18.10       50.71     26.95 o
  23   5  16       18.25       87.26     34.87 o
   3   1  38       18.26       14.52     29.04 o
  20  20   2       18.26      122.01     70.24 o
 -15  19  19       18.38       36.38     72.76 o
  18  10  10       18.39       59.62     33.13 o
  11   9  11       18.42       75.00     35.71 o
  -1  15   7       18.45       14.79     29.58 o
 -15  19  11       18.47       35.22     70.45 o
   9  23   1       18.49       73.29     71.02 o
 -15   1  36       18.49        1.86     13.48 o
 -30   8   6       18.56       32.23     64.45 o
  -8   2  28       18.65      106.10     23.52 o
 -13   1  16       18.68       28.02     28.89 o
   1   1  34       18.71       60.98     41.89 o
 -20  16  21       18.78       54.27     61.10 o
  17  15  15       18.89      120.55     38.61 o
  16  10   1       18.91       44.07     31.32 o
  -9   1  10       18.94       24.43     48.86 o
  -1   1  30       19.03       77.33     24.88 o
  -2   8  27       19.07       32.10     32.63 o
 -19   5   4       19.08        4.54     15.92 o
  -3   3  32       19.11       40.94     35.71 o
  20  12   8       19.11       35.69     71.39 o
   3  21  14       19.18        5.01     21.06 o
  -1  23   1       19.25       59.98     64.02 o
 -19  11  30       19.26       24.65     49.29 o
   9  19   1       19.36       11.28     23.73 o
  -2   6  33       19.60       36.57     38.41 o
  -2   2  24       19.62       82.24     25.03 o
  -5   1  38       19.66      116.20     39.13 o
 -26   6  19       19.68       71.56     41.43 o
  -2  20  10       19.73       54.91     48.84 o
 -16   2  34       19.82       28.32     56.65 o
  -4  18   6       19.89       45.27     34.44 o
  16  18   6       19.94       46.67     60.43 o
 -16  10  34       20.00       47.81     73.02 o
   4  14   0       20.10       82.64     29.44 o
  11  15  13       20.14       92.80     30.68 o
 -20  14  21       20.15       25.41     50.83 o
  12   4  20       20.20      122.14     27.28 o
  13  19  11       20.25       50.30     63.27 o
  -6   0  40       20.29      129.65     75.33 o
   9   5  19       20.32       71.07     31.64 o
   8  20  13       20.34       82.16     53.45 o
  -5   1  18       20.35       18.80     37.61 o
  10   6  31       20.39       28.89     57.78 o
 -30   4  15       20.47       45.95     91.89 o
 -28  10   4       20.49       16.94     33.88 o
  27   1   6       20.50       17.63     35.26 o
  11  13   5       20.71        2.16     10.56 o
  19   7  31       20.74       75.69     82.96 o
   0  18   1       20.86      111.44     31.99 o
 -30  10   3       20.87       55.84     90.09 o
   1  23   1       20.88       17.28     34.56 o
  16  14   1       20.88       24.90     49.81 o
 -31   3   3       20.89       23.78     47.56 o
  31   7   6       20.90       34.89     69.77 o
 -10   6  33       20.90       57.41     33.64 o
  21  11  17       20.96       41.17     61.50 o
  -4  24   3       21.19       56.37     83.17 o
 -20  12  30       21.23       62.89     56.87 o
   7  15  15       21.26       30.12     42.09 o
 -18  16  12       21.33      105.85     43.56 o
   8  22   2       21.39       12.72     27.60 o
  -9   1  24       21.41        5.16     13.10 o
 -16  16  22       21.45       44.10     88.21 o
   3  19  25       21.51        6.23     27.64 o
  18   4  16       21.62       47.68     38.10 o
  22   8  20       21.94      105.98     48.22 o
   4   8  35       22.00       37.76     75.52 o
  -2  22   4       22.03       49.12     71.21 o
 -21   5  18       22.06       51.55     29.45 o
 -13   9  35       22.18       86.37     52.84 o
  27   3  24       22.21       76.84     80.55 o
   7   9  36       22.24        7.00     26.54 o
  28   2   2       22.25       44.52     60.23 o
   9  13   7       22.26       36.24     34.41 o
  -2  22   2       22.31      100.84     65.65 o
   1   1  25       22.39       75.44     25.88 o
  -2  14  33       22.50       35.66     71.32 o
 -12   2  19       22.53       67.21     22.38 o
 -21   1  36       22.58       81.60     70.27 o
  -8  10  22       22.62       30.85     30.75 o
  -8  18  16       22.67       61.75     47.30 o
   4  16   0       22.75       27.01     35.21 o
 -12  20  10       22.87       63.50     56.16 o
  22   0  26       22.88       18.15     56.81 o
  -6  10  34       22.93       20.09     40.18 o
   0  24   2       23.13      103.33     64.41 o
  15  19  17       23.16       26.18     52.36 o
 -12  14  15       23.16       75.92     30.17 o
  -9  11  16       23.18       38.51     25.76 o
  17   1  34       23.18       49.43     98.85 o
 -17  19  17       23.18       20.08     40.17 o
   5   3  30       23.26       52.63     34.95 o
 -10  20   4       23.34        0.94     12.45 o
  -1   3  30       23.52       52.05     27.66 o
 -12   4   3       23.52       70.19     50.37 o
   9  15  22       23.71       59.57     50.41 o
 -14  14  23       23.72       35.87     56.11 o
 -15  17  17       23.72       43.86     68.23 o
  25  11  16       23.75      137.38     55.08 o
  34   0   4       23.75       13.52     44.72 o
 -12   2  33       23.95       17.19     34.39 o
  -4   6  32       24.05       56.53     34.55 o
 -11  21  11       24.08       37.73     75.45 o
   8   4  25       24.10        9.60     19.20 o
   0   6  19       24.37        0.53      6.09 o
  34   2   5       24.41       57.73     93.27 o
  33   1   2       24.56      135.84     72.25 o
   1  23  11       24.65       38.53     77.06 o
  14  20   3       24.71       33.26     66.51 o
  15  15   3       24.78        1.56     10.78 o
  -1  15  27       24.92       68.87     46.44 o
   2  14  14       24.97      116.74     23.03 o
   9  23   5       24.97       58.91     56.27 o
   8  16   7       24.98       52.77     33.99 o
   5  17  23       25.00        4.58     20.93 o
  -5  21  15       25.00       73.41     58.37 o
 -30   4   3       25.04       73.93     54.71 o
  12  10  14       25.07       43.35     29.36 o
 -22   2  25       25.10       35.81     55.69 o
  -5  19  26       25.11       18.92     37.85 o
 -24   2  14       25.27      131.42     32.81 o
   2   2  25       25.33       21.24     42.48 o
 -21   3  26       25.33        8.23     20.28 o
  19  15   8       25.35      109.28     45.39 o
   1  13  22       25.48       45.21     32.87 o
   6   8  27       25.49       19.97     39.93 o
  26  10  19       25.49       41.03     82.07 o
 -21  13   6       25.52       52.29     39.50 o
  19   3  31       25.54      147.87     70.48 o
  26   2  25       25.55      100.39     74.40 o
  -7  15  11       25.66        9.45     18.90 o
   5   1  32       25.70       57.35     41.17 o
  -9  19  21       25.73       14.04     28.09 o
  16  14  13       25.83       48.91     38.78 o
  -4  20  20       25.88       24.53     49.06 o
 -15   7  14       25.99        0.71      7.18 o
 -28   4  27       26.01       84.11     59.40 o
   7  15   4       26.02       38.30     36.36 o
  -7  17   8       26.03       93.89     32.62 o
  18   2  25       26.13        7.94     20.04 o
 -13  17  23       26.31       42.99     85.98 o
   3  17  14       26.35       53.84     37.16 o
  28  10   5       26.36       22.90     45.81 o
   0  18   2       26.43      117.74     30.93 o
  22  14  20       26.50       51.51    103.02 o
 -12  20  18       26.58       65.60     59.54 o
  13  19  17       26.61       15.43     30.86 o
   3  19  20       26.71       58.63     58.30 o
 -17  17  22       26.72      119.74     50.02 o
  11  15   8       26.75       74.90     31.92 o
  -9   5   8       26.98      208.08     65.26 o
   3   3  32       27.00       26.13     52.26 o
   4  24   4       27.06       12.92     31.12 o
 -12  18  21       27.22       13.07     33.78 o
 -15   5  38       27.28       56.75     64.80 o
 -29   1  24       27.29       49.89     68.34 o
  -3  17  12       27.36       44.76     33.44 o
 -25   9   2       27.42       85.26     42.64 o
 -10   4  31       27.45       42.83     33.43 o
  -8  12  22       27.47       57.12     29.61 o
  19  17   1       27.47        3.22     17.47 o
  16   8  33       27.50       85.25     71.73 o
 -19   1  36       27.60       85.55     48.46 o
  -3  19   6       27.85        5.55     17.14 o
  -3  19   9       27.85       49.10     41.33 o
 -23  13  20       27.85       13.30     26.76 o
   6  18   6       27.86       18.06     36.12 o
 -15   9   8       27.93       46.39     34.45 o
 -10   0  36       27.97       91.44     71.07 o
  -8   8  25       28.02        9.68     19.36 o
 -13  11  18       28.03      117.48     24.28 o
  21   5  20       28.04      107.42     43.96 o
   1   3  25       28.06       94.86     24.73 o
  10  20  16       28.06      120.75     58.08 o
  13   9   6       28.16       88.96     36.70 o
  34   2   7       28.32       32.24     64.48 o
  19   1  10       28.37       78.86     29.27 o
  22  16   9       28.37       39.71     79.43 o
  18   4   7       28.38      101.16     47.02 o
 -32   4  17       28.44       56.15     64.93 o
   1  13   2       28.47       71.76     34.61 o
  24  10   7       28.51       78.30     45.54 o
 -26  16  10       28.54       49.82     99.63 o
  11  19   2       28.66       66.37     45.51 o
 -17   1  38       28.79       78.89     49.64 o
  10   2  37       28.81        5.83     26.06 o
 -13  11  32       28.92       38.56     77.13 o
 -26   2  23       28.95        0.05      2.56 o
 -27   1   6       29.02       28.83     57.65 o
  -4   2  27       29.05       33.48     25.42 o
 -10  18  24       29.20       50.62     74.13 o
  32   2  12       29.21       43.29     86.57 o
  -2   8  33       29.22       38.00     49.81 o
  11  23   2       29.33       46.25     92.50 o
 -27  15   5       29.34       47.95     78.28 o
 -31   5  20       29.47       10.81     27.95 o
  -8  14  22       29.67       16.18     32.37 o
  -6  12  11       29.68       53.05     23.52 o
 -16  16  11       29.88       27.74     55.49 o
   0   8  16       29.90       73.87     25.33 o
   5  19   3       29.92       27.69     55.38 o
   0   6  22       29.95      188.53     24.08 o
 -19   5  16       30.04       63.41     24.83 o
 -17   3  22       30.08       30.70     29.19 o
   5  19  11       30.21       27.10     54.19 o
 -20   8  15       30.22       39.77     30.78 o
  14   2  32       30.33      110.06     47.24 o
  22   4   1       30.34       95.37     32.17 o
 -13  11  35       30.36       44.67     89.33 o
  18  12   4       30.38       55.99     34.99 o
 -12  18  12       30.47       38.21     55.73 o
 -27   1  10       30.50       13.45     26.90 o
   0  24   6       30.54       86.27     71.97 o
 -17   1  32       30.55        0.71      8.90 o
   8  18  13       30.61        6.77     20.28 o
  28   2  21       30.62       43.82     87.64 o
 -17   3  18       30.69       75.56     25.78 o
   6  22   6       30.71       19.85     39.71 o
  -1   3  33       30.91       74.66     28.94 o
  31   7   0       30.94        2.63     20.84 o
 -34   4   2       31.12        7.16     30.09 o
  24  10  12       31.22        3.12     17.81 o
  -7  19  25       31.23       62.13     68.51 o
 -31   1   9       31.23       27.33     54.67 o
 -34   2  13       31.39      101.20     82.49 o
  -5  23   9       31.46       83.11     61.24 o
   5   5  35       31.54       82.94     45.31 o
   6  12  15       31.64       69.59     24.43 o
  -4  14  26       31.68       76.54     53.33 o
   8  14   1       31.76       55.52     30.10 o
  -6  16  17       31.76       62.58     34.17 o
 -17   1   6       31.81       17.30     34.61 o
  10   8  28       31.82      100.17     38.65 o
  16   4   1       31.89       17.83     35.67 o
  18   8  25       31.95       63.34     52.66 o
 -17   5   4       31.99       72.73     26.07 o
  13   5  24       32.01       54.88     36.28 o
  19  11  25       32.03       48.96     97.91 o
 -23   5  14       32.06       71.43     33.68 o
  23   1  12       32.07       19.99     39.98 o
  10   4  37       32.08      122.73     58.42 o
 -24  10  11       32.09        8.31     20.90 o
  29   3  20       32.12       43.23     86.45 o
  -7   3  31       32.17      113.56     30.13 o
  29   1  11       32.18       97.27     49.18 o
 -28  12  10       32.22       78.89     68.20 o
 -23  17  15       32.24      134.50     63.28 o
  -8  14  31       32.33       85.05     51.71 o
 -16  18   8       32.33       53.49     55.46 o
  -3  19  18       32.41       83.19     45.23 o
  13   5  32       32.46       30.83     61.65 o
 -14  14  20       32.54       33.58     43.73 o
 -20  16  10       32.68       22.88     45.77 o
 -19   3   2       32.79      132.32     41.32 o
  24  12  12       32.84       26.61     53.22 o
 -11   1  34       32.86       18.96     37.92 o
   1   7  40       32.97       40.97     81.95 o
 -24  16  11       33.00       55.06     68.69 o
 -25   1  10       33.11       36.41     35.33 o
  12  14  14       33.14       31.22     48.32 o
 -15   3  11       33.14      151.62     26.16 o
   6  14  21       33.15       72.32     32.88 o
  15  11  30       33.18       17.02     34.04 o
  -2  22  16       33.21       52.18     84.58 o
  -3  23   1       33.22       41.79     83.59 o
  15   9  21       33.29       43.97     43.87 o
  -4  18  26       33.36       51.57     87.60 o
  -6   2  14       33.37      110.33     62.17 o
  -3  13  35       33.50       48.83     62.50 o
   5   1  35       33.51      112.68     39.49 o
 -20  12  21       33.53       85.72     34.90 o
   4   2  20       33.79      202.78     21.76 o
  20   2  23       33.84       77.91     46.40 o
   0   2  29       33.86       31.65     28.48 o
  14  20   2       33.88       23.74     47.47 o
  -5  21   5       33.93      146.25     41.35 o
  26   2  13       33.99        2.63     15.30 o
  25   3  26       34.06       48.85     97.70 o
  10   6  19       34.09       52.17     35.32 o
  12  20  16       34.25       88.69     64.48 o
  -3   1  36       34.33        7.06     19.38 o
  15  15   9       34.33        9.63     21.64 o
   9   3  14       34.51       97.11     27.71 o
 -20  18   9       34.51       98.41     48.60 o
 -26   2  13       34.60       47.07     39.52 o
   2  14  22       34.65       26.98     48.68 o
  23  15  12       34.68       37.47     74.94 o
 -30   2  17       34.79      105.08     55.23 o
  -2  24   2       34.94       49.02     98.05 o
 -26  16   2       34.97       81.56     63.97 o
  31   1   4       35.00       29.39     58.79 o
  14   2  33       35.06       18.74     37.49 o
   4  20   3       35.12       33.03     66.05 o
  -4  10  32       35.18       46.37     47.45 o
  -5  17   9       35.22       50.54     35.24 o
 -18  20   7       35.22       30.18     60.36 o
  21   1  16       35.24        0.56      6.84 o
  19  11  28       35.29      120.98     54.59 o
   0   4  37       35.41       37.32     74.65 o
 -18   2   5       35.43       92.99     27.44 o
  23   3  28       35.50       47.31     94.63 o
 -10  20  12       35.50       20.34     40.68 o
   8  16  24       35.52       88.57     54.01 o
 -29   7  21       35.63      101.40     57.57 o
  -1  21  21       35.71       66.12     71.19 o
 -31  11   9       35.72       12.22     34.07 o
   5  23   6       35.78      143.33     49.44 o
  27  11   7       35.80       94.90     68.13 o
  14   6  21       35.83        5.79     15.24 o
 -24  16  14       35.86       64.19     61.20 o
  -2  24   6       35.91       73.90     63.82 o
 -14   2  26       36.03       76.33     26.00 o
 -19  15  13       36.03       25.58     51.17 o
  11  21   2       36.05       75.92     63.97 o
 -10  16  18       36.22        2.71     13.33 o
  -9   1  34       36.31       17.47     34.94 o
  31   9   3       36.34      165.60     65.89 o
 -32   0  14       36.35      126.20     76.46 o
  19   7  25       36.40       53.84     73.95 o
  -4   6  35       36.50       38.21     42.30 o
  -8  14  25       36.63        0.23      5.07 o
 -13   9  29       36.64       46.98     37.13 o
  -7  15   8       36.76       65.29     27.14 o
  -7   7   8       36.77      117.40     61.10 o
  -3  17  24       36.82       10.35     24.14 o
 -31   5   4       36.82      120.25     49.62 o
  -6  16  14       36.86       55.41     33.32 o
 -25  17   3       36.98       19.33     38.66 o
   5  23  11       37.00      102.54     66.22 o
   6   2  31       37.00       46.59     38.77 o
 -28  12   7       37.20       31.26     62.51 o
  26   8   4       37.30        2.94     16.19 o
 -28   2   3       37.30       27.47     54.93 o
  -2  12  24       37.32       19.24     38.48 o
 -17  15  22       37.34       29.06     58.13 o
  -5   1  29       37.35       83.57     26.06 o
  -1  13  27       37.41       31.84     48.80 o
 -16  20   6       37.43       58.15     82.25 o
  23  17   3       37.44       97.21     65.76 o
  27  13   2       37.45       42.11     84.22 o
 -22  14  12       37.66       58.63     50.69 o
  -1  17   4       37.70       62.34     29.52 o
  15   5  12       37.76       41.81     45.12 o
  26   0  10       37.77       81.41     54.40 o
   5  19  25       37.82      118.49     65.74 o
 -32   2  13       37.82       22.56     45.12 o
 -11   7  24       37.95       26.65     31.79 o
  12   2  13       37.96       88.67     28.19 o
   5  23   7       37.99       35.17     70.34 o
  21  17  13       37.99        9.07     27.35 o
  12  20   2       38.06       66.24     60.24 o
 -11  15  30       38.11      117.40     53.82 o
   0  20   2       38.17       56.95     46.63 o
 -10   2  41       38.18       61.34     68.78 o
   5  19  12       38.27        1.35     11.34 o
  21   7  17       38.36       16.26     32.52 o
   4   0  38       38.37      115.49     63.31 o
 -23  13  17       38.45       26.27     52.54 o
  15   3  36       38.48       75.06     82.41 o
   5  21  17       38.50       65.88     59.90 o
  -7   1  40       38.55      131.17     51.28 o
  20  10   5       38.57       42.74     38.59 o
   5  19   5       38.59       66.76     38.66 o
  -1  21   3       38.67       36.18     72.36 o
  -3  15   9       38.70       49.74     23.28 o
  23   5   9       38.71       18.02     36.04 o
  -2   2  25       38.91       38.39     28.64 o
  -7   7  37       38.91       44.59     47.48 o
  15  11  18       38.91       74.67     30.06 o
  29   9   8       38.93      103.67     63.04 o
 -19   1  12       39.03       27.51     33.51 o
   6  22   8       39.27      125.11     53.39 o
 -18  16  16       39.31      112.48     43.42 o
   0  16  30       39.36       11.55     30.62 o
   6   4  31       39.36      108.77     32.53 o
 -10  18   1       39.39       39.88     44.03 o
   3  23   3       39.40       21.18     42.36 o
 -10   2  36       39.50       17.55     35.10 o
  -5   1  28       39.55       21.83     43.66 o
  -9  21   9       39.57      159.78     43.04 o
 -20   2   7       39.58       78.50     30.33 o
  22  12   9       39.64       38.04     76.09 o
  10  18  16       39.66        3.79     18.05 o
  12  10  23       39.73       57.18     36.63 o
  21  13  11       39.73       77.37     47.62 o
 -14   6  23       39.75       32.00     30.23 o
  -4   6  41       39.80       72.65     52.62 o
  11  11  20       39.82      100.88     33.26 o
   3   3  38       39.95       52.03     57.02 o
  21   5   6       40.00       71.74     32.45 o
  -1  23   3       40.01       54.01     73.08 o
  -2  14  12       40.03      111.78     22.31 o
   4   2  26       40.05       85.30     25.98 o
  -9  23   9       40.09       42.16     84.33 o
 -13  17  15       40.12       45.02     48.25 o
  26   4  23       40.14       35.44     70.88 o
 -30   8   3       40.21       15.54     32.24 o
  30  10   3       40.37       67.81     72.28 o
  -7  11   8       40.39       91.68     22.04 o
   8  22   6       40.53       52.82     68.14 o
   6   2   1       40.56       76.21     32.61 o
  -6  22  14       40.59       35.90     71.81 o
 -14   2   1       40.65       96.62     55.96 o
   9  21   3       40.76       76.48     47.42 o
  23  11   3       40.79       57.21     43.40 o
 -12  22   6       40.80      117.89     72.15 o
  17   7  10       40.81       58.06     33.06 o
  -7  19  11       40.85       15.37     30.74 o
 -12   6  15       40.95       43.84     23.70 o
 -19   1   1       40.97       99.41     33.31 o
  -4  20  10       41.00      100.81     40.39 o
  17  21   3       41.01       22.51     45.02 o
   9   1  13       41.03      211.30     57.28 o
  17   3  20       41.03       37.75     29.85 o
  34   2   1       41.11       21.61     48.94 o
   3  21  20       41.17      126.45     73.40 o
 -17  17  19       41.25      128.63     44.54 o
 -28   2  15       41.29       21.00     41.99 o
  -6   6   8       41.35      265.82     49.19 o
  17  11  16       41.37       76.92     30.72 o
 -26   4  19       41.44       25.64     51.29 o
  10  16  22       41.46       12.68     29.07 o
  23   9  18       41.54       20.16     40.31 o
   6   6  18       41.55       64.04     28.78 o
  25   9   4       41.58       59.68     55.22 o
  30   4  11       41.78       30.56     61.11 o
  -7  19  17       42.15       18.70     37.41 o
  29   9  14       42.15       23.23     46.47 o
  -5   7  29       42.16       73.93     28.12 o
 -34   6   5       42.18       28.17     56.35 o
   4  14  29       42.27       72.95     46.54 o
  14   2  29       42.29       16.98     33.96 o
   4  10  35       42.30        7.27     23.80 o
  -4   2  15       42.39       92.84     45.12 o
  -7  21  17       42.48       59.43     60.61 o
   4   2  33       42.56       80.46     41.11 o
 -25   1  31       42.59       79.71     63.23 o
  22   6  26       42.67      100.25     66.33 o
   9  19  22       42.68      149.25     65.32 o
  -7   5  40       42.86      104.15     46.96 o
  -5  19  23       42.91       77.62     69.62 o
 -29   3  24       42.98      112.91     65.17 o
 -13   1  24       43.01        8.75     17.51 o
  -2  20   4       43.03        4.68     17.10 o
 -28   8   4       43.16       71.83     49.05 o
 -10  18   4       43.31       10.04     23.85 o
  21  17   5       43.41       98.77     54.51 o
 -25   9  25       43.42       33.97     67.94 o
 -20  20   4       43.63       62.19     87.21 o
   3   7  32       43.64       60.47     42.06 o
  32   2   6       43.84      106.79     55.55 o
 -25   3  31       43.85        9.24     26.58 o
   6   6  21       43.90       27.00     47.25 o
  15  13  15       43.96       41.44     47.43 o
 -19  15   1       43.97       31.13     62.26 o
   0   2  19       44.11       26.07     31.01 o
 -29   1  20       44.18       56.89     50.65 o
  -4  14   9       44.35       54.62     23.94 o
 -16   2  11       44.52       58.57     31.54 o
 -23  11  26       44.59      117.73     50.57 o
   2  22  11       44.67       11.80     26.97 o
 -18  16  24       44.68       59.38     65.79 o
  19   1  32       44.76       93.23     70.96 o
  -8  10  37       44.80       49.25     70.40 o
 -24   2   5       44.86       18.17     36.34 o
 -14  18   8       45.03       44.55     63.29 o
  -9  23  10       45.05        4.03     20.45 o
 -35   1   4       45.07       67.69     70.16 o
  14  18   9       45.10        2.75     16.29 o
 -32   8  11       45.11       93.85     73.11 o
  12  10  20       45.14       43.74     34.92 o
 -13  19   1       45.20       15.38     30.77 o
 -15   3  16       45.23       91.03     23.62 o
 -13  19   9       45.33       42.58     61.16 o
 -19   3  28       45.33       36.23     51.62 o
 -30   4  17       45.35       24.45     48.90 o
   2   4  25       45.47        6.34     13.53 o
  -2  20  16       45.47       61.39     50.90 o
  -6   6  17       45.48       36.17     26.94 o
  -7  15  13       45.52      116.61     24.21 o
  -3  19  21       45.61       15.20     30.40 o
 -11   9  24       45.68       46.88     28.43 o
   7  19   9       45.72       26.29     52.58 o
 -14  16  17       45.79      100.77     38.41 o
  -2   2  39       45.80       75.96     50.58 o
 -25  15  11       45.88       36.47     72.94 o
 -26   0  28       45.95        2.06     19.51 o
 -32   4   7       45.95      175.21     56.56 o
 -13   1  20       46.03       35.28     25.65 o
  -4  22   8       46.05       46.62     66.68 o
  31   5   0       46.05       15.59     32.06 o
 -13  21  12       46.12       29.65     59.30 o
  -7  23  11       46.14       24.13     48.25 o
  11  21  13       46.16        7.41     28.00 o
 -13   1  40       46.43       50.78     66.51 o
  -1   3  40       46.44      140.86     48.22 o
 -27   3  18       46.55       45.68     45.48 o
 -35   3   4       46.55       38.00     76.01 o
  -6  18   2       46.58       98.61     31.67 o
   0   2  16       46.59      179.85     57.12 o
  -4  22  12       46.65       23.08     46.15 o
  -7  21  11       46.68        5.06     22.03 o
   6  16  12       46.70       71.13     31.71 o
  27   1  18       46.74       47.37     81.88 o
  17   1  13       46.83      159.61     31.16 o
  16   4  21       46.84       39.45     37.91 o
 -10   2  37       46.84      100.21     46.85 o
 -15   3  24       46.84       63.22     26.58 o
 -33   1  11       46.90       31.90     63.81 o
  15   1  32       46.94       32.10     64.20 o
  10  14  16       47.05      105.99     30.11 o
   8   6  36       47.06       25.42     50.84 o
  14  18  21       47.10       83.78     76.67 o
  10  20   4       47.11       10.06     24.35 o
 -25   1  32       47.23       71.93     66.18 o
 -19   3  32       47.31       46.65     55.02 o
 -13   7  35       47.49       75.13     63.26 o
  -8  20  19       47.57       78.79     47.15 o
   6   6   9       47.60      108.95     55.04 o
  15  21   5       47.60       61.14     87.80 o
  31   5   8       47.63       75.90     80.84 o
  18  10  25       47.70       36.69     73.38 o
   0  22  13       48.05       18.32     36.64 o
   3  19   5       48.05       25.33     50.67 o
 -19   5  36       48.05       34.44     68.88 o
   4  16  26       48.06       65.69     64.56 o
  15   7  15       48.07       63.48     29.73 o
 -10  16  16       48.11       90.53     29.29 o
  23   3   0       48.14        9.83     19.66 o
  31   9   6       48.20       11.16     36.46 o
  -6  10  23       48.21       26.32     32.66 o
  -7  19  13       48.21       13.69     27.57 o
  19  15  19       48.22       33.09     66.18 o
   8  14  24       48.55       34.07     68.14 o
   0   8  19       48.56       32.00     30.29 o
  -3   5  41       48.60       18.94     37.88 o
  -3   1  26       48.62       53.31     23.03 o
  -4  12   9       48.68       85.18     25.53 o
  20   6  11       48.73       63.16     34.07 o
 -25   1  22       48.76       50.57     40.75 o
  -1  13  36       48.84       84.54     51.82 o
  25   5  22       48.85       21.44     42.89 o
 -21   3   6       48.86       32.93     32.57 o
 -32   2   7       48.88       46.56     93.12 o
 -21  15  12       49.09       75.20     66.05 o
  24   4  25       49.15      120.72     71.83 o
   0  10  31       49.18       69.58     37.67 o
  14  20  14       49.36       70.47     62.83 o
  27   1  14       49.40       22.68     45.36 o
  12  22   0       49.43       38.61     77.22 o
  -2  20  24       49.57       89.66     68.55 o
   3  21  21       49.60       27.43     54.85 o
 -16  18  10       49.62       64.85     67.90 o
 -18  14  13       49.68       72.90     42.68 o
   5   5  18       49.76       46.43     27.52 o
  -9   3  30       49.91       39.52     33.18 o
  17   9   7       50.14       68.65     30.14 o
 -19  15   7       50.32       12.14     24.28 o
 -24   8   5       50.32       56.13     34.28 o
 -17   5  25       50.34       73.64     27.78 o
   3  17   5       50.40       78.95     25.58 o
   3  21  13       50.44       57.05     54.30 o
 -34   2   9       50.44       81.97     68.10 o
   1  23   5       50.55       13.33     30.39 o
 -24   6   5       50.55       44.52     33.62 o
   0  18  16       50.56       61.11     40.06 o
 -11   9  30       50.56       39.43     44.18 o
  -6  22  16       50.57      101.06     56.58 o
  14   2   6       50.57      161.89     39.28 o
  27   7   8       50.62       71.10     59.72 o
   3  11  37       50.63       44.26     88.51 o
 -18  10  10       50.63       47.71     29.00 o
   2  20   8       50.68       73.95     39.49 o
 -29   3  21       50.77        8.45     26.64 o
 -11   3  10       50.94      182.09     44.45 o
 -18   6  33       51.00      165.06     48.67 o
  -4  22   4       51.05       66.59     58.33 o
  25   7  22       51.10       96.86     89.67 o
 -27   5  22       51.11      101.82     49.03 o
  11   3  14       51.15       25.74     51.49 o
 -23   9  14       51.25       97.19     36.76 o
   7  19  23       51.46       68.28     94.64 o
  11  21  11       51.81      144.34     51.88 o
   0   4  39       51.84      142.36     48.65 o
  -2  20  20       51.85        3.59     20.74 o
   7  17   9       51.87      104.73     33.46 o
  -5  21  20       51.94       44.43     88.87 o
  28   8  17       52.00      117.03     62.30 o
  -1   5   2       52.06      376.48     27.58 o
   4   6  29       52.09       33.18     32.35 o
 -30   4   5       52.18      132.75     48.26 o
  16  18   7       52.29       83.40     48.84 o
  17  19   9       52.36       24.01     48.01 o
  15   1   0       52.44       60.97     49.70 o
   4   4  41       52.80       57.91     70.67 o
  23   7  18       52.92       82.95     47.01 o
   9   1  28       52.93       41.73     36.67 o
  -6  20  20       52.95       49.39     72.52 o
 -27   1  26       52.96       46.82     80.67 o
 -18  16  19       52.99       76.39     48.22 o
  13  17   0       53.00       65.34     36.88 o
   9  21   9       53.07       75.78     55.87 o
 -19   5  27       53.21       59.02     39.08 o
  28   4  21       53.29       17.52     36.83 o
  -4  16   6       53.33       12.85     25.70 o
   8  22   1       53.41       27.94     55.88 o
 -15  15  25       53.49       22.20     44.41 o
   4   2  21       53.65       58.93     23.08 o
   2   2  19       53.73      172.05     30.57 o
  29   3  14       53.74       20.91     41.82 o
   2  24   2       53.80       34.08     68.15 o
  -3  13  15       53.92       56.93     21.95 o
 -23   1  34       53.95      118.34     65.21 o
 -31   1  18       53.96       96.90     54.97 o
  20  14   5       54.04      103.61     41.94 o
   5   1  38       54.24      101.56     57.30 o
   4  22   8       54.25       48.13     76.77 o
   6  18  12       54.28       46.42     48.35 o
   1   3  26       54.29       74.11     23.84 o
 -10   2   9       54.32      100.47     41.06 o
   4   8  26       54.39      136.03     25.16 o
 -13   3  14       54.43      121.43     25.25 o
  16   6  19       54.44       44.14     34.48 o
  -3  15  18       54.46       66.58     27.36 o
  16   6  30       54.48       22.32     44.65 o
 -21   3  30       54.48       35.92     71.83 o
 -22   8  32       54.49       96.26     59.60 o
 -28   4  15       54.53       37.19     74.38 o
  -2  10  33       54.57       43.76     46.12 o
 -20   6   9       54.62       39.15     29.00 o
  12  22   2       54.65      119.76     58.48 o
 -12  20  15       54.67       72.49     53.13 o
 -16  12  25       54.70       23.29     46.57 o
   4  24   3       54.72       38.44     76.88 o
  -5  19  25       54.76       10.74     29.73 o
  -6  20  18       54.96       31.23     62.46 o
  30   2   7       55.18       83.50     56.97 o
 -18  18  13       55.21      118.01     50.20 o
 -10  14   1       55.43       75.79     26.76 o
 -15   5  26       55.46       10.04     20.07 o
   9   9  16       55.50      106.59     27.40 o
 -10   2  23       55.62       46.86     25.13 o
 -21   1   2       55.64       25.61     51.22 o
  -9   5  16       55.69       15.05     30.09 o
  17  13  16       55.72       14.45     28.89 o
 -21   1  32       55.82       45.82     68.96 o
 -16   4  31       55.91       66.77     36.72 o
  -4  22   9       55.94       60.25     58.49 o
  18  12  19       55.96       38.26     52.93 o
 -28  14   4       55.97       58.75    117.50 o
 -28  10  16       56.00       31.36     62.72 o
  -6  20  14       56.11       34.41     68.82 o
  27   3  22       56.21       68.88    137.77 o
  21   5  17       56.23       74.21     34.53 o
  23   1  24       56.28        1.39     14.54 o
 -13   1  12       56.29       72.60     38.10 o
   2  14  28       56.40       30.20     60.40 o
 -23  13   3       56.42       37.22     74.44 o
   1  21  21       56.50       27.77     55.54 o
   8  22  13       56.52        5.37     23.56 o
   3  13  26       56.54       79.19     34.53 o
  13  13   0       56.54       58.04     32.04 o
  -4   4  11       56.55      242.73     50.07 o
  -7   1   5       56.56      147.43     28.44 o
 -20  20   2       56.58       31.51     63.01 o
 -13  17   9       56.62      142.11     36.79 o
  25   3  12       56.65       62.00     44.55 o
 -34   2   7       56.69       83.61     70.05 o
   1  19  13       56.71      113.46     38.28 o
  26   8  13       56.71       92.83     81.00 o
   6  18  27       56.77       98.26     62.45 o
   4   2  41       56.80       49.02     98.05 o
 -13   3  24       56.88       55.07     26.55 o
 -25   1   4       56.89       29.68     59.36 o
 -11   5  24       56.96        3.30     11.78 o
  -8  22  12       56.98       72.78     60.27 o
 -11  19   9       56.98       48.94     49.38 o
 -22  18  12       56.98       79.38     61.63 o
  22  14   6       57.13       46.14     61.41 o
 -11   1  27       57.14      106.06     23.64 o
 -24   2  25       57.32       36.63     73.26 o
 -28   4  25       57.40       31.65     63.30 o
  16   8  13       57.45       64.22     30.13 o
  31   3   4       57.49       39.94     79.89 o
  22   4  17       57.53       43.97     40.41 o
  -8   4  31       57.57       14.36     28.72 o
   0  20  12       57.65       95.52     43.90 o
  -1  21   7       57.67      103.68     43.45 o
   7  19  24       57.86      140.96     78.34 o
 -13   5  38       57.90      148.58     47.04 o
  -3  13  12       57.96      107.59     21.19 o
  -9  21  17       58.09      136.98     59.84 o
 -24   2  33       58.13      119.78     57.10 o
   6   2  19       58.26       99.91     27.54 o
  11   7  37       58.29      179.29     63.72 o
  -8   6  17       58.31      215.18     21.04 o
  29   1   5       58.33       51.43     70.71 o
   1  23   3       58.42       63.52     71.41 o
  31   3  12       58.48       79.08     79.17 o
 -10  22   4       58.48      137.95     76.62 o
   7   9  27       58.54       30.75     50.25 o
 -12   4  21       58.68       11.67     23.35 o
 -12  12  12       58.79       61.72     24.48 o
  11   9  31       58.83       19.10     38.20 o
  15   1  30       58.84       64.83     47.85 o
  31   3   8       58.97      152.24     54.97 o
  16  18   1       59.06      100.38     44.07 o
 -26  14   8       59.25       65.87     62.08 o
 -15  15  11       59.31       94.85     39.41 o
  17   1  24       59.34       28.34     56.68 o
 -21   9  21       59.35       98.40     32.15 o
 -16  18  22       59.49       45.25     80.78 o
  14   6  33       59.52       72.99     68.94 o
  21   7  20       59.56        2.42     14.70 o
  12   4  27       59.60       53.93     39.57 o
 -15  13  20       59.60       29.22     41.02 o
  22   4   3       59.64       82.94     29.31 o
 -13  19  15       59.64       63.28     58.65 o
  32   6   9       59.69       10.63     34.14 o
  34   4   3       59.71      107.30     83.02 o
 -13  19  23       59.71       67.14     80.59 o
  -4  20   4       59.83       50.35     45.90 o
 -31   9  14       60.00      178.02     50.90 o
 -13  13   9       60.04       77.58     26.92 o
  -9   1  18       60.13       91.34     19.89 o
  14  20   9       60.20       88.60     56.16 o
   6  22  14       60.21      121.29     57.75 o
  10  12  28       60.22       18.78     37.55 o
 -10   0  30       60.23       40.72     81.45 o
 -27  15   4       60.33       76.16     68.22 o
 -23   3  23       60.38       53.92     38.80 o
 -29   9  12       60.45       45.37     64.79 o
 -26   8   7       60.46       51.52     39.94 o
  -9   1  40       60.48       28.89     57.78 o
  22   2   1       60.51       32.29     34.85 o
   3  23  13       60.53        0.38      8.07 o
   7  17  15       60.55       54.99     40.95 o
 -15   5  14       60.57       98.70     30.50 o
 -23   9  23       60.61       85.46     51.03 o
   2  18   2       60.62       78.55     34.79 o
 -23   7  26       60.65       78.19     50.75 o
 -11   9  33       60.71       62.53     51.35 o
 -25   3   4       60.87       63.01     33.70 o
  12  18  17       60.89      164.76     44.39 o
  13  15  17       60.89       75.91     35.73 o
   7  13  21       61.02       16.90     33.79 o
 -10   8  33       61.05      106.72     38.91 o
   4  16  14       61.07       81.98     28.54 o
   2   4  34       61.31       60.14     42.28 o
 -12   2  21       61.47       23.55     40.14 o
   0   4  13       61.56       78.05     41.31 o
   5  19  23       61.56       31.49     62.99 o
  15  21   9       61.60        4.79     23.99 o
  19   5  32       61.66       88.14     72.08 o
   8  20  20       61.67       14.00     30.86 o
 -19   3  20       61.72       78.81     26.46 o
 -27   9   4       61.74       87.36     48.53 o
 -17  17  11       61.80        9.28     25.29 o
 -22   8  23       61.84       22.89     45.78 o
 -14   8  35       61.90       73.40     58.85 o
 -10  10   4       61.95      102.22     26.59 o
   0  10  16       62.02       86.46     21.18 o
  -4  14  32       62.02       75.61     52.06 o
  -8   6  37       62.09       52.46     46.31 o
  12  14  23       62.13       34.59     69.18 o
  -2  14  27       62.17       65.51     44.90 o
   8  12   1       62.24      185.93     26.37 o
  14  22   6       62.50       14.19     32.40 o
   5   1  36       62.51       73.29     48.10 o
  -4  22  10       62.61       77.49     57.13 o
  -5   3   8       62.63      123.29     36.37 o
  -2  12  18       62.73       68.47     21.64 o
   8  12  30       62.77       44.39     88.79 o
   9   3   4       62.87      108.03     36.28 o
  -5  21   3       62.93       71.78     49.34 o
  14  18  14       62.95      128.02     44.19 o
  18   4   5       63.10       94.12     40.74 o
  25  11   4       63.23       58.97     67.59 o
 -10   6   7       63.23      113.88     76.59 o
  16   8   7       63.30       86.98     37.39 o
 -19   3   6       63.30       96.84     27.88 o
   9   1  22       63.31       37.30     31.64 o
 -21  11  15       63.33      103.49     37.64 o
 -15  17   3       63.34       63.24     38.66 o
 -17  15  23       63.48      107.76     46.76 o
  23   3   2       63.50       87.21     28.75 o
  -4   2  37       63.52       73.79     38.50 o
 -16   6  17       63.62      104.55     27.01 o
  11   7  14       63.69       52.81     32.66 o
 -18  12  19       63.77       64.19     32.96 o
  20  16   8       63.79       59.90     55.28 o
  27   9  19       63.83       65.44     64.21 o
   0   2  15       63.87       79.92     60.31 o
   9  19  15       63.91       38.16     76.31 o
 -25   9  22       64.04       48.18     91.99 o
 -13   1  30       64.07       18.41     36.83 o
  11  19  14       64.11       86.43     48.85 o
  -9  21  16       64.19       13.50     30.19 o
  27   3  16       64.24      108.62     46.96 o
  13  19   3       64.30       22.08     44.16 o
  15  13   9       64.39       55.55     31.39 o
  18   2  33       64.39       70.65     98.24 o
  16  18   0       64.49       14.03     28.06 o
  18  14  10       64.57       42.16     43.91 o
 -30   2  15       64.57       70.61     51.57 o
   0  24   0       64.62       13.26     41.08 o
  28  14   4       64.63       92.20     70.89 o
   7  21   9       64.84      118.50     48.73 o
 -23   1  22       65.09       72.88     35.45 o
 -19  17   7       65.12       88.69     49.65 o
 -23   1  23       65.12      101.21     38.45 o
  -3   1  15       65.21      233.92     65.27 o
  -8  18  14       65.26       36.49     72.97 o
  27   1  20       65.32       45.91     91.83 o
  31   5   3       65.32      126.25     48.87 o
   7   9  21       65.37      118.59     28.50 o
   0  10  19       65.43       64.94     21.13 o
  -5  19  20       65.55       12.76     26.05 o
   9  13  33       65.59      143.16     87.14 o
 -18   4  31       65.70       75.61     38.83 o
 -30  10   6       65.87       78.50     68.19 o
 -19   5  24       65.91       47.23     37.26 o
  32  10   1       65.92      100.54     71.48 o
  25   3   0       66.25      117.58     29.21 o
   1  11  31       66.26       77.28     38.56 o
   4  14  26       66.44       38.14     45.29 o
 -25  13  22       66.45      111.50     69.47 o
  30   4   3       66.47       38.60     77.20 o
  21   1  23       66.48      186.29     41.90 o
 -23   1  17       66.50       89.70     26.72 o
   3  11  26       66.51       21.13     42.26 o
  -9  21  11       66.55       72.10     51.39 o
  23  17   6       66.62       38.02     76.05 o
  -1   5  39       66.85       81.37     48.69 o
  13   7   0       66.87      112.20     28.31 o
  -6   4  31       66.97       94.36     30.62 o
  21   3  28       67.02       29.72     59.45 o
  -6   4   3       67.03      171.28     37.64 o
  25   3  27       67.06       84.55     87.83 o
  14  22   3       67.15       48.41     96.82 o
   1  21   8       67.30      130.53     43.73 o
 -30   4  18       67.30       22.75     45.49 o
  10  22   4       67.33       73.91     56.50 o
   4  20  16       67.57       42.45     84.89 o
 -18  10  16       67.58       71.34     31.13 o
  -7  19   9       67.64      129.80     37.44 o
 -21   1  30       67.64       45.00     60.99 o
  19   1  22       67.71       45.50     46.82 o
   6   6  12       67.72      160.37     46.71 o
 -31   1   4       67.74       82.53     54.30 o
  -7   5  32       67.75      146.66     30.43 o
 -10   6  39       67.79       84.76     51.16 o
  13  11   6       67.83      123.13     30.09 o
  17  17  10       67.89       51.56     53.40 o
  17   9  16       67.91       76.80     30.37 o
 -29   5  20       68.04       56.37     60.98 o
  -5  13  23       68.09       82.29     30.80 o
 -29  11   1       68.23       44.55     89.09 o
 -21   3  10       68.28      147.54     25.84 o
  15  19  18       68.31      137.79     55.64 o
 -17   7  34       68.31       88.75     49.52 o
  10  20   5       68.36       57.12     51.26 o
   1   5   0       68.40      541.65     29.20 o
  -5  19  11       68.40       23.34     46.68 o
  23   7   3       68.41       88.59     34.39 o
  27   1   4       68.46      125.57     36.39 o
  21  19   7       68.54      166.34     60.27 o
  -6   2  31       68.57       84.01     32.22 o
 -12  20  14       68.60       40.06     80.13 o
  30   2  15       68.63       82.87     61.33 o
 -25   3  20       68.82       85.87     33.37 o
   1   7  28       68.86       71.87     27.71 o
 -21   1  16       68.88       71.31     26.45 o
  11  11   8       68.93       76.28     32.85 o
 -13  17   6       68.94      107.85     35.83 o
 -31   5   6       68.96       64.95     54.27 o
   8   4   4       69.01      169.31     46.08 o
  15   3  30       69.01       44.28     88.57 o
  -1   1  42       69.08       75.23     64.37 o
  -9   7  16       69.08       37.81     31.08 o
   6  12  21       69.12       52.15     24.96 o
 -19  19  11       69.28      124.00     62.51 o
  10  14  31       69.40       77.43     83.11 o
 -26   4  27       69.52       76.99     49.12 o
 -13  13   6       69.55       70.94     28.05 o
   9  21  17       69.56       67.75     68.83 o
 -20   2  31       69.57       50.15     52.51 o
  10  10  28       69.67      115.57     40.95 o
 -27   5   4       69.69      111.28     41.06 o
 -27   3  22       69.70       61.86     49.95 o
 -24   2  23       69.72       91.79     38.62 o
 -15   3  38       69.74      186.84     44.62 o
  -6  22   6       69.83      109.15     72.11 o
   8   8  19       69.86       55.35     36.93 o
  22   2  29       70.02       84.02     74.52 o
 -13   3  35       70.08      133.26     40.50 o
  -2  18  27       70.12       37.34     74.67 o
  32  10   0       70.24       79.37     86.94 o
 -10  10  36       70.25      124.83     54.55 o
 -27   5  14       70.35      117.42     39.65 o
 -16   4  34       70.40      121.68     40.76 o
  -2  14  18       70.47       67.18     24.83 o
  16  16   6       70.54       34.39     68.77 o
  11   1  10       70.67      129.55     46.66 o
   2  20  16       70.80       40.86     81.73 o
 -23   1  16       70.81       59.07     26.34 o
 -17   3  34       70.84       99.35     42.26 o
  -2  22  18       70.89       15.83     36.32 o
 -15  17  23       71.08        1.67     15.36 o
   1   1  42       71.13      129.10     65.14 o
 -24  12  20       71.18      101.19     42.83 o
  26   2   1       71.19       84.56     37.67 o
  -4  16   3       71.21       80.33     25.37 o
  33   1   6       71.22       24.60     49.20 o
  24   2  17       71.41       23.24     46.48 o
  14  16  15       71.50       82.41     38.54 o
 -15   1   4       71.51      111.62     50.73 o
  21  17   0       71.63       20.30     40.61 o
 -12  16  12       71.64       91.37     31.30 o
  24   8   1       71.65      147.37     40.99 o
  31   7   3       71.75      174.58     57.79 o
 -14  18  18       71.90       94.56     53.08 o
 -21  17   6       71.92       68.93     78.29 o
 -29   5  21       72.02      125.72     50.06 o
  -9   5  39       72.21       80.95     43.81 o
  -9  17  16       72.38      123.78     38.39 o
 -15   1  28       72.44       37.94     35.65 o
 -15  19   9       72.51      113.45     57.08 o
  28   6   2       72.53       27.71     55.42 o
   0   2  23       72.57      124.69     23.26 o
  -2  16  21       72.83       85.13     30.89 o
 -26  12   7       72.86      130.04     46.10 o
 -12   6  38       72.87      117.10     48.09 o
  -7   5  34       72.91       48.41     36.85 o
  14  20   0       72.91        2.07     15.47 o
  30   2  19       72.91       60.82     59.56 o
  33   1   0       72.91       73.25    146.49 o
  28   6  17       72.92       41.36     82.73 o
 -20   2  23       73.08       36.74     36.84 o
   1   3  16       73.19       48.56     42.08 o
  15  21   7       73.24       57.73     71.05 o
  19  17   8       73.26       54.11     65.76 o
  22  10  20       73.36      205.45     47.71 o
  -2   2  17       73.43      165.59     62.17 o
 -18  14  19       73.60       31.37     62.75 o
   5  17  17       73.61       39.54     44.19 o
  21  19   5       73.65       83.66     78.92 o
 -13  21   6       73.65       26.44     52.87 o
  15  19   5       73.69       51.99     58.84 o
 -25   7  22       73.80       47.11     48.07 o
  -2  20  21       73.88       23.30     46.60 o
   9  21   5       74.08       60.07     53.86 o
  24  12  18       74.09       67.78     60.14 o
   3   3  40       74.15       90.25     55.25 o
   7  17   7       74.22      140.08     32.82 o
   0  22   2       74.29       47.99     76.18 o
   0  20  13       74.30      126.44     45.25 o
 -16   6  37       74.32       21.64     43.29 o
  -2  22   1       74.34       81.18     56.23 o
  30   2  17       74.46      137.97     56.80 o
   2  10  17       74.48      100.61     20.35 o
 -12  16  18       74.49      124.75     37.11 o
  18  18   4       74.51      150.37     52.00 o
  -3  13  18       74.55       43.90     24.25 o
   1  23   7       74.56       15.81     33.29 o
 -31   3  16       74.57       50.10     81.79 o
  11   5   8       74.59      121.41     43.80 o
 -31   7  14       74.59       64.72     57.71 o
   3   3   6       74.66       87.40     37.70 o
  33   5   9       74.70       36.91     73.82 o
 -22   2  32       74.76       83.29     53.09 o
 -21   1  18       74.77       83.21     25.99 o
   8  18   7       74.89      150.83     36.04 o
  14  22   0       75.04       78.11     61.53 o
 -16   2  39       75.06       36.08     72.16 o
 -21  15   1       75.06       44.07     49.47 o
   3   7  37       75.19       85.30     56.45 o
  17  13  13       75.26       93.72     31.62 o
 -16   2  19       75.30       44.83     24.02 o
 -23  17   9       75.35       65.74     65.77 o
  -4  20   9       75.43      107.83     38.74 o
  20   8  22       75.54      152.25     44.43 o
 -21  11   6       75.62       88.77     32.77 o
 -20  20   6       75.85      236.36     59.62 o
 -19  13   1       76.05       44.49     37.42 o
   0  24   7       76.29       30.19     60.37 o
  11  21   3       76.34       77.37     63.23 o
  15  17  15       76.38       64.06     43.45 o
  -3   1  28       76.41      121.89     23.81 o
  -5  21  19       76.54       57.38     73.46 o
  -5   7  23       76.60      112.35     21.85 o
 -30   4   9       76.69       97.54     54.19 o
   7  21  13       76.70       17.10     34.20 o
 -25   1   5       76.73      134.27     32.31 o
 -24   6  13       76.88      184.27     37.22 o
   9  11  13       76.89       88.01     29.63 o
 -18  20   6       77.02      139.07     60.01 o
 -30   6   6       77.11       70.76     56.66 o
  28   0   2       77.18      101.88     66.25 o
  -8   2  39       77.20      158.19     46.81 o
 -20   4   1       77.22       89.86     38.85 o
  -8  16  28       77.25       55.95     70.23 o
  -3   5  30       77.29       87.73     26.90 o
  11  15  14       77.36      121.13     30.92 o
 -17  17  16       77.36      190.04     43.67 o
  -7  21   7       77.48      119.27     47.53 o
  11  19   1       77.51       60.41     45.14 o
  19   5   6       77.63      212.14     34.77 o
   7   7   4       77.67      165.85     83.76 o
  14  20   6       77.91       46.77     75.28 o
  -3   7  24       78.12       37.94     23.00 o
 -19   1  30       78.15       90.96     40.20 o
 -26   4  22       78.24       70.71     44.98 o
  16  10  30       78.27       24.52     49.04 o
 -20   4  30       78.46       98.90     46.86 o
  -8   4  19       78.53       86.19     25.71 o
 -20  16  18       78.53      151.51     50.12 o
   8  16  19       78.54       82.68     39.40 o
 -18  20   4       78.54       90.39     68.71 o
  10   2  29       78.61       71.18     36.60 o
  -4  20   3       78.63       44.50     50.52 o
   0  18  24       78.69       50.34    100.67 o
   2  18   5       78.71       89.81     30.82 o
  17  19   4       78.75       62.78     50.34 o
 -13  21   7       78.79       67.44     64.70 o
   5  15   3       78.81       61.40     28.16 o
 -21   9   9       78.88      104.46     26.78 o
 -17   9  34       78.93       90.26     51.14 o
   1   9  22       78.97       98.21     24.62 o
  -6   4  41       78.99      101.79     49.47 o
 -16  20  11       79.05       22.55     45.09 o
   0  20  19       79.11      106.70     50.05 o
  19  13  25       79.12      117.13     58.00 o
 -28  12   4       79.14       90.03     56.20 o
  -8  20   5       79.36      117.60     45.09 o
 -16  12   2       79.44      129.12     27.67 o
  22  12  14       79.50      166.41     42.42 o
 -13   1  35       79.53       47.15     51.92 o
 -29   1   6       79.92       56.50     58.71 o
 -20  14  24       79.97       56.14     52.93 o
  24   4  24       80.06      135.92     65.64 o
 -22   2  21       80.13       50.19     31.77 o
  -6  10  14       80.39      116.03     21.71 o
  -9  21  15       80.43       13.24     29.96 o
   9   5  22       80.53       52.96     26.16 o
 -20  14   4       80.63      100.44     38.13 o
 -17   5  19       80.75      136.84     23.06 o
  20  10  14       80.77       98.36     38.32 o
 -12   8  21       80.81       51.45     24.80 o
 -28   6   1       80.89      102.75     43.62 o
 -25  13  17       80.96      141.98     55.87 o
 -13  15   9       81.00      111.02     34.31 o
 -10   4  23       81.06      146.11     22.43 o
 -16   6  31       81.08       78.37     38.03 o
  31  11   3       81.12       52.09    104.19 o
  -2  24   1       81.20       23.39     46.77 o
 -21   3  18       81.29      125.27     25.72 o
 -29   3  18       81.31       93.60     58.93 o
  32   2   5       81.34      165.18     57.12 o
   3  23   8       81.60       72.17     59.72 o
   2  16  11       81.77      108.13     27.64 o
  -6  20  12       81.84       78.56     51.91 o
  18  20   6       81.92       51.33     78.99 o
  12   2  29       82.02       42.03     49.25 o
  12  12  29       82.02      199.63     58.23 o
  -5   9  32       82.09       63.78     39.61 o
  -2   0  30       82.14       97.15     36.40 o
   6  20  14       82.30      100.24     48.72 o
   2  10  28       82.31       92.57     30.03 o
  -8  18  25       82.32      128.40     53.06 o
 -22   6  23       82.33      112.83     36.14 o
   1   1  24       82.42       88.61     23.89 o
  -6  16  11       82.45      146.42     28.18 o
  14   8  21       82.55      102.81     31.51 o
  26  10  13       82.59      108.87     60.69 o
 -13   5  29       82.64      144.14     30.11 o
  22  12  21       82.78      111.71     55.72 o
  -3  21  12       82.86      155.61     50.09 o
  29   1   2       82.97      113.13     45.58 o
  -5   1  40       83.04       73.58     56.10 o
   4  16  29       83.08       30.79     61.59 o
  13  21   6       83.08      115.11     69.27 o
 -33   1  10       83.11      135.38     71.65 o
  -6  22  10       83.15       16.88     33.76 o
  -7  17   2       83.29      104.15     27.16 o
  13  21  11       83.35       11.97     30.88 o
  17  11  28       83.49      116.02     57.08 o
 -32   2  15       83.51       97.76     58.30 o
 -16   8  31       83.63       29.06     58.13 o
  19  17   2       83.65       46.63     64.70 o
 -25   5  28       83.72      118.55     49.64 o
 -24   6  25       83.74       62.31     50.37 o
  -5   1  32       83.80      157.73     34.40 o
   7   1  28       83.91       54.40     31.31 o
 -18  14  16       83.99       68.00     51.61 o
 -12  10  35       84.02       63.07     63.30 o
 -12   8   9       84.06       83.10     28.23 o
 -29   1  18       84.07       89.37     47.05 o
   1   1  38       84.17       91.79     60.05 o
   7  15  30       84.21       82.72     67.30 o
 -30   0  12       84.24      125.08     64.19 o
 -23  17  14       84.35       65.01     64.88 o
 -20  18  16       84.54        8.50     24.38 o
  -1   5  30       84.70       97.73     26.11 o
   2  18  22       84.75      102.75     47.71 o
  -9  19  19       84.75       35.63     71.27 o
  25  13  16       84.77      142.22     59.43 o
 -15   3   2       84.81      145.58     36.67 o
  -5  19  19       84.85       92.90     41.90 o
  28   4  13       85.00       95.28     49.19 o
   4   8  23       85.01       89.08     24.72 o
  -9  17   7       85.16      139.71     29.70 o
  11   5  38       85.30       97.97     61.56 o
   2   4   2       85.33      227.47     29.56 o
   9   5  10       85.41      182.58     50.85 o
  21   3  18       85.65       35.71     47.41 o
   5  13  29       85.66      136.91     43.23 o
  23  13   3       85.66      130.37     44.45 o
  -7   1  32       85.77      130.32     31.62 o
 -13  11   9       85.81      149.58     25.79 o
   2  10  37       85.91       53.02     69.40 o
 -18   4  33       86.10       31.36     62.72 o
 -12  10  15       86.23       93.98     27.60 o
 -20  10  24       86.27      112.86     35.97 o
  -2   2  21       86.40       82.50     20.71 o
  11  11   5       86.43      100.94     30.51 o
   5  21  12       86.52       87.75     49.61 o
  -9  15  19       86.58       72.05     32.01 o
 -22  18   9       86.61      106.26     55.02 o
   4   6  21       86.82      168.38     28.11 o
  24   6   7       86.82       58.56     38.51 o
  10   2   5       86.84      126.60     37.20 o
 -25   7   5       86.86      128.70     29.68 o
  -9   1   6       86.91      158.79     29.58 o
   2  18  14       86.98      136.52     40.52 o
  20  10  28       87.06      120.31     66.31 o
 -32  10   5       87.14       27.45     54.89 o
  13  21   9       87.19      154.51     56.37 o
   4  12  35       87.20       97.82     58.51 o
   1  15  33       87.25      119.41     69.01 o
   5  17  18       87.29      101.20     35.48 o
  -3  17  23       87.31       75.34     49.51 o
   6  22  16       87.41       99.69     52.40 o
 -26  10  16       87.56       51.39     66.20 o
 -19  17   4       87.67      141.80     44.98 o
 -19   5  33       87.82      167.09     49.88 o
 -26  12   2       87.95       98.03     55.73 o
 -23   3  34       88.01      104.98     52.61 o
 -20   6   7       88.06      173.58     25.86 o
   1  11  34       88.10      122.94     44.13 o
 -19   7  33       88.18       84.00     55.54 o
  -9  21   1       88.22       80.02     61.70 o
  15  13  29       88.23       34.42     68.84 o
  12  20   8       88.25      111.30     46.52 o
 -16  16   8       88.29      109.18     33.39 o
  24   0  18       88.32       26.40     52.81 o
   4  16  28       88.51      122.11     56.51 o
  31   1   0       88.55      195.64     59.15 o
 -17   1  14       88.64      117.97     24.90 o
   3  23   1       88.65       76.75     55.69 o
  31   5  12       88.71      152.81     80.03 o
  -7  13  11       88.72      121.31     21.01 o
 -11  21  18       88.72        8.56     28.85 o
  23   3   4       88.91       46.86     31.88 o
   6  10  18       88.93      169.46     21.67 o
  13   5  12       89.03       74.13     35.27 o
  25   3  14       89.13       81.87     43.76 o
  14  14  26       89.19      100.36     61.03 o
  -3  15  15       89.27       83.18     25.40 o
   5  21   6       89.30       70.46     54.69 o
  10  20  19       89.34       96.20     58.53 o
  13  17   5       89.35       58.06     39.98 o
  28  10  16       89.38      151.99     67.76 o
  -9  15  27       89.89      130.19     42.86 o
 -22  18   4       90.17       65.57     78.34 o
 -31   3   8       90.52      162.29     52.15 o
   1  21   7       90.63      161.77     41.99 o
  -2  20   2       90.68       38.43     53.77 o
  -8   4  22       90.72      150.28     23.47 o
 -12   2  29       90.83        9.65     19.31 o
   7  19  21       90.87       44.53     89.05 o
 -10  18  27       91.02      106.54     60.66 o
   1  15  22       91.07      107.20     35.24 o
   7   7  28       91.26      162.27     31.50 o
   7   1  34       91.35      122.61     38.72 o
 -26   4   1       91.38      140.12     30.55 o
  -2   4  24       91.39      152.45     25.13 o
   4  22  14       91.48      201.90     48.31 o
 -18  12  13       91.51       76.92     34.75 o
  23  11  18       91.53       43.25     86.49 o
 -31   9   9       91.80       64.37     93.42 o
   3  11   8       91.86      228.78     26.06 o
  -4   6  29       91.86       76.17     27.12 o
  13   3  36       91.91       51.22    102.43 o
  -5   7  38       92.01       77.29     47.49 o
  25   3  22       92.01       68.26    116.33 o
   0   2  35       92.04       98.92     41.53 o
 -20  14  15       92.06       85.01     49.36 o
  19  15   1       92.08      101.59     39.11 o
 -22   4  33       92.10       83.94     53.81 o
  22  16  14       92.26       57.53     65.95 o
 -12  18   4       92.31       72.75     46.74 o
  11  19   5       92.44      114.66     41.53 o
 -11   1  40       92.53       73.25     57.47 o
  -2  16  12       92.59       76.85     27.50 o
   3  23  11       92.77      134.53     58.02 o
  23  15  11       92.81       97.39     56.01 o
 -19  15  25       92.83      139.98     74.26 o
  21   1   0       92.92        5.70     20.83 o
   7  21  19       92.97      118.94     53.27 o
  30   4  14       92.97       45.03     90.06 o
 -30   2  12       93.00      138.48     44.53 o
 -18  14  22       93.01      133.18     38.49 o
  -5  17  26       93.08       92.73     51.30 o
 -12  20   4       93.11      152.52     53.38 o
 -14   2  17       93.12       74.42     23.96 o
 -12  14  32       93.22       54.25     64.22 o
 -18  20   8       93.25      125.57     61.81 o
  -4  22  18       93.27      155.28     70.00 o
 -26   2  11       93.44       94.65     31.37 o
 -10   4  37       93.47       84.54     48.09 o
 -28   0  10       93.61      135.90     46.49 o
 -22   2  15       93.64       67.71     26.76 o
 -29   1  16       93.64      143.22     41.54 o
  -1  15  10       93.67       94.15     24.81 o
 -14  18  23       93.69       16.05     32.62 o
  13  13  26       93.74      125.69     55.75 o
 -11   3   4       93.76      132.16     48.15 o
   3  21   7       93.79      102.11     44.74 o
 -14  20   2       93.86      118.48     49.08 o
   0  20  16       93.92       12.00     27.33 o
 -34   2  11       93.98       10.78     33.76 o
  -2   2  29       94.00      148.04     25.55 o
   9   3  34       94.07      101.49     51.76 o
   4  20  12       94.15       72.18     51.41 o
  -6  18  20       94.24       50.61     42.55 o
  24   2  27       94.27       67.09    106.90 o
   0  22   4       94.31       63.88     61.89 o
 -23   1   4       94.32       57.92     26.42 o
  26  16   4       94.33      156.39     54.63 o
  15   3  26       94.34       91.75     35.50 o
 -11   9  21       94.37       96.45     27.14 o
 -27   1  28       94.40      112.40     54.49 o
  -7  21  15       94.42      124.75     55.07 o
   4  20   6       94.44       99.08     40.93 o
 -15   1  11       94.62      200.56     30.07 o
 -22  10  23       94.67       67.68     41.66 o
 -13   3  20       94.72      111.32     24.91 o
  -2  18  16       94.77      142.45     35.03 o
 -10  18  18       95.08       67.33     45.77 o
  11   1  37       95.10      157.64     64.30 o
  -9  15  22       95.15      115.93     33.72 o
  -9   3  22       95.17       42.95     24.95 o
  -5   1  20       95.35       21.04     42.07 o
  31   1   8       95.38      106.95     51.90 o
 -14  16  20       95.44      105.29     44.25 o
 -29   5  15       95.44      147.21     42.94 o
  14  10  15       95.47       70.67     24.96 o
  12   4  35       95.48       20.56     41.12 o
  16  12  13       95.49      143.46     29.13 o
 -31   9   3       95.52       45.94     91.88 o
 -20   6  35       95.57       12.64     31.76 o
 -15   1  26       95.61       84.49     27.10 o
   7   5  16       95.89      150.20     31.56 o
  -8   6  22       96.04      156.45     23.30 o
  -5   1  26       96.05       64.56     23.73 o
  18  12  10       96.13       93.83     39.97 o
 -18  10   1       96.32      139.26     26.35 o
  -2  14  30       96.34       55.02     51.17 o
   2  12  17       96.39      165.13     20.93 o
  25   1  21       96.42      100.52     63.55 o
  30   6  14       96.55      207.76     60.01 o
  -9  19  25       96.64       21.14     42.28 o
  -4  10  38       96.82      117.58     56.44 o
  -4   4   3       96.83      133.92     31.80 o
 -30   2   9       96.84      165.11     48.10 o
   3  13  20       96.86      125.41     25.14 o
 -16  20   4       96.94      177.12     56.55 o
   9   1  19       97.05      169.91     25.79 o
   1  13   5       97.13      150.95     27.07 o
 -19   5  30       97.25       63.51     43.67 o
  28   2  19       97.47      129.32     68.13 o
  -2   6  27       97.53      121.21     22.26 o
  10   4   7       97.55      206.75     45.85 o
 -11   1  21       97.59      182.33     23.00 o
  25   1  22       97.62      188.27     60.36 o
   4  22   0       97.65       86.23     51.19 o
  23   5   6       97.75      111.57     30.98 o
 -22  16  12       97.88       32.31     64.62 o
  17   1  22       97.92      102.71     27.96 o
  13  13  17       97.93      140.30     30.62 o
 -19  19   9       97.93      168.48     56.73 o
 -12   8  33       98.01       47.45     48.95 o
  15  17  17       98.22      116.36     42.38 o
 -26  14  13       98.40      101.10     61.50 o
  -7   9  28       98.49      108.29     30.26 o
  -8  12  16       98.60      160.29     21.28 o
   8   4  39       98.62       83.64     68.20 o
  34   2   4       98.69      126.65     72.22 o
  22   4  27       98.77       30.48     60.95 o
   0  20  10       98.82      105.30     42.31 o
 -30   2  25       98.83       94.05     55.57 o
 -12   2  37       98.90       82.54     44.17 o
  28   2  13       98.96       73.53     48.80 o
  24  10  21       99.08      153.12     60.25 o
  22   4  29       99.17       94.76     64.70 o
  -1   5  33       99.39      130.63     30.22 o
 -17  15   5       99.40       52.60     39.82 o
  17   1   4       99.43      133.20     39.70 o
 -12  20  12       99.57      115.05     50.14 o
   6  22   4       99.67      108.99     49.74 o
   2   2  31       99.69      183.13     30.25 o
 -27  11  13       99.71       46.70     74.88 o
 -13  21   5       99.72       72.82     72.79 o
 -21   9  32       99.81      140.01     51.84 o
 -22  18   8       99.84      101.95     57.68 o
   5  19   6      100.37      118.01     38.13 o
  15   5  15      100.37      103.69     34.99 o
 -22  16   4      100.64      118.89     46.84 o
  12  18  16      100.72       80.03     45.36 o
 -10  10  10      100.76      169.76     23.15 o
  27   5  13      100.83      108.03     48.02 o
 -31   1  10      100.88       50.98    101.97 o
  -7   1  42      100.89       92.51     54.56 o
 -16  14  25      100.90       56.69     60.03 o
 -16   2   8      100.94      218.01     28.45 o
  -2   6   1      100.99      157.05     25.90 o
 -12  18  24      101.02      102.17     61.95 o
  -5  11  26      101.10       82.39     29.18 o
  -2  20  15      101.12      135.38     41.38 o
 -27   7  25      101.12      181.01     48.49 o
   2  12  29      101.21      192.61     31.33 o
 -15   5  11      101.26      164.01     28.02 o
 -22   4   3      101.29      133.50     26.09 o
  15  21   3      101.31       85.46     70.30 o
 -27  13   4      101.31       77.53     70.68 o
 -33   3   5      101.44       78.07     77.44 o
   3  21   9      101.46       73.88     51.41 o
  19   1  14      101.49       70.38     27.85 o
  17  11   7      101.50      156.31     32.49 o
   8  22   0      101.56       70.20     65.10 o
 -20   4  24      101.67      144.18     34.22 o
   7   3  24      101.69      116.59     24.62 o
   7   5  30      101.76       87.92     34.14 o
 -15   1  30      101.78        4.15     14.99 o
  17  19   3      101.82       64.96     51.42 o
  -6  18  24      101.84       90.59     70.97 o
  21  11  11      101.92      125.89     39.55 o
  -4  20  18      102.00       68.65     53.68 o
 -10  14  33      102.06       54.77     67.94 o
  -4   8  35      102.07       77.31     41.86 o
   9  11  34      102.17      158.40     54.55 o
 -34   0   2      102.26      105.82    100.01 o
  11   7  26      102.30       70.45     33.85 o
  -9  15  16      102.41      117.02     25.96 o
 -12  20   3      102.41      124.96     55.35 o
 -25   5  26      102.47       40.86     81.71 o
 -22  16  20      102.48        2.11     17.45 o
 -23  17   3      102.50      109.41     52.11 o
 -22   2  29      102.53      170.71     41.89 o
  -1  19   9      102.57      127.76     35.67 o
 -11   1  26      102.57       85.67     22.14 o
 -16  12   8      102.58      130.37     26.70 o
   8  22   8      102.64       99.19     53.88 o
  -8  20  20      102.67       88.33     59.51 o
  -7  17  27      102.96       84.23     52.58 o
 -27   5  19      103.02      116.88     47.92 o
 -20  14  10      103.22       95.10     42.22 o
 -12  22   8      103.23       53.99     74.19 o
 -23  15  15      103.26      211.77     55.81 o
   6   4  39      103.29      175.66     61.43 o
 -33   5   8      103.39       89.49     64.47 o
  22  10  21      103.40       83.16     84.75 o
 -17   1   4      103.52      133.38     32.73 o
  -8  22  13      103.58      207.73     52.05 o
  30   8   8      103.68       96.17     70.09 o
   1   7  34      103.78       38.23     76.47 o
  -9  13  25      103.80       65.42     37.53 o
 -22  14  20      103.81      167.59     47.23 o
  14   4  33      103.82      106.38     57.37 o
  14  14   9      103.93      125.41     31.47 o
 -10  20  20      103.99      112.66     59.46 o
 -17  11  22      103.99      138.01     31.96 o
  -1  23  10      104.05      139.29     49.94 o
 -20  14  18      104.17       20.61     41.21 o
  18   8  16      104.28      156.73     31.25 o
 -18   2  13      104.30      138.27     24.86 o
  12   2   5      104.35      124.34     32.37 o
  14  12   9      104.44      134.39     27.34 o
  11   1  30      104.58       83.89     46.15 o
 -15  15  29      104.64       37.36     74.71 o
   3   1  12      104.70       61.42     28.08 o
   9   7  34      104.85       34.36     68.72 o
   9   9  28      104.85       68.09     37.02 o
 -18   6   7      104.89      135.61     29.46 o
 -15  15   2      105.01      110.92     33.14 o
  -8  20  18      105.06      202.79     43.03 o
 -32   6   3      105.17       31.93     63.86 o
  20   4  29      105.25      117.37     61.74 o
 -12  18  26      105.29       62.97     82.43 o
  26   0  16      105.52      160.78     67.24 o
 -10  12  33      105.52      126.90     58.99 o
  -7  23   1      105.54       53.28     70.93 o
  23   3  10      105.54       73.19     36.08 o
  15  15  17      105.64      136.14     36.78 o
  25  17   1      105.75      118.74     68.08 o
 -14   6  29      105.80      107.18     32.43 o
 -23   1   2      105.83      127.25     26.37 o
 -23   3  32      106.09      204.56     51.17 o
  -9   5  36      106.18      142.53     39.72 o
 -24  14   6      106.18      129.27     49.73 o
   9   3   6      106.20      221.60     35.86 o
  17   7  22      106.47       86.54     34.96 o
   6   2  35      106.74      116.50     40.17 o
 -14   2  29      106.79       29.45     40.89 o
 -20  10  27      106.80      125.70     48.16 o
 -27   7   4      106.83       74.15     40.06 o
 -24   6  11      106.84      111.07     36.34 o
  22   2   5      106.92      185.48     27.05 o
  -7  17  25      106.94       64.42     55.08 o
   9   7  25      107.00      167.23     27.97 o
 -29   3   8      107.05       44.23     64.05 o
  -6   2  40      107.09      136.11     48.93 o
 -14  18  22      107.09      111.07     56.41 o
  18  12  25      107.18       84.58     57.78 o
 -12   8  38      107.39      116.26     60.06 o
   8   2  39      107.52      109.46     61.96 o
  10   6  37      107.60      164.26     58.49 o
   2  20   0      107.61      186.64     39.06 o
  13  13  11      107.61      131.07     30.08 o
   5  19   0      107.62      112.37     34.40 o
   2   2  21      107.70      138.95     22.79 o
  24   2  21      108.05      141.09     47.41 o
  13   3  14      108.07      136.45     29.63 o
   2  22   2      108.10       91.97     64.00 o
 -21  19   6      108.17       88.76     63.83 o
   0  20  22      108.21      154.79     57.38 o
  12  20   4      108.31      152.70     44.10 o
 -31   3   4      108.42       54.78     84.82 o
 -25  17   2      108.43      146.63     60.19 o
  23  11  12      108.51      155.75     43.99 o
 -18   8   7      108.54       94.63     29.91 o
 -18  12  22      108.64      229.67     32.27 o
 -27   5  28      108.68      195.48     47.72 o
  16   4  19      108.76       95.43     26.78 o
 -32   4   3      108.76       69.54     56.67 o
 -11  23   5      108.83       35.80     71.60 o
  13  17   3      108.87       70.68     39.26 o
  27   3   8      108.92       45.98     48.14 o
  21  13  14      108.95      153.40     46.33 o
 -34   4   9      108.96      138.39     69.15 o
  29   1  10      109.08      114.79     45.50 o
 -16  14   5      109.08       95.79     30.87 o
  15  13  24      109.20      135.17     50.64 o
  -8  16  31      109.39      157.85     52.35 o
 -17   1  18      109.39       96.32     24.00 o
  -1   1   2      109.59       95.31     15.91 o
   2  22  17      109.67       49.49     73.32 o
 -27   9  16      109.87      172.29     46.56 o
 -18   8  10      109.90      155.09     25.15 o
 -23  15  14      110.14      158.03     49.28 o
 -21   3  28      110.19      126.23     49.63 o
   2  22  10      111.15      127.51     47.32 o
  14  20  10      111.15       69.18     75.25 o
 -21  15  24      111.20      125.94     55.35 o
 -14  20  18      111.42      128.76     53.15 o
 -33   1   5      111.72      159.28     57.83 o
 -24   4   5      111.83      117.95     29.01 o
  12   8  35      112.15      162.38     62.97 o
  13   9  17      112.20      155.16     24.25 o
  24  16   1      112.25       78.96     64.71 o
   5   1  34      112.33      120.77     36.42 o
  29   1  20      112.41       14.24     31.68 o
  26   6   4      112.43      166.53     39.97 o
 -15  15   9      112.45      176.50     32.80 o
  21   7  26      112.58      117.59     55.33 o
   4  16  20      112.65      107.02     37.58 o
  16  16   7      112.67      106.51     39.35 o
 -25   9  28      112.88      171.26     61.73 o
  22  18   2      112.96      204.15     56.90 o
  -9   1  28      113.01       72.86     26.20 o
  -5   5  32      113.02      127.04     30.42 o
 -15   1  37      113.09      105.14     43.83 o
  -9  23   3      113.40       87.37     91.85 o
 -12  18  20      113.42       65.40     47.78 o
  26   4  13      113.43       71.22     46.28 o
 -15  21   7      113.52       80.94     63.90 o
 -21   5  30      113.55       75.31     52.32 o
 -20   4  23      113.71      101.90     32.74 o
 -12  10   9      113.82      133.08     27.35 o
  34   4   4      113.91      249.29     77.53 o
  12   2  37      114.33      208.97     62.91 o
  13   3  10      114.34      258.01     36.01 o
   7  11  21      114.45      156.83     23.19 o
  13  15  11      114.55      122.52     33.62 o
 -18   2  31      114.65       92.67     40.37 o
  18  16   4      114.81      105.98     46.96 o
 -15  11  32      114.83      145.87     46.90 o
   0   6  31      114.84      108.19     30.30 o
  -9  17  22      114.94      107.82     38.27 o
  23   1   9      114.96      146.56     28.52 o
 -29   5  16      115.00       66.57     62.73 o
  16  16  24      115.01      196.55     55.05 o
  -4   4  41      115.38       99.09     48.13 o
  13  13  23      115.39      165.62     41.73 o
  17   3  16      115.44      102.93     30.70 o
  -6  12  35      115.51       73.81     56.87 o
  16   4  27      115.72      105.15     39.76 o
   1  15  28      115.73       83.24     43.41 o
  -8  22  14      115.86      163.15     51.17 o
   9   7   7      115.88      485.84     51.18 o
 -13   3  12      115.98      140.52     25.07 o
  25   5  16      116.41       49.55     44.77 o
  21   1   8      116.42      110.40     27.85 o
 -28  14   1      116.44       29.10     58.21 o
  25  11  15      116.64       75.15     74.75 o
 -33   5  10      116.66      102.52     65.29 o
   7  23   1      116.71       76.96     63.77 o
 -10  18   7      116.71      190.43     36.02 o
  -9   9  19      116.73      138.49     21.06 o
   5  21  18      116.78      209.64     57.24 o
 -25   3  28      116.84      118.98     49.53 o
  15   7  18      116.91      132.08     27.89 o
  12  20  10      116.96      160.28     56.44 o
  -3  11  36      117.00       52.28     71.87 o
 -14  18  12      117.01       91.75     48.03 o
 -35   3   6      117.09      151.04     56.53 o
   6  16   0      117.13      145.28     27.53 o
   2  22  18      117.20       83.85     60.96 o
  26  10  10      117.26      144.22     60.32 o
 -24   2  19      117.37      111.61     27.82 o
  20   4  31      117.52      137.70     65.81 o
   6  22  12      117.69      153.66     55.24 o
  -1  21  11      117.81      104.62     49.39 o
  33   7   1      117.90       21.31     46.74 o
 -33   3  16      117.99       43.16     86.32 o
   4  20  10      118.23      122.83     40.42 o
  15   3  22      118.28      153.59     26.65 o
 -26  10  19      118.37       78.67     50.30 o
 -24  10   5      118.38      100.73     37.30 o
  19   9   2      118.41      136.51     26.95 o
 -20  16   4      118.54      133.04     39.28 o
 -14   6  17      118.56       92.94     25.83 o
 -26   2  25      118.74       56.86     59.23 o
 -12  18  15      118.75      113.13     42.36 o
 -12  20   6      118.77       32.11     64.22 o
   6  14  15      118.89      119.80     24.49 o
  11  13  20      119.06      184.08     35.15 o
 -21   7   6      119.19      106.37     26.43 o
 -11  11  36      119.42       61.03     58.23 o
 -22  12  12      119.67       75.39     41.71 o
 -19  11  10      119.85      184.11     32.32 o
 -26   4  28      119.85      169.52     44.97 o
   3   3  17      119.88      224.20     23.08 o
 -19   1  27      119.98      176.68     36.68 o
   9   5  34      120.03      128.56     46.28 o
 -14   8  29      120.05       85.34     35.39 o
 -27  13   7      120.05       62.22     61.34 o
 -13   7  29      120.23      184.67     32.14 o
 -10   4  27      120.53      145.74     22.78 o
  -2   8  39      120.58       80.19     51.20 o
   6  20  21      120.76      114.00     59.62 o
 -15  17  21      121.01       61.26     57.74 o
 -29   3  26      121.08      106.93     61.91 o
  13   7  32      121.09       96.48     58.10 o
 -24   6  31      121.18      115.19     52.77 o
   9  23   7      121.19      132.68     51.40 o
   9   1  12      121.28      142.18     56.18 o
  11  13  14      121.30       99.23     29.62 o
  10   2  17      121.40       97.52     29.01 o
  -8  14  28      121.41       51.72     52.21 o
 -16  20   5      121.43      100.97     64.21 o
 -26   6  25      121.61      126.67     49.78 o
  21  17   8      121.67      198.30     48.50 o
   1   7  25      121.89      179.94     25.20 o
  -4  20  22      121.91       39.18     78.36 o
 -25   5  31      121.93      106.22     52.63 o
   4  18   0      122.01      196.21     30.18 o
  -9   3  34      122.15      127.00     40.35 o
  25   5  26      122.45       98.07     74.53 o
  20  18   2      122.48       69.73     54.92 o
  -9  19  23      122.55      118.90     50.51 o
  -8  22   4      122.62       51.26     78.06 o
 -28   6   4      122.63       94.08     47.49 o
   0   6  39      122.65       50.69     76.26 o
  -4  16  18      122.69      150.81     29.39 o
   6  20  18      122.72      155.75     47.38 o
  -7  23   5      122.77      223.92     65.04 o
  -2   4  33      122.81      143.89     31.32 o
 -34   6   1      122.81      144.43     70.79 o
  10  20   6      122.84       83.67     53.21 o
   4  18  23      122.87       37.69     75.37 o
 -24  12  17      123.00       97.78     50.79 o
 -20   6  27      123.03      104.95     40.49 o
 -26   2   1      123.18       90.98     35.01 o
   5   7  12      123.22      116.82     43.38 o
  -9  19   7      123.37      116.37     40.90 o
  30   8  11      123.50      147.88     63.75 o
 -18   4  25      123.51      111.42     28.36 o
   6  20  22      123.67      138.19     75.15 o
  22   2   9      123.72       88.79     30.92 o
  24   2   3      123.77      120.53     28.22 o
  15  19  12      123.90      138.39     46.13 o
  21   5  26      124.26      162.70     59.39 o
  -1  23   7      124.29       66.28     58.01 o
  14   2  13      124.42      136.47     31.23 o
   8  22  14      124.55       77.71     62.90 o
  -9   9  28      124.59      112.24     29.18 o
  -9  17  27      124.86      138.44     50.67 o
   0  18  19      124.98      160.18     38.16 o
  12   2   1      125.05      164.43     36.37 o
 -12  12  32      125.07      178.62     44.20 o
  10   0  28      125.11      170.83     52.85 o
  -1  17  30      125.23      130.39     68.16 o
   2  22   8      125.58      184.88     50.24 o
 -24   8  29      125.70      122.57     60.30 o
  23   1  26      125.79      158.82     55.95 o
  29   7   2      125.96      122.78     47.31 o
   7   1  38      125.97      152.16     74.60 o
   2  14  34      126.02      129.17     57.85 o
 -16  20  12      126.11      118.69     64.59 o
 -27   9  19      126.17       83.87     59.06 o
 -25  15   2      126.33      109.03     52.03 o
   8   2  36      126.48      189.79     48.25 o
   8   2  19      126.51       75.37     26.56 o
 -15  19  20      126.58      141.06     51.71 o
 -31   1   8      126.77      138.95     68.97 o
 -30   0  18      126.82      187.39     70.33 o
  32   2  11      126.84       55.90     74.57 o
  33   3   4      126.90       83.90     85.53 o
   6  20   2      126.97      149.42     43.13 o
  10  18  12      127.13       80.35     43.59 o
  25   1  27      127.31      135.57     82.58 o
  20   4  19      127.38       96.65     36.86 o
  29   1   8      127.43      120.44     47.98 o
  30   6  17      127.44      126.30     64.16 o
  -3   3  24      127.45      130.31     25.45 o
  11   9  14      127.79      192.21     28.33 o
  17   5  28      127.82      168.87     47.11 o
 -24   2  11      127.87       90.52     30.40 o
   5  19  18      127.89      101.47     49.53 o
   8   2  31      127.99       56.63     41.68 o
   0  10  36      128.01      185.16     58.95 o
 -22   6  32      128.03      203.34     53.07 o
 -19   3   7      128.22      166.44     26.60 o
 -32   2   5      128.23      224.90     59.55 o
 -11   1  30      128.25      123.36     31.93 o
 -22  16   3      128.29       82.75     46.98 o
 -25  11  14      128.31      114.13     46.35 o
  18   0  22      128.43      226.01     49.37 o
   6  14  24      128.47      166.30     37.89 o
  -8  16  16      128.70      177.87     29.62 o
 -10   2  25      128.74      103.32     21.47 o
 -25   3  30      128.76      185.03     51.51 o
 -16  10  28      128.88      102.73     38.29 o
  -8   2  16      128.92      432.57     32.87 o
 -10  22  13      129.13      111.95     47.26 o
   8  20   6      129.14      111.97     43.29 o
  29  11   0      129.17      202.21     73.45 o
 -11  21  17      129.45       85.79     60.17 o
  21   1  18      129.50       97.23     31.79 o
  -3  17  18      129.53      201.43     33.53 o
   3   9  38      129.58       90.37     56.61 o
 -29   3  20      129.59       93.40     55.40 o
 -11   5   1      129.60      384.14     75.92 o
  35   1   1      129.75      154.87     89.15 o
  25   9  15      129.80       46.79     93.58 o
 -26   2  31      130.03      145.48     54.40 o
  -8  14   2      130.05      171.17     22.36 o
  28   4  17      130.22       92.42     56.48 o
 -17   9  16      130.29      103.73     24.64 o
 -18   4  19      130.29      155.12     27.74 o
  30   8   3      130.47      176.48     58.29 o
 -12  10  27      130.51      165.27     32.75 o
  -3   9  12      130.53      137.25     25.14 o
 -10   2  31      130.63       59.26     32.66 o
  10  10   2      130.69      192.64     33.01 o
 -11   3  26      130.83      121.62     24.60 o
 -17   7  22      130.83      131.80     27.74 o
  17  11   4      130.92      149.64     27.62 o
 -16  20   2      131.02      154.19     55.04 o
   4  12  20      131.12      118.91     23.53 o
  17  17  16      131.20      138.23     50.34 o
 -11   3  36      131.25       74.05     45.21 o
  26   2   4      131.26      134.21     31.00 o
   2  20  24      131.34      267.79     72.14 o
   2  10   2      131.50      101.37     45.96 o
 -22  12   3      131.67      141.66     34.57 o
 -20   2   9      131.76      167.05     30.60 o
   0   2  27      131.94      159.09     21.76 o
 -10  14  16      131.97      160.20     25.20 o
   8  16  18      132.07      182.85     34.21 o
  17   1  26      132.12       49.51     38.96 o
  21   9  23      132.26      134.09     86.32 o
  -8  20  12      132.31      175.68     51.43 o
 -13   5   6      132.35      155.18     36.72 o
  -2  24   7      132.55       83.50     54.91 o
 -14  18  10      132.70      163.89     49.93 o
 -19   3  33      132.70      110.23     44.02 o
 -19   5  32      132.96      134.20     46.65 o
 -13   3  32      133.06      136.28     35.24 o
  -7  21  13      133.10      192.61     52.59 o
  -5  19   9      133.28       97.89     40.65 o
  10   4  17      133.28      151.72     25.93 o
   0  22   0      133.42      178.42     81.97 o
   2  22   4      133.49      269.63     50.70 o
  -1  21  19      133.50      205.94     62.40 o
   4  16   8      133.56      120.14     28.08 o
  13   9   9      133.73      351.66     37.78 o
 -13  17   3      133.74      134.80     34.97 o
   8  20   7      133.81      177.80     43.25 o
 -15  17  25      133.94        2.25     17.84 o
  23   9   9      133.98       78.91     39.31 o
 -13   3   9      134.04      317.03     38.71 o
  13  13   3      134.18      213.60     31.86 o
  25   1   1      134.19      214.73     30.48 o
 -30   0   6      134.29      126.65     94.14 o
  -9  13  33      134.31      137.83     48.72 o
  19  19   8      134.36      161.09     53.82 o
   9  19  13      134.58      127.78     43.34 o
   4  18  12      134.65      183.59     35.05 o
  -1   9   4      134.66      168.18     53.58 o
 -26   8  16      134.67      181.81     41.61 o
 -31   1  20      134.74      209.38     57.84 o
   0  16  16      134.80      112.63     28.37 o
 -11  13   1      134.86      163.43     27.41 o
 -21  17   9      134.90      134.13     48.74 o
  -3   3  18      135.13      138.41     25.45 o
  -1   9  33      135.23      122.09     37.51 o
  10   2  34      135.37      228.13     54.57 o
 -16  18   5      135.40      102.93     47.45 o
 -21  17  13      135.40      104.26     53.28 o
 -16   6  34      135.65      170.38     40.53 o
 -23   5   6      135.68      164.01     25.11 o
 -24   6  17      135.73      204.39     35.61 o
   8  18   0      136.00      128.19     35.30 o
 -25   3  12      136.05      161.57     31.27 o
   6   2  24      136.16      235.55     24.79 o
   5   5  38      136.19      186.27     52.77 o
 -22  14  15      136.21      150.61     47.81 o
  11   1  32      136.38      112.49     48.57 o
  -1   3  34      136.42      122.26     29.17 o
 -29  13   6      136.44      115.12     91.74 o
 -17  13  28      136.48       94.24     53.16 o
   2   4  40      136.74       88.33     54.24 o
  27   7  14      136.83      116.78     57.02 o
   4  22  16      136.95      158.93     53.64 o
 -15  19   5      137.07       61.19     51.18 o
 -14   8   3      137.30      318.61     30.72 o
 -26   4  13      137.32      122.10     34.15 o
   9   1  16      137.37       96.01     35.62 o
  23   5  28      137.44      150.67     64.48 o
  24   4  21      137.45      115.03     53.34 o
   8  22  10      137.46      225.85     49.55 o
  -9  17  15      137.57      195.18     35.10 o
  -8   2  37      137.62      147.33     43.07 o
   6  22   2      137.63      138.84     48.56 o
  18   2  16      137.77      213.55     28.31 o
  15  15  18      137.80       92.94     38.66 o
   3  17  20      138.02      102.05     38.41 o
  -6  22   2      138.36      167.50     57.12 o
  15   9   9      138.69      162.81     31.04 o
  12  12  14      138.70      172.61     29.72 o
   0   2  11      138.72      162.49     35.03 o
  -7  17  19      138.91      120.32     33.39 o
  20   6  14      139.00      160.21     34.22 o
 -23   5  26      139.00      157.57     40.48 o
  25  17   3      139.04      163.31     66.81 o
 -22   4  11      139.16      131.88     26.85 o
  10   4  11      139.26      165.38     43.27 o
 -25   1  14      139.39      153.11     30.55 o
  11  15  25      139.46      149.10     52.65 o
 -20   2   5      139.46      158.18     29.05 o
   7  23   4      139.55      100.67     62.83 o
  -4   8  15      139.61      214.56     22.96 o
 -26   8  19      139.75      152.88     45.80 o
  28   4   1      139.79      134.85     34.90 o
 -19  19   1      139.97      133.53     55.56 o
 -26  14  16      140.07      137.05     47.41 o
   9  15  27      140.16      122.82     62.01 o
  18   2  22      140.47      165.21     32.16 o
  23   9   3      140.52      106.42     38.49 o
  -9   9   1      140.54      593.18     28.87 o
 -17   3  36      140.65       94.59     48.63 o
 -31   5  12      140.66      181.75     50.41 o
  24   2  12      140.76      217.85     37.06 o
 -10  18   2      140.82      133.83     39.56 o
   3   1  34      140.84      119.95     38.32 o
   8   2  33      140.92       86.27     38.71 o
   6   4  18      141.01      159.00     30.95 o
 -27   5  10      141.07      231.51     40.33 o
   2  20   5      141.28      148.79     35.57 o
 -17  17  23      141.30      109.77     57.34 o
  -6  20   4      141.34      161.92     40.42 o
  -1   3  38      141.43      137.42     44.96 o
   6  22  15      141.47      110.22     59.01 o
  19   3   8      141.49      108.06     43.07 o
 -24  16   8      141.55      156.29     52.76 o
   8   0   4      141.61      239.10     40.32 o
   5  17   9      141.67      180.11     30.96 o
 -27  13  10      141.82      189.51     58.39 o
  -3  17  29      141.87      102.19     55.62 o
   7  11  27      141.91      157.24     37.82 o
 -14  12   6      141.91      220.61     27.46 o
 -19   1  33      141.92      173.50     42.72 o
   9  21  11      142.07      269.85     56.17 o
 -31   3   6      142.23      209.32     52.76 o
 -11  19  23      142.48      161.13     54.15 o
  18  18  12      142.55      156.52     48.24 o
 -22   4  23      142.64      139.05     35.13 o
   4  18  26      143.02      141.23     59.17 o
   5   7  38      143.12       59.75     67.91 o
  16  18  14      143.24       71.21     56.51 o
  21   1  22      143.25      160.24     42.45 o
   8  20   0      143.27      162.43     43.15 o
  15  19   9      143.28       85.92     50.18 o
   4   2   1      143.29      251.46     29.27 o
 -31   7   8      143.50       37.25     74.50 o
  31  11   0      143.52      120.85     70.70 o
  -5  23   6      143.70      100.20     61.69 o
  -9   1  26      143.79       89.35     21.85 o
   2  16  14      143.91      116.32     29.61 o
  16   2  27      144.01      127.85     36.31 o
   6  16  27      144.10      121.37     56.22 o
  20  12   2      144.10      176.97     32.42 o
  26   8   1      144.12      116.55     48.85 o
   4   2  29      144.22      172.99     30.01 o
 -29   3  12      144.33      144.86     35.58 o
  27   1  10      144.48      106.84     40.30 o
 -29   1  27      144.74      288.43     67.97 o
 -24   2   3      144.81      115.01     26.82 o
  26  12  13      144.87      119.33     67.44 o
  26   2  21      144.90        8.25     29.05 o
 -22  14  18      145.11      160.27     42.60 o
   9   1  36      145.15      106.47     53.30 o
 -28  10   7      145.18      153.47     48.36 o
  14  16   0      145.23      125.53     32.99 o
 -14  22   8      145.26       63.36    110.77 o
  21   3  20      145.27      135.37     45.47 o
   2   2  34      145.31      193.54     42.76 o
  -9   3  36      145.45      150.03     40.82 o
  24  10  18      145.47      193.71     51.95 o
   2   6  23      145.79      124.49     25.91 o
 -16   0  34      145.79      241.68     60.32 o
 -21   5   9      145.95      222.77     25.22 o
   9  19  23      146.03      176.81     64.09 o
  -7   7   5      146.10      269.95     51.14 o
   5   7  18      146.11      139.44     29.47 o
   6  24   3      146.20      164.78     58.22 o
   2  14   2      146.27      151.34     27.13 o
 -17  21   5      146.40      159.48     71.21 o
 -10  16   1      146.64      151.92     28.33 o
 -14   4  31      146.67      102.48     32.94 o
 -17   3  25      146.67      138.51     27.11 o
  17   3  28      146.83       83.59     45.30 o
 -22   0  26      146.85      201.02     56.16 o
 -21   1  28      146.98      100.47     40.94 o
  -9   9  22      147.00      138.22     22.24 o
  -1  19   3      147.08      178.54     32.34 o
  25   3   4      147.24      181.33     30.17 o
 -24  16   6      147.25       89.26     60.35 o
 -28  10   9      147.26      186.41     45.57 o
  18  20   5      147.39      123.10     54.06 o
 -18  10  19      147.44      185.90     29.45 o
   2   4  13      147.47      160.10     46.38 o
   3  15  32      147.47      138.33     50.69 o
  22  14  14      147.48      227.61     47.10 o
  15   1  18      147.49      133.24     24.27 o
  -6  16  23      147.51      148.83     35.84 o
  -7   1  37      147.51      195.81     40.27 o
   0  16  24      147.60      156.49     44.22 o
  15  19  15      147.83      236.76     50.61 o
  21  19   0      147.95      168.47     62.43 o
 -27   9   7      148.00      177.13     37.23 o
 -34   2   3      148.08       42.43     84.87 o
  19   1  26      148.25      214.12     45.53 o
 -17  19  13      148.40      114.62     51.83 o
 -17  19   2      148.42      148.38     45.64 o
  27  15   2      148.48      156.25     57.64 o
 -10   6  19      148.66      225.28     24.98 o
  -2  14  24      148.72       78.63     41.86 o
  13  19   0      148.72      119.54     41.57 o
  -2   4  29      148.75      207.32     24.32 o
 -33   1   6      149.20      262.78     66.27 o
 -14  18  14      149.25      198.34     41.83 o
   0   6  11      149.34      439.66     48.65 o
  22  10   9      149.40      231.62     35.72 o
  -2  16  30      149.66      150.38     54.92 o
  -7   3  34      149.70      110.50     34.64 o
 -12   2  35      149.89      177.04     38.25 o
   4  18   2      150.08      117.51     29.87 o
 -12  14  21      150.12      148.02     31.99 o
  11   3  32      150.22      163.83     47.04 o
   7  23   9      150.23      135.05     51.58 o
   2   2   3      150.37      256.24     35.38 o
 -26   4  23      150.44      191.37     40.68 o
 -31   9  12      150.54      130.92     53.84 o
  -3  17  30      150.69      153.06     57.49 o
 -28  14   8      150.75      165.53     56.94 o
   5   1  30      150.85      191.54     33.18 o
 -24   6  14      151.09       95.99     40.14 o
   5   9  38      151.32      141.97     56.97 o
 -24  14  11      151.32      205.48     47.58 o
  24   6  15      151.35       63.01     59.02 o
 -26   6  16      151.53      128.15     41.87 o
  -5   1  16      151.73       89.03     43.29 o
  17  21   4      151.74      174.93     53.27 o
  10  14   5      152.17      162.64     26.97 o
 -30   4  19      152.35      197.37     51.35 o
  17  13  21      152.36       98.17     48.45 o
  14  16   3      152.64      148.89     33.89 o
 -18  16   4      152.72      197.78     38.88 o
   2  16  30      152.85      120.44     70.95 o
  13  21   1      152.87      112.08     64.82 o
  13   3  28      152.92      137.23     40.07 o
  -5   7  32      152.97      163.30     30.25 o
  23   1   8      152.97      121.12     25.87 o
  -7   3  14      153.01      174.81     57.92 o
   2   4  37      153.02      132.59     48.17 o
  19   7   2      153.12      174.20     27.72 o
  10  22  12      153.17      211.32     53.17 o
  -2  20   6      153.22      121.86     37.07 o
  -8  18   5      153.22      220.57     35.22 o
  11  17   5      153.44      201.12     33.63 o
  16  16  12      153.50      119.83     41.61 o
   0   2  41      153.69      208.79     53.80 o
  -9  23   7      153.71      165.73     56.56 o
  22  16   6      153.71      186.44     48.27 o
   2  20  14      153.90      135.51     47.32 o
 -17  21   2      153.93       86.03     67.88 o
  21  15  17      153.99      169.93     52.08 o
 -29   3  10      154.10      159.80     35.72 o
 -14   8  26      154.14      157.73     29.17 o
  -2  20  22      154.16      151.27     51.98 o
 -19  11   1      154.22      189.09     27.81 o
   8   0  36      154.27      131.90     83.21 o
   5  13   9      154.29      140.32     26.43 o
   1  17  19      154.43      150.42     34.75 o
 -12   2  39      154.48       91.23     56.36 o
  -6   6  41      154.60      163.28     49.57 o
  14  14  27      154.77       67.65     70.16 o
  -5   3  38      154.90      195.88     37.00 o
 -16  20   8      154.93      200.08     58.33 o
  -7  15   1      154.94      393.91     27.29 o
 -13  11  29      155.15      137.78     35.83 o
 -28   2  17      155.18       77.74     46.27 o
   8   2  37      155.22      162.82     55.11 o
  11   7  11      155.37      245.58     31.55 o
 -20   2  27      155.40      154.81     34.09 o
 -12   8   3      155.59      241.16     24.58 o
   3  21  17      155.61      130.68     48.92 o
   3   5  40      155.67       73.69     62.13 o
   0   2   5      155.79      247.70     22.29 o
   6   4  23      155.82      235.90     24.52 o
  -4  16  12      155.87      174.69     25.21 o
  -6  14  28      155.87      143.81     43.47 o
   3   7   6      156.01      312.57     49.48 o
   3   1   6      156.47      227.37     22.33 o
   6  12  18      156.49      137.31     22.18 o
 -21   3  32      156.70      114.78     47.71 o
  12   0  20      156.71      281.86     38.29 o
  24   4  13      156.77      207.83     34.29 o
  24  14  12      156.90      160.34     62.36 o
  22   8  21      156.94       96.00     53.17 o
   1  11  28      157.01       68.56     29.85 o
 -22  12  26      157.14      201.17     49.79 o
 -32  10   6      157.18      135.53     61.90 o
 -13   9  32      157.23      225.68     37.65 o
 -33   1   4      157.28      187.74     65.57 o
  20  12  22      157.34      147.25     53.17 o
 -28   8  18      157.39      205.25     49.93 o
 -25   5   5      157.52      165.52     28.01 o
 -11   7  18      157.61      228.48     24.57 o
  34   6   1      157.63      187.12     68.39 o
  13  13  29      157.68      149.57     61.28 o
  16   4  31      157.95      190.63     51.28 o
  21   5   8      157.97      148.75     28.58 o
  20   0   8      158.04      213.64     47.70 o
  14  20   8      158.05      226.03     56.28 o
   3  21  11      158.13      166.34     42.59 o
   9   1  39      158.17      203.12     61.25 o
 -15  17   2      158.20      146.14     33.83 o
 -20  10  21      158.23      197.26     32.32 o
  21  15  14      158.24      154.60     60.31 o
 -11   7  36      158.29      111.38     43.61 o
  15  11  24      158.32      158.80     41.18 o
 -18  14   7      158.42      114.76     32.64 o
  32   4  12      158.78      266.86     62.10 o
  27   3  20      159.01      194.39     50.59 o
  13  11  29      159.09      141.38     46.62 o
  -6  14  14      159.11      151.28     24.43 o
 -32   4  14      159.17      132.37     55.14 o
  16   2  21      159.28      109.18     25.23 o
 -20   6  23      159.40      204.35     30.52 o
 -11   3  27      159.48      210.08     25.41 o
  19   1  31      159.52      132.76     55.63 o
  22  14   9      159.64      262.14     43.93 o
  28   2   5      159.85      169.75     40.10 o
 -19   3  18      159.88      138.92     27.92 o
  18  18  13      159.99       94.14     53.62 o
  24   8  21      160.01      202.54     63.71 o
 -29   1  26      160.01      177.55     70.79 o
 -10  18  26      160.13      119.62     52.65 o
   6  18  20      160.19      117.40     42.53 o
  -4  10   3      160.21      204.48     33.77 o
  13   1  23      160.24      227.10     28.00 o
  11   1  36      160.44      156.34     64.17 o
  16  20  12      160.64      201.64     49.57 o
  19  13  14      160.69      137.26     39.69 o
  21  15  20      160.83      145.91     49.67 o
 -33   1  16      160.98      135.50     56.66 o
   4   6  37      161.24      119.81     46.56 o
 -18   2  17      161.45      152.48     24.41 o
   3   9  32      161.47      199.61     37.74 o
  -9   7  22      161.50      127.27     22.06 o
  -7  11  31      161.56      137.81     41.57 o
  14   8  33      161.75       27.47     54.93 o
  -6   2   7      161.77      254.04     34.96 o
  20  14   2      161.78      190.88     37.02 o
 -11  21   7      161.89      187.92     44.90 o
  18  20   8      162.01      159.56     53.56 o
  13   3  24      162.44      123.77     29.24 o
 -10  18   6      162.45      217.17     39.17 o
  25   3  10      162.55      179.37     34.64 o
  -7  19  23      162.56      148.52     57.40 o
  17  15  21      162.58      143.05     55.60 o
  24   8  13      162.59      123.09     42.98 o
  19   5  20      162.98      235.86     36.33 o
  -4   4  38      163.10      178.79     38.76 o
 -13   5  32      163.24      157.19     33.34 o
  17  15  16      163.26      160.29     39.24 o
  28  12  11      163.33      145.78     80.00 o
 -15  19   2      163.33      141.13     45.45 o
 -21   5  35      163.50      103.83     68.45 o
 -29   1   4      163.53      168.59     43.09 o
   5   5   3      163.69      290.24     81.33 o
 -13   5  35      164.03      177.94     44.56 o
 -10  20   1      164.08      157.84     47.48 o
 -28   8  10      164.13      118.96     44.52 o
 -19  15  24      164.14      255.98     42.90 o
  15  19  11      164.59      200.22     44.14 o
 -15  21   2      164.73       94.33     55.53 o
   6  14  26      165.03       69.41     55.87 o
  13  11  32      165.12      201.13     50.28 o
  -1  15   4      165.43      225.40     28.62 o
  -9   1  32      165.43      151.80     32.36 o
  13  19   6      165.45      156.82     43.10 o
 -20   8   9      165.57      138.04     25.25 o
  14  16  21      165.67      196.12     52.48 o
 -11  17  18      165.74      143.70     40.87 o
 -15  15  14      165.75      198.46     35.42 o
   2   2  41      165.82      157.26     64.33 o
 -22   4  19      165.88      220.73     26.93 o
  -1  21   5      165.89      156.27     38.58 o
  10  18  18      165.90      146.69     45.78 o
  29   5   6      165.97       84.73     54.81 o
 -28   2   5      166.08      206.72     42.44 o
 -20  18  12      166.09      110.15     50.71 o
  21   5  18      166.26      143.80     36.26 o
   4   8  32      166.37      168.21     36.87 o
  22   8   0      166.38      207.02     37.42 o
  19   1  12      166.46      157.67     26.93 o
 -20  12   1      166.55      209.28     32.05 o
 -19  19   3      166.68      144.11     50.54 o
 -19   9  10      166.70      193.43     24.79 o
   5  11  32      166.74      171.59     41.48 o
 -24   2  26      166.79      235.74     43.64 o
   6  14  33      166.81      228.44     55.25 o
  -9   5  34      166.87      121.45     32.16 o
  27  11  14      167.18      223.06     67.61 o
  -5  13  26      167.19      147.06     38.24 o
  -9  17  13      167.30      191.24     33.57 o
 -25  17   8      167.35      173.22     53.97 o
  10  10  31      167.47      180.28     46.68 o
   0  14  25      167.51      162.93     35.63 o
 -28   2  11      167.59      147.69     34.15 o
  -4  20   8      167.82      177.37     37.58 o
 -10   2  27      167.87      157.93     23.01 o
   3   3  36      167.95      237.92     43.43 o
  19   5  25      168.01      112.48     50.95 o
  26   8   7      168.08      217.54     43.85 o
  25  13  15      168.43       89.54     61.76 o
  29   7   0      168.49      183.09     52.20 o
  15   1   2      168.62      189.40     41.97 o
  -5  21  21      168.79       85.02     60.69 o
  -1   9  16      168.96      233.90     26.16 o
 -19  17  11      168.96      159.20     44.92 o
 -18   6  13      169.05      193.23     29.32 o
 -24   8  23      169.05      111.22     45.94 o
   5   3  34      169.16      287.64     38.46 o
  -2   4  41      169.29      169.11     50.60 o
  26   4   1      169.41      209.42     30.97 o
 -17  15  13      169.54      214.56     37.84 o
  -4  20  16      169.60      157.34     44.80 o
   8   4  27      169.73      159.71     25.59 o
  -4   8  32      169.83      175.55     35.07 o
  13  13   6      169.83      170.68     26.07 o
  22   6  27      169.93      138.18     75.13 o
  22   4   5      169.95      214.60     28.40 o
 -34   6   8      169.99      187.79     62.49 o
  22   2  19      170.09      111.33     39.54 o
   3  19  15      170.23      190.81     41.70 o
   5  21   5      170.27      156.43     44.95 o
 -15  13  32      170.36      284.18     52.32 o
 -26   2  22      170.43      156.16     35.51 o
  -1  13  16      170.57      268.45     21.77 o
  25  13  10      170.83      208.39     51.08 o
   3   9  26      170.94      197.84     25.63 o
   4  14  34      170.98      147.37     69.15 o
  -3  19  11      171.02      203.41     35.80 o
 -21  15   9      171.05      143.69     43.77 o
  19   3  22      171.10      176.17     41.24 o
  14   8  35      171.33      175.59     65.16 o
  15  17  23      171.38      281.40     62.71 o
   7  19  15      171.49      175.76     43.09 o
  24  12   1      171.50      175.04     47.89 o
   5  23   9      171.63      221.02     56.69 o
  22   6  29      171.68      197.37     58.01 o
 -10  16  28      171.79      126.11     46.53 o
  19   1   4      171.89      194.67     30.88 o
  -1  13  21      172.06      206.85     27.30 o
  -1   9  36      172.10      200.58     44.71 o
 -28   8  15      172.14      126.46     50.16 o
  31   3   6      172.17      155.98     55.77 o
 -27   5  26      172.34      152.93     48.69 o
   6  14   6      172.37      185.29     29.05 o
  17   5  10      172.45      170.61     40.82 o
 -31   9   6      172.54      113.38     68.48 o
  29   3   0      172.63      238.02     47.72 o
  -8   8  31      172.65      199.39     35.19 o
  17   1   8      172.69      132.21     38.39 o
  19  13   2      172.83      154.35     32.14 o
  -7   3  40      172.87      194.81     48.07 o
   3  17  19      172.89      194.37     33.70 o
   5   7  35      173.16      159.98     43.03 o
   2   4  35      173.17      231.18     41.75 o
  33   3  10      173.20      250.91     57.11 o
  -1  19   1      173.30      170.51     33.34 o
  12   2  17      173.61      147.02     30.32 o
 -26  10  13      173.69      128.38     44.06 o
 -11   1  32      173.76      151.53     34.35 o
   5   3  35      173.83      196.58     41.66 o
   7   9   1      173.88      222.38     40.12 o
   2   6  37      174.24      202.83     44.32 o
  20   4  11      174.34      184.13     28.78 o
  15   5  22      174.37      291.04     28.54 o
 -25   5  24      174.82      135.03     44.27 o
  -6   2  21      174.93      169.46     22.33 o
  29   5  11      175.10      179.14     60.27 o
  -3   3  36      175.21      204.60     33.48 o
  -5  21  17      175.24      259.94     49.90 o
 -13  15  17      175.32      178.31     31.73 o
  -8  18  12      175.45      202.96     33.57 o
  24   6  27      175.64       85.63     69.52 o
  10  10   5      175.66      177.47     26.24 o
 -15   9  32      175.80      183.30     40.82 o
  -9  13   4      175.88      205.86     26.07 o
 -12  20  20      175.93      186.97     70.38 o
 -17  13  10      176.22      174.82     35.96 o
 -26  16   7      176.26      200.09     54.84 o
 -27   1  24      176.37      173.59     38.58 o
   9   7  22      176.40      152.35     24.68 o
  10  16  25      176.45      238.22     50.19 o
  16  14  27      176.65      303.14     65.36 o
   9   3  30      176.75      117.09     34.36 o
   7  19  16      176.94      239.68     49.18 o
  25   7   1      176.97      120.35     41.22 o
  27  13   1      176.97      228.40     69.64 o
  -4  18  15      177.22      181.27     33.72 o
  10  18   4      177.26      174.65     35.53 o
 -15  17  26      177.26      109.11     70.40 o
  11   5  31      177.34       82.03     47.90 o
  -3   1  41      177.41      320.69     49.77 o
 -20  18  15      177.50       94.95     52.31 o
  -1  17   7      177.58      148.28     27.06 o
   2  22   6      177.74      169.23     51.32 o
   9   3  22      177.93      195.48     24.88 o
  27   3   4      177.98      247.64     33.82 o
  32   4   5      178.04      228.07     60.13 o
  -5   7  17      178.13      367.27     23.07 o
  -8   2  27      178.16      156.12     23.99 o
 -11   1  12      178.21      166.27     45.85 o
  13   5  14      178.27      250.95     30.51 o
  29  11   5      178.33      120.73     67.84 o
 -30   2  13      178.37      128.89     42.22 o
   6   8  21      178.38      161.55     27.01 o
  -6  14  34      178.44      179.04     47.32 o
   6  18  14      178.67      257.66     49.54 o
 -21   7  24      178.71      157.55     41.18 o
  26   2   3      178.74      151.22     30.80 o
 -16  16   2      179.13      177.78     37.13 o
   9   3  28      179.49      155.23     29.64 o
  22  14   0      179.78      120.67     40.54 o
  10   4  29      179.96      195.36     32.94 o
  21   7  18      180.07      189.18     39.45 o
  33   3   8      180.10      182.35     59.05 o
   8  16  12      180.20      190.32     29.54 o
  32   6   7      180.30      223.06     63.24 o
 -20   6  33      180.43      215.00     51.32 o
 -17   5  34      180.48      205.86     45.39 o
 -14   2  13      180.69      186.86     25.19 o
 -10  10  30      180.88      167.56     32.22 o
 -33   3   4      180.98      216.43     55.92 o
 -28  12  15      181.19      116.14     53.66 o
  25   5  14      181.21      220.01     46.28 o
  11   3  30      181.28      145.25     41.55 o
   7  21   4      181.31      149.27     47.37 o
   5   1  40      181.44      196.79     55.77 o
 -13   7  32      181.45      109.06     36.73 o
 -28  14   7      181.57      155.09     60.72 o
  -8   2  41      181.77      123.55     54.68 o
  15   5  21      181.80      227.96     25.93 o
  25   3  24      182.14      130.44     69.65 o
   1   1  32      182.32      198.67     30.72 o
  17  19  13      182.48      126.81     48.23 o
  -7  21   8      182.50      231.16     44.95 o
 -25   3  24      182.66      159.14     40.54 o
   6   2  15      182.78      242.74     47.55 o
  28  12   5      182.88      129.37     70.50 o
   1   3  34      183.19      221.88     38.06 o
 -22  12  20      183.39      219.63     35.93 o
 -14   2  11      183.51      211.25     27.48 o
 -13  15  15      183.57      173.43     34.03 o
  12   6   5      183.62      337.19     34.08 o
   0  18  22      183.63      157.88     42.46 o
   1  21   3      183.71      173.43     46.52 o
 -33   3  17      183.74      129.34     58.26 o
 -11  21   5      183.83      149.94     61.68 o
 -11   5  22      184.04      291.80     25.89 o
 -24  14   8      184.04      169.94     53.87 o
  21  19   1      184.06      159.70     55.14 o
  -3   3  40      184.46      235.58     43.03 o
 -18  18  19      184.64      163.95     48.21 o
  18   0  16      185.17      207.59     43.98 o
 -16   2   1      185.21      251.23     42.76 o
 -15  17   9      185.22      219.68     39.94 o
 -22  18  10      185.31      130.95     51.65 o
  12  22   6      185.36       87.98     51.92 o
  -2  14   4      185.46      237.62     27.37 o
 -28   4  13      185.50      253.28     40.53 o
 -26   6  28      185.63      231.73     48.78 o
 -32   4  15      185.71      102.19     57.79 o
   7   5  32      185.77      168.32     35.27 o
   3   9  11      185.81      277.48     31.99 o
 -20   0  30      185.92      195.31     61.32 o
 -31  11   3      185.96      136.21     64.45 o
  23   3  16      185.97      173.28     33.03 o
 -20   4  31      185.99      186.35     47.07 o
  26   6  10      186.15      220.51     43.12 o
 -11  15  29      186.17      178.99     51.31 o
   0  10  30      186.27      229.75     31.83 o
 -14  10  29      186.57      230.45     35.44 o
 -30   4   6      186.68      176.23     48.80 o
 -20  20   1      186.71      143.09     57.43 o
   2  18  11      186.75      183.81     31.32 o
 -21  11  12      186.79      156.39     33.51 o
   2  16   5      187.08      185.72     23.74 o
   6  20  15      187.12      223.93     51.62 o
   2   6  25      187.22      211.98     24.85 o
   8   2  10      187.46      337.82     45.09 o
  21   1  14      187.67      154.48     24.40 o
  10  14  10      187.73      193.81     26.48 o
  19   1  28      187.79      191.20     48.15 o
   7  23   7      188.02      181.54     46.49 o
  11  13   8      188.21      198.07     26.99 o
  -3  21  21      188.25      353.23     58.72 o
  -8  20   4      188.31      126.46     47.14 o
 -25   9   5      188.35      229.22     36.74 o
 -28   4  17      188.42      219.60     42.34 o
   7  17  21      188.64      220.38     40.49 o
  -8   8  37      188.72      187.71     43.05 o
  30   0  14      188.74      212.74     87.94 o
  -4   2  26      189.03      390.99     21.55 o
 -12  18   3      189.21      189.55     36.61 o
 -11  11  24      189.30      183.43     32.01 o
 -22   4  29      189.48      221.21     48.32 o
  16  18  18      189.58      159.63     67.80 o
 -21  19   9      189.68      155.79     51.09 o
  -6   8  34      190.13      200.91     39.82 o
   5  15  32      190.27      144.87     60.71 o
 -11  19  18      190.41      150.80     50.77 o
 -27   9  24      190.45      169.45     61.41 o
  15  21   1      190.59      144.78     58.36 o
   0  16  19      190.85      228.21     28.40 o
 -21  17  17      191.03      207.13     50.21 o
  14   2  27      191.13       91.31     37.66 o
  31   3   2      191.26      235.46     45.31 o
   5  21  13      191.49       78.84     50.10 o
  19  19   3      191.53      145.19     61.63 o
  22  16   2      191.75      115.43     51.77 o
  -1  21   1      191.82       82.91     44.85 o
  22  18   6      191.88      220.45     55.83 o
 -31   7   6      191.88      232.86     55.27 o
  20   2   3      191.91      239.43     35.23 o
   6   6  39      191.97      114.74     63.92 o
  -5  19  17      192.00      186.37     37.34 o
  13  11   0      192.01      176.91     35.13 o
  27   5   2      192.02      246.69     35.06 o
 -23  15  17      192.06       56.09     67.74 o
  20  20   0      192.07      215.20     60.16 o
 -32   8   6      192.15      172.18     61.36 o
  15  17   1      192.22      207.32     35.79 o
  15   3  34      192.34      190.78     63.15 o
 -22   4  32      192.35      181.88     46.53 o
 -22  10  26      192.35      237.91     48.54 o
 -18  18  20      192.36      159.85     51.30 o
 -16   2  33      192.52      160.88     38.18 o
 -27   7  22      192.56      106.62     47.87 o
   8   4   7      192.63      230.57     61.15 o
   7   3  36      192.65      252.94     47.80 o
  14   4  29      192.66      173.17     42.12 o
  10  20   0      192.79      113.15     48.85 o
   0  20  20      192.81      179.59     65.20 o
   2   6  34      192.81      161.63     38.12 o
  -3  11  15      192.85      200.93     20.70 o
  26  12   7      192.87      126.46     62.40 o
   0  20  14      193.23      132.19     42.88 o
 -18   6  19      193.31      203.78     27.33 o
   2   8  37      193.33      189.40     49.71 o
  19   9  26      193.35      183.13     48.63 o
  -4  16  29      193.57      255.06     49.53 o
  28  12  10      193.62      212.44     78.43 o
 -12  20  16      193.65      206.58     51.23 o
   5  13  24      193.68      227.59     32.67 o
 -14  22   3      193.73      214.44     63.22 o
  -3   1  38      194.00      284.60     43.07 o
   7  11  36      194.05      176.68     75.36 o
  13   3  35      194.06      170.09     57.67 o
  10   6  22      194.09      209.56     25.40 o
 -21  15  18      194.22      170.24     46.56 o
  18  20   2      194.36      211.36     56.71 o
 -10  18  10      194.37      158.35     32.01 o
 -11  17  21      194.42      232.53     39.28 o
  10   4  25      194.48      151.12     24.58 o
  21   1   6      194.57      164.16     26.35 o
 -17  19  15      194.83      222.98     49.54 o
  -2   2  37      194.86      179.09     40.33 o
   9  19  19      195.05      279.15     48.29 o
  13  17  17      195.14      215.63     47.60 o
 -10  16   7      195.15      202.66     28.14 o
  10   2   1      195.17      219.87     34.57 o
   7   3  32      195.24      253.61     33.51 o
 -17   9  28      195.49      251.06     38.89 o
  -3  19   3      195.51      182.82     32.74 o
 -12   8  15      195.57      182.29     25.54 o
   2  14  16      195.61      254.34     24.28 o
  30  10   9      195.62      251.14     76.12 o
 -18  14  28      195.70      214.67     49.22 o
   8   6  39      195.80      282.45     54.97 o
  22  10   3      195.88      226.53     33.58 o
  -8  18   2      195.94      170.03     33.30 o
  18  14  22      195.96       96.08     57.71 o
  13   1  10      195.97      224.15     42.78 o
   8  18  12      196.44      214.42     38.30 o
 -14  20  10      196.47      211.37     59.33 o
  -7  21   2      196.51      284.63     42.06 o
  24   6  18      196.51      161.48     46.38 o
 -22  14  23      196.58      142.38     49.69 o
  -8  14  34      196.76      162.83     48.05 o
  -2  12  30      196.80      159.00     35.73 o
   7   9  30      196.82      213.56     40.20 o
  15   1  28      196.86      245.81     36.21 o
 -27   5   2      196.89      201.19     34.78 o
   7  21  18      196.95      150.87     53.14 o
   3   5  17      197.07      306.51     27.91 o
 -33   5   5      197.08      197.14     56.68 o
 -23   5  22      197.20      211.63     32.55 o
  30   4  15      197.35      168.55     57.20 o
   3  13  11      197.50      199.99     22.65 o
  15  15  24      197.59      336.58     56.38 o
  17   7  33      197.70      121.06     96.64 o
 -34   6   7      197.76      219.74     63.08 o
  -7  11  28      197.84      215.38     30.01 o
  -7  13  34      198.29      256.17     45.59 o
  32   8   3      198.32      193.19     61.94 o
  16   4  35      198.46      209.27     65.33 o
  -1   3  36      198.48      208.23     36.88 o
  12   6  17      198.50      282.32     29.60 o
 -28   4  24      198.62      200.62     47.45 o
  -7   1  30      198.95      174.14     27.09 o
  -2  18  21      199.22      205.96     39.01 o
  -4  18  22      199.24      255.22     42.47 o
  23   9  12      199.42      282.40     43.97 o
 -26   4  16      199.49      205.94     35.35 o
  -5   3  40      199.50      202.50     43.92 o
 -12   6  35      199.58      229.80     39.52 o
  22  14  15      199.67      115.31     50.66 o
  12  12  23      199.70      191.11     42.38 o
  31   3  10      199.72      171.83     54.04 o
  17  21   1      199.75      128.58     67.80 o
  25   5   4      199.81      198.30     36.77 o
  -9  15   7      199.84      173.81     26.35 o
  -7  11  34      199.94      158.70     45.13 o
  20  10   2      200.31      201.33     29.48 o
   9  13  28      200.38      236.57     56.62 o
 -18   8  33      200.46      223.08     42.38 o
 -19   1  26      200.97      191.29     35.33 o
  19   9  19      201.02      168.48     36.89 o
  30   6  15      201.04      205.09     59.80 o
   1   5  25      201.05      238.24     22.89 o
  -5   3  26      201.08      175.47     23.07 o
 -20  10   4      201.31      241.85     27.55 o
  -6  20  23      201.44      273.02     61.86 o
  23  17   9      201.85      245.58     53.04 o
  32   2   3      201.85      167.77     62.28 o
   8  18   8      202.31      224.08     36.28 o
   9  15  21      202.35      221.93     44.62 o
 -29   5   4      202.58      233.21     44.27 o
 -15   9  31      202.64      214.06     38.70 o
  20   2  25      202.70      189.54     49.59 o
   6   2  18      202.87      287.73     27.02 o
  -2   8  36      202.91      238.33     46.72 o
   9  13  22      202.93      232.10     35.91 o
 -18   8   1      202.97      247.84     26.77 o
 -17   9  31      203.00      213.93     41.77 o
  17  15  13      203.02      178.68     37.47 o
 -22   2   6      203.04      234.97     25.04 o
 -28   4  21      203.06      215.26     48.91 o
  17  19   7      203.12      268.14     72.05 o
  13   1  34      203.34      119.11     79.59 o
  20   4  21      203.35      192.57     42.05 o
 -15   5  20      203.89      214.08     24.69 o
  18   2  31      203.95      182.95     80.54 o
 -27   1   4      204.03      196.58     38.80 o
  31   5   4      204.08      260.27     59.08 o
 -25  17   7      204.17      194.04     58.57 o
  30   2   0      204.20      232.26     44.18 o
  14  22   4      204.32      211.51     56.37 o
 -26  12  13      204.45      220.98     49.94 o
  -1  19  15      204.62      248.92     35.95 o
  -1  15  21      204.74      230.83     29.61 o
 -11  13  24      204.75      227.50     31.74 o
  18  18  10      205.03      164.80     45.85 o
 -24  12  14      205.38      177.20     43.82 o
  17   3   7      205.56      263.83     41.12 o
 -15  19  21      205.59      163.19     51.93 o
 -13   9  26      205.66      193.48     29.26 o
  22   2  25      205.75      248.83     72.37 o
  -1   5  38      205.92      258.16     42.87 o
 -15   5  34      205.96      241.20     39.38 o
  -7  13  31      206.09      250.93     48.79 o
 -19  17  15      206.15      148.81     53.61 o
   3   1  36      206.17      253.13     41.64 o
 -13   1  26      206.40      167.59     24.86 o
  23   3  18      206.62      117.72     47.20 o
  20  14  16      206.69      192.88     46.56 o
  32   4   1      206.73      269.16     55.75 o
 -10  22   6      206.75      140.11     92.12 o
 -26   4  15      206.82      238.98     35.96 o
   5  11  29      206.97      223.66     35.41 o
 -26   4  11      207.08      301.67     34.16 o
  28   2   7      207.53      194.39     42.22 o
 -11  17  24      207.61      318.07     50.07 o
  -1   1  32      207.79      198.17     27.75 o
  20   4   3      207.94      287.07     40.88 o
 -10  20   2      207.96      270.30     47.77 o
 -19  15  15      207.96      209.10     42.01 o
  19   3  10      208.44      182.32     32.04 o
  28   0  14      208.92      253.24     79.54 o
 -20   8  27      208.95      188.30     42.45 o
  13  15   5      208.96      256.06     31.17 o
  24   2   5      209.03      174.76     28.28 o
  -4  16  15      209.17      217.68     27.44 o
 -17  19  11      209.29      158.02     49.68 o
  25  13   4      209.35      303.87     51.16 o
 -17  19  16      209.37      278.01     49.80 o
 -21   7   9      209.55      171.07     25.80 o
   0  22   6      209.56      203.42     45.88 o
  16   2  36      209.63      133.58     73.81 o
  -1   7  39      209.84      190.45     47.07 o
  24   6  21      209.96      244.08     47.59 o
  -5   1  36      209.99      247.33     34.65 o
  12   2  31      210.04      128.69     40.79 o
  -2   2  27      210.25      235.16     22.82 o
 -25   9  11      210.31      186.47     34.71 o
 -19   3  16      210.33      253.26     26.10 o
   1  15   7      210.36      240.36     23.78 o
  28   6   5      210.37      167.52     42.59 o
  -3   9  30      210.48      187.44     32.78 o
  -5   3  34      210.50      205.84     32.65 o
  15   3   8      210.57      334.70     43.56 o
 -14   4   1      210.59      353.47     34.18 o
  -6  18  17      210.79      273.40     36.31 o
  22   4  19      210.87      161.31     32.54 o
  -4   2  25      210.93      182.44     24.85 o
 -13   5   3      210.97      256.74     51.89 o
 -13  17  21      211.10      242.41     45.35 o
 -17   9  10      211.35      233.42     25.55 o
  14   8  27      211.54      246.98     40.46 o
 -10  20   6      211.65      147.51     48.48 o
  19  17  14      211.75      211.82     46.98 o
 -20  12  24      211.85      216.00     42.66 o
 -20   8  24      211.99      278.30     39.34 o
  16   4  24      212.06      215.91     34.77 o
  21   5  30      212.21      136.65     63.13 o
   9   1  24      212.25      191.88     24.39 o
  -9   5  24      212.28      276.60     22.27 o
   8   2  21      212.34      198.43     31.44 o
  17  17   7      212.45      226.22     42.33 o
  16   6  27      212.47      184.14     37.89 o
 -17   5  36      212.60      236.88     49.28 o
  19  11  19      212.77      194.09     39.47 o
  29   5  18      212.78      149.61     56.43 o
  16   0  30      212.94      263.64     57.46 o
 -26   8  27      213.17      184.44     55.88 o
  -2   2  30      213.25      263.11     27.09 o
 -19   7  24      213.49      183.70     33.86 o
 -16  18  19      214.17      265.15     46.77 o
 -15   5   2      214.18      270.71     29.46 o
  -6  18  22      214.34      208.17     43.84 o
 -17   1  30      214.56      240.22     36.54 o
  15   7  24      214.63      216.48     33.27 o
 -17   5  28      214.78      198.69     31.33 o
 -28   6   9      214.79      179.59     40.01 o
  -4  18   3      214.83      265.95     32.48 o
  17   1  33      215.11      120.11     58.85 o
  25   9  16      215.16      278.52     59.08 o
 -12   4  15      215.20      177.45     24.91 o
 -28   8  21      215.24      246.98     48.89 o
  -3   7  15      215.61      274.71     24.98 o
  15  13  18      215.85      237.89     33.31 o
 -17   3  32      216.01      161.94     39.15 o
 -33   1  17      216.09      134.96     57.63 o
  -4  20  24      216.10      319.29     58.29 o
   3   7  17      216.11      258.72     26.97 o
 -20  14   3      216.33      248.05     37.69 o
   8   6  30      216.70      203.86     34.51 o
  33   5   8      216.71      170.48     75.35 o
  12  14  20      216.99      258.45     36.06 o
  24   6  13      217.05      150.10     40.41 o
  14  12  15      217.28      240.57     28.63 o
   3  21   1      217.34      120.71     49.59 o
 -26   8  22      217.45      200.58     46.23 o
 -26   2  17      217.51      169.58     36.18 o
 -27   5  16      217.83      252.75     41.41 o
 -11  19  11      218.12      173.67     37.55 o
 -19   1  24      218.40      270.50     32.38 o
  20  18  12      218.50      179.38     47.93 o
 -15   7  17      218.50      248.15     25.81 o
 -28   2   9      218.53      268.69     34.95 o
  27   5  10      218.56      162.35     47.21 o
   3   3  22      218.62      216.21     23.34 o
  21  15   6      218.77      211.78     44.51 o
  27   5  22      218.89      246.01     71.07 o
  25   5  24      219.16      301.55     59.75 o
 -25   1  16      219.61      226.93     36.95 o
   4  10  32      219.68      263.42     36.91 o
  15   5  34      219.79      205.75     64.61 o
   7  17  23      219.84      213.44     48.64 o
  17   3   8      220.03      263.68     44.21 o
 -14   4  26      220.12      263.44     27.18 o
  -3  11  21      220.66      298.12     22.13 o
 -30   2   7      220.67      158.88     48.38 o
   5  19  13      220.70      288.67     39.11 o
   5  15  29      220.71      276.89     51.31 o
   1  21  16      220.75      234.35     48.69 o
   7  21  11      221.22      162.09     46.00 o
 -12   4   9      221.26      324.06     57.23 o
  -4   4  32      221.62      241.70     28.29 o
   6  22   1      221.65      206.49     47.49 o
  -5  17  11      221.85      231.84     32.14 o
  -5  17  20      221.97      269.10     31.44 o
  10  18  25      222.16      229.16     63.12 o
  -3  13  30      222.32      284.82     38.82 o
  13  17  23      222.36      174.92     60.56 o
 -18  16  25      222.61      136.58     57.78 o
  23   1   6      222.68      226.89     25.78 o
  22  16  15      222.85      166.71     48.49 o
   1  13  25      223.07      205.55     30.46 o
 -16  18  12      223.10      204.17     45.65 o
 -12   4  37      223.16      210.95     43.16 o
  13   9  23      223.19      258.51     34.25 o
   6  10  21      223.23      177.58     25.22 o
  20   2  13      223.25      224.49     24.75 o
 -30   6  21      223.44      285.02     47.55 o
 -23   1  26      223.46      192.96     42.46 o
  -7   9  34      223.48      256.15     40.95 o
   8   4  10      223.92      290.38     47.05 o
  27  11   8      224.09      209.61     60.22 o
  -1   1  26      224.33      255.31     22.24 o
  20  14  22      224.38      207.42     56.50 o
  14  20  16      224.46      217.85     53.70 o
  -9  17   5      224.52      217.42     32.00 o
  28   2  17      224.54      243.90     52.87 o
  -1  13   7      224.66      215.57     27.04 o
   0  12  10      224.80      222.15     22.93 o
  -5   5  29      224.88      243.37     26.18 o
  29   5  17      224.90      267.31     58.27 o
  17  21   5      224.99      204.31     53.04 o
  10  16  11      225.07      251.55     29.15 o
  25  15   1      225.18      244.03     55.37 o
 -13   9   6      225.25      309.74     29.52 o
   4   2  19      225.56      225.59     23.73 o
 -23   1  18      225.70      211.63     26.63 o
 -21   7  18      225.71      205.88     32.42 o
 -19  17  21      225.80      222.17     51.50 o
   5   1  12      225.83      213.07     34.06 o
 -12   4  29      225.92      159.24     28.74 o
 -31   1  16      226.00      121.92     56.93 o
   7   1  15      226.20      702.76     42.43 o
  14  12  26      226.37      229.57     46.88 o
 -12  20   2      226.37      269.03     50.30 o
   2   2  13      226.48      204.27     32.46 o
 -19   5   6      226.50      276.97     28.91 o
   8  20  19      226.66      329.16     53.17 o
 -33   1   8      226.82      321.27     59.92 o
 -20   8  21      227.36      245.57     29.35 o
 -21  19   3      227.40      142.81     62.05 o
 -22   6  33      227.51      233.34     50.20 o
  -3  19  24      227.61      293.23     54.41 o
  13  19  12      227.71      174.89     45.32 o
 -16   8  25      227.82      325.74     34.12 o
  -9   7  10      227.85      291.09     29.29 o
 -23   5   2      227.92      162.00     33.40 o
  21   9  11      227.98      257.26     34.11 o
 -14  10  26      228.08      272.30     33.28 o
 -11   3  24      228.21      168.39     24.35 o
   7  21   3      228.60      266.86     43.91 o
  14   4  27      228.91      151.08     37.38 o
 -10   4  39      228.95      263.54     48.69 o
  31   3  14      229.00      230.85     60.92 o
  13  15   6      229.16      202.36     31.95 o
  14   2   7      229.28      197.12     44.41 o
  25   9  22      229.31      192.74     70.33 o
  10  16  10      229.33      227.90     29.45 o
 -30   6  11      229.37      274.11     41.94 o
   9  19  10      229.40      239.66     40.00 o
  -3  17   9      229.46      215.25     30.22 o
  16  20   4      229.69      263.57     59.99 o
  24   0  12      229.70      236.96     41.83 o
 -17  13  25      229.73      232.39     42.31 o
  25   3  21      229.95      161.91     63.25 o
 -17  13  31      230.11      223.87     54.99 o
 -16  18  11      230.68      224.24     44.28 o
 -17   9  19      230.70      327.70     26.88 o
 -25   3  26      230.79      310.93     51.30 o
  -6  14   2      230.80      228.46     28.92 o
   3   9  37      230.98      258.60     51.22 o
 -10   4  19      230.99      229.01     27.03 o
  20   2  15      231.02      215.98     25.72 o
 -20  16  15      231.09      217.18     48.81 o
 -21  19   5      231.28      157.82     58.83 o
 -24   2  13      231.35      207.01     31.85 o
  19   9  28      231.36      249.05     60.39 o
  -2  10  18      231.59      294.46     20.51 o
  22   8  15      231.61      232.91     38.60 o
  28   0  22      231.61      294.92     82.24 o
 -27   1  13      231.71      303.47     34.13 o
  25   7  16      231.75      235.23     52.45 o
 -15  15  20      231.77      209.40     35.46 o
  -3   5  40      231.82      249.86     43.14 o
  31   3   9      232.05      276.19     53.30 o
  20   6  31      232.08      124.01     83.17 o
   4   6  23      232.27      224.97     27.54 o
  16  10  24      232.31      262.28     39.96 o
  14  20  15      232.55      172.37     51.84 o
 -28  12  16      232.66      209.25     50.49 o
  26  12  16      232.73      244.75     59.06 o
 -10  20  16      232.89      188.81     45.39 o
  27   9   1      233.58      306.72     50.44 o
  32   4   6      233.90      273.56     55.87 o
 -23  11  20      234.04      357.50     38.60 o
 -18  16   1      234.33      270.67     36.34 o
  -9  17  19      234.45      160.12     33.50 o
   4   2  39      234.46      147.79     59.07 o
 -28   8  19      234.49      248.05     47.70 o
  -2  14  32      234.53      220.40     48.10 o
 -24  12   8      234.53      179.24     40.41 o
 -30  12   6      234.70      256.37     63.30 o
  16  20   8      234.72      260.36     50.76 o
  16  12  30      234.81      302.49     56.18 o
   6   8  33      234.94      156.11     49.74 o
 -12  20   8      235.03      196.38     44.83 o
 -31   5  18      235.19      278.78     47.27 o
   4   4  23      235.24      199.24     23.81 o
  30   2  14      235.79      317.24     56.40 o
 -18  20  12      235.93      321.76     55.13 o
  10  18  22      236.08      260.31     64.67 o
 -29   5   1      236.14      308.29     41.72 o
 -26  12  16      236.19      203.18     46.81 o
 -15  15  26      236.29      169.08     49.43 o
  16  16  18      236.51      253.80     40.96 o
  24  10  19      236.64      301.49     50.47 o
   8   6  31      236.79      166.08     35.42 o
 -20   6   4      236.98      410.33     27.17 o
 -25   1  20      237.43      218.38     33.76 o
 -17   7  19      237.49      336.47     25.34 o
  -5  21   9      237.99      217.32     57.86 o
 -19   3  36      237.99      230.41     46.07 o
  17   5  33      238.16      327.98     63.59 o
  28   4  22      238.32      290.46     65.45 o
  10   2  33      238.35      146.98     48.68 o
 -22   8  17      238.61      221.82     30.97 o
  19   7   8      238.66      174.48     26.68 o
   4  10  29      238.71      290.19     34.15 o
 -33   3  10      238.73      211.25     61.83 o
 -14  10  23      238.99      226.46     29.71 o
 -11  21  12      239.14      288.05     47.91 o
  21   7   0      239.22      248.12     36.04 o
  14   6   3      239.36      226.13     32.33 o
 -16  20  10      239.52      155.79     57.05 o
  25   3  16      239.54      167.20     38.03 o
 -30   8  17      239.55      285.41     56.00 o
   0  20   6      239.57      240.86     36.20 o
 -20  16  16      239.61      247.33     47.39 o
 -14   8  23      239.66      278.87     25.99 o
   6   6  38      239.69      146.27     55.75 o
  14  10   3      239.78      339.29     34.90 o
  20   8  29      239.94      207.03     57.65 o
 -12  18  22      239.96      208.35     49.64 o
  -4  18  14      240.31      211.97     36.01 o
  -6  22   5      240.61      176.79     58.24 o
 -16   4  19      240.71      293.26     23.13 o
 -34   4   1      240.74      266.94     61.69 o
 -17   7  16      240.98      245.90     29.41 o
 -15   9  23      241.23      267.70     28.05 o
 -15  13  17      241.39      281.93     29.16 o
   7  23  10      241.41      208.75     53.58 o
  31   1   9      241.51      192.30     48.62 o
 -19  17  18      241.56      222.14     45.08 o
  -3  21  13      241.67      222.63     49.90 o
 -19   1   6      242.00      233.41     27.62 o
   2  20  23      242.29      133.34     63.56 o
 -26   4   9      242.62      227.59     34.36 o
  -6   6  34      242.67      345.10     32.75 o
 -28   8  13      242.68      113.45     48.41 o
  18   4  33      242.77      204.15     71.13 o
 -21  17   5      242.89      315.40     51.59 o
 -11   9  36      242.90      149.76     45.93 o
  -3  17   3      243.02      241.13     27.56 o
 -16   0  28      243.20      289.46     43.86 o
  -2   0  12      243.30     1143.34     88.06 o
   1  17  25      243.56      153.37     45.72 o
   8   8  33      243.64      225.54     47.66 o
 -15   1  34      244.03      298.91     40.44 o
  -4   0  38      244.30      171.88     62.20 o
  18  14  19      244.60      267.05     43.18 o
  18  16  16      244.62      182.90     46.97 o
  32   4  13      244.62      124.41     90.55 o
   0   8  37      244.63      187.87     45.77 o
 -14   2   9      244.82      265.42     29.96 o
 -11   1  16      244.84      241.51     21.66 o
  -7  11  11      245.03      260.41     20.50 o
  16   4  23      245.06      284.43     34.23 o
 -22  16  16      245.22      169.23     51.92 o
 -10   4  41      245.34      313.24     53.87 o
  -9  17  21      245.44      221.21     34.32 o
 -28   6  15      245.47      270.32     42.41 o
  13  21  12      245.62      309.65     50.36 o
 -18   2  21      245.82      236.78     24.88 o
 -28   2  23      245.86      255.90     48.23 o
 -30   8  15      245.91      350.89     48.28 o
  -9  19  11      246.08      298.29     39.38 o
 -13  17  26      246.11      244.67     57.11 o
  21   3  16      246.34      225.42     32.79 o
  10   2   7      246.41      255.91     43.59 o
  30  12   2      246.42      225.39     93.06 o
 -13   7   6      246.49      253.60     30.07 o
  30   4  17      246.54      231.16     69.79 o
 -25  15   5      246.82      223.14     50.93 o
  -9  13  16      246.86      255.51     23.36 o
  22   2   3      246.86      288.37     28.05 o
  26   2  16      246.86      304.15     45.48 o
  12  18  20      247.34      209.30     46.39 o
 -21  13  21      247.53      244.49     41.48 o
 -27   9  10      247.99      249.46     42.60 o
   2  14   5      248.10      268.13     23.13 o
  -5  19  21      248.55      213.89     48.72 o
 -18   2  35      248.57      234.90     44.34 o
  18  20   0      248.64      247.75     54.55 o
   3   1  28      248.80      273.33     27.61 o
  13  17  12      248.86      200.82     37.59 o
  26   2   7      248.87      217.06     34.14 o
  -7   9  31      249.14      260.41     34.60 o
   5   9  35      249.21      267.01     48.85 o
  25   5  10      249.47      215.63     38.58 o
  20   0  28      249.52      266.53     66.01 o
  18   2  29      249.53      305.48     45.97 o
  -2   4  39      249.66      357.21     44.44 o
  10  20  12      249.85      249.47     46.26 o
  -8  20  14      250.05      239.43     49.69 o
   9  17  21      250.21      300.26     45.49 o
   1  11  25      250.25      258.34     26.73 o
  -3  19  25      250.35      286.35     62.51 o
 -26  14   7      250.38      211.42     51.73 o
 -13  19  21      250.69      236.76     54.39 o
  -7  13  25      250.73      234.54     34.76 o
 -19  15   4      250.79      244.42     37.84 o
 -23  17   1      250.88      227.94     45.51 o
  11  17  20      250.92      229.09     43.74 o
 -16   2  23      251.36      253.55     24.11 o
 -20   8  30      251.39      273.82     47.99 o
   6   4  21      251.51      218.84     22.25 o
  12  14  22      251.79      278.11     47.15 o
  24   2   7      251.81      234.58     29.01 o
 -12   8  18      252.00      239.71     27.17 o
 -17   1   8      252.16      297.20     28.03 o
  11  17  26      252.22      238.93     58.91 o
  24  14   1      252.79      222.78     54.80 o
  16   6  33      252.89      227.48     66.45 o
   3   7  40      252.91      266.06     57.19 o
  22   8   9      252.99      237.08     32.32 o
  21   7   5      253.05      322.69     28.93 o
 -20   2  21      253.25      268.83     28.23 o
 -11   5  33      253.80      289.60     31.54 o
 -17   1  28      254.14      240.16     33.58 o
   2  18   8      254.90      235.53     31.81 o
  10   4  39      255.06      126.61     63.48 o
  27   5   8      255.10      201.26     44.19 o
   2  12   8      255.57      228.37     24.84 o
   5  15   6      255.86      293.82     24.36 o
  19  19   9      255.91      235.05     47.01 o
  -3   3  16      256.25      364.09     52.00 o
 -17   7  36      256.33      320.98     55.83 o
   2   8  34      256.43      294.26     42.44 o
 -24   4  25      256.72      247.29     46.52 o
  18  18   0      256.91      291.83     42.64 o
   6  10  33      257.04      270.21     41.94 o
  -6  20  11      257.05      246.64     45.39 o
  16   4   7      257.07      327.24     47.64 o
  -4   6  15      257.10      274.94     28.89 o
  -3  23   6      257.22      269.39     44.93 o
  23   1  22      257.33      135.52     52.50 o
  13  15   3      257.34      271.98     28.32 o
 -11  19  17      257.55      237.49     47.05 o
  21   9  17      257.67      270.22     39.65 o
  -9  21   3      257.92      235.82     56.22 o
 -21  13   9      257.97      304.50     41.30 o
 -32   8  14      258.08      225.16     47.29 o
  -2  16  26      258.11      280.98     53.42 o
  -2   4  21      258.20      237.41     20.31 o
   6   6  27      258.56      244.17     25.67 o
   9  23   4      258.84      207.40     60.94 o
   6   6  35      258.89      217.17     40.11 o
 -12   2   7      258.90      306.58     39.23 o
 -32   2   1      258.93      318.83     57.82 o
   1  15  31      258.94      217.72     52.00 o
  30   6   8      258.95      229.95     60.30 o
  -8  18  24      258.96      294.40     59.42 o
 -24  16   2      258.99      304.62     52.33 o
  -1  19  23      259.02      247.73     63.49 o
 -30  12  10      259.12      313.31     53.96 o
 -19   1   8      259.17      270.67     27.89 o
 -29   1  15      259.40      248.16     39.49 o
 -25  15   8      259.45       99.18     61.89 o
  24   2   9      259.52      297.91     32.61 o
  32   2  13      259.55      258.35     63.02 o
 -28   4  10      260.16      251.04     37.10 o
 -11  23   4      260.26      273.70     75.10 o
  -9   3  38      260.49      204.16     51.15 o
  19   7  22      260.53      222.29     40.92 o
 -27   9  25      260.55      262.08     56.87 o
  -5   5  30      260.69      298.17     27.22 o
  18  16  19      261.09      225.98     44.79 o
 -18   4  29      261.09      198.94     32.29 o
 -16   8  19      261.24      265.14     24.47 o
  19  17   7      261.94      274.51     47.33 o
  -7   3  36      262.07      246.42     34.48 o
 -14   0  26      262.08      313.79     34.18 o
  24  16   8      262.21      399.69     54.48 o
   9  13  13      262.27      260.46     26.89 o
  10  14  28      262.30      270.11     57.70 o
  11  15  26      262.54      279.11     51.43 o
 -27   7  24      262.56      257.54     49.06 o
 -21   1  20      262.80      226.30     26.39 o
  -1  11  13      262.85      338.63     21.54 o
   4   6  35      263.11      307.29     39.00 o
   4  22  17      263.46      291.64     56.91 o
 -14  20   4      263.70      326.31     50.13 o
 -28   2   7      263.95      283.83     45.93 o
  26   2   5      263.97      227.08     35.17 o
 -13   9   9      264.07      309.58     30.02 o
  -6  20  10      264.11      297.48     43.05 o
 -13  15  21      264.14      270.87     38.07 o
   0  12  19      264.46      236.48     21.35 o
   3  21  15      264.50      202.94     59.82 o
  17   3  33      264.65       88.80     75.24 o
 -31   7  18      264.84      247.68     52.14 o
  29   5   2      264.90      299.86     40.43 o
  19  13  13      264.95      264.05     43.28 o
   5  17  29      265.04      252.63     59.87 o
 -26  12  10      265.25      300.35     47.91 o
  17   1  18      265.30      249.43     33.55 o
   4   8  29      265.40      228.63     29.55 o
  14  20   4      265.61      290.44     49.88 o
  10  20   2      265.63      310.44     49.60 o
  21   1  24      265.64      248.67     44.33 o
 -15  11  34      265.64      274.16     48.01 o
 -26   8  25      265.86      320.49     56.16 o
   5   1  24      265.88      223.59     25.23 o
 -31  11   6      265.89      251.63     60.78 o
 -10  16  10      265.93      266.47     31.77 o
 -21   3  12      265.93      255.81     24.22 o
  -4  12   3      266.12      332.33     25.87 o
 -23   5  29      266.39      263.77     49.73 o
 -24   2  27      266.55      200.59     45.27 o
 -15   3  17      266.62      418.21     23.94 o
  22   8   3      266.72      209.82     32.59 o
  -1   9  39      267.10      286.96     49.58 o
 -10   4  36      267.17      236.74     36.32 o
 -13  17  27      267.17      379.92     55.49 o
  14  18  15      267.34      258.07     42.00 o
 -13  17  17      267.47      226.43     42.75 o
  -5   1  30      267.56      300.54     27.52 o
   6  16  24      267.60      307.50     48.97 o
  -3   1  14      267.62      285.53     30.05 o
   2  20  12      267.91      269.69     38.51 o
  27   1  12      268.10      237.54     41.25 o
   1  17  13      268.15      235.10     32.41 o
  -8   8  22      268.51      292.16     22.39 o
  19   3  28      268.66      207.55     56.20 o
  10  16  24      268.75      225.51     62.66 o
  -6   8  35      269.17      183.11     41.90 o
  -3  15  30      269.20      256.18     51.18 o
  17  15   7      269.22      329.73     38.34 o
 -23   1  28      269.37      329.07     45.65 o
 -27  11  19      269.65      271.45     49.98 o
 -18  18  10      269.66      203.22     50.37 o
   2  10  29      269.78      258.07     29.35 o
  -7  21   9      269.89      316.59     45.59 o
 -34   0   8      270.04      321.02     90.62 o
 -15  19   1      270.13      194.98     47.39 o
  14  12  27      270.26      253.21     49.25 o
 -25   1  18      270.33      277.96     35.10 o
 -15   1  32      270.99      229.90     35.23 o
 -31   3  22      271.02      245.51     54.10 o
 -30  10  15      271.16      230.20     51.84 o
 -31   3   9      271.22      246.32     49.68 o
  29  11  11      271.41      265.52     73.53 o
 -12   4  13      271.47      363.92     24.79 o
  -3   3  21      271.59      379.72     22.29 o
   3  15  26      271.83      251.28     40.70 o
  20  10  11      271.91      226.55     33.22 o
  24   6  25      272.09      182.68     64.52 o
  -8   6   5      272.17      384.19     48.67 o
  26   8  10      272.18      246.69     48.98 o
 -13  19  13      272.56      269.45     47.79 o
   4  18  16      272.59      223.08     40.62 o
 -17  19   7      272.76      186.84     53.81 o
   9   5   2      272.88      499.20     81.95 o
 -24   4  17      272.91      307.19     31.70 o
   9  19  11      273.21      292.28     42.39 o
  13   3  23      273.23      259.52     27.46 o
  -7   3  22      273.34      243.78     23.86 o
  -4   6   1      273.48      671.20     36.61 o
   8  18   4      273.52      320.45     37.16 o
 -29   7  12      273.89      267.44     47.63 o
   0  24   1      274.07      246.61     54.50 o
  14   4  32      274.12      227.02     51.98 o
   0  18  28      274.17      303.84     64.41 o
 -18   6  25      274.25      261.23     30.26 o
   5   1   3      274.65      492.06     37.64 o
  -9  23   4      274.93      247.31     65.29 o
  18  18   5      275.03      262.98     50.23 o
 -17  15  19      275.33      276.71     36.95 o
   6  12  33      275.46      260.84     50.37 o
   3  23   0      275.50      350.63     55.16 o
  16   6  31      275.63      255.42     53.65 o
 -28   0   4      276.14      370.38     62.57 o
  30   6   7      276.21      221.47     63.71 o
  18   6  13      276.39      245.60     32.36 o
  17   9  27      276.43      295.16     54.55 o
   9  11  22      276.52      310.41     35.35 o
  21  19   3      276.68      194.98     58.67 o
   3  19  23      276.78      316.27     60.60 o
  27   7  20      277.10      300.66     54.05 o
 -15  11  20      277.12      326.62     26.77 o
  -1   1  28      277.19      350.12     22.07 o
  12  20   5      277.26      301.36     44.36 o
  15   3  32      277.30      197.43     54.01 o
   2   8  31      277.41      226.13     33.31 o
  18  14  18      277.61      232.87     39.56 o
  14   6  29      277.86      180.22     42.20 o
  -9  19  15      277.99      276.35     42.03 o
 -10  14   4      278.03      265.46     25.10 o
  11  11  32      278.15      278.61     47.77 o
  11  21   5      278.24      314.29     46.50 o
  17  15   3      278.25      313.40     34.77 o
  -5  13  35      278.36      258.40     45.72 o
  10  22  11      278.45      233.22     56.66 o
  32   4   0      278.94      286.53     57.23 o
   7  13  33      279.39      226.64     60.26 o
   8  10  13      279.41      302.91     27.48 o
  19   9  14      279.64      212.45     30.48 o
   4   2  23      279.68      249.76     24.83 o
  17  11  27      279.77      221.55     50.52 o
  13   5  36      279.85      246.42     57.68 o
   0  22  16      279.98      293.07     52.29 o
  -6  20   5      280.01      311.68     36.60 o
   3  11  31      280.16      232.68     35.20 o
   9  13  19      280.34      283.75     28.25 o
  32   4  11      280.47      237.42     62.34 o
 -28   6  25      280.96      281.77     46.44 o
 -23   1  30      281.05      284.56     46.15 o
 -27   1  20      281.19      241.95     38.87 o
  12   4   9      281.30      359.51     34.74 o
 -13   1   6      281.56      277.51     49.91 o
  -5  17  29      281.57      367.76     49.34 o
 -24   2  29      281.57      271.55     48.21 o
   9   1  30      281.72      382.29     34.03 o
 -29   9  15      281.98      314.28     49.52 o
  26   4  10      282.00      287.88     38.56 o
  11  13  17      282.25      364.80     30.16 o
 -19   9   7      282.74      285.16     26.03 o
  23  11  23      282.80      224.60     67.96 o
 -10  16  27      282.88      317.48     42.04 o
  11  17  21      283.01      269.16     44.19 o
  -5  17  13      283.02      336.07     35.07 o
 -30   6  18      283.04      306.29     46.83 o
   3  17   3      283.17      335.40     28.63 o
  28   4  11      283.18      406.12     59.16 o
 -20  12   3      283.41      277.49     30.30 o
  18   8  19      283.57      298.40     37.29 o
   8   4  31      283.60      235.77     32.27 o
 -14  12  32      283.62      246.34     49.63 o
  10  12  31      283.68      283.90     52.18 o
  11  19  21      283.85      214.25     52.47 o
  -9   3  32      284.06      322.84     31.35 o
  19   7  20      284.13      231.74     37.88 o
  -9   1  20      284.23      238.72     21.29 o
  -7  19   7      284.29      206.29     36.13 o
  -3  19   1      284.50      262.35     33.99 o
 -19  11  27      285.47      289.17     42.25 o
 -27  11   4      285.76      357.48     46.76 o
  13  19  15      285.91      195.19     46.21 o
 -14   8  11      285.98      325.18     27.33 o
  18  16  13      286.08      255.46     46.44 o
 -21   5  32      286.12      254.46     49.74 o
 -12   6  33      286.32      278.44     34.36 o
  26  12  10      286.33      250.32     63.26 o
  19   9   8      286.43      278.58     32.54 o
 -10   8   7      286.68      349.88     27.88 o
  22  18   9      286.75      297.81     59.08 o
  13   9  32      286.93      278.50     52.08 o
 -16   4   5      287.09      330.68     31.67 o
  -1  21   9      287.24      225.16     43.21 o
  -5  13  29      287.52      254.72     39.91 o
 -30   2  24      287.56      217.41     51.60 o
  -2   8  18      287.68      350.08     24.31 o
  16   2  15      287.77      247.45     34.26 o
 -15   3  34      287.80      303.12     38.29 o
  17   1   7      287.83      345.55     32.75 o
  -7   7  22      288.01      318.54     24.92 o
 -15   3  30      288.07      301.72     30.91 o
 -13   5  36      288.24      210.26     58.15 o
  -5   3  18      288.39      304.19     22.77 o
 -14  18  16      288.43      231.07     48.25 o
  18  18  16      288.55      248.51     49.42 o
  18   2  27      288.67      215.29     37.32 o
  -4  22  15      288.69      296.21     63.42 o
   8  18   6      288.91      317.81     33.93 o
  -7  19  20      289.09      218.80     39.34 o
 -23   7  29      289.23      331.35     47.99 o
   1   1  16      289.24      327.19     51.33 o
  -3   7  30      289.50      288.02     28.06 o
  12  20  14      289.81      288.54     51.14 o
   8   8  30      289.91      265.14     36.97 o
 -21   5  24      290.05      271.31     34.36 o
  17  19   5      290.10      265.61     44.86 o
   9  15  16      290.48      183.38     30.63 o
   1  21   5      290.59      369.82     44.84 o
 -23  13   8      290.69      344.54     44.78 o
 -20  16  12      291.15      368.65     46.76 o
   7  15  21      291.33      343.53     39.85 o
  11  17   8      292.13      318.99     35.63 o
  21  17  11      292.19      383.98     54.18 o
 -13  13  12      292.40      274.55     25.23 o
  -6  16  20      292.47      278.95     30.69 o
   2   6  40      292.51      228.00     56.41 o
  24   8  18      292.54      275.29     47.67 o
 -21   1  24      292.54      265.13     34.13 o
  15  17  18      292.60      235.19     50.90 o
   0  18  13      292.74      330.76     37.12 o
  19   3  18      293.01      282.78     32.65 o
   6   4   9      293.25      326.13     51.14 o
 -21  15  21      293.63      283.76     53.64 o
   5  17   6      293.79      356.70     26.90 o
  13   3  18      293.97      301.31     27.64 o
 -19  13  10      294.42      283.21     37.11 o
  32   8   1      294.55      264.98     66.02 o
  31   9   0      295.36      166.51     65.23 o
  -3   9  38      295.41      341.25     47.94 o
  -7  21  14      295.55      299.03     51.80 o
 -20  18  14      295.58      299.65     50.94 o
   4   2  11      295.70      282.37     38.53 o
  19  15  15      295.94      309.60     43.46 o
  21  13  23      296.00      206.83     59.25 o
  21   9  20      296.20      296.14     44.98 o
 -19  17  19      296.21      236.78     53.06 o
 -14  10  35      296.26      193.22     48.45 o
  -6  20   2      296.52      301.56     37.57 o
 -33   3  12      296.54      277.03     63.29 o
 -27  15   9      296.64      203.39     60.65 o
   2  14  11      296.84      281.33     22.83 o
  -3  19  19      296.92      271.50     43.11 o
   0   2  31      296.96      377.12     27.12 o
 -16   4  33      296.98      193.50     37.23 o
  27  15   1      297.52      297.12     56.36 o
  12   4  37      297.55      253.32     59.02 o
  13   5   0      297.61      340.37     65.19 o
 -15  11  31      297.74      327.26     47.48 o
 -21  17  19      297.85      241.04     55.61 o
 -26   6  27      297.87      261.06     48.52 o
 -17  19   4      297.95      245.36     51.28 o
 -29   1   8      298.07      318.42     44.90 o
  -7   1  38      298.16      283.36     51.08 o
 -10  18  20      298.59      300.29     40.09 o
  17   5   7      298.92      400.51     31.49 o
   7   7  21      299.18      383.61     28.24 o
  26  14   6      299.18      320.96     57.10 o
 -17   9  25      299.25      401.05     34.35 o
 -25   5  25      299.28      240.69     43.50 o
 -21   1  26      299.38      317.00     38.86 o
 -20   2  17      299.57      235.75     23.43 o
  29   9   0      299.68      366.61     52.38 o
 -16   2   7      300.43      228.03     31.09 o
   6   8  15      300.48      273.61     27.75 o
   3  21   3      300.49      353.65     42.30 o
 -11  21   3      300.60      320.94     59.78 o
 -16  16   5      300.67      339.65     33.95 o
  15  17  21      300.98      263.99     57.18 o
 -12  20   9      301.06      325.61     45.13 o
 -31   5   9      301.15      243.70     52.89 o
 -14   0  32      301.16      333.36     54.33 o
   7   3  33      301.36      287.64     36.94 o
 -11   7  27      301.42      379.30     28.23 o
  -1   1  12      301.69      303.53     45.27 o
  20   4  23      301.80      320.04     53.04 o
   1  19  25      301.89      311.93     68.26 o
 -16  10   2      302.09      319.57     29.12 o
  16   8  19      302.18      262.20     36.85 o
 -18  18  14      302.32      243.70     49.13 o
 -20   6  15      302.48      307.38     26.68 o
 -24   2   8      302.55      298.16     26.45 o
   5   3  26      302.56      300.40     25.22 o
   7  19  13      302.64      375.30     42.45 o
   0  14  16      302.68      328.97     25.05 o
 -12  22   3      302.97      493.45     62.49 o
  19  15   7      302.98      340.14     42.75 o
 -13   1  18      303.02      292.26     22.08 o
  17   7  28      303.09      236.39     53.10 o
 -29   5  12      303.11      323.53     42.85 o
  18   6   5      303.29      391.88     35.31 o
   2  20  20      303.53      375.38     50.35 o
  -7  19  22      303.76      246.67     52.43 o
  31   1   2      303.84      264.55     57.06 o
 -30   4  21      303.98      331.65     50.72 o
  -6  12  34      304.16      328.39     43.58 o
 -11  11  15      304.37      347.03     23.63 o
 -17  15  11      304.46      353.09     38.97 o
 -23   9  17      304.53      247.31     31.70 o
 -20  10  15      304.55      289.77     29.36 o
  25  13   1      304.69      304.40     50.94 o
   0  14   7      304.82      364.57     24.79 o
  20   2  27      304.84      292.24     57.66 o
  22   6  23      304.99      261.91     52.81 o
  24   2  23      304.99      316.79     63.78 o
  13  19  20      305.02      346.71     50.80 o
   8  14  13      305.17      287.55     25.92 o
 -12  16  16      305.20      295.29     32.07 o
  20  18   8      305.29      223.95     51.15 o
  11   9  34      305.32      214.53     78.27 o
   1  17  21      305.62      314.74     34.22 o
 -32   6   9      305.65      365.77     56.94 o
   2  16  31      305.77      369.67     63.45 o
   7  17  27      305.77      365.43     63.66 o
  -3  19   7      306.04      305.91     33.74 o
 -32   6   5      306.09      370.19     56.53 o
 -11  13  33      306.20      355.42     50.42 o
   0  16   7      306.25      322.35     24.64 o
  -5  19   7      306.37      361.35     33.76 o
 -12  10  12      306.62      321.41     29.04 o
  27   9   8      306.74      301.36     47.01 o
  -6   4  40      306.78      292.36     41.72 o
 -25   5  10      306.90      285.95     34.23 o
  16   8  24      306.91      370.13     37.31 o
 -21  19  11      307.05      323.61     56.77 o
  19   5  22      307.06      284.81     46.69 o
   4  22  12      307.12      301.49     53.66 o
  22   2   0      307.21      325.73     27.63 o
  -3  21   6      307.27      294.03     37.97 o
  -7  19   2      307.35      307.77     36.83 o
 -32   6  14      307.42      273.30     49.38 o
  12  20  18      307.43      311.97     54.98 o
  14  12  20      307.54      347.31     33.79 o
  26  14  10      307.82      262.90     68.94 o
  16   0  36      307.87      374.31    100.29 o
  24  14   7      308.17      349.64     49.76 o
  30   2  13      308.56      257.96     51.63 o
  23   3  20      308.67      329.71     47.45 o
 -22  10  17      308.76      328.01     32.42 o
 -18  14  10      308.79      332.50     35.93 o
 -22   8   3      308.84      296.61     27.75 o
   8  18  26      308.91      394.53     67.88 o
  19  19  11      309.34      399.60     48.11 o
  10  22   8      309.39      371.10     52.62 o
   1  19  15      309.43      231.04     44.61 o
   0  14  28      309.52      295.61     37.25 o
 -17  15  16      309.56      362.98     35.35 o
  16   2  30      309.89      311.08     46.20 o
  21  11  14      310.16      300.06     39.49 o
   9   3  26      310.57      307.40     26.60 o
 -13  19   6      310.60      253.08     48.55 o
 -17  17   2      310.61      316.28     38.78 o
 -19  15  10      310.61      288.37     39.08 o
  11  13  32      310.75      367.85     62.29 o
  25   1  20      310.76      377.04     44.56 o
  25   5   1      310.90      341.99     34.34 o
 -12  12  35      310.92      209.96     46.76 o
  17  13  10      311.02      324.07     32.43 o
   6  22  10      311.06      378.04     52.86 o
 -31   9  15      311.26      282.97     53.32 o
 -29   1  21      311.56      325.85     45.71 o
 -20  12   4      311.72      269.45     30.20 o
 -21  17   7      311.89      322.15     51.90 o
 -20  16   1      312.04      323.32     38.88 o
  -1  21   4      312.06      370.85     39.68 o
   6  24   1      312.32      310.70     51.51 o
  17  13   7      312.44      276.38     34.59 o
 -20   2  19      312.55      260.72     25.64 o
  -8   4  39      312.57      304.76     41.03 o
  23   7   6      312.80      298.25     33.95 o
  31   3   0      313.01      305.16     67.10 o
 -21   1  12      313.23      309.79     27.23 o
  -4   6  39      313.28      257.77     42.68 o
  10  22   5      313.45      232.99     42.98 o
  17  13  22      313.53      270.71     51.37 o
   3  19  26      313.59      269.08     62.60 o
 -10  16  24      313.63      330.35     39.28 o
   2  12  28      313.77      270.52     31.91 o
   1  17  16      314.40      361.49     32.87 o
 -26  16   6      314.44      239.50     53.38 o
   0   2  10      314.62      547.23     37.23 o
   1   3  28      314.67      339.06     24.93 o
  24  12  19      314.71      265.45     50.39 o
 -24   4  23      314.71      337.66     33.06 o
  -1   5  36      314.76      353.20     39.90 o
  32   6   5      314.93      314.10     62.94 o
   4  14  20      315.07      313.93     30.63 o
   4   4  33      315.10      336.75     36.82 o
 -22  16   9      315.26      311.48     54.12 o
  18   6  33      315.40      269.93     61.68 o
  10  16   2      315.52      301.39     30.98 o
  11  11  25      315.60      315.88     42.09 o
 -12  12  15      315.63      343.93     24.82 o
 -18   0  22      315.64      431.29     39.32 o
 -22  16  14      316.10      310.78     54.73 o
 -31  11   2      316.36      250.36     63.28 o
  20   2   2      316.50      457.79     33.44 o
   0  12  25      317.09      302.57     29.74 o
  -6  12  23      317.43      386.92     29.38 o
 -20   6  24      317.47      378.42     33.36 o
  -6  20  16      317.61      296.06     51.24 o
  21   3  17      317.86      300.58     31.10 o
   6  14  27      318.27      318.20     49.35 o
  10  20  20      318.40      289.78     53.40 o
  29  13   0      318.53      291.20     78.54 o
   6  18  15      318.90      335.01     38.59 o
   6   2  21      319.77      284.03     23.09 o
  10   2  15      319.78      362.20     34.37 o
 -24   8  11      319.91      326.09     34.58 o
   9   3  36      320.46      411.93     51.08 o
 -11  15   9      320.63      310.50     27.47 o
 -31   3  12      320.68      299.60     42.58 o
 -31   1  14      320.76      381.24     49.50 o
 -24  16  12      320.78      373.83     51.37 o
   5   1  28      320.82      356.33     28.55 o
  -8  10  31      320.95      342.75     36.67 o
  28   2  22      321.10      317.11     66.49 o
   1   3  14      321.11      323.00     42.45 o
 -17   5  16      321.24      309.85     26.20 o
  -9  19   4      321.40      338.73     40.92 o
  19  15   2      321.62      352.49     37.38 o
   3   7  26      321.63      252.72     23.68 o
  22   2  21      321.67      303.08     40.13 o
  24   2   1      321.76      359.78     28.11 o
   1  23  10      321.77      294.30     56.11 o
 -11  17   9      321.83      349.09     35.86 o
  -2  22   8      321.84      315.84     43.73 o
 -31   9   2      321.87      305.73     62.89 o
  14   8  32      321.94      307.48     52.98 o
 -12  10  24      322.03      285.44     31.06 o
 -11   5  38      322.16      271.76     44.21 o
 -29   5  18      322.23      376.74     47.53 o
  25   9  21      322.37      406.93     58.66 o
  -9  11  19      322.47      400.62     26.18 o
 -18   2  37      322.52      252.93     44.62 o
  -7  17  11      322.63      396.04     29.58 o
   5  19  19      322.70      296.12     46.29 o
  20   2   7      323.17      341.53     42.17 o
  -2  20  18      323.29      327.06     52.04 o
   8  20  21      323.83      307.94     52.51 o
  -6   4  33      324.17      380.06     30.70 o
  21   9  12      324.18      262.15     41.37 o
  10   8  22      324.41      302.15     26.57 o
  23   7  12      324.52      247.21     39.80 o
  26  10   5      324.59      305.04     50.43 o
 -11  19   3      324.97      358.07     44.16 o
  21  17   1      324.99      354.05     47.31 o
  21   5  23      325.18      284.37     51.38 o
  13  21   3      325.38      346.63     52.15 o
   6   8  38      325.43      346.91     52.65 o
 -21  11   9      325.86      293.29     32.60 o
  -7  19  21      326.00      377.01     47.64 o
   6   4  15      326.01      313.23     37.38 o
  31   1   3      326.29      251.90     62.08 o
   1  13  33      326.43      286.75     57.18 o
  31   3  16      326.90      195.44     64.48 o
 -15   5   8      326.95      296.69     30.05 o
  -8  20   6      326.99      350.81     43.08 o
 -23   3  18      327.10      336.45     28.82 o
   1  17  29      327.17      259.83     87.30 o
  -8   2  25      327.57      315.80     24.27 o
  18   2  13      327.64      362.52     28.78 o
 -14  16  18      327.75      254.96     36.80 o
 -15  17  20      327.76      423.61     45.25 o
   2  18  23      327.90      328.91     50.01 o
  -1   7  33      327.94      347.74     34.15 o
 -26  14  10      328.10      328.14     56.53 o
   3  17  27      328.17      320.20     62.16 o
 -24   8  28      328.31      377.45     57.95 o
  12  18   8      328.36      308.49     41.36 o
  27   5  20      328.54      293.99     54.48 o
  13   7  18      328.70      296.21     26.65 o
  33   3   9      328.76      329.51     58.17 o
  -5  21   1      329.02      384.60     38.85 o
  12  18  10      329.06      302.33     43.46 o
   9  21  10      329.60      327.67     48.34 o
 -15   1   6      329.67      328.24     45.86 o
  26  14  12      329.69      335.50     52.12 o
 -24   6   2      330.03      351.53     28.97 o
  22  14   8      330.14      388.21     44.41 o
   3  17  23      330.27      395.86     44.14 o
  19  11  13      330.42      329.10     34.05 o
   8   6  25      330.43      289.48     24.93 o
 -32   4   9      330.61      357.79     54.11 o
   1   3  36      330.64      380.86     51.04 o
 -17   3  38      331.19      395.24     48.99 o
  19   5   2      331.41      306.39     42.01 o
  -7  11   2      331.48      411.27     29.01 o
 -33   7  10      331.51      242.05     61.25 o
 -10  12   4      331.67      356.92     29.18 o
 -17   9  22      332.03      343.59     30.27 o
 -27   7  18      332.06      335.74     44.69 o
  17   3  30      332.10      398.87     61.02 o
  12   4  17      332.16      312.14     28.55 o
 -10   2  30      332.22      368.22     27.26 o
   2  16   2      332.28      367.62     30.18 o
  12  20   6      332.31      321.98     44.02 o
 -12   2  18      332.37      367.41     21.42 o
 -15  13  23      332.86      345.24     34.24 o
 -13  13  26      332.90      342.20     38.54 o
 -20  16  14      333.14      292.73     47.61 o
 -29   7   1      333.19      271.66     54.72 o
   8   2  29      333.29      289.90     32.61 o
 -16  16  20      333.31      322.43     42.91 o
   5  15  12      333.51      316.90     25.10 o
   4   6  33      333.68      386.53     36.76 o
 -23   1  29      333.69      405.65     45.62 o
  12   2  25      333.82      330.99     34.49 o
  -9   7  36      334.00      242.53     38.31 o
 -12   2  27      334.34      286.56     26.47 o
 -24   4  29      334.47      322.76     46.83 o
   4   4  21      334.52      394.83     24.04 o
  21  15   0      334.52      360.99     40.32 o
 -21   9  24      334.60      327.66     39.66 o
 -19  11  18      334.74      346.25     35.17 o
 -16  12  22      334.81      314.18     30.65 o
  11   3  16      335.28      386.57     31.25 o
 -24   2  15      335.78      300.79     33.61 o
  29   3  17      336.40      320.86     57.98 o
 -14  20   8      336.54      347.60     58.45 o
  11  19  17      336.80      332.25     49.16 o
 -28   2  24      336.88      374.87     49.08 o
 -12   4  39      336.91      262.42     44.41 o
   7   3  40      337.03      358.13     64.63 o
   0  20   8      337.07      249.21     36.37 o
 -15   1  14      337.12      349.75     25.99 o
  13   1   3      337.67      587.72     56.63 o
   3  19   1      338.04      319.80     32.96 o
 -10  18  14      338.09      303.38     34.35 o
 -17   1  20      338.33      361.41     25.87 o
 -14  14   6      339.17      327.16     27.88 o
 -16  18   6      339.27      399.03     44.28 o
   4   4  26      339.49      383.68     25.39 o
 -31   7  15      339.51      316.77     56.25 o
  14   2  35      339.76      367.37     57.49 o
   6   6  33      339.83      361.29     37.56 o
 -13  17  12      339.88      221.83     40.91 o
 -12   6  39      340.01      304.15     47.04 o
  14  18   6      340.02      414.97     43.89 o
   9   9  33      340.16      259.40     50.29 o
   0   8  36      340.24      328.25     43.80 o
  -4  10  35      340.26      386.01     42.12 o
   9  11  33      340.32      327.32     50.47 o
   4  16   3      340.34      309.89     29.74 o
  20  16  10      340.36      238.84     45.72 o
  13   5  29      340.58      303.28     38.49 o
  12  14   8      340.59      274.88     27.31 o
   1  21  17      340.64      381.19     51.51 o
  -6  12  14      340.87      338.01     25.04 o
   3  19  17      340.89      328.99     47.15 o
  -1   1  18      340.90      329.75     38.26 o
  28   8  16      340.94      388.05     56.22 o
   8  16   4      340.95      340.24     30.31 o
  -7   3  11      341.16      579.45     50.39 o
 -23   7   2      341.30      352.58     32.78 o
  13   9   0      341.56      374.35     31.68 o
  23  17   7      341.68      247.99     57.42 o
  15  19   1      341.82      283.31     44.32 o
   1  17  27      341.92      332.86     55.90 o
 -24   2   1      341.92      368.83     29.09 o
  16  10  13      342.06      325.00     27.18 o
   6  14  32      342.09      403.15     54.11 o
 -11   5  27      342.09      339.62     26.16 o
   6   8  32      342.22      420.40     37.24 o
  23   1  16      342.39      303.30     36.51 o
  -9   5  22      342.46      341.42     24.89 o
  -1  17  23      342.52      330.02     45.54 o
  -6   8   8      342.60      532.06     57.82 o
  11  19  11      342.90      389.56     51.74 o
   3   1  32      343.15      434.38     32.87 o
  16  18  19      343.82      393.74     53.86 o
 -14  12   3      343.84      439.89     30.18 o
  -3   7  21      343.90      419.62     25.09 o
   5  19   7      344.08      314.33     37.57 o
 -15   1  24      344.11      302.31     24.26 o
   9   3  13      344.36      468.05     33.55 o
  -1  17   1      344.38      337.54     27.04 o
   0   2   7      344.60      407.50     30.82 o
  -3  21  11      344.71      326.31     44.41 o
  20   2  28      344.90      347.01     79.45 o
 -20  16   2      345.12      393.56     37.63 o
 -17  13  11      345.19      382.18     35.15 o
   7  19   1      345.29      328.70     38.33 o
  30   2   1      345.29      269.05     55.37 o
  11  23   5      345.49      357.96     47.82 o
  14   4   7      345.68      464.40     40.21 o
  19   3  20      346.14      401.76     35.58 o
  -4  22  17      346.21      253.05     57.28 o
  19   7   5      346.55      468.55     28.58 o
 -27  15   7      346.88      269.74     56.78 o
 -11   9  18      346.94      346.54     26.86 o
  18  12  22      346.97      355.20     53.06 o
 -12  16   6      347.19      291.81     32.90 o
  32   6   3      347.23      313.68     68.23 o
 -19   3  30      347.23      363.74     36.41 o
 -14   2  31      347.29      336.87     33.31 o
 -28   4   4      347.61      380.22     41.58 o
 -25  11  25      347.73      347.13     54.65 o
   3  21   8      347.75      366.78     44.78 o
  13   5  35      348.06      299.11     58.02 o
 -13  19   3      348.16      395.29     44.27 o
 -18  12  30      348.23      391.55     48.45 o
 -21   5   4      348.87      387.01     28.84 o
  19  17  15      348.89      316.65     48.11 o
   9   3  32      348.96      279.01     35.97 o
  33   3   0      349.00      548.39     69.51 o
   1   9  25      349.30      344.03     24.94 o
 -25  15   3      349.38      386.94     45.75 o
 -19  13   4      349.48      354.65     33.14 o
 -13   9  18      349.84      409.77     28.94 o
   5  19   9      350.25      328.19     34.78 o
  28   8   5      350.46      341.00     47.25 o
   0  18  18      350.67      346.60     36.00 o
 -24   0  20      351.11      366.92     46.64 o
  29   1   4      351.25      426.89     50.27 o
  -5  15  11      351.33      357.21     24.64 o
  32   8   0      351.34      429.73     88.29 o
  -6  18  14      351.41      464.52     39.04 o
  28  12   8      351.67      301.72     62.15 o
  17   1  16      351.84      337.97     28.59 o
  19  11   2      352.32      431.15     31.55 o
  20   2  11      352.47      361.14     31.69 o
 -28  10  19      352.58      311.03     59.63 o
 -22   2  31      352.97      366.59     48.63 o
   3  15  19      353.28      350.25     29.89 o
 -21  11  24      353.31      326.02     44.95 o
  19   1  18      354.19      354.99     34.40 o
   5   1  26      354.25      340.63     25.38 o
  -1  19  25      354.44      315.57     55.82 o
  -1  13  33      355.02      369.42     43.24 o
 -15   7  34      355.39      310.09     43.70 o
 -29   3  14      355.57      366.76     40.72 o
   2  18  17      355.63      347.78     50.42 o
  21  19   6      355.88      424.68     60.65 o
  14  18  12      356.08      332.46     42.18 o
  -7   9  37      356.09      420.70     43.91 o
  -2  16  24      356.19      364.75     42.30 o
 -16  16  25      356.64      327.89     56.53 o
  19  17  11      356.71      347.39     44.58 o
   9   3  16      356.74      326.34     31.82 o
  17   5  24      356.93      370.28     40.74 o
 -10   4  33      356.95      341.68     30.67 o
  21  15  13      357.23      317.23     47.91 o
   8  18  20      357.48      380.50     47.54 o
 -23   3  14      357.63      357.57     29.34 o
 -33   7   5      357.66      366.97     69.43 o
  -7  17  20      357.99      370.43     32.96 o
   9  23   2      358.09      418.10     56.56 o
  29   9   2      358.10      257.97     55.36 o
  -2   6  18      358.41      481.81     24.36 o
 -16  10   5      359.18      358.47     32.12 o
  -9   7  34      359.57      390.94     38.07 o
  15  21   6      359.71      318.57     56.88 o
  24   2  18      359.75      353.50     44.54 o
  19   3  25      359.85      296.31     53.24 o
  10  20   8      359.88      258.10     41.86 o
 -24   4  20      359.98      362.30     31.46 o
 -18  20   1      360.19      344.70     52.49 o
 -28  12   1      360.26      306.64     86.79 o
   7  13  15      360.34      423.86     25.47 o
 -32   6  13      360.43      290.24     48.18 o
  12  16   6      360.60      431.67     32.70 o
  27   5   4      360.73      364.13     41.17 o
 -23   3  22      360.74      344.72     29.90 o
 -15  19   7      360.75      353.14     50.56 o
   9   9  22      361.16      346.68     29.50 o
 -10  12  27      361.23      319.95     32.88 o
   6  20  12      361.30      459.36     47.39 o
  20  12  17      361.31      370.51     43.38 o
  24  12   6      361.47      337.99     43.76 o
  10   2  27      361.55      341.87     29.52 o
  32   0   6      361.55      556.28     93.63 o
  -3   9  36      361.59      232.98     47.21 o
 -22  18  11      361.96      342.36     51.05 o
  -4  18  18      362.01      319.51     37.43 o
  14  16  16      362.06      358.71     36.63 o
  33   5   2      362.38      320.56     65.77 o
  -2  18   1      362.64      408.25     31.18 o
   1  17  22      362.71      309.61     36.01 o
  -2  18  24      363.21      373.94     54.41 o
   8   2  25      363.35      304.02     26.01 o
  19  13   8      363.36      398.52     40.11 o
 -28  12  18      363.91      407.93     49.24 o
 -25  13  16      363.96      356.04     47.38 o
 -23   1   6      363.97      408.30     24.75 o
  11  15  17      364.11      415.28     34.98 o
 -15   3  26      364.28      375.41     28.61 o
  11  19   9      364.32      426.63     41.11 o
  23  13  11      364.37      316.73     42.00 o
 -17  11  16      364.70      430.43     32.19 o
 -27  11  22      364.71      319.16     48.98 o
  -4   2  31      365.07      376.18     30.31 o
  -5  23  12      365.13      421.10     51.99 o
 -30   6  17      365.18      376.13     49.11 o
 -15   7  37      365.96      313.50     58.39 o
  -6   2  39      366.30      259.03     45.26 o
   5  21   9      366.33      340.22     47.06 o
   5  11  35      366.34      377.58     51.58 o
  29   5  12      366.52      362.30     55.46 o
 -15   7  32      366.60      284.57     36.18 o
  -7   1  10      366.73      331.64     45.82 o
   8   2   4      366.75      443.19     31.88 o
  18   6  19      366.78      324.46     33.49 o
   8  12  13      366.86      373.72     29.78 o
  12   6   2      367.39      986.80     49.95 o
  11  15   2      367.52      365.13     30.31 o
  21   3   8      367.77      372.00     32.58 o
   1   1  30      367.91      374.19     26.22 o
  28   2  15      367.96      284.07     49.39 o
  -7  15   2      368.29      404.37     27.29 o
 -11  11  33      368.53      349.34     47.89 o
 -18  12  27      368.62      390.42     42.82 o
  12  20   0      368.63      365.47     51.19 o
 -27   3  14      368.70      375.82     36.66 o
  29  13   5      368.79      326.56     73.96 o
 -10   8   4      369.43      503.22     32.96 o
 -14  16  22      369.74      344.73     42.12 o
   4  20  11      369.84      473.19     41.05 o
 -19   3   8      370.23      412.07     28.83 o
  14   8  26      370.42      426.37     41.02 o
 -13   3  10      370.44      446.45     30.91 o
   2   6  35      370.64      324.55     39.69 o
 -15  11  11      370.74      366.09     29.97 o
  29   7  17      370.84      285.21     57.98 o
  11  17  13      370.87      351.84     34.35 o
  26   6  17      371.16      348.00     47.16 o
   2   4  39      371.28      378.96     46.06 o
  -9   5  13      371.29      433.56     32.32 o
  23  17   5      371.47      450.68     56.77 o
  10  14  25      371.50      433.10     53.23 o
   1  23  14      371.74      319.86     65.99 o
   1  19   7      371.79      361.93     33.56 o
  -9  15  25      371.83      386.36     37.21 o
 -23  15   5      371.91      398.07     48.57 o
 -12   4  35      371.93      419.11     42.63 o
   6  20  10      372.25      418.42     42.65 o
   3  17  25      372.72      382.22     48.41 o
  -3  23   4      372.81      341.42     50.52 o
 -24   4  11      372.86      393.60     30.44 o
  19   1   6      373.07      337.97     34.80 o
 -20  16   9      373.25      393.95     43.57 o
  20  12  11      373.28      371.13     41.82 o
 -17  11  31      373.94      358.11     45.43 o
  -6  16   5      373.99      364.24     26.42 o
  -8  22   7      374.13      327.68     50.14 o
   4   4  37      374.17      435.85     42.38 o
  -6   2  19      374.85      448.09     22.67 o
 -13  11  23      375.00      412.94     29.85 o
 -30   2  11      375.37      320.11     40.55 o
  -4  18  27      375.45      438.98     59.16 o
  -9  17  29      375.93      327.35     55.30 o
  22  16  10      376.16      329.45     55.49 o
   4  22   3      376.21      383.73     49.21 o
  10  20  14      376.25      417.73     50.69 o
   9   1  20      376.50      390.25     26.14 o
  18  10  30      376.51      436.93     59.83 o
   3  17  26      376.67      299.43     56.09 o
  14  20  12      376.76      413.56     52.86 o
 -16  14  20      377.07      397.20     34.58 o
 -30  10  11      377.23      423.20     52.65 o
  -1  19  17      377.59      272.37     38.33 o
  10   8  31      377.78      349.43     42.15 o
   2   4  41      377.82      225.20     52.52 o
   3   9  17      377.85      421.01     28.30 o
   9  19  16      378.56      434.49     44.87 o
   7   7  30      378.67      361.45     34.97 o
  24   2  24      378.98      353.62     65.41 o
 -13  19  12      379.17      328.27     43.68 o
 -21   5  28      379.23      386.34     38.71 o
 -25  15  16      379.52      332.47     52.79 o
  11   5  12      379.67      590.71     35.50 o
 -15   3  20      380.08      327.75     22.99 o
  21  11  12      380.12      408.96     41.04 o
 -16  18  18      380.12      473.03     46.63 o
   0   2  42      380.61      384.55     56.50 o
 -24   2   7      381.96      256.09     25.36 o
 -21   5  15      382.14      467.04     26.91 o
 -14  12  34      382.40      478.89     48.71 o
  22   2  15      382.46      423.78     31.55 o
  16  14  25      382.74      295.48     56.61 o
  10   6   2      382.85      499.03     44.70 o
  16  14   4      382.87      394.72     33.28 o
  22   4  20      382.88      355.84     54.70 o
 -32  10   1      383.37      324.86     74.98 o
  -3  11  35      384.65      335.71     46.16 o
 -23  17  13      384.68      397.82     56.86 o
  11  21   9      384.69      365.26     51.84 o
   0  14  31      384.76      364.60     48.54 o
  11   7   5      384.77      470.05     32.11 o
 -19   7  18      384.78      413.12     29.59 o
  13  21   7      384.80      381.56     53.61 o
   2   8   2      384.91      562.88     49.53 o
  -2  12  21      385.18      355.92     23.33 o
   9   3  38      385.30      250.92     59.76 o
 -21   5  34      385.35      493.49     53.50 o
  32   8   7      385.38      292.75     72.67 o
  10  16  19      385.52      404.29     39.66 o
  26  10   7      385.57      484.99     53.79 o
  15  11  21      385.59      413.97     36.52 o
 -22   2  13      385.75      387.07     29.16 o
 -19   7  10      385.94      442.48     27.16 o
  -4  14  18      386.05      396.76     26.83 o
   9   5  36      386.22      345.95     50.69 o
 -18  12   1      386.30      367.51     28.93 o
  31   7   4      386.63      448.91     54.09 o
  -8   2   3      386.91      494.03     31.38 o
 -18  16  14      387.04      318.69     42.51 o
 -21   7  32      387.14      419.72     53.99 o
 -23   1  12      387.21      369.31     27.27 o
 -20   2  24      387.29      450.56     32.48 o
  -7  19   8      387.42      416.15     36.24 o
   1  11  22      387.43      407.77     26.97 o
   4  16  12      387.51      442.48     29.12 o
  -3  19   5      387.52      366.83     35.96 o
 -10   6  36      387.73      408.86     37.45 o
  19   3   6      387.82      438.80     40.66 o
 -15  15   3      387.84      372.75     32.96 o
 -18  16   8      387.87      332.76     39.34 o
 -11  17  19      388.14      295.61     41.74 o
  20  14   8      388.58      485.68     42.92 o
 -25   7   8      388.72      352.09     32.58 o
 -25   5  30      388.93      366.42     50.17 o
  11   1  22      389.20      366.67     27.37 o
   4   2  27      389.31      363.59     27.50 o
 -17  19   1      389.32      292.81     47.07 o
   6   6  31      389.58      413.20     33.93 o
   8  12   4      389.77      469.03     30.61 o
  25   9   1      389.90      349.20     47.10 o
 -12  12   6      389.91      436.38     30.42 o
  18  14  24      390.09      489.79     56.12 o
  12  18  14      390.13      382.25     41.49 o
  12   2  33      390.16      383.44     48.19 o
  -8  18  26      390.53      396.19     50.36 o
  25   7  15      390.69      363.63     53.10 o
 -31   1   3      390.74      399.55     51.74 o
   3   5  38      390.80      491.43     48.61 o
 -22   4  12      390.89      488.93     28.82 o
 -28  14   9      391.61      401.53     55.50 o
 -21   7  12      391.90      393.53     28.69 o
 -12  14   9      391.92      421.00     28.84 o
  22   2  13      392.55      419.55     31.16 o
  21  11   5      392.63      372.31     35.86 o
 -11  11  35      392.76      482.71     47.50 o
  25   3   1      392.82      407.48     30.36 o
   3  17  29      393.36      348.34     57.48 o
  31   5  14      393.39      462.36     64.16 o
  30   6  11      393.51      434.00     59.31 o
  22   8  27      393.86      345.12     61.23 o
 -16   2  15      393.93      370.89     24.11 o
  23   5   3      394.01      442.32     32.21 o
 -35   1   7      394.07      383.89     59.82 o
  22  18   0      394.15      395.88     57.40 o
  30  12   0      394.33      388.10     71.46 o
   1  19   5      394.58      390.10     31.69 o
  25   7  21      394.66      503.23     57.63 o
  26  16   1      394.80      385.64     56.44 o
  12  18  18      394.82      473.45     43.36 o
 -20   2  36      394.96      442.63     54.62 o
  13  11  26      394.99      344.65     45.29 o
   5  21   0      395.06      450.89     42.58 o
 -11  23   6      395.12      420.67     61.86 o
  -5  15  29      395.20      312.92     48.61 o
 -27   3  24      395.23      406.92     43.29 o
   5   7  36      395.35      475.28     47.07 o
  -8   4  35      395.37      335.85     36.25 o
  29   3  18      395.56      248.75     50.23 o
  25   3  18      395.82      413.01     46.30 o
   3   7  38      396.01      363.17     49.54 o
 -17  13  13      396.17      347.59     33.23 o
 -24   8   8      396.24      401.48     32.15 o
 -10  18  12      396.25      423.08     33.69 o
  32   4   3      396.80      410.60     61.39 o
  24   8  15      396.92      340.30     43.63 o
 -11  19  10      397.10      343.66     36.53 o
  13   1  20      397.11      336.74     26.85 o
  -4  20   2      397.12      472.89     39.79 o
 -19   7  30      397.14      480.04     44.75 o
  -9  11   4      397.18      438.30     30.34 o
 -16  14  14      397.42      336.43     33.60 o
 -25   3  16      397.49      412.05     35.91 o
   6  16   9      397.75      430.12     29.70 o
 -11  21   4      397.93      304.19     92.17 o
  14  10  33      398.07      303.27     57.45 o
  28   8  19      398.23      345.68     56.11 o
  30   4  13      398.37      403.81     60.09 o
   2   8  29      398.52      401.13     28.58 o
  21   3   4      398.52      364.30     30.34 o
  14  10  27      398.53      319.25     45.24 o
  20   4  17      398.65      384.43     32.30 o
 -18   2  29      399.06      334.88     33.40 o
   5  21   1      399.23      437.38     43.41 o
   8  20   8      399.56      387.24     39.96 o
   0  18   6      399.61      412.08     29.79 o
  -7   1   8      399.91      416.98     37.69 o
  27   9  14      400.14      426.75     57.43 o
  12  16  20      400.26      415.17     41.77 o
  19   1  30      400.28      452.95     50.27 o
  12  22   9      400.58      278.55     50.65 o
 -29   3   6      400.64      478.78     50.84 o
  -2  16   1      400.65      411.84     29.30 o
  -6  16  26      400.69      395.49     43.99 o
  29   7  12      400.73      376.40     60.66 o
   2  20   4      401.00      439.21     47.17 o
  14  18   8      401.34      391.35     42.41 o
  10   2  11      401.42      378.74     49.27 o
  -2  20  14      401.47      391.03     41.81 o
   8   8  37      401.56      362.69     52.01 o
   6  20   4      402.31      435.95     39.63 o
 -11   9  15      402.54      454.59     30.73 o
 -19   1  10      402.91      412.94     30.20 o
  -4   4  29      402.99      435.00     27.79 o
 -28  10   1      403.02      382.87     54.08 o
 -17   5  26      403.06      443.57     28.57 o
   1   1  28      403.29      506.55     24.85 o
   6   2  39      403.32      512.88     54.78 o
 -10  20  19      403.39      426.35     47.21 o
  -4   2  38      403.45      397.94     41.35 o
 -16   8  28      403.84      498.42     39.91 o
   1  23   8      403.88      303.22     49.84 o
  15  17  12      403.98      417.84     40.52 o
  20  16   5      404.10      438.49     45.54 o
  26  10  16      404.19      424.79     61.15 o
 -23   9   9      404.27      497.94     31.83 o
 -25  11   5      404.36      412.49     40.68 o
 -13   3  34      404.45      367.60     37.79 o
  -4   2  23      404.48      421.87     26.28 o
   0   0  42      404.91      474.91    106.21 o
   1  17   5      404.92      376.94     28.00 o
 -10  14  27      405.06      418.49     39.58 o
 -13  19   7      405.32      402.88     48.06 o
 -31   3  10      405.64      394.64     54.47 o
  21  13  20      406.28      410.70     52.21 o
 -32   6   6      407.08      413.87     52.00 o
  15  19  13      407.16      420.76     47.79 o
   4  20  18      407.20      399.93     54.18 o
  -8  12  31      407.48      415.56     43.07 o
 -12  14  27      407.74      377.86     42.63 o
  13  11  30      408.00      447.39     48.57 o
 -21   7  30      408.12      415.94     53.29 o
  -5   5  26      408.21      376.15     23.15 o
 -18   2   7      408.38      469.16     27.26 o
  -9  19   5      408.69      432.71     36.32 o
  25   5  18      408.82      365.61     40.02 o
 -15  19  13      408.96      445.63     48.57 o
  29   9  11      409.50      400.91     60.42 o
 -26  10   2      410.10      405.36     42.67 o
   0  10  10      410.35      441.32     33.90 o
 -18   4  22      410.60      394.36     27.70 o
 -24   4  31      410.78      434.38     48.30 o
  25   1   4      411.21      393.14     32.49 o
  21   7  11      412.00      404.58     34.53 o
  -9   7  19      412.09      392.53     22.47 o
  31   5  11      412.28      439.87     67.49 o
 -26   2  21      412.28      386.47     34.60 o
   4  18  22      412.35      534.69     57.31 o
 -18  18  12      412.36      332.37     46.81 o
  28  10   2      412.80      450.82     52.69 o
 -12  14  30      413.22      439.33     48.62 o
  -9   7  28      413.39      404.56     28.13 o
  11   9  32      413.59      500.06     53.71 o
  11  19   3      413.87      425.78     41.19 o
  29   9   5      413.89      451.16     57.25 o
  27   7  16      414.05      314.61     55.92 o
   5   1  41      414.26      428.84     58.19 o
  23   7   0      414.34      473.42     35.71 o
 -35   3   2      414.39      414.40     64.52 o
   2  12   5      414.41      496.12     27.01 o
  12   6  29      414.43      440.75     39.48 o
 -15  11  17      415.20      512.75     28.46 o
   4  12   0      415.51      430.08     26.98 o
 -25   3   2      416.07      432.02     29.36 o
   5  15   0      416.56      410.52     26.08 o
  20   2   9      417.15      436.82     30.84 o
  31   3   3      417.40      483.59     48.99 o
  22   4  15      417.43      414.65     32.33 o
  17  17  19      417.63      327.16     50.20 o
   2   4  23      417.69      426.13     26.72 o
 -20   2   1      417.77      422.33     37.12 o
  19   1   8      417.91      450.96     42.33 o
 -16  16  24      417.97      416.03     52.90 o
 -22  12  23      418.10      463.50     43.02 o
   4  24   5      418.25      404.76     60.14 o
  -7  21   1      418.56      478.15     44.78 o
   5   1  29      419.22      425.00     34.31 o
  16  16   1      419.28      475.69     37.45 o
  21   3  23      419.82      439.74     44.79 o
 -15   5  37      420.03      373.77     49.72 o
 -23  11  11      420.36      380.56     36.48 o
   2  22  14      420.74      431.69     50.56 o
 -19  11  21      420.74      382.40     31.67 o
  -3   9  15      421.04      504.53     27.97 o
  -7   9   8      421.22      366.22     23.98 o
  -5  11  35      421.25      500.66     46.73 o
 -10   6   1      421.41      417.25     77.57 o
 -19  13  25      421.60      378.32     46.52 o
 -22  14  17      421.69      408.70     46.70 o
  -2   6  41      422.25      431.11     48.57 o
  26   8  22      422.28      453.56     72.15 o
   2  18  26      422.30      499.61     64.09 o
  -6   8  40      422.55      412.49     48.70 o
   9  13  27      423.15      409.45     49.90 o
  14   6  13      423.27      528.84     39.91 o
   1   3  31      423.38      417.13     27.64 o
  17  17   3      423.40      425.98     42.93 o
  20  16   0      423.52      485.79     39.95 o
   4  16   9      423.53      480.08     29.59 o
 -20  18   2      423.57      335.42     44.44 o
   7  15  24      423.85      414.24     45.15 o
 -18  18  18      424.14      420.62     49.60 o
  18  18   2      424.21      444.32     50.92 o
  16   2  23      424.39      493.92     31.79 o
   5  17  27      424.85      445.94     55.00 o
   7   7  39      425.38      429.61     58.71 o
  -7  11  25      425.80      438.99     29.19 o
 -21   3  20      425.81      361.90     26.60 o
 -21  15  13      426.18      359.25     48.31 o
  11   9  25      426.22      388.43     40.50 o
  -9  17   3      426.30      477.19     37.45 o
 -14  12  20      426.54      501.43     27.55 o
  -2  18  26      426.61      385.23     52.98 o
  26   4  16      426.66      457.09     43.88 o
   7   1  26      426.78      423.82     26.46 o
 -17  19   3      427.10      469.99     47.02 o
   8   4  37      427.17      436.00     54.78 o
   2  16  17      427.21      443.04     29.95 o
   8   4  17      427.26      512.88     32.54 o
  24   6   1      427.37      446.87     37.62 o
  20  18   4      427.58      461.61     54.19 o
  27  15   5      427.78      355.53     53.48 o
 -14  18  24      427.89      477.40     66.36 o
 -16  12  31      427.99      492.81     48.78 o
  21  11  25      428.09      402.10     62.15 o
 -29  11  15      428.27      360.41     50.12 o
 -31   5   2      428.43      464.83     47.39 o
  16  16  21      429.07      393.20     55.64 o
 -19   9  24      429.17      461.83     35.64 o
   7   3  10      429.21      450.09     43.29 o
 -27   1  19      429.24      478.68     40.62 o
  14  18   2      429.58      508.32     43.32 o
 -17  19   9      429.61      413.71     51.49 o
  28   2   1      429.75      432.75     41.11 o
  -2  12  27      429.98      433.56     32.85 o
  28   8   3      430.27      567.40     49.90 o
  23  17   0      430.29      395.40     55.34 o
  19   7  28      430.44      393.33     51.53 o
  -7  17   1      430.57      488.01     28.36 o
 -23  17   7      430.87      341.99     54.64 o
  10  18   8      430.98      411.56     35.61 o
  14   6  32      430.99      440.65     56.26 o
 -24   2  17      430.99      411.60     30.65 o
  19  11  14      431.17      425.31     34.92 o
  -8   4  25      431.97      406.69     23.30 o
  24   4  12      432.01      393.06     40.12 o
  -7  13  28      432.04      414.84     40.13 o
 -34   2  14      432.39      531.05     75.70 o
 -15   9  14      432.72      393.97     29.70 o
  12  16   8      432.90      450.20     35.54 o
  -2  20   8      432.99      408.28     37.26 o
  20  18   5      433.01      517.84     54.91 o
   3  19  19      433.14      444.54     44.33 o
   2  18  10      433.40      423.71     32.49 o
 -14   2   5      434.32      501.00     41.83 o
 -12  10  18      434.43      452.49     26.41 o
 -27   3   2      434.49      449.06     34.90 o
 -12   4  25      434.50      427.71     25.69 o
  -9  15  10      434.76      446.06     27.26 o
  21   7   6      434.91      340.30     30.25 o
  20   6  17      434.94      441.54     32.48 o
 -20  12  29      434.96      467.31     54.63 o
 -12   4  27      435.02      428.29     28.06 o
  27   9  16      435.04      518.89     60.78 o
  12  22   5      435.29      351.32     49.57 o
   3   5  36      435.45      433.30     42.33 o
   7  15   3      436.05      497.73     30.74 o
   0  20   7      436.12      369.51     45.60 o
  -8  16  19      436.16      422.87     31.38 o
 -11   7  38      436.17      501.11     46.97 o
  21   3  12      436.39      449.54     28.30 o
 -29  11   4      436.43      347.17     55.75 o
  17   3  22      436.56      418.11     28.58 o
  18  16  14      436.63      429.63     46.78 o
 -15  13  26      437.04      421.35     48.56 o
 -33   7   6      437.08      470.84     57.68 o
 -33   5  12      437.15      359.03     63.22 o
  -1  21  16      437.30      480.76     51.19 o
  13  17  19      437.38      385.72     43.19 o
 -29   1  10      437.44      484.47     39.12 o
 -29   5  14      437.66      407.72     44.46 o
  -8   8  13      437.78      537.02     28.28 o
  13   1  12      437.86      463.42     42.95 o
  30  12   5      438.42      561.81     70.06 o
 -20  18   6      438.65      479.29     53.30 o
 -34   2   8      438.72      539.43     59.34 o
 -30  12   4      438.79      379.03     57.42 o
   0   8  31      438.87      414.07     33.32 o
 -26   0  16      438.90      456.85     49.10 o
  14  18  10      439.06      506.92     45.79 o
 -29  11   7      439.11      430.35     59.53 o
 -12  18   6      439.31      442.76     39.38 o
   9   9  19      439.51      460.40     28.82 o
  -1  19   5      439.77      433.30     32.88 o
  26   6  16      439.99      375.56     49.66 o
  11   9   2      440.04      410.86     36.92 o
  15   5  10      440.04      471.28     35.50 o
 -32  10   8      440.37      358.54     62.28 o
  17   1  20      440.52      429.46     27.93 o
  18   4  19      440.54      375.24     33.65 o
  27  11  16      440.56      351.77     55.66 o
  -4   4  31      440.78      479.89     28.68 o
  -6   6  40      441.14      469.10     44.77 o
  -7   3  10      441.28      478.54     47.45 o
  16  16  13      441.60      415.66     45.35 o
 -27  15   1      441.89      397.49     61.82 o
 -17   3  16      442.06      433.81     28.32 o
 -14   4  29      442.19      393.66     32.15 o
 -32   4  13      442.21      416.45     48.14 o
   0  22   1      442.33      528.34     43.45 o
  11  17   7      442.39      426.91     36.38 o
  18  16  22      442.48      427.42     74.28 o
   0   8  39      442.60      415.60     48.91 o
   7   7  24      442.68      413.03     28.52 o
   0  16  13      442.93      475.84     30.76 o
 -10  12  10      443.00      451.84     23.87 o
  -9  13  28      443.03      496.44     38.93 o
   5   9  23      443.14      460.66     27.58 o
 -22   4  27      443.26      423.21     45.51 o
 -17  15  27      444.25      386.35     52.30 o
   7  13  24      444.53      477.40     39.71 o
   7   3  30      444.55      415.85     32.20 o
  18  20   7      444.81      432.42     52.72 o
  11   3  31      445.17      361.60     54.56 o
 -27   3   4      445.24      558.76     39.53 o
  24  16   9      445.27      409.80     53.46 o
  28   2   9      446.19      470.41     42.52 o
  14  16   2      446.26      467.53     33.60 o
   0  14  30      446.69      496.34     45.89 o
 -12  16  24      446.93      538.44     49.29 o
   9  17  25      447.04      344.92     51.66 o
  -3  17  27      447.09      492.82     51.71 o
  -5  19  15      447.17      435.18     42.74 o
 -23   3  30      447.17      412.26     47.56 o
 -19  17  16      447.31      528.46     62.36 o
 -24  14  16      447.35      466.15     52.41 o
  27   5  18      447.59      388.37     53.47 o
  17   1  28      447.68      524.81     49.68 o
  -4  12  35      447.88      396.32     45.88 o
   3   3  26      448.12      432.61     27.02 o
   3  15  14      448.38      466.36     25.88 o
  28   2  16      448.52      304.87     55.37 o
 -28   8   7      448.64      465.12     42.09 o
  14  18  16      448.91      467.16     43.36 o
  -5  13  14      449.24      493.81     26.27 o
  -2  18   4      449.40      427.95     29.66 o
   8  20  16      449.72      435.57     51.43 o
  11   1   6      450.21      516.90     52.66 o
 -20   4  15      450.22      439.61     25.63 o
  17   1   6      450.39      510.07     38.95 o
 -18  10  25      450.52      442.41     33.94 o
  14  18   3      450.74      494.31     41.59 o
 -25  15  14      451.08      380.13     51.74 o
  -1  19  11      451.16      504.84     37.88 o
  -9  17  28      451.22      490.16     50.59 o
   0  16  31      451.24      298.64     65.22 o
 -19  13  19      451.44      450.59     34.19 o
  29   7  18      451.64      508.43     57.38 o
  15  15  23      451.76      382.08     55.94 o
  26   6   7      452.05      440.32     41.39 o
 -14  16  11      452.14      478.98     41.36 o
 -15   7   5      452.37      601.43     30.32 o
 -23  17   8      452.58      398.24     52.63 o
  -1   3  14      452.63      697.61     48.65 o
  -8  14  30      452.94      415.66     46.89 o
 -32   6  15      452.95      419.61     49.81 o
   8  18  22      453.06      467.80     59.39 o
  -2  16  10      453.07      469.31     27.40 o
 -11  17  12      453.44      400.06     33.98 o
   9  15  10      453.46      506.89     27.22 o
  29   5  10      454.07      423.41     54.57 o
 -16   2   9      454.08      546.39     31.88 o
 -26  14   5      454.31      499.36     50.50 o
  24   2  19      454.43      452.77     40.32 o
  20  14  11      454.61      529.54     46.37 o
 -11   7  33      454.80      429.60     35.23 o
  13  19  14      454.98      417.20     60.36 o
   8  12  31      454.99      415.10     51.15 o
  16  20   2      455.44      420.49     49.45 o
   2   2  14      455.58      734.98     40.30 o
 -11  19  12      456.14      493.24     37.38 o
  33   7   2      456.32      329.23     67.89 o
 -26   4  29      456.75      410.23     46.36 o
   8   4  13      456.87      471.47     47.26 o
 -21  13  18      458.16      477.11     37.86 o
  22   4  23      458.27      424.52     51.06 o
 -15  11  23      458.45      446.09     29.96 o
  -2   4  30      458.62      515.02     27.76 o
  26   6  23      458.80      496.27     64.69 o
 -27   3  19      458.86      484.37     41.08 o
  -9  13  30      459.07      453.79     44.30 o
  -4  20  21      459.20      395.43     53.15 o
  -6  18  18      459.61      409.42     36.12 o
   8  14   7      459.71      422.96     29.77 o
 -10  12  25      459.73      521.66     34.62 o
  -9   3  20      459.76      483.44     23.30 o
 -27   5  24      459.81      442.37     42.28 o
  -5   5  20      459.87      479.40     26.10 o
 -21   1   6      459.90      521.94     31.49 o
  23   5  14      459.96      448.70     33.49 o
  -3  13  21      459.97      441.51     28.51 o
   3   5  26      460.30      354.28     23.03 o
  -8  20  13      460.30      490.40     47.75 o
  30  10   2      460.67      485.81     64.44 o
 -10  12  24      460.68      417.42     33.69 o
  17  11  21      460.71      409.26     46.43 o
 -13  19   5      460.76      520.68     47.10 o
 -26  12   8      460.77      448.10     44.55 o
 -14   8  37      460.93      383.48     54.72 o
  19   3  26      460.98      373.25     49.91 o
  19   7  14      461.20      417.72     34.50 o
  20   6   5      461.80      442.60     29.24 o
   1  19   3      462.16      474.99     38.59 o
  -7   7  28      462.16      412.59     26.72 o
  -7   1  26      462.82      404.08     24.63 o
  -4  12  29      463.38      460.21     37.55 o
  17   5  22      463.62      432.18     34.40 o
 -24  14  18      463.95      535.83     52.56 o
   3   3  34      464.82      405.14     40.52 o
 -17  21   1      465.00      541.43     56.62 o
 -29  11   6      465.08      427.59     58.06 o
  -1  19  22      465.15      355.93     46.14 o
   9  17  10      465.37      520.71     35.11 o
  12   6  37      465.47      456.62     67.72 o
 -23  15   7      465.59      475.13     51.76 o
   8  10   1      466.38      625.97     30.59 o
  -9  15  28      466.39      517.04     45.25 o
  28   6  13      466.39      458.23     54.47 o
 -22   2  26      466.52      488.94     41.13 o
  23   5   4      466.53      495.64     32.15 o
 -17  17  17      466.58      354.19     43.63 o
  -8  18   8      466.67      497.44     36.91 o
 -18  12  25      467.02      498.55     42.31 o
  26   6  11      467.09      398.01     43.57 o
  28   4   9      467.20      474.99     44.17 o
  -5   1  34      467.33      567.41     36.85 o
   1   1  31      467.38      519.39     28.96 o
  17   7   1      467.60      457.15     40.48 o
  -7   1  28      467.61      439.01     25.82 o
 -21  11  29      467.72      473.04     50.68 o
 -32  10   3      468.16      412.72     66.76 o
   6   2  23      468.36      440.27     26.87 o
  24   6   6      468.47      512.48     42.02 o
   9   7  36      468.51      420.32     54.41 o
 -14   0  20      468.51      575.47     37.72 o
  17  11  30      468.69      345.56     57.68 o
 -15   9  34      468.72      415.35     49.14 o
   0   4  41      468.92      444.81     52.16 o
  31   1  17      468.98      530.15     60.38 o
   8  10  33      469.06      393.53     48.70 o
   5  15  23      469.21      519.98     43.32 o
 -16  10  14      469.67      451.18     26.71 o
 -16  12  28      470.08      479.59     47.12 o
   1  19  23      470.56      528.05     63.07 o
 -30  10   4      470.75      462.72     54.92 o
   2  20  17      470.91      518.99     49.18 o
 -15  13  31      471.86      473.08     48.56 o
  26   6   5      472.56      471.82     40.48 o
 -11   1   6      472.56      466.42     31.40 o
  30   8   6      472.84      411.26     64.15 o
   6  18  24      472.85      475.20     58.08 o
   8  20  14      472.94      440.96     45.61 o
  25   1  10      473.23      465.02     35.65 o
 -24   6  15      473.33      442.59     36.13 o
   0  14  13      473.40      436.92     24.03 o
 -11  11  27      473.47      512.00     35.17 o
  13  15  26      473.63      426.32     63.24 o
  11  17  17      473.69      388.26     38.02 o
   4   2   0      473.74      677.67     34.10 o
 -10  18  22      474.29      524.38     45.83 o
  11  23   0      474.33      365.95     74.62 o
 -25   3   5      475.03      515.31     32.81 o
  30  10   5      475.41      468.58     57.22 o
  11  21  16      475.43      463.72     64.45 o
  -7  19   5      475.51      580.81     37.23 o
  30   8   9      475.57      439.83     62.02 o
 -19  15  19      476.23      398.58     41.00 o
  28  10  10      476.25      407.43     68.76 o
  17   7  27      476.31      494.78     48.36 o
   6  10  32      476.43      466.47     44.99 o
 -25   5  20      476.53      419.80     35.97 o
   5  17  26      476.54      572.68     52.79 o
  -5  11  37      476.61      457.54     51.49 o
  28  12   4      477.08      484.78     64.85 o
  15  13  27      477.12      556.41     65.53 o
 -12  16   9      477.13      554.88     37.84 o
  25  11   1      477.19      485.82     55.21 o
  27   1  13      478.15      485.74     44.39 o
  -3  17  15      478.39      488.34     31.96 o
 -24  16  16      478.81      429.48     57.07 o
  11   3  18      479.15      539.75     30.13 o
  -6   4  14      479.39      540.72     57.31 o
  -7  17  29      479.41      420.61     56.51 o
 -18  10  33      479.64      497.94     47.26 o
  -2   6  13      479.78      511.13     57.52 o
 -21   9  12      480.02      483.17     32.04 o
  11   7  20      480.31      419.82     28.31 o
   3  17  15      480.32      472.64     33.70 o
 -17  19  14      480.62      392.65     48.02 o
  14   4  21      480.96      443.06     27.48 o
  -5   1  10      481.06      484.47     40.96 o
 -17  17   9      481.07      551.75     41.11 o
   3   5  34      481.19      458.91     39.25 o
  -8  18   4      481.29      414.76     35.07 o
  14   6   9      481.30      495.88     32.88 o
  -5   3  22      481.47      483.17     27.77 o
 -13   9   3      481.56      547.11     31.90 o
   4  14  28      481.67      491.99     41.74 o
 -15   3   4      481.76      660.64     34.45 o
 -24   2   9      481.83      522.54     27.93 o
  28   6  16      481.92      455.73     53.10 o
  26   6  22      481.93      519.68     65.14 o
  21  11  23      482.37      455.42     58.59 o
 -23   1  24      482.57      479.25     40.69 o
  13  19   9      482.75      523.53     45.56 o
 -24  10  23      482.78      467.65     48.80 o
  -1   5  34      482.79      437.83     34.33 o
 -24   6  20      482.81      552.78     41.92 o
  25   7  24      482.95      443.03     64.79 o
 -17   3   4      483.22      527.92     35.55 o
  -3  19  13      483.29      496.85     37.12 o
   5  17  25      483.66      442.96     50.65 o
   1   9  14      483.67      633.48     30.14 o
  -8   4  33      483.73      466.09     32.28 o
 -29   3   2      484.39      492.75     44.86 o
 -13  15  27      484.44      504.51     45.80 o
 -13  11  30      484.57      440.45     38.50 o
 -20   8  18      484.60      539.35     30.85 o
 -12  16   3      484.94      464.32     30.19 o
   7   5   4      485.04      621.73     79.46 o
  27  13   8      485.10      465.00     58.04 o
   4  20  21      485.11      513.27     50.01 o
  22  12   3      486.08      498.15     38.49 o
 -15   5  28      486.20      379.74     31.07 o
  28   8   8      486.41      469.31     57.84 o
 -25  11  17      486.61      462.33     46.65 o
  20   0   2      486.83      605.40     70.42 o
  22  10  23      487.00      554.53     61.25 o
 -30  12  11      487.09      438.90     57.21 o
  28   4   8      487.13      445.70     42.65 o
 -29   5   2      487.22      400.23     41.20 o
 -29  11   9      487.24      409.87     50.65 o
  -7  21  20      487.66      496.52     63.89 o
  13   1  30      487.79      505.30     43.05 o
  -3  13  24      488.80      470.50     38.74 o
  -4  10  26      488.82      508.70     31.16 o
  14   4  35      489.28      513.86     62.39 o
 -30   6  19      489.45      437.50     48.25 o
  -9   9  16      489.57      517.99     28.05 o
   5   7  30      489.93      418.83     31.27 o
 -22  10  18      490.13      481.82     35.02 o
  29  13   6      490.16      493.66     67.57 o
 -18  14  24      490.42      498.79     45.74 o
  19  15  20      490.44      542.42     46.66 o
  -3   5  38      490.48      404.56     42.08 o
  12   6  20      490.76      552.76     28.89 o
  19   5  14      490.78      487.07     33.08 o
 -11  11  18      490.93      525.20     27.06 o
  19  15  22      491.09      608.62     61.71 o
 -27   3   7      491.09      518.87     39.19 o
 -12  12  18      491.11      442.28     28.25 o
  24  12   9      491.18      487.64     52.08 o
  -3  19  12      491.28      472.11     37.13 o
   1   5  38      491.50      460.03     50.56 o
  14   4   9      491.68      455.88     34.01 o
  -3  15  24      491.77      463.02     40.96 o
 -15   3  28      491.97      517.10     31.98 o
  22  12  15      492.03      438.34     43.51 o
  14   6  35      492.29      482.63     70.28 o
  -1   5  40      492.31      516.69     46.12 o
  19  17   5      492.52      475.69     50.15 o
  13  15  20      492.57      555.10     38.56 o
  -4  16  20      492.72      500.12     31.99 o
   6   2  38      492.73      583.27     54.89 o
 -20  20   3      492.92      589.75     61.19 o
 -24  12   6      493.12      493.44     42.40 o
   5   9  32      493.24      508.87     45.03 o
 -14  18   2      493.41      491.55     35.70 o
  -4   4  39      493.65      495.78     42.68 o
  23  13  15      494.03      351.98     49.98 o
  28   6   8      494.16      489.42     49.92 o
  -9   7  13      494.77      620.23     27.74 o
   9   3  39      495.31      501.67     70.74 o
  14  14  21      495.35      519.04     41.22 o
  17  13   4      495.36      490.99     32.12 o
 -25   5  11      495.37      502.27     35.34 o
 -25   5  22      495.86      523.84     39.78 o
  19   5  28      495.87      474.54     53.84 o
  17  17   9      496.08      578.41     45.78 o
 -25   7  16      496.27      471.14     37.31 o
 -17   3  26      497.32      502.78     30.01 o
 -17  17  21      497.88      512.70     69.54 o
  25  11  10      497.90      499.13     59.89 o
  10  12  25      497.93      583.89     50.64 o
 -27   5   7      498.38      540.59     37.71 o
 -23   5  17      498.54      518.30     30.64 o
  31   5  15      498.82      550.42     68.60 o
 -22  10  12      499.11      479.62     33.40 o
 -13  19  18      499.34      479.05     52.70 o
  -2   6  36      499.47      562.94     41.73 o
  -5   3  36      499.50      457.15     33.91 o
 -23  15   8      499.53      470.54     50.18 o
  21   7  29      500.10      495.85     66.01 o
 -27   5  12      500.24      450.56     42.30 o
 -34   4   3      500.24      542.24     59.17 o
  -2  12   7      500.43      719.07     29.01 o
   0  12  16      500.86      467.66     22.78 o
   1  19  16      500.86      508.54     40.58 o
   2  12  14      501.50      503.59     24.71 o
  11   3  28      501.73      457.48     36.85 o
  -4  14  21      501.74      577.43     29.12 o
  10  18  11      501.95      544.06     41.04 o
 -24  14  12      501.99      491.99     47.80 o
 -11   3  12      502.45      385.43     51.31 o
 -10   4  25      502.72      463.02     23.86 o
  20  18   3      502.74      518.49     68.51 o
  -8  10  34      503.15      422.98     42.51 o
  -7   1   6      503.64      516.21     28.68 o
   3   5   2      503.68      579.53     37.09 o
  17   1  14      504.27      511.54     34.03 o
  -6   6  35      504.37      515.53     33.81 o
  -6  18  26      504.38      500.56     53.45 o
  -9   3  40      504.55      605.87     54.05 o
  20   6  23      504.65      415.90     58.84 o
  20   4  25      505.09      418.90     55.32 o
  15   9  15      505.25      571.03     27.28 o
 -25   1   2      505.28      471.70     32.67 o
 -10   4  29      505.30      508.87     27.24 o
 -25   9  14      505.40      509.81     41.41 o
  31   9   4      505.60      376.23     57.92 o
 -21  13  24      505.82      507.85     49.06 o
   1  21   2      506.12      529.60     43.26 o
  14   4   6      506.13      505.61     35.52 o
  -8  16  14      506.40      514.17     30.03 o
 -22  14  24      506.68      518.69     48.46 o
   8   4  33      506.80      456.60     38.37 o
  -6  18  10      507.21      486.43     38.52 o
 -18   4  37      507.63      580.95     51.04 o
 -23  13  14      507.66      519.84     46.42 o
  -2   8  24      508.00      526.97     25.60 o
   9  19   5      508.08      431.77     37.65 o
  19  19   5      508.26      476.90     54.54 o
   7   3  27      508.35      620.62     29.62 o
 -25   1   6      508.35      529.59     29.18 o
 -22  18   2      508.61      470.90     50.98 o
 -14   4  32      508.71      540.41     35.10 o
 -21   3   8      508.73      583.64     28.84 o
 -14  22   5      509.02      438.02     61.24 o
 -12   6   3      509.05      470.50     59.66 o
 -22  12  21      509.33      527.09     42.06 o
  -3  13  36      509.34      507.69     47.06 o
  13   9  29      510.24      504.40     48.99 o
  18  18  14      510.58      420.76     60.03 o
   5  13  32      510.66      518.13     65.29 o
 -23   3  28      510.75      501.46     43.41 o
 -18  18   4      510.98      453.67     47.05 o
   4  18   8      511.49      552.49     31.68 o
 -15  13   2      511.96      482.41     30.59 o
   5   7   6      511.97      550.64     49.49 o
  15  21   4      512.14      443.31     65.50 o
   4  22   9      512.29      568.05     56.64 o
  17   5  13      512.36      458.12     34.60 o
 -21   3  24      512.48      616.46     36.03 o
   6  18   0      512.53      521.80     33.95 o
  13  13  31      512.78      469.18     64.23 o
  29   7   6      512.90      509.22     53.39 o
   3  19   7      513.20      493.05     35.16 o
 -24  12  19      513.90      447.92     42.71 o
 -10   4  35      514.14      481.73     44.28 o
   7  21  16      514.44      472.17     49.59 o
 -27  13   9      514.44      532.87     56.20 o
 -28   6   3      514.45      544.84     38.62 o
  -8  12  28      514.57      528.18     34.52 o
  12  16  11      514.63      518.81     34.67 o
  -9   9  34      514.79      513.67     42.97 o
  24  14   9      515.05      559.60     51.70 o
   4   4  32      515.22      512.42     35.67 o
  -8  20  10      515.38      512.98     44.80 o
 -26  16   5      515.43      390.71     52.04 o
   0  16  10      515.98      498.00     28.96 o
 -25   5  14      516.93      492.84     36.01 o
  23  11   0      517.18      551.42     42.97 o
 -27   7  19      517.59      563.78     44.95 o
  -5  15   9      517.84      484.35     25.66 o
   5   9   6      517.88      503.98     58.71 o
  17   9  30      518.02      508.92     56.40 o
  23  11   6      518.09      478.33     39.24 o
  20  16   4      519.31      454.88     47.04 o
  -9  19  24      519.77      514.17     70.42 o
  25  11   9      519.80      458.86     58.13 o
  26   4   3      519.97      493.64     34.53 o
 -25  11  11      520.42      520.89     41.22 o
  29   7   8      520.67      543.89     55.38 o
  16  18   8      520.88      503.39     52.29 o
  -8   4  28      521.26      560.43     26.13 o
   1   1  22      521.37      561.97     28.05 o
 -23  11   3      521.67      540.50     36.51 o
  28   6   7      521.73      544.64     50.52 o
  20   2   5      521.82      551.37     35.37 o
 -25   3   6      521.91      473.43     30.38 o
 -28  10  13      521.91      463.66     49.37 o
 -33   5   6      522.13      630.49     60.81 o
 -31   1  23      522.19      568.78     64.99 o
   7  15  29      522.29      571.55     57.10 o
 -26  16   4      522.36      571.70     57.74 o
  -9   9   2      522.71      848.28     33.14 o
  12  22   3      523.32      691.61     55.17 o
 -18   4  35      523.57      496.11     44.11 o
  20  12   5      523.77      526.23     39.79 o
 -34   4  11      524.35      611.80     64.96 o
  11   7   8      524.49      593.14     36.10 o
  -3  15  21      524.58      544.56     30.56 o
   0  20   0      524.90      551.97     55.68 o
  13  13  18      524.92      507.07     32.05 o
   8  10  19      525.12      497.45     27.63 o
 -23   9  30      525.34      530.99     59.97 o
  23  15   9      525.37      551.09     52.51 o
 -20  14  26      525.91      504.07     46.66 o
  -5  21   6      526.03      491.25     38.91 o
 -24   0   8      526.07      481.62     38.10 o
 -13  13  20      526.21      516.26     30.88 o
   8  20  10      526.34      521.28     43.57 o
 -13  15   3      526.65      530.05     28.63 o
   9  15  19      526.70      497.14     36.48 o
 -27   7  16      526.88      554.62     45.88 o
   6  22   9      526.97      630.10     55.67 o
 -15   5  16      527.01      590.85     27.70 o
  -1  17  29      527.19      431.98     64.78 o
 -23   3  12      527.47      597.76     30.94 o
 -13  19  14      527.79      449.76     48.16 o
 -12  16  27      528.05      393.35     52.34 o
 -11   1  22      528.39      472.86     26.94 o
  -1   5  28      528.61      494.74     25.47 o
  -2   4  37      528.71      483.71     40.85 o
  -9   5  40      528.87      557.77     50.49 o
  28  10   8      528.87      499.83     58.47 o
  16  18  10      529.03      545.91     45.14 o
 -15  17   5      529.44      560.71     38.45 o
  13   5  26      529.79      378.25     35.59 o
 -28  10  22      530.01      567.68     62.50 o
 -25  17   1      530.21      534.15     61.47 o
  23   5  12      530.26      577.48     34.96 o
  25   1   2      530.43      524.15     29.58 o
  -9  15   4      530.75      560.56     27.93 o
  27  15   4      530.78      508.51     53.71 o
 -10   2  35      531.08      530.84     42.55 o
 -14  16  14      531.21      527.19     45.96 o
  13   5  23      531.23      530.90     29.67 o
   0  24   5      531.36      502.80     56.88 o
 -11  15  18      531.39      531.81     32.66 o
 -11  13  12      531.44      588.01     25.74 o
 -34   6   3      531.74      532.43     62.81 o
  16  20  10      531.76      614.67     53.25 o
 -25  13  19      531.76      577.61     47.79 o
  -8  22   5      531.78      624.59     57.93 o
  -5  19   5      531.87      513.82     37.09 o
  25  15   5      532.29      471.04     52.86 o
   5   5  26      532.35      540.22     26.10 o
  -7  15  27      532.55      575.43     43.58 o
   5   1   2      532.93      667.11     36.21 o
   9  17   2      533.19      461.02     35.29 o
  15   7  33      533.35      437.96     64.01 o
  18   2  21      533.45      489.82     31.93 o
  32   6  11      533.50      492.89     67.11 o
   0   4  16      533.54      578.02     43.32 o
 -24  14  19      533.60      490.15     50.84 o
   1  19   1      534.13      528.12     35.28 o
 -18  16  10      534.21      522.69     40.25 o
  24   8   9      534.38      463.53     37.74 o
  -6  20   3      534.80      585.53     40.93 o
  30   2   5      534.99      605.60     55.55 o
   0  20   1      535.63      472.72     49.42 o
 -18   6  31      535.80      554.85     43.83 o
   9  17  19      536.29      585.35     43.42 o
  10  10  23      536.60      516.60     35.91 o
 -26   2   2      536.67      562.88     34.01 o
 -32   8   9      537.74      483.93     54.31 o
 -15   5  17      537.76      590.00     28.20 o
   8  18  16      537.96      546.91     51.54 o
   5  17   3      538.43      558.68     30.61 o
 -24   8  17      538.48      568.60     39.67 o
 -28   6   7      539.04      599.59     54.29 o
 -14  22   9      539.15      607.04     64.50 o
  26   6   9      539.21      475.57     45.93 o
   2  12  31      539.50      500.15     37.39 o
 -16   6  15      539.93      674.44     36.00 o
 -19   3  27      540.16      572.99     34.49 o
  -8  18  13      540.54      493.78     35.27 o
 -13  15  26      541.04      518.32     42.33 o
 -13  19  19      541.10      487.57     47.73 o
  15  21   0      541.12      462.43     54.02 o
 -19   9  27      541.22      589.77     44.36 o
   8  18  14      541.24      448.21     39.98 o
  21  17   7      541.42      513.91     51.25 o
  -9   5  38      541.45      495.97     41.15 o
 -33   7   4      541.58      465.81     59.90 o
 -11   5  34      541.72      525.74     33.94 o
 -10  16   6      542.27      570.00     32.65 o
  19   1  19      542.30      555.81     35.51 o
 -29  13   9      542.37      432.17     55.90 o
 -15  15  17      542.63      620.75     38.07 o
  13  17   6      542.75      598.40     41.46 o
 -20  16  22      542.79      574.21     50.26 o
 -16  18  16      542.83      594.50     51.60 o
 -27  13  17      543.17      654.02     51.14 o
  27   3   2      543.58      561.43     33.61 o
   0  18  20      543.69      549.64     38.47 o
 -30   4   7      543.73      386.01     55.69 o
  29  11   2      544.09      507.70     60.88 o
  18   4  22      544.14      622.06     42.04 o
 -26   6  23      544.30      532.14     41.35 o
 -11  17  13      544.43      587.39     37.69 o
   7  15  27      544.47      535.48     51.08 o
 -11  19   5      544.51      525.00     47.95 o
 -16   6   5      544.55      556.72     29.89 o
 -10   8  24      544.89      587.16     25.74 o
  10   2   3      545.50      518.16     39.56 o
   9  11  16      545.53      586.22     29.25 o
 -26   2  10      545.56      596.89     32.35 o
  21   5  28      545.66      511.59     56.32 o
  16   2  13      546.04      522.08     33.71 o
  -6  10   8      546.05      593.59     27.62 o
  -8   8  34      546.14      555.10     40.28 o
  18  14   2      546.29      624.17     36.04 o
 -35   3   5      546.63      556.14     63.34 o
  13   7  24      546.72      542.50     34.47 o
   8  18  25      547.76      570.81     67.73 o
  21  13  12      547.77      490.10     43.32 o
   0   4  33      547.84      554.71     30.19 o
  -4  20  17      548.25      505.65     42.86 o
 -12  18   9      548.78      538.94     39.27 o
  13  15  23      549.18      598.19     50.35 o
   9  21   2      549.41      550.85     44.63 o
 -16   4  27      549.49      585.50     31.33 o
  11  17  23      549.89      516.16     55.69 o
   0  16  32      551.34      574.19     62.78 o
  15   7  21      551.68      706.13     33.75 o
  23  13   9      552.27      591.40     57.86 o
  17   1  12      552.38      578.04     33.21 o
 -31   5  15      552.40      506.57     50.55 o
  21  11  24      552.60      517.14     57.17 o
  16   4  15      552.74      525.94     35.88 o
   6   4  38      552.80      566.15     52.17 o
  -4  18  12      553.05      594.40     39.27 o
  21   5  24      553.21      482.10     53.45 o
 -27   9  22      553.47      580.90     52.28 o
  -8  18  10      553.63      571.34     35.48 o
 -11  11  21      553.69      527.05     28.25 o
  13   9  26      554.03      549.63     43.32 o
 -18  14  25      554.03      594.83     46.93 o
  -7  19   3      554.15      544.76     50.01 o
 -18  12  31      554.17      609.43     52.17 o
   2   4  11      554.26      501.18     43.33 o
  21  17  14      554.70      508.75     51.00 o
  21  15  19      554.93      543.67     51.82 o
  -1   3   6      554.97      652.92     36.36 o
  33   7   6      555.45      574.41     71.29 o
  11   3  36      555.59      526.22     82.02 o
  -7  19  14      556.34      632.55     45.81 o
 -30   6   9      556.65      598.70     54.99 o
  16  12  25      556.83      527.79     48.18 o
  28   8  13      556.94      544.81     63.90 o
   9  19   3      557.75      578.18     39.52 o
  -7  15   5      558.49      597.48     26.70 o
  13   3  34      559.37      458.00     64.21 o
 -18   2  36      559.37      543.07     46.00 o
   9  17   9      559.70      567.34     35.64 o
 -27  11   7      559.81      568.66     46.57 o
 -22   4   9      559.89      567.59     28.07 o
  15   3   0      560.17      643.37     48.92 o
   9   5  28      560.19      497.10     31.88 o
 -24  12  23      560.27      571.77     47.17 o
  11   3  12      560.32      672.52     45.88 o
  17  19  11      560.41      475.21     53.90 o
  12   6  14      560.73      603.96     31.21 o
 -20  16   6      560.84      449.16     46.52 o
 -24   4  14      561.06      612.07     33.43 o
  10  20  11      561.63      538.14     46.64 o
  10  16  28      561.82      597.05     53.53 o
 -23   5  12      561.94      576.68     32.36 o
  20   8  28      562.12      639.12     55.55 o
  12  10  34      562.27      553.36     60.66 o
 -14   4  13      562.38      598.31     27.13 o
 -26  14  17      562.75      551.50     46.50 o
 -22  10   5      562.89      575.26     34.06 o
 -17  21   4      563.13      524.07     63.09 o
  29  13   2      563.19      504.77     68.40 o
   9   9  25      563.39      515.69     32.61 o
  26   4  15      563.60      500.98     43.60 o
  26  12   1      563.70      527.79     58.21 o
   0   2  25      563.94      570.75     28.60 o
 -23  15   6      564.40      637.28     58.54 o
   4   2  25      564.48      570.86     27.75 o
   7  21   6      564.59      555.99     48.32 o
 -13  17   7      564.69      535.97     36.00 o
   8   4  29      564.71      544.64     30.81 o
 -27   7   7      564.80      545.52     39.37 o
  28   8   2      566.37      628.16     50.24 o
 -13  13   3      566.72      550.80     30.86 o
  -1   1  24      566.74      661.04     26.95 o
  23   3  26      567.00      569.94     64.96 o
  -1   7  36      567.10      542.53     43.69 o
 -25   7  25      567.18      606.94     48.97 o
 -19  13   7      567.92      654.44     36.67 o
   6  12  24      568.04      548.18     32.27 o
  16  18  13      568.22      619.50     48.09 o
  12  14  11      568.30      591.98     31.51 o
  -7   1  34      568.53      622.91     36.12 o
  -2   6  37      568.63      609.10     41.99 o
   2   6  28      569.06      581.19     29.53 o
  21  15   5      569.07      638.14     46.24 o
  -6   2  27      569.74      569.02     27.23 o
  18  16  18      569.88      564.13     49.58 o
  29   5   8      570.34      445.41     53.75 o
  -9   7  40      570.61      587.59     55.32 o
 -29   9   6      570.67      608.87     54.47 o
  26  16   0      570.72      620.31     60.13 o
   6  16  14      570.77      592.66     34.48 o
   5  11   6      570.85      658.08     32.96 o
  -5  15  25      571.00      529.55     43.57 o
 -15  13  29      571.05      525.86     43.93 o
 -24  10  28      571.66      541.10     58.81 o
  -6  10  37      571.88      645.26     52.35 o
   8  16  22      571.92      522.25     45.14 o
 -27   7  20      572.11      624.29     43.22 o
   7  19  18      572.21      666.38     46.98 o
 -18  12   7      572.30      616.83     32.51 o
 -12   4  38      572.66      641.41     45.25 o
  -2  10  36      572.71      565.55     46.60 o
 -16  10  31      572.74      517.10     40.40 o
  21   3  29      572.78      538.60     70.69 o
 -35   1   5      572.92      560.05     71.11 o
 -28   6  16      573.20      618.09     49.14 o
   5   3  40      573.36      623.40     52.33 o
  10  22  13      573.45      454.12     59.40 o
  25   3  20      573.69      547.49     45.51 o
 -32   6   7      573.75      561.99     55.25 o
 -10  20  21      573.85      557.99     59.80 o
 -26   4  21      573.98      575.03     42.53 o
  31   5  10      574.62      593.27     63.87 o
 -21  11  21      574.78      571.08     37.83 o
 -24  10   8      574.78      557.03     36.86 o
  -7  17  15      574.94      551.01     36.74 o
   1  19   9      575.07      564.85     36.84 o
 -26  10   8      575.11      580.34     44.23 o
  15  17  11      575.51      584.40     40.43 o
   0   2  36      575.73      610.18     43.79 o
  25   1  12      575.96      592.33     38.12 o
 -13  13  23      576.30      503.07     34.50 o
  26   4  22      576.32      640.34     74.17 o
  -7  17  28      576.59      562.38     51.41 o
  -3   5  24      577.33      518.85     29.24 o
  27  13  10      577.35      482.33     68.79 o
 -18  10  27      577.64      604.09     40.04 o
   3  19   3      578.55      628.14     37.57 o
  23   3   3      578.57      562.94     29.27 o
  -6  14  26      578.70      544.31     39.91 o
 -22   4   7      579.23      564.50     30.78 o
 -25   1   8      579.31      649.87     31.09 o
  27   5   6      579.36      590.70     45.98 o
  13   7  36      579.58      486.90     62.91 o
 -31   7   9      579.90      740.20     54.41 o
 -25   7   2      579.98      572.53     38.41 o
  -9  13  13      580.14      585.06     24.83 o
   0  16  22      580.17      556.11     39.07 o
 -10  18   8      580.59      592.88     34.97 o
  -1  19  13      581.28      592.69     39.25 o
 -24   8  25      581.30      526.98     51.80 o
 -15   7  31      581.35      683.35     38.30 o
 -20  14  12      581.54      556.88     44.35 o
 -21   5  21      581.67      561.23     30.47 o
  -5   5  12      581.69      670.02     60.52 o
 -11  17  10      581.80      599.26     34.90 o
 -20  12  18      582.17      595.96     36.21 o
  31   7  11      582.26      672.66     69.26 o
   4  12  34      582.59      514.30     61.66 o
  10   6   3      582.61      841.75    101.15 o
  -2  22  15      582.62      534.90     56.75 o
  -6  18  16      582.72      530.96     41.82 o
  21  13   5      582.74      649.14     45.22 o
  16  10  25      582.93      591.35     45.85 o
  -5  15  20      583.00      564.98     30.39 o
  19   5  30      583.23      606.12     80.88 o
   0  16   2      583.33      575.57     27.71 o
  22  12   6      583.34      589.86     43.61 o
 -23   7  30      583.68      605.60     51.44 o
  24   8  25      583.90      534.17     69.61 o
   9   1  10      584.30      620.06     50.23 o
   8  12  33      584.41      552.39     57.85 o
 -26  14   1      584.42      581.36     63.99 o
   3   7  14      584.48      584.34     30.92 o
  24  14  15      584.66      570.56     57.69 o
   0  12  13      585.43      582.14     24.48 o
 -16   2  35      586.18      568.46     43.81 o
  -4   8  29      587.08      601.92     32.41 o
  -6  24   3      587.21      555.15     66.26 o
   9   5  39      587.39      700.19     54.27 o
  -6  14   8      587.48      579.58     26.14 o
  -1  13  35      587.65      527.26     47.96 o
 -18  14  27      587.76      629.73     53.36 o
  -8   2  35      588.12      581.79     39.42 o
  23   3  29      588.49      611.51     80.81 o
   1  19  22      588.57      561.08     49.98 o
  -2  18  13      588.73      570.62     34.21 o
 -16   6  29      588.85      569.37     35.72 o
 -31   5  14      588.93      594.49     50.68 o
 -19   7  34      589.05      609.53     49.31 o
  12  12  28      589.28      603.55     59.57 o
  -3  21  19      589.30      552.82     56.77 o
 -18   4  16      589.30      628.82     27.21 o
   8  16  26      589.35      583.69     55.08 o
  26   6  24      589.44      525.04     80.20 o
  17   9   4      589.80      616.25     30.53 o
  -5  23   8      589.88      540.46     53.74 o
 -21   3  35      589.94      545.32     56.77 o
   3   5  37      590.12      666.32     54.94 o
  -6  18  23      590.35      679.99     51.62 o
 -17   5   2      590.47      649.28     36.12 o
  11   7  34      590.75      541.45     56.09 o
 -13  17  11      591.10      645.32     36.76 o
  -5  21   8      591.46      585.60     48.73 o
  -6  18   4      591.47      594.76     33.78 o
 -12  16  29      591.67      602.33     54.04 o
  -1  17   5      591.77      634.06     30.12 o
 -30   6   1      591.77      480.66     56.13 o
  12   6  31      592.41      640.33     45.10 o
 -17  11  28      592.41      600.51     44.38 o
 -20   4  19      592.46      588.09     27.71 o
  19   1  25      592.49      673.45     43.96 o
 -22  16  15      592.49      587.14     53.07 o
 -10   6  37      592.50      617.00     42.59 o
  25   9   7      592.66      604.59     45.15 o
  17   5   8      593.25      695.24     35.38 o
 -32   6   8      593.59      604.47     56.93 o
 -13  13  21      593.87      658.73     33.22 o
   5  19  21      594.05      563.42     58.63 o
  -6  12  17      594.18      665.06     26.81 o
   5  11  24      594.25      586.66     31.10 o
  30  12   1      594.55      592.65     77.54 o
  20   6  22      594.70      612.63     46.08 o
 -26  16   1      594.94      520.00     57.77 o
  18   2  19      595.01      612.58     34.22 o
  14  16   9      595.16      652.85     44.74 o
 -15   1  17      595.22      572.90     27.80 o
   5   3  32      595.34      637.16     36.58 o
   1  19   8      595.67      554.99     40.42 o
  22  12  23      595.85      559.58     66.42 o
  -5   1  35      596.32      577.19     38.27 o
   1  13  19      596.48      619.03     27.34 o
  23  15  15      596.54      562.99     57.21 o
 -15  17  19      596.74      655.38     57.43 o
 -31   7  12      598.28      555.07     50.52 o
 -13  17  25      598.37      491.27     56.25 o
  17   5  32      598.63      543.51     57.74 o
 -29   7   9      598.69      551.04     46.22 o
  12  14  28      598.83      675.23     70.58 o
  16  16  20      598.93      573.68     54.45 o
 -21  11  27      599.28      687.58     50.72 o
 -28  10  18      599.39      642.33     60.59 o
  26  10  17      599.76      530.90     59.64 o
  33   3   1      599.95      624.56     82.54 o
  -6  16  29      600.22      602.99     53.20 o
  -1  17   9      600.55      607.82     32.88 o
  -5  17   6      600.82      658.05     33.08 o
  -5   5  23      600.98      596.76     32.94 o
 -31   7   2      601.08      648.80     58.40 o
  21  17   9      601.17      641.58     49.98 o
  17  17  13      601.53      594.30     58.64 o
  21   9  14      601.58      697.28     40.94 o
 -25   9   8      601.65      646.52     38.59 o
  24  16   7      602.15      663.22     55.77 o
  21  13  19      602.54      549.69     47.59 o
  -9  23   2      602.56      621.68     78.91 o
  29   5   5      603.17      548.90     48.79 o
 -16   4  11      603.31      647.70     34.85 o
  29   5   0      603.39      611.84     40.99 o
  13  19  13      603.49      613.86     47.28 o
  20   8   5      603.64      579.63     32.29 o
 -19   1  20      603.69      588.23     29.59 o
  33   5   0      604.15      448.14     58.84 o
  10  18   2      604.34      571.76     39.77 o
 -25   3  18      604.53      590.77     37.01 o
 -26  14  14      605.09      668.50     52.94 o
  23   5  20      605.51      554.27     43.99 o
 -10  18  19      605.70      600.02     41.42 o
  10   4  34      605.73      619.94     51.51 o
  30   6   6      605.75      615.64     57.22 o
  28  10   7      606.07      654.68     55.80 o
  -8  20  17      606.12      669.16     46.15 o
  18   8  29      606.79      633.87     58.26 o
 -22   6  31      606.97      547.01     51.70 o
  -1  17  19      607.04      618.44     33.47 o
  -2  16  22      607.04      537.87     37.50 o
   6  12  32      607.13      615.95     50.77 o
 -12   2  25      607.30      594.79     28.03 o
  10   4  19      608.69      576.46     32.82 o
  -5   5  40      608.89      649.57     44.40 o
   9   9  13      609.37      650.04     30.42 o
 -29  11  10      609.43      547.54     51.02 o
  -7   1  16      609.55      615.12     54.87 o
  15  19   0      610.07      566.92     49.55 o
  -3   1  22      610.64      654.04     26.59 o
 -11  17   1      610.77      645.48     34.72 o
  18   8  22      610.83      623.51     39.19 o
  -2   2  35      610.94      569.95     33.70 o
   2  14  30      611.02      639.69     49.13 o
  12  12  17      611.29      575.96     30.91 o
 -28  12   9      611.48      492.78     52.87 o
  -7   9  38      612.04      602.40     49.55 o
  -6   6  37      612.05      579.56     39.69 o
   6  10  12      612.23      617.31     26.93 o
  22   4  21      612.23      596.47     47.99 o
   0   4  23      612.31      657.39     25.72 o
 -23  17  11      612.52      587.89     51.56 o
 -22  16   2      612.77      586.44     49.35 o
 -14  20  11      613.00      648.98     59.17 o
 -13   7  24      613.25      606.01     28.25 o
   8   2  35      613.30      670.02     50.06 o
  27   5  14      613.61      632.48     51.03 o
  -8  16  26      613.68      567.29     46.91 o
 -17  11  19      614.01      628.59     32.04 o
  26   8  16      614.04      643.28     57.58 o
 -10  20  13      614.26      667.51     50.88 o
 -32   8   8      614.27      659.66     57.78 o
  15   5  24      614.29      614.39     35.59 o
   9   1   0      614.45      604.74     31.16 o
 -18   8  27      614.57      579.33     39.27 o
  17   9   1      614.95      660.90     31.47 o
   5  13   6      614.97      657.27     31.46 o
  -3   3  30      615.28      698.80     31.79 o
  -7  13   8      615.41      627.44     30.14 o
   1   5  37      615.44      609.66     49.58 o
  24   4   1      616.25      617.13     32.49 o
 -29  13   4      616.56      536.03     74.94 o
   2  18   4      616.64      586.66     33.12 o
  -9  13  19      617.55      593.07     29.73 o
   9  21   4      617.72      580.59     46.63 o
 -29   9   4      617.92      586.82     53.78 o
  33   5   1      618.14      515.43     61.39 o
  16  18  16      618.23      634.98     48.81 o
  23   5  26      618.96      571.12     55.16 o
  23  15   6      619.27      610.53     52.23 o
  24   4   3      619.37      597.26     31.93 o
 -23  17   5      619.55      593.46     59.48 o
 -19   7  22      619.98      663.68     35.74 o
 -17   3  19      620.16      666.32     29.44 o
 -17  21   8      620.33      709.89     74.24 o
  28  12   3      620.70      616.79     79.19 o
  10   4  33      620.71      618.69     53.26 o
 -14  20   9      620.97      575.89     51.61 o
 -24  10  19      621.23      676.16     49.29 o
 -10   8  13      621.25      783.12     30.54 o
 -26   8   8      621.37      647.24     37.47 o
 -28   6  18      621.44      695.11     47.70 o
   7   3  20      621.45      632.34     32.59 o
  -9  23   8      621.68      509.05     52.19 o
  13  15  12      621.97      631.91     36.60 o
 -20  18   7      622.75      567.66     58.70 o
 -15  15  23      622.84      648.23     43.38 o
  29   9  13      623.10      617.61     66.44 o
 -10  14  13      623.21      636.16     27.82 o
   0  18   8      624.10      608.05     33.76 o
   7  13  29      624.42      553.07     53.18 o
 -34   0  14      624.43      748.72     98.02 o
   0  22   7      624.84      702.90     51.31 o
   0   8  22      624.88      632.86     29.92 o
 -11   1  24      624.98      576.27     26.30 o
 -27  11  12      625.09      627.14     49.66 o
 -15  11   8      625.24      626.40     29.21 o
  16   8  27      625.39      599.26     43.27 o
 -22   8   9      625.55      645.38     32.21 o
 -20   2  25      625.69      575.14     35.22 o
 -13  15   7      625.78      682.36     32.95 o
  -5   5  34      625.86      627.21     34.29 o
 -14  10  32      625.89      579.83     44.23 o
  -8  10  25      626.08      604.80     29.06 o
 -19  11  24      626.35      532.38     39.02 o
  -5   3  32      626.44      668.50     33.84 o
  16  18   4      626.88      735.84     43.42 o
  18   8   7      627.66      643.26     31.45 o
 -10  14  24      627.90      609.89     36.22 o
  25  15   3      628.33      621.80     52.92 o
   3  15  11      629.53      676.16     30.45 o
  25   5  21      629.76      573.15     56.22 o
 -21  13  27      629.78      703.49     50.28 o
 -30   6  13      629.91      611.73     45.15 o
 -23  11  28      630.05      540.11     51.15 o
   1  19  17      630.07      610.05     41.78 o
  28   4   2      630.22      588.24     35.56 o
  20   4   7      631.12      685.33     29.91 o
  23   1   4      631.20      650.10     26.82 o
  -2  22   7      631.41      634.83     47.34 o
 -22   8  31      631.49      708.77     55.90 o
  -1  13  30      631.88      609.86     40.78 o
   2  18  20      631.93      616.43     43.85 o
 -19  15  11      632.08      609.78     42.15 o
  19  17   9      632.42      556.51     47.43 o
  23  11  17      632.65      552.51     43.65 o
 -21  17  11      632.99      632.05     48.24 o
   1   9  39      633.06      549.53     54.36 o
  -7  13  14      633.27      634.33     26.49 o
 -18  18   6      633.41      673.65     50.26 o
 -18   8  16      633.65      696.49     31.72 o
  -4  12  21      633.81      633.06     27.48 o
 -23   9  28      634.18      765.35     60.48 o
  -2  16   4      634.90      545.40     28.28 o
  20   8  14      634.90      692.60     38.30 o
   4  22  11      634.93      594.81     60.27 o
   9  17  16      635.22      648.41     37.46 o
  26   6  21      635.63      580.90     68.50 o
 -17   1  25      635.63      643.61     28.98 o
  27   3   0      635.90      624.49     37.69 o
  11  17   2      636.05      662.36     38.18 o
 -17   7  31      636.32      683.62     44.50 o
   3  19  21      636.55      643.61     50.62 o
  13   1  24      636.84      657.35     32.63 o
  -2  18  28      636.96      716.10     68.59 o
 -14   4  15      637.26      645.24     30.93 o
   1   1   2      637.99      694.64     49.34 o
   7  21  12      638.15      583.50     48.40 o
 -27  15  11      638.16      684.01     59.32 o
   5  11  12      638.77      658.89     28.14 o
  -9   3  39      639.43      642.83     46.04 o
  -2  22  13      639.69      551.67     51.12 o
  12   4  23      639.92      583.81     32.14 o
  12  16   5      640.00      656.01     32.95 o
 -10  22  15      640.20      688.37     51.61 o
  11  15  19      641.01      654.41     37.80 o
 -11  13  15      641.61      627.70     26.84 o
   6  16  28      641.92      534.57     55.36 o
   4  14   3      642.02      681.83     30.11 o
  -7   3  20      642.56      562.46     26.23 o
  -3   1  34      642.70      660.51     35.54 o
 -18   2   9      642.74      660.38     30.59 o
 -20  10  18      642.74      651.44     34.67 o
  31   7  10      643.25      544.37     68.88 o
 -31   9   5      643.27      664.21     58.67 o
 -21   5  14      643.53      569.34     27.88 o
 -16  16  19      644.43      628.34     54.72 o
  -8  22  11      644.44      666.52     49.58 o
  -6  18  12      644.53      630.90     43.08 o
  11  17  11      644.76      657.40     35.80 o
 -17   5  18      644.76      698.14     28.08 o
 -18  10  28      645.04      692.13     46.81 o
 -12  16  26      645.73      501.03     50.03 o
 -12   8  29      645.86      620.30     32.62 o
  24   6  19      646.23      613.02     45.88 o
  18   2  34      646.27      597.41     68.39 o
   6  22   3      646.35      624.44     51.77 o
   5  21  20      646.48      601.29     57.07 o
  -9  15  31      646.58      673.12     59.07 o
  17   5  27      646.58      628.86     43.99 o
  19  19  10      646.58      634.20     49.45 o
  18   2  28      646.63      643.62     56.15 o
 -22   6   9      646.76      624.19     30.90 o
   3  19   8      646.77      635.70     36.24 o
 -12  18   8      646.85      670.54     48.96 o
 -11   5  18      647.06      623.89     28.57 o
 -12  18  16      647.29      639.06     45.54 o
  28   4  19      647.99      609.55     51.24 o
   7   3   4      648.04      568.40     38.31 o
 -22  10  15      648.10      643.92     37.64 o
   3   5  22      648.29      707.58     29.49 o
  -4  12  23      648.48      675.23     31.60 o
  11  21   0      649.36      643.69     51.69 o
   8   6  37      650.24      653.77     54.50 o
  18   6  22      650.32      701.71     42.23 o
 -16  16  14      650.62      659.12     41.41 o
 -27  11  18      650.96      730.03     55.11 o
  16  20  13      651.23      759.81     52.88 o
  21  17   6      651.32      628.69     52.43 o
  -3  15  33      651.33      742.44     51.19 o
 -31   7   3      651.53      828.14     63.27 o
 -24  16   4      651.70      639.36     50.99 o
  28   2   8      652.16      750.04     45.66 o
  18  16   0      652.59      714.98     40.79 o
  13   1  18      652.67      669.49     32.08 o
 -32   8   3      653.06      633.45     60.72 o
  29  13   1      653.16      449.60     77.76 o
  -7  15  23      653.76      615.10     35.48 o
 -10  16  26      653.79      623.28     46.12 o
  24   8   6      654.20      682.56     40.27 o
 -12   6  29      654.41      652.00     34.03 o
  12   8  14      654.46      687.71     33.49 o
   5  15  24      654.49      712.54     46.45 o
 -33   5   4      655.18      565.03     52.34 o
  28   6  19      655.43      682.69     54.98 o
 -16  18  17      655.54      631.80     47.11 o
   3   3  18      655.55      676.22     27.21 o
   3  15  29      655.66      601.96     55.23 o
 -11  17  17      656.40      638.48     40.17 o
   7  11  33      656.58      696.89     48.31 o
  27   5   1      656.65      717.09     43.10 o
 -14   6  25      656.70      666.25     29.64 o
   3  19   9      656.82      620.25     37.53 o
 -13  19  11      657.27      707.32     44.00 o
 -21   1  15      657.78      697.09     28.69 o
   2  20   6      658.06      588.85     40.84 o
 -11  21  10      658.91      599.82     49.60 o
  -1  17  13      658.98      708.77     33.81 o
  21   5  29      659.41      710.88     56.66 o
  32   2   0      659.50      544.06     58.36 o
  -9  13  31      660.19      690.88     48.04 o
 -24   4  28      660.29      649.50     49.22 o
   8  14  31      660.49      727.99     63.86 o
   8  14  19      660.68      631.67     34.38 o
  -5  15  17      660.83      691.74     34.16 o
  24  16  10      660.97      691.87     55.24 o
 -23  15  19      661.05      620.70     51.61 o
  -1  17  17      661.26      660.31     34.11 o
   7  21  10      661.67      795.66     48.00 o
  -1   7  27      661.77      672.06     27.69 o
  -8  14  19      661.85      633.73     30.80 o
 -23   7   8      662.28      686.06     32.88 o
  14   2  21      662.61      590.30     30.28 o
 -16  12  23      663.06      592.69     33.53 o
 -25  15  15      663.23      679.06     59.75 o
  16   8  31      663.49      644.42     60.75 o
 -14  12  17      663.63      740.66     30.28 o
 -15  15  21      664.00      634.96     41.41 o
  -9  13  22      664.23      661.83     33.57 o
  12  16  26      664.61      642.01     58.99 o
  23   3  14      664.68      528.82     33.54 o
 -19   3  34      664.78      660.97     47.88 o
  11   5  11      665.67      655.12     37.68 o
  25   9  18      665.71      655.20     58.92 o
 -10   8  30      665.80      749.44     34.19 o
 -16  14  22      666.05      722.70     39.29 o
  25   7  18      666.36      735.64     63.98 o
 -13  21  14      667.32      639.32     63.47 o
 -14   6  37      667.41      674.64     52.32 o
 -12  14  18      667.49      739.01     34.74 o
 -11  17  25      667.57      841.02     57.64 o
  28   4   3      667.67      536.85     37.16 o
 -22   4  26      667.88      680.51     44.64 o
  29   3   8      668.26      691.47     48.25 o
 -13  15   6      668.27      687.84     33.28 o
 -20   4  18      668.51      752.08     29.34 o
   6  22  13      669.06      711.88     56.10 o
   7   5  24      669.45      678.27     29.10 o
   1  15  21      669.56      706.33     33.95 o
  -3   3  28      669.65      675.23     29.71 o
 -16   2  25      669.75      688.44     30.85 o
  24  12  20      670.13      678.60     67.78 o
  26   6   1      670.49      682.63     44.09 o
 -26   8   2      671.04      652.93     42.23 o
  26   4  21      671.54      667.70     58.18 o
   7  13  10      671.56      727.72     35.90 o
  19   1   2      671.60      711.28     44.74 o
  16   2   7      671.64      673.65     43.42 o
   2   2  33      671.81      635.15     37.42 o
 -23  11  14      671.86      754.66     45.45 o
 -12  16  28      671.89      612.81     55.00 o
 -13  11   3      672.08      786.55     36.00 o
 -27  13   5      672.12      818.83     54.59 o
  -3  11  30      672.76      699.92     37.95 o
   3   3  23      673.20      764.76     30.21 o
  28  10  15      673.20      738.09     72.56 o
   4   2  38      673.29      655.87     46.55 o
   1   7  39      673.37      632.78     49.79 o
 -21  15  23      673.71      709.89     57.07 o
   3  13  32      673.98      794.60     51.68 o
  22  10  14      674.34      744.89     45.59 o
 -13   7  12      674.65      731.42     30.69 o
  22  18   4      674.67      663.88     60.54 o
 -26  12  20      674.74      570.99     47.47 o
   7  23   6      674.93      622.10     53.14 o
  28  10   4      675.10      656.04     67.67 o
 -26  10   1      675.20      649.56     46.50 o
 -15  13  28      675.37      559.50     45.29 o
 -15  11  22      675.40      647.09     34.97 o
   2   6  11      675.57      711.94     60.51 o
 -24   6  28      675.63      680.78     50.18 o
  10  22   7      675.78      655.09     52.15 o
 -21   1  35      675.94      587.85     58.15 o
 -17   7   4      675.96      797.84     36.60 o
  10   6  35      676.45      732.47     56.00 o
   3   1   8      676.70      619.71     29.55 o
  -4   2   9      676.84      557.27     42.40 o
 -17   5  31      676.92      630.49     39.04 o
  15  19  10      677.36      582.22     48.66 o
   0   0  36      677.60      561.57     59.19 o
  -6  10  35      677.64      678.53     45.60 o
  21   5   0      677.77      668.76     36.62 o
  23   7  27      677.79      639.87     63.53 o
 -29  13  10      677.84      615.16     55.86 o
 -12  18   2      678.28      648.41     37.88 o
 -17  11   5      678.58      690.48     31.19 o
  -8   2  19      678.63      724.88     26.92 o
   7   1  22      678.86      623.69     26.84 o
  33   5   3      678.95      785.95     76.61 o
 -11  17  23      679.13      566.26     44.54 o
  -5   9   3      679.25      876.67     50.10 o
   5  15  17      679.42      619.78     30.63 o
   9  11  25      679.50      672.92     37.63 o
 -29  11  13      680.45      699.33     52.83 o
  10  14   2      680.56      738.62     31.70 o
  -8   4  37      680.59      711.28     41.47 o
  -3  15  29      680.89      676.82     47.51 o
 -10   2   5      682.15      628.39     37.96 o
   2  24   3      682.20      711.55     60.10 o
 -10   2  21      682.49      656.60     26.97 o
  -1  15  22      682.80      695.90     34.70 o
   2  12  11      683.04      742.31     27.52 o
 -23  13  15      684.10      666.78     45.75 o
 -23  11  17      684.14      725.08     39.02 o
 -14  20   3      684.25      740.46     49.62 o
  -3  11  29      684.39      644.87     36.22 o
 -11   9  38      684.99      570.09     51.94 o
  18   6  28      686.22      583.95     49.71 o
  -9  11  33      686.83      696.36     46.67 o
  15   9  18      687.84      654.74     29.08 o
   5  19  15      687.86      770.90     47.48 o
   3  21   2      688.12      648.68     48.56 o
  -8  12  36      688.21      662.49     48.97 o
  20  14  20      688.23      551.70     54.29 o
   8  14   4      688.42      658.74     30.20 o
  17   5  16      688.90      680.32     37.90 o
   3   3  28      689.23      675.03     29.64 o
  -3  13   9      689.38      666.38     29.78 o
  21   9   0      689.58      631.33     35.15 o
 -11   3  40      689.77      674.97     51.28 o
 -22  12  24      690.47      709.43     48.64 o
 -22   4  31      690.68      701.71     51.73 o
  -5  13   6      690.87      773.67     28.52 o
  10  14  24      691.01      811.04     57.61 o
  13  13   5      691.15      716.76     31.10 o
   0  10  13      691.46      694.18     26.73 o
  17   9  10      691.59      674.84     33.36 o
  23   9  22      691.85      628.33     61.38 o
   4  20   9      692.14      779.29     42.84 o
  10   2  23      692.28      648.10     28.72 o
 -26   6  29      692.34      763.64     53.08 o
 -18  10  30      692.63      733.73     52.64 o
 -16  10  35      692.98      670.87     52.18 o
  -4   8  39      693.37      707.32     47.68 o
  30  10   6      693.43      693.12     59.10 o
  -2   0  42      693.52      549.82     86.89 o
  33   7   0      693.58      613.91     66.91 o
 -25   9  26      693.64      795.20     59.89 o
 -14  18   4      693.82      606.20     39.48 o
 -28  14   2      693.83      735.38     77.51 o
 -26   6   5      694.21      696.89     38.50 o
  16  12  27      694.35      756.31     53.36 o
   4  16  23      694.43      702.17     53.17 o
  12   6  23      695.07      706.59     30.64 o
  17  17   4      695.34      680.05     43.21 o
   9  19   2      695.43      673.78     40.83 o
  19  13   1      695.82      695.24     36.60 o
 -27   3  16      695.82      711.55     40.93 o
 -18  12  28      695.85      682.30     49.15 o
 -13   7   9      696.23      859.11     32.19 o
  24  12  15      696.67      760.34     58.78 o
 -18   6  28      696.68      738.81     39.62 o
 -16   4  35      697.13      697.48     43.46 o
 -18  10   4      697.20      705.47     32.19 o
  -5   3  29      697.36      721.78     30.02 o
  18   8  28      697.58      603.15     57.62 o
 -20   4   9      697.72      726.60     32.11 o
   6   2  29      697.87      676.95     33.02 o
 -25  11  23      698.38      673.18     48.34 o
  -8  12  34      698.71      693.52     48.59 o
  14   6  27      699.57      704.61     39.17 o
   8   6  33      700.49      717.62     43.92 o
 -28   4  19      700.58      701.51     48.92 o
  19   3  24      701.07      659.35     45.16 o
  -9  21   4      701.16      705.01     54.05 o
   7   9  10      701.43      808.53     30.53 o
  15   3  28      701.64      779.29     46.52 o
   6  16  18      701.85      698.87     38.49 o
 -14   4   3      702.25      875.62     44.61 o
 -18  10  31      702.92      760.60     46.74 o
 -11  15   3      704.05      802.72     30.26 o
  13  17  15      704.06      736.83     42.20 o
  20  10  22      704.16      753.47     56.66 o
   3  23   6      705.10      647.07     52.91 o
 -29   3  15      705.19      680.65     47.44 o
  14  16  12      705.22      712.14     41.20 o
 -23  15  11      706.43      766.81     50.28 o
  17   7  30      706.69      763.97     55.68 o
 -25   7  10      707.04      658.43     35.19 o
  19   9  16      707.28      701.84     37.95 o
  19   1  16      707.45      643.19     33.57 o
  10  18  23      707.60      819.10     61.71 o
  10   6  29      707.62      632.76     38.06 o
  14  18  18      707.64      648.27     67.08 o
  -8  16   2      708.01      712.27     31.65 o
 -12  16   4      708.37      700.32     32.26 o
  24  10  15      708.50      688.83     52.50 o
  15   5  33      708.51      772.62     64.53 o
  15  13  23      709.09      701.71     49.12 o
   8  22  15      709.50      842.80     57.63 o
  -2   4   5      710.01     1024.37     41.35 o
  -3   3  41      710.02      859.84     49.78 o
  23   1  29      710.71      529.85     66.23 o
  12  20  12      710.72      758.88     57.88 o
  30   2   8      711.23      627.17     52.35 o
   5  17  11      711.24      624.39     35.13 o
  -4  16  24      711.76      802.13     45.88 o
 -17  17  10      711.89      741.45     44.98 o
  10  22   1      711.91      824.98     58.96 o
 -29   5  22      711.97      696.62     51.80 o
 -29   7  20      712.16      648.28     54.18 o
   4  20   4      712.54      786.09     41.69 o
 -16   6  35      712.71      712.14     50.21 o
 -21  15  17      713.03      679.99     49.02 o
  15  19   7      713.25      717.16     50.95 o
  16  14  21      713.39      806.29     48.67 o
 -26  10   5      713.62      720.19     42.49 o
   1  13  28      714.11      707.91     37.47 o
  26  10  18      714.18      709.10     57.48 o
 -24  10  26      715.09      763.84     56.30 o
   1  17   3      715.70      792.23     32.76 o
 -21  13  26      715.95      695.04     51.46 o
  13  13  30      715.97      723.03     64.49 o
  23  13   6      716.07      737.49     48.74 o
 -21   9  27      716.24      731.09     50.39 o
 -22   8  26      716.42      679.06     54.85 o
   6   2  27      716.49      757.17     32.17 o
   1  17  17      716.53      661.96     34.86 o
   6   8  30      716.93      770.77     40.07 o
  18  18   7      717.25      698.08     48.58 o
 -15   7  26      717.73      735.84     33.86 o
  28   4  15      718.26      614.01     48.24 o
 -14   4  37      718.33      803.52     50.51 o
   5   3   6      718.42      858.45     49.71 o
  12  18   5      718.68      784.24     38.91 o
  11  11  14      718.82      723.76     32.32 o
   9   7  33      719.23      690.22     51.95 o
  -3  11  24      719.37      724.02     31.03 o
  23   9  15      719.73      788.00     48.96 o
  21   1   4      719.75      699.00     29.16 o
  27  11  10      719.97      779.68     73.43 o
 -17  17   1      721.12      651.06     42.12 o
  27  13   5      721.38      647.55     62.43 o
 -19  13  28      721.80      698.14     54.48 o
   3  11  32      722.10      712.93     39.77 o
  10  16   8      722.30      772.42     35.40 o
 -21   7  26      722.49      708.18     45.29 o
  16  16  14      722.60      756.71     42.52 o
 -14   2  37      723.19      759.54     45.58 o
   8  10  10      724.01      772.16     31.55 o
  29   9   6      724.13      788.20     54.69 o
  31   9   9      724.53      774.14     74.00 o
  27   7   7      725.02      629.03     45.82 o
  -4   2  29      725.03      760.93     29.67 o
   3  11  34      725.30      794.60     46.03 o
 -16  18   2      725.40      789.52     47.87 o
  19   5  16      725.59      678.33     32.54 o
  15   3  35      725.76      776.58     70.32 o
  16  14   6      725.97      773.87     38.71 o
  17  13  19      726.38      708.51     39.78 o
   4  18  24      726.40      741.26     57.71 o
  16  16   4      726.44      675.89     39.67 o
 -17  17  15      726.67      741.92     47.98 o
 -19  11  22      726.91      723.23     36.17 o
 -24   4  21      727.03      714.98     34.15 o
 -22  14  14      727.86      681.97     49.42 o
  -4  18  28      728.00      687.51     58.49 o
  12   6  27      728.06      749.11     39.14 o
   7  17  25      728.68      799.09     65.45 o
  10  16  16      728.78      784.83     38.71 o
  12   4  31      728.94      720.26     54.58 o
  23   1  21      729.02      800.94     53.99 o
 -16  16  17      729.11      704.15     43.73 o
 -16  16  23      729.30      676.35     51.76 o
  20  16  12      729.39      644.30     63.29 o
 -26  10  21      730.14      688.57     52.77 o
 -23   1  10      730.19      632.90     28.78 o
  -2  12  36      730.22      716.10     49.72 o
  -6   8  11      730.33      704.35     39.24 o
 -24   8   7      730.39      784.70     35.86 o
 -26  14   6      730.48      746.54     58.66 o
  -2  22   9      730.53      689.69     51.06 o
 -18   6  16      730.61      752.35     33.45 o
   7  19  19      731.45      739.54     49.69 o
 -18   0  36      731.52      643.24     61.74 o
 -10   6  27      731.56      674.77     27.82 o
 -14   4  27      731.80      765.42     33.65 o
  15  17  22      732.18      634.42     57.34 o
  -8  18  20      732.37      783.31     42.50 o
  29  11   7      732.44      584.86     71.64 o
  -8  18  19      733.07      872.31     42.71 o
  14  14   0      733.34      722.11     32.93 o
  24  16   4      733.70      769.32     56.50 o
 -18   8  19      733.86      717.36     29.82 o
  13   9  20      734.12      727.59     32.25 o
   3  15  17      734.54      674.84     32.68 o
  14  16   8      734.66      683.29     41.36 o
  28  14   6      735.36      739.94     60.67 o
   3  23   2      736.03      710.88     53.63 o
   7  17  18      736.12      685.14     41.97 o
 -21   9  30      736.71      708.51     50.69 o
  -8   6  39      736.75      720.26     45.28 o
  12  10  11      737.02      681.24     37.96 o
 -20   6  31      737.37      674.97     52.52 o
  18   8  27      737.42      647.96     52.33 o
  20  16  14      737.61      785.69     57.30 o
 -12   6  37      737.73      637.58     45.52 o
  26  14   5      737.77      750.57     54.26 o
  21   3  10      737.78      730.03     32.18 o
  21   9  28      737.82      581.64     68.40 o
 -27   1   7      737.97      702.50     39.17 o
  -3   7  36      738.07      870.00     46.03 o
  10  18  20      738.08      720.06     62.29 o
 -20   4  13      738.08      749.18     28.19 o
  -6   2  25      738.45      721.58     28.74 o
 -13   7  36      738.66      708.24     49.53 o
 -20  18   8      738.68      773.87     53.62 o
 -25  15  13      739.02      769.38     55.81 o
  24   2  11      739.12      820.62     38.89 o
 -12  18  10      739.72      767.20     40.61 o
  13   1   2      740.08      824.98     58.55 o
   4  12  32      740.32      632.08     45.29 o
  -8  12  11      740.33      858.19     29.84 o
   2   8  17      740.55      792.23     31.41 o
  29   9  12      740.76      695.70     66.07 o
  -4  20  23      741.10      768.99     70.62 o
  -4  18   4      741.55      847.42     39.89 o
  11   7  32      741.67      782.59     50.60 o
  21  11   6      741.67      731.68     40.78 o
   2   2  27      742.50      724.29     28.20 o
  29   7  16      742.88      611.14     59.22 o
   4  18   6      743.00      719.93     37.19 o
  23  15   0      743.35      676.02     46.76 o
  17   5  30      743.41      733.93     53.94 o
  -4   2  21      744.19      699.33     27.54 o
   2  18  25      744.21      766.28     59.32 o
 -30  10  17      744.44      707.85     64.73 o
 -19   7  28      744.66      756.38     42.52 o
  11  19  22      745.04      864.52     61.85 o
  18   8  11      745.22      769.78     34.52 o
  20   6  25      745.64      761.66     53.29 o
 -23  17   6      745.66      606.28     56.45 o
   7  13  27      745.70      758.62     50.49 o
   3  23  12      746.57      794.80     56.26 o
  28   6  21      746.63      733.60     72.16 o
  -9  15  13      746.84      729.31     29.68 o
  -6  16  24      746.94      819.10     43.15 o
  21  11  20      747.02      804.51     52.56 o
  24   8  12      747.39      740.07     44.31 o
  -1   7  40      748.09      689.23     51.47 o
   1   5  28      748.38      745.68     29.27 o
 -27   7  26      748.38      673.65     58.58 o
  14  10   9      748.84      780.87     39.79 o
  29   1  17      748.96      699.26     60.60 o
  10   0  34      749.22      827.22     73.53 o
  10  18  19      749.45      795.46     54.34 o
  -5  15  33      749.83      654.41     54.87 o
  13  19   7      750.03      704.28     46.25 o
  -7  17  14      750.06      733.86     37.72 o
 -14  18   5      750.06      729.97     44.66 o
  18  10  28      750.64      788.13     51.55 o
  31  11   2      750.91      748.85     63.54 o
 -17   3  37      751.38      803.39     51.19 o
  10  16   5      751.74      728.91     33.60 o
 -28  12   2      751.75      686.19     53.60 o
  15  15   4      751.93      689.16     35.65 o
   2  16   8      751.96      754.46     29.47 o
   8   2  13      752.14      848.81     47.27 o
 -17   5  37      752.16      761.20     51.85 o
  -8  10  28      752.18      787.41     34.72 o
  20   4  15      752.71      751.69     34.19 o
   2   2  11      752.93      679.66     37.97 o
  18  12  24      753.10      686.79     53.05 o
  31   7   8      753.44      661.04     63.94 o
  -4  12  33      753.80      765.49     44.42 o
  24   8   7      754.05      671.73     42.46 o
  -5   7  40      754.54      827.55     48.99 o
  28   2   3      754.75      741.32     41.04 o
  -6  12  25      754.76      744.23     33.32 o
   5   9  15      754.82      904.40     39.18 o
  22  14  12      754.95      778.82     52.86 o
  -1   7  30      755.22      784.11     34.92 o
 -27   3  20      755.25      753.87     44.43 o
 -27  11  10      755.30      790.11     49.57 o
   6  20   3      755.62      761.00     42.32 o
 -18   8  31      755.73      789.19     45.35 o
  19   7  26      755.87      755.65     53.57 o
  -2  20   7      755.95      752.08     39.47 o
   2  18  24      756.08      752.88     52.96 o
 -19  19  10      756.17      806.22     58.43 o
 -28   6   5      757.02      775.72     46.38 o
  29   3  16      757.78      881.69     64.43 o
  -6  16  16      758.67      754.92     32.84 o
 -25  13  14      759.41      653.56     51.64 o
   7  17   1      760.08      735.38     34.88 o
  24  12   0      760.71      822.07     49.13 o
  16  10   7      760.90      789.59     34.31 o
  10   6  15      761.08     1042.39     36.70 o
 -15   5  23      762.09      769.05     29.47 o
  24  12   4      763.08      737.03     48.26 o
  25  15   7      763.60      822.86     57.80 o
   7   9  24      763.65      662.62     37.91 o
  -6   8  37      764.22      771.43     47.82 o
   3  19  13      764.42      681.70     39.73 o
   6  14  29      764.57      800.81     60.50 o
  22   8  23      764.59      810.52     57.95 o
   0  18  14      764.74      783.64     40.87 o
   0  18  26      764.83      742.91     62.59 o
 -30   8   7      764.86      766.61     56.16 o
  20   4  28      764.87      774.60     57.04 o
  17   5  26      764.96      777.50     42.03 o
 -21   7  33      764.97      811.37     60.83 o
   8   4   5      765.17      805.96     59.67 o
   9   9  36      765.27      747.00     57.97 o
 -19  19  12      765.47      817.18     70.17 o
 -14   6  26      765.98      821.74     35.44 o
  17   9  21      766.29      772.22     40.34 o
 -14  16   8      766.77      716.69     43.65 o
  10   4  27      766.88      745.09     33.18 o
 -18   4  36      767.06      671.93     51.77 o
 -20   4  36      767.68      699.40     61.64 o
   5  11   3      767.92      844.58     33.48 o
 -31   7  16      767.92      718.41     52.66 o
  -4  16  14      768.19      796.78     34.44 o
  32   8   5      768.34      677.54     73.78 o
   9  15  23      768.88      867.69     52.76 o
  18  18   6      769.13      797.77     48.88 o
   4  22  15      769.24      786.42     54.42 o
 -12  12  33      769.27      774.93     48.29 o
  26  14   2      769.90      638.87     55.21 o
   1  11  19      770.16      811.84     29.32 o
  25   9   8      770.18      811.24     46.35 o
   7  17  16      770.21      754.39     39.54 o
 -27   7  13      770.57      780.67     49.72 o
  24   4  23      770.85      729.83     66.34 o
  23  11  22      770.93      851.52     65.23 o
 -28   8  24      771.12      785.10     63.27 o
  27   9  10      771.24      824.18     58.96 o
  -9  21   8      771.39      681.31     44.36 o
 -12   0  32      771.42      767.47     57.67 o
   2  20  18      771.55      843.92     50.81 o
  15   3   4      771.58      864.72     38.19 o
  21   5  16      771.89      795.53     37.82 o
  13  19   1      772.56      825.31     46.88 o
  -3   5  28      772.70      813.09     29.92 o
 -22  14   9      773.26      794.14     48.34 o
 -23  15   2      773.26      714.52     47.40 o
 -19   1   2      773.30      683.88     34.03 o
  -9  11  36      774.06      759.61     51.10 o
  -6   6   7      774.15     1011.63     58.76 o
 -16   0   2      774.29      868.68     51.88 o
   9  15  11      774.79      829.33     32.00 o
  -4  18  24      774.86      776.12     56.63 o
   7   1   6      775.37      893.71     36.35 o
 -27  11   5      775.56      790.18     46.98 o
  24  14   4      775.87      776.38     56.49 o
  -6   2   8      776.43     1086.56     47.87 o
   1   9  37      776.57      791.63     54.07 o
  14  16   6      777.01      725.81     40.44 o
 -25  15  10      777.14      801.47     55.70 o
 -22  16  11      778.67      737.16     48.88 o
 -31   9   8      778.77      742.77     55.64 o
  13  15  15      778.80      736.96     38.19 o
 -32   2  14      778.91      937.22     59.85 o
  23  15   5      778.95      724.62     53.06 o
 -11  15   4      779.06      815.14     31.47 o
  11   9  26      779.10      754.79     46.40 o
 -20   0  36      779.15      876.28     84.78 o
  -5  21  14      779.30      723.56     54.71 o
 -15  15   8      779.46      780.47     36.81 o
  -1  17  25      779.57      786.48     50.73 o
  21   1  29      779.70      845.51     58.11 o
 -28   6  24      780.02      786.75     48.89 o
  -9   9  10      780.07      833.16     31.12 o
  13  15  19      780.10      758.29     39.40 o
  15  21  10      780.27      821.15     60.40 o
  -2   8  21      780.29      690.15     29.70 o
  24   0  24      780.67      803.58    107.17 o
   9  21   7      780.96      880.11     58.62 o
  11   1  16      781.19      714.52     39.30 o
 -26   6   7      781.67      752.48     40.56 o
 -25  15   4      781.76      722.37     49.17 o
  26  16   5      782.31      842.87     56.95 o
 -10   4  11      782.62     1030.58     62.07 o
   3   9  20      782.72      746.41     30.75 o
 -29   9  14      782.77      795.26     54.41 o
  32   8   8      782.92      704.61     70.49 o
  -4   0  32      783.23      786.48     42.84 o
 -14  16  28      783.42      696.69     61.51 o
  23  13  17      783.71      844.19     61.40 o
  -9  19   9      784.13      790.44     42.43 o
  15  11  29      784.52      743.96     53.79 o
  18   2  15      784.52      723.23     32.25 o
  -5   7   3      784.57      952.20     48.08 o
 -31   5  16      784.80      764.56     48.30 o
 -25  15   7      784.88      772.16     65.98 o
 -12   6  27      784.95      768.99     33.91 o
  18  16  12      785.40      780.34     47.88 o
 -27   7  27      785.56      699.00     54.13 o
  20   4  27      786.13      757.83     61.74 o
  20   8   3      786.41      759.87     32.03 o
  -1  15  31      786.71      799.75     52.36 o
  14   8  29      786.71      745.42     48.46 o
  13   1  35      787.65      789.26     63.33 o
  11  11  34      787.68      724.95     56.56 o
  -6   8  31      787.70      791.04     41.07 o
  21  17  12      787.79      734.26     54.42 o
  -7  11  14      787.82      829.27     30.05 o
 -18   8  25      788.68      771.50     35.87 o
  30   0   2      788.73      861.09     95.13 o
  23   7  20      789.63      711.28     45.63 o
  -4  16  28      790.67      768.13     60.34 o
 -19   1  14      790.87      847.56     30.51 o
  -9   9  33      790.88      696.89     45.71 o
 -30   4  24      790.95      858.32     52.98 o
 -29   3  22      793.02      859.57     56.32 o
 -23  13   9      794.05      798.76     45.21 o
  32   6   0      794.21      809.26     67.08 o
  23  17   4      794.78      743.63     62.73 o
 -23   9   2      794.78      813.09     35.51 o
  -8  14  26      794.86      737.16     44.24 o
  20  14  14      795.56      791.76     46.91 o
  -9  19  17      795.84      805.04     44.93 o
  33   1   3      795.99      897.40     69.07 o
  -7  15  28      796.08      816.72     49.13 o
 -19  13  21      796.80      768.92     37.16 o
   7  17   4      797.39      822.14     37.20 o
 -30   2  18      797.41      798.90     57.48 o
  23  11  21      798.02      733.40     56.55 o
   9   1   6      798.07      816.79     49.88 o
  -4   6  17      799.05      900.51     31.77 o
  23   1  15      799.16      796.85     37.89 o
  17  15   4      799.74      813.09     43.50 o
 -31   5  17      800.17      824.98     50.76 o
 -12  22   1      800.27      843.66     60.99 o
  13   1  29      800.65      970.10     47.66 o
  25   5   6      802.26      813.16     39.30 o
  14  16   4      802.70      788.40     38.03 o
  14   6   6      803.03      894.23     40.00 o
 -22  12  18      803.03      784.17     40.40 o
 -24  10   3      803.35      885.65     40.81 o
   4  16   2      803.40      831.05     33.35 o
 -15  13  25      803.41      750.10     46.27 o
  16  16  15      803.83      783.64     43.04 o
  13   9  30      804.20      705.60     51.17 o
 -23   5  24      804.48      777.64     38.98 o
 -14  10  20      805.01      805.70     31.47 o
 -23   3  24      805.11      831.78     40.10 o
  -8   6  35      805.22      843.46     48.02 o
  15  17  19      805.45      842.54     68.54 o
   5   5  34      805.51      788.60     41.68 o
  13  11  11      806.34      810.38     33.15 o
 -13  17  24      806.51      797.38     51.74 o
 -11  11  32      806.87      855.28     49.51 o
 -14   2  33      806.87      821.54     39.83 o
 -13   9  20      807.10      815.14     29.99 o
  23   1   0      807.29      844.98     35.50 o
  24   8  19      807.44      761.06     50.90 o
  20   8   8      807.60      752.74     34.73 o
 -28  10  15      807.87      804.97     55.49 o
  20   0  14      807.91      850.99     40.42 o
 -31  11   8      808.12      762.85     64.48 o
  26   4  24      808.13      758.29     67.04 o
 -16  16  10      808.15      828.21     43.62 o
  14  18   4      808.35      775.52     42.64 o
 -16  10  17      809.28      809.20     32.95 o
  22  12   0      809.51      844.45     39.41 o
 -18   6  36      809.78      849.67     60.16 o
  23  15   7      809.82      838.91     54.57 o
 -13   5  14      809.82      853.83     29.71 o
  -4   8  26      810.39      823.39     32.61 o
 -30   4  13      810.56      857.13     47.33 o
  20  18   0      810.76      817.65     50.77 o
 -15  21  12      810.83      740.79     82.59 o
 -14   2  19      811.30      799.62     28.78 o
 -19  17  10      811.47      753.21     48.65 o
  20  12  25      811.84      829.60     57.99 o
 -31   9  16      811.88      824.45     59.71 o
 -15   7   8      812.04      851.12     33.74 o
   5  11  23      812.09      810.91     31.54 o
 -17  11   8      812.38      835.54     33.88 o
   6  16  15      812.45      834.02     37.53 o
 -32   8   7      812.53      768.00     61.44 o
 -17  11  13      812.74      921.37     39.85 o
 -11  21   6      813.05      772.88     73.59 o
  23   7  26      813.12      867.63     76.91 o
  33   7   3      813.48      804.57     71.58 o
  26   2  24      813.57      831.58     70.42 o
 -27  11  21      814.04      808.01     52.28 o
 -17   7  30      814.05      839.17     47.55 o
  -3  23  10      814.26      917.81     60.14 o
  15   5  35      814.36      777.37     69.56 o
  -5  21  12      814.61      848.08     55.51 o
   5   5  36      814.66      789.85     47.12 o
 -15  11  14      814.75      874.43     35.96 o
 -17   3  31      814.98      826.43     39.42 o
  -7   3  32      815.43      984.89     38.47 o
 -27   9  12      815.67      924.54     48.57 o
 -22   6  27      816.04      770.57     46.93 o
  12   4  25      816.07      795.00     36.87 o
   5   1  10      816.16      892.25     39.05 o
   9  19  17      816.33      837.72     51.57 o
  -2  14  21      816.57      822.33     31.87 o
   3  15  23      816.67      753.34     47.83 o
  -5   3  16      817.23      945.27     60.05 o
  10  18   6      817.87      878.78     42.37 o
 -25   7  26      817.98      873.30     52.96 o
   1  19  11      818.14      824.78     44.10 o
 -21  13   3      818.30      731.55     39.28 o
  33   1   7      818.34      719.14     66.99 o
  10   2  25      818.52      747.79     30.89 o
 -27   5  18      819.07      796.91     48.61 o
   5  15  30      819.17      785.29     55.04 o
 -19  13  15      819.56      834.15     43.82 o
 -19  13  24      820.69      812.69     47.23 o
 -19   9  21      821.43      823.79     41.12 o
  -2  10   9      821.99      949.56     34.72 o
   3  15  33      822.78      803.05     58.03 o
  -7  17  22      823.42      831.45     42.13 o
  -9   1  39      823.72      849.21     49.65 o
 -15  19  16      823.74      873.83     52.14 o
  -6  18   6      823.80      839.24     36.51 o
  16  18   2      824.11      790.58     44.87 o
  27   9   7      824.14      838.31     54.16 o
  -2  24   3      824.53      795.92     67.87 o
  11  19  20      824.80      947.91     55.14 o
  16   8  12      825.03      923.48     37.76 o
  12  20   3      825.34      791.17     58.52 o
  -4  14  20      825.64      853.23     32.73 o
  14  16  18      825.77      799.95     43.10 o
  26   4   9      825.99      858.65     45.63 o
 -11  17  15      826.14      867.56     38.05 o
 -14   6  32      826.49      838.64     44.63 o
  -1   3   1      827.09      822.00     31.60 o
 -18  16  18      827.41      857.79     46.45 o
 -29   7  16      827.58      818.70     53.36 o
 -18  12  24      827.80      893.24     49.34 o
 -28   6  17      828.31      813.35     48.87 o
  24  10   1      828.36      717.82     47.94 o
 -26   6  11      828.64      838.64     45.51 o
  33   1   9      829.28      802.39     63.79 o
 -17  19  10      829.81      908.17     58.17 o
  30   4   1      830.70      774.47     48.90 o
  16  16  19      830.76      853.83     45.98 o
  18  12  16      831.37      795.40     37.62 o
  18  10  22      831.38      763.11     47.28 o
 -27   5  25      831.54      892.91     54.24 o
 -17   1  31      831.55      859.90     44.28 o
   8  10  25      832.21      808.87     41.33 o
 -17   9   2      832.56      891.07     38.51 o
 -32   2   8      832.79      868.95     60.20 o
  -1   1   7      832.88     1040.15     37.98 o
 -15   5  31      834.34      926.39     38.97 o
  13  17  24      835.38      785.95     62.86 o
  -1  15  19      835.47      783.12     34.58 o
 -25  13  21      835.53      723.03     53.07 o
   6  18   8      835.76      893.11     41.14 o
  -4  14   3      835.77      888.16     35.28 o
 -25  17   4      836.27      738.35     54.42 o
  31   9  10      836.29      855.15     69.83 o
 -19   5  34      836.70      775.26     52.79 o
   9  21  14      836.92      858.45     54.61 o
  13   1  16      837.31      883.14     42.37 o
   2  22  13      837.37      757.56     52.47 o
  27   3  18      838.01      807.94     50.44 o
  12   2  15      839.45      827.22     40.37 o
 -14  12  11      840.02      785.36     33.84 o
  26   8  12      840.28      844.32     56.74 o
 -16   6  11      840.91      850.86     32.73 o
 -20  10  25      841.04      941.05     48.42 o
  -6   2  20      841.31      994.72     31.21 o
  18   6  17      841.47      797.11     32.42 o
   6  22   7      841.65      884.86     54.31 o
  26   8  21      841.67      783.45     63.34 o
   3  13  29      841.69      874.30     41.70 o
 -19   9   4      841.97      786.94     30.80 o
 -11   7  39      841.99      782.06     49.17 o
 -23  13  21      842.62      776.25     45.23 o
  25   5  13      842.95      889.74     45.82 o
   0   2  33      843.31      823.92     35.31 o
  -6   6  39      843.65      871.72     48.68 o
   1   9  31      843.81      892.52     40.54 o
  16  18  15      843.91      883.47     51.05 o
   4  10  20      844.35      913.45     35.13 o
   8  14  26      844.41      757.63     52.20 o
 -11   5  40      845.11      745.15     50.98 o
 -11  13  18      845.24      872.78     31.65 o
  16   6  25      845.44      814.21     41.26 o
   2   4  31      845.54      891.13     38.51 o
  19  17  17      845.56      725.15     51.15 o
 -16   8   5      845.57      860.23     38.87 o
   1  13  31      846.10      844.45     43.14 o
 -25   5   4      846.72      729.57     35.02 o
   6   4  37      847.16      869.34     54.74 o
 -19  13  11      847.32      938.74     44.30 o
 -30   8   1      847.56      874.56     66.50 o
  -8  22   1      847.77      839.24     71.37 o
   7   3  38      847.82      904.47     53.21 o
 -14   4  19      848.18      936.49     32.17 o
  11  19  15      848.24      869.28     49.22 o
  21   9  24      848.45      918.00     60.35 o
  -1  19  16      848.53      753.21     45.65 o
  18  20   1      848.70      958.41     59.83 o
 -16  20  13      848.99      849.07     59.88 o
  -9  15  15      849.17      876.34     33.87 o
  23   9  17      849.81      769.78     51.78 o
  27   5   0      849.81      850.06     38.87 o
   9   5  26      850.10      772.55     32.43 o
 -27   3  12      851.47      884.13     45.35 o
  30   6   5      851.72      707.32     58.59 o
 -29   3   1      851.75      866.50     50.99 o
 -26   6   2      851.87      803.72     37.61 o
  -5   5  41      851.95      783.71     47.87 o
  -4  18  23      852.10      734.65     50.31 o
 -13  19  20      852.37      941.64     61.41 o
  -1  15   9      852.46      869.94     29.36 o
   9  23   8      853.01      894.43     60.78 o
 -28   8   9      853.38      863.14     46.92 o
  -5  13  11      853.92      885.32     30.03 o
   4  10   3      853.99      980.99     45.29 o
   5   9  36      854.17      890.41     63.73 o
  20  16   2      854.47      938.74     50.66 o
  -7   5  36      854.63      899.12     39.72 o
 -20  10  32      854.66      845.64     52.78 o
 -14   6  38      854.85      751.42     62.30 o
 -25  11  19      854.99      893.57     49.95 o
 -30  12   7      855.24      917.67     71.92 o
  -4   8  27      855.31      825.17     34.16 o
  -6  16  31      855.31      845.51     52.51 o
   5  15  31      855.79      875.75     60.60 o
  26  12   5      856.20      891.46     59.70 o
 -25  15   9      856.42      820.62     56.16 o
  11   1  20      857.35      865.51     34.14 o
 -10  16  20      857.37      792.82     39.31 o
 -32   6   1      857.44      832.57     77.19 o
  26  16   2      857.82      796.52     57.35 o
  19  11  26      858.11      692.13     66.85 o
 -23  15   9      858.65      906.45     54.22 o
 -19  17  22      859.44      788.07     59.42 o
 -27  11   1      859.90      839.37     53.27 o
  17   3  12      860.25      881.69     39.73 o
   5   7  32      860.31      823.13     42.61 o
  21   7  23      860.45      930.94     51.15 o
  -8   0  42      860.96      755.91     70.92 o
  -7  11   5      861.02      841.02     31.12 o
  -4  14  34      861.03      877.99     58.00 o
  14   4  15      861.79      874.89     38.59 o
   4   2  17      861.89      884.66     38.31 o
  16   6  12      861.91     1034.21     42.76 o
 -26   2   9      862.01      837.98     37.26 o
  10   6   5      862.51      745.88     75.88 o
   7  13   4      862.59      909.75     36.68 o
   9  15  13      862.77      874.23     34.61 o
  23  11  15      863.25      872.31     49.22 o
  11   1  12      863.54      933.32     51.41 o
  16  10  27      864.48      891.40     49.55 o
 -24  12  22      864.48      724.22     45.61 o
 -13  13  30      864.75      907.04     49.47 o
 -12  12  27      865.77      934.25     42.07 o
 -27  15   3      866.07      799.49     59.68 o
 -28  14   6      866.08      898.00     68.04 o
 -22  16  17      866.09      924.21     56.86 o
  10   8  34      866.25      950.09     58.95 o
   0  16  18      866.79      885.78     34.67 o
 -25   7  20      867.33      830.26     43.96 o
  -1   1  20      867.83      868.09     30.24 o
  18  18   8      867.93      871.06     51.47 o
   8  10  31      868.40      867.76     46.37 o
 -33   7   3      868.45      912.99     73.24 o
  11   5  30      868.90      875.62     44.40 o
 -12   8  35      869.19      965.34     54.04 o
 -19  15  18      869.52      879.45     45.08 o
 -27  11  20      869.70      842.47     55.99 o
 -24   8  19      869.77      855.68     43.40 o
  -2  18  10      870.76      894.83     39.59 o
  27  13  11      870.83      880.24     87.82 o
  26  12  12      870.85      850.39     72.04 o
  -7  19   1      871.49      866.50     44.27 o
 -18  10  15      871.68      817.65     33.82 o
   2   6   8      872.33     1073.82     58.30 o
  -4  16   8      872.72      848.94     34.15 o
   4   6  38      872.81      894.70     52.94 o
 -23  15  21      874.15      852.24     68.52 o
 -12  18  14      874.27      955.04     44.22 o
 -23  13   1      874.38      822.80     40.85 o
 -12  14  24      874.80      793.75     44.80 o
  10  14   8      874.86      849.40     34.22 o
  23   3  15      874.87      910.28     39.04 o
  22  12   8      875.36      756.97     49.81 o
  -3  13  33      876.02      897.60     48.59 o
  -6  12  28      876.57      873.50     40.82 o
   7   3  16      877.21      953.46     41.05 o
  33   3   7      877.32      900.18     62.90 o
 -15  11   5      877.62      926.72     34.72 o
   3   1  26      877.67      911.53     32.51 o
   3  17   1      878.03      880.83     34.67 o
  15   5  32      878.48      877.73     55.82 o
  14   8  12      878.71      907.37     37.22 o
  -1  17  15      878.96      956.17     38.42 o
 -11   1  18      879.17      918.93     29.35 o
   4   4   9      879.50      991.42     46.50 o
  10  20  17      880.22      924.28     58.84 o
  10  10  34      880.43      972.94     60.84 o
  22  14   2      880.52      785.10     44.54 o
   5  15  18      881.31      869.15     39.54 o
  -6   2  23      881.35      858.58     31.59 o
  -6   6  31      881.37      859.97     33.87 o
 -19   1  22      881.85      834.42     33.55 o
  12   8  34      881.97      861.68     60.62 o
  -4  18  17      882.24      980.59     42.18 o
   6  18   9      882.40      921.44     38.97 o
   0  10  37      883.49     1053.82     60.96 o
  10   8  35      883.61      853.23     60.43 o
  22  18   1      884.47      837.19     58.53 o
  28  10   3      884.49      951.54     55.88 o
 -28  14   3      884.79      863.80     74.98 o
  -5   7   6      884.99      946.26     54.67 o
  -5  15  31      885.43      944.48     57.52 o
   5  19  24      885.53     1060.42     73.98 o
   0   8  33      885.60      816.13     39.36 o
 -10  20  15      885.82      767.73     48.09 o
  11  15  20      885.95      864.79     43.06 o
  31   5   9      885.99      922.49     68.83 o
 -22  12  27      886.43      988.52     55.04 o
   2   8   5      887.23     1021.33     55.35 o
  21   9   5      887.54      822.86     36.32 o
  -8  12  25      887.66      923.22     36.61 o
  11   5  32      887.94      893.64     51.45 o
   1  13  13      888.23      911.60     31.84 o
 -27  13  11      888.40      787.08     59.15 o
 -29   7   2      888.68      827.68     56.49 o
 -27  13  18      888.69      879.31     51.32 o
  18   2   3      889.12      894.50     37.09 o
  -9  11  37      890.24      851.25     65.09 o
   0  12  22      890.75      868.42     33.13 o
  19  15  14      890.75      875.88     48.88 o
  23  17   1      891.17      952.27     81.29 o
  21  13  13      891.60      827.81     47.49 o
 -29  13   3      891.85      916.75     81.92 o
  15   9  33      892.55      885.26     63.81 o
  19  13   5      892.91      870.53     44.61 o
  -6  14  32      893.20      907.24     50.48 o
  11  15  28      893.22      903.68     57.97 o
 -26   4   7      893.42      883.47     38.31 o
  26  14   1      893.62      857.99     59.80 o
 -31  11   1      894.59      947.45     74.28 o
   7   5  21      894.69     1001.59     37.05 o
  16  10  21      894.81      955.44     43.48 o
  16  10  18      895.40      877.13     35.42 o
  31   7   9      895.51      935.04     65.59 o
  21  13   0      896.09      905.92     49.60 o
  -5   1  12      896.41     1063.92     54.58 o
 -25   3  25      896.52      858.19     49.23 o
 -25  11   8      896.83      872.84     44.88 o
 -13  15  20      896.97      938.93     41.46 o
 -12   2  12      897.04      874.69     41.36 o
  21  13   2      897.50      965.14     43.07 o
 -23  17  12      897.50      882.28     54.04 o
  21   3  22      898.04      959.53     49.97 o
   1  15   5      898.24      985.35     33.83 o
 -17   3  20      898.26      840.89     30.11 o
 -16   6  13      898.81      958.08     38.62 o
 -11  11   1      899.03      946.86     37.48 o
 -27  13  15      899.19      864.19     56.72 o
  17  21   2      899.24      783.84     59.56 o
  16   4   9      899.28      935.10     42.88 o
  -3  17   6      899.53      897.27     36.08 o
  17   7   4      900.19      865.71     37.98 o
  19  17   3      900.41      928.37     69.78 o
   7   3  34      900.57      851.85     42.66 o
  26   6  15      900.80      915.56     51.36 o
 -25   3  22      901.38      871.26     38.45 o
   6  10  30      901.64      857.06     41.91 o
   3  21   6      901.86      873.70     50.78 o
 -17  15  17      902.04      838.31     41.85 o
 -27   5  27      903.70      885.12     50.77 o
  20  12  16      904.24      897.27     51.78 o
 -25  13   8      904.87      975.97     52.81 o
  33   5   7      905.30      933.45     93.11 o
  21  15  18      905.64      806.82     62.27 o
  -5  19   8      906.68      902.75     40.67 o
 -23   3  29      906.86      991.03     49.14 o
  -1  17  28      906.91      861.09     62.74 o
  21   3  24      906.92      941.38     52.49 o
  10   6  34      907.39      965.54     55.60 o
  -4  10  29      907.66      811.84     37.88 o
   8  12  24      907.70      894.63     40.33 o
  11   7   0      908.33      831.78     50.21 o
   1  21  20      908.67      809.39     54.60 o
  12  18   4      908.71      921.57     42.08 o
 -13   1  10      908.92      946.59     46.86 o
   8  22   5      909.02      864.72     50.38 o
  -6  16   8      909.07      880.50     32.52 o
 -25  13  20      909.18      878.06     53.50 o
 -18   2  23      909.27      971.35     35.38 o
 -20   8  29      910.37      869.94     50.86 o
 -15  15  28      910.46      888.16     57.10 o
  10   4  35      910.56      914.57     61.17 o
  21   3   0      910.67      874.89     38.05 o
 -13   5  18      911.06      927.71     32.98 o
  14  14   6      911.11      936.89     36.47 o
  10  12  10      911.32      977.89     35.38 o
  -8  14  14      911.39      936.69     30.89 o
  22  16  16      911.70      925.00     59.32 o
  11  15  29      912.31      827.29     57.86 o
 -31   5  10      912.83      913.51     60.35 o
 -18   4   9      913.25      982.11     38.41 o
  23  15   4      913.30      918.93     66.36 o
 -19  13  16      913.39      952.86     39.63 o
  -8   2  29      913.40      837.92     32.27 o
 -11   7   4      913.44      888.49     34.00 o
   7   5  39      913.61      902.82     58.39 o
   7  13  34      913.81      810.71     64.54 o
  15  13   3      913.90      940.52     37.95 o
  12  14  26      914.11      921.24     60.07 o
 -14   6   5      915.39      925.33     35.73 o
  20   6  28      915.75      975.25     58.79 o
 -30   8   5      915.83      828.47     57.65 o
  14  14   3      915.87      927.91     35.87 o
  25   5   8      916.12      876.34     45.28 o
   3  15  25      916.35     1022.78     53.93 o
   0  14  33      916.41      906.91     56.13 o
  13  13  20      916.61      892.39     38.44 o
  13  19  18      916.90      957.09     55.40 o
 -25  13   4      917.02      963.23     50.71 o
  -5   3  20      917.89      880.17     30.17 o
  18  12  11      918.00      931.54     40.92 o
  29  11  12      918.37      820.02     72.17 o
  -1   9  30      919.72      880.83     38.72 o
  22   2   7      919.89      835.87     33.41 o
   2  24   7      920.03      929.23     56.38 o
  24  10  23      920.06      890.54     71.28 o
   9  19   4      920.10      922.10     44.64 o
  29  11   6      920.22      899.32     66.46 o
 -11   3  39      920.31      885.52     52.34 o
 -13   7   3      920.67     1058.44     36.76 o
 -16  14   2      921.33      881.36     39.80 o
  -1  23  12      921.56      850.46     61.05 o
  22  16  12      921.85      962.24     56.28 o
   6   4   5      922.28     1130.67     84.09 o
  13   5  28      922.30      962.50     48.68 o
 -29   9   7      922.32     1010.37     56.24 o
   5  17  24      922.34     1038.10     55.54 o
 -14  22   1      922.60      988.85     65.59 o
 -13   7  20      922.86      931.08     30.09 o
 -21   7  20      922.97      903.74     37.76 o
  18   2   9      923.03      934.11     45.45 o
  10   6  11      923.92      907.84     36.55 o
   4  20  17      924.00      839.70     50.75 o
 -27   1   8      924.53      926.98     38.77 o
 -29   3   9      925.47      932.00     45.45 o
  -9   7  30      925.93      951.15     36.60 o
  -5  17  12      926.15      856.34     39.14 o
 -14  18   3      926.50      871.39     39.94 o
 -13   5  24      926.86      872.78     30.91 o
 -20   8   4      927.08      963.36     35.85 o
   5   5   9      927.22     1125.91     62.60 o
   1   1  20      927.60      950.69     32.23 o
  -1  19  24      927.84      952.01     58.81 o
   5   5  20      927.89      968.12     33.50 o
 -16   6  33      927.94      889.88     44.80 o
 -27   7  12      928.47      935.17     47.95 o
  19   9   5      928.58      925.27     36.34 o
  -3   7  12      928.68      883.14     62.78 o
 -11  15  15      928.77      921.63     34.73 o
  14  12  12      928.92      949.70     35.86 o
  16   0  18      929.07     1019.42     41.96 o
  24   6   3      929.38      873.64     40.34 o
  18  16   7      929.41      878.78     46.30 o
 -32   4   6      929.72      818.17     59.51 o
   2  18  18      930.17      867.69     52.83 o
  15  17   5      931.00     1006.74     45.00 o
 -12   6  18      931.01      945.27     31.83 o
  19   9  22      931.20      942.56     52.15 o
 -15   1  22      931.21      997.83     32.42 o
 -16  12  14      931.23      978.48     35.78 o
 -25   1  25      931.67      911.40     48.58 o
   7   3  39      931.82      888.82     54.31 o
  19   5  26      931.83     1007.20     59.10 o
 -23   7  28      932.11     1087.09     55.31 o
  15  19   4      932.53      929.95     48.84 o
 -32   8  13      932.94      909.22     58.11 o
  15   7  34      932.97      970.49     70.40 o
  -6  12   8      933.15      935.57     30.49 o
   6   2   7      933.27      822.00     39.97 o
   8  20   2      933.38      960.19     48.55 o
 -22  12   9      933.49      937.74     44.09 o
  15  15  12      934.26      837.98     40.77 o
  -7   5  22      935.18      937.68     32.64 o
  -8   8  39      935.19      982.38     55.52 o
  20  10  20      935.64      864.59     47.60 o
   1   7  26      935.85     1016.78     39.07 o
  20  12  20      936.09      955.44     47.20 o
  15  13  21      936.12      971.68     45.16 o
 -18   2  16      936.38      967.13     32.36 o
  -5  19  14      936.56      941.44     47.14 o
  -9   9  36      936.59      990.56     63.13 o
  28   6   9      936.67      871.59     65.88 o
  12  20  11      936.92      946.92     61.00 o
  19  13  16      937.21      881.95     44.20 o
  -1  19  19      937.24      978.81     51.52 o
 -20  16  20      937.24      919.79     52.85 o
  -9   7  33      937.99      965.28     42.19 o
 -12   8  27      938.32      951.61     34.98 o
   8  16  25      939.30      987.73     56.13 o
 -28  12  12      939.44      901.70     58.73 o
  -7   5  18      939.67     1040.02     33.08 o
  29   7  10      940.40     1030.58     71.90 o
   8  16  10      940.60     1009.05     37.12 o
 -21  13  13      940.84      898.26     58.12 o
   8   6   7      940.97      822.99     74.30 o
   0  18  27      940.98     1043.25     73.32 o
  15  17  10      941.76      916.75     47.36 o
 -10  14  32      942.03      993.73     58.16 o
 -21   3   9      942.16      960.99     33.37 o
   8  18  19      943.01      971.95     47.73 o
 -26   4  17      943.27      831.05     41.32 o
 -19   9  22      943.38      953.52     41.52 o
  10   6  23      943.45      882.88     32.25 o
   9   7  16      943.83      942.30     35.53 o
 -13  13  33      944.61      903.28     52.80 o
  -4  24   1      944.75      916.09     55.99 o
 -21   5   8      944.86      981.45     35.65 o
  -8  10  36      945.03      872.71     49.70 o
 -30   0  24      945.26     1054.87     82.22 o
  25  11   7      945.69      922.23     57.41 o
 -19   5  28      945.85      940.85     42.67 o
  14   0  12      946.38      957.49     50.92 o
   3   5  14      946.52      909.16     52.32 o
  28   6  15      946.68      976.57     78.56 o
 -18  14  26      946.90      888.23     53.90 o
 -22   2  17      947.23      895.69     32.85 o
  -3  13  23      947.59      964.09     39.42 o
  21  11   0      947.62      976.70     38.95 o
 -17   1  22      948.09      949.43     31.69 o
  19   5  19      948.21      997.10     43.12 o
   9   7  38      948.31      985.15     62.60 o
   0  16  28      948.50      898.39     59.35 o
  -4  16   9      948.50      980.79     41.44 o
  21  17   3      948.69     1030.84     56.23 o
  25  11  18      948.97      965.34     59.28 o
  18   4  23      949.10      871.06     46.51 o
  -4  14  29      949.14     1008.06     53.53 o
 -29   7  10      949.79      878.12     48.47 o
  -9  17  24      949.92      856.34     51.48 o
  -2   6  24      949.95      958.94     30.55 o
  21  19   2      950.11      902.16     60.43 o
  22   6  21      950.19      929.16     48.84 o
   0  10  25      950.27      997.96     33.89 o
  10  10  35      951.03      887.63     61.13 o
 -30   8  16      951.03      947.78     53.71 o
  14  12  21      951.12      959.80     41.65 o
   5   5  32      951.94      974.78     41.58 o
 -21  15  19      952.28      875.02     60.40 o
  -4  24   7      952.53      936.75     63.67 o
 -17   7  32      952.68      878.32     45.89 o
 -14  10  33      952.70     1009.32     49.94 o
  26   4   4      952.82     1006.54     40.82 o
  11   5  28      953.09      813.22     37.94 o
 -25   5   6      953.13      995.91     40.02 o
 -17  13   8      953.26      961.12     37.40 o
 -21   9  26      953.61      964.42     50.37 o
 -28   4   7      953.87      919.39     58.30 o
  21   7  24      954.24      927.84     53.46 o
   4   8  39      954.75      919.65     57.55 o
  29   5  16      954.76     1030.64     60.58 o
 -11   9  27      954.85      939.53     40.31 o
  18   4  10      955.96     1021.27     48.04 o
  23   3  12      956.00      940.58     37.61 o
  -2   4  36      956.13      922.63     41.53 o
  21   9   6      956.45     1011.63     41.49 o
  -8  10   7      956.51     1079.43     32.60 o
 -16   2  13      956.52      971.09     30.88 o
  11   1  18      956.56     1068.34     35.96 o
 -21  11  18      958.06      905.52     41.14 o
   1  17  15      958.47      956.23     43.75 o
 -19  17  17      958.73     1007.53     53.39 o
 -14  14  17      959.24      998.36     38.00 o
   7  19   5      959.33      985.15     47.99 o
 -22   6  21      959.44     1027.47     39.80 o
  24  14  14      959.83      926.92     60.54 o
  -6  14  20      960.01      955.70     40.37 o
 -26   8  11      960.21      828.47     44.23 o
 -22   8  15      960.28     1015.06     37.05 o
 -10  16  21      960.39     1013.67     39.87 o
  31   7   2      960.49     1034.93     67.18 o
  -5   7  20      960.56      930.75     30.42 o
  -8  16   8      960.71      920.64     33.78 o
  -7  13  33      960.88      900.37     49.61 o
 -28   8  23      960.91     1016.71     57.26 o
  -8   4  34      960.92     1007.00     40.28 o
 -25   9  23      961.04      947.19     53.17 o
   5  17  21      961.53      914.70     47.09 o
   7  17  13      962.02     1092.11     41.33 o
 -33   7  12      962.07     1025.69     80.27 o
 -19   9  28      962.68      905.26     44.72 o
  10   2  22      962.70     1031.24     33.35 o
  11   9  28      962.72      912.79     47.70 o
  29  13   3      962.85      913.65     83.51 o
 -21   9  18      962.86      986.54     38.27 o
 -16  18   4      964.14      918.66     50.14 o
  22   6  25      964.23      992.21     64.36 o
  -3  21   7      964.24     1047.94     56.28 o
  -4  18  10      965.31      988.39     40.02 o
   4  16  30      965.64      951.28     59.70 o
 -21  15   3      965.73      994.39     44.74 o
   7   5  18      965.82      951.08     36.46 o
  18  14   5      965.85      990.17     43.26 o
 -26  12  17      966.06      971.22     51.66 o
  25   5  12      966.16      882.09     44.60 o
 -15   7  11      966.24     1013.61     35.17 o
   7  11  18      966.31     1007.86     37.52 o
 -28   4  23      966.56     1004.30     54.35 o
 -30   6   4      966.60      970.36     52.74 o
  16  12  12      967.79      918.86     34.73 o
 -14  20   5      967.93      931.08     55.50 o
  -6  14  29      968.08     1061.21     50.25 o
   6  20  16      968.70      964.35     51.87 o
  -2  20  13      968.87     1023.51     47.76 o
   8   0  10      969.70      967.72     83.27 o
   1   3  30      970.11      973.53     33.63 o
  18   6  23      970.30      908.43     42.49 o
   5  13  18      970.41      914.44     32.71 o
  31   1  15      971.58      944.08     90.44 o
  20  16  18      971.79      954.45     51.40 o
  13  21   8      972.41      950.49     59.43 o
 -35   3   1      972.43      920.51     81.22 o
 -10   6  30      972.68      932.13     34.86 o
   7   1  18      972.77      894.83     35.27 o
 -29  13  11      972.83      860.69     82.53 o
  30   8  13      973.38      922.36     81.22 o
 -19   1   4      975.05     1005.95     40.08 o
  -4  16  10      975.14     1001.19     35.91 o
 -27  13   1      975.34      934.64     67.78 o
 -15  17   1      976.31      999.28     41.84 o
   3  15  15      976.60     1035.86     35.50 o
  22  18   5      976.64      964.48     60.64 o
  20   4   9      976.86      966.47     37.54 o
 -26  12   5      976.88      994.13     53.34 o
   6   0  36      977.77      936.29     67.37 o
   4  14  32      977.92      946.72     55.55 o
   7  19  17      978.25      976.70     51.38 o
  18  14  13      978.75      945.80     40.51 o
  16   4  29      978.77      904.53     50.89 o
   7   9  33      979.08      994.00     50.35 o
   8   4  35      979.16      943.22     53.38 o
   7  11  35      979.23      949.89     65.98 o
  10  18   0      979.28      990.83     42.38 o
  -6  24   1      979.50      901.30     73.74 o
 -31   7   4      979.52      978.09     58.11 o
 -11  15  31      979.53      920.25     56.25 o
  -8  10  29      979.69     1002.51     38.67 o
  22  12  11      979.87      981.19     49.62 o
  25   5   2      979.99     1009.32     40.68 o
  -1  11  34      980.05      963.43     47.87 o
 -27   3   8      980.08      935.83     37.89 o
  28  10  14      980.56      842.80     85.91 o
  24   8  23      980.58      925.60    102.19 o
  22  14  17      980.71      943.16     56.50 o
  17  19  12      981.14     1006.15     56.79 o
 -21  11  26      981.21     1006.41     51.23 o
  22   8  17      981.25     1001.26     48.52 o
  -7   7   2      981.83      789.65     46.57 o
 -24   6  29      982.16     1013.08     58.01 o
 -28   2  19      983.05     1037.97     50.94 o
  -1   9  10      983.59     1063.72     48.28 o
 -21  19   4      983.98     1014.27     61.20 o
   4   4  35      984.02     1031.70     46.88 o
  12  12  11      984.11     1022.59     36.24 o
  -5  19  13      984.60     1003.24     48.86 o
  23   5  15      984.67      970.56     40.36 o
  -9  11  34      985.07     1082.47     52.13 o
   4  18   9      985.16      968.58     38.41 o
 -26  14   4      985.81     1001.66     53.40 o
 -22  12  28      985.87     1122.41     58.60 o
 -21  17   4      985.98     1000.34     54.28 o
   2   2  23      986.12      988.72     35.04 o
 -31  11  10      986.23      955.70     72.35 o
 -16  10  13      986.36     1022.59     35.30 o
  24   4  17      986.79      922.89     42.14 o
 -24   4   1      986.89     1017.24     35.16 o
 -19   9  31      987.16      969.70     56.35 o
   9   5  38      988.00      923.81     59.11 o
 -20   8  32      988.30      994.86     54.90 o
 -11   7  28      988.58      944.22     35.53 o
  13  17  20      988.59      945.14     57.05 o
   7   1  27      988.95     1026.61     36.17 o
  25  11  20      989.09     1063.46     71.04 o
  -8  18  18      989.82      977.89     44.82 o
 -20  14  20      989.95     1058.83     45.11 o
   4  18  18      990.36     1010.11     50.82 o
  15  15   1      990.76     1013.21     40.82 o
 -31   3  15      990.98     1037.97     55.81 o
 -29   7  22      991.12      931.34     74.24 o
  20  10   8      991.15     1065.24     41.07 o
   0  14  34      991.17     1041.67     58.26 o
  15   7  22      991.18     1015.92     39.40 o
   3  17  17      991.60      963.49     42.26 o
  12   6  15      991.72     1023.44     37.92 o
  12  10  28      992.32      953.79     51.94 o
   1  19  14      992.71     1081.22     45.84 o
 -19  17   3      992.90      938.34     44.36 o
 -21  11  30      993.13     1070.52     57.01 o
  -9  11  22      993.32      978.94     33.50 o
 -24   6  27      993.70      936.42     51.75 o
  -5  13   3      993.95     1031.83     37.85 o
 -11  15  17      994.04     1017.70     36.37 o
  -3   1  24      994.81     1018.76     33.49 o
 -22  10   9      994.95      980.40     37.67 o
  10  16  17      994.99      951.48     42.40 o
 -11  17   5      995.40      992.68     41.57 o
  -7  15  33      995.53      983.83     52.73 o
   6  20   7      996.14      946.13     48.83 o
  -2  16  28      996.34      964.09     52.21 o
  21   7  14      996.69      925.00     41.60 o
  -1  21  18      996.82     1055.93     58.45 o
  -4   8  33      996.93     1010.50     47.77 o
  31   3  15      997.21     1017.63     72.53 o
  14  22   1      997.26     1050.78     58.25 o
   0   4  19      997.44      997.30     33.42 o
 -12   0  38      997.85     1009.12     67.00 o
  -6   2  29      998.77     1041.34     36.64 o
  27  11  15      999.22      993.47     68.80 o
   6   4   1      999.33     1092.11     73.88 o
 -19  13  29      999.46     1057.98     55.39 o
 -23  15   1      999.59      966.80     49.42 o
  17  11  25      999.93     1025.69     52.57 o
  14  14  12      999.94      924.67     39.10 o
 -17  11  33     1000.10     1009.84     55.43 o
  15  11  27     1000.29      974.06     53.96 o
 -30   2   6     1000.46     1097.33     55.30 o
  27  15   3     1000.48      975.58     58.52 o
  30  10  10     1000.70      914.37     82.61 o
 -18   6  17     1000.87     1025.76     38.86 o
  -1  11  27     1001.13     1007.93     37.12 o
  -3  17  25     1001.15      990.56     49.07 o
 -26   6  21     1001.49      971.15     46.37 o
   0  14  24     1002.35      909.22     41.68 o
 -17   1  12     1002.58      929.76     33.04 o
  16  10  31     1003.31      982.58     60.14 o
 -31   1  17     1003.74     1017.50     53.66 o
  13   9  34     1004.45      990.70     64.70 o
  32   8   4     1004.99      873.17     76.41 o
   4   2  32     1005.41     1013.01     43.11 o
  -4   6  27     1005.43     1005.35     33.09 o
   7   7  38     1005.65     1044.11     61.45 o
  18  18  17     1005.67      940.45     68.05 o
   9  11   1     1006.28     1169.62     38.48 o
   6  14  18     1006.63      985.68     35.31 o
 -21   5  22     1007.25     1078.44     38.91 o
  12  16  10     1007.51     1000.20     41.50 o
 -17  19   8     1007.90     1116.47     58.61 o
 -11  13  29     1008.30     1088.81     56.59 o
 -22  16   8     1009.12      942.10     53.58 o
  -4  16  27     1009.26      965.01     55.19 o
 -24   4  27     1009.65      969.11     51.39 o
 -12  22  11     1009.72      899.65     63.38 o
  -3   1  16     1009.76      937.08     74.50 o
  25  13  11     1010.06      855.08     55.64 o
   4   8  20     1010.09      996.77     37.32 o
  13   3  30     1010.18      996.90     54.15 o
  28   8   1     1010.90      953.00     56.29 o
  22  10  15     1010.95      979.67     49.48 o
  20   4   8     1011.26     1086.76     38.10 o
 -23  13  19     1011.46     1093.83     55.10 o
  -8   2  31     1011.55     1090.72     41.19 o
  30   8   5     1011.57     1101.88     61.13 o
 -29  13   8     1012.11      860.69     57.27 o
  -7   7  36     1012.61      984.49     45.08 o
 -13  17  20     1012.88     1106.24     52.25 o
  30   4   0     1013.23      966.20     52.68 o
  -4  10  33     1013.59      962.83     44.55 o
 -22  10  20     1013.68     1012.68     40.41 o
  27   3  13     1014.30      994.06     52.66 o
 -15   9  26     1014.37      995.65     41.16 o
  18   2  11     1015.24      913.78     36.01 o
  -9  15  21     1015.57      991.42     38.27 o
 -19   7  21     1015.71     1079.70     39.92 o
 -19   3   1     1015.98     1166.98     58.03 o
  -4   6  33     1016.50      999.35     40.42 o
   4   8  37     1017.33      973.60     53.49 o
  15   3  18     1017.33     1028.66     34.49 o
  18  12  28     1017.56      952.80     63.11 o
  13   7  12     1017.86     1099.57     48.27 o
   8  14  27     1018.10     1079.10     70.95 o
   9  11  27     1018.19      988.45     43.73 o
  25  17   0     1018.90      986.87     65.25 o
  14  14  28     1019.35      895.36     67.56 o
   6  16  20     1019.44      963.10     39.15 o
 -12  14  20     1019.59      971.42     38.61 o
  -4  10   6     1019.89     1009.32     33.42 o
 -10  14  25     1019.93      987.73     43.32 o
 -22  12  15     1020.14      998.02     50.83 o
  13   7   6     1020.72     1028.07     39.13 o
  -5   9  35     1020.94     1095.21     52.66 o
   9   3  18     1020.95      965.21     36.33 o
  18   4  28     1021.41     1055.73     55.67 o
   2  10   5     1021.63      908.83     49.06 o
  21   7   8     1021.80     1034.80     38.39 o
   9   5  13     1022.49     1057.05     42.96 o
  12  18   6     1022.65      990.17     43.93 o
  -3  23  14     1023.00     1006.15     63.32 o
 -23   3  26     1023.06     1177.02     48.84 o
  14  16  24     1023.19     1052.96     59.27 o
  -5   1  23     1023.69     1076.40     34.95 o
   1   7  31     1023.90     1055.53     38.72 o
 -16  18   7     1025.38     1020.14     51.89 o
 -12  10  21     1025.68     1037.84     33.88 o
 -16   4  28     1026.73      968.78     38.01 o
  11  15  21     1026.77     1103.40     51.30 o
 -25   1  11     1026.88     1014.33     36.04 o
  11   9  36     1027.09      910.61     60.22 o
  -6  16  30     1027.16     1122.08     56.50 o
 -22   2  19     1027.41      943.36     34.85 o
  25  17   2     1027.73     1079.70     67.88 o
  18  10  13     1028.04     1010.83     38.26 o
  11  13  26     1028.39     1060.75     58.85 o
  29  11   4     1028.77     1029.98     73.20 o
  -2  18  22     1028.90     1055.07     50.11 o
  16  10  32     1029.91     1021.00     69.45 o
 -31   9  10     1030.07     1024.83     63.37 o
  11  11  26     1030.09     1029.58     50.33 o
 -24  12  25     1030.09     1075.74     59.25 o
 -30  12   8     1030.14     1231.69     81.43 o
 -23   5  10     1030.35     1026.28     37.31 o
 -20  20   5     1030.84      993.14     61.50 o
 -32   8  12     1030.88      980.20     58.92 o
 -15   9  11     1030.94     1023.71     37.11 o
  -3  21  16     1030.98     1015.26     54.14 o
  -6  10  20     1031.30     1066.03     32.20 o
 -18  10  13     1031.49     1021.73     35.23 o
   8  12  18     1032.02     1041.93     34.42 o
  17  19   8     1032.41     1076.79     64.34 o
  -1   7  10     1032.53     1033.48     64.52 o
 -11  11   6     1032.61     1143.21     38.02 o
  12  16  16     1033.09     1036.19     42.22 o
 -20   4   7     1033.41     1042.26     38.25 o
 -18   2   1     1033.78     1100.23     43.41 o
  23   7  15     1033.90     1074.55     49.70 o
 -15   5  30     1034.07      953.19     38.01 o
  -9  13  34     1034.20      933.98     57.81 o
 -10  10  27     1034.52      988.65     39.41 o
  -7  17  13     1034.97     1013.74     43.18 o
 -18   8  30     1035.48     1121.75     49.81 o
  -9   3  19     1035.65     1072.37     33.54 o
  -9  13   7     1035.74     1024.17     35.70 o
  12   8  11     1035.75     1135.55     40.84 o
 -10  18  13     1035.75      969.70     41.71 o
 -28   8  17     1035.78      974.85     59.20 o
 -20  18   1     1035.79     1052.76     49.64 o
 -15  15   5     1035.82     1025.43     39.20 o
 -27   9  18     1035.86     1078.11     55.99 o
 -22  10  27     1035.91     1096.14     58.42 o
   7   5  33     1036.29     1058.70     43.49 o
 -29   5  10     1037.30     1012.22     46.35 o
   4  10  38     1038.39     1041.60     62.13 o
  -8   8  35     1038.85      934.18     47.62 o
  22   4   9     1038.91     1037.24     41.89 o
  -7  15  26     1039.06     1116.27     51.03 o
   2   6  39     1039.24      958.28     55.40 o
  -5   1   6     1039.24     1226.47     41.22 o
  -4   2  17     1039.40     1060.35     55.39 o
 -16  14  24     1039.43     1001.13     48.39 o
   2  16  16     1039.85     1056.98     38.65 o
  -2  10  38     1039.86     1121.42     56.64 o
  15   1  35     1040.39     1024.50     82.40 o
  24   6  12     1040.50      956.69     45.10 o
  -4   8   3     1041.03     1018.49     50.54 o
 -10  22  11     1041.63     1094.02     55.50 o
 -20  12  26     1041.82     1129.88     50.01 o
 -27   9  15     1041.95     1144.40     52.16 o
  11  13  28     1042.07     1033.88     62.55 o
 -14   6   9     1043.23     1113.30     37.22 o
 -25   9  20     1043.31      972.80     51.79 o
 -23  13  25     1044.13     1077.98     55.24 o
  25   3   8     1044.29     1009.25     39.81 o
   0   6  41     1045.07      998.69     56.86 o
 -29   9  20     1046.08     1038.50     81.69 o
  28   8  15     1046.11     1051.50     61.44 o
 -28  10   5     1047.39      957.42     57.17 o
  21  15   9     1047.47      990.04     51.10 o
  18  16   8     1047.79     1008.52     46.96 o
  14   8   6     1048.15     1129.02     40.91 o
  -5  11  36     1048.95     1066.29     53.22 o
   8  20   1     1049.12     1112.91     52.85 o
 -23   3   2     1050.75     1002.65     34.77 o
  21   5  11     1051.65      950.36     36.87 o
   2   4  27     1051.75     1023.91     33.35 o
  -2   2  31     1051.77     1062.40     36.76 o
   7  13   1     1051.85     1082.27     36.89 o
  14  14  29     1051.85     1023.25     73.21 o
 -11  13   9     1052.15     1058.83     33.47 o
  -3   5  32     1053.16     1017.77     37.38 o
 -29   7   4     1053.17     1079.70     65.36 o
  12  16  24     1053.24     1059.10     59.33 o
 -19   5   1     1054.08     1119.71     40.31 o
  17  13   9     1054.24      975.91     39.15 o
  -1  11  22     1054.30     1013.41     33.62 o
  -9  15  30     1054.35     1037.38     62.88 o
  -2  24   5     1054.82     1009.32     72.54 o
  14  10  21     1056.22      987.73     38.40 o
  -7  15  20     1056.31     1066.16     37.84 o
   4  18  21     1056.51     1098.18     53.06 o
 -18  18   1     1057.01     1103.20     47.93 o
  -3   7  38     1057.06     1036.78     52.83 o
   0  12  34     1057.69     1043.85     51.34 o
  14  16  22     1058.14     1038.50     63.36 o
 -11  15   1     1058.18     1171.07     37.47 o
  -4  14  12     1058.56     1062.99     32.00 o
 -15   1  16     1058.78     1097.33     36.95 o
 -10  16   2     1058.92     1023.58     37.11 o
 -32   2  12     1059.12     1044.97     67.17 o
  -7   5   8     1059.40     1205.01     60.71 o
  12  12  32     1059.69      942.30     63.26 o
  -8   8  19     1059.97     1082.47     34.88 o
  12  18  11     1060.69     1068.41     48.96 o
  10  12  11     1061.20     1085.44     36.89 o
  -6   8  29     1061.33     1027.08     40.41 o
  -7  19  15     1062.36     1070.52     49.70 o
 -26  12   4     1062.72      948.77     47.67 o
  -5  17  27     1063.11     1031.90     54.26 o
   5  13  23     1063.15     1062.93     39.32 o
  24  14  13     1063.37     1094.16     57.61 o
 -19  13  18     1063.55      987.59     41.50 o
 -24   8   2     1063.99     1068.47     43.83 o
   1   5  36     1064.30      990.63     48.05 o
  26   0   4     1065.09      971.75     50.37 o
  14  10  23     1065.18     1082.54     45.30 o
  -1   9   7     1065.26     1140.64     51.35 o
   3  13  34     1066.82     1139.71     58.32 o
  10   2  35     1067.13     1151.00     58.18 o
 -25   9  16     1067.47     1143.48     50.34 o
 -10  12  21     1068.23     1041.67     35.22 o
   4  22   5     1068.43      956.43     50.58 o
 -24  16  10     1068.56     1097.79     65.48 o
  -6  12   5     1068.89     1076.59     33.67 o
 -14   2  32     1069.89     1211.02     43.17 o
  -3  21   4     1070.69      960.26     46.85 o
  25  13   7     1070.88      933.19     68.19 o
  -2   8   1     1071.64     1157.08     46.49 o
  -1  23   6     1071.71     1014.53     53.19 o
 -30   8  19     1072.05     1018.95     61.40 o
  20   8  11     1072.34     1123.80     40.71 o
 -12  10  23     1072.58     1178.93     38.81 o
   1  21  14     1072.86     1105.71     54.62 o
 -14   8  17     1072.89     1056.32     36.50 o
 -22   6   6     1073.64     1133.38     37.68 o
  11  23   4     1074.22     1001.79     69.27 o
  12   2  23     1074.48     1040.94     36.84 o
  18  12  13     1074.52     1029.12     42.16 o
  23   9   0     1075.45     1105.05     43.95 o
   1  23   4     1076.09     1211.81     64.37 o
  -3   9  18     1076.88     1048.53     34.15 o
   6  16  29     1077.14     1100.30     67.66 o
  27  11  17     1077.70      997.30     67.50 o
   2  12  36     1077.73     1095.34     56.86 o
 -23   5  28     1077.77     1084.25     53.01 o
  17   3   1     1077.92     1308.47     48.72 o
 -31   3   2     1078.18     1102.61     57.19 o
  30  10   0     1078.75     1166.92     69.09 o
  -7   9  14     1078.79     1103.80     32.46 o
   2  12  22     1079.08     1075.80     38.04 o
   8   6  29     1079.24     1151.14     42.38 o
 -14  14  22     1079.63     1070.32     43.02 o
  -1   5   7     1080.21     1301.08     50.20 o
  23   3  22     1080.30     1082.27     58.09 o
  15   9  32     1080.37     1088.28     65.83 o
 -19  17   6     1080.37     1145.33     54.80 o
 -28   8  16     1080.37     1134.63     56.16 o
 -20   8  31     1081.38     1060.88     51.19 o
 -17  15  10     1081.53     1091.19     46.24 o
   6  18  22     1081.71     1201.84     78.12 o
 -13   3  28     1082.40     1103.99     37.89 o
  17  11   2     1082.71     1136.94     39.76 o
 -27   3   6     1083.22     1069.33     47.20 o
   2   8   8     1083.39     1072.04     66.32 o
  17  15  19     1083.44     1098.45     55.30 o
 -20  16  23     1084.05      958.94     63.31 o
 -10  14   2     1084.80     1200.32     36.86 o
 -16  16  26     1084.83      936.56     73.82 o
 -24  14   2     1085.99     1109.67     52.65 o
  -5  17  21     1086.82     1044.97     46.60 o
 -16  10   8     1087.05     1107.96     35.94 o
  11   7  28     1087.06     1128.16     43.60 o
  -4  16  30     1087.13     1045.96     68.60 o
   6   0  38     1087.70      978.94     82.35 o
  -6  14  11     1087.81     1094.35     32.93 o
  -3  15  32     1088.27     1172.92     58.57 o
 -22  10   3     1090.44     1165.33     42.11 o
 -18  16  20     1090.59     1074.15     49.49 o
  -9  17   4     1091.36     1105.64     44.42 o
 -11   5  21     1092.52     1084.91     35.41 o
 -16   8   2     1092.69     1132.91     41.31 o
 -16  20  15     1093.16      933.78     57.94 o
 -25   7  14     1093.18     1086.83     46.65 o
  -7  13   2     1093.28     1096.86     34.94 o
   5   5  40     1093.70     1133.44     59.61 o
  20  12  26     1093.95     1102.61     60.92 o
   8  12  25     1094.05     1121.03     46.23 o
  -2  12  35     1094.13      949.96     52.62 o
  -9  15  29     1094.13     1121.42     54.13 o
 -17  17   3     1094.22     1144.60     49.93 o
 -30   8  20     1094.33     1050.58     62.19 o
  -5  17   5     1094.55     1077.85     36.89 o
 -16  12  11     1094.59     1150.41     40.30 o
  -9  13  27     1094.78     1144.00     45.41 o
   0   4  35     1094.92     1029.45     41.75 o
  15  17   7     1095.18     1068.87     53.83 o
 -17  15  24     1095.29      977.16     53.21 o
  -7   9  25     1096.25     1100.89     36.08 o
 -11   5  39     1096.39     1147.11     66.46 o
 -18   8  35     1096.60     1189.89     57.68 o
 -28   8   3     1097.12     1082.27     50.50 o
  13   7  26     1098.10     1084.72     50.77 o
  29  13   4     1098.30      999.35     73.65 o
   7   9  34     1098.67     1040.81     52.15 o
 -18   0  10     1098.72     1106.97     52.92 o
 -22   8  18     1098.79     1011.76     44.39 o
   4   4  39     1099.00     1183.49     56.06 o
 -10  10  13     1099.21     1055.00     32.67 o
  16  12  21     1099.51     1102.87     48.94 o
 -22  18   7     1099.90     1218.41     63.35 o
  21  17   2     1099.93     1091.45     62.97 o
   2  16  23     1100.00     1106.44     46.44 o
   1   3  32     1100.71     1115.35     37.35 o
   7  19  11     1100.71     1071.38     45.71 o
  19   5  24     1101.20     1101.49     53.06 o
 -20   0  24     1101.70     1274.54     62.77 o
  17   3  27     1101.95     1143.87     52.97 o
 -23  17   2     1102.51     1092.31     52.05 o
   8  12  27     1102.58     1085.31     49.83 o
  10   2  21     1102.74     1008.85     37.99 o
 -18  18  17     1102.97     1206.73     57.06 o
   1  11  36     1103.05     1142.88     54.53 o
   2   0  34     1103.32     1183.29     61.81 o
   7  15  18     1103.53     1083.66     39.85 o
 -24   8   9     1103.66     1107.49     41.72 o
 -22   8  19     1104.43     1139.19     45.08 o
  -6  22   3     1104.49     1032.62     53.38 o
 -30   8   4     1104.54     1063.65     59.87 o
   8   2   5     1104.88     1207.65     44.51 o
   2  16  25     1104.91     1079.90     50.10 o
  33   3   3     1104.91     1057.18     66.07 o
 -16  20   1     1105.49      968.51     65.89 o
  -2  22   3     1105.61     1087.42     73.47 o
 -13   1  29     1106.05     1074.48     39.65 o
  20  18   6     1106.06     1139.58     69.87 o
 -15  11   2     1106.14     1131.86     38.83 o
  18   0  30     1106.49     1193.72    105.53 o
   9   5  30     1106.67     1019.15     38.93 o
 -27   3   1     1106.89     1123.27     42.86 o
   1   5  31     1107.60     1132.32     40.91 o
  19   3   2     1107.90     1040.94     46.54 o
  -1  11  24     1108.22     1164.41     37.47 o
 -26  10  10     1108.63     1129.55     47.71 o
 -29   7  13     1108.70     1124.86     56.36 o
   5   3  18     1108.95     1085.71     35.88 o
  -3   1  21     1109.51     1115.15     33.93 o
  -3   5  36     1109.70     1134.04     42.93 o
 -22   8  27     1110.28     1092.70     53.68 o
   6  18   1     1110.67     1107.23     40.72 o
   3   9  34     1110.78     1178.93     54.30 o
  25  15  11     1111.06     1139.91     59.88 o
 -24  10  25     1111.18     1074.22     58.37 o
  26   0  22     1111.23     1169.16     87.12 o
 -26   8  21     1111.28     1177.94     53.83 o
 -20   0  18     1111.33     1115.48     41.65 o
  12  12  22     1111.43     1097.06     46.98 o
  30   4   8     1111.48     1150.01     57.23 o
  16   4  11     1111.73     1197.75     47.28 o
 -15   9  36     1111.74     1121.42     58.81 o
 -14   6  31     1112.17     1149.35     43.86 o
  18  16  11     1112.23     1116.54     54.88 o
   6  12  30     1112.53     1059.56     46.73 o
  18   6  27     1112.53     1192.47     53.89 o
  -3   5  18     1112.86     1183.16     36.13 o
  17   3  24     1112.89     1041.01     47.15 o
 -30   8  13     1113.12     1151.66     65.57 o
  10   4  22     1113.61     1142.42     35.60 o
  17  11  10     1114.35     1141.96     38.89 o
 -13  17  19     1114.69     1141.96     51.35 o
  28   8   9     1114.95     1172.46     61.48 o
  13  17  21     1115.04     1121.09     58.60 o
   4  24   1     1115.25     1055.14     74.40 o
  29   1  19     1116.05     1094.95     54.15 o
   9  11  28     1116.07     1216.70     47.34 o
 -30   8  11     1116.09     1102.94     54.35 o
  -5  15  21     1116.33     1056.72     44.71 o
 -24   4  19     1116.61     1023.64     39.47 o
  15   7  26     1116.72     1118.98     44.62 o
 -12  14   4     1116.85     1133.57     39.63 o
  20  14   0     1116.91     1116.54     46.44 o
 -13  15  30     1116.92     1080.03     55.31 o
  19  13   7     1117.45     1177.61     48.09 o
 -19   5  18     1117.50     1016.91     33.69 o
  20   4  14     1118.09     1109.28     37.69 o
   0   2   1     1118.20     1314.48     39.85 o
  -2   2  42     1118.92     1021.07     57.12 o
  11  19  16     1119.03     1063.06     51.87 o
  25   9  12     1120.72     1136.48     59.88 o
  12   2  19     1120.79     1018.95     36.71 o
 -30  10  16     1121.00     1158.86     63.32 o
 -17   3  14     1121.07     1149.35     37.07 o
 -30   6   5     1121.25     1034.01     56.90 o
 -28   4  18     1121.80     1112.05     52.65 o
   5  23   2     1122.28     1072.17     57.21 o
 -20   4  17     1122.36     1079.43     34.88 o
  25   9  20     1123.24     1103.60     66.77 o
  31   9   2     1123.43      999.35     64.42 o
 -19   9  34     1123.74     1127.90     59.21 o
 -26  12  14     1124.00     1085.84     55.58 o
 -16  14  30     1124.16     1164.21     63.80 o
  10  12  13     1124.76     1172.00     39.69 o
  22  16   0     1124.91     1082.54     53.28 o
 -29   7   8     1124.99     1051.11     56.69 o
  26   6  18     1125.08     1086.43     51.58 o
   2  14  26     1125.45     1110.13     46.78 o
  12  20   9     1125.78     1053.29     63.35 o
  13  15  24     1126.06     1158.13     57.97 o
  24  14   8     1126.44     1137.34     57.51 o
   9  15  30     1126.51     1117.66     65.67 o
   4  14  17     1126.52     1180.98     39.82 o
  30   6  13     1127.35     1179.06     66.64 o
  16   4  17     1127.58     1149.09     38.22 o
  33   1   1     1127.70     1220.92     87.88 o
   7  11  22     1127.81     1148.63     37.34 o
 -16   6  25     1127.96     1095.21     38.97 o
 -31  11   5     1128.13     1065.63     65.58 o
   6  10  13     1128.90     1369.54     39.24 o
   2  18   0     1129.44     1094.68     40.32 o
   0   6  36     1129.66     1148.69     48.04 o
   8   2  17     1129.74     1145.13     36.94 o
 -20   4  29     1130.23     1117.93     46.30 o
 -24  10   2     1130.42     1158.13     42.78 o
  -8   2  33     1130.71     1117.86     47.11 o
 -17  13  23     1131.04     1079.76     43.82 o
  10  10  16     1131.11     1124.26     35.94 o
 -10  10  24     1131.15     1154.90     38.01 o
  29   3   4     1131.59     1095.21     46.31 o
 -20  16   7     1131.84     1176.95     55.05 o
  -4  22  11     1131.89     1169.29     58.50 o
  -8   4  41     1131.98     1188.11     58.15 o
  -5  23   2     1132.35     1095.74     60.25 o
 -21  19   8     1132.70     1134.50     60.42 o
  -4   4  17     1132.76     1214.32     44.18 o
 -31   7  17     1133.43     1184.08     58.76 o
  31   9   7     1133.89     1038.96     79.01 o
 -15   1  12     1134.31     1116.21     36.82 o
  25   9  13     1134.79     1122.35     59.08 o
  28  12  12     1135.23     1132.45     81.69 o
   5   1  20     1135.65     1162.29     35.33 o
 -31   1  15     1135.77     1145.92     55.13 o
  -7   3  38     1136.25     1207.32     51.66 o
  -1  11  30     1136.34     1143.41     41.71 o
 -31   9   7     1136.38     1124.79     64.44 o
 -22   6   3     1136.65     1079.96     37.30 o
  19  17  16     1136.99     1199.20     55.17 o
   5   9  29     1137.09     1174.71     45.33 o
 -30  10  13     1137.78     1131.79     62.60 o
  22   4   0     1138.59     1159.92     42.85 o
  22  14  10     1138.70     1178.14     52.61 o
  11  11  11     1138.86     1168.90     41.64 o
 -21   5  16     1138.96     1141.56     37.08 o
 -18   2  27     1138.97     1161.57     40.56 o
  25   7  20     1139.15     1171.07     58.71 o
  -3   7  32     1139.52     1076.92     38.44 o
  18   4  29     1140.00     1162.56     79.19 o
   6  10  15     1140.01     1178.80     36.40 o
  30  10  11     1140.47     1130.54     78.82 o
  11  13  11     1140.48     1162.23     38.08 o
 -15  15  19     1141.09     1093.89     42.74 o
  27  13   9     1141.19     1138.00     69.26 o
  15   5  27     1141.66     1210.29     46.67 o
   8   8  35     1142.28     1150.15     60.41 o
   9  17  13     1142.37     1221.65     44.38 o
 -32   0   2     1142.76     1034.01     79.57 o
  26   8  18     1142.80     1186.59     71.53 o
  27   7  18     1142.85     1162.49     59.46 o
 -24  12   2     1143.55     1158.53     49.79 o
   8   8   4     1143.74     1130.40     84.99 o
  23   1  10     1143.77     1059.56     38.58 o
   5  17  19     1143.88     1127.63     44.68 o
  16   6  13     1144.82     1139.12     42.39 o
  -3  19  26     1144.99     1130.73     70.08 o
  22   8  25     1145.00     1090.00     62.29 o
 -19   5  12     1145.16     1179.46     36.53 o
   4   6  39     1145.62     1175.37     59.65 o
   1  21  10     1145.89     1125.72     49.60 o
  14   2  17     1145.97     1099.24     42.94 o
 -15  21   6     1146.37     1220.40     70.34 o
  24   4  11     1146.75     1126.38     49.67 o
 -10  16  25     1146.90     1154.11     49.52 o
 -18   6  35     1147.40     1129.88     61.51 o
  13   1   6     1147.95     1073.16     81.16 o
 -15   3  36     1148.54     1163.28     52.49 o
  -7  23  10     1148.57     1145.99     58.59 o
   5  23   8     1149.40     1187.78     61.27 o
   7  15  23     1149.46     1105.31     55.84 o
  -8  14   8     1149.60     1107.76     39.17 o
  27   7  12     1149.62     1054.81     56.55 o
  20  14  12     1150.12     1197.95     52.67 o
  12  12   8     1150.15     1123.74     39.37 o
  20  18   7     1150.29     1114.89     63.29 o
 -31   7  10     1150.44     1153.25     68.77 o
  17  13  25     1150.55     1110.60     60.71 o
  20   6  27     1151.23     1125.65     58.40 o
   1   7  38     1151.57     1093.69     53.68 o
 -14   8  32     1151.73     1221.19     49.96 o
  16   2  29     1152.17     1205.01     48.55 o
 -20  14   9     1152.22     1199.20     48.62 o
 -20   2   3     1152.45     1265.23     42.08 o
 -10  14  18     1152.57     1183.09     39.15 o
 -29  13   5     1152.62     1208.91     76.48 o
   5   5  22     1152.80     1211.09     41.02 o
  19  11  27     1153.14     1080.89     57.07 o
 -31   3  17     1153.53     1126.44     60.09 o
  10   4  15     1153.82     1261.92     41.88 o
   4  12  23     1153.83     1161.50     38.41 o
 -18   8  22     1153.87     1142.29     42.18 o
 -27  13   8     1154.04     1124.53     64.57 o
 -18   4   3     1154.52     1222.97     47.94 o
  16  16  16     1154.59     1211.42     48.69 o
 -16   2   2     1154.61     1232.28     51.51 o
  27  13   3     1155.06     1004.69     63.67 o
  14   8  31     1155.23     1134.50     53.45 o
 -27   9   6     1155.57     1149.75     48.78 o
  -8   0  28     1155.69     1219.54     51.85 o
 -26   8  17     1156.44     1168.04     56.34 o
  18   6  10     1157.04     1191.87     41.83 o
 -22   0  12     1157.07     1123.80     43.67 o
  19  13  20     1157.54     1185.47     50.99 o
 -12  16   8     1158.23     1200.72     45.53 o
  -9  17  17     1158.76     1051.44     43.77 o
 -19  15  21     1158.93     1163.15     54.58 o
   9  13  31     1159.20      996.24     67.91 o
 -23   9   3     1159.46     1161.70     42.24 o
   7  13  22     1159.64     1144.67     41.51 o
  -3  17  17     1159.69     1063.26     39.72 o
  25  13  12     1160.33     1132.65     63.41 o
 -24  10  15     1160.44     1152.32     48.17 o
  -3  13  29     1160.52     1201.97     48.22 o
  24  10   9     1160.91     1150.81     51.08 o
  24  10   0     1162.17     1123.93     48.79 o
   2  24   1     1162.26     1077.78     67.48 o
 -29   3   4     1162.87     1236.31     52.79 o
  23   1  23     1163.03     1179.99     55.72 o
 -11  19  22     1163.69     1272.69     63.85 o
   6  14  14     1163.71     1181.77     36.13 o
  18   6  29     1163.88     1211.15     59.63 o
  20  10  25     1164.01     1149.42     60.07 o
 -29   1   7     1164.06     1200.65     55.37 o
 -12  10  33     1164.51     1148.63     51.89 o
  25  15  12     1164.83     1069.33     57.76 o
  -1  17  24     1165.24     1107.56     54.55 o
  17  17  17     1165.37     1157.87     56.07 o
 -25   5  18     1165.62     1153.84     45.61 o
 -18  14   8     1166.60     1194.32     43.64 o
  19  11  20     1166.77     1155.10     47.57 o
  30   0   0     1166.95     1056.39     73.17 o
 -18   6  21     1167.05     1107.10     37.35 o
  25   7   2     1167.31     1174.64     47.35 o
  27   5   7     1167.46     1153.64     52.09 o
   6   0  24     1167.62     1110.99     41.86 o
  -5  17   1     1167.98     1186.52     41.56 o
  25  13  17     1168.27     1165.07     67.40 o
 -16   2  21     1168.74     1170.15     34.39 o
 -27   9   8     1169.00     1162.56     47.49 o
   0   6  27     1169.05     1145.39     33.92 o
  24   4   9     1169.70     1194.38     42.17 o
  25   7  12     1170.70     1227.26     51.51 o
   7  19  10     1171.67     1203.23     47.81 o
 -21  15  20     1172.09     1198.74     52.13 o
 -10  10   1     1173.22     1272.29     39.06 o
   8  14  32     1173.34     1078.64     68.02 o
  13  15  25     1174.27     1235.71     72.30 o
  -5  23  10     1174.33     1161.44     68.35 o
 -15   1   8     1174.83     1199.00     48.62 o
  -4  24   5     1174.91     1087.75     81.00 o
  -2  14  31     1175.02     1216.37     53.34 o
  -6   4  35     1175.83     1236.57     45.24 o
  -8  20   7     1176.11     1160.58     54.79 o
  22   4  25     1176.32     1194.84     60.18 o
   6   2  37     1178.12     1229.64     55.63 o
   6  12  12     1178.39     1260.87     40.27 o
  -8  20  23     1178.76     1070.92     63.81 o
 -19   7  32     1178.94     1216.30     54.69 o
  14   6  25     1179.64     1144.00     40.17 o
 -15  13   5     1180.22     1227.33     39.94 o
   7   7  16     1180.30     1201.71     39.48 o
 -22   2   1     1180.47     1192.73     38.88 o
 -18   4  27     1180.83     1176.56     40.42 o
 -11   3  32     1180.99     1217.09     42.49 o
 -25   7  23     1182.14     1197.09     48.42 o
 -19  17   5     1182.29     1181.64     51.33 o
  -7  21  10     1183.98     1209.04     54.56 o
   4   4  27     1184.07     1204.55     35.79 o
  11   1  17     1184.08     1335.08     42.46 o
  30   4   5     1184.12     1227.13     57.12 o
  -2  16  20     1184.22     1150.81     39.56 o
  -6  12  20     1185.59     1102.34     36.28 o
 -25   7  24     1186.04     1193.19     53.48 o
 -15  17  13     1186.41     1206.60     51.99 o
   0  18  12     1186.59     1149.62     42.05 o
  24  16   3     1186.69     1166.65     70.80 o
  23   9  23     1186.91     1230.63     67.21 o
 -18  16   2     1187.05     1234.59     47.67 o
  30  10   1     1187.21     1174.11     69.29 o
   6   2  17     1187.39     1220.20     45.79 o
 -16  16  16     1187.44     1177.88     48.77 o
 -12  22   7     1187.74     1092.64     80.51 o
   1   5  32     1188.84     1188.90     40.76 o
  17   5  20     1189.26     1203.03     41.02 o
   8   4  15     1189.51     1215.31     43.10 o
  -1  17  22     1189.91     1184.81     50.79 o
  26  12  17     1190.65     1175.17     61.14 o
  27   9  18     1190.72     1095.15     65.76 o
 -15   7  28     1190.73     1249.97     43.69 o
  -7   9  26     1191.10     1134.50     37.68 o
  -2   6  30     1191.24     1222.90     41.89 o
   8  12  10     1191.32     1070.12     41.00 o
 -21   9  29     1191.43     1161.96     54.04 o
  -1   7  38     1191.80     1233.01     56.84 o
  12  16   2     1192.45     1321.61     44.75 o
  29   9   4     1192.67     1207.12     59.70 o
   6   2   9     1192.69     1312.37     53.43 o
  13   7  34     1192.82     1166.78     66.03 o
 -34   0   4     1192.89     1019.75     86.06 o
 -25  11  16     1194.16     1273.41     55.61 o
  -7  21  18     1194.24     1294.67     60.80 o
  24   2   6     1194.87     1139.05     38.62 o
  23  13   0     1195.36     1179.66     47.89 o
  22   2  14     1196.24     1248.65     42.69 o
  25  11   3     1196.53     1166.19     59.05 o
  15  11  23     1196.75     1255.78     52.71 o
  18  16  20     1196.93     1163.35     68.62 o
  -9  21  18     1197.47     1093.03     65.35 o
 -28   6  19     1197.58     1261.59     57.50 o
 -19  15   5     1198.00     1240.40     48.34 o
   0  22   5     1198.27     1174.71     56.40 o
  23  15  13     1198.82     1226.34     70.06 o
 -17   1  37     1199.10     1296.06     54.58 o
   7  17  17     1199.14     1243.77     51.44 o
  -4  18   8     1199.49     1228.52     43.70 o
 -28   4   5     1199.80     1168.57     49.65 o
 -31   3  21     1200.36     1083.20     60.33 o
 -23  11  27     1200.74     1230.96     64.83 o
 -11  17   3     1200.81     1232.94     42.76 o
  -4  14  33     1200.96     1288.66     57.96 o
  -1  13  24     1201.72     1151.60     41.31 o
 -12   2  23     1202.70     1192.80     36.66 o
   9  17  17     1203.57     1190.62     45.60 o
  22  14  18     1204.38     1308.41     60.25 o
  17   7  32     1204.60     1328.02     69.85 o
 -24  16  13     1204.63     1082.80     59.65 o
 -22  14   2     1204.66     1246.74     49.08 o
  28   6  20     1204.88     1121.56     67.98 o
   8   2  30     1205.72     1263.64     45.10 o
  15  13  28     1206.42     1185.14     83.95 o
   6   6  32     1207.81     1233.73     45.38 o
  13  11  17     1208.00     1170.15     39.02 o
  20  16   6     1208.00     1146.32     55.74 o
 -21   5   6     1208.09     1183.49     37.74 o
 -10  14  31     1209.51     1096.86     57.13 o
 -23   7  22     1210.27     1103.07     44.69 o
 -16   6   8     1210.37     1220.53     38.20 o
   9   3  19     1210.88     1206.79     40.82 o
  12   8  28     1210.93     1306.76     53.50 o
  -6  22  13     1211.24     1127.43     67.84 o
   8   8  25     1211.78     1187.52     40.29 o
   5  23   4     1212.29     1089.40     70.53 o
 -18  20   5     1212.75     1217.56     65.11 o
 -29   9  17     1212.83     1204.95     62.34 o
  26   4   7     1213.11     1168.24     45.27 o
   7  15  13     1214.18     1184.61     38.54 o
  24  14  10     1214.39     1213.07     57.19 o
  -6  22   9     1215.34     1278.89     58.57 o
  21  19   4     1215.84     1147.83     76.68 o
 -12   2  31     1215.96     1236.64     42.29 o
  23   7  22     1216.19     1169.62     56.81 o
  -1   5  13     1216.24     1437.22     65.45 o
 -10   6  31     1216.83     1182.89     41.09 o
  31   9   5     1216.84     1204.75     66.75 o
  12  10  33     1216.97     1153.78     59.06 o
 -14   8  20     1217.22     1231.49     38.33 o
 -11   3  41     1217.51     1280.35     69.88 o
  -3  17   7     1218.12     1231.95     41.35 o
 -10  18  25     1218.77     1200.92     58.28 o
   2  16  29     1218.87     1283.78     63.37 o
  -1   3  22     1219.53     1200.98     35.45 o
  15   5  26     1219.67     1183.88     43.92 o
  -3   7  40     1219.88     1181.84     55.86 o
  -1   3  24     1220.36     1174.51     36.06 o
   2  12  20     1220.46     1254.79     42.21 o
  25   7   7     1220.47     1218.81     48.21 o
  17  15  24     1220.55     1235.65     60.56 o
 -22  14  21     1221.06     1297.64     75.78 o
  -3   3  26     1221.21     1268.06     36.24 o
   4  16  24     1221.41     1178.80     57.28 o
  -3   9  27     1221.73     1282.72     49.67 o
  26  14  11     1222.32     1157.74     59.73 o
  18  16   5     1222.34     1215.51     53.81 o
  -7  23   4     1223.22     1275.92     71.38 o
 -12   8  37     1223.59     1346.11     64.15 o
  20  16  19     1223.77     1203.10     60.24 o
 -20   2  11     1223.99     1295.66     42.47 o
  -2  18  20     1224.04     1299.69     53.70 o
 -12  14  26     1224.14     1210.03     50.04 o
  -7  23   6     1224.48     1168.57     63.18 o
 -11   1  41     1224.50     1142.68     62.59 o
  13   9  12     1224.75     1248.46     41.81 o
 -18   6  10     1224.95     1255.85     40.13 o
  10  14  30     1225.16     1266.02     66.91 o
  -2  14  34     1225.28     1241.72     56.70 o
   8  22  11     1225.77     1250.37     59.74 o
  -4  12  37     1225.94     1232.21     57.18 o
 -14  18  15     1226.40     1268.79     55.47 o
 -25  13  10     1226.45     1259.81     55.68 o
 -22   6  18     1226.62     1335.15     45.55 o
  27   3   7     1226.77     1162.82     48.98 o
 -29   7   3     1227.20     1465.87     62.67 o
  -5  17  19     1227.23     1255.59     43.15 o
   1  19   2     1227.39     1259.35     46.31 o
 -31   7  11     1227.79     1212.34     57.46 o
 -32  10   4     1227.95     1254.00     68.82 o
  23  11   4     1228.45     1179.53     51.47 o
 -27  13   6     1228.52     1150.01     58.85 o
  14  20  13     1228.78     1323.59     71.55 o
  27  11   4     1229.88     1273.21     68.60 o
  16  12   7     1230.08     1140.18     39.90 o
  15   5   9     1230.43     1261.99     43.96 o
 -23   5   4     1231.07     1184.02     37.60 o
  30   8   2     1231.14     1342.14     80.98 o
 -13  17  13     1231.77     1247.60     51.50 o
  31   9   8     1232.33     1162.36     95.17 o
  12  16   4     1232.43     1262.58     42.55 o
  -1  21  12     1233.11     1270.38     51.56 o
   1   1  26     1233.40     1290.71     37.44 o
  -9   7   4     1233.88     1426.19     66.20 o
  22  10  17     1234.24     1209.24     53.81 o
 -14  12  33     1234.41     1193.46     55.11 o
 -21   7  21     1234.45     1341.68     45.35 o
  26   8  17     1235.11     1301.21     63.70 o
  -1  23   2     1235.50     1254.79     66.98 o
 -13   9  30     1235.65     1270.77     45.84 o
  16  16  22     1235.72     1277.44     65.41 o
   2  14  29     1235.96     1263.38     52.51 o
   5  17  12     1235.96     1312.63     45.15 o
  -2  10  30     1236.55     1381.43     46.68 o
  -2  18  25     1237.30     1164.34     63.66 o
  -2  18   6     1237.31     1281.01     41.80 o
 -19   9  19     1237.32     1298.17     44.28 o
  13   1   0     1237.43     1139.52     55.54 o
 -29  11  17     1237.79     1189.83     62.35 o
   7   5  12     1237.91     1397.74     71.49 o
 -21   5  20     1238.97     1236.18     39.40 o
  10  10  25     1241.69     1217.29     43.84 o
  -7  15  14     1241.84     1218.55     36.99 o
  -1   7  34     1242.36     1226.87     45.18 o
  16   8  21     1242.38     1195.44     42.97 o
  -5  21  18     1242.52     1150.48     62.45 o
 -16   8  14     1242.93     1292.36     40.79 o
   4  12   9     1243.21     1320.16     40.79 o
   9  15  25     1243.36     1301.87     61.67 o
  25  13   3     1243.92     1250.77     59.94 o
  20   8  21     1244.57     1223.10     53.40 o
 -29   9  16     1244.69     1284.17     59.25 o
  -7  15  32     1245.24     1233.53     61.51 o
 -20   2  18     1245.47     1214.59     36.59 o
  24  12  14     1245.54     1132.52     57.17 o
 -25   5   2     1245.74     1246.80     42.49 o
 -10  18  21     1245.76     1186.52     47.69 o
 -12   2  15     1245.84     1264.50     37.72 o
  24   8   3     1246.23     1177.61     46.48 o
 -11  17  22     1246.38     1257.43     53.32 o
   0  22  15     1246.89     1251.49     56.63 o
   9   5  33     1247.27     1259.88     50.15 o
  -1   1  22     1247.28     1258.95     37.18 o
   8  22   3     1247.54     1284.44     60.67 o
   0   2  21     1247.73     1342.61     38.10 o
 -26   8   1     1247.79     1217.95     58.27 o
 -23  13   5     1247.86     1235.45     52.65 o
  15   3  27     1248.04     1236.57     46.86 o
   8   2   9     1248.53     1258.82     53.18 o
   3  23  10     1249.08     1201.12     60.72 o
  22   6  17     1249.14     1139.52     45.08 o
 -11   9  35     1249.36     1250.04     56.36 o
 -18  20   3     1249.81     1265.29     65.28 o
  26   0  24     1250.18     1186.99     86.07 o
 -25  11  20     1250.27     1265.23     53.18 o
 -18   2  22     1250.48     1247.00     39.00 o
 -18   6  27     1250.51     1188.37     43.24 o
  21   7  22     1250.62     1165.13     55.39 o
  21   1  12     1250.82     1251.82     38.99 o
 -19   7  27     1251.64     1262.19     47.86 o
   1  17   8     1251.82     1211.81     41.96 o
 -26  12  21     1253.12     1282.00     63.71 o
  27   7  10     1254.29     1257.43     58.38 o
 -23  15  13     1254.71     1282.66     57.02 o
  18   4  13     1254.79     1288.00     44.09 o
 -21  15   7     1254.80     1336.07     52.81 o
  15   9   4     1255.67     1320.82     43.00 o
  31  11   4     1255.78     1315.47     73.11 o
 -25   3  14     1256.53     1281.80     44.83 o
  11  11  28     1258.03     1401.43     56.69 o
  18  16   2     1258.05     1233.07     47.94 o
   0  22  11     1258.16     1247.60     56.02 o
 -12  16  20     1258.54     1292.10     54.52 o
 -20   8   1     1258.71     1230.63     42.36 o
 -18  14  12     1258.80     1242.58     48.54 o
 -20  18   3     1258.82     1289.06     57.02 o
 -17   9  30     1258.98     1258.49     51.23 o
 -25  13  18     1259.34     1155.30     53.03 o
  -1  11  16     1259.69     1251.76     35.37 o
 -16   8   8     1260.22     1330.39     41.19 o
  -1  11   4     1261.32     1293.22     46.50 o
  28  14   0     1261.36     1172.46     79.32 o
  15   1   6     1261.77     1267.40     51.76 o
  -9  13  10     1261.95     1252.48     35.44 o
  -4  16  23     1262.59     1250.77     53.52 o
  28   4  16     1262.97     1245.55     55.28 o
  15   5  18     1263.17     1228.85     39.54 o
  16   8  25     1263.18     1184.61     47.08 o
  -3  15   6     1263.42     1201.25     40.42 o
  26  10  12     1264.49     1260.54     69.29 o
  14   6  26     1265.03     1303.12     49.12 o
  10   6  33     1265.06     1217.95     55.70 o
   5  11  36     1265.57     1260.47     66.71 o
 -20  10  29     1265.84     1308.47     54.98 o
   8  16   0     1265.86     1301.21     41.06 o
  16  14  26     1266.13     1266.61     78.19 o
 -20   2  30     1266.32     1342.47     49.98 o
 -21  11  23     1266.33     1265.42     48.73 o
   9   3  20     1266.41     1250.63     40.54 o
 -30  10   7     1266.98     1328.48     67.68 o
  -8   2  40     1267.87     1111.85     57.86 o
  29   3  19     1268.28     1172.33     60.40 o
 -20  14  22     1270.08     1232.02     52.05 o
 -22   6  26     1270.35     1239.54     53.93 o
   4  18  10     1270.63     1263.58     45.17 o
  22  12  18     1270.69     1244.10     60.01 o
   7  15  31     1271.12     1175.10     66.10 o
 -27  15   2     1271.48     1205.08     74.44 o
 -19  15  23     1271.55     1380.97     60.01 o
  -1   7  28     1272.04     1280.35     40.80 o
   4   4  15     1273.16     1234.92     66.32 o
  21   7  28     1273.55     1329.80     69.10 o
 -12   2   3     1273.75     1304.05     49.46 o
   3   1  22     1273.96     1319.89     38.24 o
   6  18  10     1274.12     1296.98     45.76 o
  -7  17  17     1274.32     1243.70     48.27 o
 -27  11  15     1274.50     1296.39     60.39 o
 -19  11  12     1274.65     1271.96     43.89 o
  22  10  25     1275.10     1259.75     88.17 o
  -2  18  15     1276.30     1283.12     45.77 o
  -8  16   5     1276.42     1241.13     37.86 o
 -10  16  13     1276.44     1257.37     41.95 o
  -5   7  14     1277.27     1363.93     41.98 o
   3  13  17     1278.23     1295.13     40.12 o
  14  16  23     1278.45     1254.86     58.72 o
  21   7  12     1278.73     1289.13     45.43 o
 -23   5  30     1278.73     1297.51     58.83 o
 -15  15  22     1279.97     1187.98     45.73 o
 -28   2  22     1280.98     1367.04     58.73 o
 -19  17  12     1282.29     1266.02     53.99 o
 -16   8  11     1282.86     1368.49     43.93 o
 -13  11  34     1283.18     1283.78     58.91 o
   1  11  37     1283.93     1252.68     58.66 o
  -5   5  36     1284.55     1207.06     44.65 o
  22  16  11     1284.55     1290.91     59.65 o
  17  17  11     1284.69     1287.74     53.31 o
  -4  12  36     1284.75     1231.16     55.63 o
  27   3   6     1284.90     1303.26     54.11 o
  20   8  27     1285.25     1275.13     64.73 o
  20   8  25     1285.48     1233.27     58.73 o
  -2   4  15     1285.71     1262.39     65.22 o
  16   6   7     1285.98     1259.02     42.75 o
   4   6   3     1286.68     1175.83     49.98 o
 -14   4  20     1286.68     1360.37     39.51 o
  16  14  12     1287.21     1290.51     46.84 o
 -13  13  31     1287.71     1282.26     61.95 o
 -23   9  24     1288.37     1296.85     63.03 o
 -19  13  22     1288.52     1247.07     46.59 o
  25   9   6     1288.81     1243.37     54.14 o
 -20  14  16     1289.01     1328.87     55.65 o
  10   2  19     1289.47     1271.04     41.74 o
 -19  19   6     1289.69     1355.42     63.20 o
   6   6  30     1289.79     1284.50     47.99 o
   8  22   9     1289.83     1210.69     60.51 o
 -11   1  20     1290.35     1367.43     38.37 o
 -15   7  20     1290.52     1278.03     37.92 o
  11  11  19     1291.22     1307.42     40.25 o
   9  19  14     1292.34     1303.12     54.85 o
   5   3  29     1292.59     1334.68     46.49 o
  19   7  30     1293.80     1482.84     74.49 o
   0   4  25     1293.82     1345.97     39.04 o
  -6  22  15     1293.93     1243.90     71.75 o
  11  17   9     1294.77     1374.89     49.03 o
  -5  13  20     1294.95     1224.88     37.53 o
  17   7   7     1295.25     1409.95     47.61 o
  -6  12  29     1295.85     1417.28     49.42 o
   0  22  17     1296.21     1210.03     64.91 o
   2  12   2     1296.26     1234.19     42.96 o
  10   6  25     1296.34     1298.83     41.60 o
  14   2   3     1296.47     1318.24     61.59 o
 -23  13  11     1296.87     1228.58     51.92 o
 -11   3  33     1296.97     1345.71     46.42 o
   9  11  31     1297.04     1264.76     60.81 o
 -17  17   7     1297.72     1291.83     48.59 o
  19  13  11     1297.95     1240.66     54.74 o
  14  12  31     1298.05     1239.41     65.98 o
  19  11   5     1298.24     1271.17     45.03 o
 -23  11  15     1298.43     1318.05     52.75 o
  22   6   5     1299.05     1263.25     41.47 o
  28   0   8     1299.11     1378.92     84.21 o
 -24  12   3     1300.12     1252.95     52.11 o
  12   6  26     1300.89     1308.93     46.09 o
   0  10  28     1301.94     1338.05     42.59 o
 -24   6   3     1301.99     1314.55     43.27 o
  -2  10  35     1302.37     1419.46     54.60 o
  10  18  14     1302.51     1354.16     51.59 o
   9   5  32     1302.98     1260.60     46.85 o
 -16  16   6     1303.10     1211.68     43.91 o
   3   7  20     1303.17     1210.69     39.88 o
 -22  14  16     1303.22     1369.54     71.85 o
 -35   1   1     1303.34     1284.31     94.85 o
   9  11   8     1303.50     1415.10     43.51 o
  10  20   7     1303.71     1386.45     58.12 o
  18   8  30     1304.19     1346.57     66.92 o
  23  13  19     1305.46     1206.20     59.70 o
 -22  14   8     1305.93     1254.40     55.55 o
  -5  11  24     1306.47     1386.31     41.11 o
  13  17   7     1306.98     1387.50     49.83 o
 -11  15   7     1308.04     1278.17     41.40 o
  24  12  16     1308.05     1252.88     62.11 o
  -7   9  20     1308.34     1342.74     37.90 o
 -27   5   6     1308.46     1298.24     55.86 o
   5   1  16     1308.82     1289.26     51.89 o
 -25  15  12     1309.23     1378.26     59.54 o
  18  12  23     1309.44     1283.78     68.59 o
  -7  11  16     1310.03     1423.88     39.96 o
  29  11   9     1310.23     1270.64    104.69 o
   6   4  12     1310.33     1173.25     66.64 o
  14   8  19     1310.71     1345.12     41.18 o
  16  20   9     1311.27     1305.90     69.39 o
  19  15  21     1311.27     1275.59     60.60 o
 -28   6  23     1311.36     1291.31     59.04 o
  23   7  17     1311.75     1138.66     51.22 o
  18  10  17     1312.53     1266.15     44.09 o
  32   6   8     1312.55     1367.70     74.70 o
   6  18  16     1312.64     1283.25     50.14 o
   1  15  20     1312.96     1286.09     42.74 o
 -22   2   5     1313.03     1276.78     38.99 o
  23  15  16     1313.11     1266.08     67.93 o
  -3  17  19     1314.03     1372.19     45.67 o
 -25  11  18     1314.08     1337.39     56.92 o
  18  14  23     1314.10     1307.22     62.34 o
 -15   9  28     1314.32     1339.24     47.50 o
  21  17  15     1314.54     1272.69     64.06 o
 -27  11  11     1314.84     1295.80     56.74 o
  -6   4  39     1315.21     1373.44     53.47 o
 -21   9  20     1315.57     1322.47     44.01 o
 -15   3  32     1315.90     1318.77     46.09 o
   5   9  12     1316.12     1332.57     45.15 o
  12   8  33     1316.43     1358.78     71.32 o
  26   4  17     1316.64     1381.49     55.76 o
  12   8  26     1316.73     1357.40     48.77 o
  -9   9   4     1317.00     1244.63     40.81 o
 -28   4   9     1317.00     1245.48     46.72 o
   9  19   9     1317.04     1388.03     49.70 o
   6   4  25     1317.56     1272.29     37.98 o
  14  20  11     1318.31     1272.03     60.67 o
  23  13  10     1318.65     1234.72     53.06 o
 -28  14  11     1318.79     1345.51     66.72 o
 -16   4   1     1318.87     1425.93     46.13 o
 -17  19  18     1319.15     1222.38     62.40 o
  -7   7  32     1319.22     1285.03     46.04 o
 -14   4   9     1319.49     1303.85     42.34 o
  18   4  34     1320.04     1278.96     93.48 o
  27  11   5     1320.59     1273.41     67.11 o
 -12  14  28     1321.00     1370.60     57.99 o
 -14  16  24     1321.25     1319.63     59.90 o
 -18  20   9     1321.26     1303.98     75.23 o
 -23  11  25     1321.62     1216.50     59.69 o
 -15  11  29     1321.94     1292.82     58.57 o
  10   8  11     1323.66     1362.35     43.53 o
   6  12  35     1324.50     1280.54     73.35 o
   0  12  30     1324.64     1249.71     48.27 o
 -16   8  23     1324.81     1271.63     40.13 o
 -17   5  32     1324.81     1274.40     56.21 o
   1   9  28     1325.07     1330.72     48.10 o
 -22   4   6     1325.76     1327.29     40.85 o
  21  13  21     1325.77     1245.68     59.54 o
 -27   3  25     1325.95     1289.32     58.84 o
 -11  21  14     1326.47     1190.35     61.61 o
  -2  18  14     1328.36     1421.04     47.87 o
  -5  17  30     1328.81     1273.61     63.85 o
  26   2  22     1329.05     1267.14     88.50 o
 -23  13   6     1329.05     1369.81     54.28 o
 -20   6  12     1329.45     1415.96     41.91 o
 -10  22   9     1329.72     1358.65     77.29 o
  17   9  26     1330.17     1380.77     59.33 o
 -22  14  11     1330.70     1301.47     53.57 o
 -26  10  23     1331.57     1253.41     60.28 o
  26   8   5     1331.59     1333.56     52.41 o
 -16   2  17     1332.53     1328.02     39.71 o
 -17  17  14     1332.86     1323.20     61.73 o
 -24   2   2     1332.99     1416.16     42.71 o
  30   8   0     1333.37     1401.63     71.56 o
  17   3  10     1333.52     1347.69     50.65 o
   6  16  30     1333.98     1307.88     71.29 o
   9  21   8     1334.04     1420.25     56.42 o
 -22   4  15     1334.36     1380.97     40.77 o
 -23   3  17     1334.65     1268.53     40.13 o
  -9  13  35     1334.98     1185.86     62.63 o
  31  11   1     1335.10     1246.21     86.82 o
 -17  13  27     1335.33     1391.99     59.13 o
 -29  11   3     1335.56     1401.10     64.25 o
 -26   2   7     1337.62     1296.59     42.74 o
  16   0  24     1338.12     1280.02     53.92 o
  -2   8  35     1338.24     1360.04     51.66 o
 -10  10  21     1338.44     1362.68     39.24 o
 -25  11   4     1339.93     1387.24     53.87 o
  12  14   3     1340.65     1331.65     43.67 o
   9  17  23     1340.97     1229.11     82.39 o
  16  12   1     1341.71     1361.03     45.94 o
 -15   1   2     1342.39     1419.26     60.66 o
 -14  16  16     1342.70     1394.11     50.50 o
 -32   8   1     1342.80     1402.95     83.51 o
 -27   9  20     1342.96     1305.63     58.83 o
  -4  12  12     1343.52     1296.79     36.30 o
 -26  14  15     1343.77     1309.59     60.99 o
  18   0  34     1344.12     1154.77    101.39 o
 -10   4   4     1344.35     1369.68     55.29 o
   8   8  13     1344.36     1437.02     44.31 o
   4   8  11     1344.71     1626.91     54.60 o
  10   0  22     1344.73     1335.54     62.87 o
 -18  18   5     1344.79     1309.00     57.61 o
  24  14  16     1345.44     1361.69     70.71 o
  30   6   1     1345.99     1348.22     64.69 o
 -26  10  24     1346.32     1352.44     66.78 o
  13   7  28     1346.50     1351.32     54.42 o
  23  11   8     1347.12     1402.82     61.62 o
  19  11  22     1347.16     1398.40     60.07 o
  -9   1  25     1347.28     1477.10     40.15 o
 -24   6  26     1347.48     1282.19     55.94 o
  -1  23  14     1348.15     1304.44     64.58 o
 -28  12   8     1348.45     1282.52     63.98 o
 -24   8  26     1348.89     1306.29     62.21 o
  -7  13  27     1349.12     1311.91     46.56 o
  25  13  13     1349.16     1347.82     76.55 o
   0  12   7     1349.37     1420.19     43.04 o
  24  16   2     1349.40     1424.74     66.33 o
  13   5  17     1349.42     1359.71     42.39 o
 -13  21   8     1349.69     1389.09     62.37 o
   5  15   1     1350.14     1432.93     43.58 o
  24  14  17     1350.15     1171.67     69.91 o
 -13  21   2     1350.59     1294.01     59.04 o
 -24   2  20     1350.97     1435.17     44.18 o
  -9  11  30     1351.10     1397.14     51.04 o
  14  16  14     1351.76     1522.85     52.35 o
 -11  19   4     1352.26     1461.78     56.54 o
   7  17  19     1352.31     1216.70     55.63 o
  22  10  12     1352.50     1369.21     48.83 o
 -20  16  13     1353.33     1170.55     55.86 o
  12   2  11     1353.44     1368.16     50.78 o
   2  16  26     1354.09     1317.58     71.21 o
  16   6  21     1354.12     1324.25     43.27 o
 -16  16  18     1354.30     1284.11     54.99 o
 -16   6  14     1354.92     1421.97     45.86 o
  30   6   0     1355.09     1415.63     74.46 o
  15  11   9     1355.81     1302.60     42.13 o
  -4   2  33     1355.86     1450.75     47.40 o
  15   7   4     1356.15     1341.22     42.86 o
 -23   7  17     1356.27     1453.20     47.33 o
   7  11  34     1357.22     1277.44     65.54 o
  15  13   6     1357.78     1323.72     44.28 o
  20   2   8     1358.26     1521.99     54.90 o
  12  20  15     1358.54     1329.07     71.27 o
  12  10  26     1358.73     1382.29     54.68 o
 -16   8  35     1359.97     1504.10     62.24 o
 -23   1   8     1360.34     1376.21     39.64 o
  11   9   8     1360.47     1323.92     41.73 o
  -9  11  31     1360.57     1350.53     51.12 o
 -19  15  12     1360.59     1339.24     51.94 o
 -17  15   8     1360.63     1364.26     46.75 o
 -23   9  18     1360.70     1340.96     44.88 o
  16   6  24     1360.82     1605.19     50.58 o
   3  13   0     1360.91     1480.07     43.90 o
  14  12  29     1361.68     1207.78     63.08 o
 -12  18  25     1362.44     1434.58     68.09 o
  -6   4  34     1362.45     1348.42     44.74 o
  27  13   4     1362.74     1406.32     94.14 o
  12  18   0     1363.21     1420.05     48.35 o
  15   7  32     1363.32     1415.76     80.98 o
 -21   3  14     1363.39     1294.67     37.51 o
  17   5  12     1363.51     1496.11     54.30 o
  16  18   9     1364.25     1402.49     56.29 o
  10  18  13     1364.53     1353.63     54.42 o
   3   7  23     1364.85     1384.93     49.23 o
  23   9   4     1366.71     1267.47     47.99 o
  -3  13   7     1366.74     1431.81     42.04 o
  17  21   6     1367.16     1341.22     64.89 o
  32   0  14     1367.41     1475.78    108.42 o
   9   9  37     1367.75     1338.64     64.63 o
  -8   2  23     1368.10     1301.08     38.65 o
 -14  14  31     1368.18     1317.52     73.18 o
   2   8  35     1368.25     1389.48     55.55 o
  -3  17   5     1368.36     1304.44     40.46 o
 -17   5  22     1368.58     1339.90     39.64 o
  -4   6   6     1368.77     1631.46     60.71 o
  16  14   7     1368.99     1425.53     49.69 o
  21   9  19     1369.14     1349.14     54.96 o
   1  15  29     1369.76     1351.19     54.90 o
  -3   9  24     1369.81     1310.25     38.18 o
  -8   6  28     1370.47     1403.28     41.24 o
   1  15  17     1370.94     1358.39     41.58 o
  -8   4  21     1370.94     1372.25     38.90 o
 -11   7  15     1372.17     1418.34     40.23 o
 -10   2  11     1372.42     1468.25     60.91 o
 -19  11  31     1372.65     1314.88     56.26 o
 -29   9   3     1374.10     1398.86     60.67 o
  -3  13  27     1374.25     1366.11     48.09 o
 -15   5  36     1374.50     1400.84     57.84 o
   8  10  27     1375.58     1353.83     48.63 o
  26   8  11     1376.84     1306.09     59.57 o
   1   7  37     1377.07     1397.80     55.95 o
  18   2   4     1378.55     1697.55     65.74 o
  13  17  18     1378.57     1401.30     49.56 o
 -29   7  15     1378.81     1410.08     58.91 o
  -8   0  16     1378.84     1625.52     97.73 o
   7  23   2     1379.11     1266.81     59.46 o
 -14  20  15     1380.26     1361.82     57.79 o
   7  19  12     1380.28     1388.69     50.64 o
 -26   6  15     1380.35     1355.61     51.53 o
  10  18  17     1380.99     1433.85     52.71 o
 -13   9  36     1381.20     1334.49     62.13 o
  17  11  14     1381.90     1344.46     45.08 o
 -23  11  24     1382.22     1339.50     54.90 o
   0   4  36     1382.36     1369.15     55.56 o
 -27   9   1     1382.84     1411.73     56.69 o
  12   6  33     1382.94     1422.23     66.94 o
 -17   1  10     1383.22     1381.30     44.80 o
 -28  10   3     1383.88     1380.70     64.60 o
  -9  11  25     1383.90     1436.49     44.78 o
 -16   8  29     1383.95     1464.88     53.04 o
  16  10  12     1384.00     1373.97     42.32 o
   2  10  31     1384.49     1267.87     52.64 o
 -11   7  32     1384.62     1342.14     46.49 o
  23   7  23     1384.64     1458.88     62.74 o
  -3   9  34     1385.07     1313.56     63.56 o
 -29   9  10     1385.13     1411.07     58.17 o
 -14  18   9     1385.16     1461.98     62.94 o
   5  15  26     1385.29     1438.01     62.95 o
   6  20   1     1385.39     1395.56     51.44 o
  19   9  30     1385.63     1431.67     69.17 o
 -22   8  21     1385.71     1325.57     49.52 o
  24   6  23     1386.12     1235.05     66.93 o
  28   2  14     1387.02     1382.02     58.52 o
  -8   6  40     1387.10     1296.52     59.04 o
   3  23   4     1387.33     1281.73     79.40 o
  12  16  27     1387.81     1255.39     67.26 o
 -16  14  18     1388.99     1348.42     44.61 o
  -3  15  12     1389.82     1424.74     40.50 o
   3  21  18     1389.99     1392.32     59.93 o
 -23  11  21     1390.30     1407.11     50.70 o
   7   3   8     1390.71     1391.60     53.26 o
 -19  15  22     1391.03     1590.86     60.59 o
  21   1  10     1391.67     1372.52     41.58 o
 -17   5  30     1392.09     1398.26     46.54 o
 -15   9  29     1392.39     1440.92     56.21 o
  25  11  19     1392.85     1250.11     61.09 o
  -2   2  13     1393.52     1545.10     56.44 o
 -32   6  12     1394.14     1333.30     77.18 o
 -14  16   5     1394.31     1391.60     43.99 o
 -18   4  10     1394.75     1480.80     47.99 o
   2  16  20     1395.06     1297.38     50.94 o
 -15   3   8     1396.09     1404.21     43.05 o
 -26   4   2     1396.11     1438.94     45.12 o
   5   9  26     1396.59     1327.09     42.87 o
  -3   9  29     1396.64     1441.44     45.05 o
 -17   9  33     1397.29     1408.89     63.98 o
  -3  23   8     1397.50     1385.79     70.82 o
  -3   3  38     1397.71     1628.16     57.96 o
 -14  14  30     1397.88     1423.35     59.92 o
   6  20  19     1398.88     1340.76     74.11 o
  16   6   3     1399.08     1435.37     50.42 o
  13   7  30     1399.17     1394.90     56.23 o
  23   1   2     1399.65     1425.86     42.44 o
 -27  15   8     1400.56     1335.54     81.26 o
  24   8  11     1400.71     1375.75     51.52 o
 -10   4  30     1400.86     1449.17     42.37 o
  18   4  21     1401.14     1489.91     52.76 o
 -12  12  34     1401.68     1403.08     57.17 o
 -10  16  19     1401.97     1396.81     50.64 o
  24   4  19     1402.19     1447.26     53.04 o
 -11  15  19     1402.30     1358.72     45.01 o
  -5   3  28     1402.72     1374.43     39.97 o
  30   8   1     1402.81     1422.36     79.89 o
  12  16  18     1403.55     1395.43     49.70 o
 -16   6  23     1403.71     1364.06     40.91 o
   7  17  28     1403.92     1418.86     76.09 o
   1  19  26     1403.93     1317.39     90.35 o
 -14   4  23     1404.27     1419.52     41.10 o
  30   8  10     1405.23     1307.94     72.10 o
 -21  19  10     1405.58     1448.11     70.38 o
   9  17  15     1405.59     1578.12     51.79 o
  -8   2  22     1405.75     1511.23     41.48 o
 -11   1  39     1405.75     1410.48     60.87 o
 -19   7  12     1406.07     1368.69     40.11 o
  20   6  15     1406.34     1337.32     48.30 o
 -10   8  37     1406.81     1331.45     59.02 o
   3  19  22     1406.90     1453.07     64.50 o
  12  12  26     1407.25     1451.35     63.62 o
  28  12   7     1407.33     1239.67     70.46 o
  25   1   0     1407.62     1361.62     43.66 o
  12   0  32     1407.72     1386.38     80.87 o
 -16  16   4     1408.05     1347.76     46.22 o
 -26   6   3     1408.25     1349.47     47.96 o
 -28   2  16     1408.99     1333.23     56.45 o
  -1  17  16     1409.70     1440.92     44.85 o
  -3   3  34     1410.24     1395.43     44.59 o
   9   7  30     1410.25     1422.96     50.56 o
 -16  14  10     1411.36     1381.56     47.15 o
  28  10  13     1412.06     1445.67     85.44 o
   9  17   5     1412.60     1409.89     47.48 o
   7   9  15     1412.79     1465.68     42.43 o
  -3  21  20     1413.32     1434.18     69.24 o
 -14  16  12     1413.83     1343.27     50.52 o
   3  13  23     1414.07     1357.26     45.14 o
 -14   6  14     1414.15     1493.41     42.16 o
  17   9  32     1414.25     1489.51     72.79 o
   9   5   7     1414.39     1491.56     93.23 o
 -29   9  13     1414.55     1339.11     56.32 o
  13   7  17     1415.38     1347.29     41.85 o
  10  12  30     1416.03     1354.82     58.67 o
  15   1  14     1416.07     1476.57     57.74 o
 -17  17  18     1418.01     1401.90     54.67 o
  18  14  11     1418.42     1357.26     48.03 o
  29   7   9     1418.42     1498.03     67.92 o
  12   4  33     1418.49     1469.84     64.08 o
 -20  16  19     1418.64     1376.61     56.57 o
   7  23   8     1418.72     1300.22     59.85 o
 -11  13   4     1418.83     1413.98     42.71 o
  -9  19   8     1420.09     1393.51     49.70 o
  15   3  20     1420.94     1413.05     42.44 o
  28   8  10     1420.99     1444.22     67.61 o
 -20  14   1     1421.13     1414.71     50.97 o
 -14   8  14     1422.63     1479.21     42.43 o
 -17  13  30     1423.89     1412.92     74.94 o
   8  14  25     1424.21     1560.69     58.05 o
  -5   9  14     1424.67     1463.63     40.69 o
  26  12   6     1424.67     1290.51     68.86 o
  12  18   9     1424.70     1450.56     52.37 o
   1   3  22     1425.33     1394.77     40.23 o
   8   6  10     1425.69     1660.51     63.60 o
   1  17  26     1425.97     1353.63     74.04 o
   5  15  27     1426.09     1370.80     69.21 o
  -1  15  30     1426.51     1431.08     58.43 o
 -31   5  21     1426.69     1575.01     67.95 o
   5   7  26     1426.91     1444.15     42.23 o
 -29  11  16     1427.32     1442.04     62.07 o
 -25  11  10     1427.39     1439.86     61.60 o
 -16  18  13     1427.57     1419.72     57.16 o
  11  19   0     1427.69     1432.47     52.84 o
 -21  15  14     1427.89     1405.59     59.12 o
 -26  10  17     1428.52     1426.92     56.82 o
 -12   2   6     1428.69     1680.26     58.41 o
   0   4  29     1428.98     1452.01     41.90 o
 -16  12  32     1429.02     1492.88     64.34 o
  -4  14   6     1429.13     1456.76     42.23 o
 -14  14  28     1429.32     1522.79     57.79 o
  15   3  33     1429.64     1504.76     63.46 o
 -17  13   7     1429.98     1432.80     44.18 o
 -24   4  26     1429.98     1417.61     57.43 o
 -31   9  11     1430.08     1490.83     68.87 o
 -20   6  25     1430.31     1407.05     48.55 o
 -15  19  12     1430.73     1453.20     63.28 o
 -10  18  15     1430.95     1525.30     53.89 o
 -28  10  11     1431.11     1320.88     55.79 o
 -11   9  32     1432.27     1429.03     53.52 o
 -13  11  26     1432.76     1444.02     49.14 o
  -7  15  19     1432.92     1452.21     43.98 o
  -3   9  35     1433.28     1482.05     54.78 o
 -21  15   5     1433.54     1493.34     55.31 o
[truncated: 512,247 more chars]
