# Supplementary material for: Relativistic Hirshfeld atom refinement of an organo-gold(I) compound
Source: IUCrJ. 2021 May 26;8(Pt 4):608–20. doi: 10.1107/S2052252521004541 (PMC8256711; doi:10.1107/S2052252521004541)
Supplement: Supplementary file 10 [file m-08-00608-sup10.fcf]

#\#CIF_2.0

# ========================
# Tonto generated CIF file
# ========================

# NOTE: This is an incomplete CIF file
# Manually edit it to pass checkCIF

data_mg14_mo_rks_anh_rel

_audit_creation_date                2020-6-17
_audit_creation_method              'Tonto 20.04.15 github v. 97c7857'

# ============
# QCr software
# ============

_QCr_software                       'Tonto'
_QCr_software_version               '20.04.15 v. 97c7857'
_QCr_software_platform              'Linux-2.6.32-754.24.3.el6.x86_64'
_QCr_software_build_date            '2020-04-15 15:08'
_QCr_software_website               'https://github.com/dylan-jayatilaka/tonto'

# ========
# Symmetry
# ========

_symmetry_cell_setting              Monoclinic
_symmetry_space_group_name_H-M      'c 1 2/c 1'
_symmetry_space_group_name_Hall     '-c 2yc'
_symmetry_Int_Tables_number         '15'

loop_
    _symmetry_equiv_pos_as_xyz
'+x, +y, +z'
'+x+1/2, +y+1/2, +z'
'-x, -y, -z'
'-x+1/2, -y+1/2, -z'
'-x, +y, -z+1/2'
'-x+1/2, +y+1/2, -z+1/2'
'+x, -y, +z+1/2'
'+x+1/2, -y+1/2, +z+1/2'

# =========
# Unit cell
# =========

_cell_measurement_reflns_used      178236
_cell_measurement_temperature      93(3)
_cell_measurement_theta_max        57.0670
_cell_measurement_theta_min        1.8710

_cell_length_a                  17.68955(19)
_cell_length_b                  12.24357(14)
_cell_length_c                  21.26596(18)
_cell_angle_alpha               90.000000(0)
_cell_angle_beta                  94.6500(9)
_cell_angle_gamma               90.000000(0)
_cell_volume                      4590.69(8)

_cell_formula_units_Z               8.000000

_exptl_crystal_F_squared_000         5760000.0000


# ======================
# XD fco reflection data
# ======================

# . checkCIF also accepts this as fcf format

_shelx_refln_list_code              4

_reflns_d_resolution_high           10.5980
_reflns_d_resolution_low            0.5000
_reflns_limit_h_max                 35
_reflns_limit_h_min                 -35
_reflns_limit_k_max                 24
_reflns_limit_k_min                 0
_reflns_limit_l_max                 42
_reflns_limit_l_min                 0

# NOTE: F_squared_meas is scaled to F_squared_calc
#       and so it is on an absolute scale
_reflns_tonto_F_scale_factor        0.1227

loop_
    _refln_index_h
    _refln_index_k
    _refln_index_l
    _refln_F_squared_calc
    _refln_F_squared_meas
    _refln_F_squared_sigma
    _refln_observed_status
   2   0  40        0.00       21.25     44.91 o
  -8  22  16        0.00      114.15     56.72 o
 -11   5  36        0.00       51.77     55.11 o
 -11  15  24        0.00       12.38     24.75 o
 -31   1  22        0.00       22.34     44.67 o
   1   1  36        0.01       53.56     50.14 o
   1  23   9        0.01        4.31     21.68 o
   4   2  15        0.01       47.22     94.43 o
   8  14  10        0.01       47.71     29.82 o
  -3  21   9        0.01       13.87     27.74 o
  18  14   4        0.01       11.42     22.84 o
  22  14   3        0.01       64.89     56.43 o
 -20  18   4        0.01       10.56     27.10 o
 -28   2  13        0.01       18.23     36.47 o
 -30   4   1        0.01       21.95     43.90 o
  -2   4  25        0.02       64.91     25.66 o
  -9  19   1        0.02       19.44     38.87 o
  19  19   1        0.02       10.29     32.58 o
  25   7   4        0.02       66.22     43.52 o
 -23   9  20        0.02        4.74     19.27 o
   3  13   5        0.03       81.47     25.38 o
  10  14  22        0.03        1.00     10.54 o
  26   6  19        0.03       34.95     69.89 o
 -17   3  10        0.03       34.08     34.72 o
  -5  17  25        0.04       95.59     49.49 o
  12  20  17        0.04       52.02     79.93 o
  14   2  37        0.04       99.97     80.79 o
 -11   1  38        0.04       22.61     45.22 o
 -15  19  14        0.04       24.81     49.63 o
 -19   3  24        0.04       10.79     21.58 o
 -27   1  22        0.04        7.84     22.49 o
  -1  21  10        0.05       99.38     45.32 o
  14   8   9        0.05       49.25     43.76 o
  24  10   6        0.05       66.15     44.96 o
  27   3  12        0.05       23.41     46.81 o
 -19   7   7        0.05       47.50     31.94 o
 -21   1   4        0.05       30.30     36.19 o
 -25   3   8        0.05       19.97     39.95 o
   6  20   6        0.06       13.46     26.92 o
  -2  12  33        0.06       14.20     28.39 o
 -10   8   1        0.06       17.83     35.67 o
 -27   9  13        0.06       58.14     54.88 o
  -9  21  19        0.07       60.88    108.49 o
   5   9  24        0.08       32.30     34.21 o
  -3   3  42        0.08       35.28     70.57 o
 -17   1  36        0.08       69.20     51.21 o
 -27  13  13        0.08       56.63     80.92 o
  -1  23   9        0.09       49.11     98.22 o
  24   2  25        0.09      141.86     73.82 o
  28  14   5        0.09       42.24     84.47 o
   1  17   7        0.10       47.54     30.37 o
  -1   7   4        0.10       44.73     39.49 o
 -22   2   7        0.10       25.66     32.94 o
 -23   1  32        0.10        1.00     12.08 o
 -13  21  13        0.11       33.62     67.24 o
 -14  16   6        0.11       26.21     52.43 o
 -15   1  18        0.11       25.43     30.40 o
  21  15  11        0.12        0.84     10.64 o
 -32   2  19        0.12       38.06     76.12 o
   1  19  19        0.14       19.59     39.18 o
 -15  19  17        0.14       38.85     77.70 o
 -18   2  33        0.14        0.49      7.89 o
  -2  16  18        0.15       13.70     27.40 o
  13   7  35        0.15      106.86     68.29 o
  22  10   0        0.15       26.49     52.97 o
 -14  18  17        0.15       42.18     84.37 o
 -19  11   7        0.16       10.92     21.85 o
  27   3  10        0.17        8.25     22.03 o
 -28   6  21        0.17        2.60     17.05 o
 -29   1  12        0.17       79.65     38.94 o
 -15   9  20        0.19       35.96     33.35 o
   1  21   1        0.21       12.38     25.31 o
  -1  15   1        0.21       39.96     33.32 o
  10  20  18        0.21       78.38     74.77 o
  13   3  29        0.21       38.78     77.55 o
 -22  14   3        0.22       32.66     65.32 o
  22   2  27        0.23       77.55     76.98 o
  23   3   9        0.23       34.65     40.89 o
 -12  22  10        0.23       10.74     28.99 o
  -1  23  11        0.24        4.06     21.08 o
  -4   6   3        0.24       30.28     60.56 o
 -14  16  26        0.24       14.94     31.77 o
 -19  19   5        0.25       44.48     88.96 o
  13  11  23        0.26        1.05     10.81 o
  12  10   3        0.27       86.02     32.40 o
   7   7  27        0.29       21.78     43.56 o
   0  20  24        0.31      109.15     78.48 o
  19   3  32        0.31      131.72     64.09 o
 -21  15   6        0.31       55.70     50.16 o
   9  21  13        0.33       28.27     56.53 o
  -9   5  10        0.35       44.06     88.11 o
  13  15   0        0.37       31.02     39.04 o
  18  16  10        0.37       19.26     38.53 o
  25   3   2        0.37       25.10     50.20 o
   1   1  40        0.38      100.79     68.18 o
 -30   4  12        0.39       46.79     58.77 o
 -14  22   6        0.40       74.65    110.21 o
  -5  17   3        0.41       14.51     29.03 o
  17   1  32        0.41       67.89     66.15 o
 -13   5  26        0.41        5.28     14.93 o
 -28   2   4        0.41       42.16     64.76 o
  -9   5  19        0.42       66.15     24.22 o
  -1   3  28        0.43       38.50     28.46 o
  14   0  32        0.44       95.50     79.11 o
  17  11  22        0.47       12.11     25.03 o
  20   8  23        0.47        6.57     23.03 o
 -24  10  14        0.48       28.92     57.85 o
 -31   3  18        0.50       39.67     79.35 o
  12  22   4        0.52       22.50     45.01 o
  10   4  28        0.54       28.39     56.77 o
  -1  19  10        0.55       65.34     41.47 o
  -3   1  30        0.57       44.73     28.92 o
 -33   5  14        0.58       30.62     61.25 o
  19  17  13        0.60       27.42     54.85 o
 -30   2   5        0.60       20.93     41.86 o
   0  20   4        0.61        4.20     16.72 o
   2  18  16        0.61        7.05     20.04 o
  27   1   8        0.62        7.60     20.95 o
   7   1  20        0.63        8.78     17.72 o
 -11  13  30        0.63       21.20     42.40 o
  10   2  28        0.64       40.33     40.77 o
  -6  22  17        0.66       15.55     34.15 o
   6  18  21        0.67       71.55     57.46 o
  27   1   0        0.67       15.81     31.62 o
  -6  14  17        0.70       21.13     42.26 o
 -20  14  27        0.70       15.90     31.81 o
 -22  18   3        0.70       28.29     56.59 o
  16  20   0        0.72       52.85     97.32 o
 -10  22  14        0.72        4.24     20.47 o
 -18  18  16        0.76       20.25     40.50 o
 -27   7  10        0.76       38.49     67.23 o
   0  18  25        0.78       56.63    113.25 o
   7  21   5        0.78       31.33     62.65 o
   3   5  32        0.79        5.04     16.97 o
 -22   4  21        0.80       39.62     33.70 o
 -16  20  14        0.81       21.61     43.21 o
  12  18  23        0.83       79.76     70.01 o
  -5   9  26        0.86       24.97     40.45 o
 -29  13   7        0.86        9.54     35.47 o
   9  15   1        0.89       21.91     43.82 o
  -6  18  11        0.89       16.02     32.04 o
  20  10  23        0.92       21.84     43.68 o
 -19   1  28        0.94        3.46     15.51 o
   7  11  30        0.95       75.98     48.95 o
 -17  17  13        0.98       69.71     51.01 o
 -10  22   7        1.01       35.52     71.03 o
 -16  18  14        1.07       10.70     26.50 o
  11  21   1        1.12       52.71     83.76 o
  -7  15  25        1.14       51.84     47.28 o
  33   5   4        1.18       59.20    118.40 o
  12   8   9        1.19      176.26     34.36 o
 -23  15   3        1.21       31.39     62.77 o
  17  13  27        1.22       29.47     58.95 o
  29  11   8        1.23       37.33     74.66 o
   4   2  37        1.27       27.20     54.41 o
   7   1  14        1.27       31.41     62.83 o
  -3  23  11        1.30       30.48     60.96 o
  20   2  31        1.33       27.66     55.31 o
   1  21  15        1.36       66.87     56.39 o
   8  22  12        1.36       40.51     81.02 o
  27   3  14        1.39       19.91     39.83 o
 -14  12  26        1.39       11.43     24.63 o
   2  12  34        1.40       26.77     53.54 o
   2   2  37        1.42      104.57     50.59 o
   1  19  21        1.44        9.83     26.47 o
   5   3  16        1.45       81.78     39.95 o
 -19   7   1        1.46       48.68     31.61 o
  26  14   4        1.48       47.97     95.93 o
 -11  19  24        1.48       12.80     31.96 o
 -13  13  15        1.48       34.27     33.84 o
   8  20  18        1.49        4.73     23.05 o
  19   5   8        1.51       11.53     23.05 o
   1  13  34        1.55       49.22     64.43 o
   6   4  35        1.55        7.82     21.70 o
  -5  21   7        1.55       17.47     34.94 o
 -11   3  34        1.56       74.75     39.80 o
 -13   1  36        1.56       29.40     58.80 o
 -16  18  20        1.60       50.07     63.54 o
   4  10  26        1.61       17.12     34.24 o
 -28   0  24        1.61      138.20     67.42 o
   9  13  16        1.62       34.92     31.55 o
  22   6   9        1.65       22.89     45.79 o
   7  19   4        1.70       21.45     42.91 o
 -20   2  35        1.70       10.16     29.01 o
  -6  24   2        1.72       27.93     55.87 o
  -4  20  15        1.73       12.07     26.37 o
  -5   5  38        1.74       20.62     41.23 o
  15   9  30        1.76       60.09     77.35 o
 -16   4  37        1.76       58.14     62.36 o
 -26  12  22        1.76        8.07     28.74 o
  -9   1  38        1.78        3.21     17.68 o
 -12  22   9        1.78       53.28     85.78 o
   5   3  38        1.83        8.89     30.45 o
   4   6  26        1.86       30.61     30.84 o
 -13  15  29        1.88       48.03     75.18 o
  15   1   4        1.89        6.99     25.82 o
  11   1   0        1.90       24.82     49.64 o
 -18   4  17        1.91      120.36     24.97 o
  13   1  32        1.94       10.02     26.15 o
   8  12  19        1.95       55.76     29.37 o
  -4  12  26        1.99       11.29     22.59 o
 -26  14   2        1.99       24.43     48.86 o
 -31   1  12        2.00       25.49     50.98 o
 -20  18  10        2.01       67.09     61.56 o
  -2   0  24        2.02      126.72     34.26 o
 -17  11  10        2.04       36.28     36.37 o
 -11  21   1        2.06       37.36     74.73 o
 -21  13   1        2.10       74.52     38.70 o
  -9   1  36        2.11       24.87     49.75 o
 -28  10  10        2.13       10.79     26.09 o
  11   9  20        2.17       12.58     25.17 o
   0  12  36        2.23        5.48     22.58 o
   6  18  26        2.31       26.98     53.96 o
  -5  15  26        2.32       23.42     46.84 o
   2  10  34        2.37       18.46     36.92 o
   9   9   7        2.37      164.19     25.69 o
  -6   2  37        2.39       44.32     46.26 o
 -14  14  29        2.39       53.76     62.38 o
  29   5  14        2.45       40.26     80.53 o
   7   5  27        2.49       22.46     44.91 o
  27   9  13        2.55       77.99     72.60 o
 -10  20   7        2.57       28.86     57.73 o
   5  19   1        2.59       54.55     45.77 o
  27   3  19        2.59       13.25     30.57 o
 -23  11   8        2.60       31.31     62.62 o
  15  11  15        2.66       14.02     28.05 o
 -10  12  13        2.68       91.29     22.93 o
 -23   9  26        2.70       28.40     56.80 o
  11   1  34        2.72       69.87     65.78 o
   5  15   9        2.75       53.83     25.56 o
  20   2  21        2.75       13.43     26.85 o
 -25   7  28        2.75       70.72     63.34 o
 -20   4  21        2.77       12.80     25.60 o
  29   3  10        2.78       31.18     62.36 o
 -18   4  21        2.78       31.49     33.91 o
  24  14   6        2.79       18.71     37.42 o
   3  23   5        2.80       35.39     70.78 o
  -2  16  27        2.90      104.76     49.50 o
   5  21  11        2.91       47.79     71.61 o
 -32   2  20        2.94       60.19     79.12 o
 -10  16   4        2.98       25.70     42.27 o
   6  22   0        2.99        5.60     21.24 o
  -8  20   2        2.99       26.55     53.11 o
  -4  22   2        3.01       46.11     59.79 o
  -7  13   5        3.02       43.19     28.21 o
 -23  11  23        3.04      106.17     47.40 o
   0   2  39        3.05       89.66     54.00 o
 -13  11   6        3.05       80.76     34.04 o
   4  22   6        3.06        9.57     27.12 o
 -24  16   5        3.09      115.52     55.59 o
   0  16  25        3.10       19.10     38.21 o
   3   5  10        3.10      360.21     61.68 o
  19   1  24        3.10       41.64     60.02 o
   1   3  40        3.13       25.07     50.13 o
 -10  10  33        3.17       31.66     63.32 o
  11   3  38        3.21        8.88     33.50 o
  -7   1  31        3.23       39.59     35.96 o
   9  15  28        3.26       34.24     68.48 o
  -5  11  32        3.29       47.22     46.85 o
  11   7  31        3.29       91.53     49.46 o
  -7   7  40        3.31       13.57     30.06 o
  18   6  16        3.33       58.35     30.62 o
  -5  11  29        3.42       51.54     42.43 o
   5   3  36        3.43       59.71     54.73 o
  -2  20  12        3.44        5.29     19.36 o
  32   4   9        3.44        9.03     31.51 o
 -30   6  12        3.47       55.67     54.67 o
 -33   7   2        3.50       14.02     37.96 o
   7   7  36        3.51      129.77     52.08 o
  12  14  29        3.54       33.80     67.59 o
   7   1  30        3.64       14.38     28.75 o
   6   2  33        3.68       51.53     44.13 o
   4  20   2        3.69       27.46     54.91 o
  -6   2  41        3.70       82.75     57.36 o
  16   2   3        3.70       28.26     56.52 o
 -19  17   1        3.70        5.65     19.52 o
  14  14  15        3.73       54.79     38.98 o
  33   7   4        3.75       42.17     84.34 o
 -32   2  17        3.75       79.41     56.46 o
 -22   2  23        3.79       42.80     40.70 o
 -18  14   1        3.81       17.57     35.14 o
  23   1  14        3.91       45.17     36.07 o
 -21  17  15        3.94       32.02     64.04 o
  -2   2  41        3.97      152.09     49.51 o
  13  19   5        3.98       19.55     39.11 o
 -12  16  15        4.02       49.39     40.11 o
   4  12  17        4.03      125.88     21.98 o
   9  19  21        4.03       32.19     64.38 o
  14  14  20        4.06       34.73     57.23 o
  22  18   3        4.17       28.76     57.53 o
  11   1  38        4.18       25.67     51.34 o
 -10  16  30        4.20       51.53     82.37 o
  19   5  31        4.22       42.29     84.58 o
  -1  19   4        4.25       15.02     30.04 o
 -23   5  23        4.25       16.10     32.20 o
 -11  19  21        4.31       44.90     70.29 o
  -2  10  24        4.34        8.45     16.89 o
 -29   7  18        4.49       32.98     65.96 o
   2  16  28        4.51       84.49     59.13 o
  -1   1  36        4.52       38.96     42.85 o
   3  15  20        4.54       41.59     35.30 o
 -12  16  21        4.54       43.57     46.08 o
  -4  16  32        4.61        3.98     21.04 o
   7  21  17        4.63        7.14     25.24 o
   8  22   4        4.78       49.86     61.45 o
 -30  10  12        4.78        1.61     14.67 o
   3  23   9        4.80       30.13     60.26 o
 -20   2  29        4.83       46.55     51.70 o
  24   8  24        4.85       69.53     95.86 o
  17   3  34        4.88       88.48     79.06 o
   2  24   6        4.90       53.80     72.90 o
  -9  19  10        4.93        5.18     19.14 o
 -21   7  15        4.97       34.77     34.31 o
  29   1   0        5.05       45.42     63.69 o
   9  17   1        5.06       37.10     49.28 o
   2   2  39        5.07       37.08     74.16 o
   3  19  14        5.07       68.41     41.97 o
  -3  21  17        5.07       59.30     60.08 o
 -11  17   7        5.08        8.01     19.94 o
 -25   5   8        5.12        6.74     18.29 o
  11   5  37        5.19       45.90     91.80 o
 -14  22   4        5.20       11.79     36.40 o
   7  23   5        5.21       19.20     38.39 o
   9   1  34        5.21       16.06     32.82 o
  -1  11  33        5.22       40.26     70.03 o
  13  21  13        5.23       36.75     73.49 o
 -24   6  23        5.23       56.49     42.50 o
  19  19   7        5.26       82.71     82.33 o
 -21   3  22        5.26       17.79     35.58 o
   7  21  15        5.33        5.17     22.57 o
  -9  11  28        5.33       91.72     33.79 o
   8  20  12        5.34       17.08     34.17 o
  -6  20  22        5.36       10.21     28.63 o
 -23  15  20        5.37        3.72     21.18 o
   7  21   7        5.38       54.35     62.67 o
   6  18  18        5.43       23.37     46.75 o
 -14  18  20        5.43       55.05     57.26 o
   2   8  28        5.48       54.50     28.94 o
   2  20  10        5.52       18.63     37.25 o
  21   1   2        5.59       47.61     49.68 o
 -32   6  17        5.63       37.58     75.16 o
  18   8  10        5.67       93.83     30.88 o
 -14  20  12        5.67       14.65     35.02 o
 -15  19   8        5.71       85.49     57.76 o
 -10  22  10        5.76      150.90     46.03 o
  -3  21   5        5.77       54.06     45.47 o
   1  15  25        5.79       14.10     28.19 o
   3  11  11        5.79       32.27     25.27 o
  -2  22   6        5.80       55.72     55.28 o
  17   1  10        5.89       61.17     45.86 o
   0  24   8        5.91       14.84     34.10 o
   1   3  24        5.96       71.73     24.61 o
 -10   8  36        5.99       37.91     75.82 o
  -1  17  21        6.03       25.73     51.46 o
  -3  23  13        6.04        4.65     24.25 o
 -19   7   4        6.07       18.16     36.32 o
  -4   2  41        6.08      132.23     48.55 o
  -3  19  15        6.12        3.67     17.59 o
 -13   3  40        6.14       42.20     79.44 o
   5  17   0        6.21       85.47     27.30 o
  14  12   0        6.21       18.43     36.85 o
  17  17   1        6.21       11.91     24.75 o
 -28  10  21        6.23       77.34     65.22 o
  32   2   7        6.24       57.28     85.17 o
  -1   1  34        6.25       22.22     44.43 o
  14   6  15        6.26        9.98     19.96 o
  20  16  17        6.26       30.46     60.93 o
 -15  13  11        6.32       28.94     46.22 o
  17  19   1        6.37       16.41     33.38 o
  -6  22   8        6.44        8.15     25.53 o
  21   5   4        6.44      139.60     29.00 o
 -30   8   9        6.47       78.30     63.43 o
 -25  13  11        6.60       45.40     67.61 o
  10  22   0        6.64       12.54     31.97 o
  -2  24   4        6.66      144.86     58.34 o
 -25   1  12        6.67        7.99     17.31 o
  16  18  12        6.74       43.80     71.07 o
 -13  21   3        6.76       68.71     67.88 o
 -11   3  21        6.77      110.51     25.52 o
  -9  23   5        6.80      127.12     73.68 o
 -26   2  15        6.84       50.34     40.54 o
 -15  21   8        6.86       69.47     92.10 o
 -13  15  23        6.89       11.31     23.23 o
 -25   1  26        6.90       48.33     59.49 o
 -15  17   8        6.91       39.96     55.00 o
 -10  22   1        6.92       15.60     33.56 o
  16   2  11        6.99       50.71     36.82 o
   0   0  10        7.06      228.66     54.28 o
 -16   2   5        7.07       29.73     59.45 o
  -7   3  37        7.08       28.60     57.20 o
   8  18  10        7.09       92.75     38.64 o
  11   3  37        7.12       29.91     59.83 o
  10   8  37        7.15       73.56     84.89 o
 -16  14   8        7.18       44.79     36.32 o
 -26  10   7        7.18       73.45     46.73 o
 -23   9   8        7.24       39.49     38.42 o
 -15  13  14        7.26       55.29     29.48 o
 -23   7  14        7.26       34.69     41.52 o
  -3   1  32        7.27       67.87     29.44 o
  26   4  25        7.32       75.58    151.17 o
 -27   1  14        7.42       13.37     26.75 o
 -21   3  15        7.44       21.73     43.45 o
  11  19   8        7.48       13.22     26.44 o
 -24   8  14        7.60        7.77     19.06 o
   6  20   9        7.62      103.62     43.86 o
   1   5  34        7.75       18.63     37.25 o
 -26   2   3        7.77       34.03     40.36 o
  -9   3  24        7.81       16.12     32.23 o
 -21  13  15        7.91        8.39     23.72 o
   4  22  10        7.92       39.59     79.18 o
   4  22   2        7.96       16.79     33.57 o
  22   2   6        7.99      123.17     28.67 o
 -14   4  35        8.00        0.10      3.61 o
  -9   7  39        8.03       26.25     52.50 o
 -12  18  18        8.03       35.64     71.27 o
   0   2  37        8.08      101.83     48.81 o
  13   1  22        8.08       31.92     37.39 o
   4  20   8        8.09       32.04     64.08 o
 -22   6  11        8.10       58.03     28.93 o
   0  18   4        8.11       38.19     36.88 o
 -22  18   6        8.12       45.90     91.79 o
 -14  12  23        8.14       53.76     37.20 o
   4   6  32        8.21       37.14     51.12 o
  -8   6   7        8.23      147.16     49.74 o
 -26   0  22        8.26       93.07     57.70 o
   5  13  12        8.36        6.00     13.21 o
  27   7  13        8.46       15.55     32.40 o
 -14   2  25        8.49       25.90     36.07 o
   6   8  18        8.50       62.59     36.77 o
  -8  10  19        8.60       35.88     24.16 o
 -32   2  11        8.64       28.07     56.15 o
  -9  21  13        8.70       55.56     59.16 o
   3  15   5        8.72       15.03     30.05 o
  29   3  11        8.72      104.36     59.53 o
  11   5   2        8.76       69.79     67.96 o
 -10  22   2        8.82       55.11    110.21 o
 -20  10   3        8.88       89.71     28.47 o
  17   9  28        8.93       78.87     62.28 o
   8  10  30        8.94        0.20      4.99 o
 -28   2  25        8.97       90.74     53.29 o
  -4   2  39        8.99        8.47     23.99 o
  12  16  23        9.14       44.89     89.79 o
  17   3  18        9.14       64.14     30.29 o
   7   1  33        9.22      124.33     37.20 o
 -14  12  29        9.24       61.41     46.91 o
 -23   7  23        9.27        5.05     18.54 o
  -1   1  38        9.32       64.85     52.78 o
  -3   1  12        9.35       35.11     35.19 o
  10   6  28        9.44        8.26     19.65 o
  -6   4  37        9.47       36.67     47.99 o
 -16   4  29        9.47       13.56     27.12 o
  20  14  23        9.48        7.29     27.09 o
  21   1  32        9.48        2.39     19.07 o
 -12   6  21        9.51        5.96     15.51 o
  -5  17  17        9.54        4.80     16.12 o
   6  16  21        9.55       27.08     54.17 o
  -4   4  27        9.57       30.76     29.44 o
  10   2  39        9.57       12.74     33.46 o
  26   8  19        9.58       27.23     54.46 o
  -6  20  17        9.62       30.45     60.90 o
  16  14  24        9.63        7.44     26.39 o
 -22   2   9        9.81       19.35     38.70 o
 -25  13   5        9.86       30.30     60.61 o
 -29   3  16        9.88       61.19     76.02 o
  -3   1   2        9.90       48.58     18.85 o
  15   1  27        9.92      117.98     35.08 o
  -6   2  35        9.94       20.37     40.74 o
  34   4   5        9.98        3.67     24.60 o
 -22   6  29       10.04        6.93     24.20 o
  20  18  11       10.07       31.11     62.22 o
 -18  16   7       10.07       49.84     41.90 o
  13   3  12       10.16       40.02     48.35 o
 -16  12   5       10.23       68.48     29.24 o
 -18  18   7       10.25       73.81     55.31 o
 -21  17   1       10.30       63.15     45.75 o
 -24  12   5       10.30       73.66     44.95 o
  15  15  15       10.33       20.71     41.42 o
  14   4  25       10.37       79.08     33.60 o
  -4  20   6       10.39        2.00     13.43 o
  14  10  32       10.48      103.79     66.91 o
  -4   6  38       10.54       18.84     37.69 o
   4   2  35       10.58       36.10     72.20 o
  -6  24   4       10.61       45.78     91.57 o
  -1   1  33       10.67       53.30     32.26 o
  -4   2  35       10.72       36.61     48.17 o
 -14  18   6       10.74        4.81     19.83 o
  -4  22   6       10.79        4.58     19.73 o
 -17  15  28       10.81      123.58     64.47 o
  23   3  24       10.82       34.63     69.25 o
  20   2  19       10.87        1.75     12.45 o
  -3   3  12       10.88       40.84     81.69 o
 -30   6   3       10.93       18.78     37.57 o
  22  16   3       10.98        6.24     22.68 o
 -28   4   3       11.01       12.44     25.47 o
  -3  19  23       11.02       32.88     65.76 o
  -9   1  30       11.03       29.36     40.93 o
  21   1  17       11.06       79.71     31.73 o
 -11   3  14       11.06      114.35     28.26 o
  10  12  22       11.07       16.99     33.98 o
 -13   3  38       11.09       11.35     25.53 o
 -22   8   6       11.09       16.94     33.88 o
  19  11   8       11.14       19.25     38.50 o
  29   7   5       11.16        0.84     10.34 o
  22   8  26       11.17       27.58     55.15 o
   4  18   3       11.18       15.13     30.27 o
   6   2  41       11.18       27.54     55.07 o
  10  12   5       11.21       51.73     31.71 o
  -9  11  13       11.22       35.82     24.29 o
 -25  15  17       11.24       91.61     57.45 o
   2  22  12       11.25       42.46     84.93 o
 -21  13  12       11.28       44.13     59.51 o
  14  10   6       11.30        8.83     20.11 o
   8  18  24       11.36       91.56     78.08 o
   6  14  12       11.48       31.09     26.47 o
   0  22  18       11.51       55.61    111.22 o
 -29   5  24       11.52       24.16     48.31 o
  23  13  12       11.54       52.28     57.17 o
   6  20   0       11.55       17.84     35.68 o
  -3  17  21       11.58       16.25     32.50 o
  23   7   9       11.66       90.24     35.96 o
   4  18  20       11.67       14.56     29.12 o
  22  16   8       11.73      123.42     54.81 o
 -22  10   6       11.73       51.84     37.36 o
  19   3  30       11.77        9.99     29.88 o
   0   2  17       11.84       31.85     63.69 o
 -17   1  24       11.84       39.62     28.05 o
 -18  20   2       11.85       99.41     61.38 o
   7  23  11       11.86       68.13     71.17 o
  25  15   4       11.86       12.07     29.92 o
  -3  15  23       11.90       53.19     35.85 o
   5   3  41       11.95       33.33     66.67 o
  11  15   5       11.98        5.73     16.31 o
  17  17  15       12.01       63.41     58.40 o
  -8  16  25       12.04       55.86     53.59 o
   0   6  37       12.06       92.63     45.94 o
  22  18   8       12.11       29.14     58.27 o
 -19  19   4       12.11       19.89     39.79 o
  20   2  29       12.14      167.13     59.67 o
  32   0   0       12.16      157.74    108.69 o
 -20   4  33       12.19       22.44     44.87 o
   6  16   6       12.27       36.58     35.72 o
   3  19  11       12.44        2.15     12.64 o
   6  20   8       12.47       25.70     51.41 o
 -12  14  12       12.64       27.68     35.75 o
  12  22  10       12.66       82.99     60.65 o
 -10   2  15       12.71       41.88     26.32 o
  -7  17  23       12.73       10.65     24.36 o
 -33   3  14       12.76       60.31     81.86 o
   9  21   1       12.84      145.87     61.14 o
   8   8   7       12.92       56.75     44.53 o
 -20   2  33       12.94       32.25     64.50 o
 -17   7  25       13.09       24.16     48.31 o
 -23   7  32       13.20       60.65     79.47 o
 -24   6   8       13.23       56.04     30.98 o
 -29   1   2       13.25       13.93     28.75 o
  -7  23   7       13.31       47.63     95.26 o
  11   3   8       13.31       63.16     35.13 o
  30   6   3       13.35       13.82     31.32 o
   3   1  14       13.40        0.69      8.82 o
 -26   2  29       13.43       55.58     70.09 o
  11  23   1       13.45       74.71     66.54 o
  22   6  15       13.45        7.89     20.52 o
  -3  23   3       13.58       39.40     78.80 o
 -33   1   2       13.58       21.37     42.75 o
   5   5  30       13.60        9.40     18.86 o
  -9   3  13       13.60      106.76     50.18 o
  24  12   7       13.71       25.09     50.17 o
 -13  19  17       13.72       92.23     58.57 o
   5   1   9       13.74      150.29     27.86 o
  23   3   6       13.79       21.19     42.38 o
  19  15  13       13.83       24.97     49.95 o
 -10   2  39       13.88       85.44     50.61 o
  16  20   6       13.99       87.28     58.81 o
 -30   8  12       14.02       81.92     52.68 o
  -2   8   7       14.11      114.85     44.29 o
  -5   9  23       14.25       63.57     23.52 o
   4  14  14       14.27       60.70     23.45 o
 -32   8   5       14.35       27.11     54.22 o
  -1  13   1       14.38       34.10     31.95 o
 -21  17  18       14.38       20.29     40.58 o
  -2  18  12       14.41        6.32     18.23 o
   0  24   4       14.44       55.82    111.63 o
   0  18  10       14.45       43.18     41.41 o
 -22   2  33       14.47       37.63     75.26 o
   9  17   7       14.52       30.10     60.20 o
 -19   9  30       14.52       85.40     49.90 o
   8  10   4       14.54       57.26     27.30 o
 -23   3  10       14.54       39.30     33.10 o
 -24   0  14       14.54       57.43     45.97 o
  -1   3  16       14.56       61.97     45.86 o
  -7  17   5       14.56       13.46     26.92 o
 -31   5   8       14.56       27.36     54.73 o
 -18   2  19       14.61        9.16     18.33 o
  22  12  20       14.68       32.22     64.45 o
 -10  14  30       14.78      118.24     47.58 o
 -33   1  18       14.82       52.64    105.28 o
 -21   1  34       14.83       40.20     80.40 o
  -5   3  30       14.92       88.01     27.94 o
  -4  22  14       14.97       50.26     80.75 o
   8   2   1       15.05      113.18     30.73 o
  13  11  18       15.08      123.87     26.34 o
   4  20  23       15.10       82.30     89.70 o
  23  11   9       15.13       72.58     45.47 o
 -33   3   6       15.20       68.20     80.26 o
  22   2  23       15.31       46.25     85.33 o
  10  22   2       15.33       87.20     63.82 o
  -8  12  19       15.35       47.76     26.08 o
  12   8  29       15.35       14.08     28.51 o
  -7  21   5       15.36       49.99     71.90 o
 -20   4  27       15.37       77.84     37.81 o
  -6   8  17       15.38       60.10     25.20 o
  -2   2  33       15.39      102.94     30.80 o
  12  16  14       15.39       64.02     40.22 o
  20  12  23       15.45       42.21     84.42 o
  -2   4  13       15.48      116.74     48.60 o
  14   8   0       15.49      169.41     31.01 o
   0  14  19       15.51       43.63     27.17 o
   8   2   7       15.55       13.42     26.84 o
  20  18  10       15.59      106.16     61.06 o
  14  10   0       15.63      117.76     34.36 o
 -16  20  16       15.65       99.02     50.79 o
   2  20  22       15.67       89.25     62.94 o
 -11   7  30       15.69        1.04      9.14 o
  24  16   6       15.71       65.18     69.64 o
  -8  16  30       15.89       25.56     51.11 o
  -1  23   4       15.91       20.21     40.42 o
   1  23   2       16.01       65.52     67.07 o
 -33   5  11       16.08       16.37     35.73 o
 -17  13  16       16.13       78.64     33.85 o
 -26   8  13       16.23       16.15     32.30 o
  26   2   9       16.29        4.51     17.13 o
 -15   1  38       16.30        1.63     13.63 o
  16  20   1       16.35        0.27      7.01 o
  -4  10  21       16.39      102.57     23.23 o
 -14  20  17       16.44       47.03     83.40 o
 -28   6  13       16.44       81.54     51.64 o
   1   9  34       16.45       21.61     43.23 o
   4  10   0       16.46      106.41     36.45 o
   0   8   4       16.55      403.66     39.60 o
  12   4  14       16.64       43.67     39.11 o
 -13   1  34       16.69       21.28     42.56 o
  16   2  35       16.70       57.83    115.66 o
 -21   9  15       16.74       36.41     34.83 o
  31   1   6       16.80        7.32     29.75 o
   5  23   1       16.84       41.33     82.65 o
  -8   4  13       16.86       52.49     78.44 o
 -33   1  14       16.86       62.87     62.54 o
  17  11   1       16.87       63.25     31.93 o
  23  15   3       16.93       23.21     46.41 o
 -11   1  28       17.07       26.94     40.83 o
 -15   3  37       17.27       33.70     67.40 o
   2  10  11       17.29       50.07     21.45 o
  -3  19  17       17.29      116.33     43.58 o
 -17  13  22       17.31       19.71     39.41 o
 -10   6  24       17.36      176.39     21.35 o
 -25   3  10       17.39        9.37     19.07 o
  -3  11  18       17.41       34.27     20.71 o
  -5   9  29       17.41       24.85     49.69 o
  25   1   8       17.41       50.78     37.61 o
 -22   2  35       17.46       27.85     55.70 o
  -1  17  27       17.51       33.84     67.69 o
 -10   2   4       17.56       63.31     34.23 o
 -18  18   2       17.63       17.47     34.94 o
  24  16   0       17.66       10.10     28.62 o
 -11  23   7       17.73       63.17     74.86 o
  23   5  16       17.76       87.75     35.07 o
 -24  10  17       17.76       63.82     44.19 o
 -20   6  30       17.78       29.74     59.48 o
   0  12  31       17.90       22.32     44.65 o
  -4  24   4       18.02        0.77     11.40 o
  -6   6  14       18.05       51.00     27.11 o
   4  24   2       18.17      126.25     69.65 o
  -5  23  13       18.24      110.61     75.15 o
   3   1  38       18.37       14.60     29.20 o
  18  10  10       18.39       59.96     33.32 o
 -15  19  19       18.49       36.59     73.17 o
 -15   1  36       18.53        1.87     13.56 o
 -15  19  11       18.56       35.42     70.85 o
 -30   8   6       18.62       32.41     64.82 o
   9  23   1       18.63       73.70     71.43 o
  -8   2  28       18.68      106.70     23.65 o
  20  12   8       18.68       35.90     71.79 o
  -1  15   7       18.72       14.87     29.75 o
   1   1  34       18.73       61.33     42.13 o
  20  20   2       18.77      122.71     70.64 o
  16  10   1       18.79       44.32     31.50 o
  -2   8  27       18.86       32.28     32.81 o
 -13   1  16       18.96       28.18     29.06 o
 -20  16  21       19.01       54.57     61.44 o
  -1   1  30       19.13       77.77     25.02 o
  11   9  11       19.15       75.43     35.91 o
  12   4   1       19.25      235.54     58.81 o
  17  15  15       19.32      121.24     38.82 o
  -9   1  10       19.44       24.57     49.14 o
   3   9   8       19.48      116.96     47.70 o
 -19  11  30       19.48       24.79     49.57 o
   3  21  14       19.50        5.04     21.18 o
  -1  23   1       19.50       60.32     64.38 o
  -3   3  32       19.50       41.17     35.91 o
   9  19   1       19.57       11.34     23.87 o
 -19   5   4       19.59        4.56     16.01 o
  -2  20  10       19.70       55.22     49.11 o
  -2   6  33       19.74       36.78     38.63 o
  -5   1  38       19.74      116.86     39.36 o
   4  14   0       19.84       83.11     29.61 o
 -26   6  19       19.87       71.96     41.67 o
  11  15  13       19.89       93.32     30.86 o
 -16   2  34       19.90       28.49     56.97 o
  -2   2  24       20.04       82.71     25.18 o
  -4  18   6       20.07       45.53     34.63 o
   0  18   1       20.10      112.07     32.17 o
  -5   1  18       20.18       18.91     37.82 o
 -16  10  34       20.26       48.09     73.43 o
  -6   0  40       20.30      130.39     75.76 o
  16  18   6       20.33       46.94     60.77 o
 -20  14  21       20.40       25.56     51.11 o
  13  19  11       20.41       50.58     63.63 o
  12   4  20       20.52      122.83     27.43 o
   8  20  13       20.58       82.63     53.76 o
 -30   4  15       20.59       46.21     92.42 o
  10   6  31       20.63       29.06     58.11 o
 -28  10   4       20.63       17.04     34.08 o
  27   1   6       20.67       17.73     35.46 o
 -10   6  33       20.73       57.73     33.83 o
   9   5  19       20.78       71.47     31.82 o
  11  13   5       20.78        2.17     10.62 o
 -18  16  12       20.90      106.45     43.81 o
   1  23   1       21.02       17.38     34.75 o
 -31   3   3       21.04       23.92     47.83 o
  19   7  31       21.05       76.12     83.43 o
 -30  10   3       21.06       56.15     90.60 o
  16  14   1       21.07       25.05     50.09 o
  21  11  17       21.16       41.40     61.85 o
  31   7   6       21.24       35.09     70.17 o
   7  15  15       21.27       30.29     42.33 o
  -4  24   3       21.46       56.69     83.64 o
 -16  16  22       21.46       44.36     88.71 o
 -20  12  30       21.51       63.25     57.19 o
   3  19  25       21.53        6.27     27.80 o
  -9   1  24       21.66        5.19     13.17 o
   8  22   2       21.69       12.79     27.76 o
  22   8  20       21.76      106.58     48.49 o
   4   8  35       21.84       37.97     75.95 o
  18   4  16       21.89       47.95     38.32 o
  -2  22   4       22.07       49.39     71.61 o
 -12   2  19       22.14       67.59     22.50 o
 -21   5  18       22.21       51.84     29.61 o
  -2  14  33       22.53       35.86     71.73 o
 -13   9  35       22.53       86.86     53.14 o
  -2  22   2       22.55      101.41     66.02 o
   7   9  36       22.59        7.04     26.69 o
   9  13   7       22.64       36.45     34.61 o
  27   3  24       22.64       77.28     81.01 o
  28   2   2       22.66       44.77     60.57 o
   1   1  25       22.77       75.87     26.03 o
  -6  10  34       22.84       20.21     40.41 o
  -8  10  22       22.84       31.02     30.93 o
   4  16   0       22.92       27.16     35.41 o
 -12  20  10       22.95       63.86     56.48 o
  -8  18  16       22.98       62.10     47.57 o
 -21   1  36       22.98       82.06     70.67 o
  22   0  26       23.19       18.25     57.13 o
  -9  11  16       23.25       38.72     25.91 o
   5   3  30       23.30       52.93     35.15 o
 -12  14  15       23.34       76.35     30.35 o
 -10  20   4       23.35        0.95     12.52 o
   0  24   2       23.43      103.92     64.77 o
  17   1  34       23.43       49.71     99.41 o
 -17  19  17       23.51       20.20     40.40 o
  -1   3  30       23.67       52.34     27.82 o
 -12   4   3       23.78       70.59     50.65 o
  15  19  17       23.79       26.33     52.66 o
 -15  17  17       23.87       44.11     68.62 o
  25  11  16       23.91      138.16     55.39 o
  34   0   4       23.96       13.60     44.98 o
 -14  14  23       24.07       36.08     56.43 o
   9  15  22       24.11       59.91     50.70 o
 -11  21  11       24.21       37.94     75.88 o
 -12   2  33       24.24       17.29     34.58 o
  -4   6  32       24.60       56.85     34.74 o
   1  13  22       24.61       45.47     33.06 o
  34   2   5       24.63       58.06     93.80 o
  12  10  14       24.67       43.60     29.53 o
  15  15   3       24.68        1.57     10.84 o
  33   1   2       24.75      136.61     72.66 o
   8   4  25       24.76        9.65     19.31 o
  14  20   3       24.80       33.45     66.89 o
  -1  15  27       24.88       69.26     46.70 o
 -22   2  25       24.90       36.01     56.01 o
   2  14  14       24.92      117.40     23.16 o
   8  16   7       25.06       53.07     34.18 o
   1  23  11       25.11       38.75     77.50 o
   5  17  23       25.14        4.60     21.04 o
   0   6  19       25.23        0.54      6.12 o
  -5  21  15       25.30       73.82     58.70 o
   6   8  27       25.38       20.08     40.16 o
   9  23   5       25.38       59.24     56.59 o
  -5  19  26       25.40       19.03     38.06 o
 -30   4   3       25.43       74.35     55.02 o
  16  14  13       25.50       49.19     39.00 o
 -24   2  14       25.51      132.17     32.99 o
   5   1  32       25.62       57.67     41.40 o
  -7  15  11       25.73        9.50     19.00 o
  19   3  31       25.76      148.71     70.88 o
  26   2  25       25.78      100.96     74.83 o
   2   2  25       25.84       21.36     42.72 o
  -9  19  21       25.87       14.12     28.25 o
  19  15   8       25.89      109.90     45.65 o
 -21  13   6       25.90       52.59     39.73 o
 -21   3  26       25.94        8.27     20.40 o
   7  15   4       26.03       38.52     36.57 o
  -4  20  20       26.05       24.67     49.34 o
  26  10  19       26.16       41.27     82.53 o
 -15   7  14       26.23        0.72      7.22 o
  18   2  25       26.28        7.98     20.15 o
 -28   4  27       26.30       84.59     59.74 o
  22  14  20       26.33       51.81    103.61 o
   0  18   2       26.36      118.41     31.11 o
  -7  17   8       26.49       94.42     32.81 o
  28  10   5       26.67       23.03     46.07 o
 -13  17  23       26.72       43.23     86.47 o
  11  15   8       26.75       75.32     32.11 o
   3  17  14       26.91       54.14     37.37 o
 -12  20  18       26.99       65.97     59.88 o
  -3  17  12       27.00       45.02     33.63 o
   3  19  20       27.03       58.96     58.63 o
 -17  17  22       27.05      120.42     50.31 o
  -3  19   6       27.34        5.58     17.24 o
 -12  18  21       27.35       13.15     33.97 o
 -25   9   2       27.37       85.75     42.88 o
  19  17   1       27.38        3.24     17.57 o
  13  19  17       27.39       15.52     31.04 o
 -10   4  31       27.41       43.07     33.62 o
 -15   5  38       27.47       57.07     65.17 o
   3   3  32       27.48       26.28     52.56 o
   4  24   4       27.53       12.99     31.30 o
 -29   1  24       27.62       50.17     68.73 o
 -13  11  18       27.66      118.15     24.41 o
 -19   1  36       27.79       86.03     48.73 o
  -8   8  25       27.90        9.73     19.47 o
  -8  12  22       27.94       57.45     29.78 o
   1  13   2       28.01       72.16     34.81 o
 -15   9   8       28.07       46.65     34.65 o
   6  18   6       28.11       18.16     36.32 o
 -23  13  20       28.16       13.38     26.91 o
  -3  19   9       28.18       49.37     41.56 o
  13   9   6       28.27       89.47     36.91 o
  24  10   7       28.31       78.75     45.80 o
  22  16   9       28.34       39.94     79.88 o
  21   5  20       28.36      108.03     44.21 o
  34   2   7       28.45       32.42     64.85 o
   1   3  25       28.50       95.40     24.87 o
  16   8  33       28.53       85.74     72.14 o
  11  19   2       28.55       66.75     45.77 o
  19   1  10       28.56       79.31     29.44 o
  10  20  16       28.59      121.44     58.41 o
 -10   0  36       28.62       91.96     71.48 o
 -32   4  17       28.69       56.47     65.30 o
  -4   2  27       28.93       33.67     25.56 o
 -26  16  10       29.00       50.10    100.20 o
 -26   2  23       29.04        0.05      2.58 o
  -9   5   8       29.09      209.27     65.63 o
 -17   1  38       29.10       79.34     49.92 o
 -13  11  32       29.12       38.78     77.57 o
  18   4   7       29.13      101.74     47.29 o
 -27   1   6       29.14       28.99     57.98 o
  10   2  37       29.29        5.86     26.21 o
  -2   8  33       29.36       38.22     50.09 o
 -10  18  24       29.38       50.91     74.55 o
 -16  16  11       29.47       27.90     55.80 o
 -27  15   5       29.51       48.22     78.73 o
  -6  12  11       29.53       53.35     23.65 o
  11  23   2       29.64       46.51     93.03 o
  32   2  12       29.67       43.53     87.06 o
   5  19   3       29.88       27.85     55.70 o
 -31   5  20       29.89       10.87     28.11 o
  -8  14  22       30.02       16.27     32.55 o
 -17   3  22       30.09       30.88     29.35 o
   5  19  11       30.15       27.25     54.50 o
 -19   5  16       30.24       63.77     24.97 o
  18  12   4       30.26       56.31     35.19 o
 -20   8  15       30.27       39.99     30.96 o
  14   2  32       30.33      110.69     47.51 o
   0   8  16       30.51       74.29     25.47 o
  22   4   1       30.57       95.91     32.36 o
   8  18  13       30.61        6.81     20.40 o
 -12  18  12       30.67       38.43     56.05 o
 -13  11  35       30.80       44.92     89.84 o
 -27   1  10       30.85       13.53     27.05 o
 -17   3  18       30.88       75.99     25.92 o
 -17   1  32       30.94        0.71      8.95 o
  -1   3  33       30.95       75.08     29.11 o
   0   6  22       31.03      189.60     24.22 o
   0  24   6       31.04       86.76     72.38 o
  28   2  21       31.05       44.07     88.14 o
 -31   1   9       31.08       27.49     54.98 o
  16   4   1       31.19       17.93     35.87 o
   6  22   6       31.21       19.97     39.93 o
  31   7   0       31.26        2.64     20.96 o
   4   2  20       31.31      203.93     21.89 o
  24  10  12       31.44        3.13     17.91 o
 -34   4   2       31.45        7.20     30.26 o
  -7  19  25       31.51       62.48     68.90 o
  10   8  28       31.54      100.74     38.87 o
 -19   3   2       31.74      133.07     41.56 o
   5   5  35       31.75       83.41     45.56 o
 -34   2  13       31.77      101.78     82.96 o
   8  14   1       31.79       55.84     30.27 o
  -5  23   9       31.82       83.58     61.59 o
  -6  16  17       31.90       62.94     34.36 o
   6  12  15       32.10       69.99     24.57 o
  18   8  25       32.12       63.70     52.96 o
 -24  10  11       32.15        8.35     21.02 o
  -7   3  31       32.18      114.20     30.30 o
  -4  14  26       32.21       76.97     53.63 o
  13   5  24       32.24       55.19     36.49 o
  29   1  11       32.32       97.83     49.46 o
 -23   5  14       32.36       71.83     33.87 o
 -14  14  20       32.45       33.77     43.98 o
  15   9  21       32.48       44.22     44.12 o
 -16  18   8       32.48       53.80     55.78 o
  -8  14  31       32.49       85.54     52.01 o
 -17   1   6       32.49       17.40     34.81 o
  23   1  12       32.52       20.11     40.21 o
 -28  12  10       32.54       79.33     68.59 o
  29   3  20       32.55       43.47     86.94 o
  -3  19  18       32.58       83.66     45.48 o
 -23  17  15       32.60      135.26     63.64 o
 -17   5   4       32.64       73.14     26.22 o
  19  11  25       32.68       49.24     98.47 o
  10   4  37       32.69      123.42     58.75 o
  12  14  14       32.72       31.40     48.59 o
 -20  16  10       32.82       23.01     46.03 o
   1   7  40       32.87       41.21     82.42 o
  13   5  32       32.91       31.00     62.00 o
  -6   2  14       32.97      110.96     62.53 o
 -11   1  34       33.03       19.07     38.14 o
   6  14  21       33.05       72.73     33.07 o
  15  11  30       33.11       17.12     34.24 o
  24  12  12       33.26       26.76     53.52 o
 -24  16  11       33.35       55.37     69.08 o
 -25   1  10       33.42       36.62     35.53 o
  -3  23   1       33.50       42.03     84.06 o
  -3  13  35       33.51       49.11     62.85 o
   5   1  35       33.56      113.32     39.71 o
  -2  22  16       33.61       52.48     85.06 o
  10   6  19       33.72       52.46     35.52 o
  20   2  23       33.77       78.35     46.66 o
  -4  18  26       33.81       51.86     88.10 o
   0   2  29       33.84       31.83     28.64 o
   9   3  14       33.88       97.66     27.86 o
 -20  12  21       33.96       86.21     35.10 o
  14  20   2       34.00       23.87     47.74 o
  15  15   9       34.34        9.68     21.77 o
  26   2  13       34.35        2.64     15.39 o
   2  14  22       34.42       27.13     48.96 o
  -5  21   5       34.47      147.08     41.58 o
  12  20  16       34.51       89.19     64.85 o
  25   3  26       34.52       49.13     98.26 o
 -15   3  11       34.58      152.48     26.31 o
 -18   2   5       34.65       93.52     27.60 o
 -20  18   9       34.65       98.97     48.88 o
  -3   1  36       34.71        7.10     19.49 o
  23  15  12       34.84       37.68     75.36 o
   4  20   3       34.91       33.21     66.43 o
 -26   2  13       34.95       47.34     39.74 o
 -30   2  17       34.99      105.68     55.54 o
  -5  17   9       35.16       50.83     35.44 o
  21   1  16       35.16        0.56      6.88 o
  14   2  33       35.23       18.85     37.70 o
  31   1   4       35.24       29.56     59.12 o
  -2  24   2       35.33       49.30     98.60 o
 -26  16   2       35.45       82.02     64.33 o
  -4  10  32       35.52       46.63     47.72 o
 -18  20   7       35.64       30.35     60.70 o
 -10  20  12       35.66       20.46     40.92 o
   0   4  37       35.81       37.54     75.07 o
  23   3  28       35.90       47.58     95.16 o
  27  11   7       35.94       95.44     68.52 o
  -1  21  21       35.98       66.50     71.59 o
 -31  11   9       36.02       12.29     34.26 o
 -10  16  18       36.06        2.73     13.41 o
 -29   7  21       36.08      101.98     57.90 o
  12   2  13       36.10       89.17     28.35 o
   5  23   6       36.14      144.15     49.73 o
 -19  15  13       36.14       25.73     51.46 o
  11  21   2       36.16       76.35     64.33 o
 -24  16  14       36.17       64.55     61.55 o
 -14   2  26       36.24       76.76     26.15 o
   8  16  24       36.25       89.07     54.32 o
 -32   0  14       36.27      126.92     76.89 o
  19   7  25       36.30       54.14     74.37 o
  -2  24   6       36.35       74.32     64.18 o
  -9   1  34       36.52       17.57     35.14 o
  -4   6  35       36.58       38.43     42.54 o
  31   9   3       36.67      166.54     66.27 o
  14   6  21       36.68        5.82     15.33 o
  19  11  28       36.69      121.67     54.90 o
  -8  14  25       36.72        0.23      5.10 o
 -31   5   4       36.72      120.93     49.90 o
  -3  17  24       36.98       10.41     24.28 o
  -7  15   8       36.98       65.66     27.29 o
  -6  16  14       37.09       55.73     33.51 o
 -13   9  29       37.16       47.25     37.35 o
 -28   2   3       37.23       27.62     55.24 o
 -25  17   3       37.24       19.44     38.88 o
  -2  12  24       37.31       19.35     38.70 o
  -5   1  29       37.46       84.05     26.21 o
 -28  12   7       37.50       31.43     62.87 o
   5  23  11       37.52      103.13     66.59 o
  27  13   2       37.54       42.35     84.70 o
  -1  13  27       37.66       32.02     49.08 o
 -17  15  22       37.70       29.23     58.46 o
   4   0  38       37.75      116.15     63.67 o
  26   8   4       37.76        2.96     16.28 o
 -16  20   6       37.80       58.48     82.71 o
   6   2  31       37.81       46.85     38.99 o
  -7   7   8       37.84      118.07     61.45 o
 -22  14  12       37.87       58.96     50.98 o
  -1  17   4       38.01       62.69     29.69 o
   9   1  13       38.08      212.51     57.60 o
  20  10   5       38.10       42.99     38.81 o
 -32   2  13       38.10       22.69     45.38 o
 -11   7  24       38.12       26.81     31.97 o
  26   0  10       38.13       81.88     54.71 o
  15   5  12       38.16       42.04     45.38 o
  23  17   3       38.17       97.77     66.14 o
  21  17  13       38.18        9.12     27.50 o
   5  19  12       38.35        1.35     11.40 o
   5  23   7       38.36       35.37     70.74 o
   5  19  25       38.37      119.17     66.11 o
 -11  15  30       38.42      118.07     54.12 o
  15  11  18       38.44       75.10     30.23 o
 -23  13  17       38.46       26.42     52.84 o
  12  20   2       38.57       66.62     60.59 o
 -10   2  41       38.63       61.69     69.17 o
   5  19   5       38.65       67.14     38.88 o
   5  21  17       38.68       66.25     60.24 o
  -3  15   9       38.71       50.03     23.41 o
  23   5   9       38.75       18.12     36.24 o
   6   4  31       38.89      109.39     32.72 o
  15   3  36       38.89       75.49     82.88 o
 -19   1  12       38.91       27.67     33.70 o
   0  20   2       38.93       57.27     46.90 o
  21   7  17       38.93       16.35     32.71 o
  -1  21   3       38.94       36.39     72.77 o
  -7   1  40       39.04      131.92     51.57 o
  -7   7  37       39.18       44.84     47.75 o
   0  16  30       39.38       11.61     30.79 o
 -20   2   7       39.46       78.94     30.50 o
  29   9   8       39.63      104.26     63.40 o
 -10   2  36       39.65       17.65     35.30 o
 -18  16  16       39.65      113.12     43.67 o
  -2   2  25       39.72       38.61     28.80 o
   6  22   8       39.76      125.82     53.70 o
 -10  18   1       39.78       40.11     44.28 o
  -7  11   8       39.80       92.20     22.16 o
 -14   6  23       39.82       32.18     30.40 o
   3   3  38       39.91       52.33     57.34 o
  22  12   9       39.93       38.26     76.52 o
   3  23   3       39.98       21.30     42.60 o
  10  18  16       39.98        3.81     18.16 o
  21   5   6       39.98       72.15     32.63 o
  21  13  11       39.99       77.81     47.89 o
  11  11  20       40.00      101.45     33.45 o
  -6   6   8       40.01      267.33     49.47 o
  -9  21   9       40.07      160.69     43.29 o
  -5   1  28       40.11       21.95     43.90 o
   4   2  26       40.17       85.79     26.13 o
  -2  14  12       40.19      112.41     22.43 o
  -4   6  41       40.26       73.07     52.92 o
  12  10  23       40.26       57.50     36.83 o
 -13  17  15       40.27       45.27     48.53 o
 -19   1   1       40.39       99.97     33.50 o
  -1  23   3       40.42       54.32     73.50 o
  30  10   3       40.46       68.20     72.69 o
  -9  23   9       40.49       42.40     84.81 o
  26   4  23       40.59       35.64     71.29 o
 -30   8   3       40.71       15.62     32.42 o
  17   3  20       40.73       37.97     30.02 o
  -4  20  10       40.97      101.39     40.62 o
  -6  22  14       40.97       36.11     72.22 o
   8  22   6       41.10       53.12     68.53 o
  23  11   3       41.10       57.54     43.65 o
  -7  19  11       41.17       15.46     30.92 o
   9  21   3       41.26       76.91     47.69 o
 -12  22   6       41.29      118.56     72.56 o
  17  21   3       41.40       22.64     45.27 o
 -17  17  19       41.46      129.36     44.79 o
  25   9   4       41.49       60.02     55.53 o
  34   2   1       41.50       21.73     49.22 o
 -28   2  15       41.56       21.12     42.23 o
  17   7  10       41.57       58.39     33.24 o
 -12   6  15       41.58       44.09     23.83 o
   3  21  20       41.67      127.17     73.82 o
  17  11  16       41.80       77.36     30.89 o
  10  16  22       41.88       12.76     29.24 o
 -26   4  19       41.89       25.79     51.58 o
  -5   7  29       42.15       74.35     28.28 o
  30   4  11       42.16       30.73     61.46 o
  23   9  18       42.17       20.27     40.54 o
  -4   2  15       42.18       93.36     45.37 o
   4  10  35       42.31        7.31     23.94 o
  -7  19  17       42.37       18.81     37.62 o
   4   2  33       42.38       80.91     41.34 o
 -14   2   1       42.40       97.17     56.27 o
   6   6  18       42.48       64.41     28.94 o
  14   2  29       42.57       17.08     34.16 o
   4  14  29       42.77       73.37     46.81 o
 -34   6   5       42.85       28.33     56.67 o
  22   6  26       42.86      100.82     66.71 o
  -7  21  17       42.89       59.77     60.95 o
 -25   1  31       42.95       80.16     63.59 o
  29   9  14       42.97       23.37     46.73 o
   9  19  22       43.02      150.10     65.69 o
  -2  20   4       43.21        4.71     17.20 o
   6   2   1       43.25       76.64     32.80 o
 -13   1  24       43.27        8.80     17.61 o
 -29   3  24       43.32      113.55     65.54 o
 -10  18   4       43.41       10.09     23.99 o
  -5  19  23       43.43       78.07     70.01 o
 -28   8   4       43.50       72.24     49.33 o
  -7   5  40       43.52      104.74     47.23 o
 -25   9  25       43.57       34.16     68.33 o
  21  17   5       43.61       99.33     54.82 o
  15  13  15       43.73       41.67     47.70 o
   3   7  32       43.79       60.81     42.30 o
 -19  15   1       43.85       31.31     62.62 o
   0   2  19       44.10       26.21     31.19 o
  32   2   6       44.15      107.40     55.86 o
 -25   3  31       44.23        9.30     26.73 o
 -20  20   4       44.32       62.54     87.71 o
  -4  14   9       44.38       54.93     24.08 o
  12  10  20       44.63       43.99     35.11 o
 -15   3  16       44.65       91.55     23.75 o
   6   6  21       44.66       27.16     47.52 o
 -29   1  20       44.74       57.22     50.94 o
 -14  18   8       44.76       44.80     63.65 o
 -18  16  24       44.99       59.71     66.16 o
   2  22  11       45.07       11.87     27.12 o
  -8  10  37       45.17       49.53     70.80 o
 -19   3  28       45.18       36.44     51.92 o
 -23  11  26       45.19      118.40     50.86 o
  -7  15  13       45.27      117.27     24.34 o
  14  18   9       45.32        2.76     16.38 o
 -30   4  17       45.39       24.59     49.18 o
  19   1  32       45.42       93.76     71.37 o
 -13  19   1       45.44       15.47     30.94 o
 -16   2  11       45.50       58.90     31.72 o
 -24   2   5       45.51       18.27     36.55 o
 -32   8  11       45.54       94.38     73.53 o
 -35   1   4       45.56       68.07     70.56 o
 -14  16  17       45.61      101.34     38.63 o
  -9  23  10       45.73        4.06     20.56 o
   2   4  25       45.78        6.37     13.60 o
  -2  20  16       45.85       61.74     51.19 o
 -32   4   7       45.89      176.21     56.88 o
 -13  19   9       45.91       42.82     61.51 o
  -3  19  21       45.93       15.29     30.57 o
  -6   6  17       45.95       36.38     27.10 o
  17   1  13       45.97      160.52     31.34 o
   7  19   9       46.01       26.44     52.88 o
  16   4  21       46.09       39.67     38.12 o
  -2   2  39       46.16       76.39     50.87 o
 -26   0  28       46.24        2.07     19.62 o
 -11   9  24       46.28       47.14     28.59 o
 -25  15  11       46.41       36.68     73.36 o
  31   5   0       46.46       15.68     32.24 o
 -13  21  12       46.53       29.82     59.64 o
 -27   3  18       46.56       45.94     45.74 o
  -1   3  40       46.60      141.66     48.49 o
  -4  22   8       46.60       46.88     67.06 o
  -7  23  11       46.63       24.26     48.52 o
 -15   3  24       46.84       63.58     26.73 o
 -35   3   4       46.92       38.22     76.44 o
  11  21  13       46.99        7.45     28.15 o
 -13   1  40       47.01       51.07     66.89 o
 -13   1  20       47.05       35.48     25.80 o
  -7  21  11       47.12        5.09     22.16 o
  27   1  18       47.14       47.64     82.35 o
  10  20   4       47.23       10.12     24.49 o
   8   6  36       47.32       25.56     51.13 o
 -19   3  32       47.34       46.91     55.33 o
   6  16  12       47.36       71.54     31.89 o
  -4  22  12       47.36       23.21     46.41 o
  10  14  16       47.38      106.59     30.28 o
  15   1  32       47.41       32.28     64.57 o
 -33   1  11       47.50       32.08     64.17 o
  -6  18   2       47.62       99.17     31.85 o
 -10   2  37       47.75      100.78     47.12 o
  14  18  21       47.76       84.25     77.11 o
 -25   1  32       47.76       72.34     66.56 o
  23   3   0       47.89        9.89     19.77 o
  15   7  15       47.90       63.84     29.90 o
  31   5   8       47.91       76.33     81.30 o
   0   2  16       47.94      180.87     57.44 o
 -10  16  16       47.97       91.04     29.45 o
  18  10  25       48.01       36.90     73.80 o
 -13   7  35       48.03       75.56     63.62 o
  -8  20  19       48.12       79.23     47.42 o
  15  21   5       48.16       61.49     88.30 o
  -7  19  13       48.32       13.77     27.73 o
  -6  10  23       48.35       26.47     32.85 o
   0  22  13       48.44       18.43     36.85 o
 -19   5  36       48.57       34.63     69.27 o
   4  16  26       48.60       66.06     64.93 o
   3  19   5       48.66       25.48     50.96 o
  -4  12   9       48.69       85.66     25.68 o
 -21   3   6       48.70       33.11     32.75 o
  -3   1  26       48.87       53.62     23.17 o
 -11   3  10       48.93      183.12     44.71 o
   0  10  31       48.95       69.97     37.88 o
  -3   5  41       49.04       19.05     38.10 o
  25   5  22       49.08       21.57     43.13 o
 -32   2   7       49.10       46.83     93.65 o
  31   9   6       49.27       11.22     36.67 o
   8  14  24       49.29       34.26     68.52 o
   0   8  19       49.34       32.18     30.46 o
 -25   1  22       49.36       50.86     40.98 o
 -16  18  10       49.45       65.22     68.28 o
 -21  15  12       49.45       75.62     66.42 o
  19  15  19       49.47       33.28     66.56 o
  -9   3  30       49.54       39.75     33.37 o
  24   4  25       49.68      121.41     72.24 o
  27   1  14       49.69       22.81     45.62 o
  14   2   6       49.70      162.81     39.50 o
  20   6  11       49.84       63.52     34.26 o
 -18  14  13       49.84       73.31     42.92 o
  -1  13  36       50.11       85.02     52.12 o
  12  22   0       50.20       38.83     77.66 o
   5   5  18       50.23       46.69     27.68 o
  17   9   7       50.36       69.04     30.31 o
 -17   5  25       50.39       74.06     27.94 o
 -19  15   7       50.43       12.21     24.42 o
  14  20  14       50.44       70.88     63.18 o
   3  21  21       50.47       27.58     55.16 o
  27   7   8       50.54       71.51     60.06 o
  -2  20  24       50.58       90.17     68.94 o
 -18  10  10       50.60       47.98     29.17 o
   3  11  37       50.61       44.51     89.02 o
 -24   8   5       50.66       56.45     34.47 o
   3  17   5       50.86       79.40     25.72 o
 -34   2   9       50.87       82.44     68.49 o
   3  21  13       50.88       57.38     54.60 o
   2  20   8       51.00       74.37     39.72 o
 -29   3  21       51.03        8.50     26.79 o
 -11   9  30       51.07       39.65     44.43 o
 -18   6  33       51.16      166.00     48.95 o
   1  23   5       51.19       13.41     30.56 o
  -6  22  16       51.19      101.64     56.90 o
 -27   5  22       51.22      102.40     49.31 o
  25   7  22       51.23       97.41     90.18 o
   6   6   9       51.27      109.57     55.36 o
   0  18  16       51.31       61.45     40.29 o
 -24   6   5       51.37       44.77     33.81 o
 -23   9  14       51.38       97.75     36.97 o
   4   6  29       51.48       33.37     32.53 o
  -4  22   4       51.73       66.96     58.66 o
   7  19  23       51.83       68.66     95.18 o
  11   3  14       51.97       25.89     51.78 o
  15   1   0       52.12       61.32     49.99 o
   7  17   9       52.21      105.33     33.65 o
  -2  20  20       52.24        3.61     20.86 o
   0   4  39       52.26      143.16     48.93 o
  28   8  17       52.26      117.70     62.65 o
  16  18   7       52.48       83.88     49.11 o
  -5  21  20       52.60       44.69     89.37 o
  11  21  11       52.70      145.16     52.17 o
  17  19   9       52.78       24.14     48.29 o
   4   4  41       52.81       58.24     71.07 o
 -19   5  27       52.85       59.35     39.30 o
  23   7  18       53.04       83.42     47.27 o
   4   2  21       53.05       59.26     23.21 o
 -13   3  14       53.13      122.12     25.40 o
 -18  16  19       53.29       76.82     48.50 o
 -30   4   5       53.35      133.50     48.53 o
  20  14   5       53.47      104.19     42.18 o
   9  21   9       53.48       76.21     56.18 o
 -15  15  25       53.55       22.33     44.66 o
  13  17   0       53.59       65.72     37.09 o
 -27   1  26       53.62       47.08     81.13 o
   9   1  28       53.63       41.97     36.88 o
  -6  20  20       53.68       49.67     72.93 o
  -4  16   6       53.74       12.92     25.84 o
   8  22   1       53.75       28.10     56.20 o
  -3  13  15       53.75       57.25     22.07 o
  29   3  14       53.78       21.03     42.06 o
  28   4  21       54.03       17.62     37.04 o
   4   8  26       54.22      136.80     25.31 o
  -4   4  11       54.31      244.11     50.36 o
   6  18  12       54.32       46.68     48.63 o
 -10   2   9       54.40      101.04     41.30 o
   2  24   2       54.42       34.27     68.54 o
 -31   1  18       54.48       97.45     55.28 o
 -16  12  25       54.60       23.42     46.84 o
   1   3  26       54.62       74.53     23.98 o
 -21   3  30       54.66       36.12     72.24 o
 -23   1  34       54.69      119.01     65.58 o
   5   1  38       54.84      102.14     57.62 o
 -20   6   9       54.84       39.37     29.17 o
   4  22   8       54.86       48.41     77.20 o
  -3  15  18       54.86       66.96     27.51 o
  -2  10  33       54.96       44.01     46.38 o
  16   6  19       54.98       44.39     34.67 o
 -22   8  32       54.98       96.80     59.94 o
   9   9  16       55.00      107.20     27.55 o
  16   6  30       55.19       22.45     44.90 o
  -5  19  25       55.25       10.80     29.90 o
 -12  20  15       55.27       72.91     53.44 o
  12  22   2       55.29      120.44     58.81 o
 -28   4  15       55.32       37.40     74.81 o
  -1   5   2       55.40      378.62     27.74 o
   4  24   3       55.47       38.66     77.32 o
  -6  20  18       55.52       31.41     62.81 o
   2   2  19       55.61      173.02     30.74 o
 -10   2  23       55.62       47.13     25.27 o
 -10  14   1       55.67       76.22     26.91 o
  -9   5  16       55.70       15.13     30.27 o
 -18  18  13       55.94      118.68     50.49 o
  17  13  16       55.96       14.53     29.06 o
 -21   1   2       56.00       25.76     51.51 o
 -13   1  12       56.09       73.01     38.31 o
  30   2   7       56.16       83.98     57.30 o
 -15   5  26       56.17       10.09     20.19 o
  25   3  12       56.22       62.36     44.80 o
 -28  10  16       56.22       31.54     63.08 o
  18  12  19       56.30       38.48     53.23 o
  -4  22   9       56.34       60.59     58.83 o
  -8   6  17       56.35      216.40     21.16 o
 -21   1  32       56.39       46.08     69.36 o
  -6  20  14       56.54       34.61     69.22 o
 -16   4  31       56.66       67.15     36.93 o
 -23  13   3       56.68       37.43     74.86 o
  22  14   6       56.74       46.40     61.76 o
  13  13   0       56.77       58.37     32.22 o
  21   5  17       56.77       74.63     34.72 o
 -28  14   4       56.79       59.08    118.17 o
  27   3  22       56.81       69.27    138.55 o
   3  13  26       56.82       79.64     34.73 o
   4   2  41       56.93       49.30     98.60 o
   6   2  19       56.93      100.48     27.70 o
   1  21  21       56.99       27.93     55.86 o
  23   1  24       57.01        1.39     14.62 o
  22   4  17       57.04       44.22     40.64 o
   2  14  28       57.12       30.37     60.74 o
 -11  19   9       57.12       49.22     49.66 o
 -11   5  24       57.13        3.32     11.84 o
 -13  17   9       57.17      142.92     37.00 o
 -25   1   4       57.25       29.85     59.69 o
   8  22  13       57.29        5.40     23.70 o
 -20  20   2       57.29       31.69     63.37 o
 -34   2   7       57.32       84.08     70.44 o
 -11   1  27       57.33      106.66     23.77 o
   6  18  27       57.34       98.82     62.81 o
  -7   1   5       57.34      148.26     28.60 o
 -13   3  24       57.39       55.38     26.70 o
  -8   4  31       57.47       14.44     28.88 o
  26   8  13       57.60       93.36     81.46 o
   1  19  13       57.66      114.10     38.50 o
  -8  22  12       57.72       73.19     60.62 o
 -22  18  12       57.73       79.83     61.98 o
 -28   4  25       57.75       31.83     63.66 o
  31   3   4       57.78       40.17     80.34 o
   0  20  12       57.90       96.07     44.15 o
  -1  21   7       58.09      104.27     43.69 o
   7   9  27       58.11       30.93     50.54 o
 -24   2  25       58.13       36.84     73.68 o
  -3  13  12       58.24      108.20     21.31 o
  16   8  13       58.29       64.59     30.30 o
  31   3  12       58.55       79.53     79.62 o
 -13   5  38       58.62      149.43     47.31 o
  11   9  31       58.67       19.21     38.42 o
  11   7  37       58.71      180.31     64.08 o
 -24   2  33       58.76      120.46     57.43 o
  -9  21  17       58.90      137.76     60.18 o
   7  19  24       58.92      141.76     78.79 o
  12   4  27       59.01       54.24     39.80 o
 -12  12  12       59.08       62.07     24.62 o
 -21   9  21       59.09       98.96     32.34 o
   1  23   3       59.16       63.88     71.82 o
 -10  22   4       59.16      138.74     77.05 o
  15   1  30       59.24       65.20     48.12 o
  31   3   8       59.24      153.10     55.28 o
  29   1   5       59.27       51.73     71.12 o
 -12   4  21       59.47       11.74     23.48 o
 -26  14   8       59.61       66.25     62.43 o
  16  18   1       59.64      100.95     44.32 o
 -15  13  20       59.64       29.38     41.25 o
  -9   1  18       59.74       91.86     20.00 o
  14   6  33       59.74       73.40     69.33 o
  21   7  20       59.82        2.43     14.78 o
  -4  20   4       59.88       50.64     46.17 o
  22   4   3       59.98       83.41     29.48 o
 -10   0  30       60.01       40.96     81.91 o
  17   1  24       60.11       28.50     57.00 o
 -15  15  11       60.11       95.39     39.63 o
 -13  19  15       60.17       63.64     58.98 o
 -16  18  22       60.20       45.50     81.24 o
 -13  19  23       60.29       67.52     81.04 o
 -11   9  33       60.31       62.89     51.64 o
  34   4   3       60.42      107.91     83.49 o
 -26   8   7       60.48       51.81     40.17 o
 -13  13   9       60.57       78.02     27.08 o
 -31   9  14       60.59      179.03     51.19 o
   6  22  14       60.61      121.98     58.08 o
  10  12  28       60.68       18.88     37.77 o
  14  20   9       60.69       89.10     56.48 o
  22   2   1       60.72       32.48     35.04 o
 -23   3  23       60.76       54.22     39.02 o
   7  17  15       60.78       55.30     41.19 o
  -9   1  40       60.93       29.06     58.11 o
  32   6   9       60.98       10.69     34.34 o
 -27  15   4       61.01       76.59     68.61 o
   8  12   1       61.08      186.99     26.52 o
 -25   3   4       61.12       63.37     33.89 o
 -29   9  12       61.12       45.63     65.16 o
 -23   7  26       61.13       78.63     51.04 o
 -23   9  23       61.17       85.94     51.32 o
   2  18   2       61.18       79.00     34.99 o
  13  15  17       61.27       76.34     35.93 o
   3  23  13       61.34        0.39      8.11 o
   4  16  14       61.39       82.45     28.70 o
 -10   8  33       61.39      107.33     39.13 o
  12  18  17       61.41      165.69     44.64 o
 -15   5  14       61.41       99.26     30.67 o
   2   4  34       61.45       60.48     42.52 o
 -10  10   4       61.52      102.80     26.75 o
 -19   3  20       61.57       79.25     26.61 o
 -12   2  21       61.61       23.68     40.36 o
   0   4  13       61.73       78.50     41.55 o
   7  13  21       61.86       16.99     33.98 o
 -22   8  23       62.01       23.02     46.04 o
 -17  17  11       62.03        9.33     25.43 o
  19   5  32       62.08       88.64     72.49 o
 -27   9   4       62.15       87.85     48.80 o
  -8   6  37       62.23       52.75     46.57 o
 -14   8  35       62.27       73.82     59.19 o
  -2  14  27       62.29       65.88     45.15 o
  -4  14  32       62.38       76.04     52.36 o
  12  14  23       62.43       34.79     69.57 o
 -10   6   7       62.55      114.53     77.03 o
   8  20  20       62.65       14.08     31.03 o
   0  10  16       62.66       86.95     21.30 o
  18   4   5       62.75       94.66     40.97 o
  15  21   9       62.78        4.82     24.12 o
   5  19  23       62.84       31.67     63.35 o
  11   7  14       62.88       53.11     32.85 o
   9   3   4       62.95      108.64     36.49 o
   5   1  36       63.06       73.71     48.37 o
  14  18  14       63.28      128.75     44.45 o
   9   1  22       63.31       37.52     31.82 o
  -4  22  10       63.33       77.93     57.46 o
  -5  21   3       63.39       72.19     49.62 o
 -15  17   3       63.39       63.60     38.88 o
  -2  12  18       63.43       68.86     21.77 o
  23   3   2       63.50       87.70     28.91 o
 -17  15  23       63.53      108.37     47.03 o
  -4   2  37       63.55       74.21     38.72 o
  25  11   4       63.55       59.31     67.98 o
  14  22   6       63.67       14.27     32.58 o
 -21  11  15       63.69      104.08     37.86 o
 -18  12  19       63.77       64.55     33.15 o
  20  16   8       64.05       60.24     55.59 o
   9  19  15       64.06       38.37     76.74 o
 -19   3   6       64.09       97.40     28.04 o
   8  12  30       64.10       44.65     89.29 o
 -16   6  17       64.21      105.14     27.17 o
  13  19   3       64.24       22.20     44.41 o
 -13   1  30       64.29       18.52     37.04 o
  16   8   7       64.38       87.48     37.60 o
 -25   9  22       64.45       48.45     92.51 o
  16  18   0       64.47       14.11     28.22 o
  15  13   9       64.49       55.86     31.57 o
  -5   3   8       64.51      123.99     36.57 o
  -8  18  14       65.02       36.69     73.39 o
  -9  21  16       65.03       13.57     30.36 o
  11  19  14       65.03       86.92     49.12 o
  27   9  19       65.04       65.82     64.58 o
   7   9  21       65.08      119.26     28.66 o
  27   3  16       65.12      109.23     47.23 o
  18   2  33       65.17       71.05     98.80 o
 -30   2  15       65.22       71.01     51.87 o
 -23   1  22       65.26       73.29     35.65 o
  28  14   4       65.30       92.72     71.29 o
  18  14  10       65.31       42.40     44.16 o
   0  24   0       65.39       13.33     41.31 o
   7  21   9       65.46      119.17     49.01 o
  31   5   3       65.51      126.97     49.15 o
 -19  17   7       65.54       89.19     49.94 o
   0  10  19       65.59       65.31     21.25 o
 -23   1  23       65.69      101.78     38.66 o
   9  13  33       65.76      143.97     87.64 o
 -23   1  17       65.87       90.21     26.87 o
  27   1  20       65.93       46.17     92.35 o
  -5  19  20       65.95       12.84     26.20 o
   1  11  31       66.08       77.72     38.78 o
  -6   4  31       66.15       94.90     30.80 o
  -3   1  15       66.19      235.25     65.64 o
  21   1  23       66.19      187.35     42.14 o
  32  10   1       66.32      101.11     71.89 o
   0   2  15       66.39       80.38     60.65 o
   4  14  26       66.49       38.35     45.55 o
 -30  10   6       66.50       78.95     68.58 o
 -19   5  24       66.61       47.50     37.47 o
 -18   4  31       66.78       76.04     39.05 o
   3  11  26       66.79       21.25     42.50 o
   6   6  12       67.01      161.28     46.98 o
  30   4   3       67.09       38.82     77.63 o
  -9  21  11       67.12       72.51     51.69 o
   1  21   8       67.24      131.27     43.97 o
 -25  13  22       67.28      112.14     69.87 o
  -1   5  39       67.29       81.83     48.96 o
  25   3   0       67.41      118.25     29.37 o
  21   3  28       67.49       29.89     59.79 o
 -30   4  18       67.54       22.87     45.75 o
  -7  19   9       67.61      130.54     37.66 o
  23  17   6       67.71       38.24     76.48 o
  17   9  16       67.88       77.24     30.54 o
   4  20  16       67.92       42.69     85.38 o
  25   3  27       67.94       85.03     88.33 o
  13  11   6       68.00      123.83     30.26 o
  14  22   3       68.02       48.68     97.37 o
 -18  10  16       68.07       71.74     31.31 o
 -21   1  30       68.09       45.25     61.33 o
  13   7   0       68.17      112.83     28.47 o
   8   4   4       68.21      170.27     46.34 o
  10  22   4       68.24       74.33     56.82 o
 -29   5  20       68.32       56.69     61.32 o
  -6   2  31       68.38       84.49     32.40 o
   1   7  28       68.39       72.28     27.86 o
  10  20   5       68.45       57.45     51.55 o
  19   1  22       68.45       45.76     47.09 o
  17  17  10       68.48       51.85     53.71 o
 -31   1   4       68.60       83.00     54.60 o
 -17   7  34       68.63       89.25     49.80 o
   6  12  21       68.65       52.45     25.10 o
 -13  17   6       68.68      108.46     36.03 o
 -25   3  20       68.71       86.36     33.56 o
  -5  13  23       68.77       82.75     30.98 o
 -21   3  10       68.77      148.38     25.98 o
 -29  11   1       68.80       44.80     89.60 o
 -10   6  39       68.85       85.24     51.45 o
  -6   4   3       68.86      172.25     37.86 o
  -5  19  11       68.90       23.47     46.94 o
  30   2  15       69.04       83.34     61.68 o
  -9   7  16       69.08       38.02     31.26 o
 -12  20  14       69.11       40.29     80.58 o
  15  19  18       69.19      138.58     55.96 o
  27   1   4       69.22      126.28     36.59 o
  -7   5  32       69.30      147.49     30.60 o
 -21   1  16       69.31       71.71     26.60 o
  23   7   3       69.34       89.10     34.58 o
  11  11   8       69.40       76.71     33.04 o
   3   3   6       69.50       87.90     37.91 o
 -31   5   6       69.50       65.32     54.58 o
  21  19   7       69.55      167.29     60.61 o
  11   5   8       69.67      122.10     44.04 o
  10  10  28       69.69      116.23     41.18 o
 -27   5  14       69.77      118.09     39.87 o
 -13  13   6       69.82       71.35     28.21 o
 -20   2  31       69.91       50.43     52.81 o
  -1   1  42       69.93       75.66     64.74 o
 -27   5   4       69.97      111.92     41.29 o
 -19  19  11       69.98      124.71     62.86 o
 -26   4  27       70.04       77.43     49.40 o
 -24   2  23       70.31       92.31     38.84 o
  16  16   6       70.33       34.58     69.16 o
  15   3  30       70.43       44.53     89.07 o
 -15   3  38       70.49      187.90     44.87 o
  22   2  29       70.62       84.49     74.94 o
  10  14  31       70.67       77.87     83.58 o
 -27   3  22       70.72       62.21     50.23 o
  32  10   0       70.73       79.83     87.43 o
  -6  22   6       70.82      109.77     72.52 o
  -2  18  27       70.86       37.55     75.10 o
 -13   3  35       70.87      134.01     40.73 o
 -15   1   4       70.92      112.26     51.02 o
  -2   2  17       70.94      166.53     62.52 o
 -10  10  36       70.97      125.54     54.86 o
   9  21  17       71.06       68.14     69.22 o
 -23   1  16       71.08       59.40     26.49 o
 -16   4  34       71.14      122.37     40.99 o
  -2  14  18       71.38       67.56     24.97 o
 -17   3  34       71.40       99.91     42.50 o
   8   8  19       71.45       55.67     37.14 o
  24   2  17       71.45       23.37     46.75 o
   1   5   0       71.50      544.73     29.37 o
   2  20  16       71.52       41.09     82.19 o
  26   2   1       71.66       85.04     37.88 o
 -15  17  23       71.73        1.68     15.45 o
  21  17   0       71.76       20.42     40.84 o
  -4  16   3       71.80       80.79     25.51 o
  11   1  10       71.81      130.28     46.93 o
 -24  12  20       71.85      101.76     43.08 o
  14  16  15       71.86       82.88     38.76 o
 -12  16  12       71.98       91.89     31.48 o
  -2  22  18       72.02       15.92     36.53 o
  33   1   6       72.08       24.74     49.48 o
   1   1  42       72.12      129.84     65.51 o
  24   8   1       72.12      148.20     41.23 o
 -14  18  18       72.19       95.10     53.38 o
  31   7   3       72.28      175.57     58.12 o
 -21  17   6       72.40       69.32     78.74 o
  -9   5  39       72.47       81.41     44.06 o
  -2  16  21       72.50       85.62     31.06 o
  28   6   2       72.56       27.87     55.74 o
 -29   5  21       72.85      126.43     50.34 o
  -9  17  16       72.91      124.49     38.61 o
 -26  12   7       72.92      130.78     46.37 o
 -15  19   9       72.96      114.09     57.41 o
 -15   1  28       73.04       38.15     35.85 o
  -7   5  34       73.10       48.68     37.06 o
 -12   6  38       73.11      117.77     48.36 o
  28   6  17       73.17       41.60     83.20 o
  19  17   8       73.56       54.42     66.13 o
  14  20   0       73.65        2.08     15.56 o
  33   1   0       73.71       73.66    147.33 o
 -18  14  19       73.74       31.55     63.11 o
   5  17  17       73.82       39.77     44.44 o
  15  19   5       73.91       52.28     59.17 o
 -25   7  22       73.95       47.38     48.34 o
   7  17   7       73.96      140.88     33.01 o
   0   2  23       73.98      125.40     23.39 o
 -20   2  23       74.02       36.95     37.05 o
  30   2  19       74.05       61.16     59.90 o
  15  21   7       74.28       58.06     71.45 o
  17  13  13       74.34       94.25     31.80 o
 -13  21   6       74.36       26.59     53.17 o
  20   8  22       74.50      153.12     44.69 o
  -2  20  21       74.60       23.43     46.86 o
   9  21   5       74.70       60.41     54.17 o
  -2  22   1       74.72       81.64     56.55 o
   0  20  13       74.77      127.16     45.50 o
 -31   3  16       74.80       50.38     82.26 o
   0  22   2       74.82       48.26     76.62 o
 -12  16  18       74.89      125.46     37.32 o
  -3  13  18       74.90       44.15     24.39 o
  22  10  20       74.94      206.62     47.98 o
 -21  15   1       74.95       44.32     49.75 o
  21  19   5       74.98       84.14     79.37 o
 -31   7  14       75.14       65.09     58.04 o
   3   7  37       75.27       85.79     56.77 o
  18  18   4       75.27      151.23     52.30 o
 -16   6  37       75.27       21.77     43.53 o
   3   3  40       75.29       90.76     55.56 o
 -21   1  18       75.31       83.68     26.14 o
   1  23   7       75.44       15.90     33.48 o
   2  10  17       75.45      101.18     20.47 o
  24  12  18       75.56       68.17     60.48 o
  30   2  17       75.58      138.76     57.12 o
 -21  11   6       75.64       89.27     32.95 o
   8  18   7       75.65      151.69     36.24 o
  33   5   9       75.69       37.12     74.23 o
 -16   2  39       75.69       36.29     72.57 o
 -16   2  19       75.72       45.09     24.16 o
  -4  20   9       75.85      108.44     38.96 o
 -24   6  13       75.89      185.32     37.43 o
 -19  13   1       75.95       44.74     37.64 o
 -22   2  32       75.96       83.76     53.40 o
 -23  17   9       76.06       66.11     66.14 o
  14  22   0       76.21       78.55     61.88 o
   1   3  16       76.22       48.84     42.32 o
 -25   1   5       76.65      135.03     32.49 o
 -30   4   9       76.92       98.10     54.50 o
  11  21   3       76.99       77.81     63.59 o
  15  17  15       77.10       64.42     43.70 o
  -3   5  30       77.14       88.23     27.05 o
 -30   6   6       77.23       71.16     56.99 o
  28   0   2       77.25      102.45     66.63 o
 -20  20   6       77.25      237.70     59.96 o
   0  24   7       77.29       30.36     60.72 o
  -3   1  28       77.31      122.59     23.94 o
   7   7   4       77.33      166.80     84.23 o
   7  21  13       77.43       17.20     34.40 o
   9  11  13       77.47       88.51     29.80 o
  -5   7  23       77.55      112.99     21.97 o
  11  19   1       77.64       60.76     45.40 o
  -5  21  19       77.70       57.71     73.87 o
 -17  17  16       77.75      191.12     43.92 o
  -8   4  19       77.81       86.68     25.86 o
  -8   2  39       77.86      159.09     47.07 o
  11  15  14       77.86      121.82     31.09 o
 -18  20   6       77.94      139.86     60.35 o
  -8  16  28       78.01       56.27     70.63 o
 -20   4   1       78.06       90.37     39.07 o
 -20   4  30       78.35       99.47     47.13 o
  14  20   6       78.44       47.04     75.71 o
   8  16  19       78.53       83.15     39.62 o
  -7  21   7       78.58      119.95     47.80 o
  19   5   6       78.64      213.34     34.97 o
  -3   7  24       78.85       38.16     23.13 o
 -19   1  30       78.90       91.48     40.43 o
 -21   9   9       78.92      105.06     26.93 o
 -26   4  22       78.98       71.11     45.23 o
   0  18  24       79.03       50.62    101.25 o
   2  18   5       79.05       90.32     31.00 o
  -8  20   5       79.08      118.26     45.35 o
  17  19   4       79.17       63.13     50.63 o
   5  15   3       79.22       61.75     28.32 o
  -4  20   3       79.28       44.75     50.81 o
   1   9  22       79.30       98.77     24.76 o
 -20  16  18       79.39      152.37     50.40 o
  16  10  30       79.48       24.66     49.32 o
  22  12  14       79.57      167.36     42.66 o
 -17   9  34       79.61       90.78     51.43 o
 -18  20   4       79.64       90.90     69.10 o
 -13  21   7       79.67       67.82     65.07 o
  -6   4  41       79.69      102.37     49.75 o
  10   2  29       79.70       71.59     36.81 o
 -16  20  11       79.73       22.68     45.35 o
  20  10  14       79.77       98.92     38.54 o
   0  20  19       79.97      107.30     50.33 o
 -28  12   4       80.06       90.54     56.52 o
  -6  10  14       80.11      116.69     21.83 o
 -13   1  35       80.35       47.42     52.22 o
 -16  12   2       80.52      129.85     27.83 o
  24   4  24       80.64      136.70     66.02 o
 -22   2  21       80.68       50.48     31.95 o
 -29   1   6       80.68       56.82     59.04 o
 -20  14  24       80.73       56.46     53.23 o
  19  13  25       80.84      117.79     58.33 o
 -20  14   4       80.84      101.01     38.35 o
 -17   5  19       80.93      137.62     23.19 o
  -9  21  15       81.22       13.32     30.13 o
 -12   8  21       81.25       51.74     24.94 o
 -28   6   1       81.32      103.33     43.87 o
 -13  15   9       81.35      111.65     34.50 o
 -25  13  17       81.38      142.79     56.19 o
  32   2   5       81.96      166.12     57.44 o
 -29   3  18       81.97       94.13     59.27 o
 -16   6  31       81.98       78.82     38.24 o
  -2   0  30       82.05       97.70     36.61 o
   9   5  22       82.09       53.26     26.31 o
  -2  24   1       82.14       23.52     47.04 o
 -21   3  18       82.14      125.98     25.87 o
  -6  20  12       82.21       79.01     52.20 o
   2  16  11       82.22      108.75     27.80 o
 -10   4  23       82.23      146.94     22.56 o
   1   1  24       82.27       89.12     24.03 o
  31  11   3       82.33       52.39    104.78 o
 -22   6  23       82.41      113.47     36.35 o
   3  23   8       82.51       72.58     60.06 o
  12   2  29       82.51       42.27     49.53 o
  -5   9  32       82.62       64.14     39.84 o
  18  20   6       82.81       51.62     79.44 o
  14   8  21       83.01      103.40     31.69 o
   6  20  14       83.12      100.81     48.99 o
  12  12  29       83.16      200.77     58.56 o
  -8  18  25       83.17      129.13     53.36 o
  22  12  21       83.22      112.35     56.04 o
   2  10  28       83.32       93.09     30.21 o
  -3  21  12       83.35      156.50     50.37 o
  17  11  28       83.55      116.68     57.40 o
  29   1   2       83.57      113.77     45.84 o
  -6  16  11       83.59      147.25     28.34 o
   4   8  23       83.78       89.59     24.86 o
  -7  17   2       83.79      104.75     27.32 o
 -12   8   9       83.80       83.57     28.39 o
  -5   1  40       83.81       74.00     56.41 o
  13  21   6       83.88      115.76     69.66 o
  26  10  13       83.95      109.49     61.03 o
  -6  22  10       83.99       16.98     33.96 o
 -24   6  25       84.04       62.66     50.65 o
  -5   1  32       84.11      158.62     34.59 o
 -13   5  29       84.17      144.96     30.28 o
 -16   8  31       84.17       29.23     58.46 o
 -33   1  10       84.26      136.15     72.06 o
 -32   2  15       84.33       98.31     58.64 o
  19  17   2       84.35       46.89     65.07 o
   4  16  29       84.45       30.97     61.94 o
  -1   5  30       84.52       98.28     26.26 o
 -25   5  28       84.54      119.23     49.92 o
 -12  10  35       84.70       63.43     63.66 o
   7   1  28       84.72       54.71     31.49 o
 -18  14  16       84.82       68.39     51.91 o
  13  21  11       84.85       12.04     31.05 o
   1   1  38       84.92       92.31     60.40 o
 -29   1  18       84.93       89.88     47.32 o
 -30   0  12       85.00      125.79     64.56 o
  -5  19  19       85.17       93.43     42.14 o
  28   4  13       85.23       95.82     49.47 o
 -23  17  14       85.38       65.38     65.25 o
   7  15  30       85.40       83.19     67.68 o
 -20  18  16       85.46        8.55     24.52 o
  25  13  16       85.59      143.03     59.77 o
  21   3  18       85.70       35.91     47.68 o
  -9  19  19       85.73       35.84     71.67 o
 -15   3   2       85.81      146.41     36.88 o
  10   2   5       85.89      127.32     37.42 o
  23  13   3       85.90      131.11     44.71 o
   2  18  22       86.12      103.33     47.98 o
  -7   1  32       86.15      131.06     31.80 o
  -9  17   7       86.15      140.50     29.87 o
 -13  11   9       86.19      150.44     25.94 o
  11   5  38       86.25       98.52     61.91 o
  -9   1   6       86.26      159.69     29.74 o
  -2   2  21       86.47       82.97     20.83 o
  -9  15  19       86.57       72.46     32.19 o
 -18   4  33       86.57       31.54     63.08 o
   2   4   2       86.58      228.77     29.72 o
   5  13  29       86.81      137.69     43.48 o
   2  18  14       86.88      137.29     40.75 o
  24   6   7       86.93       58.90     38.73 o
  11  11   5       87.04      101.51     30.68 o
   5  17  18       87.07      101.78     35.68 o
   5  21  12       87.10       88.25     49.89 o
 -12  10  15       87.14       94.51     27.76 o
 -20  10  24       87.18      113.50     36.18 o
   2  10  37       87.50       53.33     69.80 o
 -25   7   5       87.54      129.43     29.85 o
  20  10  28       87.65      120.99     66.68 o
 -22  18   9       87.67      106.86     55.34 o
  -3  17  23       87.73       75.77     49.79 o
   4  12  35       87.74       98.37     58.85 o
   1  15  33       87.86      120.09     69.40 o
 -26  10  16       88.06       51.69     66.58 o
 -32  10   5       88.10       27.60     55.20 o
   1  11  34       88.11      123.64     44.38 o
 -19  17   4       88.25      142.61     45.24 o
  13  21   9       88.46      155.39     56.69 o
 -26  12   2       88.56       98.59     56.04 o
 -17   1  14       88.58      118.64     25.04 o
 -19   5  33       88.68      168.04     50.16 o
  15  13  29       88.70       34.61     69.23 o
  24   0  18       88.71       26.55     53.11 o
  25   3  14       88.80       82.34     44.01 o
   6  22  16       88.83      100.26     52.69 o
  -9  21   1       88.88       80.48     62.05 o
 -16  16   8       88.91      109.80     33.58 o
  23   3   4       88.93       47.12     32.06 o
  31   5  12       88.95      153.68     80.48 o
 -23   3  34       88.96      105.58     52.91 o
 -20   6   7       88.97      174.57     26.01 o
   4  16  28       88.98      122.80     56.83 o
  14  14  26       89.01      100.93     61.37 o
  12  20   8       89.17      111.93     46.79 o
 -19   7  33       89.23       84.47     55.85 o
  -3  15  15       89.35       83.66     25.55 o
  13  17   5       89.45       58.39     40.21 o
   4   6  21       89.49      169.33     28.27 o
  31   1   0       89.60      196.75     59.49 o
   3  11   8       89.63      230.08     26.21 o
  28  10  16       89.69      152.85     68.15 o
   3  23   1       89.79       77.19     56.01 o
   5  21   6       89.84       70.86     55.00 o
 -11  21  18       89.84        8.61     29.02 o
   6  10  18       89.85      170.43     21.79 o
  -7  13  11       89.85      122.00     21.13 o
  -9  15  27       90.05      130.93     43.10 o
   1  15  22       90.41      107.81     35.44 o
   7   7  28       90.45      163.20     31.68 o
  10  20  19       90.85       96.74     58.86 o
  -2  20   2       90.96       38.64     54.08 o
 -22  18   4       91.06       65.94     78.78 o
 -12   2  29       91.13        9.71     19.42 o
  13   5  12       91.19       74.55     35.47 o
   1  21   7       91.50      162.69     42.23 o
 -31   3   8       91.54      163.21     52.45 o
  -8   4  22       91.59      151.14     23.60 o
  19  15   1       91.60      102.16     39.33 o
  -4   6  29       91.65       76.60     27.27 o
   7   1  34       91.87      123.30     38.94 o
 -18  12  13       91.98       77.36     34.95 o
   0   2  35       92.01       99.48     41.77 o
  -2   4  24       92.20      153.32     25.28 o
 -10  18  27       92.21      107.15     61.01 o
 -11   3   4       92.22      132.91     48.43 o
 -20  14  15       92.50       85.49     49.64 o
   7  19  21       92.55       44.78     89.56 o
 -31   9   9       92.56       64.74     93.95 o
  -5   7  38       92.62       77.73     47.76 o
  23  11  18       92.67       43.49     86.98 o
 -12  18   4       92.70       73.17     47.00 o
 -14   2  17       92.80       74.85     24.10 o
 -22   4  33       92.82       84.41     54.12 o
   4  22  14       92.83      203.04     48.58 o
 -26   4   1       92.86      140.92     30.72 o
  -2  16  12       92.87       77.29     27.66 o
  11  19   5       92.97      115.31     41.77 o
  13   3  36       93.10       51.51    103.01 o
 -28   0  10       93.22      136.67     46.75 o
  25   3  22       93.29       68.64    116.99 o
 -15   1  11       93.38      201.70     30.24 o
  23  15  11       93.40       97.95     56.33 o
 -10   4  37       93.43       85.02     48.37 o
 -11   1  40       93.47       73.67     57.80 o
   9   5  10       93.64      183.62     51.14 o
  15   3  26       93.74       92.27     35.70 o
 -18  14  22       93.76      133.94     38.71 o
  21   1   0       93.77        5.73     20.95 o
 -22   2  15       93.77       68.09     26.92 o
  30   4  14       93.81       45.28     90.57 o
 -30   2  12       93.84      139.27     44.78 o
 -19  15  25       93.85      140.78     74.68 o
 -12  14  32       93.86       54.55     64.59 o
  -1  15  10       94.04       94.69     24.95 o
  13  13  26       94.06      126.41     56.07 o
  -5  17  26       94.07       93.26     51.59 o
  -2   2  29       94.09      148.88     25.70 o
   9   3  34       94.13      102.06     52.05 o
 -18  20   8       94.16      126.28     62.16 o
 -12  20   4       94.19      153.38     53.68 o
   4  20  12       94.23       72.59     51.70 o
   3  23  11       94.26      135.30     58.35 o
  22  16  14       94.32       57.85     66.33 o
  -2  18  16       94.44      143.26     35.23 o
   3  21   7       94.51      102.69     44.99 o
 -14  20   2       94.57      119.15     49.36 o
 -26   2  11       94.59       95.19     31.55 o
  -4  22  18       94.69      156.16     70.40 o
 -14  18  23       94.72       16.14     32.81 o
   0  20  16       94.73       12.07     27.48 o
 -11   9  21       94.74       97.00     27.30 o
 -23   1   4       94.75       58.25     26.57 o
 -29   1  16       94.80      144.03     41.77 o
 -34   2  11       94.84       10.84     33.95 o
   7  21  19       94.86      119.62     53.57 o
  -6  18  20       94.88       50.90     42.79 o
   4  20   6       94.90       99.64     41.16 o
 -22  10  23       95.01       68.07     41.90 o
  -9  15  22       95.15      116.58     33.91 o
   0  22   4       95.18       64.24     62.24 o
  14  10  15       95.18       71.07     25.11 o
  24   2  27       95.19       67.47    107.50 o
 -29   5  15       95.36      148.05     43.19 o
 -10  18  18       95.48       67.71     46.03 o
 -13   3  20       95.48      111.95     25.05 o
  -7  21  15       95.51      125.46     55.38 o
  -9   3  22       95.51       43.19     25.09 o
  16  12  13       95.66      144.27     29.30 o
 -27   1  28       95.75      113.04     54.80 o
  11   1  37       95.80      158.54     64.67 o
  -4   4   3       95.97      134.68     31.98 o
  26  16   4       96.12      157.27     54.94 o
 -14  16  20       96.14      105.89     44.50 o
  -8   6  22       96.18      157.34     23.43 o
  12   4  35       96.19       20.68     41.35 o
 -20   6  35       96.32       12.71     31.94 o
 -31   9   3       96.48       46.20     92.40 o
 -15   1  26       96.49       84.97     27.26 o
  31   1   8       96.53      107.56     52.19 o
 -18  10   1       96.63      140.05     26.50 o
  -5   1  20       96.65       21.15     42.31 o
  -5   1  26       96.90       64.93     23.87 o
  -2  14  30       96.95       55.33     51.46 o
  25   1  21       96.99      101.09     63.91 o
   2  12  17       97.02      166.07     21.05 o
 -11   1  21       97.03      183.37     23.13 o
  18  12  10       97.14       94.37     40.20 o
 -30   2   9       97.32      166.05     48.38 o
  30   6  14       97.42      208.94     60.35 o
 -19   5  30       97.55       63.87     43.92 o
 -12   8  33       97.72       47.71     49.23 o
   7   5  16       97.74      151.05     31.74 o
 -16  20   4       97.85      178.13     56.87 o
   3  13  20       98.05      126.12     25.28 o
  -4  10  38       98.07      118.25     56.76 o
  -9  19  25       98.12       21.26     42.52 o
  -7   9  28       98.22      108.90     30.43 o
   4  22   0       98.23       86.72     51.48 o
   9   1  19       98.47      170.87     25.94 o
  25   1  22       98.57      189.34     60.70 o
  15  17  17       98.64      117.02     42.62 o
  28   2  19       98.67      130.06     68.52 o
  13  13  17       98.69      141.10     30.80 o
  17   1  22       98.75      103.30     28.11 o
  23   5   6       98.76      112.21     31.15 o
 -22  16  12       98.83       32.50     64.99 o
  -2   6  27       98.93      121.90     22.39 o
 -19  19   9       98.96      169.44     57.05 o
 -16   2   8       98.99      219.25     28.61 o
  -8  12  16       99.00      161.21     21.40 o
 -12   2  37       99.20       83.01     44.42 o
  17   1   4       99.41      133.95     39.93 o
 -26  14  13       99.43      101.67     61.85 o
   0  20  10       99.53      105.89     42.55 o
  28   2  13       99.65       73.95     49.08 o
   2   2  31       99.71      184.17     30.43 o
  -1   5  33       99.73      131.37     30.39 o
  34   2   4       99.75      127.37     72.63 o
   1  13   5       99.79      151.80     27.22 o
  22   4  27       99.79       30.65     61.30 o
 -30   2  25       99.86       94.59     55.88 o
   8   4  39      100.21       84.12     68.59 o
 -17  15   5      100.38       52.90     40.05 o
 -15   5  11      100.45      164.94     28.17 o
 -12  20  12      100.50      115.71     50.43 o
  22   4  29      100.52       95.30     65.07 o
  24  10  21      100.56      153.99     60.59 o
   2  12  29      100.60      193.70     31.51 o
 -13  21   5      100.60       73.24     73.21 o
 -27  11  13      100.69       46.96     75.31 o
 -22  16   4      100.71      119.57     47.10 o
   6  22   4      100.81      109.61     50.02 o
 -22  18   8      101.06      102.53     58.01 o
   5  19   6      101.07      118.68     38.35 o
 -21   9  32      101.07      140.81     52.14 o
   7   5  30      101.08       88.42     34.34 o
  12  18  16      101.23       80.48     45.62 o
 -16  14  25      101.33       57.01     60.37 o
  15   5  15      101.39      104.28     35.19 o
  -2  20  15      101.44      136.15     41.61 o
  -5  11  26      101.47       82.85     29.34 o
 -31   1  10      101.75       51.27    102.55 o
 -27   7  25      101.79      182.04     48.76 o
  12   2   5      101.92      125.04     32.55 o
 -33   3   5      101.97       78.51     77.88 o
  -7   1  42      102.00       93.03     54.87 o
 -27  13   4      102.19       77.97     71.08 o
  11   7  26      102.26       70.85     34.04 o
  -6  18  24      102.28       91.11     71.38 o
  21  11  11      102.29      126.60     39.78 o
 -12  18  24      102.33      102.75     62.31 o
 -25   5  26      102.35       41.09     82.18 o
  27   5  13      102.38      108.64     48.29 o
 -22   4   3      102.38      134.26     26.24 o
   3  21   9      102.41       74.30     51.70 o
  -4   8  35      102.47       77.75     42.10 o
  17  19   3      102.56       65.33     51.71 o
 -10  10  10      102.58      170.73     23.28 o
 -20   4  24      102.60      145.00     34.41 o
 -15   1  30      102.63        4.18     15.08 o
   8  22   0      102.65       70.60     65.47 o
  15  21   3      102.66       85.95     70.70 o
  -2   6   1      102.69      157.94     26.05 o
  19   1  14      102.70       70.78     28.01 o
 -12  20   3      102.76      125.67     55.66 o
  10   4   7      102.78      207.92     46.12 o
  -9  13  25      102.90       65.80     37.74 o
  -1  19   9      103.05      128.48     35.87 o
 -20  14  10      103.07       95.64     42.46 o
  -4  20  18      103.14       69.04     53.98 o
  17  11   7      103.16      157.19     32.67 o
 -27   5  19      103.20      117.54     48.19 o
   9  11  34      103.24      159.30     54.86 o
   7   3  24      103.34      117.26     24.76 o
  -9  15  16      103.39      117.69     26.11 o
 -34   0   2      103.39      106.42    100.57 o
 -10  14  33      103.41       55.09     68.32 o
 -11   1  26      103.45       86.15     22.27 o
 -16  12   8      103.51      131.11     26.85 o
 -22   2  29      103.51      171.68     42.13 o
   6   4  39      103.52      176.66     61.78 o
  -7  17  27      103.59       84.71     52.88 o
 -22  16  20      103.74        2.12     17.55 o
   8  22   8      103.83       99.75     54.18 o
 -23  15  15      103.84      212.97     56.13 o
 -23  17   3      103.87      110.03     52.41 o
  -8  20  20      103.95       88.83     59.85 o
  22  10  21      103.95       83.64     85.23 o
  14  14   9      104.10      126.12     31.65 o
  30   8   8      104.27       96.72     70.49 o
  14  12   9      104.36      135.16     27.49 o
  14   4  33      104.43      106.98     57.70 o
 -12  22   8      104.50       54.30     74.61 o
 -33   5   8      104.54       90.00     64.84 o
 -17  11  22      104.56      138.80     32.15 o
 -22  14  20      104.60      168.54     47.50 o
 -20  14  18      104.65       20.72     41.45 o
 -17   1   4      104.66      134.13     32.92 o
 -18   2  13      104.70      139.05     25.00 o
   1   7  34      104.79       38.45     76.90 o
  -8  22  13      104.83      208.91     52.34 o
 -15  15   2      104.85      111.55     33.32 o
  11   1  30      105.00       84.37     46.42 o
   9   7  34      105.01       34.55     69.11 o
  -1  23  10      105.13      140.08     50.22 o
  26   0  16      105.25      161.69     67.62 o
   9   9  28      105.28       68.48     37.23 o
 -10  20  20      105.37      113.30     59.79 o
  18   8  16      105.39      157.62     31.43 o
   9   7  25      105.52      168.18     28.13 o
 -18   6   7      105.59      136.39     29.62 o
  15  15  17      105.70      136.92     36.99 o
 -15  15  29      105.79       37.57     75.14 o
   3   1  12      106.00       61.77     28.24 o
  -8  20  18      106.08      203.94     43.27 o
 -32   6   3      106.10       32.11     64.22 o
  23   3  10      106.12       73.60     36.28 o
 -14   6  29      106.18      107.79     32.61 o
 -12  18  26      106.28       63.33     82.90 o
 -23   1   2      106.28      127.97     26.52 o
  -9   5  36      106.46      143.34     39.95 o
 -24  14   6      106.47      130.00     50.02 o
  20   4  29      106.49      118.04     62.09 o
 -10  12  33      106.77      127.62     59.32 o
  17   7  22      106.84       87.03     35.16 o
  -7  23   1      106.94       53.58     71.33 o
 -29   3   8      106.99       44.48     64.42 o
 -14   2  29      107.35       29.61     41.12 o
   5  19   0      107.42      113.01     34.60 o
 -24   6  11      107.43      111.70     36.55 o
 -23   3  32      107.53      205.73     51.46 o
  25  17   1      107.63      119.41     68.46 o
  22   2   5      107.67      186.53     27.21 o
  -6   2  40      107.71      136.88     49.21 o
  -7  17  25      107.74       64.79     55.39 o
  13  13  11      107.77      131.81     30.25 o
 -27   7   4      107.84       74.57     40.29 o
   2  20   0      107.87      187.71     39.29 o
   6   2  35      108.12      117.16     40.40 o
  -1   1   2      108.14       95.85     16.00 o
 -14  18  22      108.16      111.70     56.73 o
 -12   8  38      108.26      116.92     60.40 o
 -20  10  27      108.27      126.42     48.44 o
  16   4  19      108.44       95.97     26.93 o
   9   3   6      108.57      222.86     36.06 o
  18  12  25      108.61       85.06     58.11 o
  13  17   3      108.69       71.08     39.49 o
  12  20   4      108.70      153.57     44.35 o
 -31   3   4      108.83       55.09     85.31 o
   2  22   2      108.91       92.49     64.36 o
 -18  12  22      109.04      230.97     32.45 o
 -16  14   5      109.11       96.34     31.05 o
   8   2  39      109.16      110.08     62.31 o
  23  11  12      109.21      156.64     44.24 o
  10   6  37      109.26      165.19     58.82 o
 -21  19   6      109.38       89.27     64.20 o
  24   2  21      109.39      141.90     47.68 o
 -18   8   7      109.44       95.16     30.08 o
 -27   5  28      109.60      196.59     47.99 o
   0  20  22      109.69      155.67     57.70 o
 -34   4   9      109.73      139.18     69.54 o
 -32   4   3      109.75       69.93     56.99 o
  21  13  14      109.76      154.27     46.59 o
 -25  17   2      109.80      147.47     60.53 o
  29   1  10      109.82      115.44     45.76 o
  27   3   8      109.88       46.24     48.42 o
 -17   1  18      109.88       96.86     24.14 o
  13   3  14      110.02      137.23     29.80 o
 -11  23   5      110.32       36.00     72.00 o
  15  13  24      110.41      135.94     50.92 o
 -27   9  16      110.41      173.27     46.82 o
 -21   3  28      110.45      126.95     49.91 o
   2   2  21      110.50      139.75     22.92 o
  -8  16  31      110.57      158.75     52.65 o
 -18   8  10      110.93      155.97     25.29 o
   9   7   7      111.03      488.60     51.47 o
   2  22  17      111.12       49.77     73.73 o
 -23  15  14      111.19      158.93     49.56 o
 -15  15   9      111.25      177.50     32.99 o
  13   3  10      111.46      259.48     36.22 o
 -24   4   5      112.01      118.62     29.17 o
  14  20  10      112.20       69.57     75.68 o
 -33   1   5      112.23      160.19     58.16 o
 -21  15  24      112.34      126.66     55.66 o
   2  22  10      112.52      128.24     47.59 o
  12   8  35      112.52      163.30     63.33 o
  26   6   4      112.64      167.47     40.19 o
 -14  20  18      112.71      129.49     53.45 o
   4  16  20      112.95      107.63     37.79 o
  13   9  17      113.15      156.04     24.39 o
  16  16   7      113.20      107.12     39.58 o
  24  16   1      113.28       79.41     65.08 o
  -9   1  28      113.29       73.27     26.35 o
 -15   1  37      113.51      105.74     44.08 o
  -5   5  32      113.62      127.76     30.59 o
   5   1  34      113.72      121.45     36.63 o
 -20   4  23      113.82      102.48     32.93 o
  29   1  20      113.87       14.32     31.86 o
  22  18   2      113.96      205.31     57.22 o
 -25   9  28      114.11      172.23     62.08 o
  21   7  26      114.19      118.26     55.65 o
 -21   5  30      114.24       75.74     52.62 o
 -12  18  20      114.27       65.78     48.05 o
  26   4  13      114.30       71.63     46.55 o
   7  11  21      114.52      157.72     23.32 o
  17   3  16      114.64      103.52     30.87 o
  -9  23   3      114.84       87.87     92.37 o
 -15  21   7      114.97       81.40     64.26 o
  13  15  11      115.04      123.22     33.81 o
   0   6  31      115.10      108.80     30.47 o
  34   4   4      115.15      250.71     77.97 o
 -12  10   9      115.16      133.84     27.50 o
 -18   2  31      115.21       93.20     40.60 o
 -29   5  16      115.31       66.95     63.09 o
 -15  11  32      115.52      146.70     47.16 o
  -9  17  22      115.60      108.43     38.49 o
  12   2  37      115.60      210.16     63.27 o
  23   1   9      115.71      147.39     28.68 o
 -13   3  12      115.73      141.32     25.21 o
  15   7  18      116.00      132.83     28.05 o
  18  16   4      116.03      106.58     47.23 o
  -6  12  35      116.07       74.23     57.19 o
  25   5  16      116.24       49.83     45.02 o
  13  13  23      116.42      166.56     41.97 o
   1  15  28      116.59       83.72     43.66 o
  -4   4  41      116.65       99.65     48.40 o
  25  11  15      116.76       75.58     75.17 o
  16   4  27      116.93      105.75     39.99 o
  -8  22  14      117.31      164.08     51.46 o
  -3  11  36      117.36       52.58     72.28 o
   6  16   0      117.40      146.11     27.69 o
  21   1   8      117.45      111.03     28.01 o
 -33   5  10      117.59      103.11     65.66 o
  16  16  24      117.62      197.67     55.36 o
 -14  18  12      117.73       92.27     48.31 o
  12  20  10      117.82      161.19     56.76 o
 -24   2  19      117.92      112.24     27.98 o
 -28  14   1      117.92       29.27     58.54 o
   5   7  12      118.05      117.48     43.62 o
  26  10  10      118.09      145.04     60.67 o
  -9   9  19      118.12      139.28     21.18 o
 -10  18   7      118.18      191.51     36.22 o
   5  21  18      118.20      210.83     57.57 o
 -25   3  28      118.30      119.66     49.81 o
   6  14  15      118.36      120.48     24.63 o
   7  23   1      118.36       77.40     64.14 o
 -35   3   6      118.41      151.90     56.85 o
   4  20  10      118.60      123.52     40.65 o
   2  22  18      118.66       84.33     61.31 o
  -1  21  11      118.94      105.22     49.67 o
 -24  10   5      118.96      101.30     37.52 o
  33   7   1      119.02       21.43     47.00 o
  20   4  31      119.16      138.48     66.19 o
   6  22  12      119.23      154.53     55.56 o
 -33   3  16      119.24       43.41     86.81 o
  19   9   2      119.29      137.29     27.10 o
 -19   1  27      119.32      177.69     36.89 o
 -12  20   6      119.44       32.29     64.58 o
 -14   6  17      119.50       93.46     25.98 o
 -19  11  10      119.51      185.16     32.51 o
 -26  10  19      119.60       79.12     50.59 o
 -20  16   4      119.63      133.80     39.50 o
 -12  18  15      119.73      113.77     42.60 o
 -21   7   6      119.74      106.97     26.58 o
  15   3  22      119.86      154.46     26.80 o
 -26   2  25      119.90       57.18     59.57 o
   9   5  34      119.98      129.29     46.55 o
 -11  11  36      120.33       61.37     58.57 o
 -13   7  29      120.41      185.72     32.32 o
 -22  12  12      120.47       75.82     41.94 o
  11  13  20      120.52      185.13     35.35 o
 -26   4  28      120.79      170.48     45.22 o
 -27  13   7      120.99       62.58     61.69 o
  -2   8  39      121.00       80.65     51.49 o
 -10   4  27      121.09      146.57     22.91 o
 -14   8  29      121.32       85.83     35.59 o
   3   3  17      121.61      225.47     23.21 o
 -15  17  21      121.76       61.61     58.07 o
   6  20  21      121.79      114.65     59.96 o
   1   7  25      122.04      180.97     25.34 o
  -4  16  18      122.08      151.66     29.55 o
 -24   6  31      122.22      115.85     53.07 o
  -8  14  28      122.24       52.02     52.50 o
 -29   3  26      122.26      107.54     62.27 o
  14   2  13      122.37      137.24     31.41 o
  13   7  32      122.39       97.03     58.43 o
  -9   3  34      122.50      127.72     40.58 o
  11  13  14      122.57       99.79     29.79 o
 -16  20   5      122.64      101.55     64.57 o
  21  17   8      122.85      199.43     48.78 o
   9  23   7      122.97      133.43     51.69 o
   4  18   0      123.15      197.33     30.35 o
  -4  20  22      123.21       39.40     78.80 o
 -25   5  31      123.24      106.82     52.93 o
  10  20   6      123.27       84.15     53.51 o
 -26   6  25      123.29      127.39     50.06 o
   9   1  12      123.41      142.99     56.50 o
  10   2  17      123.55       98.08     29.17 o
 -20   6  27      123.71      105.54     40.72 o
 -28   6   4      123.73       94.62     47.76 o
  20  18   2      123.79       70.12     55.23 o
   0   6  39      123.80       50.98     76.70 o
  -9  19  23      123.85      119.58     50.80 o
 -18   4  25      123.90      112.05     28.52 o
   4  18  23      123.93       37.90     75.80 o
 -24  12  17      123.94       98.34     51.08 o
  -8  22   4      123.95       51.55     78.50 o
  -7  23   5      123.99      225.19     65.41 o
  -2   4  33      124.03      144.71     31.49 o
  -9  19   7      124.08      117.04     41.14 o
 -34   6   1      124.15      145.25     71.19 o
  25   5  26      124.22       98.63     74.96 o
  24   2   3      124.24      121.22     28.38 o
 -26   2   1      124.35       91.49     35.21 o
   6  20  18      124.38      156.64     47.65 o
  22   2   9      124.54       89.29     31.09 o
  -9   9  28      124.63      112.88     29.34 o
  15  19  12      125.23      139.18     46.39 o
  30   8  11      125.33      148.72     64.11 o
 -12  12  32      125.59      179.64     44.46 o
  -1  23   7      125.73       66.66     58.34 o
  21   5  26      125.75      163.63     59.73 o
  -9  17  27      125.85      139.23     50.96 o
   6  20  22      125.88      138.97     75.58 o
   0  18  19      126.07      161.09     38.37 o
   8  22  14      126.29       78.15     63.26 o
  10   0  28      126.29      171.80     53.15 o
  29   7   2      126.33      123.48     47.58 o
  20   4  19      126.40       97.20     37.07 o
  10  18  12      126.73       80.80     43.84 o
 -24   8  29      126.75      123.27     60.65 o
   2  22   8      126.81      185.93     50.52 o
  12   2   1      127.01      165.36     36.58 o
  -3   3  24      127.05      131.05     25.60 o
 -30   0  18      127.17      188.46     70.73 o
  23   1  26      127.18      159.72     56.27 o
 -27   9  19      127.33       84.35     59.39 o
  -1  17  30      127.38      131.13     68.54 o
   7   1  38      127.46      153.02     75.02 o
 -16  20  12      127.47      119.37     64.96 o
 -25  15   2      127.55      109.65     52.32 o
   6  20   2      127.58      150.27     43.37 o
   8   2  36      127.81      190.87     48.53 o
 -15  19  20      127.87      141.86     52.00 o
  -3   9  12      127.89      138.03     25.29 o
   6  14  24      128.05      167.24     38.11 o
  17   5  28      128.08      169.83     47.38 o
 -31   1   8      128.16      139.74     69.36 o
   8   2  19      128.24       75.80     26.71 o
  32   2  11      128.24       56.22     75.00 o
  18   0  22      128.27      227.30     49.65 o
  33   3   4      128.33       84.37     86.02 o
   8   2  31      128.39       56.95     41.91 o
 -25  11  14      128.42      114.78     46.61 o
  29   1   8      128.43      121.13     48.25 o
   2  14  34      128.65      129.90     58.18 o
  25   1  27      128.65      136.34     83.05 o
   5  19  18      128.71      102.04     49.81 o
 -24   2  11      128.84       91.03     30.57 o
   0  10  36      128.94      186.21     59.29 o
 -22  16   3      129.05       83.23     47.25 o
 -16  10  28      129.08      103.32     38.51 o
 -32   2   5      129.09      226.18     59.89 o
 -11   1  30      129.24      124.06     32.11 o
 -22   6  32      129.27      204.50     53.38 o
 -19   3   7      129.31      167.39     26.75 o
 -10   2  25      129.44      103.91     21.59 o
  30   6  17      129.57      127.02     64.52 o
  11   9  14      129.75      193.30     28.49 o
  25   9  15      129.87       47.06     94.12 o
   8  20   6      129.89      112.61     43.54 o
 -25   3  30      129.94      186.08     51.81 o
  29  11   0      129.96      203.36     73.86 o
  -8  16  16      130.05      178.88     29.79 o
   3   9  38      130.18       90.89     56.93 o
 -10  22  13      130.46      112.59     47.52 o
  28   4  17      130.66       92.95     56.81 o
 -18   4  19      130.67      156.00     27.90 o
 -12  10  27      130.72      166.21     32.93 o
 -29   3  20      130.74       93.94     55.72 o
  21   1  18      130.84       97.78     31.97 o
  -3  17  18      130.94      202.58     33.72 o
  17  11   4      131.00      150.50     27.78 o
  -8  14   2      131.14      172.14     22.49 o
 -11  21  17      131.14       86.28     60.51 o
 -17   9  16      131.15      104.32     24.78 o
  35   1   1      131.25      155.75     89.65 o
  30   8   3      131.32      177.49     58.62 o
 -10   2  31      131.37       59.60     32.84 o
 -11   3  26      131.48      122.32     24.74 o
 -26   2  31      131.51      146.31     54.71 o
   4  12  20      131.54      119.59     23.67 o
  26   2   4      131.56      134.97     31.18 o
 -10  14  16      131.71      161.11     25.35 o
 -17   7  22      131.86      132.55     27.90 o
 -13   3   9      131.87      318.83     38.93 o
 -22  12   3      131.93      142.47     34.76 o
 -20   2   9      132.14      168.00     30.77 o
   8  16  18      132.26      183.89     34.40 o
 -16  20   2      132.38      155.06     55.35 o
  17  17  16      132.42      139.01     50.62 o
  17   1  26      132.52       49.79     39.18 o
   0   2  27      132.55      160.00     21.88 o
 -11   3  36      132.70       74.47     45.46 o
 -19   5  32      132.85      134.96     46.91 o
 -14  18  10      132.87      164.82     50.21 o
   2  10   2      132.89      101.95     46.22 o
  -8  20  12      133.27      176.68     51.72 o
   2  20  24      133.28      269.31     72.55 o
  21   9  23      133.33      134.85     86.81 o
  -3   3  18      133.34      139.19     25.59 o
  -5  19   9      133.63       98.45     40.88 o
  -9   9   1      133.71      596.55     29.03 o
 -11   5   1      133.88      386.32     76.35 o
 -19   3  33      133.91      110.86     44.27 o
 -13   3  32      134.03      137.06     35.44 o
 -13  17   3      134.05      135.57     35.17 o
   4  16   8      134.17      120.82     28.24 o
   4  18  12      134.18      184.63     35.25 o
  23   9   9      134.19       79.36     39.53 o
 -14   8   3      134.33      320.43     30.89 o
  -2  24   7      134.34       83.98     55.22 o
  25   1   1      134.36      215.95     30.65 o
 -30   0   6      134.42      127.37     94.68 o
  -7  21  13      134.48      193.70     52.88 o
 -13   5   6      134.54      156.07     36.93 o
  13  13   3      134.58      214.82     32.04 o
  10   2  34      134.77      229.43     54.88 o
  10  10   2      134.78      193.73     33.19 o
 -26   8  16      134.79      182.85     41.84 o
   2  22   4      134.85      271.16     50.99 o
  -8   2  16      134.85      435.03     33.06 o
   0  22   0      134.89      179.43     82.43 o
  -9  13  33      135.24      138.62     49.00 o
  -1  21  19      135.26      207.11     62.75 o
   8  20   7      135.27      178.81     43.49 o
 -15  17  25      135.34        2.26     17.94 o
   0  16  16      135.48      113.27     28.53 o
  19  19   8      135.50      162.01     54.13 o
   9  19  13      135.63      128.50     43.58 o
 -23   5   6      135.65      164.94     25.25 o
 -25   3  12      135.73      162.49     31.45 o
   8  18   0      135.93      128.92     35.50 o
 -24   6  17      136.02      205.55     35.82 o
 -21  17   9      136.11      134.89     49.02 o
   0   2  11      136.13      163.42     35.22 o
 -31   1  20      136.24      210.57     58.17 o
  -1   9   4      136.32      169.14     53.89 o
  -1   9  33      136.32      122.78     37.72 o
 -16  18   5      136.32      103.52     47.72 o
 -11  13   1      136.34      164.36     27.57 o
 -22  14  15      136.37      151.46     48.08 o
 -21  17  13      136.61      104.85     53.59 o
  10   4  17      136.74      152.58     26.07 o
   5   5  38      136.82      187.33     53.07 o
  -1   3  34      136.87      122.95     29.33 o
  27   7  14      137.05      117.45     57.34 o
  11   1  32      137.07      113.13     48.84 o
  -9  17  15      137.22      196.29     35.30 o
 -16   6  34      137.28      171.34     40.76 o
 -29  13   6      137.50      115.77     92.27 o
   6   2  24      137.52      236.89     24.93 o
   2   4  40      137.59       88.83     54.55 o
 -17  13  28      137.82       94.78     53.46 o
  12  12  14      137.89      173.59     29.89 o
 -15  19   5      137.91       61.54     51.47 o
  20   6  14      138.11      161.13     34.41 o
  13   9   9      138.12      353.66     38.00 o
   4  22  16      138.24      159.83     53.95 o
  -8   2  37      138.36      148.16     43.31 o
 -26   4  13      138.67      122.79     34.35 o
   6  22   2      138.74      139.63     48.84 o
  18   2  16      138.77      214.76     28.47 o
  15  15  18      138.95       93.46     38.88 o
  23   5  28      139.08      151.52     64.84 o
  24   4  21      139.20      115.69     53.64 o
   8  22  10      139.24      227.13     49.83 o
   3  17  20      139.28      102.63     38.63 o
   9   1  16      139.30       96.55     35.83 o
  -6  22   2      139.39      168.46     57.45 o
  -4   8  15      139.52      215.78     23.09 o
  28   4   1      139.57      135.62     35.10 o
  -7  17  19      139.60      121.00     33.58 o
 -23   5  26      139.72      158.46     40.71 o
 -22   4  11      139.82      132.63     27.00 o
   9  15  27      140.24      123.52     62.37 o
  24   2  12      140.34      219.09     37.27 o
  18   2  22      140.42      166.15     32.34 o
  25  17   3      140.45      164.24     67.19 o
  15   9   9      140.69      163.74     31.21 o
 -25   1  14      140.80      153.98     30.72 o
 -20   2   5      140.96      159.08     29.22 o
 -10  18   2      140.98      134.59     39.79 o
   7  23   4      141.19      101.24     63.18 o
 -26   8  19      141.36      153.75     46.06 o
 -19  19   1      141.39      134.29     55.88 o
 -31   5  12      141.41      182.79     50.70 o
   3   1  34      141.46      120.63     38.54 o
  23   9   3      141.51      107.03     38.70 o
   5  17   9      141.52      181.13     31.13 o
 -26  14  16      141.60      137.83     47.68 o
   8   0   4      141.67      240.46     40.55 o
 -17   3  36      141.80       95.13     48.91 o
   8   2  33      141.85       86.76     38.93 o
  -1   3  38      141.92      138.20     45.22 o
  -6  20   4      141.93      162.85     40.65 o
  11  15  25      142.03      149.94     52.95 o
   7  11  27      142.13      158.13     38.04 o
 -27   5  10      142.25      232.82     40.56 o
   2   2   3      142.36      257.70     35.58 o
   2  20   5      142.41      149.63     35.77 o
  19   3   8      142.58      108.67     43.31 o
  -3  17  29      142.64      102.77     55.94 o
   6   4  18      142.65      159.90     31.12 o
   6  22  15      142.96      110.85     59.34 o
 -17  17  23      142.98      110.39     57.66 o
 -14  12   6      143.27      221.86     27.62 o
 -27  13  10      143.31      190.59     58.72 o
 -19   1  33      143.37      174.49     42.96 o
 -31   3   6      143.37      210.51     53.06 o
   9  21  11      143.38      271.39     56.49 o
 -22   4  23      143.38      139.84     35.33 o
 -24  16   8      143.44      157.18     53.06 o
  26   8   1      143.49      117.22     49.12 o
   2  16  14      143.67      116.98     29.78 o
  18  18  12      143.80      157.41     48.51 o
  21   1  22      143.92      161.15     42.69 o
 -11  19  23      143.94      162.05     54.46 o
   4   2  29      144.05      173.97     30.18 o
 -31   7   8      144.18       37.46     74.93 o
   8  20   0      144.38      163.35     43.39 o
  -9   1  26      144.59       89.86     21.97 o
  16  18  14      144.64       71.61     56.83 o
  20  12   2      144.85      177.97     32.61 o
  10   4  11      144.89      166.32     43.52 o
   6  16  27      144.91      122.06     56.54 o
  15  19   9      144.99       86.41     50.46 o
  -5  23   6      145.24      100.77     62.04 o
 -24   2   3      145.27      115.66     26.97 o
 -29   3  12      145.34      145.68     35.78 o
  16   2  27      145.37      128.58     36.52 o
  31  11   0      145.38      121.54     71.10 o
   5   7  38      145.43       60.09     68.29 o
  27   1  10      145.46      107.45     40.53 o
   2   2  34      145.52      194.64     43.01 o
   0   6  11      145.68      442.16     48.92 o
   4  18  26      145.77      142.04     59.50 o
  -7   7   5      145.90      271.48     51.43 o
 -28  10   7      146.05      154.35     48.64 o
 -22  14  18      146.27      161.19     42.85 o
  -9   3  36      146.33      150.89     41.05 o
 -29   1  27      146.33      290.07     68.36 o
   2  14   2      146.37      152.20     27.28 o
 -22   0  26      146.39      202.17     56.48 o
  26   2  21      146.44        8.30     29.21 o
  14  16   0      146.58      126.25     33.18 o
 -14   4  31      146.64      103.07     33.13 o
 -21   5   9      146.68      224.03     25.36 o
   9   1  36      146.84      107.08     53.61 o
  21   3  20      146.94      136.14     45.73 o
  17   3  28      146.95       84.06     45.55 o
  26  12  13      147.00      120.01     67.82 o
 -14  22   8      147.05       63.72    111.40 o
 -28  10   9      147.22      187.47     45.83 o
 -16   0  34      147.23      243.05     60.66 o
  -1  19   3      147.26      179.55     32.53 o
 -17   3  25      147.30      139.30     27.26 o
   0   2   5      147.40      249.11     22.42 o
  24  10  18      147.40      194.81     52.25 o
  15   1  18      147.42      133.99     24.40 o
 -10  16   1      147.50      152.78     28.49 o
 -18  10  19      147.63      186.96     29.62 o
   2   6  23      147.66      125.20     26.06 o
 -27   9   7      147.74      178.14     37.44 o
  25   3   4      147.93      182.36     30.35 o
 -21   1  28      147.99      101.04     41.17 o
   0  16  24      148.01      157.38     44.48 o
  -9   9  22      148.05      139.01     22.37 o
   9  19  23      148.06      177.82     64.46 o
  -6  16  23      148.07      149.68     36.04 o
 -10   6  19      148.18      226.56     25.13 o
   6  24   3      148.19      165.72     58.55 o
 -24  16   6      148.22       89.77     60.70 o
  -2   4  29      148.45      208.50     24.46 o
 -17  21   5      148.56      160.38     71.62 o
   3  15  32      148.83      139.12     50.98 o
  18  20   5      148.99      123.80     54.37 o
  -7   1  37      149.10      196.92     40.49 o
   5   7  18      149.11      140.24     29.64 o
  19   1  26      149.17      215.33     45.79 o
 -17  19   2      149.36      149.22     45.90 o
   4   2   1      149.47      252.89     29.43 o
 -34   2   3      149.60       42.68     85.35 o
  21  19   0      149.69      169.43     62.79 o
  -2  14  24      149.72       79.08     42.10 o
  27  15   2      149.96      157.14     57.97 o
 -17  19  13      149.97      115.28     52.13 o
  11   3  32      150.00      164.76     47.31 o
  13  19   0      150.04      120.22     41.81 o
  22  14  14      150.09      228.90     47.36 o
  22  10   9      150.45      232.94     35.93 o
 -14  18  14      150.45      199.47     42.06 o
 -12   2  35      150.47      178.05     38.46 o
 -33   1   6      150.48      264.27     66.64 o
   4  18   2      150.56      118.18     30.04 o
 -12  14  21      150.57      148.86     32.18 o
  15  19  15      150.65      238.11     50.90 o
 -26   4  23      150.73      192.46     40.91 o
  -7   3  34      151.01      111.13     34.83 o
  24   6  15      151.17       63.37     59.36 o
 -26   6  16      151.53      128.88     42.10 o
   2   4  13      151.61      161.01     46.64 o
  -2  16  30      151.72      151.23     55.24 o
   5   1  30      151.73      192.63     33.37 o
 -31   9  12      152.03      131.66     54.14 o
 -24   6  14      152.11       96.53     40.37 o
  -3  17  30      152.21      153.93     57.82 o
  17  13  21      152.31       98.72     48.73 o
 -28  14   8      152.36      166.47     57.26 o
  -8  18   5      152.38      221.83     35.42 o
   7  23   9      152.56      135.81     51.87 o
 -18  16   4      152.56      198.91     39.11 o
 -24  14  11      152.60      206.65     47.85 o
  14  16   3      152.61      149.74     34.08 o
  13   3  28      152.67      138.01     40.30 o
  10  14   5      152.90      163.57     27.13 o
 -30   4  19      153.25      198.49     51.64 o
  -5   1  16      153.43       89.54     43.54 o
  17  21   4      153.54      175.93     53.57 o
   5   9  38      153.67      142.77     57.29 o
  19   7   2      153.69      175.19     27.87 o
  23   1   8      153.70      121.81     26.02 o
   2   4  37      153.94      133.34     48.44 o
  -7   3  14      154.13      175.80     58.25 o
   2  16  30      154.22      121.12     71.35 o
  -5   7  32      154.22      164.23     30.42 o
  -2  20   6      154.24      122.55     37.28 o
 -19  11   1      154.43      190.17     27.97 o
   3   1   6      154.48      228.67     22.46 o
  16  16  12      154.62      120.52     41.85 o
  13  21   1      154.69      112.72     65.19 o
 -29   3  10      154.78      160.71     35.92 o
   2  20  14      154.82      136.28     47.59 o
  22  16   6      154.93      187.50     48.55 o
   0   2  41      154.98      209.98     54.10 o
  10  22  12      155.03      212.53     53.47 o
 -14   8  26      155.16      158.62     29.34 o
  -9  23   7      155.40      166.67     56.88 o
  11  17   5      155.41      202.26     33.82 o
   1  17  19      155.46      151.27     34.95 o
 -17  21   2      155.49       86.52     68.27 o
 -12   2  39      155.55       91.75     56.68 o
   5  13   9      155.61      141.11     26.58 o
   8   2  37      155.68      163.75     55.43 o
  -4  16  12      155.81      175.68     25.35 o
  -2  20  22      155.85      152.13     52.27 o
 -28   2  17      155.86       78.19     46.53 o
   8   0  36      155.88      132.65     83.68 o
   6  12  18      155.95      138.09     22.31 o
  -6   6  41      155.99      164.21     49.85 o
  14  14  27      155.99       68.03     70.56 o
 -20   2  27      156.16      155.69     34.28 o
  -6  14  28      156.22      144.63     43.72 o
  -7  15   1      156.22      396.15     27.45 o
 -13  11  29      156.50      138.56     36.03 o
 -12   8   3      156.54      242.53     24.72 o
  -5   3  38      156.59      196.99     37.22 o
  12   0  20      156.66      283.47     38.51 o
  21  15  17      156.74      170.90     52.37 o
 -16  20   8      156.75      201.22     58.66 o
   1  11  28      156.91       68.95     30.02 o
  22   8  21      157.54       96.55     53.47 o
 -11   7  18      157.59      229.78     24.71 o
   6   4  23      157.60      237.24     24.66 o
   3  21  17      157.65      131.42     49.20 o
  20  12  22      157.68      148.09     53.47 o
 -28   8  18      157.76      206.42     50.22 o
 -15  17   2      157.85      146.97     34.02 o
 -13   9  32      157.87      226.97     37.86 o
 -21   3  32      158.10      115.44     47.98 o
   3   7   6      158.13      314.35     49.76 o
   3   5  40      158.29       74.11     62.49 o
  21   5   8      158.32      149.59     28.74 o
 -25   5   5      158.32      166.46     28.17 o
  24   4  13      158.33      209.01     34.48 o
 -20   6  23      158.41      205.51     30.69 o
 -22  12  26      158.67      202.31     50.07 o
 -33   1   4      158.67      188.81     65.94 o
  20   0   8      158.68      214.85     47.98 o
 -32  10   6      158.89      136.30     62.25 o
  16   4  31      158.90      191.71     51.57 o
  16   2  21      159.11      109.81     25.37 o
  -4  10   3      159.30      205.65     33.96 o
 -11   7  36      159.41      112.02     43.86 o
 -20  10  21      159.49      198.38     32.51 o
  14  20   8      159.64      227.31     56.60 o
   3  21  11      159.72      167.29     42.83 o
 -18  14   7      159.72      115.41     32.82 o
  15  11  24      159.73      159.70     41.42 o
  24  14  12      159.74      161.25     62.72 o
  34   6   1      159.74      188.18     68.78 o
  21  15  14      159.80      155.48     60.66 o
  -6  14  14      159.93      152.14     24.57 o
   9   1  39      160.08      204.28     61.59 o
  11   7  11      160.08      246.97     31.73 o
  13  13  29      160.11      150.42     61.63 o
 -32   4  14      160.34      133.12     55.46 o
  19  13  14      160.35      138.04     39.92 o
  13   1  23      160.39      228.39     28.16 o
  22  14   9      160.42      263.63     44.18 o
 -19   3  18      160.49      139.71     28.08 o
  27   3  20      160.53      195.49     50.88 o
  32   4  12      160.68      268.38     62.45 o
 -11   3  27      160.77      211.27     25.55 o
   6  18  20      160.87      118.07     42.77 o
  13  11  29      161.10      142.19     46.89 o
  19   1  31      161.34      133.51     55.95 o
  28   2   5      161.37      170.71     40.33 o
 -10  18  26      161.61      120.30     52.95 o
  24   8  21      161.69      203.69     64.08 o
   3   9  32      161.78      200.75     37.96 o
  24   8  13      161.81      123.79     43.23 o
 -29   1  26      161.81      178.56     71.19 o
   4   6  37      162.11      120.50     46.83 o
  11   1  36      162.20      157.23     64.54 o
  18  18  13      162.25       94.67     53.93 o
 -10  18   6      162.29      218.41     39.39 o
  14   8  33      162.37       27.62     55.24 o
 -18   2  17      162.44      153.35     24.55 o
  -9   7  22      162.56      127.99     22.19 o
  17  15  21      162.70      143.86     55.92 o
  25   3  10      162.72      180.39     34.84 o
  -7  11  31      162.82      138.59     41.80 o
 -33   1  16      162.89      136.27     56.99 o
  20  14   2      162.99      191.96     37.23 o
  13   3  24      163.27      124.47     29.41 o
  16  20  12      163.45      202.78     49.86 o
 -11  21   7      163.51      188.99     45.15 o
  21  15  20      163.80      146.74     49.95 o
  -4   4  38      163.88      179.81     38.98 o
 -15  19   2      164.01      141.94     45.70 o
  17  15  16      164.02      161.21     39.46 o
 -13   5  32      164.10      158.08     33.53 o
  -7  19  23      164.37      149.36     57.73 o
  -6   2   7      164.41      255.49     35.16 o
   5   5   3      164.66      291.89     81.79 o
  18  20   8      164.79      160.47     53.86 o
 -28   8  10      164.81      119.64     44.77 o
 -22   4  19      164.83      221.98     27.09 o
  28  12  11      164.88      146.60     80.45 o
 -21   5  35      165.01      104.42     68.84 o
 -29   1   4      165.28      169.55     43.33 o
 -20  12   1      165.38      210.47     32.23 o
   6  14  26      165.59       69.81     56.19 o
  19   5  20      165.59      237.20     36.53 o
   4   8  32      165.60      169.17     37.08 o
 -10  20   1      165.61      158.74     47.75 o
 -19  15  24      165.81      257.43     43.14 o
  21   5  18      165.83      144.62     36.47 o
 -13   5  35      165.90      178.95     44.81 o
  15  19  11      165.99      201.36     44.39 o
 -28   2   5      166.08      207.89     42.68 o
 -11  17  18      166.21      144.51     41.10 o
 -24   2  26      166.33      237.08     43.89 o
 -20   8   9      166.39      138.82     25.39 o
  13  19   6      166.45      157.71     43.35 o
 -15  21   2      166.64       94.87     55.85 o
  29   5   6      166.76       85.21     55.12 o
  10  18  18      166.81      147.53     46.04 o
   2   2  41      166.86      158.15     64.70 o
  -1  21   5      166.88      157.16     38.79 o
  14  16  21      166.89      197.23     52.78 o
  -1  15   4      166.91      226.68     28.78 o
  22   8   0      166.96      208.20     37.63 o
  15   1   2      167.05      190.47     42.21 o
 -15  15  14      167.07      199.59     35.63 o
  -9   1  32      167.20      152.66     32.54 o
 -19   9  10      167.33      194.52     24.94 o
  -9   5  34      167.52      122.14     32.34 o
 -20  18  12      167.60      110.77     50.99 o
  19   1  12      167.74      158.56     27.08 o
   8   4  27      167.92      160.61     25.73 o
  13  11  32      167.92      202.27     50.56 o
 -28   2  11      168.19      148.53     34.35 o
   3   3  36      168.21      239.27     43.68 o
   0  14  25      168.22      163.85     35.84 o
   6  14  33      168.23      229.74     55.56 o
 -19  19   3      168.26      144.93     50.83 o
   5  11  32      168.30      172.57     41.72 o
  26   8   7      168.35      218.78     44.10 o
  -9  17  13      168.38      192.33     33.76 o
  27  11  14      168.53      224.33     67.99 o
  10  10  31      168.67      181.30     46.95 o
  19   5  25      168.82      113.12     51.24 o
  -4  20   8      168.87      178.38     37.80 o
 -10   2  27      168.97      158.83     23.14 o
  29   7   0      169.05      184.13     52.49 o
  25  13  15      169.24       90.04     62.11 o
  -1   9  16      169.26      235.23     26.31 o
  -5  13  26      169.28      147.89     38.46 o
 -19  17  11      169.50      160.11     45.17 o
 -17  15  13      169.69      215.78     38.06 o
 -25  17   8      169.78      174.21     54.27 o
 -24   8  23      169.92      111.86     46.20 o
 -18   6  13      170.04      194.33     29.48 o
  22   2  19      170.43      111.96     39.77 o
   3  19  15      170.66      191.90     41.94 o
  22   4   5      170.76      215.82     28.56 o
  -4  20  16      170.82      158.24     45.06 o
  -2   4  41      170.84      170.07     50.88 o
  -5  21  21      171.05       85.50     61.04 o
  13  13   6      171.07      171.65     26.22 o
  22   6  27      171.07      138.97     75.55 o
  26   4   1      171.24      210.61     31.14 o
  -1  13  16      171.33      269.97     21.90 o
  -4   8  32      171.40      176.55     35.27 o
  19   3  22      171.52      177.17     41.48 o
  -3  19  11      171.54      204.56     36.01 o
  25  13  10      171.58      209.57     51.37 o
   5  21   5      171.69      157.31     45.21 o
 -21  15   9      171.69      144.51     44.02 o
 -15  13  32      171.72      285.79     52.62 o
 -34   6   8      171.77      188.85     62.84 o
  -1  13  21      171.83      208.02     27.46 o
  19   1   4      171.92      195.78     31.05 o
   4  14  34      171.95      148.20     69.55 o
 -26   2  22      172.23      157.05     35.72 o
  15  17  23      172.33      283.00     63.07 o
   5   3  34      172.53      289.27     38.68 o
  24  12   1      172.68      176.04     48.16 o
   3   9  26      172.84      198.97     25.77 o
   3  17  19      172.91      195.47     33.89 o
  17   5  10      173.03      171.58     41.05 o
 -28   8  15      173.09      127.18     50.45 o
   7  19  15      173.19      176.76     43.34 o
 -10  16  28      173.25      126.83     46.79 o
  29   3   0      173.46      239.37     48.00 o
 -27   5  26      173.64      153.80     48.96 o
  31   3   6      173.68      156.86     56.09 o
   2   4  35      173.70      232.49     41.99 o
  -1   9  36      173.83      201.72     44.96 o
  19  13   2      173.86      155.22     32.33 o
   5  23   9      173.94      222.27     57.01 o
  17   1   8      174.03      132.96     38.61 o
  -6   2  21      174.04      170.42     22.45 o
  -1  19   1      174.27      171.48     33.53 o
  33   3  10      174.28      252.34     57.44 o
 -31   9   6      174.33      114.02     68.87 o
  -8   8  31      174.36      200.52     35.39 o
   6  14   6      174.37      186.34     29.21 o
  12   2  17      174.53      147.85     30.50 o
   5   7  35      174.56      160.89     43.27 o
 -11   1  32      174.72      152.39     34.55 o
  -7   3  40      174.79      195.91     48.35 o
 -25   5  24      174.88      135.80     44.53 o
 -26  10  13      175.04      129.11     44.31 o
  -8  18  12      175.06      204.11     33.76 o
   5   3  35      175.09      197.70     41.90 o
  14   8  35      175.12      176.59     65.53 o
 -13  15  17      175.15      179.32     31.91 o
  22   6  29      175.20      198.49     58.34 o
 -17  13  10      175.42      175.81     36.16 o
   2   6  37      175.65      203.99     44.57 o
   9   7  22      175.73      153.22     24.82 o
  -3   3  36      176.10      205.76     33.67 o
  29   5  11      176.29      180.16     60.62 o
   9   3  30      176.53      117.76     34.56 o
 -15   9  32      176.57      184.35     41.05 o
  20   4  11      176.66      185.18     28.94 o
  15   5  22      176.67      292.69     28.70 o
  10  10   5      176.77      178.48     26.39 o
   6   8  21      177.16      162.47     27.16 o
  25   7   1      177.21      121.03     41.45 o
 -11   1  12      177.37      167.21     46.11 o
   7  19  16      177.38      241.04     49.46 o
  -9  13   4      177.40      207.03     26.22 o
  -4  18  15      177.54      182.30     33.91 o
  -5  21  17      177.71      261.42     50.18 o
  27  13   1      177.94      229.70     70.03 o
  10  16  25      177.99      239.58     50.48 o
 -12  20  20      178.02      188.04     70.78 o
  11   5  31      178.05       82.50     48.17 o
 -27   1  24      178.11      174.58     38.79 o
  10  18   4      178.16      175.65     35.73 o
 -26  16   7      178.31      201.23     55.15 o
  27   3   4      178.62      249.05     34.01 o
  -3   1  41      178.81      322.52     50.05 o
  26   2   3      178.97      152.08     30.97 o
  21   7  18      178.99      190.26     39.68 o
   6  18  14      179.04      259.13     49.82 o
  -8   2  27      179.15      157.01     24.13 o
 -21   7  24      179.16      158.44     41.42 o
  -1  17   7      179.17      149.12     27.21 o
  24   6  27      179.21       86.12     69.91 o
   7   9   1      179.28      223.65     40.35 o
 -16  16   2      179.32      178.79     37.34 o
 -15  17  26      179.33      109.73     70.80 o
  32   4   5      179.38      229.36     60.47 o
   2  22   6      179.47      170.20     51.61 o
 -30   2  13      179.48      129.63     42.46 o
 -20  18  15      179.56       95.49     52.61 o
  10   4  29      179.90      196.47     33.13 o
   8  16  12      179.91      191.40     29.71 o
   9   3  28      179.96      156.11     29.81 o
  -6  14  34      180.11      180.06     47.59 o
  16  14  27      180.16      304.86     65.73 o
  11   3  30      180.43      146.07     41.79 o
  22  14   0      180.43      121.35     40.78 o
  25   5  14      180.47      221.26     46.54 o
  29  11   5      180.66      121.42     68.23 o
   9   3  22      180.88      196.59     25.03 o
  13   5  14      181.26      252.37     30.68 o
 -10  10  30      181.62      168.52     32.41 o
  32   6   7      181.81      224.33     63.60 o
  33   3   8      181.82      183.38     59.38 o
 -17   5  34      181.84      207.03     45.65 o
 -13   7  32      182.29      109.68     36.94 o
 -33   3   4      182.37      217.66     56.23 o
 -20   6  33      182.40      216.22     51.61 o
   7  21   4      182.81      150.12     47.64 o
 -28  12  15      182.89      116.80     53.96 o
  -5   7  17      182.90      369.36     23.21 o
   1   1  32      183.28      199.80     30.89 o
   5   1  40      183.39      197.91     56.08 o
 -25   3  24      183.63      160.04     40.77 o
 -22  12  20      183.66      220.88     36.13 o
  -8   2  41      183.71      124.25     54.99 o
 -28  14   7      183.77      155.97     61.07 o
   1   3  34      183.79      223.14     38.27 o
 -14   2  13      183.91      187.92     25.34 o
  25   3  24      183.96      131.19     70.05 o
 -13  15  15      183.98      174.42     34.22 o
  -7  21   8      184.05      232.47     45.20 o
  15   5  21      184.11      229.26     26.07 o
   3   9  11      184.14      279.06     32.17 o
 -14   2  11      184.31      212.45     27.64 o
   7   5  32      184.44      169.27     35.47 o
   0  10  30      184.81      231.06     32.01 o
   1  21   3      184.94      174.42     46.78 o
   0  18  22      184.98      158.78     42.70 o
 -24  14   8      185.25      170.91     54.17 o
 -15  17   9      185.58      220.93     40.16 o
  28  12   5      185.74      130.11     70.90 o
 -11  21   5      185.77      150.79     62.03 o
  17  19  13      185.88      127.53     48.50 o
 -11   5  22      185.90      293.46     26.04 o
  -3   3  40      185.92      236.92     43.27 o
 -33   3  17      186.02      130.08     58.59 o
  23   3  16      186.03      174.27     33.22 o
  21  19   1      186.23      160.61     55.46 o
 -20   0  30      186.32      196.42     61.67 o
  18   0  16      186.48      208.77     44.23 o
 -20   4  31      186.56      187.41     47.34 o
 -18  18  19      186.59      164.88     48.48 o
 -28   4  13      186.66      254.72     40.76 o
 -11  15  29      187.25      180.00     51.61 o
 -16   2   1      187.27      252.66     43.00 o
 -22  18  10      187.35      131.70     51.94 o
 -32   4  15      187.38      102.77     58.11 o
 -30   4   6      187.49      177.23     49.07 o
 -26   6  28      187.60      233.04     49.05 o
   2   6  25      187.64      213.19     24.99 o
   2  18  11      187.65      184.86     31.49 o
   2  16   5      187.74      186.78     23.88 o
  12  22   6      187.83       88.48     52.22 o
  -2  14   4      188.02      238.97     27.53 o
  21   1  14      188.24      155.36     24.54 o
   6  20  15      188.31      225.21     51.92 o
 -31  11   3      188.33      136.98     64.82 o
  26   6  10      188.40      221.77     43.36 o
 -21  11  12      188.40      157.28     33.70 o
  11  13   8      188.41      199.20     27.14 o
 -14  10  29      188.50      231.76     35.64 o
  10  14  10      188.75      194.92     26.63 o
 -28   4  17      188.93      220.85     42.58 o
  -8  20   4      189.06      127.18     47.40 o
 -20  20   1      189.36      143.90     57.76 o
 -12  18   3      189.43      190.63     36.82 o
 -11  11  24      189.89      184.47     32.19 o
  -6   8  34      189.91      202.05     40.04 o
  19   1  28      189.93      192.29     48.42 o
   6   2  15      190.11      244.12     47.82 o
  -8   8  37      190.12      188.78     43.29 o
 -25   9   5      190.42      230.53     36.95 o
   7  17  21      190.44      221.64     40.72 o
   7  23   7      190.54      182.57     46.76 o
  30   0  14      190.56      213.95     88.44 o
  -3  21  21      190.99      355.24     59.05 o
 -22   4  29      191.12      222.47     48.60 o
   0  16  19      191.78      229.51     28.56 o
  31   3   2      192.07      236.80     45.56 o
 -11  19  18      192.07      151.66     51.06 o
  14   2  27      192.12       91.82     37.88 o
  -4   2  26      192.16      393.21     21.67 o
  15  17   1      192.32      208.50     36.00 o
  13  11   0      192.33      177.91     35.33 o
 -21  19   9      192.39      156.68     51.38 o
 -27   9  24      192.50      170.42     61.76 o
  20   2   3      192.53      240.79     35.43 o
  22  16   2      192.57      116.09     52.07 o
   8   4   7      192.58      231.88     61.50 o
  10   4  25      192.75      151.98     24.72 o
   5  21  13      192.90       79.29     50.39 o
   5  15  32      192.97      145.69     61.06 o
  15  21   1      192.98      145.60     58.69 o
  27   5   2      192.99      248.10     35.26 o
  12   6   5      193.25      339.11     34.27 o
 -21  17  17      193.32      208.31     50.50 o
  -5  19  17      193.37      187.43     37.55 o
 -16   2  33      193.37      161.80     38.40 o
   6   6  39      193.41      115.40     64.28 o
  16  18  18      193.42      160.54     68.19 o
 -31   7   6      193.47      234.19     55.59 o
   7   3  36      193.50      254.38     48.07 o
  -1  21   1      193.68       83.38     45.10 o
  19  19   3      193.71      146.02     61.98 o
 -22  10  26      193.71      239.27     48.82 o
 -32   8   6      193.72      173.16     61.70 o
  10  20   0      193.76      113.79     49.13 o
  14   4  29      193.83      174.15     42.36 o
  -3  11  15      193.97      202.07     20.82 o
   2   6  34      194.04      162.55     38.34 o
  19   9  26      194.04      184.17     48.91 o
   5  13  24      194.08      228.89     32.85 o
   0  20  14      194.13      132.95     43.12 o
 -23  15  17      194.17       56.41     68.12 o
 -18   6  19      194.20      204.94     27.49 o
 -27   7  22      194.25      107.23     48.15 o
   8   2  10      194.35      339.74     45.35 o
 -22   4  32      194.41      182.91     46.80 o
  15   3  34      194.54      191.86     63.51 o
 -18  18  20      194.58      160.76     51.59 o
  26  12   7      194.63      127.18     62.75 o
   0  20  20      194.78      180.61     65.57 o
  20  20   0      194.99      216.42     60.50 o
   7   3  32      195.12      255.05     33.70 o
  -3   1  38      195.15      286.22     43.32 o
  22  18   6      195.16      221.70     56.14 o
  -4  16  29      195.26      256.51     49.81 o
  13   3  35      195.26      171.06     58.00 o
  28  12  10      195.26      213.65     78.87 o
  21   1   6      195.38      165.09     26.50 o
  10   6  22      195.53      210.75     25.54 o
 -12  20  16      195.62      207.75     51.52 o
 -21  15  18      195.68      171.21     46.83 o
  -2   2  37      195.70      180.11     40.56 o
 -14  22   3      195.87      215.66     63.58 o
 -10  16   7      195.88      203.81     28.30 o
 -10  18  10      196.12      159.25     32.19 o
  -3  19   3      196.13      183.86     32.93 o
 -11  17  21      196.19      233.85     39.50 o
 -27   5   2      196.27      202.33     34.98 o
   2   8  37      196.33      190.47     49.99 o
   3   5  17      196.33      308.25     28.07 o
   2  14  16      196.42      255.79     24.42 o
 -12   8  15      196.68      183.33     25.69 o
   7  11  36      196.77      177.69     75.79 o
  30  10   9      196.78      252.56     76.55 o
 -23   5  22      196.81      212.84     32.73 o
  -2  12  30      196.89      159.90     35.94 o
  10   2   1      196.90      221.12     34.77 o
 -17   9  28      196.91      252.49     39.11 o
  18  20   2      197.03      212.56     57.03 o
 -17  19  15      197.03      224.25     49.83 o
  -8  18   2      197.22      171.00     33.48 o
  13  17  17      197.27      216.86     47.87 o
  -7  11  28      197.29      216.61     30.18 o
   8  18  12      197.50      215.64     38.52 o
 -18  14  28      197.61      215.89     49.50 o
  13   1  10      197.71      225.42     43.02 o
  15   1  28      197.80      247.21     36.41 o
  22  10   3      197.92      227.82     33.77 o
   9  19  19      197.94      280.74     48.57 o
  24   6  18      198.10      162.40     46.64 o
   7   9  30      198.16      214.77     40.43 o
  -7  21   2      198.18      286.25     42.30 o
 -14  20  10      198.25      212.57     59.66 o
 -22  14  23      198.57      143.18     49.97 o
  30   4  15      198.59      169.51     57.53 o
   8   6  39      198.65      284.06     55.28 o
   3  13  11      198.78      201.13     22.78 o
  18  14  22      198.79       96.62     58.04 o
 -33   5   5      198.88      198.26     57.01 o
  -1   3  36      199.23      209.42     37.09 o
  -7   1  30      199.37      175.13     27.25 o
  -8  14  34      199.37      163.76     48.33 o
 -28   4  24      199.71      201.76     47.72 o
 -34   6   7      199.72      220.99     63.44 o
 -26   4  16      199.79      207.11     35.55 o
   7  21  18      199.82      151.73     53.44 o
  17   7  33      199.96      121.74     97.19 o
  -4  18  22      200.01      256.67     42.71 o
 -12   6  35      200.05      231.10     39.74 o
  -2  18  21      200.17      207.13     39.23 o
  15  15  24      200.19      338.49     56.70 o
  12   6  17      200.45      283.93     29.77 o
  23   9  12      200.49      284.01     44.22 o
  -9  15   7      200.61      174.80     26.50 o
  -7  13  34      200.69      257.63     45.85 o
  22  14  15      200.85      115.97     50.95 o
  -5   3  40      200.86      203.65     44.17 o
  32   8   3      200.99      194.29     62.30 o
  31   3  10      201.01      172.81     54.34 o
  12  12  23      201.07      192.20     42.62 o
  16   4  35      201.13      210.46     65.70 o
  25   5   4      201.20      199.43     36.98 o
   9  13  28      201.30      237.92     56.95 o
  20  10   2      201.53      202.48     29.64 o
  -5   3  26      201.57      176.46     23.20 o
  -7  11  34      201.63      159.60     45.38 o
   8  18   8      201.66      225.35     36.49 o
   1   5  25      201.93      239.60     23.02 o
 -19   1  26      201.95      192.37     35.53 o
 -20  10   4      202.14      243.22     27.71 o
 -18   8  33      202.15      224.35     42.62 o
  19   9  19      202.30      169.44     37.10 o
  20   4  21      202.30      193.67     42.29 o
   9  15  21      202.31      223.20     44.87 o
  17  21   1      202.38      129.31     68.18 o
  30   6  15      202.61      206.26     60.14 o
 -29   5   4      202.74      234.54     44.52 o
  -2   8  36      202.83      239.68     46.98 o
 -15   9  31      202.86      215.28     38.92 o
  32   2   3      203.27      168.73     62.63 o
  17  15  13      203.40      179.69     37.69 o
  -6  20  23      203.53      274.57     62.21 o
   9  13  22      203.74      233.42     36.11 o
  30   2   0      203.77      233.58     44.43 o
  20   2  25      204.11      190.62     49.88 o
 -18   8   1      204.25      249.25     26.92 o
 -17   9  31      204.30      215.14     42.00 o
 -22   2   6      204.38      236.30     25.18 o
 -15   5  20      204.94      215.29     24.83 o
 -28   4  21      205.10      216.48     49.19 o
  31   5   4      205.28      261.75     59.41 o
 -27   1   4      205.36      197.70     39.02 o
 -13   9  26      205.45      194.58     29.43 o
  15   3   8      205.49      336.60     43.81 o
  13   1  34      205.57      119.79     80.04 o
  23  17   9      205.63      246.97     53.34 o
  -1  19  15      205.65      250.33     36.15 o
   6   2  18      205.68      289.37     27.17 o
  17  19   7      205.79      269.66     72.46 o
  18   2  31      205.87      183.99     81.00 o
  17   3   7      205.91      265.33     41.35 o
  -1  15  21      205.95      232.15     29.78 o
 -11  13  24      205.97      228.79     31.92 o
 -26  12  13      206.37      222.23     50.23 o
  -1   5  38      206.44      259.62     43.11 o
 -26   4  15      206.77      240.34     36.16 o
  14  22   4      207.09      212.71     56.69 o
 -13   1  26      207.09      168.54     25.00 o
  22   2  25      207.23      250.25     72.78 o
 -24  12  14      207.23      178.20     44.07 o
  20  14  16      207.24      193.97     46.83 o
 -15   5  34      207.26      242.57     39.60 o
 -25  17   7      207.28      195.14     58.90 o
   3   1  36      207.57      254.57     41.88 o
  28   0  14      207.60      254.68     79.99 o
   5  11  29      207.65      224.94     35.61 o
  20   4   3      207.65      288.71     41.11 o
  23   3  18      207.74      118.39     47.47 o
  18  18  10      207.82      165.74     46.12 o
  28   2   7      208.01      195.49     42.46 o
 -19  17  15      208.08      149.65     53.91 o
 -15  19  21      208.12      164.12     52.23 o
 -19  15  15      208.31      210.29     42.25 o
  -7  13  31      208.42      252.36     49.06 o
  32   4   1      208.47      270.69     56.06 o
  -1   1  32      209.04      199.30     27.91 o
  13  15   5      209.05      257.52     31.35 o
 -10  22   6      209.14      140.91     92.64 o
  -4  16  15      209.23      218.91     27.60 o
  19   3  10      209.57      183.36     32.23 o
  24   2   5      209.74      175.75     28.44 o
 -26   4  11      209.74      303.38     34.35 o
 -10  20   2      209.84      271.84     48.04 o
  22   4  19      210.03      162.23     32.73 o
 -11  17  24      210.03      319.87     50.35 o
 -25   9  11      210.64      187.53     34.90 o
 -20   8  27      210.69      189.37     42.69 o
 -21   7   9      210.88      172.04     25.95 o
  -2   2  27      211.01      236.50     22.95 o
  12   2  31      211.01      129.43     41.03 o
  -5   3  34      211.08      207.01     32.84 o
 -19   3  16      211.22      254.70     26.25 o
  -3   9  30      211.38      188.50     32.97 o
  -5   1  36      211.41      248.73     34.85 o
  25  13   4      211.50      305.60     51.45 o
 -17  19  11      211.52      158.91     49.96 o
   0  22   6      211.61      204.58     46.14 o
   1  15   7      211.73      241.72     23.92 o
  16   2  36      211.81      134.34     74.23 o
  -1   7  39      211.85      191.53     47.34 o
 -17  19  16      211.93      279.59     50.08 o
  14   8  27      211.97      248.38     40.69 o
 -17   9  10      212.02      234.74     25.70 o
 -13  17  21      212.54      243.79     45.60 o
   9   1  24      212.59      192.97     24.52 o
  28   6   5      212.59      168.48     42.83 o
  24   6  21      212.61      245.47     47.86 o
 -10  20   6      212.64      148.35     48.75 o
  16   4  24      212.65      217.13     34.97 o
   8   2  21      213.04      199.56     31.62 o
  -6  18  17      213.06      274.95     36.52 o
  16   0  30      213.29      265.14     57.78 o
  -2   2  30      213.42      264.60     27.25 o
  19  17  14      213.51      213.02     47.25 o
  -4   2  25      213.52      183.48     24.99 o
 -20   8  24      213.65      279.88     39.56 o
  17  17   7      213.66      227.51     42.57 o
  -9   5  24      213.73      278.18     22.40 o
 -20  12  24      213.75      217.23     42.90 o
  19  11  19      213.77      195.20     39.69 o
 -19   7  24      213.95      184.74     34.05 o
  16   6  27      214.03      185.19     38.10 o
  21   5  30      214.21      137.43     63.49 o
 -17   5  36      214.32      238.22     49.56 o
 -13   5   3      214.56      258.20     52.18 o
 -20  14   3      214.86      249.46     37.90 o
 -26   8  27      214.90      185.49     56.20 o
 -28   6   9      214.98      180.61     40.23 o
  29   5  18      215.05      150.46     56.75 o
  -6  18  22      215.52      209.35     44.09 o
 -15   5   2      215.96      272.25     29.63 o
 -16  18  19      216.01      266.65     47.04 o
  -4  18   3      216.20      267.47     32.66 o
 -17   3  32      216.33      162.86     39.37 o
 -17   1  30      216.39      241.58     36.75 o
 -17   5  28      216.40      199.82     31.51 o
  25   9  16      216.46      280.10     59.41 o
  15  13  18      216.52      239.24     33.50 o
  17   1  33      216.80      120.79     59.18 o
 -12   4  15      216.81      178.46     25.06 o
  15   7  24      217.00      217.71     33.46 o
   8   6  30      217.01      205.02     34.70 o
  12  14  20      217.27      259.92     36.26 o
  14  12  15      217.37      241.93     28.79 o
 -28   8  21      217.73      248.38     49.17 o
  -3   7  15      218.22      276.28     25.12 o
  24   6  13      218.26      150.95     40.64 o
 -14   4   1      218.37      355.48     34.38 o
 -26   2  17      218.43      170.55     36.38 o
 -33   1  17      218.74      135.73     57.96 o
  27   5  10      218.88      163.27     47.47 o
   3  21   1      218.95      121.39     49.87 o
 -11  19  11      218.95      174.66     37.76 o
  17   3   8      218.97      265.18     44.46 o
 -27   5  16      219.05      254.19     41.65 o
  33   5   8      219.06      171.45     75.78 o
  -4  20  24      219.24      321.11     58.62 o
 -26   8  22      219.36      201.72     46.50 o
  21  15   6      219.52      212.98     44.76 o
   3   7  17      219.74      260.19     27.12 o
   4  10  32      219.83      264.92     37.12 o
 -15   7  17      219.91      249.56     25.95 o
 -28   2   9      220.10      270.21     35.15 o
 -19   1  24      220.28      272.04     32.56 o
 -14   4  26      220.63      264.94     27.34 o
 -12   4   9      220.76      325.90     57.55 o
   5  19  13      221.05      290.31     39.33 o
   7  17  23      221.09      214.65     48.91 o
  -3  11  21      221.27      299.81     22.25 o
 -25   1  16      221.46      228.22     37.16 o
 -30   2   7      221.53      159.78     48.66 o
  15   5  34      221.95      206.92     64.98 o
  -4   4  32      221.96      243.07     28.46 o
  20  18  12      221.96      180.39     48.21 o
  25   5  24      222.00      303.27     60.09 o
  27   5  22      222.12      247.41     71.48 o
  -5  17  20      222.29      270.63     31.62 o
  -5  17  11      222.43      233.16     32.32 o
   3   3  22      222.59      217.44     23.47 o
   6  10  21      222.79      178.59     25.36 o
   1  21  16      222.87      235.68     48.96 o
   6  22   1      222.95      207.67     47.76 o
   1  13  25      223.25      206.72     30.64 o
  -3  13  30      223.30      286.44     39.05 o
  20   2  13      223.37      225.77     24.89 o
   7  21  11      223.39      163.01     46.26 o
  23   1   6      223.74      228.18     25.92 o
 -12   4  37      223.91      212.15     43.41 o
   5  15  29      223.98      278.47     51.60 o
 -16  18  12      224.21      205.33     45.91 o
  -7   9  34      224.66      257.61     41.19 o
  10  16  11      224.71      252.98     29.31 o
  27  11   8      224.82      210.81     60.56 o
  -9  17   5      224.91      218.65     32.18 o
  10  18  25      224.96      230.46     63.48 o
   5   1  12      225.04      214.28     34.25 o
 -18  16  25      225.08      137.36     58.11 o
  -5   5  29      225.22      244.75     26.32 o
  13   9  23      225.26      259.98     34.44 o
  22  16  15      225.57      167.66     48.76 o
 -23   1  26      225.69      194.06     42.70 o
  -1   1  26      225.79      256.76     22.37 o
 -30   6  21      225.82      286.64     47.82 o
  20  14  22      225.92      208.59     56.82 o
  28   2  17      226.22      245.29     53.17 o
  -1  13   7      226.51      216.80     27.19 o
 -12   4  29      226.56      160.15     28.91 o
 -21   7  18      226.63      207.05     32.60 o
  13  17  23      226.71      175.91     60.90 o
  14  12  26      226.78      230.88     47.15 o
   0  12  10      227.08      223.42     23.06 o
 -23   1  18      227.09      212.83     26.79 o
  29   5  17      227.36      268.83     58.60 o
  25  15   1      227.42      245.41     55.68 o
  -9   7  10      227.69      292.74     29.46 o
  14  20  16      227.75      219.09     54.00 o
   2   2  13      227.94      205.43     32.64 o
 -31   1  16      228.02      122.61     57.25 o
 -12  20   2      228.12      270.56     50.58 o
  17  21   5      228.13      205.47     53.34 o
 -19  17  21      228.21      223.44     51.79 o
 -13   9   6      228.35      311.50     29.69 o
 -16   8  25      228.58      327.60     34.31 o
 -19   5   6      228.85      278.55     29.07 o
   8  20  19      228.86      331.03     53.47 o
  21   9  11      229.00      258.72     34.30 o
 -20   8  21      229.04      246.97     29.52 o
  13  19  12      229.17      175.88     45.57 o
 -14  10  26      229.36      273.85     33.47 o
 -33   1   8      229.38      323.09     60.26 o
 -22   6  33      229.50      234.66     50.48 o
  14   4  27      229.56      151.94     37.59 o
  24   0  12      229.69      238.30     42.07 o
   9  19  10      229.94      241.02     40.22 o
 -23   5   2      229.97      162.93     33.59 o
  10  16  10      230.02      229.20     29.61 o
  13  15   6      230.04      203.52     32.13 o
  -3  19  24      230.07      294.89     54.72 o
 -21  19   3      230.07      143.62     62.40 o
 -11   3  24      230.10      169.35     24.48 o
 -30   6  11      230.12      275.67     42.18 o
  14   2   7      230.52      198.24     44.67 o
  -3  17   9      230.74      216.48     30.39 o
  25   9  22      230.77      193.83     70.73 o
   8   4  10      230.80      292.03     47.32 o
   7  21   3      230.89      268.38     44.16 o
 -10   4  39      230.92      265.03     48.97 o
   4   2  19      231.23      226.87     23.86 o
  25   3  21      231.23      162.83     63.61 o
 -16  18  11      231.93      225.51     44.53 o
  20   2  15      231.97      217.21     25.86 o
  16  20   4      232.09      265.07     60.33 o
 -17  13  25      232.09      233.71     42.55 o
 -24   2  13      232.27      208.19     32.04 o
  31   3  14      232.29      232.17     61.27 o
  22   8  15      232.48      234.24     38.82 o
  25   7  16      232.53      236.56     52.75 o
 -17  13  31      232.55      225.14     55.30 o
 -25   3  26      232.58      312.70     51.59 o
   3   9  37      232.78      260.07     51.51 o
 -15  15  20      232.86      210.59     35.67 o
  31   3   9      233.14      277.76     53.60 o
  27   9   1      233.21      308.47     50.73 o
 -20  16  15      233.31      218.42     49.09 o
  -3   5  40      233.34      251.28     43.39 o
 -17   9  19      233.34      329.56     27.03 o
   4   6  23      233.35      226.25     27.69 o
 -27   1  13      233.46      305.19     34.32 o
  -6  14   2      233.56      229.76     29.08 o
 -21  19   5      234.15      158.72     59.16 o
  28   0  22      234.23      296.60     82.71 o
  16  10  24      234.79      263.77     40.19 o
 -10   4  19      234.85      230.31     27.18 o
  -2  10  18      234.87      296.14     20.62 o
  19   9  28      234.91      250.47     60.73 o
  14  20  15      235.05      173.35     52.13 o
 -28  12  16      235.07      210.44     50.78 o
 -24  12   8      235.16      180.26     40.64 o
 -10  20  16      235.43      189.88     45.64 o
   6   8  33      235.49      157.00     50.03 o
   4   2  39      235.58      148.63     59.41 o
 -18  16   1      235.64      272.21     36.54 o
 -28   8  19      235.67      249.46     47.97 o
  -2  14  32      235.82      221.65     48.38 o
  -9  17  19      236.03      161.03     33.69 o
  32   4   6      236.19      275.11     56.19 o
 -29   5   1      236.45      310.05     41.96 o
 -23  11  20      236.46      359.53     38.82 o
   8   6  31      236.48      167.02     35.62 o
  20   6  31      236.48      124.71     83.65 o
 -12  20   8      236.56      197.49     45.08 o
  26  12  16      236.80      246.14     59.39 o
   4   4  23      236.85      200.37     23.95 o
  16  20   8      237.46      261.84     51.05 o
 -31   5  18      237.65      280.37     47.54 o
 -30  12   6      237.67      257.83     63.66 o
 -15  15  26      237.84      170.04     49.72 o
  30   2  14      238.03      319.04     56.72 o
  24  10  19      238.11      303.21     50.76 o
 -26  12  16      238.45      204.33     47.08 o
 -18  20  12      238.81      323.59     55.44 o
 -17   7  19      238.92      338.38     25.48 o
 -22   8  17      238.92      223.08     31.15 o
 -25   1  20      239.04      219.62     33.95 o
   4  10  29      239.21      291.84     34.34 o
  10   2  33      239.26      147.81     48.95 o
  16  12  30      239.50      304.21     56.50 o
  16  16  18      239.90      255.25     41.20 o
 -20   6   4      239.91      412.66     27.32 o
  -5  21   9      239.96      218.55     58.19 o
  10  18  22      240.24      261.79     65.04 o
  25   3  16      240.27      168.15     38.25 o
 -19   3  36      240.37      231.72     46.33 o
  17   5  33      240.58      329.85     63.95 o
  21   7   0      240.77      249.53     36.24 o
 -33   3  10      240.84      212.45     62.19 o
   0  20   6      240.85      242.23     36.41 o
   6   6  38      240.94      147.10     56.06 o
  20   8  29      241.00      208.20     57.98 o
  28   4  22      241.07      292.11     65.82 o
  19   7   8      241.09      175.47     26.83 o
 -15   9  23      241.18      269.22     28.21 o
 -20  16  16      241.20      248.73     47.66 o
 -14   8  23      241.29      280.46     26.14 o
 -14  10  23      241.29      227.74     29.88 o
 -30   8  17      241.34      287.03     56.31 o
 -11  21  12      241.44      289.69     48.18 o
  -6   6  34      241.57      347.06     32.93 o
  -4  18  14      241.60      213.18     36.22 o
 -16   4  19      241.63      294.93     23.26 o
 -16  20  10      241.83      156.68     57.38 o
 -12  18  22      241.91      209.54     49.93 o
 -17   7  16      242.28      247.30     29.58 o
  -6  22   5      242.52      177.79     58.58 o
  14  10   3      242.55      341.22     35.10 o
 -19   1   6      242.56      234.74     27.78 o
  31   1   9      242.73      193.40     48.89 o
 -26   4   9      242.78      228.88     34.56 o
 -34   4   1      243.17      268.46     62.04 o
 -15  13  17      243.24      283.53     29.33 o
 -16   0  28      243.35      291.10     44.11 o
 -19  17  18      243.50      223.40     45.33 o
 -28   8  13      243.52      114.09     48.69 o
  16   4  23      243.65      286.04     34.42 o
  -2   0  12      243.78     1149.85     88.56 o
  -3  17   3      244.04      242.50     27.72 o
  -3  21  13      244.05      223.89     50.18 o
 -21  17   5      244.62      317.19     51.88 o
   7  23  10      244.75      209.94     53.88 o
 -11   9  36      244.78      150.61     46.19 o
 -11   1  16      244.88      242.88     21.78 o
   2  20  23      244.94      134.10     63.92 o
   7   1  15      245.19      706.76     42.68 o
   0   8  37      245.25      188.93     46.03 o
  21   3  16      245.40      226.70     32.98 o
   8   8  33      245.44      226.82     47.93 o
   1  17  25      245.80      154.25     45.98 o
  14   6   3      245.95      227.42     32.52 o
  -4   0  38      246.10      172.86     62.55 o
  18   4  33      246.13      205.31     71.54 o
  32   4  13      246.66      125.12     91.06 o
 -15   1  34      246.67      300.61     40.67 o
  -9  17  21      246.68      222.47     34.51 o
 -28   6  15      247.05      271.85     42.66 o
 -14   2   9      247.15      266.93     30.13 o
  18  14  19      247.17      268.57     43.43 o
 -22  16  16      247.30      170.19     52.22 o
  26   2  16      247.46      305.88     45.74 o
  -9  19  11      247.56      299.98     39.61 o
 -28   2  23      247.61      257.35     48.50 o
 -18   2  21      247.76      238.13     25.03 o
  18  16  16      248.02      183.94     47.23 o
  -9  13  16      248.13      256.96     23.49 o
 -30   8  15      248.19      352.88     48.56 o
 -10   4  41      248.24      315.02     54.17 o
  13  21  12      248.60      311.41     50.65 o
  22   2   3      248.61      290.01     28.21 o
  30  12   2      248.75      226.68     93.59 o
  -7  11  11      248.78      261.89     20.62 o
  13  17  12      249.24      201.96     37.80 o
 -13  17  26      249.31      246.06     57.43 o
 -21  13  21      249.32      245.89     41.72 o
 -27   9  10      249.71      250.88     42.84 o
 -13   7   6      249.72      255.04     30.24 o
   3   1  28      249.83      274.89     27.77 o
 -25  15   5      249.88      224.41     51.21 o
  26   2   7      249.94      218.30     34.33 o
   1  11  25      250.05      259.81     26.88 o
  10   2   7      250.12      257.37     43.84 o
   2  14   5      250.13      269.66     23.26 o
  30   4  17      250.23      232.47     70.18 o
  25   5  10      250.37      216.86     38.80 o
  -5  19  21      250.67      215.11     49.00 o
  -7   9  31      250.69      261.89     34.80 o
  20   0  28      250.77      268.05     66.39 o
 -18   2  35      250.90      236.23     44.59 o
  18  20   0      251.13      249.16     54.86 o
  12  18  20      251.30      210.49     46.65 o
  18   2  29      251.45      307.21     46.23 o
 -19  15   4      251.75      245.81     38.05 o
  10  20  12      251.76      250.88     46.52 o
  11  17  20      251.93      230.39     43.99 o
  -7  13  25      251.94      235.87     34.96 o
   9  17  21      251.96      301.97     45.75 o
  12  14  22      252.20      279.69     47.42 o
   5   9  35      252.25      268.53     49.13 o
  -8  20  14      252.26      240.79     49.98 o
  -2   4  39      252.36      359.24     44.70 o
 -26  14   7      252.36      212.62     52.03 o
 -17   1   8      252.46      298.89     28.19 o
  -3   3  16      252.69      366.16     52.30 o
   6   4  21      252.76      220.08     22.37 o
 -16   2  23      252.81      255.00     24.25 o
 -23  17   1      252.89      229.23     45.77 o
  -3  19  25      253.09      287.98     62.87 o
 -11   5  33      253.14      291.24     31.72 o
  24   2   7      253.22      235.91     29.18 o
 -20   8  30      253.50      275.38     48.26 o
 -12   8  18      253.59      241.07     27.32 o
 -13  19  21      253.67      238.10     54.70 o
  21   7   5      254.13      324.52     29.09 o
  24  14   1      254.57      224.05     55.11 o
 -12   2   7      255.49      308.33     39.46 o
  11  17  26      255.53      240.29     59.24 o
  22   8   9      255.61      238.43     32.50 o
   2  18   8      255.73      236.87     31.99 o
 -20   2  21      255.97      270.36     28.39 o
  16   6  33      256.34      228.77     66.82 o
 -17   1  28      256.78      241.52     33.77 o
  27   5   8      256.87      202.40     44.44 o
  -2   4  21      256.91      238.76     20.43 o
   5  15   6      257.04      295.49     24.50 o
   3   7  40      257.20      267.57     57.51 o
  13  15   3      257.24      273.53     28.48 o
  16   4   7      257.72      329.10     47.91 o
   6  10  33      257.75      271.75     42.18 o
  18  18   0      258.11      293.49     42.88 o
  10   4  39      258.60      127.33     63.85 o
 -21  13   9      258.64      306.24     41.53 o
 -17   7  36      258.79      322.80     56.15 o
  -2  16  26      258.86      282.58     53.72 o
   2   8  34      258.89      295.93     42.68 o
   2  12   8      259.05      229.67     24.98 o
  23   1  22      259.12      136.29     52.80 o
  -6  20  11      259.15      248.04     45.64 o
  21   9  17      259.19      271.75     39.88 o
  -4   6  15      259.34      276.50     29.05 o
 -11  19  17      259.34      238.84     47.32 o
  19  19   9      259.36      236.39     47.28 o
 -24   4  25      259.51      248.70     46.79 o
  24   2   9      259.87      299.60     32.80 o
 -29   1  15      259.90      249.57     39.71 o
  -3  23   6      259.94      270.92     45.18 o
  -9  21   3      260.19      237.16     56.54 o
   6   6  35      260.28      218.40     40.33 o
 -28   4  10      260.31      252.47     37.31 o
  -5   5  30      260.45      299.87     27.37 o
  30   6   8      260.61      231.26     60.64 o
 -18   4  29      260.72      200.08     32.47 o
  -8  18  24      260.78      296.08     59.76 o
 -32   8  14      260.88      226.44     47.56 o
 -24  16   2      260.90      306.36     52.63 o
  -1  19  23      260.92      249.14     63.85 o
  19   7  22      260.94      223.55     41.16 o
 -32   2   1      261.03      320.64     58.15 o
 -19   1   8      261.26      272.21     28.05 o
 -16   8  19      261.39      266.65     24.60 o
   6   6  27      261.47      245.56     25.82 o
 -30  12  10      261.79      315.09     54.27 o
   9  23   4      261.92      208.58     61.29 o
   1  15  31      262.13      218.96     52.30 o
 -25  15   8      262.13       99.75     62.24 o
  32   2  13      262.15      259.82     63.38 o
  -9   3  38      262.45      205.32     51.44 o
   9  13  13      263.18      261.94     27.04 o
  19  17   7      263.47      276.07     47.60 o
  -7   3  36      263.51      247.82     34.67 o
 -11  23   4      263.57      275.26     75.52 o
 -27   9  25      263.73      263.57     57.19 o
  18  16  19      263.95      227.27     45.05 o
 -14   0  26      263.98      315.57     34.38 o
 -21   1  20      264.08      227.59     26.54 o
 -27   7  24      264.48      259.01     49.34 o
  11  15  26      264.53      280.70     51.72 o
 -28   2   7      264.69      285.44     46.19 o
 -13  15  21      264.81      272.41     38.28 o
  26   2   5      265.49      228.38     35.37 o
  24  16   8      265.57      401.96     54.79 o
   4   8  29      265.65      229.93     29.72 o
   0  12  19      265.66      237.82     21.47 o
  -6  20  10      265.94      299.17     43.29 o
 -26  12  10      265.95      302.05     48.18 o
   4   6  35      266.05      309.04     39.23 o
  17   1  18      266.05      250.85     33.74 o
  10  14  28      266.07      271.65     58.02 o
 -14  20   4      266.36      328.16     50.41 o
  19  13  13      266.48      265.55     43.53 o
 -15   3  17      266.50      420.58     24.08 o
  29   5   2      266.52      301.57     40.66 o
 -10  16  10      266.61      267.99     31.95 o
 -13   9   9      266.78      311.34     30.19 o
   4  22  17      266.85      293.29     57.23 o
   3  21  15      266.87      204.09     60.16 o
 -21   3  12      266.91      257.27     24.36 o
  17   3  33      266.96       89.31     75.67 o
   5   1  24      267.21      224.86     25.37 o
  -4  12   3      267.31      334.22     26.02 o
  -1  11  13      267.32      340.56     21.67 o
  21   1  24      267.66      250.09     44.58 o
  22   8   3      267.67      211.01     32.78 o
  14  20   4      267.70      292.09     50.16 o
  10  20   2      267.73      312.21     49.89 o
 -31   7  18      267.84      249.09     52.43 o
 -23   5  29      268.08      265.27     50.01 o
 -24   2  27      268.23      201.73     45.53 o
 -15  11  34      268.40      275.72     48.28 o
 -13  17  17      268.41      227.72     42.99 o
   6  16  24      268.78      309.25     49.24 o
 -26   8  25      268.79      322.31     56.48 o
 -10   4  36      269.03      238.09     36.53 o
  14  18  15      269.20      259.54     42.24 o
   2  10  29      269.22      259.54     29.52 o
   2  20  12      269.24      271.22     38.73 o
 -31  11   6      269.31      253.06     61.13 o
  17  15   7      269.46      331.61     38.56 o
  27   1  12      269.60      238.89     41.49 o
   5  17  29      269.98      254.07     60.21 o
  -6   8  35      269.99      184.15     42.14 o
  -3   1  14      270.04      287.15     30.22 o
  10  16  24      270.10      226.79     63.01 o
  -8   8  22      270.29      293.83     22.52 o
  -1   9  39      270.31      288.59     49.86 o
  -5   1  30      270.46      302.25     27.68 o
   1  17  13      270.50      236.44     32.60 o
 -13  17  27      270.64      382.08     55.81 o
  19   3  28      271.40      208.73     56.52 o
  -3  15  30      271.41      257.64     51.47 o
 -15  19   1      271.53      196.09     47.66 o
 -18  18  10      271.61      204.37     50.65 o
 -23   1  28      271.63      330.94     45.91 o
  20  10  11      271.70      227.84     33.41 o
  -7   3  22      272.03      245.17     23.99 o
  -7  21   9      272.09      318.39     45.85 o
 -25   1  18      272.29      279.54     35.30 o
  14  12  27      272.39      254.65     49.53 o
 -27  11  19      272.46      273.00     50.27 o
 -34   0   8      272.71      322.84     91.13 o
 -31   3   9      272.82      247.72     49.96 o
   4  18  16      272.98      224.34     40.85 o
   9   5   2      272.98      502.04     82.41 o
 -15   1  32      273.06      231.21     35.43 o
   3  15  26      273.50      252.71     40.93 o
  13   3  23      273.64      261.00     27.62 o
 -30  10  15      273.76      231.51     52.14 o
   9  19  11      274.00      293.95     42.63 o
  26   8  10      274.01      248.09     49.26 o
 -31   3  22      274.05      246.90     54.40 o
   5   1   3      274.12      494.86     37.85 o
 -24   4  17      274.35      308.94     31.88 o
  24   6  25      274.40      183.71     64.88 o
 -13  19  13      274.47      270.98     48.06 o
  18   6  13      275.00      247.00     32.55 o
   8  18   4      275.01      322.27     37.37 o
 -18   6  25      275.36      262.71     30.43 o
  14   4  32      275.40      228.32     52.27 o
 -17  19   7      275.41      187.90     54.11 o
  29  11  11      275.83      267.03     73.95 o
 -29   7  12      276.34      268.96     47.90 o
   9  11  22      276.38      312.17     35.55 o
  18  18   5      276.39      264.47     50.51 o
  -8   6   5      276.56      386.37     48.95 o
  -4   6   1      276.58      675.02     36.82 o
 -12   4  13      276.74      365.99     24.93 o
  -3   3  21      276.79      381.88     22.42 o
  17   9  27      276.92      296.83     54.86 o
   2   8  31      277.01      227.41     33.50 o
   6  12  33      277.05      262.32     50.66 o
  17  15   3      277.18      315.18     34.97 o
   0  24   1      277.37      248.02     54.81 o
  16   6  31      277.41      256.87     53.95 o
 -28   0   4      277.49      372.49     62.93 o
  30   6   7      277.55      222.73     64.07 o
  18  14  18      277.63      234.19     39.78 o
 -17  15  19      277.68      278.28     37.16 o
   3  23   0      277.95      352.62     55.47 o
 -15  11  20      278.03      328.47     26.92 o
  -9  23   4      278.25      248.72     65.66 o
   0  18  28      278.49      305.57     64.78 o
  12  20   5      278.54      303.08     44.61 o
  -1   1  28      278.57      352.11     22.20 o
  14   6  29      279.15      181.24     42.44 o
   9  13  19      279.33      285.37     28.41 o
  15   3  32      279.60      198.56     54.32 o
   4   2  23      279.61      251.18     24.97 o
  27   7  20      279.63      302.37     54.36 o
 -10  14   4      279.93      266.97     25.24 o
  -9  19  15      280.01      277.92     42.27 o
  11  13  17      280.26      366.87     30.33 o
  11  11  32      280.29      280.19     48.04 o
  32   4   0      280.47      288.16     57.55 o
  21  19   3      280.57      196.09     59.01 o
   3  11  31      280.58      234.00     35.40 o
   3  19  23      280.66      318.07     60.95 o
  19   9  14      280.76      213.65     30.65 o
  11  21   5      280.87      316.08     46.77 o
  12   4   9      281.17      361.55     34.93 o
   8  10  13      281.21      304.64     27.63 o
  -6  20   5      281.26      313.45     36.81 o
  17  11  27      281.43      222.81     50.81 o
  -5  13  35      281.58      259.87     45.98 o
  10  22  11      282.19      234.55     56.99 o
 -20  12   3      282.54      279.07     30.47 o
 -13   1   6      282.60      279.09     50.19 o
  -5  17  13      282.61      337.98     35.27 o
  13   5  36      282.80      247.82     58.01 o
   3  17   3      283.13      337.30     28.79 o
 -27   1  20      283.49      243.32     39.09 o
 -23   1  30      283.66      286.18     46.42 o
   0  22  16      283.70      294.74     52.59 o
 -28   6  25      283.72      283.37     46.70 o
  32   4  11      283.79      238.77     62.69 o
   7  13  33      283.86      227.93     60.60 o
 -29   9  15      283.86      316.06     49.80 o
  -9   3  32      283.87      324.68     31.53 o
  26   4  10      284.03      289.52     38.77 o
 -24   2  29      284.06      273.10     48.49 o
 -19   9   7      284.11      286.78     26.17 o
  18   8  19      284.32      300.10     37.51 o
  19   7  20      284.41      233.06     38.10 o
   9   1  30      284.73      384.47     34.23 o
  11  17  21      284.91      270.69     44.44 o
   8   4  31      284.92      237.11     32.45 o
 -10  16  27      285.27      319.28     42.28 o
  -7  19   7      285.29      207.47     36.34 o
  23  11  23      285.32      225.88     68.35 o
  -5  17  29      285.50      369.85     49.62 o
  -3  19   1      285.74      263.85     34.19 o
 -30   6  18      285.86      308.03     47.10 o
  28   4  11      286.15      408.43     59.50 o
 -14  12  32      286.26      247.74     49.91 o
  -9   1  20      286.62      240.08     21.41 o
  10  12  31      286.74      285.52     52.48 o
  11  19  21      287.45      215.47     52.76 o
 -12   6  33      287.70      280.03     34.55 o
 -19  11  27      287.85      290.81     42.49 o
 -15   3  30      288.07      303.43     31.08 o
 -27  11   4      288.11      359.52     47.02 o
 -21   5  32      288.19      255.91     50.03 o
   1   1  16      288.52      329.05     51.62 o
  17   1   7      288.53      347.52     32.94 o
  -5  13  29      288.69      256.16     40.14 o
  16   2  15      288.80      248.86     34.46 o
  18  16  13      288.82      256.91     46.70 o
 -14   8  11      289.25      327.03     27.49 o
   8  18   6      289.51      319.62     34.12 o
  19   9   8      289.53      280.17     32.73 o
  26  12  10      289.60      251.74     63.62 o
 -13   5  36      289.74      211.46     58.49 o
  -1  21   9      289.81      226.44     43.45 o
  13  19  15      289.88      196.30     46.48 o
 -10   8   7      289.90      351.87     28.03 o
 -30   2  24      289.95      218.65     51.89 o
  22  18   9      289.96      299.50     59.41 o
 -14  18  16      290.07      232.38     48.52 o
 -15   3  34      290.11      304.84     38.51 o
  -7  19  20      290.65      220.04     39.57 o
  18   2  27      290.67      216.51     37.54 o
  13   9  32      290.76      280.09     52.37 o
 -16   4   5      290.81      332.56     31.85 o
  -7   7  22      290.87      320.35     25.06 o
   9  15  16      290.91      184.42     30.80 o
 -21   5  24      291.03      272.85     34.55 o
  -3   7  30      291.17      289.66     28.22 o
 -23   7  29      291.41      333.23     48.26 o
  -5   3  18      291.48      305.92     22.90 o
 -23  13   8      291.80      346.50     45.03 o
  -4  22  15      291.97      297.90     63.79 o
  -2   8  18      292.24      352.07     24.45 o
   6   4   9      292.29      327.99     51.43 o
   8   8  30      292.35      266.65     37.18 o
 -20  16  12      292.45      370.74     47.02 o
  17  19   5      292.56      267.12     45.11 o
 -13  13  12      292.82      276.11     25.38 o
  19   3  18      292.99      284.38     32.83 o
  11  17   8      293.05      320.80     35.83 o
   1  21   5      293.12      371.92     45.10 o
  -6  16  20      293.20      280.53     30.86 o
  12  20  14      293.85      290.18     51.43 o
   0  18  13      294.01      332.64     37.34 o
  18  18  16      294.07      249.92     49.70 o
 -21   1  24      294.46      266.64     34.32 o
   4   2  11      294.55      283.97     38.75 o
   7  15  21      294.63      345.48     40.08 o
 -19  13  10      294.71      284.82     37.32 o
   5  17   6      295.31      358.73     27.06 o
  24   8  18      295.55      276.85     47.94 o
   2   6  40      295.81      229.30     56.73 o
  15  17  18      295.81      236.53     51.19 o
  13   5   0      296.13      342.30     65.56 o
 -21  15  21      296.60      285.37     53.95 o
  21  17  11      296.85      386.16     54.49 o
  32   8   1      297.06      266.48     66.39 o
  13   3  18      297.55      303.02     27.79 o
  19  15  15      297.58      311.36     43.70 o
  -7  21  14      297.89      300.73     52.10 o
 -16   4  33      298.03      194.60     37.44 o
  21   9  20      298.30      297.82     45.24 o
  -6  20   2      298.41      303.27     37.78 o
   2  14  11      298.50      282.93     22.96 o
  -3  19  19      298.54      273.04     43.35 o
 -20  18  14      298.70      301.36     51.23 o
   0   2  31      298.72      379.27     27.28 o
  31   9   0      298.77      167.46     65.60 o
  -3   9  38      298.87      343.19     48.21 o
 -14  10  35      298.92      194.32     48.72 o
   7   7  21      298.93      385.79     28.40 o
 -33   3  12      299.22      278.61     63.65 o
 -19  17  19      299.37      238.13     53.36 o
 -17  19   4      299.40      246.75     51.57 o
  17   5   7      299.80      402.79     31.66 o
 -15  11  31      299.81      329.12     47.75 o
 -29   1   8      299.92      320.23     45.16 o
 -25   5  25      299.93      242.06     43.75 o
  -7   1  38      300.37      284.97     51.37 o
 -27  15   9      300.56      204.54     60.99 o
  27  15   1      300.71      298.81     56.68 o
 -14   0  32      300.73      335.26     54.64 o
 -26   6  27      300.77      262.54     48.79 o
 -10  18  20      300.94      301.99     40.32 o
 -20   2  17      300.95      237.09     23.56 o
  12   4  37      301.03      254.76     59.36 o
  21  13  23      301.38      208.01     59.58 o
 -21   1  26      301.41      318.81     39.09 o
 -21  17  19      301.50      242.41     55.93 o
  29   9   0      301.56      368.69     52.68 o
   7   3  33      301.59      289.27     37.15 o
  26  14   6      301.87      322.79     57.43 o
 -16  16   5      301.96      341.58     34.15 o
 -17   9  25      302.37      403.33     34.54 o
   3  21   3      302.63      355.66     42.54 o
  18   6   5      303.02      394.11     35.51 o
  20   4  23      303.04      321.86     53.34 o
  16   8  19      303.25      263.69     37.06 o
 -11  21   3      303.27      322.76     60.12 o
   5   3  26      303.42      302.11     25.36 o
  -1   1  12      303.47      305.26     45.53 o
 -31   5   9      303.47      245.08     53.19 o
   7  19  13      303.64      377.43     42.69 o
 -16  10   2      303.74      321.39     29.29 o
 -11   7  27      304.04      381.45     28.39 o
 -20   6  15      304.05      309.13     26.83 o
 -24   2   8      304.11      299.85     26.60 o
 -12  20   9      304.18      327.46     45.38 o
  19  15   7      304.59      342.07     42.99 o
 -23   9  17      304.70      248.71     31.88 o
 -13   1  18      304.77      293.93     22.21 o
 -12  16  16      304.86      296.97     32.26 o
 -18  18  14      304.91      245.08     49.41 o
   0  14  16      305.18      330.84     25.19 o
 -17  15  11      305.20      355.09     39.20 o
  17   7  28      305.23      237.73     53.40 o
 -16   2   7      305.26      229.32     31.27 o
   6   8  15      305.69      275.16     27.90 o
 -29   5  12      305.69      325.37     43.09 o
 -20  10  15      305.70      291.42     29.53 o
 -11  11  15      306.06      349.00     23.76 o
  31   1   2      306.23      266.06     57.38 o
   1  17  21      306.31      316.53     34.41 o
  -7  19  22      306.39      248.07     52.73 o
  15  17  21      306.40      265.49     57.50 o
  25  13   1      306.50      306.13     51.23 o
   1  19  25      306.59      313.70     68.65 o
 -12  22   3      306.61      496.26     62.85 o
  -6  12  34      306.67      330.26     43.82 o
   0  16   7      306.79      324.18     24.78 o
 -30   4  21      306.85      333.54     51.01 o
   2  20  20      307.13      377.52     50.63 o
  20   2  27      307.24      293.90     57.99 o
  -3  19   7      307.32      307.65     33.93 o
  -5  19   7      307.34      363.41     33.95 o
  24   2  23      307.42      318.59     64.14 o
 -25   5  10      307.47      287.58     34.42 o
   0  14   7      307.50      366.64     24.93 o
  22   6  23      307.57      263.39     53.12 o
   8  14  13      307.66      289.18     26.07 o
  19   5  22      307.86      286.43     46.96 o
 -32   6   9      308.08      367.85     57.26 o
  14  12  20      308.09      349.29     33.98 o
  27   9   8      308.13      303.07     47.28 o
 -12  10  12      308.21      323.23     29.20 o
 -32   6   5      308.49      372.30     56.85 o
  11   9  34      309.00      215.75     78.72 o
  -3  21   6      309.01      295.70     38.18 o
  16   8  24      309.33      372.24     37.52 o
  24  14   7      309.35      351.63     50.05 o
  22   2   0      309.37      327.58     27.79 o
   0  14  28      309.40      297.29     37.46 o
  13  19  20      309.40      348.68     51.09 o
 -22  10  17      309.40      329.87     32.60 o
  -6   4  40      309.41      294.02     41.96 o
 -22   8   3      309.52      298.29     27.90 o
  20  18   8      309.75      225.22     51.44 o
 -18  14  10      309.76      334.39     36.13 o
 -11  13  33      309.88      357.44     50.71 o
   2  16  31      310.15      371.77     63.81 o
  23   3  20      310.18      331.59     47.72 o
  -7  19   2      310.29      309.52     37.04 o
 -32   6  14      310.29      274.86     49.66 o
   4  22  12      310.55      303.20     53.96 o
   1  19  15      310.93      232.35     44.86 o
 -21  19  11      310.94      325.45     57.09 o
   7  17  27      311.03      367.51     64.02 o
 -17  15  16      311.14      365.04     35.55 o
 -19  15  10      311.17      290.01     39.30 o
 -17  17   2      311.22      318.08     39.00 o
  16   0  36      311.30      376.44    100.86 o
  21  11  14      311.37      301.77     39.72 o
  30   2  13      311.39      259.43     51.93 o
  17  13  10      311.47      325.92     32.61 o
   9   3  26      311.60      309.15     26.75 o
  16   2  30      311.86      312.85     46.46 o
   0   2  10      311.91      550.34     37.44 o
  25   5   1      311.93      343.94     34.53 o
  12  20  18      312.19      313.74     55.29 o
   8  18  26      312.37      396.77     68.27 o
 -13  19   6      312.60      254.52     48.83 o
 -20  16   1      312.70      325.16     39.10 o
  17  13   7      312.80      277.95     34.79 o
  23   7   6      312.94      299.94     34.14 o
  25   1  20      313.17      379.18     44.81 o
  10  22   8      313.22      373.21     52.92 o
  26  14  10      313.22      264.39     69.33 o
 -20  12   4      313.40      270.98     30.37 o
  11  13  32      313.76      369.94     62.64 o
 -20   2  19      313.88      262.21     25.79 o
   1  17  16      313.99      363.55     33.06 o
 -29   1  21      314.05      327.70     45.97 o
 -21  17   7      314.37      323.98     52.19 o
   6  22  10      314.48      380.19     53.16 o
 -21   1  12      314.76      311.55     27.38 o
  10   2  15      314.83      364.26     34.56 o
 -31   9  15      314.87      284.58     53.63 o
  20   2   2      315.07      460.40     33.63 o
  19  19  11      315.22      401.87     48.38 o
 -12  12  35      315.23      211.15     47.03 o
 -18   0  22      315.35      433.74     39.55 o
  -1  21   4      315.44      372.96     39.90 o
  -4   6  39      315.49      259.23     42.92 o
  -8   4  39      315.58      306.49     41.26 o
   4  14  20      315.63      315.72     30.80 o
   1   3  28      315.77      340.99     25.07 o
  17  13  22      315.77      272.25     51.67 o
  10  16   2      315.86      303.11     31.15 o
   4   4  33      315.92      338.67     37.03 o
   2  12  28      315.95      272.05     32.09 o
  31   3   0      316.04      306.90     67.48 o
  -1   5  36      316.08      355.21     40.13 o
 -24   4  23      316.14      339.58     33.24 o
 -10  16  24      316.16      332.23     39.50 o
   6  24   1      316.42      312.47     51.81 o
  10  22   5      316.83      234.32     43.23 o
   3  19  26      316.94      270.61     62.96 o
  32   6   5      317.61      315.88     63.30 o
  11  11  25      317.63      317.68     42.33 o
  24  12  19      317.72      266.96     50.68 o
 -12  12  15      317.75      345.89     24.96 o
 -22  16   9      317.77      313.25     54.43 o
 -26  16   6      318.20      240.86     53.69 o
 -22  16  14      318.58      312.55     55.04 o
  21   3  17      319.33      302.29     31.27 o
   0  12  25      319.57      304.29     29.91 o
 -31  11   2      319.79      251.78     63.64 o
   6  14  27      319.84      320.01     49.63 o
  -6  12  23      320.03      389.12     29.54 o
 -20   6  24      320.23      380.57     33.55 o
  -6  20  16      320.33      297.74     51.53 o
   6  18  15      320.37      336.91     38.81 o
  18   6  33      320.68      271.47     62.03 o
   6   2  21      321.38      285.65     23.22 o
 -12  10  24      321.52      287.06     31.23 o
  29  13   0      321.74      292.86     78.99 o
 -11  15   9      321.75      312.26     27.62 o
  -9  19   4      322.45      340.65     41.15 o
   5   1  28      322.46      358.36     28.72 o
  -8  10  31      322.64      344.70     36.88 o
 -17   5  16      322.86      311.61     26.35 o
 -31   3  12      323.00      301.30     42.82 o
 -24   8  11      323.15      327.95     34.77 o
 -11  17   9      323.18      351.08     36.06 o
  22   2  21      323.19      304.80     40.36 o
  -6   4  33      323.35      382.22     30.88 o
  21   9  12      323.65      263.64     41.61 o
  14   8  32      323.83      309.22     53.28 o
 -31   1  14      323.87      383.41     49.78 o
   9   3  36      323.88      414.27     51.37 o
  24   2   1      323.93      361.83     28.27 o
 -24  16  12      324.08      375.96     51.66 o
  10  20  20      324.15      291.43     53.71 o
 -31   9   2      324.37      307.46     63.24 o
   5  19  19      324.60      297.80     46.55 o
  28   2  22      324.81      318.91     66.86 o
  25   9  21      324.82      409.24     58.99 o
   3   7  26      324.84      254.15     23.82 o
  -9  11  19      324.88      402.89     26.33 o
 -11   5  38      324.95      273.30     44.46 o
  -2  22   8      325.02      317.64     43.98 o
  19  15   2      325.04      354.50     37.59 o
   1  23  10      325.11      295.98     56.43 o
  26  10   5      325.17      306.77     50.72 o
  -7  17  11      325.32      398.29     29.75 o
 -29   5  18      325.45      378.88     47.80 o
 -18   2  37      325.57      254.36     44.87 o
  23   7  12      325.77      248.61     40.02 o
 -11  19   3      326.37      360.11     44.41 o
  10   8  22      326.45      303.87     26.72 o
  20   2   7      326.45      343.47     42.41 o
 -21  11   9      326.59      294.95     32.78 o
   1   3  14      326.93      324.83     42.69 o
  21   5  23      326.94      285.99     51.68 o
  -2  20  18      327.02      328.92     52.33 o
 -15   5   8      327.12      298.38     30.22 o
  21  17   1      327.18      356.06     47.58 o
   6   8  38      327.52      348.88     52.95 o
 -23   3  18      327.68      338.36     28.99 o
  13   1   3      327.90      591.06     56.95 o
   1  13  33      328.09      288.38     57.51 o
  31   1   3      328.33      253.34     62.43 o
  -7  19  21      328.35      379.16     47.91 o
   8  20  21      328.52      309.70     52.81 o
 -14  16  18      328.67      256.41     37.01 o
  -8  20   6      328.95      352.80     43.33 o
  13  21   3      328.98      348.61     52.45 o
  -8   2  25      329.20      317.60     24.41 o
 -24   6   2      329.54      353.53     29.14 o
 -15   1   6      330.07      330.11     46.12 o
   2  18  23      330.09      330.78     50.30 o
  12  18  10      330.20      304.05     43.71 o
  -1   7  33      330.37      349.71     34.35 o
  18   2  13      330.47      364.58     28.95 o
 -15  17  20      330.50      426.02     45.51 o
  19  11  13      330.59      330.97     34.25 o
  31   3  16      330.80      196.55     64.84 o
  12  18   8      330.89      310.25     41.59 o
 -24   8  28      330.89      379.59     58.28 o
   1  17  29      331.14      261.31     87.80 o
 -26  14  10      331.21      330.01     56.85 o
   1   3  36      331.42      383.03     51.33 o
  13   7  18      331.46      297.90     26.80 o
   3  17  27      331.48      322.02     62.52 o
  27   5  20      331.54      295.67     54.79 o
  22  14   8      331.84      390.42     44.66 o
  -5  21   1      331.89      386.79     39.07 o
   4   4  21      331.98      397.07     24.18 o
  11   3  16      332.11      388.76     31.42 o
   3  17  23      332.32      398.11     44.39 o
  33   3   9      332.37      331.38     58.50 o
   8   6  25      332.41      291.13     25.07 o
  19   5   2      332.51      308.13     42.24 o
  26  14  12      332.55      337.41     52.42 o
   4   6  33      332.77      388.73     36.97 o
 -32   4   9      332.97      359.82     54.41 o
   9  21  10      332.98      329.54     48.62 o
 -10   2  30      333.02      370.32     27.41 o
 -10  12   4      333.42      358.95     29.34 o
   8   2  29      333.64      291.55     32.79 o
 -27   7  18      333.66      337.65     44.94 o
  12   2  25      333.79      332.88     34.69 o
   2  16   2      333.92      369.71     30.35 o
 -17   9  22      333.97      345.54     30.44 o
  -7  11   2      334.11      413.60     29.18 o
 -13  13  26      334.13      344.14     38.76 o
 -17   3  38      334.23      397.48     49.27 o
 -15  13  23      334.32      347.20     34.44 o
  12  20   6      334.50      323.81     44.27 o
 -33   7  10      334.65      243.42     61.60 o
 -19  11  18      334.69      348.21     35.37 o
 -29   7   1      334.69      273.21     55.03 o
 -20  16  14      334.83      294.40     47.88 o
  12   4  17      334.94      313.92     28.71 o
  17   3  30      335.12      401.14     61.37 o
   5  15  12      335.20      318.70     25.25 o
 -16  12  22      335.33      315.96     30.82 o
 -23   1  29      335.47      407.95     45.88 o
 -12   2  27      335.64      288.19     26.62 o
 -21   9  24      335.73      329.52     39.88 o
 -16  16  20      336.00      324.26     43.15 o
 -12   2  18      336.14      369.50     21.54 o
  -9   7  36      336.19      243.91     38.53 o
  21  15   0      336.27      363.04     40.55 o
 -24   2  15      336.72      302.50     33.80 o
 -24   4  29      337.01      324.60     47.09 o
   6   4  15      337.86      315.01     37.60 o
  -6   8   8      338.20      535.08     58.15 o
 -10  18  14      338.75      305.10     34.54 o
   3  19   1      338.91      321.61     33.15 o
 -12   4  39      339.23      263.91     44.66 o
  29   3  17      339.36      322.68     58.31 o
   0  20   8      339.39      250.63     36.58 o
 -14  20   8      339.56      349.57     58.78 o
 -28   2  24      339.58      377.00     49.36 o
 -14  14   6      340.06      329.02     28.04 o
 -15   1  14      340.17      351.74     26.14 o
 -17   1  20      340.83      363.47     26.02 o
   9   9  33      340.93      260.87     50.58 o
   7   3  40      341.17      360.17     65.00 o
 -13  17  12      341.22      223.09     41.15 o
  11  19  17      341.26      334.14     49.44 o
   4   4  26      341.31      385.86     25.53 o
 -16  18   6      341.46      401.30     44.53 o
   8  16   4      341.49      342.17     30.49 o
   6   6  33      341.50      363.34     37.77 o
  14  18   6      341.86      417.33     44.14 o
   0   8  36      342.04      330.11     44.05 o
   6   8  32      342.17      422.79     37.45 o
  13   5  29      342.31      305.00     38.70 o
   9  11  33      342.38      329.18     50.76 o
  -4  10  35      342.47      388.20     42.36 o
   4  16   3      342.48      311.65     29.91 o
 -31   7  15      342.51      318.57     56.57 o
 -23   7   2      342.54      354.59     32.97 o
  12  14   8      342.72      276.44     27.47 o
 -12   6  39      342.90      305.88     47.31 o
   3  19  17      342.91      330.86     47.41 o
  -6  12  14      343.11      339.93     25.18 o
  28   8  16      343.30      390.25     56.54 o
  20  16  10      343.38      240.19     45.98 o
 -24   2   1      343.44      370.93     29.25 o
  14   2  35      343.49      369.46     57.82 o
  -1  17  23      343.66      331.89     45.80 o
  -7   3  11      343.67      582.74     50.68 o
  -1   1  18      343.72      331.63     38.48 o
   6  14  32      343.73      405.44     54.41 o
  15  19   1      343.77      284.92     44.57 o
   1  21  17      344.17      383.35     51.80 o
   1  17  27      344.33      334.75     56.22 o
  13   9   0      344.39      376.47     31.86 o
 -14  12   3      344.60      442.39     30.35 o
  -9   5  22      344.61      343.36     25.03 o
 -11   5  27      344.62      341.55     26.31 o
  16  10  13      344.77      326.85     27.33 o
   5  19   7      345.18      316.12     37.78 o
  11  19  11      345.23      391.78     52.03 o
 -17  13  11      345.29      384.35     35.35 o
  23   1  16      345.79      305.02     36.72 o
   3   1  32      345.95      436.85     33.05 o
 -15   1  24      345.99      304.03     24.40 o
 -20  16   2      346.06      395.80     37.84 o
  -1  17   1      346.09      339.46     27.19 o
   7  19   1      346.75      330.56     38.55 o
  23  17   7      346.76      249.40     57.74 o
  20   2  28      346.99      348.98     79.90 o
  30   2   1      347.37      270.58     55.69 o
  -3   7  21      347.78      422.00     25.23 o
 -12  16   6      347.92      293.47     33.08 o
  -3  21  11      347.96      328.16     44.66 o
   9   3  32      348.84      280.59     36.17 o
  16  18  19      348.91      395.98     54.16 o
  19   3  20      349.23      404.04     35.78 o
 -14   2  31      349.25      338.79     33.50 o
  19   7   5      349.28      471.21     28.74 o
 -11   9  18      349.43      348.51     27.01 o
 -28   4   4      349.75      382.38     41.81 o
  18  12  22      350.22      357.22     53.37 o
   3  21   8      350.23      368.86     45.03 o
 -19  13   4      350.25      356.67     33.33 o
 -19   3  30      350.26      365.81     36.61 o
   1   9  25      350.40      345.99     25.08 o
  32   6   3      350.47      315.47     68.62 o
  -4  22  17      350.55      254.48     57.61 o
  11  23   5      350.65      360.00     48.09 o
 -13  19   3      351.02      397.54     44.52 o
 -24   0  20      351.10      369.00     46.90 o
 -18  12  30      351.17      393.78     48.72 o
 -21   5   4      351.28      389.21     29.01 o
 -25  11  25      351.48      349.10     54.96 o
   9   3  13      351.56      470.71     33.74 o
 -27  15   7      351.57      271.27     57.10 o
 -13   9  18      351.60      412.10     29.11 o
  13   5  35      351.72      300.81     58.35 o
 -25  15   3      351.83      389.14     46.01 o
   5  19   9      352.05      330.06     34.98 o
  33   3   0      352.08      551.50     69.90 o
  19  17  15      352.13      318.45     48.38 o
  14   4   7      352.18      467.04     40.44 o
  17   1  16      352.30      339.89     28.75 o
   0   2   7      352.55      409.82     30.99 o
   0  18  18      352.66      348.57     36.21 o
   3  15  19      353.10      352.24     30.06 o
  -5  15  11      353.38      359.24     24.78 o
  -6  18  14      353.73      467.16     39.26 o
  28   8   5      353.81      342.94     47.51 o
  29   1   4      353.83      429.32     50.56 o
  32   8   0      354.42      432.18     88.80 o
  20   2  11      354.79      363.19     31.87 o
  19  11   2      355.08      433.60     31.73 o
 -21  11  24      355.49      327.88     45.20 o
   5   1  26      355.74      342.56     25.53 o
 -22   2  31      355.79      368.68     48.91 o
 -28  10  19      355.79      312.80     59.96 o
  19   1  18      355.97      357.01     34.60 o
  12   6   2      356.12      992.41     50.24 o
  28  12   8      356.29      303.44     62.51 o
   2  18  17      356.84      349.76     50.71 o
  17   5  24      356.98      372.39     40.97 o
 -29   3  14      357.51      368.84     40.95 o
 -15   7  34      358.04      311.85     43.95 o
  -2  16  24      358.17      366.83     42.54 o
 -10   4  33      358.39      343.63     30.84 o
  -7  17  20      358.54      372.54     33.15 o
  14  18  12      358.74      334.35     42.42 o
  -1  19  25      358.94      317.36     56.14 o
  -1  13  33      359.31      371.52     43.48 o
  21  15  13      359.79      319.03     48.19 o
 -23   3  14      359.85      359.60     29.50 o
  12  16   6      359.89      434.13     32.89 o
   8  18  20      360.00      382.66     47.81 o
  21  19   6      360.02      427.09     60.99 o
  -7   9  37      360.16      423.09     44.16 o
  29   9   2      360.21      259.44     55.68 o
 -16  16  25      360.52      329.75     56.85 o
 -24   4  20      360.54      364.36     31.64 o
  19  17  11      360.71      349.36     44.83 o
  -9   7  34      360.85      393.16     38.28 o
   9   9  22      360.94      348.65     29.67 o
  27   5   4      361.16      366.20     41.41 o
   9   3  16      361.35      328.19     32.00 o
 -33   7   5      361.57      369.06     69.82 o
 -16  10   5      361.91      360.51     32.30 o
  10   2  27      361.95      343.82     29.68 o
 -10  12  27      362.12      321.77     33.07 o
  10  20   8      362.31      259.57     42.10 o
  19   3  25      362.40      298.00     53.55 o
  24   2  18      362.55      355.51     44.79 o
   7  13  15      362.58      426.27     25.62 o
 -23   3  22      362.59      346.68     30.07 o
   9  23   2      362.62      420.48     56.88 o
  14  16  16      362.74      360.75     36.84 o
  24  12   6      363.07      339.91     44.01 o
  11  15  17      363.21      417.64     35.18 o
  15  21   6      363.38      320.38     57.21 o
 -15  19   7      363.39      355.15     50.84 o
  -3   9  36      363.52      234.30     47.48 o
 -32   6  13      363.55      291.89     48.45 o
  -4  18  18      363.84      321.32     37.64 o
  -2  18   1      363.85      410.57     31.36 o
   1  17  22      363.89      311.38     36.22 o
 -28  12   1      363.89      308.39     87.28 o
   6  20  12      363.92      461.98     47.66 o
  20  12  17      363.95      372.62     43.63 o
   8   2  25      363.98      305.75     26.16 o
 -18  20   1      364.23      346.66     52.79 o
  32   0   6      365.04      559.44     94.16 o
  -2   6  18      365.54      484.55     24.50 o
  19  13   8      365.64      400.79     40.34 o
 -23   1   6      365.88      410.62     24.89 o
 -22  18  11      365.93      344.31     51.34 o
  33   5   2      365.94      322.38     66.15 o
  23  13  11      365.95      318.53     42.24 o
  -7   1  10      366.17      333.53     46.08 o
  -4   2  31      366.20      378.32     30.48 o
  11  19   9      366.22      429.06     41.35 o
 -15   3  26      366.33      377.55     28.77 o
 -17  11  16      366.59      432.88     32.38 o
 -25  13  16      366.81      358.07     47.65 o
  18   6  19      366.93      326.31     33.68 o
  -2  18  24      367.52      376.06     54.72 o
  11  15   2      367.70      367.21     30.49 o
 -30   6  17      368.18      378.27     49.39 o
 -15   7  32      368.22      286.19     36.39 o
 -28  12  18      368.25      410.24     49.52 o
  29   5  12      368.57      364.36     55.78 o
 -27  11  22      368.65      320.98     49.26 o
   8   2   4      368.72      445.71     32.06 o
  -6   2  39      369.13      260.50     45.52 o
  -5  23  12      369.44      423.50     52.29 o
  21   3   8      369.48      374.12     32.76 o
 -27   3  14      369.49      377.96     36.87 o
 -15   7  37      369.63      315.29     58.72 o
   1   1  30      369.81      376.31     26.37 o
   8  12  13      369.86      375.85     29.95 o
   5  21   9      370.04      342.16     47.33 o
   4  20  11      370.30      475.88     41.29 o
  -7  15   2      370.36      406.67     27.44 o
 -18  12  27      370.74      392.64     43.06 o
  28   2  15      370.75      285.69     49.68 o
  -6   2  19      371.29      450.64     22.80 o
   5  11  35      371.44      379.73     51.87 o
  14   8  26      371.47      428.80     41.25 o
 -14  16  22      371.72      346.69     42.36 o
   2   6  35      371.79      326.39     39.92 o
 -11  11  33      371.83      351.33     48.16 o
  12  20   0      372.05      367.55     51.48 o
  26   6  17      372.40      349.98     47.43 o
 -10   8   4      372.49      506.08     33.14 o
  11  17  13      372.53      353.84     34.55 o
 -15  11  11      372.80      368.17     30.15 o
  -9   5  13      373.37      436.02     32.50 o
  -9  15  25      373.79      388.56     37.42 o
   2   4  39      373.87      381.11     46.32 o
  19   1   6      374.10      339.89     35.00 o
 -23  15   5      374.19      400.33     48.85 o
 -19   3   8      374.24      414.41     28.99 o
 -12   4  35      374.30      421.49     42.88 o
  29  13   5      374.45      328.41     74.38 o
  10  14  25      374.61      435.56     53.53 o
   6  20  10      374.74      420.80     42.89 o
  20  12  11      374.97      373.24     42.05 o
 -20  16   9      375.05      396.19     43.81 o
  -6  16   5      375.24      366.31     26.57 o
  23  17   5      375.27      453.24     57.10 o
   1  19   7      375.31      363.99     33.75 o
 -24   4  11      375.46      395.84     30.62 o
 -13  11  23      375.47      415.28     30.02 o
   3  17  25      375.49      384.39     48.69 o
  -3  23   4      375.82      343.36     50.81 o
  29   7  17      376.08      286.83     58.31 o
 -13   3  10      376.31      448.99     31.09 o
   1  23  14      376.64      321.68     66.36 o
   4   4  37      376.71      438.33     42.62 o
  -8  22   7      377.12      329.54     50.43 o
 -17  11  31      377.25      360.15     45.68 o
   3   9  17      377.29      423.40     28.46 o
 -30   2  11      378.17      321.93     40.78 o
 -16  14  20      378.28      399.46     34.77 o
   3  17  26      379.13      301.13     56.41 o
  21  11  12      379.46      411.28     41.27 o
   4  22   3      379.53      385.91     49.49 o
   9   1  20      379.55      392.47     26.29 o
  -4  18  27      379.76      441.47     59.49 o
  -1  19  17      379.92      273.92     38.55 o
  10  20  14      380.12      420.10     50.97 o
 -30  10  11      380.25      425.61     52.95 o
   7   7  30      380.29      363.51     35.17 o
  22  16  10      380.32      331.32     55.80 o
 -21   5  28      380.37      388.53     38.93 o
  -9  17  29      380.38      329.21     55.61 o
  18  10  30      380.45      439.41     60.17 o
   2   4  41      380.79      226.48     52.82 o
  10   8  31      381.66      351.41     42.39 o
   9  19  16      382.10      436.96     45.12 o
  24   2  24      382.11      355.63     65.78 o
 -13  19  12      382.17      330.14     43.93 o
 -15   3  20      382.47      329.62     23.12 o
  14  20  12      382.57      415.92     53.16 o
  16  14   4      382.88      396.96     33.47 o
  22   4  20      383.51      357.86     55.02 o
 -24   2   7      383.64      257.54     25.50 o
 -16  18  18      383.79      475.71     46.90 o
 -21   5  15      383.90      469.69     27.06 o
 -25  15  16      384.18      334.36     53.09 o
  22   2  15      384.66      426.19     31.73 o
   0   2  42      384.89      386.73     56.82 o
  -4  14  18      385.20      399.02     26.98 o
   2   8   2      385.34      566.08     49.81 o
 -19   7  18      385.43      415.47     29.76 o
  -2  12  21      385.58      357.95     23.47 o
 -14  12  34      385.85      481.61     48.99 o
  -8   2   3      386.00      496.84     31.56 o
  16  14  25      386.13      297.16     56.93 o
  15  11  21      386.57      416.33     36.73 o
  11   7   5      386.58      472.72     32.30 o
  10  16  19      386.76      406.59     39.88 o
  -3  11  35      386.93      337.62     46.42 o
   0  14  31      387.19      366.67     48.82 o
   4  16  12      387.50      444.99     29.29 o
   1  11  22      387.53      410.09     27.12 o
 -18  12   1      387.53      369.60     29.10 o
 -32  10   1      387.73      326.71     75.41 o
  26  10   7      387.82      487.75     54.10 o
 -22   2  13      388.08      389.28     29.32 o
 -19   7  10      388.24      444.99     27.32 o
   6   6  31      388.41      415.55     34.12 o
  11   5  12      388.48      594.07     35.70 o
 -18  16  14      388.61      320.51     42.75 o
 -21   5  34      388.63      496.29     53.80 o
  32   8   7      388.65      294.41     73.08 o
  11  21   9      388.66      367.34     52.13 o
  -3  19   5      388.70      368.91     36.16 o
  13  21   7      388.97      383.73     53.91 o
 -23  17  13      389.09      400.08     57.18 o
  31   7   4      389.18      451.46     54.39 o
 -25   7   8      389.23      354.10     32.76 o
 -18  16   8      389.27      334.65     39.57 o
   9   3  38      389.34      252.35     60.10 o
 -23   1  12      389.34      371.41     27.42 o
 -11  17  19      389.99      297.29     41.98 o
  -7  19   8      390.01      418.52     36.44 o
 -15  15   3      390.01      374.87     33.15 o
 -20   2  24      390.11      453.12     32.67 o
  11   1  22      390.24      368.76     27.53 o
   8  12   4      390.56      471.70     30.78 o
   9   5  36      390.56      347.92     50.98 o
  20  14   8      390.86      488.44     43.16 o
 -21   7  32      390.98      422.11     54.30 o
  19   3   6      391.09      441.30     40.89 o
  25   9   1      391.17      351.19     47.37 o
 -10   6  36      391.48      411.19     37.66 o
   4   2  27      391.87      365.66     27.65 o
 -22   4  12      392.17      491.71     28.98 o
  12   2  33      392.24      385.62     48.47 o
   3   5  38      392.51      494.22     48.89 o
 -25   5  30      392.53      368.50     50.45 o
  25   7  15      392.57      365.70     53.40 o
 -17  19   1      392.64      294.48     47.33 o
  21  11   5      393.25      374.43     36.06 o
  18  14  24      393.36      492.57     56.44 o
  12  18  14      393.47      384.42     41.72 o
  22   2  13      393.47      421.94     31.34 o
  10   6   2      393.73      501.86     44.96 o
 -12  12   6      393.76      438.86     30.59 o
 -31   1   3      394.03      401.82     52.04 o
 -12  14   9      394.13      423.40     29.01 o
  25   3   1      394.36      409.80     30.54 o
  10   2  11      394.51      380.90     49.55 o
  -8  18  26      394.90      398.44     50.65 o
 -21   7  12      395.04      395.76     28.85 o
 -11  11  35      395.33      485.46     47.77 o
 -28  14   9      395.75      403.81     55.82 o
  23   5   3      395.80      444.84     32.40 o
  -8   4  35      395.85      337.76     36.45 o
   5   7  36      396.36      477.99     47.33 o
   1  19   5      396.50      392.32     31.87 o
  22   8  27      396.65      347.09     61.57 o
  25   7  21      397.19      506.09     57.96 o
  13  11  26      397.33      346.61     45.55 o
  -7   1   8      397.40      419.35     37.90 o
 -16   2  15      397.53      372.99     24.24 o
 -17  13  13      397.58      349.56     33.42 o
 -10  18  12      397.78      425.49     33.88 o
   5  21   0      397.85      453.45     42.82 o
 -20   2  36      397.85      445.14     54.93 o
   3   7  38      397.87      365.24     49.82 o
 -11  19  10      397.91      345.62     36.74 o
 -24   8   8      397.99      403.76     32.33 o
 -35   1   7      398.13      386.07     60.16 o
  30   6  11      398.40      436.47     59.65 o
   6  16   9      398.41      432.56     29.86 o
 -27   3  24      398.59      409.24     43.54 o
  12  18  18      398.88      476.15     43.61 o
  -5  15  29      398.95      314.70     48.89 o
   2   8  29      398.97      403.41     28.75 o
 -16  14  14      398.99      338.35     33.79 o
  22  18   0      399.01      398.13     57.73 o
  25   3  18      399.01      415.36     46.56 o
  31   5  14      399.21      464.98     64.53 o
  30  12   0      399.32      390.30     71.87 o
  -4  20   2      399.43      475.58     40.02 o
  29   3  18      399.82      250.17     50.52 o
  24   8  15      399.90      342.23     43.88 o
   0  18   6      399.94      414.43     29.96 o
   3  17  29      399.97      350.32     57.81 o
  26  16   1      400.03      387.83     56.76 o
  20   4  17      400.09      386.62     32.48 o
 -11  23   6      400.11      423.07     62.21 o
  32   4   3      400.15      412.93     61.74 o
  14  10  33      400.59      304.99     57.77 o
 -11  21   4      400.59      305.92     92.70 o
  13   1  20      400.65      338.65     27.00 o
 -18   2  29      400.72      336.78     33.59 o
  14  10  27      400.73      321.07     45.50 o
 -19   7  30      400.75      482.77     45.01 o
  -9  11   4      401.06      440.80     30.51 o
  21   3   4      401.37      366.37     30.51 o
   8  20   8      401.76      389.44     40.19 o
  30   4  13      401.83      406.10     60.43 o
   5  21   1      401.89      439.87     43.66 o
 -25   3  16      401.99      414.39     36.11 o
  27   9  14      402.60      429.18     57.76 o
 -17   5  26      402.78      446.09     28.74 o
  -2  16   1      402.99      414.18     29.47 o
  29   7  12      403.03      378.54     61.01 o
 -23   9   9      403.55      500.77     32.01 o
  -6  16  26      403.66      397.73     44.24 o
  12  16  20      403.66      417.54     42.01 o
  14  18   8      404.09      393.57     42.65 o
  -4   4  29      404.10      437.48     27.95 o
   2  20   4      404.12      441.71     47.44 o
 -29   3   6      404.25      481.50     51.13 o
  28   8  19      404.38      347.64     56.43 o
  -2  20  14      404.67      393.25     42.05 o
 -19   1  10      404.86      415.29     30.37 o
  19   1  30      404.88      455.52     50.56 o
 -16   8  28      404.94      501.25     40.14 o
   6  20   4      404.97      438.43     39.86 o
   8   8  37      405.20      364.75     52.31 o
   1   1  28      405.80      509.43     24.99 o
  15  17  12      405.95      420.22     40.75 o
  12  22   9      406.09      280.13     50.94 o
 -28  10   1      406.23      385.05     54.38 o
  -4   2  38      406.32      400.20     41.58 o
 -13   3  34      406.43      369.69     38.01 o
   6   2  39      406.50      515.79     55.09 o
   1  17   5      406.62      379.08     28.16 o
  20  16   5      406.92      440.99     45.80 o
 -10  14  27      407.07      420.87     39.80 o
  -4   2  23      407.61      424.27     26.43 o
 -10  20  19      407.81      428.77     47.48 o
 -25  11   5      407.83      414.84     40.92 o
 -11   9  15      408.07      457.18     30.91 o
 -13  19   7      408.13      405.17     48.33 o
 -31   3  10      408.25      396.88     54.78 o
   1  23   8      408.30      304.95     50.12 o
   0   0  42      408.49      477.61    106.81 o
  -5   5  26      408.90      378.29     23.29 o
  26  10  16      409.17      427.21     61.49 o
 -12  14  27      409.94      380.01     42.88 o
 -32   6   6      410.09      416.23     52.29 o
 -18   2   7      410.43      471.82     27.42 o
  13  11  30      410.72      449.94     48.85 o
   0  10  10      410.87      443.83     34.09 o
  21  13  20      411.10      413.03     52.50 o
  -9  19   5      411.13      435.17     36.52 o
 -21   7  30      411.21      418.31     53.59 o
  -8  12  31      411.26      417.93     43.32 o
 -18   4  22      411.44      396.60     27.86 o
   4  20  18      411.63      402.20     54.49 o
 -26  10   2      412.00      407.66     42.91 o
  25   5  18      412.34      367.69     40.25 o
  15  19  13      412.59      423.15     48.06 o
 -15  19  13      412.78      448.16     48.85 o
  21   7  11      413.26      406.88     34.73 o
   2  12   5      413.56      498.94     27.16 o
  25   1   4      413.94      395.37     32.67 o
 -26   2  21      414.54      388.66     34.80 o
  29   9  11      414.81      403.19     60.76 o
   4  18  22      414.94      537.73     57.64 o
  23   7   0      414.97      476.11     35.91 o
 -24   4  31      415.28      436.85     48.57 o
  -9   7  28      415.52      406.86     28.29 o
  -9   7  19      415.59      394.76     22.59 o
  31   5  11      415.63      442.38     67.87 o
  11  19   3      415.77      428.21     41.43 o
 -18  18  12      415.78      334.26     47.07 o
  28  10   2      416.08      453.38     52.99 o
  11   9  32      416.27      502.90     54.01 o
 -15  11  17      416.94      515.67     28.62 o
  12   6  29      417.11      443.25     39.71 o
 -25   3   2      417.20      434.48     29.53 o
 -12  14  30      417.45      441.82     48.90 o
   2   4  23      417.58      428.55     26.88 o
   5   1  41      417.75      431.28     58.52 o
  29   9   5      418.46      453.73     57.58 o
  27   7  16      419.04      316.40     56.24 o
   5  15   0      419.14      412.85     26.23 o
 -35   3   2      419.47      416.75     64.89 o
   5   1  29      419.62      427.42     34.50 o
  20   2   9      419.89      439.30     31.01 o
  19   1   8      420.04      453.52     42.57 o
 -23  11  11      420.04      382.73     36.69 o
  31   3   3      420.27      486.34     49.27 o
 -20   2   1      420.69      424.73     37.33 o
  22   4  15      420.71      417.00     32.51 o
 -10   6   1      421.20      419.62     78.01 o
 -19  11  21      421.43      384.57     31.85 o
   4  12   0      421.64      432.52     27.13 o
 -16  16  24      421.67      418.39     53.20 o
  21   3  23      421.72      442.24     45.04 o
  -7  21   1      421.85      480.87     45.04 o
 -22  12  23      422.17      466.13     43.27 o
  -3   9  15      422.67      507.39     28.12 o
  16  16   1      422.95      478.39     37.67 o
   4  24   5      423.33      407.06     60.49 o
   4  16   9      423.73      482.81     29.75 o
   1   3  31      423.82      419.50     27.80 o
   9  13  27      423.93      411.78     50.18 o
 -15   5  37      424.10      375.90     50.00 o
  17  17  19      424.18      329.02     50.48 o
  -5  11  35      424.47      503.50     46.99 o
  20  16   0      424.55      488.55     40.17 o
 -22  14  17      424.68      411.02     46.96 o
 -19  13  25      424.90      380.47     46.78 o
  17  17   3      425.14      428.40     43.18 o
  -9  17   3      425.87      479.90     37.66 o
   2  22  14      425.97      434.15     50.85 o
  -7   9   8      426.02      368.30     24.12 o
  -6   8  40      426.49      414.84     48.98 o
   7  15  24      426.83      416.59     45.41 o
  11   9  25      426.96      390.64     40.73 o
  18  18   2      427.03      446.85     51.21 o
  -7  11  25      427.14      441.49     29.35 o
 -20  18   2      427.21      337.33     44.69 o
 -21   3  20      427.23      363.96     26.75 o
  -2   6  41      427.45      433.56     48.84 o
   2  18  26      427.67      502.45     64.46 o
  26   4  16      427.94      459.69     44.13 o
 -21  15  13      428.01      361.29     48.58 o
  26   8  22      428.17      456.14     72.56 o
   2  16  17      428.55      445.56     30.12 o
 -18  18  18      428.64      423.01     49.88 o
   7   1  26      429.04      426.23     26.61 o
 -14  12  20      429.04      504.28     27.71 o
   8   4  37      429.21      438.48     55.10 o
  16   2  23      429.50      496.73     31.97 o
  24   6   1      429.81      449.41     37.83 o
  -2  18  26      430.19      387.42     53.28 o
  -7  17   1      430.45      490.79     28.52 o
  14   6  13      430.47      531.85     40.13 o
   5  17  27      430.65      448.47     55.32 o
   7   7  39      430.87      432.06     59.04 o
 -17  19   3      430.87      472.67     47.28 o
   7   3  10      430.89      452.65     43.54 o
  28   8   3      430.93      570.63     50.19 o
 -19   9  24      431.08      464.45     35.84 o
 -31   5   2      431.09      467.47     47.65 o
  20  18   4      431.25      464.23     54.50 o
  14  18   2      431.36      511.21     43.57 o
  10  18   8      431.50      413.90     35.81 o
 -27   1  19      431.57      481.41     40.85 o
 -16  12  31      432.22      495.61     49.05 o
  28   2   1      432.35      435.21     41.34 o
  21  11  25      432.36      404.38     62.51 o
  -2  12  27      432.39      436.02     33.04 o
 -29  11  15      432.95      362.46     50.40 o
 -14   2   5      432.98      503.85     42.07 o
  19  11  14      433.01      427.73     35.12 o
  -8   4  25      433.03      409.00     23.43 o
 -14  18  24      433.05      480.11     66.73 o
  16  16  21      433.41      395.44     55.96 o
  -7  13  28      433.48      417.20     40.36 o
 -17  19   9      433.49      416.06     51.78 o
 -24   2  17      433.51      413.94     30.83 o
  14   6  32      433.56      443.15     56.58 o
  24   4  12      433.69      395.29     40.35 o
  23  17   0      434.24      397.65     55.66 o
  27  15   5      434.59      357.55     53.78 o
 -15   9  14      434.63      396.21     29.87 o
  19   7  28      434.98      395.56     51.82 o
   2  18  10      435.35      426.12     32.67 o
  12  16   8      435.37      452.76     35.74 o
 -23  17   7      435.49      343.93     54.95 o
 -27   3   2      435.49      451.61     35.10 o
  -2  20   8      435.62      410.60     37.47 o
   3   5  36      436.05      435.76     42.57 o
 -12   4  25      436.34      430.14     25.84 o
 -12   4  27      436.51      430.72     28.22 o
 -12  10  18      436.57      455.06     26.56 o
  20   6  17      436.64      444.05     32.67 o
 -34   2  14      436.89      534.07     76.13 o
   3  19  19      437.11      447.06     44.58 o
  -9  15  10      437.17      448.60     27.42 o
  20  18   5      437.33      520.79     55.22 o
  21   7   6      437.58      342.23     30.42 o
   0  20   7      437.63      371.61     45.86 o
   8   4  17      437.65      515.80     32.73 o
  13   1  12      438.11      466.05     43.20 o
  -8  16  19      438.17      425.27     31.56 o
   7  15   3      439.17      500.56     30.91 o
   9   9  19      439.18      463.02     28.99 o
 -15  13  26      439.30      423.74     48.84 o
 -20  12  29      439.64      469.97     54.94 o
 -29   5  14      439.70      410.04     44.72 o
  17   3  22      439.72      420.48     28.74 o
 -29  11   4      439.80      349.14     56.07 o
  21   3  12      439.83      452.10     28.46 o
  12  22   5      439.90      353.32     49.85 o
  18  16  14      440.06      432.07     47.04 o
 -11   7  38      440.06      503.95     47.24 o
  14  18  10      440.29      509.80     46.05 o
  27   9  16      440.55      521.84     61.12 o
 -26   0  16      440.62      459.45     49.38 o
  -4   4  31      440.69      482.61     28.84 o
  13  17  19      440.79      387.91     43.44 o
 -29   1  10      440.79      487.22     39.34 o
 -12  18   6      441.07      445.28     39.61 o
  -1  21  16      441.17      483.49     51.48 o
   7   7  24      441.20      415.38     28.68 o
  -1  19   5      441.31      435.76     33.06 o
  18   4  19      441.39      377.37     33.84 o
 -33   7   6      441.63      473.52     58.00 o
 -33   5  12      441.73      361.08     63.58 o
   0   8  31      441.89      416.42     33.51 o
  26   6  16      442.47      377.70     49.94 o
 -29  11   7      442.57      432.80     59.87 o
 -20  18   6      442.86      482.02     53.60 o
 -30  12   4      442.97      381.18     57.74 o
 -34   2   8      443.04      542.49     59.68 o
  16  16  13      443.29      418.03     45.61 o
  17   1  20      443.42      431.90     28.09 o
  11  17   7      443.66      429.33     36.58 o
 -17   3  16      444.03      436.27     28.49 o
  -7   3  10      444.13      481.27     47.72 o
  -8   8  13      444.18      540.07     28.44 o
   0  22   1      444.64      531.34     43.69 o
   0  16  13      444.79      478.55     30.94 o
   7  13  24      445.01      480.12     39.93 o
  -6   6  40      445.01      471.77     45.02 o
   5   9  23      445.07      463.28     27.74 o
  -9  13  28      445.18      499.26     39.15 o
 -14   4  29      445.21      395.90     32.33 o
  30  12   5      445.48      565.01     70.46 o
 -10  12  10      445.67      454.41     24.00 o
 -22   4  27      445.75      425.62     45.77 o
 -32  10   8      445.79      360.58     62.63 o
  15   5  10      445.93      473.96     35.70 o
  11   3  31      446.14      363.66     54.87 o
   7   3  30      446.21      418.22     32.39 o
  14  16   2      446.30      470.18     33.79 o
 -32   4  13      446.40      418.82     48.41 o
  27  11  16      446.74      353.77     55.98 o
 -27  15   1      447.04      399.75     62.17 o
   8   4  13      447.18      474.15     47.53 o
 -27   3   4      447.75      561.94     39.76 o
  11   9   2      447.97      413.19     37.13 o
 -17  15  27      448.63      388.55     52.60 o
   0   8  39      448.85      417.97     49.19 o
  28   2   9      449.07      473.09     42.76 o
  -5  19  15      449.76      437.65     42.98 o
 -23   3  30      450.36      414.61     47.83 o
   0  14  30      450.38      499.16     46.15 o
   3  15  14      450.52      469.01     26.02 o
  18  20   7      450.53      434.88     53.02 o
 -24  14  16      450.53      468.80     52.71 o
   3   3  26      450.58      435.07     27.17 o
 -12  16  24      450.62      541.50     49.57 o
  18  16  22      450.65      429.85     74.71 o
  28   2  16      450.73      306.61     55.68 o
  17   1  28      450.99      527.79     49.97 o
 -19  17  16      451.09      531.46     62.71 o
 -28   8   7      451.20      467.77     42.33 o
  27   5  18      451.22      390.58     53.78 o
  -5  13  14      451.52      496.62     26.42 o
  24  16   9      451.73      412.13     53.76 o
  -3  17  27      451.74      495.62     52.01 o
  -2  18   4      451.89      430.38     29.83 o
  -1   3  14      452.18      701.58     48.93 o
  -1  19  11      452.50      507.71     38.10 o
  -4  12  35      452.58      398.58     46.14 o
 -18  10  25      452.69      444.93     34.13 o
 -20   4  15      452.91      442.11     25.77 o
  14  18   3      453.07      497.12     41.83 o
  11   1   6      453.34      519.84     52.95 o
 -19  13  19      453.38      453.15     34.38 o
  17   1   6      453.40      512.97     39.17 o
  -2  16  10      453.47      471.98     27.55 o
  26   6   7      453.55      442.83     41.63 o
  14  18  16      453.56      469.81     43.61 o
   9  15  10      453.67      509.77     27.38 o
 -14  16  11      453.72      481.70     41.59 o
   9  17  25      453.75      346.89     51.95 o
  15  15  23      454.03      384.25     56.25 o
 -11  17  12      454.10      402.34     34.17 o
   8  20  16      454.74      438.05     51.73 o
   0  16  31      454.83      300.33     65.59 o
  -8  14  30      454.93      418.03     47.15 o
 -11   7  33      455.44      432.04     35.43 o
 -25  15  14      455.74      382.29     52.04 o
  -9  17  28      455.91      492.95     50.87 o
  29   5  10      456.28      425.82     54.88 o
  29   7  18      456.76      511.32     57.70 o
  24   2  19      456.85      455.34     40.55 o
 -23  17   8      457.17      400.50     52.93 o
 -32   6  15      457.49      422.00     50.10 o
   8  12  31      457.51      417.46     51.44 o
 -26  14   5      457.75      502.20     50.78 o
  -5   5  20      457.84      482.13     26.25 o
 -11  19  12      458.28      496.04     37.60 o
  20  14  11      458.32      532.55     46.64 o
   8  18  22      458.57      470.46     59.73 o
 -10  12  25      458.64      524.62     34.82 o
  23   5  14      458.90      451.25     33.68 o
 -16   2   9      458.90      549.50     32.06 o
  13  19  14      459.28      419.57     60.71 o
  16  20   2      459.65      422.88     49.73 o
 -15  11  23      460.05      448.63     30.13 o
  -2   4  30      460.62      517.95     27.92 o
  33   7   2      460.87      331.10     68.27 o
 -21   1   6      461.18      524.91     31.67 o
  -9  13  30      461.28      456.37     44.55 o
 -26   4  29      461.28      412.56     46.62 o
 -27   3  19      461.35      487.12     41.31 o
 -21  13  18      461.42      479.82     38.08 o
   8  10   1      461.61      629.53     30.77 o
  17  11  21      461.88      411.59     46.70 o
   8  14   7      461.89      425.36     29.94 o
  -6  18  18      461.93      411.75     36.33 o
  -3  13  21      461.96      444.02     28.68 o
 -15   7   5      462.20      604.85     30.50 o
 -10  12  24      462.49      419.79     33.88 o
  22   4  23      462.73      426.93     51.35 o
  -8  20  13      463.08      493.19     48.02 o
  19   3  26      463.11      375.37     50.20 o
  -4  20  21      463.16      397.68     53.46 o
 -13  19   5      463.32      523.64     47.37 o
  -7   7  28      463.42      414.94     26.88 o
  20   6   5      463.69      445.12     29.40 o
   1  19   3      463.70      477.69     38.81 o
  26   6  23      463.70      499.09     65.05 o
 -26  12   8      463.88      450.65     44.80 o
 -27   5  24      463.96      444.89     42.52 o
   3   5  26      464.08      356.29     23.16 o
  30  10   2      464.09      488.58     64.80 o
  -4  12  29      464.50      462.83     37.76 o
  19   7  14      464.53      420.09     34.70 o
   9  17  10      464.89      523.68     35.31 o
   3   3  34      465.59      407.44     40.75 o
  -9   3  20      465.61      486.19     23.43 o
  -7   1  26      465.72      406.37     24.77 o
 -14   8  37      465.78      385.66     55.03 o
  17   5  22      467.09      434.63     34.59 o
  23   5   4      467.38      498.46     32.34 o
 -24  14  18      468.04      538.88     52.86 o
 -23  15   7      468.19      477.83     52.05 o
  24   6   6      468.23      515.40     42.26 o
   1   1  31      468.48      522.35     29.12 o
  26   6  11      468.52      400.27     43.81 o
 -29  11   6      468.68      430.02     58.39 o
 -22   2  26      468.69      491.72     41.37 o
  -1  19  22      468.85      357.95     46.40 o
  28   4   9      469.15      477.69     44.42 o
  -7   1  28      469.65      441.51     25.97 o
  -8  18   8      469.85      500.27     37.12 o
 -18  12  25      469.98      501.38     42.55 o
  28   6  13      470.03      460.83     54.78 o
  -9  15  28      470.15      519.98     45.50 o
   2   2  14      470.26      739.16     40.53 o
  17   7   1      470.38      459.75     40.71 o
 -17  17  17      470.38      356.21     43.88 o
  -5   1  34      470.79      570.64     37.06 o
 -16  10  14      471.22      453.75     26.86 o
 -14   0  20      471.23      578.74     37.94 o
 -17  21   1      471.31      544.51     56.95 o
   4   2   0      471.41      681.53     34.30 o
 -21  11  29      472.00      475.73     50.97 o
  12   6  37      472.10      459.21     68.11 o
 -24   6  15      472.30      445.10     36.33 o
   6   2  23      472.41      442.77     27.02 o
 -15   9  34      472.57      417.71     49.42 o
   5  15  23      472.64      522.93     43.56 o
   8  10  33      473.00      395.77     48.98 o
   0   4  41      473.21      447.34     52.46 o
   9   7  36      473.48      422.71     54.72 o
 -32  10   3      473.58      415.07     67.14 o
  26   6   5      474.17      474.51     40.71 o
 -16  12  28      474.32      482.32     47.39 o
 -30  10   4      474.54      465.35     55.24 o
   2  20  17      475.19      521.94     49.46 o
   1  19  23      475.33      531.05     63.43 o
  31   1  17      475.48      533.16     60.73 o
  30   8   6      475.81      413.60     64.51 o
 -11   1   6      475.92      469.07     31.58 o
  11  17  17      476.04      390.46     38.24 o
   0  14  13      476.08      439.41     24.16 o
  25   1  10      476.35      467.66     35.85 o
 -11  11  27      476.37      514.91     35.37 o
 -15  13  31      476.42      475.77     48.84 o
   8  20  14      476.49      443.46     45.87 o
  17   7  27      477.27      497.59     48.63 o
 -25   3   5      477.36      518.24     33.00 o
  17  11  30      478.19      347.52     58.01 o
   6  10  32      478.59      469.12     45.25 o
 -10  18  22      478.75      527.36     46.09 o
  30   8   9      479.07      442.34     62.37 o
 -25   5  20      479.07      422.19     36.18 o
  13  15  26      479.17      428.74     63.60 o
  25  11   1      479.27      488.58     55.52 o
   6  18  24      479.57      477.90     58.41 o
  -7  19   5      479.63      584.11     37.44 o
   3  17  15      479.67      475.32     33.89 o
 -12  16   9      479.87      558.03     38.05 o
 -19  15  19      480.12      400.85     41.23 o
  -5  11  37      480.21      460.14     51.78 o
  28  10  10      480.32      409.75     69.15 o
  -3  17  15      480.53      491.12     32.14 o
  27   1  13      480.53      488.50     44.64 o
  28  12   4      480.59      487.54     65.22 o
  11  23   0      480.63      368.03     75.05 o
 -13   9   3      480.73      550.22     32.08 o
  30  10   5      480.77      471.25     57.55 o
  -5   1  10      480.87      487.23     41.20 o
  -6   4  14      481.29      543.79     57.63 o
  14   4  21      481.60      445.58     27.64 o
   3   5  34      481.79      461.52     39.47 o
   5  17  26      482.09      575.94     53.09 o
 -17  17   9      482.24      554.88     41.35 o
  -8  18   4      482.25      417.12     35.27 o
  11  21  16      482.93      466.35     64.81 o
  15  13  27      483.12      559.58     65.90 o
 -21   9  12      483.25      485.92     32.22 o
 -24   2   9      484.04      525.51     28.09 o
   4  14  28      484.18      494.78     41.98 o
  -1   5  34      484.44      440.32     34.53 o
 -17   3   4      484.46      530.93     35.75 o
 -18  10  33      484.54      500.77     47.53 o
  -8   4  33      484.64      468.74     32.47 o
 -24  16  16      484.67      431.92     57.39 o
  14   6   9      484.85      498.70     33.07 o
  11   7  20      485.05      422.21     28.47 o
  -7  17  29      485.23      423.00     56.84 o
 -24   6  20      485.27      555.92     42.16 o
  11   3  18      485.41      542.82     30.30 o
  28   6  16      485.55      458.32     53.40 o
 -17  19  14      485.55      394.89     48.29 o
  -3  19  13      485.63      499.67     37.33 o
 -13  11  30      485.67      442.95     38.72 o
 -12  16   3      486.07      466.96     30.36 o
 -23   1  24      486.12      481.98     40.92 o
  13  19   9      486.19      526.51     45.82 o
 -20   8  18      486.25      542.41     31.02 o
  -2   6  13      486.54      514.03     57.85 o
 -24  10  23      486.60      470.31     49.08 o
 -29   3   2      486.60      495.55     45.12 o
  26   6  22      487.14      522.64     65.51 o
 -15   5  28      487.45      381.90     31.25 o
   5  17  25      487.96      445.48     50.94 o
  28   4   8      488.29      448.23     42.89 o
 -13  15  27      488.31      507.38     46.06 o
  -5   3  22      488.34      485.91     27.92 o
  21  11  23      488.46      458.01     58.93 o
 -29   5   2      488.55      402.51     41.44 o
  27  13   8      488.88      467.64     58.37 o
  28   8   8      489.06      471.98     58.17 o
  22  12   3      489.23      500.99     38.71 o
   7   5   4      489.40      625.27     79.92 o
 -25  11  17      489.83      464.96     46.92 o
   1   9  14      489.89      637.09     30.31 o
   4  20  21      489.91      516.19     50.29 o
  25   7  24      490.75      445.55     65.16 o
  -4  10  26      490.79      511.59     31.34 o
 -15   3   4      490.89      664.40     34.65 o
  12   6  20      490.99      555.91     29.05 o
 -29  11   9      491.03      412.20     50.94 o
  -3  13  24      491.11      473.18     38.96 o
  13   1  30      491.11      508.17     43.29 o
 -22  10  18      491.21      484.56     35.21 o
   5   7  30      491.92      421.21     31.45 o
  22  10  23      492.49      557.69     61.60 o
  -9   9  16      492.53      520.94     28.21 o
 -27   3   7      492.53      521.82     39.42 o
 -30  12  11      492.74      441.39     57.54 o
  20   0   2      493.13      608.85     70.82 o
 -11  11  18      493.28      528.19     27.22 o
  -3   5  38      493.62      406.86     42.31 o
  24  12   9      493.63      490.41     52.37 o
 -12  12  18      493.64      444.80     28.41 o
 -30   6  19      493.72      439.98     48.53 o
  -7  21  20      493.77      499.35     64.26 o
 -24  12   6      493.89      496.25     42.64 o
 -18  14  24      493.94      501.63     46.00 o
   1   5  38      494.15      462.65     50.84 o
  22  12  15      494.29      440.83     43.75 o
  -3  15  24      494.60      465.66     41.19 o
  -3  19  12      494.80      474.79     37.34 o
  14   4  35      494.94      516.78     62.75 o
  29  13   6      495.03      496.46     67.95 o
  -4  16  20      495.10      502.96     32.17 o
  13  15  20      495.30      558.26     38.78 o
 -14  18   2      495.51      494.35     35.90 o
  -9   7  13      495.69      623.75     27.90 o
  19   5  14      495.69      489.84     33.27 o
  19  15  20      495.69      545.51     46.92 o
  28   6   8      495.79      492.20     50.20 o
  19  17   5      496.03      478.39     50.44 o
  -1   5  40      496.13      519.62     46.39 o
   5   9  32      496.16      511.76     45.28 o
   6   2  38      496.24      586.58     55.20 o
 -25   5  11      496.24      505.13     35.54 o
  17  13   4      496.32      493.78     32.30 o
  14   4   9      497.18      458.47     34.20 o
  14  14  21      497.69      522.00     41.45 o
  -4   4  39      498.05      498.60     42.92 o
 -25   7  16      498.27      473.82     37.52 o
  -2  12   7      498.34      723.16     29.18 o
 -15   3  28      498.46      520.04     32.16 o
  19  15  22      498.69      612.08     62.06 o
  14   6  35      498.87      485.38     70.68 o
  17  17   9      499.06      581.70     46.04 o
 -17   3  26      499.07      505.64     30.18 o
 -20  20   3      499.11      593.10     61.54 o
 -27   5   7      499.56      543.66     37.92 o
  23  13  15      499.63      353.98     50.26 o
 -25   5  22      499.67      526.82     40.01 o
 -23   5  17      500.15      521.25     30.81 o
  -2   6  36      500.32      566.14     41.97 o
  25  11  10      500.39      501.97     60.23 o
   9   3  39      500.54      504.52     71.14 o
  19   5  28      500.76      477.24     54.14 o
 -22  10  12      501.07      482.35     33.59 o
  10  12  25      501.13      587.21     50.92 o
 -27   5  12      501.99      453.13     42.55 o
  -4  14  21      502.22      580.71     29.29 o
  -5   3  36      502.28      459.75     34.10 o
 -17  17  21      502.48      515.61     69.94 o
  11   3  28      502.76      460.08     37.06 o
   1  19  16      502.84      511.43     40.81 o
  10  18  11      502.96      547.15     41.28 o
 -13  19  18      503.09      481.78     53.00 o
 -23  15   8      503.25      473.22     50.47 o
   0  12  16      503.73      470.32     22.91 o
 -10   4  25      504.18      465.66     23.99 o
 -24  14  12      504.64      494.79     48.07 o
  31   5  15      504.99      553.55     68.99 o
 -11   3  12      505.13      387.62     51.60 o
 -34   4   3      505.90      545.32     59.51 o
   2  12  14      505.99      506.46     24.85 o
  -7   1   6      505.99      519.15     28.85 o
  -8  10  34      506.00      425.38     42.75 o
  21   7  29      506.44      498.67     66.38 o
 -10   4  29      506.52      511.76     27.40 o
  15   9  15      507.03      574.28     27.43 o
 -25   9  14      507.13      512.71     41.65 o
  20  18   3      507.14      521.44     68.90 o
  -6   6  35      507.16      518.46     34.00 o
  14   4   6      507.26      508.49     35.73 o
  20   6  23      507.48      418.27     59.17 o
  17   1  14      507.77      514.45     34.23 o
  -8  16  14      508.25      517.10     30.20 o
 -25   1   2      508.50      474.39     32.86 o
  -6  18  10      508.75      489.19     38.73 o
  20   4  25      508.76      421.28     55.63 o
  31   9   4      509.63      378.37     58.25 o
  -9   3  40      509.71      609.31     54.36 o
 -14   4  32      509.74      543.48     35.30 o
   1  21   2      509.98      532.61     43.51 o
 -21  13  24      510.35      510.74     49.34 o
   7   3  27      510.52      624.14     29.79 o
  -6  18  26      510.53      503.41     53.75 o
   9  19   5      510.63      434.23     37.86 o
   8   4  33      510.71      459.19     38.59 o
 -21   3   8      510.79      586.96     29.00 o
 -12   6   3      510.91      473.18     59.99 o
  -2   8  24      511.00      529.96     25.75 o
 -22  12  21      511.21      530.08     42.30 o
 -25   1   6      511.60      532.60     29.35 o
 -23  13  14      511.92      522.79     46.69 o
 -22  14  24      512.40      521.64     48.73 o
 -18   4  37      512.85      584.25     51.33 o
   5   9   6      513.53      506.85     59.04 o
  -3  13  36      513.71      510.58     47.33 o
 -23   3  28      514.09      504.31     43.66 o
 -22  18   2      514.42      473.58     51.27 o
  17   5  13      514.54      460.72     34.80 o
  19  19   5      514.56      479.61     54.85 o
  12  16  11      515.00      521.76     34.87 o
  13   9  29      515.01      507.27     49.27 o
   4  18   8      515.12      555.63     31.86 o
   3  19   7      515.15      495.85     35.36 o
 -10   4  35      515.25      484.47     44.54 o
 -18  18   4      515.40      456.25     47.32 o
  29   7   6      515.48      512.12     53.70 o
 -14  22   5      515.52      440.51     61.59 o
   5   7   6      515.60      553.77     49.77 o
 -15  13   2      515.61      485.15     30.76 o
   6  18   0      516.12      524.77     34.15 o
 -28   6   3      516.20      547.94     38.84 o
   3   5   2      516.40      582.82     37.30 o
 -21   3  24      516.45      619.96     36.24 o
 -24  12  19      516.67      450.47     42.95 o
   4   4  32      516.73      515.33     35.88 o
   5  13  32      516.84      521.08     65.66 o
   4  22   9      516.92      571.28     56.96 o
  -9   9  34      517.38      516.59     43.21 o
  15  21   4      517.53      445.83     65.87 o
  -8  12  28      517.62      531.19     34.72 o
  18  18  14      517.87      423.15     60.37 o
 -25   5  14      518.13      495.64     36.21 o
   0  16  10      518.20      500.83     29.13 o
 -27  13   9      518.33      535.90     56.52 o
  13  13  31      518.78      471.84     64.59 o
  23  11   6      518.96      481.05     39.47 o
  23  11   0      519.08      554.55     43.22 o
  24  14   9      520.04      562.78     52.00 o
   7  21  16      520.23      474.86     49.87 o
  -8  20  10      520.25      515.90     45.05 o
  -5  15   9      520.41      487.10     25.81 o
  26   4   3      520.87      496.44     34.73 o
 -27   7  19      521.45      566.98     45.20 o
  20  16   4      521.66      457.46     47.31 o
 -26  16   5      521.74      392.93     52.34 o
  25  11   9      522.40      461.47     58.46 o
  28   6   7      523.10      547.73     50.81 o
  -8   4  28      523.14      563.61     26.28 o
  16  18   8      523.72      506.25     52.59 o
 -23  11   3      524.18      543.58     36.72 o
 -25  11  11      524.19      523.85     41.46 o
  20   2   5      524.60      554.50     35.57 o
 -25   3   6      524.66      476.13     30.55 o
  20  12   5      524.69      529.22     40.02 o
  17   9  30      524.98      511.81     56.72 o
   1   1  22      525.26      565.16     28.21 o
   7  15  29      525.45      574.80     57.42 o
 -28  10  13      525.47      466.29     49.65 o
  13  13  18      525.50      509.96     32.24 o
  -9  19  24      525.93      517.09     70.82 o
  29   7   8      525.98      546.98     55.70 o
 -13  13  20      526.37      519.19     31.05 o
  -3  15  21      526.87      547.65     30.73 o
 -33   5   6      527.03      634.08     61.15 o
 -31   1  23      527.17      572.01     65.36 o
 -24   0   8      527.98      484.35     38.32 o
   0  20   0      527.99      555.11     56.00 o
 -18   4  35      528.01      498.93     44.36 o
 -13  15   3      528.20      533.06     28.79 o
  -5  21   6      528.72      494.04     39.13 o
  12  22   3      528.77      695.54     55.49 o
   9  15  19      528.87      499.96     36.69 o
 -26  16   4      528.97      574.95     58.07 o
 -23   3  12      529.32      601.16     31.11 o
 -34   4  11      529.98      615.27     65.33 o
   8  20  10      530.18      524.24     43.82 o
   8  10  19      530.30      500.28     27.78 o
 -27   7  16      530.36      557.78     46.14 o
  13   5  26      530.39      380.40     35.79 o
 -13  19  14      530.50      452.32     48.43 o
 -23   9  30      530.52      534.01     60.31 o
  23   5  12      530.81      580.76     35.16 o
  -2   4  37      531.11      486.46     41.08 o
  -1   5  28      531.18      497.55     25.61 o
 -20  14  26      531.20      506.94     46.93 o
  23  15   9      531.35      554.23     52.81 o
 -15  17   5      531.36      563.90     38.67 o
 -15   5  16      531.74      594.21     27.86 o
   5   1   2      531.81      670.90     36.42 o
   0   4  16      531.87      581.31     43.57 o
 -11   1  22      531.96      475.55     27.09 o
   5   5  26      532.04      543.30     26.25 o
   6  22   9      532.11      633.69     55.98 o
  -1  17  29      532.13      434.43     65.14 o
  -9  15   4      532.49      563.75     28.09 o
   9  17   2      532.53      463.64     35.49 o
  25   1   2      532.89      527.13     29.75 o
 -12  16  27      533.03      395.59     52.64 o
 -10   2  35      533.18      533.86     42.79 o
  16  18  10      533.21      549.01     45.39 o
 -11  13  12      533.23      591.35     25.89 o
  28  10   8      533.28      502.67     58.80 o
  -9   5  40      533.40      560.94     50.78 o
 -14  16  14      534.02      530.18     46.23 o
 -11  15  18      534.03      534.84     32.85 o
  -7  15  27      534.21      578.70     43.83 o
  13   5  23      534.44      533.92     29.84 o
  24   8   9      534.53      466.17     37.96 o
  -5  19   5      534.84      516.74     37.30 o
  -6  20   3      535.09      588.86     41.16 o
  18   2  21      535.72      492.60     32.12 o
 -28  10  22      535.78      570.91     62.85 o
  11   7   8      536.17      596.52     36.30 o
  10  10  23      536.24      519.54     36.12 o
   1  19   1      536.31      531.13     35.48 o
  -8  22   5      536.37      628.14     58.26 o
 -25  17   1      536.52      537.19     61.82 o
   0  20   1      536.79      475.41     49.70 o
  -9   9   2      536.90      853.10     33.33 o
 -26   2   2      537.26      566.08     34.20 o
 -25  13  19      537.34      580.89     48.07 o
  25  15   5      537.38      473.72     53.16 o
 -18  16  10      537.69      525.66     40.48 o
  15   7  33      537.85      440.45     64.38 o
   0  24   5      537.92      505.66     57.20 o
 -34   6   3      538.01      535.45     63.16 o
  27  15   4      538.41      511.40     54.01 o
 -24  14  19      538.48      492.93     51.13 o
  30   2   5      538.80      609.04     55.87 o
  26   6   9      539.12      478.27     46.19 o
 -18   6  31      539.13      558.00     44.08 o
  16  20  10      539.60      618.16     53.56 o
   9  17  19      539.65      588.68     43.67 o
  32   6  11      540.65      495.69     67.49 o
  19   1  19      540.97      558.97     35.72 o
 -28   6   7      541.10      603.00     54.59 o
   8  18  16      541.27      550.02     51.84 o
 -24   8  17      541.51      571.84     39.90 o
   5  17   3      541.57      561.86     30.78 o
 -15   5  17      541.76      593.36     28.36 o
  -8  18  13      541.88      496.59     35.47 o
 -19   3  27      542.12      576.24     34.68 o
   2  12  31      542.75      503.00     37.60 o
 -10  16   6      542.98      573.24     32.83 o
 -11   5  34      543.05      528.73     34.13 o
 -32   8   9      543.19      486.68     54.62 o
   8  18  14      543.27      450.76     40.21 o
 -19   9  27      544.57      593.12     44.61 o
  -9   5  38      545.02      498.79     41.38 o
 -26   2  10      545.12      600.28     32.53 o
 -13  15  26      545.34      521.26     42.58 o
  18   4  22      545.65      625.59     42.28 o
 -30   4   7      545.81      388.21     56.01 o
 -16   6  15      545.86      678.27     36.21 o
   9  11  16      546.07      589.56     29.42 o
 -14  22   9      546.08      610.49     64.86 o
  18  14   2      546.18      627.72     36.25 o
 -10   8  24      546.30      590.49     25.89 o
   0  18  20      546.31      552.77     38.68 o
  21  17   7      546.46      516.83     51.54 o
 -13  19  19      546.54      490.34     48.00 o
 -33   7   4      546.54      468.46     60.24 o
  13  17   6      546.75      601.80     41.69 o
  15  21   0      546.85      465.06     54.33 o
  27   3   2      546.85      564.62     33.81 o
 -11  17  13      546.97      590.73     37.90 o
 -26   6  23      547.57      535.17     41.58 o
 -15  15  17      547.73      624.28     38.29 o
 -11  19   5      547.93      527.98     48.22 o
  13   7  24      548.01      545.59     34.67 o
  21  13  12      548.18      492.89     43.56 o
 -16  18  16      548.18      597.88     51.89 o
  -8   8  34      548.24      558.26     40.51 o
   0   4  33      548.53      557.86     30.37 o
 -27  13  17      548.89      657.74     51.43 o
 -29  13   9      548.95      434.63     56.22 o
 -20  16  22      549.00      577.48     50.55 o
  29  11   2      549.06      510.59     61.23 o
  16   2  13      549.66      525.05     33.91 o
 -16   4  27      549.67      588.83     31.50 o
   7  15  27      550.72      538.52     51.37 o
 -16   6   5      550.80      559.88     30.06 o
  21   5  28      551.09      514.50     56.64 o
  10   2   3      551.41      521.11     39.78 o
  -4  20  17      551.87      508.53     43.10 o
 -12  18   9      552.77      542.01     39.50 o
 -35   3   5      552.83      559.31     63.70 o
   9  21   2      552.88      553.99     44.88 o
  -6  10   8      553.76      596.97     27.78 o
  16   4  15      554.03      528.93     36.08 o
   8  18  25      554.61      574.05     68.11 o
  15   3   0      554.89      647.03     49.19 o
  21   5  24      555.63      484.84     53.75 o
  -4  18  12      555.71      597.78     39.50 o
  17   1  12      556.28      581.33     33.39 o
  13  15  23      556.50      601.60     50.64 o
  -8  18  10      556.54      574.59     35.68 o
 -31   5  15      556.56      509.45     50.84 o
  23  13   9      556.66      594.76     58.19 o
  13   9  26      556.91      552.75     43.57 o
  11  17  23      556.93      519.09     56.00 o
  21  11  24      557.05      520.08     57.50 o
  -7  19   3      557.08      547.86     50.30 o
   6   4  38      557.28      569.37     52.47 o
 -11  11  21      557.38      530.05     28.41 o
   2   4  11      557.79      504.03     43.58 o
  15   7  21      558.22      710.15     33.94 o
  -1   3   6      558.46      656.63     36.57 o
   0  16  32      558.63      577.45     63.14 o
 -27   9  22      558.89      584.20     52.58 o
 -18  14  25      558.93      598.22     47.20 o
 -18  12  31      559.46      612.90     52.46 o
  -7  19  14      559.54      636.15     46.07 o
   9  19   3      559.95      581.47     39.74 o
  21  15  19      559.99      546.76     52.11 o
  16  12  25      560.42      530.79     48.46 o
   9  17   9      560.72      570.57     35.84 o
  12   6  14      560.76      607.40     31.39 o
  11   3  36      561.05      529.21     82.49 o
 -30   6   9      561.24      602.11     55.31 o
  -7  15   5      561.84      600.88     26.85 o
  21  17  14      561.85      511.64     51.29 o
   9   9  25      562.27      518.62     32.80 o
   9   5  28      562.36      499.93     32.06 o
  28   8  13      562.53      547.91     64.26 o
 -22   4   9      562.56      570.82     28.23 o
 -22  10   5      562.83      578.53     34.25 o
 -23   5  12      562.87      579.96     32.55 o
 -18   2  36      563.05      546.16     46.26 o
 -27  11   7      563.39      571.89     46.83 o
  33   7   6      563.54      577.67     71.70 o
 -20  16   6      564.24      451.71     46.79 o
  13   3  34      564.84      460.61     64.57 o
   8   4  29      564.99      547.74     30.98 o
 -24   4  14      565.10      615.55     33.62 o
 -24  12  23      565.62      575.02     47.44 o
  11   3  12      565.87      676.35     46.14 o
  26   4  15      565.90      503.83     43.85 o
 -13  17   7      566.31      539.01     36.20 o
  10  20  11      566.34      541.20     46.91 o
  12  14  11      566.60      595.35     31.69 o
   0   2  25      566.70      573.99     28.76 o
  26  12   1      566.72      530.79     58.55 o
 -27   7   7      566.78      548.62     39.60 o
  12  10  34      567.13      556.50     61.01 o
 -23  15   6      567.16      640.90     58.87 o
  20   8  28      567.20      642.75     55.87 o
   7  21   6      567.36      559.15     48.59 o
   6  12  24      567.44      551.30     32.46 o
  17  19  11      567.70      477.91     54.21 o
   4   2  25      568.69      574.11     27.91 o
   5  11   6      568.92      661.82     33.14 o
 -26  14  17      569.55      554.63     46.77 o
 -17  21   4      569.94      527.05     63.45 o
 -13  13   3      570.09      553.93     31.04 o
  28   8   2      570.35      631.73     50.52 o
  29  13   2      570.57      507.64     68.79 o
   2   6  28      570.67      584.49     29.70 o
  -2   6  37      570.80      612.56     42.23 o
  -1   1  24      570.85      664.79     27.10 o
  10  16  28      571.30      600.44     53.84 o
 -14   4  13      571.35      601.71     27.29 o
 -25   7  25      571.35      610.39     49.25 o
   6  16  14      571.58      596.03     34.68 o
  -1   7  36      571.68      545.61     43.94 o
  16  18  13      572.13      623.02     48.37 o
  23   3  26      572.78      573.18     65.33 o
  -5  15  25      572.93      532.56     43.82 o
  -6   2  27      573.34      572.25     27.39 o
 -19  13   7      573.36      658.16     36.88 o
   3   7  14      573.43      587.66     31.09 o
  -7   1  34      573.62      626.46     36.33 o
  21  15   5      573.71      641.77     46.51 o
  18  16  18      574.01      567.34     49.87 o
  29   5   8      574.17      447.95     54.06 o
   8  16  22      574.45      525.22     45.40 o
 -27   7  20      574.76      627.84     43.47 o
 -29   9   6      574.94      612.33     54.78 o
 -28   6  16      574.99      621.60     49.42 o
 -15  13  29      575.61      528.85     44.18 o
 -18  12   7      575.65      620.34     32.69 o
   7  19  18      576.17      670.17     47.25 o
 -24  10   8      576.32      560.20     37.07 o
  -9   7  40      576.35      590.93     55.64 o
 -12   4  38      576.45      645.06     45.50 o
   0   2  36      576.55      613.65     44.04 o
 -26   4  21      576.94      578.30     42.78 o
  26  16   0      577.06      623.83     60.48 o
  -7  17  15      577.11      554.15     36.95 o
  -6  10  37      577.19      648.93     52.65 o
  -2  10  36      577.21      568.77     46.87 o
  25   3  20      577.38      550.60     45.76 o
  21   3  29      577.44      541.66     71.09 o
   1  19   9      577.59      568.06     37.05 o
 -16  10  31      577.68      520.04     40.63 o
 -24  10  28      577.69      544.17     59.14 o
 -26  10   8      577.71      583.64     44.49 o
  -3   5  24      577.98      521.80     29.41 o
  15  17  11      578.13      587.72     40.66 o
 -32   6   7      578.22      565.18     55.56 o
 -21  11  21      578.69      574.33     38.05 o
 -13  13  23      579.42      505.93     34.70 o
  31   5  10      579.49      596.64     64.24 o
 -35   1   5      579.54      563.24     71.51 o
  25   1  12      579.70      595.70     38.34 o
   5   3  40      579.86      626.94     52.63 o
 -18  10  27      580.52      607.52     40.27 o
  27   5   6      580.57      594.06     46.24 o
  -6  14  26      580.79      547.40     40.14 o
  23   3   3      580.88      566.14     29.44 o
  10  22  13      580.98      456.70     59.73 o
 -10  20  21      581.07      561.16     60.14 o
   3  19   3      581.10      631.71     37.78 o
  26   4  22      581.41      643.99     74.59 o
   0  16  22      581.53      559.27     39.30 o
 -11  17  10      582.03      602.67     35.10 o
 -21   5  21      582.43      564.42     30.65 o
 -15   7  31      582.63      687.24     38.52 o
 -22   4   7      582.78      567.71     30.95 o
  -7  17  28      583.04      565.58     51.70 o
 -25   1   8      583.26      653.57     31.27 o
 -25   7   2      583.29      575.79     38.63 o
 -10  18   8      583.31      596.25     35.17 o
   9   1  10      583.70      623.59     50.51 o
  22  12   6      583.80      593.21     43.86 o
  -9  13  13      583.82      588.38     24.97 o
 -20  14  12      583.87      560.05     44.60 o
  16  10  25      585.25      594.72     46.11 o
 -24   8  25      585.28      529.98     52.10 o
  -5  15  20      585.33      568.20     30.56 o
 -31   7   9      585.42      744.41     54.72 o
  13   7  36      585.43      489.67     63.26 o
  -1  19  13      585.51      596.06     39.48 o
  27  13  10      585.53      485.07     69.19 o
 -20  12  18      585.70      599.35     36.42 o
  -6  18  16      585.90      533.98     42.06 o
   4  12  34      586.05      517.23     62.01 o
   0  16   2      586.34      578.84     27.87 o
  -5   5  12      586.89      673.83     60.87 o
  21  13   5      587.07      652.83     45.48 o
  -4   8  29      588.04      605.35     32.59 o
 -23   7  30      588.33      609.05     51.73 o
  31   7  11      588.42      676.48     69.65 o
  -2  18  13      588.59      573.87     34.41 o
  -2  22  15      588.96      537.94     57.07 o
  19   5  30      589.08      609.57     81.34 o
 -26  14   1      589.11      584.67     64.35 o
  24   8  25      589.29      537.21     70.01 o
   0  12  13      589.99      585.45     24.61 o
 -16   6  29      590.31      572.61     35.93 o
   8  12  33      590.83      555.53     58.18 o
  -6  14   8      590.98      582.88     26.29 o
  -8   2  35      590.99      585.10     39.65 o
  12  12  28      591.58      606.98     59.91 o
 -16   2  35      591.59      571.70     44.06 o
  24  14  15      591.91      573.80     58.02 o
  -6  18   4      592.69      598.14     33.97 o
   9   5  39      592.79      704.17     54.58 o
 -18   4  16      592.80      632.40     27.37 o
  -1  17   5      593.03      637.66     30.29 o
  -1  13  35      593.32      530.26     48.23 o
   3   5  37      593.72      670.11     55.25 o
 -18  14  27      593.87      633.31     53.66 o
   1  19  22      594.00      564.27     50.26 o
  20   6  22      594.11      616.12     46.34 o
  17   9   4      594.14      619.75     30.71 o
 -20   4  19      594.14      591.44     27.87 o
   8  16  26      594.23      587.01     55.40 o
  25   9   7      594.29      608.02     45.41 o
 -13  17  11      594.31      648.99     36.97 o
 -19   7  34      594.31      613.00     49.59 o
 -31   5  14      594.37      597.87     50.97 o
  -5  21   8      594.43      588.93     49.01 o
  -6  24   3      594.85      558.30     66.64 o
 -13  13  21      595.12      662.48     33.41 o
  12   6  31      595.14      643.97     45.36 o
  -6  18  23      595.57      683.85     51.91 o
  23   3  29      595.60      614.99     81.27 o
 -30   6   1      595.66      483.39     56.45 o
 -21   3  35      595.97      548.42     57.09 o
  -5   1  35      596.08      580.47     38.49 o
  -3  21  19      596.10      555.97     57.09 o
 -10   6  37      596.18      620.51     42.83 o
  26   6  24      596.30      528.02     80.65 o
  -5  23   8      596.50      543.54     54.04 o
   5  11  24      596.56      590.00     31.28 o
   5   3  32      596.75      640.78     36.79 o
  19   1  25      596.79      677.28     44.21 o
  18   2  19      596.80      616.06     34.41 o
  10   6   3      596.89      846.53    101.73 o
  11   7  34      597.11      544.53     56.41 o
 -17  11  28      597.37      603.93     44.63 o
 -32   6   8      597.64      607.91     57.26 o
   1  19   8      597.68      558.14     40.65 o
 -17   5   2      597.71      652.97     36.32 o
  -6  12  17      597.78      668.85     26.96 o
 -22  16  15      597.92      590.48     53.38 o
 -12  16  29      598.49      605.76     54.35 o
  14  16   9      598.86      656.56     44.99 o
  17   5   8      599.21      699.19     35.58 o
 -15   1  17      599.52      576.16     27.95 o
 -29   7   9      599.60      554.17     46.49 o
   1  13  19      600.57      622.55     27.49 o
 -15  17  19      600.73      659.11     57.76 o
   5  19  21      600.79      566.62     58.96 o
  30  12   1      601.25      596.02     77.98 o
 -26  16   1      601.33      522.96     58.10 o
  -5   5  23      601.64      600.15     33.13 o
  -5  17   6      601.87      661.79     33.27 o
 -16   4  11      602.29      651.38     35.05 o
  -1  17   9      602.31      611.28     33.06 o
  12  14  28      602.77      679.07     70.98 o
  21   9  14      602.89      701.25     41.17 o
 -25   9   8      603.13      650.19     38.81 o
  16  16  20      603.51      576.94     54.76 o
 -31   7  12      603.57      558.22     50.80 o
 -13  17  25      603.89      494.07     56.56 o
 -21  11  27      604.05      691.49     51.01 o
  17   5  32      604.56      546.60     58.07 o
  33   3   1      604.65      628.12     83.01 o
 -28  10  18      604.85      645.98     60.93 o
 -31   7   2      604.93      652.49     58.73 o
  20   8   5      605.24      582.92     32.48 o
  21  13  19      605.27      552.82     47.86 o
  -6  16  29      605.53      606.42     53.50 o
  26  10  17      605.66      533.92     59.98 o
  23  15  15      605.75      566.19     57.54 o
  22  12  23      605.81      562.76     66.80 o
 -25   3  18      607.00      594.13     37.22 o
  29   5   0      607.09      615.32     41.22 o
  10  18   2      607.33      575.01     40.00 o
  24  16   7      607.50      666.99     56.09 o
  17  17  13      607.53      597.68     58.97 o
 -19   1  20      607.65      591.58     29.76 o
  -2  16  22      608.00      540.93     37.71 o
  30   6   6      608.23      619.14     57.54 o
  29   5   5      608.26      552.02     49.07 o
  13  19  13      608.92      617.35     47.55 o
  23   5  20      608.92      557.43     44.24 o
  10   4  34      608.98      623.46     51.81 o
  21  17   9      609.17      645.23     50.27 o
  -9  23   2      609.49      625.21     79.36 o
 -10  18  19      609.54      603.43     41.65 o
 -12   2  25      609.60      598.18     28.19 o
  -1  17  19      609.74      621.96     33.66 o
   6  12  32      610.00      619.45     51.06 o
  33   5   0      610.04      450.69     59.18 o
  28  10   7      610.71      658.40     56.12 o
  -8  20  17      610.93      672.96     46.42 o
  18   8  29      611.02      637.48     58.59 o
 -26  14  14      611.63      672.30     53.24 o
  12  12  17      611.71      579.24     31.09 o
 -22   6  31      611.75      550.12     52.00 o
  10   4  19      611.89      579.74     33.01 o
  -7   1  16      612.23      618.61     55.18 o
  15  19   0      612.63      570.14     49.83 o
  18   8  22      612.64      627.06     39.41 o
   9   9  13      613.51      653.73     30.59 o
 -11  17   1      614.20      649.15     34.92 o
  -2   2  35      614.51      573.19     33.89 o
  22   4  21      614.54      599.86     48.26 o
 -29  11  10      614.90      550.65     51.31 o
  -5   5  40      614.94      653.27     44.65 o
   6  10  12      615.17      620.82     27.09 o
 -22  16   2      615.24      589.77     49.63 o
 -13   7  24      615.28      609.45     28.41 o
   2  14  30      615.49      643.33     49.41 o
  -3   1  22      615.68      657.76     26.75 o
 -28  12   9      616.32      495.58     53.17 o
   5  13   6      616.41      661.01     31.64 o
  -6   6  37      616.88      582.86     39.92 o
   9   1   0      616.97      608.18     31.33 o
  27   5  14      617.02      636.08     51.32 o
   8   2  35      617.04      673.83     50.34 o
  15   5  24      617.08      617.88     35.80 o
   1   5  37      617.09      613.12     49.86 o
 -18   8  27      617.10      582.62     39.49 o
  -7   9  38      617.11      605.83     49.84 o
 -17  11  19      617.48      632.16     32.22 o
  -8  16  26      617.95      570.52     47.18 o
  -3   3  30      618.15      702.78     31.97 o
   2  18   4      618.68      590.00     33.30 o
 -10  20  13      619.30      671.30     51.17 o
  -7  13   8      619.49      631.01     30.31 o
 -14  20  11      619.54      652.67     59.50 o
 -23  17  11      619.65      591.24     51.85 o
 -10   8  13      619.69      787.57     30.71 o
  26   8  16      619.78      646.94     57.91 o
 -32   8   8      619.88      663.41     58.11 o
  17   9   1      620.16      664.66     31.65 o
  24   4   1      620.19      620.64     32.67 o
   0   4  23      620.64      661.12     25.86 o
  -9  13  19      621.23      596.44     29.90 o
   9  21   4      621.62      583.89     46.90 o
 -19   7  22      621.81      667.45     35.94 o
  24   4   3      621.95      600.66     32.12 o
 -26   8   8      622.17      650.92     37.68 o
 -29   9   4      622.35      590.15     54.09 o
 -29  13   4      623.57      539.08     75.37 o
 -24  10  19      623.65      680.00     49.57 o
  10   4  33      623.71      622.21     53.56 o
  33   5   1      623.84      518.36     61.74 o
 -17   3  19      623.86      670.11     29.61 o
 -28   6  18      624.10      699.06     47.97 o
   1   1   2      624.12      698.59     49.62 o
  13  15  12      624.41      635.51     36.81 o
 -10  14  13      624.44      639.78     27.98 o
  28  12   3      624.53      620.29     79.64 o
  23  15   6      625.19      614.00     52.53 o
 -13  15   7      625.28      686.24     33.14 o
 -14  20   9      625.67      579.17     51.90 o
  23   5  26      625.78      574.37     55.48 o
   0  18   8      626.13      611.50     33.96 o
   7  13  29      626.34      556.22     53.48 o
 -23  17   5      626.65      596.83     59.82 o
  16  18  16      626.71      638.59     49.08 o
  -5   5  34      627.58      630.77     34.49 o
 -17  21   8      627.84      713.93     74.66 o
  -8  10  25      628.13      608.24     29.22 o
 -15  11   8      628.21      629.96     29.38 o
 -15  15  23      628.24      651.91     43.63 o
 -27  11  12      628.33      630.71     49.94 o
  29   9  13      628.42      621.12     66.82 o
 -22   8   9      628.65      649.04     32.40 o
 -20  18   7      628.71      570.89     59.04 o
 -20   2  25      628.83      578.41     35.42 o
 -11   1  24      628.84      579.55     26.45 o
  -9  23   8      628.99      511.95     52.49 o
   0   8  22      629.69      636.46     30.09 o
  16   8  27      629.81      602.67     43.51 o
 -14  10  32      629.95      583.12     44.48 o
  18   8   7      630.13      646.92     31.63 o
 -19  11  24      630.22      535.41     39.24 o
  16  18   4      630.61      740.03     43.67 o
   0  22   7      630.65      706.89     51.60 o
  -5   3  32      630.74      672.30     34.03 o
   7   3  20      630.86      635.93     32.77 o
 -34   0  14      631.19      752.97     98.58 o
 -10  14  24      632.62      613.36     36.43 o
 -19  15  11      632.63      613.25     42.39 o
  25  15   3      633.75      625.33     53.22 o
  25   5  21      633.77      576.41     56.54 o
 -30   6  13      634.04      615.21     45.41 o
  23   1   4      634.16      653.80     26.97 o
   3  15  11      634.18      680.00     30.62 o
   1  19  17      634.27      613.52     42.02 o
  28   4   2      634.29      591.58     35.77 o
  -1  13  30      634.82      613.33     41.01 o
  20   8  14      635.42      696.53     38.51 o
  23  11  17      635.45      555.65     43.89 o
   2  18  20      636.03      619.94     44.10 o
  20   4   7      636.08      689.23     30.08 o
  -4  12  21      636.35      636.65     27.64 o
  -7  13  14      636.49      637.94     26.64 o
  -2  22   7      636.67      638.44     47.61 o
 -23  11  28      636.97      543.18     51.44 o
 -18   8  16      637.02      700.45     31.90 o
  19  17   9      637.05      559.67     47.70 o
 -21  13  27      637.36      707.49     50.57 o
 -22   8  31      637.50      712.80     56.22 o
 -18  18   6      638.14      677.48     50.54 o
 -21  17  11      638.23      635.64     48.51 o
  -2  16   4      638.43      548.50     28.44 o
  27   3   0      638.59      628.04     37.90 o
   9  17  16      638.65      652.09     37.67 o
  11  17   2      638.99      666.12     38.40 o
 -17   1  25      639.02      647.27     29.15 o
   1   9  39      639.48      552.65     54.67 o
 -23   9  28      639.70      769.71     60.83 o
  12  16   5      639.71      659.74     33.14 o
  12   4  23      639.79      587.13     32.32 o
   4  22  11      640.57      598.19     60.61 o
 -17   7  31      640.73      687.50     44.75 o
   5  11  12      641.38      662.64     28.30 o
  13   1  24      641.57      661.08     32.82 o
   3  19  21      641.85      647.27     50.91 o
  26   6  21      642.84      584.20     68.89 o
   7  21  12      643.31      586.82     48.68 o
 -14   4  15      643.72      648.91     31.10 o
 -11  13  15      644.74      631.27     26.99 o
   4  14   3      644.76      685.71     30.28 o
  -9   3  39      644.99      646.49     46.31 o
  -2  18  28      645.03      720.17     68.98 o
 -20  10  18      645.05      655.14     34.87 o
 -12   8  29      645.10      623.83     32.80 o
  11  15  19      645.55      658.13     38.02 o
 -21   5  14      645.67      572.57     28.04 o
  -2  22  13      645.80      554.81     51.41 o
 -27  15  11      646.15      687.90     59.66 o
  11  17  11      646.62      661.14     36.00 o
  17   5  27      646.76      632.43     44.24 o
   7   3   4      646.84      571.64     38.53 o
  -6  18  12      646.85      634.48     43.33 o
  -7   3  20      646.95      565.66     26.38 o
  -3   1  34      647.61      664.26     35.74 o
 -17   5  18      647.91      702.11     28.24 o
 -31   9   5      648.09      667.98     59.00 o
 -18   2   9      648.17      664.13     30.77 o
   6  16  28      648.33      537.61     55.68 o
  18   2  28      648.36      647.28     56.47 o
 -16  16  19      648.42      631.91     55.04 o
  -4  12  23      648.48      679.07     31.78 o
  24   6  19      648.49      616.50     46.14 o
 -10  22  15      648.52      692.28     51.90 o
 -18  10  28      648.79      696.07     47.08 o
   3  19   8      649.07      639.31     36.44 o
  31   7  10      649.13      547.47     69.27 o
 -12  18   8      649.39      674.36     49.24 o
 -22   6   9      649.45      627.74     31.07 o
 -22  10  15      650.16      647.58     37.85 o
 -12  16  26      651.24      503.87     50.32 o
 -12  18  16      651.40      642.69     45.80 o
  -8  22  11      651.47      670.31     49.86 o
   6  22   3      651.54      627.99     52.06 o
 -11   5  18      652.02      627.44     28.73 o
  18   2  34      652.68      600.81     68.78 o
  18   6  22      652.82      705.70     42.47 o
  -9  15  31      653.06      676.95     59.40 o
  11  21   0      653.69      647.35     51.99 o
  28   2   8      653.80      754.30     45.92 o
  18  16   0      654.41      719.04     41.02 o
  27   5   1      655.18      721.17     43.35 o
   5  21  20      655.45      604.71     57.40 o
 -16  16  14      655.55      662.86     41.64 o
  -7  15  23      655.66      618.60     35.68 o
  19  19  10      655.79      637.81     49.73 o
   8   6  37      655.80      657.49     54.81 o
  24   8   6      655.88      686.44     40.50 o
  12   8  14      656.23      691.62     33.68 o
  28   4  19      656.23      613.02     51.53 o
 -12   6  29      656.52      655.71     34.22 o
  21  17   6      656.61      632.27     52.73 o
  13   1  18      656.65      673.29     32.26 o
 -24  16   4      656.82      643.00     51.28 o
 -27  11  18      656.85      734.18     55.43 o
   5  15  24      657.12      716.59     46.71 o
   3   5  22      657.48      711.61     29.66 o
 -14   6  25      657.72      670.04     29.81 o
 -10  16  26      658.24      626.82     46.38 o
 -31   7   3      658.38      832.85     63.63 o
 -11  17  17      658.98      642.11     40.40 o
  16  20  13      659.67      764.13     53.18 o
   3  19   9      659.74      623.78     37.74 o
 -32   8   3      659.75      637.05     61.06 o
  29  13   1      659.84      452.16     78.20 o
  -3  15  33      659.96      746.67     51.48 o
   3   3  18      659.98      680.07     27.37 o
 -21   1  15      661.14      701.05     28.85 o
 -33   5   4      661.19      568.24     52.64 o
 -16  18  17      661.65      635.39     47.38 o
  -1  17  13      661.76      712.80     34.00 o
   2  20   6      662.16      592.20     41.07 o
  -1  17  17      662.56      664.06     34.31 o
   3  15  29      662.65      605.39     55.54 o
 -13  19  11      662.97      711.34     44.25 o
 -24   4  28      663.26      653.19     49.50 o
 -16  12  23      663.60      596.06     33.72 o
   7  11  33      663.68      700.85     48.58 o
  -1   7  27      663.81      675.88     27.84 o
  28   6  19      663.91      686.57     55.30 o
  32   2   0      664.29      547.15     58.69 o
  14   2  21      664.37      593.65     30.45 o
  -8  14  19      664.39      637.33     30.97 o
   8  14  19      664.66      635.26     34.57 o
 -11  21  10      664.84      603.23     49.88 o
  -9  13  31      664.89      694.81     48.32 o
  -5  15  17      665.46      695.67     34.35 o
  21   5  29      665.62      714.93     56.98 o
 -23   7   8      665.72      689.96     33.06 o
  23   3  14      665.94      531.83     33.73 o
 -15  15  21      666.00      638.57     41.64 o
 -14  12  17      666.19      744.87     30.46 o
   7  21  10      666.49      800.18     48.27 o
   8  14  31      666.89      732.12     64.22 o
 -23  15  19      668.21      624.22     51.91 o
  -9  13  22      668.32      665.59     33.76 o
  16   8  31      668.40      648.08     61.10 o
   1  15  21      669.57      710.34     34.14 o
   7   5  24      669.85      682.13     29.26 o
 -16  14  22      669.90      726.81     39.51 o
 -10   8  30      670.03      753.70     34.39 o
 -19   3  34      670.46      664.73     48.15 o
 -25  15  15      670.50      682.92     60.09 o
 -22   4  26      670.67      684.38     44.89 o
  24  16  10      670.84      695.80     55.56 o
  28   4   3      671.13      539.90     37.37 o
 -20   4  18      671.13      756.36     29.50 o
 -13  15   6      671.33      691.75     33.47 o
  25   7  18      671.59      739.83     64.35 o
 -12  14  18      672.07      743.21     34.94 o
  25   9  18      672.10      658.92     59.25 o
  29   3   8      672.56      695.41     48.52 o
  -3   3  28      672.69      679.07     29.88 o
  26   6   1      672.98      686.51     44.34 o
 -16   2  25      673.47      692.35     31.02 o
 -14   6  37      673.49      678.47     52.61 o
 -11  17  25      673.84      845.80     57.96 o
 -13  11   3      674.11      791.02     36.20 o
 -26   8   2      674.26      656.64     42.47 o
  12  16  26      674.40      645.66     59.32 o
   2   2  33      674.54      638.76     37.63 o
  19   1   2      674.68      715.32     45.00 o
 -13  21  14      675.30      642.96     63.83 o
   7  13  10      675.33      731.86     36.10 o
 -15  11  22      675.34      650.77     35.17 o
   4   2  38      676.09      659.60     46.81 o
 -23  11  14      676.11      758.95     45.71 o
   6  22  13      676.20      715.92     56.42 o
  16   2   7      676.29      677.48     43.66 o
  -3  11  30      676.51      703.90     38.17 o
  11   5  11      676.51      658.85     37.89 o
 -27  13   5      677.33      823.49     54.90 o
  24  12  20      677.52      682.46     68.17 o
  22  10  14      677.85      749.12     45.85 o
 -26  10   1      677.87      653.25     46.77 o
  28  10   4      677.98      659.77     68.06 o
   3  13  32      678.46      799.12     51.97 o
   0   0  36      678.60      564.76     59.52 o
   2   6  11      678.80      715.99     60.85 o
  26   4  21      678.85      671.50     58.51 o
 -12  16  28      679.10      616.29     55.31 o
   1   7  39      679.16      636.38     50.07 o
   9  11  25      679.35      676.75     37.85 o
 -17   5  31      679.58      634.08     39.26 o
 -15  13  28      679.64      562.68     45.55 o
  -4   2   9      680.08      560.43     42.64 o
 -24   6  28      680.31      684.65     50.46 o
 -12  18   2      680.46      652.09     38.09 o
  21   5   0      680.56      672.56     36.82 o
 -21  15  23      680.84      713.93     57.39 o
  28  10  15      680.86      742.28     72.97 o
 -13   7  12      680.93      735.58     30.87 o
 -26  12  20      681.40      574.23     47.74 o
   3   3  23      681.46      769.11     30.38 o
  10   6  35      681.51      736.64     56.32 o
   7   1  22      681.93      627.24     27.00 o
   5  15  17      682.15      623.31     30.80 o
 -17   7   4      682.15      802.38     36.81 o
  10  22   7      682.19      658.82     52.45 o
 -17  11   5      682.20      694.41     31.36 o
 -21   1  35      682.25      591.20     58.48 o
   7  23   6      682.36      625.63     53.44 o
  15  19  10      682.58      585.53     48.94 o
  22  18   4      682.64      667.65     60.88 o
  -6  10  35      682.65      682.39     45.86 o
  10  14   2      682.71      742.81     31.88 o
   3   1   8      682.72      623.23     29.72 o
  -8   2  19      683.11      729.00     27.08 o
 -11  17  23      684.29      569.48     44.80 o
  -1  15  22      684.71      699.85     34.90 o
  -8   4  37      684.97      715.32     41.71 o
  33   5   3      685.45      790.42     77.04 o
 -29  13  10      685.77      618.65     56.17 o
  -3  15  29      685.92      680.66     47.78 o
   2  12  11      685.93      746.53     27.68 o
  -3  11  29      686.23      648.53     36.43 o
 -10   2  21      686.45      660.33     27.12 o
  23   7  27      686.46      643.51     63.90 o
 -29  11  13      687.02      703.31     53.13 o
 -23  13  15      687.81      670.57     46.01 o
  15   9  18      688.29      658.46     29.25 o
 -10   2   5      688.64      631.96     38.18 o
 -23  11  17      688.94      729.20     39.24 o
 -14  20   3      689.95      744.67     49.91 o
  17   5  16      690.35      684.18     38.11 o
   2  24   3      690.53      715.59     60.44 o
  -5   9   3      690.70      881.66     50.39 o
  18   6  28      690.74      587.27     49.99 o
  17   9  10      690.87      678.67     33.55 o
  -9  11  33      691.08      700.32     46.93 o
   3  21   2      691.19      652.36     48.83 o
   8  14   4      692.01      662.48     30.37 o
   3   3  28      692.15      678.87     29.81 o
 -11   9  38      692.37      573.34     52.23 o
   5  19  15      692.44      775.28     47.75 o
  21   9   0      692.69      634.92     35.35 o
  -3  13   9      692.83      670.17     29.95 o
  10  14  24      693.73      815.66     57.93 o
  -8  12  36      694.05      666.26     49.25 o
  13  13   5      694.29      720.84     31.28 o
 -26   6   5      695.40      700.85     38.71 o
 -13   7   9      695.85      863.99     32.37 o
 -22   4  31      695.89      705.70     52.02 o
 -18   6  28      696.02      743.01     39.84 o
   4  20   9      696.13      783.72     43.09 o
  12   6  23      696.16      710.61     30.81 o
  19  13   1      696.20      699.19     36.81 o
 -22  12  24      696.21      713.47     48.91 o
 -11   3  40      696.35      678.81     51.58 o
  -5  13   6      696.72      778.07     28.68 o
  20  14  20      696.80      554.84     54.60 o
   9  19   2      696.98      677.61     41.06 o
  23   9  22      697.04      631.90     61.73 o
 -14  18   4      697.29      609.65     39.70 o
 -18  10  30      697.30      737.90     52.94 o
   4  16  23      698.62      706.16     53.47 o
  10   2  23      698.62      651.78     28.88 o
   6   2  29      698.94      680.80     33.21 o
  -4   8  39      699.03      711.34     47.95 o
  17  17   4      699.22      683.92     43.45 o
 -26   6  29      699.28      767.98     53.38 o
  -2   0  42      699.32      552.94     87.38 o
   0  10  13      699.55      698.13     26.89 o
 -16  10  35      699.76      674.69     52.48 o
 -25   9  26      700.03      799.72     60.23 o
 -27   3  16      700.27      715.59     41.16 o
 -18  10   4      700.41      709.48     32.37 o
  -5   3  29      700.49      725.88     30.19 o
 -28  14   2      700.81      739.56     77.95 o
  30  10   6      701.07      697.07     59.43 o
 -20   4   9      701.14      730.73     32.30 o
  33   7   0      701.47      617.41     67.29 o
 -18  12  28      701.64      686.18     49.43 o
  -2   4   5      701.90     1030.19     41.59 o
  14   6  27      702.11      708.62     39.39 o
  16  12  27      702.41      760.61     53.67 o
 -16   4  35      702.69      701.45     43.71 o
  15   3  28      702.86      783.72     46.78 o
  19   3  24      703.39      663.10     45.42 o
  18   8  28      703.52      606.58     57.94 o
   7   9  10      703.54      813.13     30.70 o
  24  12  15      704.44      764.66     59.11 o
 -25  11  23      704.67      677.01     48.61 o
   6  16  18      704.83      702.84     38.71 o
 -28   4  19      705.00      705.50     49.20 o
  -8  12  34      705.25      697.46     48.86 o
 -11  15   3      705.77      807.29     30.43 o
  19   9  16      706.15      705.83     38.16 o
   8   6  33      706.17      721.70     44.17 o
  -9  21   4      706.53      709.02     54.36 o
  20  10  22      707.14      757.75     56.98 o
  13  17  15      707.76      741.02     42.44 o
  10   6  29      707.97      636.36     38.28 o
  14  16  12      708.42      716.19     41.44 o
 -29   3  15      708.47      684.52     47.71 o
 -18  10  31      708.90      764.93     47.00 o
  19   1  16      709.77      646.85     33.76 o
 -25   7  10      710.45      662.17     35.39 o
 -14   4   3      711.09      880.59     44.86 o
  15  13  23      711.39      705.70     49.40 o
 -23  15  11      711.56      771.17     50.56 o
  -8  16   2      711.98      716.32     31.83 o
 -12  16   4      712.13      704.30     32.44 o
   3  23   6      712.31      650.74     53.21 o
  15   5  33      713.21      777.01     64.90 o
  17   7  30      713.29      768.31     56.00 o
   5  17  11      714.37      627.94     35.33 o
  30   2   8      714.46      630.74     52.64 o
  24  10  15      714.65      692.75     52.80 o
   6   8  30      715.23      775.15     40.30 o
  10  18  23      715.47      823.76     62.06 o
 -17  17  10      715.94      745.67     45.24 o
  -4  16  24      715.99      806.69     46.14 o
 -26  10   5      716.18      724.29     42.73 o
   4  20   4      716.81      790.56     41.92 o
  -3   3  41      716.83      864.72     50.06 o
  14  18  18      717.04      651.95     67.46 o
   1  17   3      717.32      796.73     32.94 o
   1  17  17      717.57      665.72     35.06 o
  23   1  29      717.62      532.86     66.61 o
 -16   6  35      717.65      716.19     50.49 o
 -29   5  22      718.03      700.58     52.10 o
  12  20  12      718.13      763.20     58.21 o
  10  22   1      718.34      829.67     59.29 o
 -21  15  17      718.42      683.85     49.29 o
   1  13  28      718.56      711.94     37.68 o
 -29   7  20      718.61      651.97     54.48 o
  16  14  21      718.79      810.87     48.94 o
  12  18   5      719.10      788.70     39.13 o
   8  22  15      719.12      847.59     57.96 o
  15  19   7      719.36      721.23     51.24 o
  26  10  18      719.99      713.13     57.81 o
   5   3   6      720.05      863.33     49.99 o
 -21   9  27      720.30      735.24     50.67 o
 -15   7  26      720.44      740.03     34.06 o
  23  13   6      720.53      741.69     49.02 o
 -22   8  26      721.54      682.92     55.16 o
   9   7  33      721.91      694.14     52.24 o
 -24  10  26      722.28      768.18     56.62 o
  21   1   4      722.51      702.97     29.32 o
  18  18   7      722.54      702.05     48.86 o
  23   9  15      722.93      792.48     49.24 o
   6   2  27      723.22      761.47     32.35 o
  28   4  15      723.25      617.50     48.52 o
  13  13  30      723.28      727.14     64.86 o
  -3  11  24      723.33      728.14     31.21 o
 -21  13  26      723.51      698.99     51.75 o
 -14   4  37      723.91      808.09     50.80 o
  10  16   8      724.22      776.81     35.60 o
 -17  17   1      724.69      654.76     42.36 o
   3  11  32      724.72      716.98     40.00 o
  11  11  14      725.01      727.87     32.50 o
  19   5  16      725.20      682.19     32.73 o
 -21   7  26      725.87      712.20     45.55 o
  16  16  14      726.19      761.01     42.76 o
  12   6  27      727.42      753.37     39.36 o
  16  14   6      728.16      778.27     38.93 o
  27   7   7      728.25      632.61     46.08 o
  16  16   4      728.38      679.73     39.89 o
  -4   2  29      728.62      765.26     29.84 o
  27  13   5      728.63      651.23     62.79 o
  27  11  10      728.65      784.12     73.85 o
 -19  13  28      728.82      702.11     54.79 o
 -14   2  37      729.13      763.86     45.84 o
 -24   4  21      729.22      719.04     34.34 o
 -19  11  22      729.24      727.34     36.38 o
  29   9   6      729.34      792.68     55.00 o
 -24   8   7      729.44      789.16     36.07 o
  23   1  21      729.49      805.50     54.30 o
  17  13  19      730.26      712.54     40.00 o
 -17  17  15      731.51      746.13     48.26 o
 -22  14  14      731.97      685.84     49.70 o
 -16  18   2      732.06      794.01     48.14 o
  15   3  35      732.61      780.99     70.72 o
   3  11  34      732.89      799.12     46.29 o
 -10   6  27      733.06      678.61     27.98 o
  13   9  20      733.11      731.73     32.43 o
 -16  16  17      733.18      708.15     43.98 o
 -14   4  27      733.49      769.77     33.84 o
  12   4  31      733.62      724.36     54.89 o
 -23   1  10      733.80      636.50     28.95 o
   4  18  24      734.29      745.47     58.03 o
   8  10  10      734.58      776.55     31.73 o
 -18   6  16      734.63      756.63     33.64 o
  31   9   9      734.70      778.54     74.42 o
  10  16  16      734.90      789.29     38.93 o
 -16  16  23      735.20      680.20     52.06 o
  -6   8  11      735.56      708.35     39.46 o
 -26  10  21      735.86      692.48     53.07 o
  -4  18  28      736.17      691.42     58.82 o
 -26  14   6      736.24      750.78     58.99 o
  20  16  12      736.44      647.96     63.65 o
  -2  22   9      736.54      693.61     51.35 o
   7  17  25      736.85      803.64     65.82 o
 -18   0  36      737.02      646.90     62.09 o
   3  15  17      737.36      678.67     32.87 o
  14  16   8      737.45      687.17     41.60 o
  -8  18  20      737.51      787.77     42.74 o
  13   1   2      737.64      829.67     58.88 o
 -18   8  19      737.79      721.43     29.99 o
   7  17  18      737.96      689.03     42.21 o
  -8  18  19      738.64      877.27     42.96 o
   7  19  19      738.67      743.74     49.98 o
  14  14   0      739.11      726.21     33.11 o
  -2  12  36      739.52      720.17     50.00 o
  29  11   7      739.72      588.19     72.05 o
  12  10  11      740.75      685.11     38.18 o
  21   3  10      741.27      734.18     32.36 o
  15  17  22      741.29      638.02     57.67 o
 -27   1   7      741.45      706.49     39.39 o
  18   8  27      741.64      651.65     52.63 o
 -20   6  31      741.71      678.81     52.82 o
  24   2  11      741.88      825.28     39.11 o
 -20   4  13      741.96      753.44     28.35 o
  -3   7  36      742.34      874.95     46.30 o
  24  16   4      742.47      773.69     56.82 o
 -12   6  37      742.61      641.20     45.78 o
 -21   9  30      743.00      712.54     50.98 o
  -6   2  25      743.06      725.68     28.91 o
   3  23   2      743.41      714.93     53.94 o
  26  14   5      743.43      754.83     54.57 o
 -13   7  36      743.97      712.27     49.81 o
  -8   6  39      743.98      724.36     45.54 o
  -4  18   4      744.04      852.24     40.11 o
   2   8  17      744.13      796.73     31.59 o
 -12  18  10      744.68      771.57     40.85 o
  21  11   6      745.08      735.84     41.01 o
 -20  18   8      745.61      778.27     53.92 o
  11   7  32      745.77      787.04     50.89 o
  28  14   6      745.91      744.14     61.01 o
 -25  15  13      746.00      773.76     56.13 o
  10  18  20      746.07      724.16     62.64 o
   4  18   6      746.14      724.02     37.40 o
   2   2  27      746.99      728.41     28.36 o
 -19   7  28      747.07      760.68     42.76 o
  20  16  14      747.10      790.16     57.62 o
  -8  12  11      747.52      863.06     30.01 o
  29   9  12      747.54      699.65     66.45 o
   4  12  32      747.69      635.67     45.55 o
  23  15   0      748.11      679.87     47.03 o
  18   8  11      748.73      774.16     34.72 o
  -4   2  21      748.95      703.31     27.70 o
  -4  20  23      749.76      773.36     71.02 o
  21   9  28      749.95      584.95     68.79 o
  -6  16  24      750.19      823.76     43.40 o
  17   5  30      750.27      738.10     54.25 o
  20   6  25      751.10      765.99     53.59 o
   7  13  27      751.59      762.93     50.78 o
   2  18  25      751.70      770.64     59.65 o
  -9  15  13      751.79      733.45     29.85 o
 -14  18   5      751.80      734.12     44.91 o
  10   0  34      751.92      831.92     73.95 o
  29   7  16      752.12      614.62     59.56 o
  24   8  12      752.27      744.28     44.56 o
 -30  10  17      753.05      711.87     65.10 o
  14  10   9      753.14      785.31     40.02 o
  -6  12  25      753.20      748.46     33.51 o
  15  15   4      753.20      693.08     35.85 o
 -23  17   6      753.58      609.73     56.77 o
  -7  17  14      753.62      738.03     37.94 o
  21  11  20      754.11      809.08     52.85 o
   1   5  28      754.17      749.92     29.44 o
   2   2  11      754.20      683.52     38.18 o
  -1   7  40      754.44      693.15     51.76 o
   2  16   8      755.00      758.75     29.64 o
  20   4  15      755.03      755.96     34.39 o
  29   1  17      755.23      703.24     60.95 o
  11  19  22      755.26      869.44     62.20 o
   3  23  12      755.38      799.32     56.58 o
  13  19   7      755.62      708.29     46.51 o
 -27   7  26      755.65      677.48     58.92 o
  -1   7  30      755.85      788.56     35.12 o
  18  12  24      756.27      690.69     53.35 o
  -8  10  28      756.34      791.88     34.91 o
 -28  12   2      756.39      690.09     53.91 o
  10  18  19      756.46      799.98     54.65 o
  28   6  21      756.46      737.77     72.57 o
  10  16   5      756.91      733.05     33.79 o
 -17   3  37      757.07      807.95     51.48 o
  -5  15  33      757.64      658.13     55.19 o
  -4  12  33      757.73      769.84     44.67 o
  24   8   7      757.96      675.55     42.71 o
   6  20   3      758.00      765.32     42.56 o
 -28   6   5      758.07      780.13     46.65 o
 -17   5  37      758.46      765.52     52.15 o
  -2  20   7      759.06      756.36     39.70 o
  18  10  28      759.39      792.61     51.84 o
 -27   3  20      759.54      758.15     44.68 o
  28   2   3      759.63      745.54     41.27 o
  31  11   2      760.58      753.11     63.90 o
 -18   8  31      760.77      793.68     45.61 o
  19   7  26      760.90      759.95     53.88 o
  -6  16  16      760.94      759.22     33.03 o
  31   7   8      761.92      664.79     64.30 o
  22  14  12      762.12      783.25     53.16 o
 -27  11  10      762.49      794.61     49.85 o
  -5   7  40      762.63      832.26     49.27 o
   7  17   1      762.71      739.56     35.08 o
   2  18  24      762.98      757.16     53.26 o
   7   9  24      763.09      666.39     38.13 o
 -15   5  23      763.96      773.42     29.63 o
 -19  19  10      764.26      810.81     58.77 o
  24  12   4      764.44      741.22     48.54 o
  24  12   0      765.02      826.74     49.41 o
 -25  13  14      765.16      657.28     51.93 o
  10   4  27      766.12      749.32     33.37 o
  16  10   7      766.18      794.08     34.50 o
  17   5  26      766.27      781.92     42.27 o
  29   3  16      766.31      886.70     64.79 o
   0  18  14      767.32      788.10     41.11 o
   8   2  13      768.04      853.64     47.54 o
  17   9  21      768.40      776.61     40.57 o
   3  19  13      769.09      685.58     39.96 o
 -14  16   8      769.39      720.77     43.89 o
   5   9  15      769.54      909.54     39.40 o
  20   4  28      769.71      779.00     57.36 o
   6  14  29      769.83      805.36     60.84 o
 -30   8   7      769.88      770.97     56.48 o
 -14   6  26      770.56      826.41     35.64 o
  -6   8  37      770.77      775.82     48.09 o
  21   5  16      770.90      800.05     38.03 o
 -12   0  32      770.97      771.83     57.99 o
   5  11   3      771.08      849.39     33.67 o
  25   9   8      771.18      815.85     46.61 o
   8   4   5      771.68      810.54     60.01 o
   9  15  23      771.71      872.63     53.06 o
  22   8  23      771.77      815.12     58.28 o
   7  17  16      771.84      758.68     39.76 o
 -21   7  33      771.87      815.99     61.17 o
  -4  16  14      771.90      801.31     34.64 o
   0  18  26      772.58      747.13     62.94 o
   1  11  19      773.13      816.45     29.48 o
 -19  19  12      773.20      821.83     70.57 o
 -18   4  36      773.29      675.75     52.06 o
  25  15   7      773.82      827.54     58.12 o
   9  15  11      773.90      834.05     32.18 o
  -6   2   8      773.93     1092.74     48.14 o
  -3   5  28      774.24      817.71     30.09 o
   9   9  36      774.88      751.25     58.30 o
 -10   4  11      774.91     1036.43     62.43 o
 -31   7  16      774.97      722.50     52.96 o
  15   3   4      775.11      869.64     38.40 o
  18  18   6      775.14      802.31     49.16 o
 -12  12  33      775.60      779.33     48.56 o
 -20   4  36      775.60      703.37     61.99 o
  -9  21   8      775.93      685.18     44.62 o
   7   1   6      776.35      898.79     36.56 o
  26  14   2      776.82      642.50     55.52 o
  32   8   5      776.97      681.39     74.20 o
 -23  15   2      777.06      718.58     47.67 o
 -27   7  13      777.18      785.11     50.00 o
  13  19   1      777.37      830.00     47.15 o
  10   6  15      777.63     1048.32     36.91 o
 -22  14   9      777.63      798.66     48.61 o
  24   4  23      777.79      733.98     66.72 o
  27   9  10      778.06      828.87     59.29 o
   4  22  15      778.28      790.89     54.73 o
  13  15  15      778.29      741.15     38.41 o
 -27  11   5      778.88      794.67     47.25 o
   2  20  18      779.01      848.72     51.10 o
 -19   1   2      779.09      687.77     34.22 o
  23  11  22      779.37      856.36     65.60 o
 -28   8  24      779.64      789.56     63.63 o
 -16   0   2      779.71      873.62     52.17 o
  14  16   6      779.92      729.93     40.67 o
  -6   6   7      780.07     1017.38     59.09 o
  24  14   4      780.86      780.80     56.81 o
  11   9  26      781.36      759.08     46.67 o
 -11  15   4      781.80      819.77     31.65 o
  -4  18  24      782.02      780.53     56.95 o
  -9  11  36      782.57      763.93     51.39 o
   1   9  37      783.37      796.13     54.38 o
  13  15  19      783.68      762.60     39.62 o
 -22  16  11      783.82      741.35     49.15 o
  23  15   5      783.90      728.74     53.37 o
  -9   9  10      783.93      837.90     31.30 o
 -25  15  10      784.20      806.03     56.02 o
 -15  15   8      784.91      784.91     37.02 o
  -1  17  25      785.11      790.95     51.02 o
 -32   2  14      785.97      942.55     60.19 o
 -20   0  36      786.07      881.26     85.26 o
 -31   9   8      786.11      747.00     55.96 o
  -5  21  14      786.18      727.68     55.02 o
  -2   8  21      786.24      694.08     29.87 o
  21   1  29      786.24      850.32     58.44 o
  -4   0  32      786.78      790.95     43.08 o
 -26   6   7      786.79      756.76     40.79 o
  18   2  15      787.16      727.34     32.43 o
  24   0  24      787.20      808.15    107.77 o
 -25  15   4      787.38      726.48     49.45 o
   3   9  20      787.48      750.65     30.93 o
 -28   6  24      787.48      791.22     49.17 o
 -12   6  27      788.54      773.36     34.11 o
   9  21   7      788.56      885.11     58.95 o
  11   1  16      788.69      718.58     39.52 o
 -29   9  14      788.77      799.79     54.72 o
  -9  19   9      789.17      794.94     42.67 o
  23  13  17      789.30      848.99     61.75 o
  -6   8  31      789.51      795.54     41.31 o
  20   8   3      790.04      764.20     32.21 o
  15  11  29      790.05      748.19     54.10 o
  -5   7   3      790.27      957.62     48.35 o
  30   0   2      790.38      865.99     95.67 o
  15  21  10      790.42      825.81     60.74 o
  18  16  12      790.82      784.78     48.15 o
  14   8  29      791.24      749.65     48.73 o
 -14  16  28      791.77      700.65     61.86 o
 -31   5  16      791.90      768.91     48.58 o
  26  16   5      791.93      847.66     57.27 o
  20   4  27      792.32      762.14     62.09 o
 -18   8  25      792.71      775.88     36.08 o
  32   8   8      793.03      708.62     70.90 o
 -25  15   7      793.06      776.55     66.36 o
 -27   7  27      793.66      702.97     54.44 o
  13   1  35      793.89      793.74     63.69 o
  -1  15  31      794.25      804.30     52.65 o
  23   7  20      794.28      715.32     45.89 o
  -7  11  14      794.52      833.98     30.22 o
 -19   1  14      794.80      852.37     30.69 o
  -9   9  33      794.97      700.85     45.97 o
  -8  14  26      795.91      741.35     44.49 o
  -4  16  28      796.10      772.50     60.69 o
  21  17  12      796.40      738.43     54.73 o
 -23   9   2      796.72      817.71     35.71 o
 -30   4  24      799.44      863.20     53.28 o
  11  11  34      799.45      729.07     56.89 o
 -23  13   9      799.46      803.30     45.46 o
 -29   3  22      800.14      864.46     56.64 o
   7  17   4      800.69      826.81     37.41 o
  32   6   0      800.89      813.86     67.47 o
  23   1  15      800.98      801.38     38.10 o
   9   1   6      801.92      821.43     50.17 o
 -19  13  21      801.96      773.29     37.37 o
  33   1   3      802.08      902.51     69.46 o
  -7  15  28      802.17      821.37     49.41 o
  17  15   4      802.32      817.71     43.74 o
  20  14  14      802.44      796.27     47.18 o
  14  16   4      802.64      792.88     38.24 o
  -9  19  17      802.79      809.61     45.18 o
  23  17   4      802.97      747.86     63.08 o
  25   5   6      803.24      817.78     39.52 o
 -24  10   3      803.38      890.69     41.04 o
 -30   2  18      803.86      803.44     57.81 o
  14   6   6      804.65      899.32     40.22 o
   5   5  34      806.30      793.08     41.92 o
 -31   5  17      806.47      829.67     51.05 o
 -23   5  24      806.79      782.06     39.20 o
  23  11  21      807.42      737.57     56.87 o
 -15  13  25      807.53      754.37     46.53 o
   4  16   2      807.57      835.77     33.54 o
 -22  12  18      807.59      788.63     40.63 o
  -8   6  35      808.07      848.26     48.30 o
  13   1  29      808.11      975.61     47.93 o
  13   9  30      808.31      709.61     51.46 o
 -12  22   1      808.84      848.46     61.33 o
 -23   3  24      809.15      836.50     40.33 o
 -14  10  20      809.21      810.28     31.65 o
  16  16  15      809.23      788.10     43.29 o
 -13   9  20      809.29      819.77     30.16 o
  23   1   0      810.67      849.78     35.70 o
  20   8   8      810.88      757.02     34.93 o
  13  11  11      811.34      814.99     33.34 o
 -11  11  32      811.39      860.14     49.79 o
  20   0  14      811.50      855.83     40.65 o
 -16  16  10      811.50      832.92     43.87 o
 -16  10  17      811.67      813.80     33.14 o
  14  18   4      812.02      779.93     42.89 o
 -14   2  33      812.33      826.21     40.06 o
  22  12   0      812.83      849.25     39.64 o
  24   8  19      812.98      765.39     51.19 o
  -4   6  17      813.63      905.63     31.95 o
 -13  17  24      813.67      801.91     52.04 o
  15  17  19      814.06      847.33     68.93 o
 -15   7   8      814.12      855.96     33.93 o
 -17  11  13      814.71      926.61     40.07 o
  12   4  25      815.11      799.52     37.08 o
 -17  11   8      815.13      840.29     34.08 o
 -28  10  15      815.30      809.55     55.81 o
   6  16  15      815.47      838.76     37.74 o
  -4   8  26      815.76      828.07     32.79 o
  23  15   7      816.17      843.68     54.88 o
  26   4  24      816.58      762.60     67.43 o
 -30   4  13      816.62      862.00     47.60 o
 -19  17  10      816.80      757.49     48.93 o
 -31  11   8      816.86      767.18     64.85 o
   5  11  23      816.97      815.52     31.72 o
 -14   2  19      817.60      804.17     28.95 o
   5   1  10      817.88      897.33     39.27 o
 -18   6  36      817.93      854.50     60.50 o
 -17   7  30      818.24      843.94     47.82 o
  20  18   0      818.27      822.30     51.06 o
 -13   5  14      818.31      858.68     29.87 o
 -17   3  31      818.39      831.13     39.65 o
   5   5  36      818.56      794.34     47.39 o
 -11  21   6      818.86      777.28     74.00 o
 -15  11  14      819.40      879.40     36.16 o
   3  15  23      819.55      757.62     48.11 o
 -27   9  12      819.80      929.80     48.85 o
  -2  14  21      820.26      827.01     32.05 o
 -32   8   7      820.36      772.36     61.79 o
 -21  13   3      820.44      735.71     39.51 o
  10   2  25      820.53      752.04     31.06 o
  -5  21  12      820.58      852.91     55.83 o
  10  18   6      820.72      883.78     42.61 o
 -31   9  16      820.74      829.13     60.05 o
 -22   6  27      820.84      774.95     47.20 o
 -19  13  15      820.95      838.89     44.07 o
 -15  21  12      821.09      745.01     83.06 o
  26   2  24      821.45      836.31     70.82 o
 -27  11  21      821.81      812.60     52.58 o
  33   7   3      822.32      809.15     71.98 o
   1  19  11      822.56      829.47     44.35 o
  15   5  35      822.65      781.79     69.96 o
  -3  23  10      823.12      923.02     60.49 o
 -19   9  21      823.18      828.47     41.35 o
  -7   3  32      824.01      990.49     38.69 o
  20  12  25      824.15      834.31     58.32 o
 -27   5  18      824.32      801.45     48.89 o
  23   7  26      824.38      872.56     77.34 o
 -25   7  26      824.51      878.27     53.26 o
   9  19  17      824.67      842.48     51.86 o
  33   1   7      825.75      723.23     67.37 o
   5  15  30      826.68      789.76     55.35 o
  -7  17  22      827.66      836.17     42.37 o
 -19  13  24      827.79      817.32     47.50 o
  -6  18   6      827.99      844.01     36.72 o
  26   4   9      828.69      863.53     45.89 o
  16  18   2      828.77      795.07     45.13 o
  -1   3   1      829.15      826.68     31.78 o
  -5   3  16      829.18      950.65     60.39 o
  16   8  12      829.68      928.73     37.97 o
  27   9   7      830.00      843.08     54.46 o
  -4  14  20      830.06      858.08     32.92 o
 -14   6  32      830.45      843.41     44.89 o
  -9   1  39      830.64      854.03     49.93 o
 -18  12  24      830.90      898.32     49.62 o
  12  20   3      830.91      795.67     58.86 o
 -15  19  16      831.26      878.80     52.44 o
 -11  17  15      831.70      872.49     38.27 o
 -26   6  11      831.73      843.41     45.77 o
 -28   6  17      832.65      817.98     49.14 o
  14  16  18      832.71      804.50     43.35 o
   3  15  33      832.89      807.62     58.36 o
 -29   7  16      833.20      823.36     53.66 o
  24  10   1      833.50      721.90     48.21 o
 -18  16  18      833.51      862.67     46.71 o
  -1   1   7      833.83     1046.06     38.20 o
  11  19  20      834.59      953.30     55.45 o
  -2  24   3      834.62      800.45     68.25 o
 -17   1  31      834.90      864.79     44.53 o
 -15   5  31      835.30      931.66     39.19 o
  30   4   1      835.45      778.87     49.18 o
   8  10  25      835.89      813.46     41.57 o
  18  12  16      836.58      799.92     37.83 o
  18  10  22      837.04      767.45     47.55 o
 -32   2   8      837.29      873.89     60.54 o
  -1  15  19      837.57      787.57     34.78 o
 -17  19  10      837.72      913.33     58.51 o
 -17   9   2      837.92      896.13     38.73 o
  16  16  19      838.05      858.68     46.24 o
  33   1   9      838.17      806.96     64.16 o
 -27   5  25      838.46      897.99     54.55 o
   6  18   8      838.76      898.19     41.38 o
  -2  10   9      839.45      954.96     34.91 o
  -4  14   3      840.00      893.21     35.48 o
  26   8  12      841.91      849.12     57.07 o
 -20  10  25      842.56      946.40     48.70 o
  25   5  13      842.97      894.80     46.08 o
 -14  12  11      843.17      789.83     34.03 o
 -19   5  34      844.12      779.67     53.09 o
  13   1  16      844.19      888.16     42.61 o
 -19   9   4      844.27      791.42     30.98 o
 -25  13  21      844.71      727.14     53.37 o
   2  22  13      844.89      761.87     52.77 o
  18   6  17      845.24      801.64     32.60 o
 -25  17   4      845.25      742.55     54.73 o
   9  21  14      845.54      863.33     54.92 o
  27   3  18      845.66      812.53     50.72 o
   3  13  29      845.69      879.27     41.93 o
  13  17  24      846.14      790.42     63.21 o
 -19  13  11      846.36      944.07     44.55 o
  31   9  10      846.46      860.01     70.22 o
 -16   6  11      846.76      855.69     32.92 o
   2   4  31      847.21      896.20     38.73 o
  16   6  25      847.44      818.84     41.49 o
  12   2  15      847.48      831.92     40.60 o
   0   2  33      847.55      828.60     35.51 o
   8  14  26      847.64      761.94     52.50 o
   1   9  31      848.32      897.59     40.77 o
 -11  13  18      849.10      877.74     31.83 o
   6  22   7      849.47      889.89     54.62 o
  -6   6  39      849.80      876.68     48.96 o
 -11   7  39      849.88      786.51     49.45 o
 -23  13  21      849.92      780.66     45.48 o
  -9  15  15      850.37      881.32     34.06 o
 -25   5   4      850.37      733.72     35.22 o
  27   5   0      851.34      854.90     39.09 o
   4  10  20      851.43      918.64     35.33 o
 -16   8   5      852.04      865.12     39.09 o
 -30   8   1      852.26      879.53     66.87 o
   6   4  37      852.48      874.29     55.05 o
   9   5  26      852.48      776.94     32.61 o
  26   8  21      852.64      787.90     63.70 o
   1  13  31      852.75      849.25     43.38 o
  23   9  17      852.86      774.16     52.07 o
   4  10   3      853.09      986.57     45.54 o
  16  18  15      853.14      888.50     51.34 o
  -6   2  20      853.35     1000.38     31.39 o
 -11   5  40      853.38      749.39     51.27 o
  -1  19  16      854.46      757.49     45.91 o
  21   9  24      854.75      923.22     60.69 o
  -8  22   1      854.97      844.01     71.78 o
 -26   6   2      855.32      808.28     37.83 o
 -29   3   1      855.48      871.43     51.28 o
 -14   4  19      855.58      941.81     32.35 o
  11  19  15      855.77      874.22     49.50 o
 -27   3  12      856.04      889.16     45.60 o
  10   6   5      857.20      750.12     76.31 o
   7   3  38      857.30      909.61     53.51 o
  -1  15   9      857.31      874.88     29.53 o
  30   6   5      857.35      711.34     58.92 o
  19  17  17      857.76      729.27     51.44 o
  18  20   1      857.77      963.86     60.17 o
  -4  18  23      858.36      738.83     50.60 o
  -4   8  27      858.54      829.86     34.35 o
 -28   8   9      858.59      868.04     47.19 o
 -16  20  13      858.96      853.90     60.22 o
  -7   5  36      859.15      904.23     39.95 o
  -5   5  41      859.35      788.17     48.14 o
  26  12   5      860.20      896.53     60.03 o
   5   9  36      860.32      895.47     64.09 o
  -5  13  11      860.57      890.35     30.20 o
 -10  16  20      860.67      797.33     39.53 o
 -25  11  19      860.77      898.65     50.24 o
  20  16   2      861.56      944.07     50.95 o
 -13  19  20      861.67      946.99     61.76 o
  11   1  20      862.35      870.43     34.34 o
 -14   6  38      862.44      755.70     62.65 o
 -20  10  32      863.16      850.45     53.09 o
   5   7  32      863.51      827.81     42.85 o
   5  15  31      863.92      880.73     60.95 o
   9  23   8      864.25      899.52     61.13 o
 -32   6   1      864.46      837.30     77.63 o
  11   1  12      864.50      938.63     51.71 o
 -27  11   1      864.67      844.14     53.57 o
 -25  15   9      864.68      825.28     56.48 o
  -7  11   5      864.86      845.80     31.30 o
  -6  16  31      864.87      850.32     52.81 o
 -30  12   7      865.20      922.89     72.33 o
  19  11  26      865.26      696.07     67.23 o
   9  15  13      865.98      879.20     34.81 o
  17   3  12      866.55      886.70     39.96 o
 -26   2   9      866.71      842.75     37.47 o
 -23  15   9      866.93      911.60     54.53 o
  21   7  23      867.99      936.24     51.44 o
   7  13   4      868.35      914.92     36.89 o
  14   4  15      868.92      879.86     38.81 o
  11   5  30      868.94      880.59     44.66 o
   0  16  18      869.08      890.82     34.87 o
  26  16   2      869.16      801.05     57.68 o
  -4  14  34      869.30      882.98     58.33 o
 -19  17  22      869.64      792.55     59.76 o
  -8   0  42      869.97      760.21     71.33 o
  23  11  15      870.47      877.27     49.50 o
 -12  12  27      870.56      939.56     42.31 o
 -13  13  30      870.72      912.20     49.75 o
  16   6  12      870.85     1040.09     43.01 o
 -24  12  22      871.91      728.34     45.87 o
 -18  10  15      871.99      822.30     34.02 o
  16  10  27      872.08      896.46     49.83 o
   8  10  31      872.30      872.69     46.64 o
 -25   7  20      872.58      834.98     44.21 o
  -1   1  20      873.03      873.02     30.41 o
   4   2  17      873.17      889.69     38.53 o
 -24   8  19      873.73      860.54     43.65 o
  -2  18  10      874.56      899.92     39.82 o
  10   8  34      874.90      955.49     59.29 o
 -22  16  17      875.60      929.46     57.19 o
  18  18   8      875.61      876.01     51.76 o
 -23  13   1      875.73      827.47     41.08 o
  -7  19   1      875.76      871.43     44.53 o
 -19  15  18      875.76      884.45     45.33 o
 -27  15   3      875.76      804.04     60.02 o
  -4  16   8      875.77      853.77     34.34 o
   4   4   9      875.79      997.06     46.76 o
 -28  14   6      875.98      903.10     68.43 o
 -12   8  35      876.27      970.83     54.35 o
 -33   7   3      876.37      918.18     73.65 o
  23   3  15      877.38      915.45     39.26 o
 -27  11  20      877.99      847.26     56.31 o
  10  14   8      878.19      854.23     34.41 o
  22  12   8      878.36      761.27     50.09 o
  26  12  12      878.56      855.23     72.45 o
   2   6   8      878.61     1079.93     58.63 o
  -6  12  28      878.71      878.47     41.05 o
 -12  14  24      879.22      798.26     45.06 o
 -12  18  14      879.47      960.47     44.47 o
   4   6  38      879.88      899.78     53.24 o
   3  17   1      881.39      885.84     34.87 o
  14   8  12      882.21      912.53     37.44 o
   3   1  26      882.51      916.72     32.69 o
  27  13  11      882.82      885.24     88.32 o
 -11   1  18      882.90      924.15     29.52 o
  -3  13  33      883.07      902.71     48.87 o
 -15  11   5      883.54      931.99     34.92 o
   7   3  16      883.72      958.88     41.28 o
  -6   6  31      883.93      864.86     34.07 o
  -4  18  17      884.18      986.17     42.42 o
  -1  17  15      884.53      961.60     38.63 o
 -23  15  21      884.70      857.09     68.91 o
  22  14   2      885.31      789.56     44.79 o
  33   3   7      885.43      905.29     63.26 o
  -6   2  23      885.57      863.46     31.77 o
   6  18   9      885.74      926.68     39.19 o
  15   5  32      885.83      882.72     56.14 o
   5  15  18      886.23      874.09     39.76 o
  12   8  34      887.18      866.58     60.96 o
   0   8  33      887.54      820.77     39.59 o
  -5   7   6      887.63      951.64     54.98 o
 -19   1  22      888.31      839.16     33.74 o
  28  10   3      888.76      956.95     56.20 o
  10  20  17      888.96      929.53     59.17 o
   0  10  37      889.94     1059.81     61.31 o
  10   8  35      890.78      858.08     60.77 o
  21   9   5      890.98      827.54     36.52 o
  10  10  34      891.04      978.47     61.18 o
  11  15  20      891.04      869.70     43.30 o
 -29   7   2      891.67      832.39     56.81 o
  11   5  32      891.69      898.72     51.74 o
 -10  20  15      891.86      772.10     48.37 o
  -5  15  31      892.30      949.85     57.85 o
   0  12  22      893.04      873.36     33.32 o
  -8  12  25      893.18      928.47     36.82 o
  22  18   1      893.74      841.95     58.86 o
 -28  14   3      894.10      868.71     75.41 o
  19  13   5      894.12      875.48     44.86 o
  31   5   9      894.13      927.74     69.22 o
   2   8   5      894.42     1027.14     55.67 o
   5  19  24      894.88     1066.45     74.40 o
 -22  12  27      895.56      994.14     55.35 o
   1  13  13      895.59      916.78     32.02 o
 -27  13  11      896.07      791.55     59.48 o
  21  13  13      896.29      832.52     47.76 o
  19  15  14      896.37      880.86     49.16 o
  -5   1  12      896.78     1069.97     54.89 o
 -12   2  12      897.36      879.66     41.59 o
  18   2   3      897.47      899.58     37.31 o
  16  10  21      898.15      960.87     43.72 o
  21  13   2      898.35      970.63     43.31 o
 -27  13  18      899.10      884.31     51.62 o
 -26   4   7      899.39      888.50     38.53 o
  -9  11  37      900.07      856.09     65.46 o
  16  10  18      900.24      882.12     35.62 o
  23  17   1      900.48      957.68     81.76 o
 -25  11   8      900.76      877.81     45.13 o
  21  13   0      900.80      911.07     49.89 o
 -13  15  20      901.05      944.27     41.69 o
  -6  14  32      901.33      912.40     50.77 o
 -29  13   3      901.49      921.96     82.38 o
 -25   3  25      901.89      863.06     49.51 o
  26  14   1      902.14      862.87     60.14 o
   7   5  21      902.45     1007.28     37.26 o
   6  10  30      902.46      861.94     42.15 o
 -17   3  20      902.57      845.67     30.28 o
  21   3  22      902.84      964.99     50.25 o
  -3  17   6      902.89      902.37     36.29 o
  11  15  28      904.14      908.81     58.30 o
 -31  11   1      904.21      952.84     74.70 o
   1  15   5      904.47      990.95     34.02 o
  15   9  33      904.63      890.29     64.17 o
  31   7   9      905.11      940.35     65.96 o
   7   3  34      905.14      856.69     42.90 o
  19  17   3      905.39      933.65     70.18 o
 -11  11   1      905.44      952.24     37.69 o
  26   6  15      905.98      920.77     51.65 o
   3  21   6      906.02      878.67     51.07 o
 -16   6  13      906.40      963.53     38.84 o
 -23  17  12      906.75      887.30     54.35 o
  17   7   4      907.62      870.63     38.20 o
 -17  15  17      907.68      843.08     42.09 o
 -27  13  15      908.09      869.11     57.04 o
  -5  19   8      908.33      907.88     40.90 o
  20  12  16      908.34      902.37     52.08 o
 -25   3  22      909.56      876.21     38.67 o
  -4  10  29      909.80      816.45     38.09 o
  17  21   2      910.21      788.30     59.90 o
 -27   5  27      910.68      890.16     51.06 o
  16   4   9      911.97      940.42     43.12 o
 -25  13   8      911.97      981.52     53.11 o
  21   3  24      912.30      946.73     52.79 o
   8  12  24      912.52      899.72     40.56 o
  12  18   4      913.10      926.81     42.31 o
 -18   2  23      913.15      976.87     35.58 o
  21   3   0      913.33      879.86     38.26 o
 -23   3  29      913.98      996.66     49.42 o
 -14   6   5      914.07      930.59     35.94 o
  -1  17  28      914.20      865.99     63.10 o
  -6  16   8      914.40      885.51     32.71 o
  10   6  34      914.62      971.03     55.92 o
 -13   1  10      914.70      951.97     47.13 o
  33   5   7      915.23      938.76     93.63 o
  -8  14  14      915.37      942.01     31.07 o
   6   4   5      915.42     1137.10     84.57 o
  21  15  18      915.58      811.41     62.63 o
 -20   8  29      915.65      874.88     51.14 o
 -19  13  16      916.16      958.28     39.86 o
  14  14   6      916.24      942.21     36.68 o
  10   4  35      916.42      919.77     61.52 o
 -13   5  18      916.57      932.98     33.16 o
  -5   3  20      916.61      885.18     30.34 o
   8  22   5      916.93      869.64     50.67 o
  10  12  10      917.69      983.45     35.58 o
  -8   2  29      918.50      842.68     32.45 o
  14  14   3      918.59      933.18     36.07 o
 -25  13  20      918.71      883.05     53.81 o
  25   5   8      919.01      881.32     45.54 o
 -31   5  10      919.31      918.71     60.70 o
  23  15   4      919.48      924.15     66.74 o
   1  21  20      919.51      814.00     54.91 o
  13  13  20      919.70      897.46     38.66 o
  15  13   3      919.81      945.87     38.17 o
  18  12  11      919.90      936.83     41.16 o
 -15  15  28      919.99      893.21     57.43 o
 -13   7   3      920.37     1064.46     36.97 o
  -1   9  30      920.67      885.84     38.94 o
   3  15  25      921.36     1028.60     54.23 o
 -25  13   4      921.47      968.71     51.00 o
 -30   8   5      921.77      833.18     57.98 o
  11   7   0      922.31      836.50     50.50 o
  22  16  16      922.39      930.26     59.65 o
 -18   4   9      922.60      987.70     38.62 o
  20   6  28      922.71      980.79     59.12 o
   9  19   4      923.09      927.34     44.90 o
  13   5  28      923.23      967.98     48.96 o
  12  14  26      923.45      926.48     60.41 o
   7   5  39      923.47      907.95     58.72 o
   7  13  34      923.95      815.32     64.90 o
 -16  14   2      924.23      886.37     40.03 o
  11  15  29      924.71      831.99     58.19 o
  22   2   7      925.02      840.62     33.60 o
 -21   7  20      925.13      908.88     37.98 o
 -11   3  39      925.82      890.55     52.64 o
  10   6  11      925.93      913.00     36.76 o
 -11   7   4      926.45      893.54     34.19 o
  -5  17  12      926.57      861.21     39.36 o
  -9   7  30      927.09      956.56     36.81 o
 -13   7  20      927.29      936.37     30.26 o
   0  14  33      927.32      912.07     56.45 o
  13  19  18      927.40      962.53     55.72 o
 -29   3   9      927.83      937.30     45.71 o
  29  11   6      928.17      904.43     66.84 o
   5  17  24      928.51     1044.00     55.86 o
 -29   9   7      928.55     1016.12     56.56 o
  14  12  12      929.43      955.09     36.06 o
  29  11  12      929.66      824.69     72.58 o
  18   2   9      930.13      939.42     45.71 o
 -27   1   8      930.66      932.25     38.99 o
   1   1  20      930.86      956.09     32.41 o
 -14  18   3      930.96      876.34     40.17 o
   3   5  14      931.01      914.33     52.62 o
 -13   5  24      931.44      877.74     31.08 o
  18  16   7      931.64      883.78     46.56 o
   4  20  17      931.70      844.47     51.04 o
  24   6   3      931.71      878.60     40.57 o
   2  24   7      931.91      934.51     56.70 o
  -1  23  12      932.31      855.30     61.39 o
 -20   8   4      932.37      968.84     36.06 o
   8   6   7      932.59      827.67     74.73 o
  19   9   5      932.73      930.53     36.55 o
 -27   7  12      932.86      940.49     48.23 o
 -11  15  15      932.87      926.87     34.92 o
  16   0  18      932.95     1025.21     42.20 o
 -16   6  33      933.32      894.94     45.05 o
  24  10  23      933.61      895.60     71.69 o
 -14  22   1      933.61      994.47     65.97 o
  15  17   5      934.23     1012.46     45.26 o
   2  18  18      934.24      872.63     53.13 o
  22  16  12      934.91      967.71     56.60 o
   6   2   7      935.30      826.68     40.20 o
 -32   4   6      935.63      822.83     59.85 o
 -16  12  14      935.68      984.04     35.99 o
 -22  12   9      935.87      943.08     44.35 o
  19   9  22      936.28      947.92     52.45 o
  15  15  12      936.29      842.75     41.00 o
   5   5   9      936.46     1132.32     62.96 o
 -12   6  18      936.88      950.65     32.01 o
 -25   1  25      937.16      916.58     48.86 o
  19   5  26      937.21     1012.93     59.44 o
 -15   1  22      937.28     1003.50     32.60 o
  -1  19  24      937.30      957.42     59.15 o
   5   5  20      938.77      973.62     33.69 o
  15  19   4      938.86      935.24     49.12 o
  -3   7  12      939.33      888.16     63.14 o
 -23   7  28      939.68     1093.27     55.62 o
   7   3  39      940.17      893.87     54.62 o
   8  20   2      940.20      965.65     48.82 o
  20  10  20      940.63      869.51     47.87 o
  -9   7  33      940.95      970.76     42.43 o
  28   6   9      941.07      876.54     66.26 o
   1   7  26      941.15     1022.56     39.29 o
  -6  12   8      941.22      940.89     30.66 o
  -5  19  14      941.26      946.79     47.41 o
 -18   2  16      941.50      972.62     32.54 o
  15   7  34      942.58      976.01     70.80 o
  19  13  16      942.69      886.97     44.45 o
 -21  13  13      942.72      903.37     58.45 o
 -32   8  13      942.98      914.39     58.44 o
  15  13  21      943.65      977.21     45.41 o
  -7   5  22      943.82      943.01     32.82 o
  20  12  20      944.00      960.87     47.46 o
   8  16  10      944.25     1014.79     37.33 o
 -12   8  27      944.35      957.02     35.18 o
  -1  19  19      944.67      984.38     51.81 o
  15  17  10      944.98      921.96     47.63 o
  12  20  11      944.99      952.31     61.35 o
  -8   8  39      945.31      987.96     55.83 o
  -9   9  36      945.36      996.20     63.49 o
 -19   9  22      945.80      958.95     41.76 o
   8  16  25      946.27      993.34     56.44 o
 -20  16  20      946.83      925.02     53.15 o
  29   7  10      947.24     1036.43     72.31 o
 -28  12  12      947.48      906.82     59.06 o
   9   7  16      947.49      947.66     35.73 o
 -26   4  17      947.62      835.77     41.55 o
 -21   3   9      948.17      966.45     33.56 o
  10   6  23      948.55      887.90     32.43 o
  -3  13  23      949.31      969.57     39.65 o
 -21   5   8      949.87      987.03     35.85 o
   8  18  19      950.13      977.47     48.00 o
  19   5  19      950.27     1002.77     43.36 o
  25  11   7      950.32      927.47     57.74 o
 -19   5  28      950.68      946.20     42.92 o
  18   4  23      950.71      876.01     46.77 o
 -10  14  32      950.77      999.38     58.49 o
   0  18  27      951.20     1049.18     73.74 o
  -8  10  36      952.04      877.67     49.98 o
  21  11   0      952.27      982.25     39.17 o
 -22   2  17      952.96      900.78     33.04 o
  -4  16   9      953.46      986.37     41.67 o
 -17   1  22      953.65      954.83     31.87 o
 -30   0  24      954.66     1060.87     82.69 o
  28   6  15      954.70      982.12     79.01 o
 -17  13   8      954.74      966.58     37.62 o
  11   5  28      954.82      817.85     38.16 o
   5   5  32      955.05      980.33     41.81 o
 -29   7  10      955.06      883.12     48.75 o
 -13  13  33      955.17      908.42     53.10 o
 -18  14  26      955.22      893.28     54.21 o
 -25   5   6      955.30     1001.57     40.24 o
  22   6  21      955.32      934.44     49.12 o
  14  12  21      955.36      965.25     41.89 o
  -2   6  24      955.46      964.39     30.72 o
  14   0  12      956.31      962.93     51.21 o
  -4  14  29      956.35     1013.79     53.83 o
  -9  17  24      956.42      861.21     51.77 o
  -4  24   1      956.86      921.30     56.30 o
  21  17   3      957.13     1036.70     56.55 o
   0  16  28      957.24      903.50     59.68 o
  -7   5  18      957.52     1045.93     33.27 o
 -17   7  32      957.55      883.32     46.15 o
 -30   8  16      957.63      953.17     54.02 o
   0  10  25      957.72     1003.63     34.09 o
 -14  10  33      957.86     1015.05     50.22 o
  -2   4  36      958.48      927.87     41.77 o
  26   4   4      958.63     1012.26     41.05 o
 -28   4   7      958.87      924.62     58.63 o
  23   3  12      959.59      945.93     37.83 o
   9   7  38      959.74      990.75     62.95 o
 -21   9  26      960.12      969.90     50.66 o
 -11   9  27      960.26      944.87     40.54 o
  25  11  18      960.42      970.83     59.61 o
  21   7  24      960.62      933.12     53.76 o
 -21  15  19      960.79      880.00     60.74 o
  21  19   2      961.01      907.29     60.78 o
 -16   2  13      961.25      976.61     31.06 o
  10  10  35      961.29      892.68     61.48 o
   1  17  15      961.63      961.67     44.00 o
 -26   8  11      962.39      833.18     44.48 o
 -22   8  15      962.57     1020.83     37.26 o
  11   1  18      962.99     1074.42     36.16 o
 -21  11  18      963.09      910.67     41.37 o
  21   9   6      963.21     1017.38     41.73 o
  -8   4  34      963.52     1012.73     40.51 o
 -22   6  21      963.55     1033.31     40.03 o
   7  17  13      963.78     1098.32     41.56 o
   7  19   5      963.81      990.75     48.26 o
  -6  14  20      964.29      961.14     40.60 o
  -4  24   7      964.54      942.08     64.04 o
 -10  16  21      964.76     1019.44     40.10 o
 -14  14  17      964.88     1004.03     38.21 o
  -8  16   8      964.99      925.88     33.98 o
   4   8  39      965.24      924.88     57.88 o
  18   4  10      965.42     1027.07     48.31 o
  29   5  16      965.84     1036.50     60.92 o
   7  11  18      965.95     1013.59     37.73 o
  11   9  28      966.64      917.98     47.97 o
   5  17  21      966.88      919.90     47.35 o
  -7  13  33      967.26      905.49     49.89 o
 -19   9  28      967.29      910.41     44.98 o
 -21   9  18      967.57      992.15     38.49 o
  31   7   2      967.64     1040.82     67.56 o
 -25   9  23      967.74      952.57     53.47 o
 -19  17  17      967.83     1013.26     53.70 o
  -5   7  20      967.90      936.04     30.59 o
  24  14  14      968.26      932.19     60.89 o
  25   5  12      969.14      887.10     44.86 o
  -4  18  10      969.15      994.00     40.25 o
  18  14   5      969.18      995.80     43.50 o
  10   2  22      969.70     1037.10     33.54 o
 -30   6   4      970.36      975.88     53.04 o
  -8  10   7      970.71     1085.57     32.78 o
 -16  18   4      970.81      923.89     50.42 o
 -28   8  23      971.18     1022.49     57.58 o
 -21  15   3      971.35     1000.05     44.99 o
  22   6  25      971.76      997.86     64.73 o
  18   6  23      971.78      913.59     42.73 o
  16  12  12      971.81      924.09     34.92 o
  -3  21   7      973.03     1053.90     56.60 o
 -33   7  12      973.10     1031.52     80.73 o
  -2  20  13      973.85     1029.33     48.04 o
 -15   7  11      974.07     1019.37     35.37 o
 -28   4  23      974.28     1010.01     54.66 o
   1   3  30      974.50      979.06     33.82 o
 -26  12  17      974.97      976.74     51.95 o
 -14  20   5      975.00      936.37     55.81 o
  -6  14  29      975.14     1067.24     50.53 o
   5  13  18      975.32      919.64     32.90 o
  29  13   3      975.69      918.84     83.99 o
  -4  16  10      976.36     1006.89     36.11 o
   7   5  18      976.43      956.49     36.67 o
   6   0  36      976.62      941.62     67.75 o
   3  15  15      977.20     1041.75     35.70 o
   4  16  30      977.82      956.69     60.04 o
   6  20  16      977.91      969.84     52.16 o
 -10   6  30      978.57      937.43     35.05 o
  -8  10  29      978.91     1008.21     38.89 o
  -7   7   2      979.56      794.14     46.84 o
 -15  17   1      979.80     1004.96     42.07 o
   7   1  18      980.88      899.92     35.48 o
 -19   1   4      980.96     1011.67     40.31 o
  22  12  11      981.69      986.77     49.90 o
  31   1  15      981.72      949.45     90.95 o
  13  21   8      981.74      955.89     59.76 o
  25   5   2      982.64     1015.05     40.92 o
  20  16  18      982.93      959.88     51.69 o
  10  18   0      983.11      996.46     42.62 o
 -26  12   5      983.12      999.78     53.64 o
 -35   3   1      983.14      925.75     81.68 o
  18  14  13      983.42      951.18     40.74 o
  -1   9  10      983.97     1069.77     48.56 o
  20   4   9      984.08      971.96     37.75 o
 -29  13  11      984.23      865.59     83.00 o
  16   4  29      984.34      909.68     51.18 o
 -27  13   1      984.34      939.96     68.17 o
   8   0  10      984.35      973.22     83.74 o
  -1  11  34      984.49      968.91     48.14 o
 -27   3   8      985.00      941.15     38.10 o
   8   4  35      985.11      948.59     53.68 o
  22   8  17      985.43     1006.95     48.80 o
  30   8  13      985.67      927.61     81.68 o
   7  19  17      985.72      982.25     51.67 o
 -31   7   4      986.41      983.65     58.44 o
   7  11  35      986.54      955.29     66.36 o
   7   9  33      986.56      999.65     50.64 o
  12  12  11      987.07     1028.40     36.44 o
   4  18   9      987.15      974.08     38.63 o
  23   5  15      988.06      976.08     40.59 o
  22  18   5      988.86      969.97     60.98 o
 -21  11  26      989.37     1012.13     51.52 o
 -16  10  13      989.41     1028.40     35.50 o
 -11   7  28      989.51      949.58     35.73 o
   2   2  23      989.55      994.34     35.24 o
 -24   4   1      990.63     1023.02     35.36 o
  -5  19  13      990.66     1008.94     49.14 o
 -11  15  31      990.70      925.48     56.57 o
 -28   2  19      990.80     1043.87     51.23 o
   4  14  32      991.15      952.11     55.86 o
  24   4  17      991.31      928.14     42.38 o
  24   8  23      991.58      930.86    102.77 o
 -24   6  29      991.59     1018.84     58.34 o
   4   4  35      991.70     1037.56     47.15 o
  22  14  17      991.83      948.52     56.83 o
  -9  11  34      992.69     1088.62     52.42 o
  28  10  14      992.74      847.59     86.40 o
  -6  24   1      992.92      906.42     74.16 o
 -21  17   4      993.00     1006.02     54.59 o
  15   7  22      993.04     1021.69     39.63 o
  17  19  12      993.22     1011.87     57.11 o
 -19   9  31      993.42      975.21     56.67 o
  15  15   1      993.58     1018.97     41.05 o
 -26  14   4      994.53     1007.35     53.70 o
  20  10   8      994.56     1071.29     41.30 o
   0   4  19      994.61     1002.97     33.61 o
  12  10  28      995.02      959.21     52.24 o
   4  18  18      995.22     1015.85     51.11 o
   7   1  27      995.38     1032.45     36.38 o
 -20  14  20      995.52     1064.85     45.37 o
 -21  19   4      995.65     1020.03     61.55 o
 -11  15  17      995.67     1023.49     36.58 o
 -20   8  32      995.74     1000.51     55.21 o
 -22  12  28      996.66     1128.80     58.94 o
   1  19  14      996.83     1087.36     46.11 o
   3  17  17      996.84      968.97     42.50 o
  -8  18  18      997.31      983.45     45.07 o
 -22  10   9      997.59      985.97     37.88 o
 -31   3  15      997.74     1043.87     56.13 o
 -31  11  10      997.87      961.14     72.76 o
  -3   1  24      998.40     1024.55     33.68 o
 -11  17   5      998.45      998.32     41.80 o
  10  16  17      998.47      956.89     42.64 o
  -9  11  22      998.51      984.51     33.69 o
  13  17  20      998.91      950.51     57.37 o
  21   7  14      998.98      930.26     41.84 o
   9   5  38      999.07      929.07     59.45 o
 -19  17   3      999.40      943.67     44.62 o
   6  20   7      999.96      951.51     49.11 o
  -4   8  33     1000.30     1016.25     48.04 o
 -24   6  27     1000.69      941.75     52.05 o
  14  14  12     1000.92      929.93     39.33 o
 -29   7  22     1001.24      936.64     74.66 o
  -5  13   3     1001.69     1037.70     38.06 o
  25  11  20     1002.22     1069.50     71.44 o
  -6   2  29     1002.90     1047.26     36.84 o
  -2  16  28     1003.37      969.57     52.50 o
  12   6  15     1003.70     1029.26     38.13 o
 -21  11  30     1003.78     1076.61     57.34 o
   0  14  24     1004.10      914.39     41.91 o
 -23  15   1     1004.55      972.29     49.70 o
 -12   0  38     1004.74     1014.85     67.39 o
   0  14  34     1004.81     1047.59     58.59 o
 -18   6  17     1005.05     1031.59     39.08 o
  -7  15  33     1006.01      989.42     53.03 o
  17  11  25     1006.30     1031.52     52.87 o
 -30   2   6     1006.83     1103.56     55.61 o
  -1  11  27     1007.05     1013.66     37.33 o
 -26   6  21     1007.59      976.67     46.64 o
  -1  21  18     1007.79     1061.93     58.78 o
  31   3  15     1008.16     1023.42     72.95 o
  27  11  15     1008.58      999.12     69.19 o
  15  11  27     1008.82      979.60     54.27 o
   4   2  32     1008.85     1018.77     43.36 o
 -21   5  22     1009.00     1084.57     39.13 o
   6  14  18     1009.02      991.28     35.51 o
  -3  17  25     1009.04      996.20     49.35 o
 -17   1  12     1009.39      935.04     33.23 o
 -19  13  29     1009.53     1063.99     55.71 o
  14  22   1     1009.70     1056.75     58.58 o
 -17  11  33     1010.05     1015.58     55.74 o
  12  16  10     1010.12     1005.89     41.73 o
   6   4   1     1010.37     1098.32     74.30 o
 -31   1  17     1010.67     1023.29     53.96 o
  -4   6  27     1011.25     1011.07     33.27 o
  16  10  31     1012.27      988.16     60.49 o
  30  10  10     1013.23      919.57     83.08 o
  27  15   3     1013.34      981.12     58.85 o
 -11  13  29     1013.39     1095.00     56.91 o
  28   8   1     1013.77      958.41     56.61 o
  13   3  30     1014.37     1002.57     54.46 o
 -17  19   8     1014.88     1122.82     58.94 o
  22  10  15     1015.00      985.24     49.76 o
  32   8   4     1015.00      878.14     76.85 o
  -4  16  27     1015.76      970.50     55.51 o
  -3   1  16     1016.57      942.41     74.93 o
 -24   4  27     1016.84      974.62     51.68 o
  -8   2  31     1017.18     1096.92     41.43 o
  13   9  34     1017.41      996.33     65.07 o
 -22  16   8     1017.41      947.46     53.89 o
  -4  10  33     1017.44      968.31     44.81 o
  15   3  18     1017.55     1034.51     34.69 o
 -22  10  20     1017.55     1018.44     40.64 o
  -7   7  36     1017.57      990.09     45.34 o
  20   4   8     1017.66     1092.94     38.32 o
   7   7  38     1017.70     1050.05     61.80 o
   4   8  20     1017.73     1002.44     37.54 o
  30   4   0     1017.90      971.69     52.98 o
 -19   7  21     1018.10     1085.84     40.14 o
 -19   3   1     1018.17     1173.62     58.36 o
 -23  13  19     1018.32     1100.05     55.41 o
 -15   9  26     1019.01     1001.31     41.40 o
 -13  17  20     1019.49     1112.53     52.55 o
  -4   6  33     1019.59     1005.03     40.65 o
  25  13  11     1019.67      859.94     55.96 o
  -9  15  21     1020.09      997.06     38.48 o
  18  18  17     1020.38      945.80     68.43 o
  13   7   6     1020.46     1033.91     39.35 o
   9  11   1     1020.51     1176.27     38.70 o
  30   8   5     1020.97     1108.15     61.48 o
 -12  14  20     1021.09      976.94     38.83 o
  -4  10   6     1021.16     1015.05     33.61 o
  18   2  11     1021.28      918.97     36.21 o
  27   3  13     1021.67      999.72     52.96 o
 -12  22  11     1022.07      904.76     63.74 o
   9  11  27     1022.10      994.07     43.98 o
  21   7   8     1022.47     1040.68     38.60 o
 -29  13   8     1023.00      865.59     57.60 o
 -10  14  25     1023.36      993.34     43.57 o
   6  16  20     1023.67      968.57     39.38 o
   8  14  27     1025.77     1085.24     71.36 o
 -22  12  15     1026.06     1003.70     51.11 o
  -5   9  35     1026.54     1101.44     52.96 o
  12  18   6     1026.84      995.80     44.18 o
   1   7  31     1027.05     1061.53     38.94 o
  18   4  28     1027.14     1061.73     55.98 o
   4   8  37     1027.39      979.13     53.79 o
 -16  18   7     1027.70     1025.94     52.19 o
  18  10  13     1028.01     1016.58     38.48 o
  13   7  12     1029.13     1105.82     48.54 o
 -25   1  11     1029.96     1020.10     36.24 o
 -16   4  28     1030.00      974.28     38.22 o
  14  14  28     1030.24      900.45     67.95 o
 -12  10  21     1030.89     1043.74     34.08 o
  11  15  21     1031.19     1109.67     51.59 o
  25  17   0     1031.28      992.48     65.63 o
  -5   1  23     1031.55     1082.52     35.15 o
  -1   7  10     1031.75     1039.36     64.89 o
 -22   2  19     1032.06      948.72     35.05 o
   9   5  13     1032.14     1063.06     43.20 o
   2  10   5     1032.45      913.99     49.34 o
 -23   3  26     1032.45     1183.71     49.11 o
 -23   5  10     1033.31     1032.12     37.52 o
  18  12  28     1034.29      958.22     63.47 o
  11  11  26     1034.36     1035.44     50.62 o
  11  13  26     1034.51     1066.78     59.19 o
   9   3  18     1034.52      970.70     36.53 o
  -4   2  17     1034.87     1066.38     55.71 o
  -6  10  20     1035.63     1072.09     32.38 o
  -3  23  14     1035.66     1011.87     63.68 o
   8  12  18     1036.37     1047.86     34.61 o
  14  16  24     1036.66     1058.94     59.60 o
  -2  18  22     1036.86     1061.07     50.40 o
  -6  16  30     1037.14     1128.46     56.82 o
  29  11   4     1037.62     1035.84     73.62 o
 -15   5  30     1037.62      958.61     38.23 o
  12  16  16     1038.12     1042.08     42.46 o
 -15   9  11     1038.13     1029.53     37.32 o
 -10  10  27     1038.32      994.27     39.64 o
 -18   2   1     1038.32     1106.49     43.66 o
 -18  10  13     1038.41     1027.54     35.43 o
  23   7  15     1038.81     1080.66     49.98 o
 -31   9  10     1039.22     1030.66     63.73 o
  -3  21  16     1039.74     1021.03     54.44 o
 -15  15   5     1039.78     1031.26     39.42 o
  -7  17  13     1039.95     1019.50     43.42 o
  11   9  36     1040.27      915.79     60.56 o
 -18   8  30     1040.46     1128.13     50.09 o
   7   5  33     1040.64     1064.72     43.74 o
  25  17   2     1041.20     1085.84     68.27 o
  17  19   8     1041.21     1082.91     64.71 o
 -30  12   8     1041.36     1238.69     81.90 o
  16  10  32     1041.55     1026.81     69.85 o
 -20   4   7     1041.59     1048.19     38.47 o
  -5   1   6     1041.78     1233.44     41.45 o
 -28   8  17     1041.80      980.39     59.53 o
 -32   8  12     1041.82      985.77     59.26 o
 -10  18  13     1041.86      975.21     41.95 o
 -24  12  25     1041.98     1081.85     59.58 o
 -11  11   6     1042.03     1149.71     38.23 o
 -29   5  10     1043.36     1017.98     46.62 o
  -9  13   7     1043.44     1029.99     35.90 o
  -8   8  35     1043.63      939.49     47.89 o
  -7  15  26     1043.81     1122.62     51.32 o
 -27   9  18     1043.89     1084.24     56.31 o
  -9  13  34     1043.95      939.29     58.14 o
 -20  20   5     1044.28      998.79     61.85 o
 -22  10  27     1044.52     1102.37     58.75 o
 -16  14  24     1044.60     1006.82     48.66 o
 -20  18   1     1044.63     1058.74     49.92 o
  12   8  11     1044.90     1142.01     41.07 o
   2  16  16     1045.64     1062.99     38.87 o
 -27   9  15     1045.68     1150.91     52.46 o
  -9   3  19     1046.57     1078.47     33.73 o
  -4   8   3     1046.59     1024.28     50.83 o
  24   6  12     1047.14      962.13     45.35 o
  22   4   9     1047.41     1043.14     42.12 o
   2   6  39     1048.93      963.73     55.72 o
  25   3   8     1049.01     1014.99     40.04 o
 -20  12  26     1049.23     1136.30     50.29 o
 -25   9  20     1049.40      978.33     52.09 o
  15   1  35     1050.24     1030.33     82.87 o
  14   8   6     1050.55     1135.44     41.14 o
  11  13  28     1050.58     1039.75     62.90 o
  -2  10  38     1050.85     1127.80     56.96 o
   4  10  38     1052.14     1047.52     62.48 o
  18  16   8     1052.29     1014.26     47.23 o
 -28  10   5     1052.39      962.86     57.50 o
 -10  22  11     1053.47     1100.24     55.82 o
  21  15   9     1053.91      995.66     51.39 o
  17  13   9     1054.86      981.46     39.37 o
 -23  13  25     1055.12     1084.11     55.56 o
  21   5  11     1055.99      955.76     37.08 o
 -14   6   9     1056.50     1119.63     37.43 o
   8  20   1     1056.72     1119.23     53.15 o
   2   4  27     1056.74     1029.73     33.54 o
  28   8  15     1056.83     1057.48     61.79 o
  -5  11  36     1056.88     1072.36     53.52 o
  -2   2  31     1056.90     1068.44     36.97 o
 -29   9  20     1056.98     1044.40     82.16 o
   0   6  41     1057.09     1004.36     57.19 o
  -3   5  32     1057.40     1023.55     37.60 o
  -1  11  22     1057.52     1019.17     33.81 o
  -7  15  20     1058.58     1072.22     38.05 o
   7  13   1     1058.76     1088.43     37.10 o
 -11  13   9     1058.80     1064.85     33.67 o
 -23   3   2     1059.03     1008.35     34.96 o
  -7   5   8     1060.15     1211.86     61.06 o
 -29   7   4     1060.26     1085.84     65.73 o
 -19   5   1     1060.99     1126.07     40.54 o
   4  18  21     1061.76     1104.43     53.37 o
  14  10  21     1061.87      993.34     38.62 o
  12  16  24     1063.03     1065.12     59.67 o
 -15   1  16     1063.27     1103.56     37.16 o
 -11  15   1     1063.82     1177.73     37.68 o
 -10  16   2     1063.94     1029.40     37.32 o
  -4  14  12     1064.43     1069.04     32.18 o
  -9  15  30     1064.69     1043.27     63.24 o
 -18  18   1     1065.70     1109.47     48.20 o
 -32   2  12     1065.85     1050.91     67.55 o
 -24   8   2     1066.40     1074.55     44.08 o
  14  10  23     1066.63     1088.69     45.56 o
   0  12  34     1066.82     1049.78     51.63 o
  14  16  22     1066.97     1044.40     63.72 o
  -3   7  38     1066.98     1042.68     53.13 o
  12  18  11     1066.98     1074.48     49.24 o
  -6   8  29     1067.29     1032.92     40.64 o
  10  12  11     1067.40     1091.61     37.10 o
  -2  24   5     1067.54     1015.05     72.96 o
  -8   8  19     1067.61     1088.62     35.08 o
 -19  13  18     1068.47      993.21     41.74 o
  14  14  29     1068.57     1029.06     73.63 o
   1   5  36     1069.02      996.26     48.33 o
 -26  12   4     1069.33      954.17     47.95 o
   5  13  23     1069.75     1068.97     39.54 o
 -10  12  21     1070.06     1047.59     35.42 o
  -7  19  15     1070.13     1076.61     49.98 o
  26   0   4     1071.70      977.27     50.66 o
 -12  10  23     1073.15     1185.63     39.03 o
  -5  17  27     1073.46     1037.76     54.57 o
  12  12  32     1073.90      947.66     63.62 o
  24  14  13     1073.93     1100.38     57.93 o
  -1   9   7     1074.14     1147.12     51.64 o
 -25   9  16     1074.18     1149.98     50.62 o
 -14   2  32     1074.67     1217.91     43.41 o
  10   2  35     1075.37     1157.55     58.51 o
  -3  21   4     1075.67      965.72     47.12 o
   4  22   5     1076.05      961.87     50.87 o
  18  12  13     1076.41     1034.97     42.40 o
  20   8  11     1076.49     1130.19     40.94 o
  -2   8   1     1076.88     1163.66     46.75 o
 -14   8  17     1077.61     1062.33     36.70 o
  12   2  23     1077.71     1046.86     37.05 o
   2   8   8     1077.95     1078.13     66.70 o
   8   6  29     1079.04     1157.68     42.62 o
  -6  12   5     1079.19     1082.72     33.86 o
  23   9   0     1079.42     1111.33     44.20 o
 -24  16  10     1079.67     1104.03     65.85 o
   3  13  34     1079.95     1146.19     58.65 o
 -22   6   6     1080.18     1139.82     37.90 o
  25  13   7     1080.31      938.49     68.58 o
   1  21  14     1081.51     1112.00     54.93 o
  -1  23   6     1082.12     1020.30     53.49 o
  -3   9  18     1082.33     1054.50     34.34 o
 -14  14  22     1082.71     1076.41     43.26 o
  -1   5   7     1082.84     1308.47     50.49 o
 -30   8  19     1083.60     1024.75     61.75 o
   2  12  22     1083.61     1081.92     38.25 o
 -17  15  10     1085.91     1097.39     46.51 o
 -23   5  28     1086.19     1090.42     53.31 o
  17  11   2     1086.21     1143.40     39.99 o
 -19  17   6     1086.28     1151.84     55.11 o
 -31   3   2     1086.45     1108.88     57.52 o
 -13   3  28     1086.60     1110.27     38.11 o
  -7   9  14     1086.86     1110.07     32.64 o
   1  23   4     1087.10     1218.70     64.74 o
  23   3  22     1087.10     1088.43     58.42 o
   2  12  36     1087.32     1101.57     57.18 o
  11  23   4     1087.46     1007.48     69.66 o
 -28   8  16     1087.51     1141.08     56.47 o
  30  10   0     1088.66     1173.55     69.49 o
 -27   3   6     1088.74     1075.41     47.47 o
 -20   8  31     1089.05     1066.91     51.48 o
   6  16  29     1089.47     1106.55     68.04 o
  11   7  28     1090.46     1134.57     43.85 o
 -10  14   2     1091.45     1207.15     37.07 o
  -5  17  21     1092.03     1050.91     46.87 o
  17   3   1     1092.48     1315.91     48.99 o
   6  18  22     1092.65     1208.68     78.57 o
 -24  14   2     1093.00     1115.98     52.95 o
  27  11  17     1093.02     1002.97     67.88 o
 -16  10   8     1093.93     1114.25     36.15 o
  15   9  32     1094.34     1094.47     66.21 o
  17  15  19     1094.53     1104.69     55.61 o
  -6  14  11     1095.23     1100.58     33.12 o
 -22  10   3     1096.19     1171.96     42.35 o
  -9  17   4     1096.49     1111.93     44.67 o
 -16  16  26     1096.71      941.88     74.24 o
   6   0  38     1096.89      984.51     82.82 o
 -20  16  23     1097.40      964.39     63.67 o
   8  12  25     1097.65     1127.40     46.49 o
 -25   7  14     1097.66     1093.01     46.92 o
  -4  16  30     1098.21     1051.91     68.99 o
 -11   5  21     1098.49     1091.08     35.62 o
 -16  12  11     1098.49     1156.95     40.53 o
  15  17   7     1098.55     1074.95     54.13 o
  -7  13   2     1099.39     1103.10     35.14 o
   0   4  35     1099.85     1035.31     41.99 o
 -18  16  20     1100.05     1080.26     49.78 o
 -16   8   2     1100.24     1139.35     41.55 o
  -5  17   5     1100.25     1083.98     37.10 o
  -3  15  32     1100.28     1179.59     58.90 o
 -17  17   3     1100.28     1151.11     50.21 o
  -9  13  27     1100.45     1150.51     45.67 o
  -7   9  25     1100.93     1107.15     36.29 o
 -22   8  18     1101.12     1017.51     44.65 o
  -9  15  29     1102.16     1127.80     54.44 o
 -28   8   3     1102.56     1088.43     50.79 o
  13   7  26     1102.81     1090.88     51.06 o
 -17  15  24     1103.25      982.72     53.52 o
   7  15  18     1104.06     1089.82     40.08 o
  -2  12  35     1104.11      955.36     52.92 o
  19   5  24     1104.67     1107.75     53.36 o
  17   3  27     1105.47     1150.38     53.27 o
   7   9  34     1105.63     1046.73     52.45 o
 -22   8  19     1105.72     1145.66     45.33 o
 -11   5  39     1105.78     1153.63     66.84 o
   8   2   5     1105.94     1214.52     44.77 o
 -24   8   9     1105.96     1113.79     41.96 o
 -30   8  20     1106.23     1056.55     62.54 o
   2  16  23     1106.49     1112.73     46.70 o
  16  12  21     1106.66     1109.14     49.22 o
 -16  20  15     1106.84      939.09     58.27 o
   1   3  32     1106.99     1121.69     37.56 o
   5   5  40     1107.07     1139.89     59.95 o
   4   4  39     1107.30     1190.22     56.38 o
   7  19  11     1107.57     1077.47     45.97 o
   8  12  27     1107.80     1091.48     50.11 o
 -18   8  35     1108.07     1196.66     58.01 o
 -18   0  10     1108.11     1113.26     53.22 o
  21  17   2     1108.50     1097.65     63.33 o
 -10  10  13     1108.53     1061.00     32.86 o
   9   5  30     1108.58     1024.95     39.15 o
   2   0  34     1108.96     1190.02     62.17 o
 -27   3   1     1109.02     1129.66     43.11 o
 -20   0  24     1110.03     1281.78     63.13 o
  10   2  21     1110.52     1014.59     38.21 o
  -1  11  24     1110.69     1171.03     37.69 o
 -13   1  29     1110.72     1080.59     39.88 o
   2  16  25     1110.82     1086.04     50.38 o
  29  13   4     1111.21     1005.03     74.07 o
 -30   8   4     1111.55     1069.70     60.21 o
   1   5  31     1111.67     1138.76     41.14 o
  18   0  30     1112.24     1200.51    106.13 o
  20  12  26     1112.31     1108.88     61.27 o
  -3   5  18     1112.32     1189.88     36.33 o
  19   3   2     1112.57     1046.86     46.80 o
  -6  22   3     1112.59     1038.49     53.68 o
 -15  11   2     1112.62     1138.29     39.05 o
 -23  17   2     1112.68     1098.52     52.35 o
  -2  22   3     1112.85     1093.60     73.89 o
 -22  18   7     1113.04     1225.34     63.71 o
 -26  10  10     1113.10     1135.97     47.98 o
  12  12  22     1113.62     1103.30     47.25 o
   6  18   1     1113.65     1113.52     40.95 o
   0   2   1     1113.86     1321.95     40.08 o
 -18  18  17     1114.09     1213.59     57.38 o
 -16  20   1     1114.17      974.02     66.27 o
  33   3   3     1114.25     1063.19     66.44 o
 -29   7  13     1114.67     1131.25     56.69 o
   1  11  36     1115.33     1149.38     54.84 o
 -20   0  18     1116.80     1121.82     41.89 o
  -3   5  36     1117.69     1140.48     43.17 o
  17  11  10     1117.71     1148.45     39.11 o
  18  16  11     1117.88     1122.89     55.19 o
 -14   6  31     1118.03     1155.89     44.11 o
  17   3  24     1118.05     1046.93     47.42 o
  20  18   6     1118.07     1146.06     70.27 o
  -5  15  21     1118.35     1062.73     44.96 o
  20  14   0     1118.46     1122.89     46.70 o
 -22   8  27     1118.57     1098.92     53.98 o
   3   9  34     1118.67     1185.63     54.61 o
  15   7  26     1118.85     1125.34     44.87 o
   6  12  30     1118.99     1065.58     47.00 o
  30   4   8     1119.11     1156.55     57.55 o
 -26   8  21     1119.21     1184.64     54.14 o
   5   3  18     1119.39     1091.88     36.09 o
  18   6  27     1119.46     1199.25     54.20 o
  26   0  22     1119.73     1175.81     87.62 o
  28   8   9     1120.37     1179.13     61.83 o
  20   4  14     1120.42     1115.58     37.90 o
 -12  14   4     1120.64     1140.02     39.86 o
 -17   3  14     1121.49     1155.89     37.29 o
  19  13   7     1121.54     1184.31     48.37 o
 -30   8  13     1121.68     1158.21     65.94 o
  10   4  22     1121.69     1148.92     35.80 o
 -24  10  25     1121.78     1080.32     58.70 o
 -13  17  19     1122.19     1148.45     51.64 o
 -19   5  18     1122.32     1022.69     33.88 o
 -15   9  36     1122.57     1127.80     59.14 o
 -24   4  19     1122.76     1029.46     39.69 o
   9  11  28     1123.13     1223.62     47.61 o
  16   4  11     1124.56     1204.56     47.55 o
  -3   1  21     1124.58     1121.49     34.12 o
  25  15  11     1124.66     1146.39     60.22 o
 -30   8  11     1124.78     1109.21     54.66 o
  10  12  13     1126.12     1178.66     39.91 o
  25   9  12     1126.12     1142.94     60.22 o
 -28   4  18     1126.80     1118.37     52.95 o
   4  14  17     1127.04     1187.69     40.04 o
 -20   4  17     1127.14     1085.57     35.08 o
   2  14  26     1127.22     1116.45     47.04 o
  12   2  19     1127.22     1024.75     36.92 o
  29   1  19     1127.26     1101.17     54.46 o
  13  17  21     1127.39     1127.47     58.94 o
  11  19  16     1128.40     1069.10     52.16 o
 -30   6   5     1128.67     1039.89     57.23 o
 -13  15  30     1129.05     1086.17     55.62 o
   4  24   1     1129.13     1061.14     74.82 o
  -2   2  42     1129.15     1026.87     57.44 o
 -29   7   8     1129.47     1057.08     57.01 o
   7  11  22     1129.73     1155.16     37.56 o
  26   6  18     1130.40     1092.61     51.88 o
  16   4  17     1131.04     1155.62     38.43 o
 -16   6  25     1132.62     1101.44     39.19 o
   5  23   2     1133.03     1078.27     57.54 o
 -26  12  14     1133.57     1092.01     55.89 o
 -30  10  16     1133.62     1165.45     63.68 o
  22  16   0     1134.22     1088.69     53.58 o
  31   9   2     1134.28     1005.03     64.79 o
  25   9  20     1134.36     1109.87     67.15 o
 -24  10   2     1134.36     1164.72     43.03 o
   5   1  20     1134.38     1168.90     35.53 o
  12  20   9     1134.70     1059.28     63.71 o
   2  18   0     1134.92     1100.91     40.55 o
  13  15  24     1135.31     1164.72     58.30 o
  24  14   8     1135.54     1143.80     57.83 o
 -19   9  34     1135.77     1134.31     59.55 o
   0   6  36     1135.87     1155.22     48.31 o
 -16  14  30     1136.01     1170.83     64.16 o
 -17  13  23     1136.12     1085.90     44.07 o
 -10  10  24     1136.31     1161.47     38.23 o
  -8   2  33     1136.35     1124.21     47.38 o
  33   1   1     1136.97     1227.86     88.37 o
 -20   4  29     1137.37     1124.28     46.56 o
  29   3   4     1138.51     1101.44     46.57 o
 -20  16   7     1138.90     1183.64     55.36 o
  30   6  13     1139.15     1185.77     67.01 o
  25   9  13     1139.56     1128.73     59.41 o
  10  10  16     1139.63     1130.66     36.14 o
   9  15  30     1140.21     1124.02     66.04 o
  -1  11  30     1140.25     1149.91     41.95 o
  -3   7  32     1140.60     1083.05     38.66 o
 -15   1  12     1141.25     1122.55     37.02 o
 -22   6   3     1141.29     1086.10     37.51 o
 -31  11   5     1141.35     1071.69     65.95 o
  -4  22  11     1142.17     1175.94     58.84 o
   6  10  13     1142.33     1377.33     39.46 o
   8   2  17     1143.12     1151.64     37.15 o
 -31   1  15     1143.42     1152.43     55.45 o
  -5  23   2     1143.43     1101.97     60.59 o
   5   9  29     1143.80     1181.39     45.59 o
 -21   5  16     1143.82     1148.05     37.29 o
  11  13  11     1143.85     1168.84     38.29 o
  22   4   0     1144.19     1166.51     43.09 o
  -8   4  41     1144.53     1194.86     58.48 o
  15   5  27     1144.55     1217.17     46.93 o
 -31   7  17     1144.66     1190.81     59.10 o
   8   8   4     1144.84     1136.83     85.47 o
  -7   3  38     1145.01     1214.19     51.95 o
  11  11  11     1145.52     1175.54     41.87 o
  22  14  10     1145.71     1184.84     52.91 o
 -31   9   7     1146.06     1131.19     64.80 o
  31   9   7     1146.80     1044.87     79.46 o
 -21  19   8     1146.99     1140.95     60.77 o
 -15  15  19     1147.08     1100.11     42.98 o
 -32   0   2     1147.25     1039.89     80.02 o
 -18   2  27     1147.29     1168.17     40.79 o
   5  17  19     1147.61     1134.04     44.93 o
   6  10  15     1147.61     1185.50     36.60 o
  25   7  20     1148.31     1177.73     59.04 o
   9  17  13     1148.93     1228.60     44.63 o
  28  12  12     1149.00     1138.89     82.16 o
 -30  10  13     1149.02     1138.23     62.95 o
 -24  12   2     1149.42     1165.12     50.07 o
  18   4  29     1149.55     1169.17     79.64 o
  -4   4  17     1150.08     1221.23     44.43 o
  26   8  18     1150.23     1193.34     71.93 o
  24   4  11     1150.24     1132.78     49.95 o
  19  17  16     1150.59     1206.02     55.48 o
   8   8  35     1151.07     1156.68     60.76 o
  14   2  17     1151.41     1105.49     43.18 o
  23   1  10     1151.76     1065.58     38.80 o
 -19   5  12     1152.44     1186.17     36.74 o
  27  13   9     1153.41     1144.47     69.65 o
 -16   2   2     1153.48     1239.29     51.80 o
   1  21  10     1153.50     1132.12     49.88 o
  13   1   6     1153.85     1079.26     81.62 o
  27   7  18     1154.23     1169.10     59.79 o
 -10  16  25     1154.48     1160.67     49.80 o
   7  15  23     1154.76     1111.60     56.15 o
  16   6  13     1154.82     1145.60     42.63 o
  20  14  12     1155.02     1204.76     52.97 o
  27   7  12     1155.09     1060.80     56.87 o
   4  12  23     1155.65     1168.11     38.63 o
   4   6  39     1156.05     1182.05     59.99 o
  22   8  25     1156.16     1096.19     62.65 o
  30  10  11     1157.10     1136.96     79.27 o
  -8  14   8     1157.27     1114.06     39.39 o
 -10  14  18     1157.46     1189.82     39.37 o
 -18   8  22     1157.66     1148.78     42.42 o
 -18   6  35     1157.75     1136.30     61.86 o
 -15   3  36     1158.04     1169.90     52.79 o
 -14   8  32     1158.49     1228.13     50.25 o
 -15  21   6     1158.79     1227.33     70.74 o
 -31   7  10     1158.85     1159.81     69.16 o
  12  12   8     1158.90     1130.12     39.59 o
 -20   2   3     1158.98     1272.42     42.32 o
  -3  19  26     1159.00     1137.16     70.48 o
 -20  14   9     1159.05     1206.02     48.90 o
   1   7  38     1159.24     1099.91     53.98 o
 -27   9   6     1159.74     1156.29     49.06 o
  20   6  27     1160.00     1132.05     58.73 o
  16   2  29     1160.86     1211.86     48.83 o
 -26   8  17     1160.87     1174.68     56.66 o
   7  13  22     1161.15     1151.17     41.75 o
  20  18   7     1161.28     1121.23     63.65 o
 -31   3  17     1162.05     1132.85     60.43 o
   5  23   8     1162.14     1194.53     61.62 o
  -8   0  28     1162.48     1226.47     52.15 o
  14   8  31     1162.59     1140.95     53.75 o
  18   6  10     1162.65     1198.65     42.07 o
 -12  16   8     1162.68     1207.55     45.79 o
 -22   0  12     1162.79     1130.19     43.92 o
 -24  10  15     1163.13     1158.88     48.45 o
  17  13  25     1163.21     1116.91     61.06 o
  -7  23  10     1163.27     1152.50     58.92 o
 -27  13   8     1163.49     1130.92     64.94 o
  16  16  16     1163.81     1218.30     48.96 o
 -23   9   3     1164.04     1168.30     42.48 o
 -29  13   5     1164.47     1215.78     76.91 o
  -9  17  17     1164.59     1057.42     44.02 o
  27  13   3     1164.69     1010.41     64.03 o
  -3  17  17     1165.29     1069.30     39.95 o
   5   5  22     1165.48     1217.97     41.25 o
  24  10   0     1165.55     1130.32     49.07 o
 -29   1   7     1165.59     1207.48     55.69 o
  24  10   9     1165.78     1157.35     51.37 o
  19  11  27     1166.06     1087.03     57.40 o
   6  14  14     1167.14     1188.49     36.33 o
 -18   4   3     1167.19     1229.92     48.21 o
  19  13  20     1167.31     1192.21     51.28 o
  -3  13  29     1167.96     1208.81     48.49 o
  23   1  23     1168.22     1186.70     56.04 o
 -19  15  21     1169.43     1169.77     54.89 o
 -29   3   4     1170.03     1243.34     53.09 o
  25   7   2     1170.48     1181.32     47.62 o
 -25   5  18     1170.48     1160.40     45.87 o
 -18   6  21     1171.06     1113.39     37.57 o
 -18  14   8     1171.08     1201.11     43.89 o
 -27   9   8     1171.93     1169.17     47.76 o
  30   0   0     1171.97     1062.40     73.58 o
   0   6  27     1172.00     1151.90     34.12 o
 -12  10  33     1172.10     1155.16     52.18 o
  27   5   7     1172.17     1160.20     52.38 o
   9  13  31     1172.20     1001.91     68.29 o
  -1  17  24     1172.59     1113.86     54.86 o
  25  13  12     1173.01     1139.09     63.77 o
  24   4   9     1173.04     1201.17     42.41 o
  -5  17   1     1173.15     1193.27     41.80 o
  19  11  20     1173.22     1161.66     47.84 o
  18   6  29     1173.51     1218.04     59.97 o
 -10  10   1     1175.01     1279.52     39.28 o
  25   7  12     1175.45     1234.24     51.80 o
 -16   2  21     1175.48     1176.80     34.58 o
  10   4  15     1175.83     1269.10     42.11 o
  20  10  25     1176.21     1155.95     60.42 o
   2  24   1     1176.48     1083.91     67.86 o
 -11  19  22     1176.50     1279.92     64.22 o
  17  17  17     1177.61     1164.45     56.39 o
   6   0  24     1178.72     1117.31     42.10 o
   7  19  10     1179.19     1210.07     48.09 o
  14   6  25     1179.33     1150.51     40.39 o
  25  15  12     1181.27     1075.41     58.09 o
 -15   1   8     1182.00     1205.82     48.90 o
  25  13  17     1182.44     1171.69     67.78 o
  13  15  25     1182.56     1242.74     72.71 o
  -2  14  31     1182.79     1223.28     53.64 o
  -6   4  35     1182.89     1243.60     45.50 o
 -21  15  20     1182.92     1205.55     52.43 o
  -8  20   7     1182.96     1167.18     55.10 o
   8  14  32     1184.12     1084.77     68.41 o
 -15  13   5     1184.81     1234.31     40.17 o
   6  12  12     1185.29     1268.04     40.50 o
 -18   4  27     1186.20     1183.24     40.65 o
 -11   3  32     1186.47     1224.01     42.74 o
 -22   2   1     1186.54     1199.51     39.10 o
  22   4  25     1186.82     1201.64     60.52 o
   6   2  37     1187.53     1236.63     55.94 o
  -5  23  10     1187.89     1168.04     68.74 o
 -19   7  32     1188.20     1223.22     55.00 o
 -25   7  23     1188.35     1203.89     48.70 o
  -2  16  20     1188.37     1157.35     39.78 o
  -6  12  20     1188.49     1108.61     36.49 o
  -4  24   5     1189.35     1093.94     81.46 o
 -19  17   5     1190.91     1188.36     51.62 o
   4   4  27     1191.13     1211.40     35.99 o
  -7  21  10     1191.89     1215.91     54.87 o
  30   4   5     1192.37     1234.11     57.44 o
  17   5  20     1192.69     1209.87     41.25 o
   0  18  12     1192.76     1156.15     42.28 o
  -8  20  23     1193.15     1077.00     64.17 o
   1   5  32     1193.43     1195.66     40.99 o
  -7   9  26     1194.15     1140.95     37.90 o
 -25   7  24     1194.23     1199.98     53.79 o
 -15  17  13     1194.38     1213.46     52.29 o
 -16  16  16     1195.06     1184.57     49.05 o
  22   2  14     1195.32     1255.75     42.93 o
   7   7  16     1195.44     1208.54     39.70 o
 -15   7  28     1196.00     1257.08     43.94 o
 -18  16   2     1196.33     1241.61     47.94 o
  -2   6  30     1196.65     1229.86     42.13 o
  23   9  23     1196.70     1237.63     67.59 o
  -1  17  22     1197.03     1191.54     51.08 o
  30  10   1     1197.11     1180.79     69.69 o
  24  16   3     1198.64     1173.28     71.20 o
  24   2   6     1198.67     1145.53     38.84 o
  25  11   3     1199.44     1172.82     59.38 o
  15  11  23     1199.89     1262.92     53.01 o
  29   9   4     1200.01     1213.99     60.04 o
  23  13   0     1200.09     1186.37     48.16 o
 -12  22   7     1200.09     1098.85     80.97 o
   8  12  10     1200.10     1076.21     41.23 o
  12  16   2     1200.48     1329.12     45.00 o
  -1  13  24     1200.77     1158.15     41.54 o
 -21   9  29     1201.08     1168.57     54.35 o
  -1   7  38     1201.09     1240.02     57.17 o
 -34   0   4     1201.16     1025.54     86.55 o
   6   2   9     1203.06     1319.83     53.73 o
 -25  11  16     1203.26     1280.65     55.92 o
   6   2  17     1203.64     1227.13     46.05 o
 -11  17   3     1204.15     1239.95     43.00 o
   7  17  17     1204.32     1250.84     51.73 o
 -19  15   5     1204.57     1247.45     48.61 o
 -28   4   5     1204.66     1175.21     49.93 o
  13   7  34     1204.75     1173.42     66.41 o
  27   9  18     1205.01     1101.37     66.13 o
  -4  18   8     1205.46     1235.50     43.95 o
  26  12  17     1205.66     1181.85     61.49 o
   0  22   5     1206.82     1181.39     56.72 o
 -28   6  19     1206.92     1268.77     57.83 o
 -22  14   2     1207.28     1253.83     49.36 o
   8   2  30     1207.47     1270.83     45.36 o
  -7  21  18     1208.14     1302.03     61.14 o
 -12   2  23     1208.15     1199.58     36.87 o
   9  17  17     1208.47     1197.39     45.86 o
 -17   1  37     1208.65     1303.43     54.89 o
   6   6  32     1209.79     1240.75     45.64 o
  11   1  17     1209.88     1342.67     42.70 o
  18  16  20     1211.03     1169.96     69.01 o
  -9  21  18     1212.04     1099.25     65.72 o
 -31   3  21     1212.09     1089.36     60.67 o
  -4  14  33     1212.25     1295.99     58.29 o
  12   8  28     1212.55     1314.18     53.80 o
  23  15  13     1212.69     1233.31     70.46 o
 -23  11  27     1212.69     1237.96     65.20 o
 -21   5   6     1213.64     1190.22     37.95 o
   8   4  15     1213.84     1222.22     43.34 o
  20  16   6     1214.37     1152.83     56.06 o
 -23   7  22     1215.39     1109.34     44.94 o
   7  15  13     1215.42     1191.35     38.76 o
  13  11  17     1215.43     1176.80     39.24 o
 -24  16  13     1216.84     1088.96     59.99 o
  17   7  32     1217.72     1335.57     70.25 o
 -16   6   8     1218.04     1227.47     38.41 o
  28   6  20     1218.66     1127.93     68.37 o
   9   3  19     1218.82     1213.66     41.05 o
  15  13  28     1219.11     1191.88     84.43 o
  22  14  18     1219.26     1315.84     60.59 o
  26   4   7     1219.35     1174.88     45.53 o
 -10  14  31     1219.60     1103.10     57.45 o
   8   8  25     1219.85     1194.27     40.52 o
 -10   6  31     1221.17     1189.62     41.33 o
  -3   9  27     1222.41     1290.02     49.95 o
 -29   9  17     1222.54     1211.80     62.70 o
 -12   2  31     1222.83     1243.67     42.53 o
  -3  17   7     1222.86     1238.95     41.58 o
  -6  22  13     1222.98     1133.84     68.22 o
  25   7   7     1223.31     1225.74     48.49 o
   2  12  20     1223.47     1261.93     42.45 o
  15   5  26     1223.56     1190.61     44.17 o
   5  23   4     1224.04     1095.60     70.93 o
 -14   8  20     1224.11     1238.49     38.55 o
  23   7  22     1225.08     1176.27     57.13 o
 -18  20   5     1225.61     1224.48     65.48 o
  -6  22   9     1226.46     1286.16     58.91 o
  24  14  10     1227.04     1219.96     57.52 o
   4  16  24     1227.34     1185.50     57.60 o
  -1   3  22     1227.92     1207.81     35.65 o
  -1   3  24     1228.23     1181.19     36.27 o
  -3   3  26     1228.35     1275.27     36.45 o
  12  10  33     1228.68     1160.34     59.39 o
  18  16   5     1228.71     1222.42     54.12 o
  31   9   5     1228.96     1211.60     67.13 o
 -22   6  18     1229.18     1342.74     45.81 o
   2  16  29     1229.37     1291.08     63.73 o
 -11   3  41     1229.48     1287.62     70.28 o
  27   3   7     1230.02     1169.43     49.26 o
  21  19   4     1231.20     1154.36     77.12 o
  23  11   4     1231.44     1186.23     51.76 o
 -10  18  25     1231.70     1207.75     58.61 o
 -20   2  11     1231.84     1303.03     42.71 o
  -2  18  20     1231.97     1307.08     54.01 o
  -3   7  40     1232.05     1188.56     56.17 o
 -29   7   3     1232.36     1474.21     63.02 o
 -12  14  26     1232.57     1216.91     50.32 o
 -18   6  10     1232.60     1262.99     40.36 o
  -5  17  19     1232.66     1262.72     43.40 o
 -22  14  21     1232.80     1305.02     76.21 o
 -14  18  15     1233.75     1276.00     55.79 o
 -12   8  37     1234.20     1353.76     64.51 o
   1  19   2     1234.43     1266.51     46.58 o
  10  14  30     1234.80     1273.22     67.29 o
 -23   5   4     1235.22     1190.75     37.82 o
  13   9  12     1235.24     1255.55     42.05 o
 -25  13  10     1235.24     1266.97     56.00 o
  -7  23   4     1235.68     1283.18     71.79 o
  12  16   4     1235.74     1269.76     42.79 o
 -31   7  11     1236.20     1219.23     57.79 o
 -11   1  41     1236.50     1149.18     62.95 o
  26  14  11     1236.56     1164.32     60.07 o
  27  11   4     1236.64     1280.45     68.99 o
  17  15  24     1237.44     1242.67     60.90 o
  -7  23   6     1237.80     1175.21     63.54 o
  13   1   0     1237.83     1145.99     55.86 o
 -13  17  13     1238.17     1254.69     51.80 o
 -27  13   6     1238.64     1156.55     59.19 o
  16  12   7     1238.99     1146.66     40.12 o
  30   8   2     1239.50     1349.78     81.44 o
  -2  14  34     1239.63     1248.78     57.02 o
   8  22  11     1239.75     1257.48     60.08 o
  -9   7   4     1239.79     1434.30     66.57 o
  -1   5  13     1240.10     1445.39     65.82 o
 -19   9  19     1240.21     1305.55     44.54 o
 -13   9  30     1240.26     1278.00     46.10 o
   1   1  26     1240.27     1298.05     37.66 o
  -4  12  37     1240.81     1239.22     57.51 o
  20  16  19     1240.99     1209.94     60.58 o
  -1  21  12     1241.10     1277.60     51.85 o
 -21   7  21     1241.60     1349.31     45.60 o
 -32  10   4     1241.89     1261.13     69.21 o
  -2  10  30     1241.92     1389.28     46.94 o
  22  10  17     1242.64     1216.11     54.12 o
  14  20  13     1243.41     1331.12     71.95 o
   2  14  29     1243.82     1270.56     52.81 o
 -21   5  20     1243.85     1243.20     39.62 o
  -2  18   6     1244.45     1288.29     42.04 o
  26   8  17     1245.01     1308.61     64.06 o
  16   8  21     1245.25     1202.23     43.22 o
 -14  12  33     1246.04     1200.24     55.42 o
  -1  23   2     1246.14     1261.93     67.37 o
  15   5   9     1246.20     1269.17     44.21 o
   5  17  12     1246.36     1320.09     45.41 o
  10  10  25     1247.00     1224.21     44.09 o
  20   8  21     1247.17     1230.06     53.71 o
  -1   7  34     1247.94     1233.84     45.44 o
 -12   2  15     1248.25     1271.69     37.93 o
  -2  18  25     1248.41     1170.96     64.02 o
  24   8   3     1248.62     1184.31     46.74 o
  -7  15  14     1248.73     1225.47     37.20 o
  31   9   8     1249.20     1168.97     95.72 o
  15   3  27     1250.77     1243.60     47.13 o
 -16   8  14     1251.01     1299.71     41.03 o
  16  16  22     1251.08     1284.70     65.78 o
 -20   2  18     1251.60     1221.49     36.80 o
 -23  13   5     1251.94     1242.47     52.95 o
 -25   5   2     1252.02     1253.89     42.73 o
 -29  11  17     1252.08     1196.59     62.71 o
  25  13   3     1252.26     1257.88     60.28 o
   4  12   9     1252.36     1327.66     41.02 o
   9   5  33     1252.71     1267.04     50.43 o
  -1   1  22     1253.18     1266.11     37.39 o
  22   6  17     1253.28     1145.99     45.33 o
  24  12  14     1253.59     1138.96     57.50 o
 -11  17  22     1254.15     1264.58     53.62 o
 -26   8   1     1255.23     1224.88     58.60 o
  -5  21  18     1255.25     1157.02     62.80 o
 -29   9  16     1255.27     1291.48     59.58 o
   1  17   8     1255.29     1218.70     42.20 o
   9  15  25     1255.35     1309.27     62.02 o
 -10  18  21     1256.15     1193.27     47.96 o
   8   2   9     1256.63     1265.98     53.49 o
 -18   6  27     1256.74     1195.13     43.49 o
 -18   2  22     1257.10     1254.09     39.22 o
  21   7  22     1257.11     1171.76     55.71 o
   8  22   3     1257.82     1291.74     61.01 o
 -11   9  35     1258.32     1257.15     56.68 o
  -7  15  32     1258.36     1240.55     61.86 o
  18   4  13     1258.69     1295.33     44.34 o
   0   2  21     1258.97     1350.24     38.32 o
  21   1  12     1259.23     1258.94     39.22 o
   0  22  15     1259.97     1258.61     56.95 o
 -25  11  20     1260.00     1272.42     53.48 o
  15   1   6     1260.08     1274.61     52.06 o
 -19   7  27     1260.65     1269.36     48.13 o
 -18  14  12     1261.12     1249.64     48.82 o
  26   0  24     1262.72     1193.74     86.56 o
 -18  20   3     1262.86     1272.49     65.65 o
   3  23  10     1262.87     1207.95     61.06 o
  27   7  10     1263.01     1264.58     58.71 o
 -21  15   7     1263.40     1343.67     53.11 o
 -25   3  14     1263.40     1289.09     45.08 o
  15   5  18     1263.73     1235.83     39.76 o
 -20   8   1     1264.16     1237.63     42.60 o
 -23  15  13     1264.16     1289.95     57.34 o
  18  16   2     1264.30     1240.08     48.21 o
  15   9   4     1264.60     1328.33     43.25 o
  11  11  28     1266.40     1409.40     57.02 o
 -17   9  30     1266.54     1265.65     51.52 o
 -26  12  21     1266.89     1289.28     64.08 o
 -12  16  20     1266.93     1299.44     54.83 o
  -1  11  16     1267.92     1258.87     35.58 o
  -9  13  10     1268.24     1259.60     35.64 o
 -16   8   8     1268.67     1337.96     41.42 o
  -1  11   4     1268.99     1300.57     46.77 o
  16   8  25     1269.07     1191.35     47.35 o
  -4  16  23     1269.31     1257.88     53.83 o
  31  11   4     1269.73     1322.95     73.53 o
  -3  15   6     1269.80     1208.08     40.65 o
   0  22  11     1269.90     1254.69     56.34 o
   8  16   0     1269.91     1308.61     41.29 o
 -20  18   3     1270.62     1296.39     57.34 o
 -25  13  18     1271.01     1161.86     53.33 o
  14   6  26     1271.26     1310.53     49.40 o
 -21  11  23     1272.26     1272.62     49.01 o
  28   4  16     1272.72     1252.63     55.60 o
  10   6  33     1272.91     1224.88     56.02 o
  26  10  12     1272.98     1267.70     69.68 o
   4   4  15     1274.41     1241.94     66.70 o
   7   5  12     1274.48     1405.68     71.90 o
 -20   2  30     1275.28     1350.11     50.27 o
 -12   2   3     1275.70     1311.46     49.74 o
  28  14   0     1275.86     1179.13     79.77 o
   4  18  10     1276.25     1270.76     45.43 o
  -8   2  40     1276.83     1118.17     58.19 o
 -20  10  29     1277.27     1315.91     55.29 o
 -19  11  12     1277.62     1279.19     44.14 o
  -1   7  28     1277.83     1287.62     41.03 o
 -22   6  26     1278.21     1246.59     54.24 o
   4   6   3     1278.54     1182.51     50.27 o
   6  18  10     1278.97     1304.36     46.02 o
 -30  10   7     1278.97     1336.03     68.06 o
  16  14  26     1279.24     1273.81     78.64 o
   5  11  36     1279.40     1267.64     67.09 o
 -20  14  22     1279.53     1239.02     52.34 o
   9   3  20     1280.16     1257.74     40.77 o
  -8  16   5     1280.35     1248.18     38.07 o
  29   3  19     1280.72     1178.99     60.74 o
 -10  16  13     1281.55     1264.52     42.18 o
  22  12  18     1281.72     1251.17     60.35 o
  -7  17  17     1281.73     1250.77     48.54 o
  -2  18  15     1282.43     1290.41     46.03 o
 -19  15  23     1283.23     1388.82     60.35 o
   3   1  22     1283.32     1327.40     38.46 o
   3  13  17     1284.12     1302.50     40.35 o
 -27  11  15     1284.75     1303.76     60.73 o
  21   7  12     1284.78     1296.46     45.69 o
   7  15  31     1285.26     1181.78     66.47 o
 -27  15   2     1286.20     1211.93     74.86 o
 -15  15  22     1286.57     1194.73     45.99 o
 -28   2  22     1286.89     1374.81     59.07 o
   6   6  30     1289.20     1291.81     48.26 o
  21   7  28     1289.21     1337.36     69.49 o
 -23   5  30     1290.27     1304.89     59.17 o
  25   9   6     1290.74     1250.44     54.44 o
  -5   5  36     1291.11     1213.92     44.90 o
  22  10  25     1291.12     1266.91     88.67 o
  16   6   7     1291.61     1266.18     42.99 o
  14  16  23     1291.81     1261.99     59.06 o
 -19  17  12     1291.88     1273.22     54.30 o
  27   3   6     1291.91     1310.67     54.42 o
 -16   8  11     1291.98     1376.27     44.18 o
  17  17  11     1294.32     1295.06     53.61 o
 -13  11  34     1294.45     1291.08     59.24 o
 -14   4  20     1294.46     1368.10     39.73 o
  10   2  19     1294.84     1278.26     41.98 o
  -5   7  14     1295.44     1371.69     42.22 o
  11  11  19     1295.58     1314.85     40.48 o
  20   8  25     1295.87     1240.28     59.07 o
  16  14  12     1295.88     1297.85     47.11 o
 -19  13  22     1296.02     1254.16     46.85 o
 -23   9  24     1296.32     1304.22     63.39 o
  20   8  27     1296.34     1282.38     65.10 o
  11  17   9     1297.07     1382.71     49.31 o
 -20  14  16     1297.08     1336.43     55.96 o
   5   3  29     1297.39     1342.27     46.75 o
 -15   7  20     1297.51     1285.30     38.13 o
  -4  12  36     1297.70     1238.16     55.94 o
 -13  13  31     1298.10     1289.55     62.31 o
 -11   1  20     1298.59     1375.21     38.58 o
   9  19  14     1298.63     1310.53     55.16 o
  10   6  25     1299.52     1306.22     41.83 o
  22  16  11     1299.91     1298.25     59.99 o
  -5  13  20     1299.94     1231.85     37.74 o
   1  11  37     1300.57     1259.80     58.99 o
  19  13  11     1300.61     1247.72     55.06 o
   0   4  25     1300.78     1353.63     39.26 o
  19  11   5     1301.01     1278.40     45.29 o
  -2   4  15     1301.20     1269.56     65.59 o
   0  10  28     1302.05     1345.66     42.84 o
  12   6  26     1302.17     1316.38     46.36 o
 -19  19   6     1302.23     1363.12     63.56 o
 -11   3  33     1302.29     1353.36     46.68 o
   2  12   2     1302.48     1241.21     43.20 o
  17   7   7     1302.77     1417.97     47.88 o
   8  22   9     1302.99     1217.57     60.85 o
  22   6   5     1303.03     1270.43     41.71 o
 -24  12   3     1303.30     1260.07     52.40 o
  -6  12  29     1303.53     1425.34     49.70 o
 -23  13  11     1303.60     1235.57     52.21 o
 -23  11  15     1303.93     1325.54     53.05 o
 -17  17   7     1304.18     1299.18     48.86 o
  14   2   3     1305.09     1325.74     61.94 o
  28   0   8     1305.53     1386.76     84.69 o
   9   5  32     1305.94     1267.77     47.12 o
 -24   6   3     1306.15     1322.02     43.52 o
   9  11  31     1306.73     1271.95     61.16 o
  -5  11  24     1307.52     1394.20     41.34 o
 -16  16   6     1307.62     1218.57     44.16 o
  -6  22  15     1308.27     1250.97     72.15 o
  19   7  30     1308.75     1491.27     74.91 o
   3   7  20     1309.50     1217.57     40.10 o
  -2  10  35     1310.15     1427.53     54.91 o
  10  18  14     1310.16     1361.86     51.89 o
  10  20   7     1311.09     1394.33     58.45 o
  14   8  19     1311.11     1352.76     41.42 o
  13  17   7     1311.72     1395.39     50.12 o
   0  22  17     1311.78     1216.91     65.28 o
 -22  14  16     1311.92     1377.33     72.26 o
 -22  14   8     1312.28     1261.53     55.86 o
 -27   5   6     1313.24     1305.62     56.18 o
  18  10  17     1313.72     1273.35     44.34 o
  14  12  31     1314.73     1246.46     66.35 o
   1  15  20     1314.83     1293.40     42.99 o
 -11  15   7     1315.68     1285.43     41.64 o
  18   8  30     1315.83     1354.22     67.30 o
   5   1  16     1316.52     1296.59     52.18 o
  23   7  17     1316.90     1145.13     51.51 o
   9  11   8     1317.11     1423.15     43.76 o
  -7   9  20     1317.11     1350.37     38.12 o
 -35   1   1     1317.73     1291.61     95.38 o
  -3  17  19     1318.28     1379.99     45.93 o
   6  18  16     1318.61     1290.55     50.43 o
  12   8  26     1318.75     1365.11     49.05 o
  18  12  23     1318.91     1291.08     68.98 o
  -7  11  16     1319.87     1431.98     40.19 o
 -22   2   5     1320.02     1284.04     39.21 o
  23  13  19     1320.07     1213.06     60.04 o
  24  12  16     1320.13     1260.00     62.46 o
 -15   9  28     1320.48     1346.85     47.77 o
 -21   9  20     1320.69     1329.99     44.26 o
 -25  15  12     1320.79     1386.10     59.88 o
   6   4  12     1320.85     1179.92     67.02 o
 -25  11  18     1321.46     1344.99     57.25 o
 -27  11  11     1322.59     1303.16     57.06 o
 -28   6  23     1323.21     1298.65     59.38 o
  -7   7  32     1323.67     1292.34     46.30 o
  23  13  10     1324.41     1241.74     53.36 o
 -15   3  32     1324.47     1326.27     46.35 o
  19  15  21     1324.59     1282.84     60.95 o
  26   4  17     1324.69     1389.35     56.08 o
  -9   9   4     1325.96     1251.70     41.04 o
   6   4  25     1325.97     1279.52     38.20 o
   5   9  12     1326.03     1340.15     45.40 o
 -28   4   9     1326.13     1252.57     46.99 o
  -6   4  39     1326.19     1381.25     53.78 o
  16  20   9     1326.26     1313.32     69.78 o
  12   8  33     1326.65     1366.51     71.72 o
  29  11   9     1326.75     1277.86    105.29 o
   9  19   9     1326.90     1395.92     49.98 o
  32   6   8     1326.95     1375.47     75.13 o
  18  14  23     1327.09     1314.65     62.70 o
 -16   8  23     1328.33     1278.86     40.36 o
  27  11   5     1329.58     1280.65     67.49 o
  23  15  16     1329.59     1273.28     68.31 o
 -15  11  29     1329.83     1300.17     58.90 o
 -12  14  28     1329.90     1378.39     58.32 o
   1   9  28     1330.60     1338.29     48.38 o
 -16   4   1     1331.17     1434.04     46.39 o
  14  20  11     1331.37     1279.26     61.02 o
   0  12  30     1331.48     1256.82     48.54 o
 -14  16  24     1332.07     1327.13     60.24 o
 -23  11  25     1332.49     1223.42     60.03 o
 -17   5  32     1332.52     1281.65     56.53 o
 -22   4   6     1332.91     1334.84     41.09 o
  21  17  15     1333.28     1279.92     64.42 o
 -14   4   9     1333.61     1311.26     42.58 o
 -28  14  11     1333.89     1353.16     67.10 o
  10   8  11     1333.93     1370.09     43.78 o
  -2  18  14     1334.82     1429.12     48.15 o
 -20   6  12     1335.03     1424.01     42.14 o
 -18  20   9     1335.37     1311.40     75.66 o
  18   4  34     1335.49     1286.23     94.01 o
 -27   3  25     1335.69     1296.66     59.17 o
 -23  13   6     1335.72     1377.60     54.59 o
 -17  19  18     1335.91     1229.33     62.75 o
  17   9  26     1336.82     1388.62     59.67 o
  26   8   5     1337.16     1341.14     52.71 o
 -22  14  11     1337.26     1308.87     53.87 o
  17   3  10     1338.23     1355.35     50.94 o
 -11  21  14     1338.82     1197.12     61.96 o
 -16   2  17     1338.86     1335.57     39.94 o
  21  13  21     1339.80     1252.76     59.88 o
 -24   2   2     1340.08     1424.21     42.95 o
  26   2  22     1340.56     1274.34     89.00 o
   6  12  35     1340.59     1287.82     73.76 o
 -17  17  14     1341.12     1330.72     62.08 o
 -23   3  17     1341.15     1275.74     40.36 o
 -22   4  15     1341.61     1388.82     41.01 o
  30   8   0     1342.92     1409.60     71.97 o
  16   0  24     1343.01     1287.29     54.22 o
 -10  22   9     1344.02     1366.37     77.73 o
 -26  10  23     1344.16     1260.53     60.62 o
 -25  11   4     1344.27     1395.13     54.18 o
   9  21   8     1344.40     1428.33     56.74 o
  -2   8  35     1344.72     1367.77     51.95 o
  -5  17  30     1345.06     1280.85     64.22 o
 -17  13  27     1345.49     1399.91     59.46 o
 -10  10  21     1345.59     1370.43     39.46 o
  12  14   3     1345.74     1339.22     43.92 o
 -26   2   7     1346.37     1303.96     42.98 o
 -29  11   3     1346.97     1409.07     64.62 o
 -14  16  16     1347.49     1402.03     50.79 o
 -15   1   2     1347.67     1427.33     61.01 o
  23  11   8     1348.24     1410.80     61.97 o
  -9  13  35     1348.93     1192.61     62.98 o
   8   8  13     1349.15     1445.19     44.57 o
  13   7  28     1349.37     1359.00     54.73 o
  16  12   1     1350.16     1368.77     46.21 o
  31  11   1     1350.97     1253.30     87.31 o
 -10   4   4     1351.28     1377.46     55.61 o
  -7  13  27     1351.34     1319.36     46.83 o
 -27   9  20     1352.94     1313.06     59.16 o
   6  16  30     1353.40     1315.31     71.69 o
 -18  18   5     1353.65     1316.44     57.94 o
  30   6   1     1353.72     1355.88     65.06 o
  -4  12  12     1353.98     1304.16     36.51 o
   9  17  23     1354.04     1236.10     82.86 o
  10   0  22     1354.51     1343.14     63.23 o
  22  10  12     1355.33     1377.00     49.11 o
  16   6  21     1355.98     1331.78     43.52 o
 -32   8   1     1356.20     1410.93     83.98 o
 -24   6  26     1356.36     1289.48     56.26 o
 -24   2  20     1357.41     1443.33     44.43 o
  19  11  22     1357.78     1406.35     60.41 o
 -26  14  15     1357.89     1317.04     61.34 o
  -9   1  25     1358.26     1485.50     40.38 o
  -9  11  30     1358.41     1405.09     51.33 o
  18   0  34     1358.64     1161.33    101.97 o
   7  17  19     1359.11     1223.62     55.95 o
  15  13   6     1359.20     1331.25     44.53 o
   5  15   1     1359.35     1441.07     43.83 o
 -26  10  24     1359.40     1360.13     67.16 o
 -11  19   4     1359.80     1470.09     56.86 o
  13   5  17     1359.87     1367.44     42.63 o
 -28  12   8     1359.89     1289.82     64.35 o
 -24   8  26     1360.08     1313.72     62.56 o
  14  16  14     1360.53     1531.51     52.64 o
 -20  16  13     1361.36     1177.20     56.18 o
 -13  21   8     1361.86     1396.99     62.72 o
 -17  15   8     1361.94     1372.02     47.02 o
  24  16   2     1362.07     1432.84     66.71 o
  30   6   0     1362.86     1423.68     74.89 o
  -4   2  33     1362.91     1459.00     47.67 o
 -13  21   2     1362.92     1301.37     59.37 o
 -16  16  18     1362.98     1291.41     55.31 o
 -23   7  17     1363.22     1461.46     47.60 o
  24  14  16     1363.38     1369.43     71.11 o
   2  16  26     1363.68     1325.07     71.62 o
 -23   9  18     1363.81     1348.58     45.13 o
  12  10  26     1364.86     1390.15     54.99 o
  -1  23  14     1365.09     1311.86     64.95 o
  15  11   9     1365.18     1310.00     42.37 o
  25  13  13     1365.61     1355.49     76.99 o
  20   2   8     1365.73     1530.65     55.21 o
   0  12   7     1365.75     1428.26     43.29 o
 -19  15  12     1365.77     1346.85     52.23 o
  15   7   4     1365.85     1348.85     43.11 o
 -16   6  14     1366.51     1430.05     46.12 o
  -6   4  34     1367.11     1356.08     44.99 o
 -23   1   8     1367.26     1384.04     39.86 o
  -9  11  31     1368.33     1358.21     51.42 o
  24  14  17     1369.04     1178.33     70.30 o
  12   2  11     1369.41     1375.94     51.07 o
   7  11  34     1369.69     1284.70     65.92 o
  10  18  13     1370.12     1361.33     54.73 o
  12  18   0     1370.90     1428.13     48.62 o
 -21   3  14     1370.95     1302.03     37.72 o
  17   5  12     1371.37     1504.62     54.61 o
  11   9   8     1371.64     1331.45     41.96 o
  16   6  24     1372.11     1614.31     50.86 o
  23   9   4     1372.27     1274.68     48.26 o
   3   7  23     1372.29     1392.80     49.51 o
 -16   8  35     1372.33     1512.65     62.60 o
  21   9  19     1372.63     1356.81     55.28 o
  16  18   9     1373.19     1410.46     56.61 o
  12  20  15     1373.66     1336.63     71.68 o
  -3  17   5     1373.85     1311.86     40.69 o
   1  15  17     1374.44     1366.11     41.82 o
  -8   6  28     1374.52     1411.26     41.47 o
   2   8  35     1374.75     1397.38     55.87 o
   3  13   0     1374.80     1488.48     44.15 o
   4   8  11     1375.33     1636.16     54.91 o
  -8   2  23     1375.71     1308.47     38.87 o
  14  12  29     1376.15     1214.65     63.44 o
  27  13   4     1376.22     1414.32     94.68 o
  -4   6   6     1376.30     1640.74     61.06 o
  15   7  32     1376.52     1423.81     81.44 o
  -3   9  24     1377.26     1317.70     38.39 o
   8  10  27     1378.42     1361.53     48.91 o
 -17   5  22     1378.52     1347.52     39.87 o
 -12  18  25     1378.56     1442.73     68.47 o
  16  14   7     1378.74     1433.64     49.97 o
   1  15  29     1379.31     1358.87     55.21 o
  -3  13  27     1379.55     1373.88     48.37 o
  17  11  14     1380.22     1352.10     45.33 o
  26   8  11     1382.39     1313.52     59.91 o
 -29   9   3     1382.92     1406.81     61.02 o
 -10   2  11     1382.98     1476.60     61.26 o
  -3  13   7     1383.32     1439.95     42.27 o
 -14  14  31     1383.46     1325.01     73.60 o
  32   0  14     1384.57     1484.17    109.04 o
   9   9  37     1384.73     1346.26     64.99 o
  17  21   6     1384.73     1348.85     65.26 o
 -26   6  15     1385.16     1363.32     51.82 o
 -15   5  36     1385.44     1408.80     58.17 o
  -8   4  21     1385.59     1380.05     39.12 o
   7  19  12     1385.61     1396.59     50.93 o
   1   7  37     1386.32     1405.75     56.27 o
 -19  11  31     1386.79     1322.35     56.58 o
 -11   7  15     1387.04     1426.40     40.46 o
  13  17  18     1387.95     1409.27     49.84 o
 -11   7  32     1388.33     1349.78     46.75 o
  -3   9  34     1388.57     1321.02     63.92 o
  -9  11  25     1389.46     1444.66     45.04 o
   0   4  36     1389.54     1376.93     55.88 o
  10  18  17     1389.62     1442.00     53.01 o
 -27   9   1     1390.02     1419.76     57.01 o
 -29   7  15     1390.33     1418.10     59.25 o
 -16   8  29     1390.38     1473.21     53.34 o
   2  10  31     1390.79     1275.08     52.94 o
 -17   1  10     1391.24     1389.15     45.05 o
  16  10  12     1391.60     1381.78     42.56 o
 -22   8  21     1392.08     1333.11     49.80 o
   6  20   1     1392.11     1403.49     51.74 o
 -14  18   9     1392.17     1470.29     63.30 o
  12   6  33     1392.35     1430.32     67.32 o
 -16  14  18     1392.36     1356.08     44.86 o
 -28  10   3     1392.63     1388.55     64.97 o
  23   7  23     1392.74     1467.17     63.09 o
 -23  11  24     1393.38     1347.12     55.21 o
  28   2  14     1393.89     1389.88     58.86 o
 -13   9  36     1394.08     1342.07     62.48 o
   7  23   2     1394.39     1274.01     59.80 o
 -29   9  10     1394.86     1419.10     58.50 o
 -14  20  15     1395.40     1369.56     58.12 o
   5  15  26     1395.66     1446.19     63.31 o
  -3  15  12     1396.52     1432.84     40.73 o
   5   9  26     1396.71     1334.64     43.11 o
 -14  16   5     1397.10     1399.51     44.24 o
  -2   2  13     1397.19     1553.89     56.76 o
 -23  11  21     1398.01     1415.11     50.99 o
 -15   9  29     1398.23     1449.11     56.53 o
 -15   3   8     1398.66     1412.19     43.29 o
 -17   5  30     1398.91     1406.21     46.80 o
  -8   6  40     1399.26     1303.89     59.37 o
  21   1  10     1399.71     1380.32     41.82 o
  24   6  23     1399.89     1242.07     67.31 o
   2  16  20     1399.99     1304.76     51.23 o
  -3   9  29     1400.14     1449.64     45.31 o
   3  23   4     1400.57     1289.02     79.85 o
 -26   4   2     1401.02     1447.12     45.37 o
   7   3   8     1401.12     1399.51     53.57 o
  -8   0  16     1401.65     1634.76     98.29 o
  24   8  11     1402.47     1383.57     51.81 o
 -19  15  22     1403.57     1599.90     60.94 o
  18   4  21     1403.90     1498.38     53.06 o
 -18   4  10     1404.09     1489.21     48.27 o
   3  21  18     1405.08     1400.24     60.28 o
  12  16  27     1405.09     1262.53     67.64 o
  19   9  30     1405.22     1439.81     69.56 o
  18   2   4     1405.96     1707.21     66.11 o
 -32   6  12     1406.26     1340.88     77.62 o
  13   7  30     1406.78     1402.83     56.54 o
  23   1   2     1406.89     1433.97     42.68 o
 -11  15  19     1406.95     1366.44     45.26 o
 -10   4  30     1407.41     1457.41     42.61 o
  -5   3  28     1408.43     1382.24     40.20 o
 -17   9  33     1408.50     1416.91     64.34 o
  -3   3  38     1409.15     1637.42     58.29 o
  12   0  32     1409.26     1394.26     81.33 o
  24   4  19     1409.27     1455.48     53.34 o
 -10  16  19     1409.31     1404.75     50.93 o
 -16   6  23     1409.79     1371.82     41.14 o
  25  11  19     1410.04     1257.21     61.44 o
 -14   4  23     1410.33     1427.60     41.33 o
  12  16  18     1410.76     1403.36     49.98 o
  20   6  15     1411.21     1344.93     48.58 o
 -26   6   3     1411.75     1357.15     48.24 o
 -14  14  30     1411.85     1431.45     60.26 o
 -16  16   4     1411.95     1355.42     46.48 o
   6  20  19     1412.46     1348.38     74.53 o
  -3  23   8     1412.59     1393.67     71.23 o
  30   8   1     1412.72     1430.45     80.34 o
   9  17  15     1413.17     1587.09     52.09 o
 -16  14  10     1413.71     1389.42     47.42 o
 -19   7  12     1414.14     1376.47     40.33 o
   9   7  30     1414.26     1431.05     50.85 o
 -28   2  16     1414.41     1340.81     56.78 o
 -11   1  39     1414.43     1418.50     61.22 o
 -12  12  34     1415.01     1411.06     57.49 o
  -8   2  22     1415.29     1519.82     41.72 o
  25   1   0     1415.66     1369.36     43.91 o
  -1  17  16     1416.23     1449.11     45.10 o
  -3   3  34     1417.12     1403.36     44.85 o
 -27  15   8     1417.30     1343.14     81.72 o
  12  12  26     1417.33     1459.60     63.98 o
   9  17   5     1417.61     1417.90     47.74 o
   3  13  23     1418.14     1364.98     45.40 o
  15   1  14     1418.32     1484.96     58.07 o
 -10   8  37     1418.57     1339.02     59.36 o
  30   8  10     1418.81     1315.38     72.51 o
   3  19  22     1419.24     1461.33     64.86 o
  16   6   3     1420.52     1443.53     50.71 o
   1  19  26     1420.66     1324.88     90.87 o
   7  17  28     1421.65     1426.93     76.52 o
 -14  16  12     1422.55     1350.90     50.81 o
 -21  19  10     1422.60     1456.35     70.78 o
  15   3  20     1423.37     1421.09     42.68 o
  28  12   7     1423.40     1246.72     70.86 o
  10  12  30     1423.51     1362.52     59.00 o
  -9  19   8     1423.57     1401.43     49.98 o
  18  14  11     1424.02     1364.98     48.30 o
 -29   9  13     1425.29     1346.72     56.64 o
  13   7  17     1425.58     1354.95     42.09 o
 -20  14   1     1426.10     1422.75     51.26 o
  29   7   9     1426.41     1506.54     68.30 o
 -11  13   4     1426.85     1422.02     42.95 o
   5   7  26     1427.24     1452.36     42.47 o
   7   9  15     1427.48     1474.01     42.67 o
  12   4  33     1428.09     1478.19     64.45 o
 -17  17  18     1428.60     1409.87     54.98 o
  28  10  13     1428.98     1453.89     85.93 o
  -3  21  20     1429.42     1442.34     69.63 o
  28   8  10     1430.17     1452.43     67.99 o
   9   5   7     1430.22     1500.04     93.76 o
 -14   6  14     1430.25     1501.90     42.40 o
   8  14  25     1430.92     1569.56     58.38 o
  12  18   9     1431.00     1458.80     52.67 o
 -20  16  19     1431.80     1384.44     56.89 o
  11  19   0     1432.29     1440.61     53.15 o
  17   9  32     1433.08     1497.98     73.20 o
  26  12   6     1433.45     1297.85     69.25 o
 -17  13   7     1433.73     1440.94     44.43 o
 -25  11  10     1434.05     1448.05     61.95 o
 -14   8  14     1434.19     1487.62     42.67 o
   1   3  22     1434.33     1402.70     40.46 o
   7  23   8     1434.70     1307.61     60.19 o
   1  17  26     1435.00     1361.33     74.46 o
   0   4  29     1435.15     1460.26     42.14 o
  -4  14   6     1435.15     1465.05     42.47 o
 -20   6  25     1435.54     1415.05     48.83 o
 -10  18  15     1436.16     1533.97     54.20 o
 -21  15  14     1436.20     1413.59     59.46 o
 -17  15   9     1437.06     1361.79     49.18 o
   5  15  27     1437.31     1378.59     69.60 o
   1  11  32     1437.39     1391.21     52.62 o
 -17  13  30     1438.03     1420.96     75.37 o
 -16  18  13     1438.18     1427.79     57.48 o
 -26  10  17     1438.36     1435.03     57.14 o
 -11   9  32     1438.57     1437.16     53.82 o
  15   3  33     1439.05     1513.32     63.82 o
 -24   4  26     1439.45     1425.67     57.76 o
 -13  11  26     1439.52     1452.23     49.42 o
  -3  17  11     1439.57     1428.46     45.24 o
 -28  10  11     1439.94     1328.39     56.10 o
  -1  15  30     1440.49     1439.22     58.77 o
  -7  15  19     1440.87     1460.46     44.23 o
 -14  14  28     1440.94     1531.44     58.12 o
 -21  15   5     1441.00     1501.83     55.63 o
  -3   9  35     1442.17     1490.48     55.09 o
 -15  19  12     1442.23     1461.46     63.64 o
 -31   5  21     1442.36     1583.97     68.33 o
 -29  11  16     1442.41     1450.24     62.42 o
 -16  12  32     1442.45     1501.37     64.71 o
 -32   2   2     1442.98     1461.79     61.33 o
[truncated: 512,247 more chars]
