# Supplementary material for: Relativistic Hirshfeld atom refinement of an organo-gold(I) compound
Source: IUCrJ. 2021 May 26;8(Pt 4):608–20. doi: 10.1107/S2052252521004541 (PMC8256711; doi:10.1107/S2052252521004541)
Supplement: Supplementary file 11 [file m-08-00608-sup11.fcf]

#\#CIF_2.0

# ========================
# Tonto generated CIF file
# ========================

# NOTE: This is an incomplete CIF file
# Manually edit it to pass checkCIF

data_mg14_mo_rks_rel

_audit_creation_date                2020-6-17
_audit_creation_method              'Tonto 20.04.15 github v. 97c7857'

# ============
# QCr software
# ============

_QCr_software                       'Tonto'
_QCr_software_version               '20.04.15 v. 97c7857'
_QCr_software_platform              'Linux-2.6.32-754.24.3.el6.x86_64'
_QCr_software_build_date            '2020-04-15 15:08'
_QCr_software_website               'https://github.com/dylan-jayatilaka/tonto'

# ========
# Symmetry
# ========

_symmetry_cell_setting              Monoclinic
_symmetry_space_group_name_H-M      'c 1 2/c 1'
_symmetry_space_group_name_Hall     '-c 2yc'
_symmetry_Int_Tables_number         '15'

loop_
    _symmetry_equiv_pos_as_xyz
'+x, +y, +z'
'+x+1/2, +y+1/2, +z'
'-x, -y, -z'
'-x+1/2, -y+1/2, -z'
'-x, +y, -z+1/2'
'-x+1/2, +y+1/2, -z+1/2'
'+x, -y, +z+1/2'
'+x+1/2, -y+1/2, +z+1/2'

# =========
# Unit cell
# =========

_cell_measurement_reflns_used      178236
_cell_measurement_temperature      93(3)
_cell_measurement_theta_max        57.0670
_cell_measurement_theta_min        1.8710

_cell_length_a                  17.68955(19)
_cell_length_b                  12.24357(14)
_cell_length_c                  21.26596(18)
_cell_angle_alpha               90.000000(0)
_cell_angle_beta                  94.6500(9)
_cell_angle_gamma               90.000000(0)
_cell_volume                      4590.69(8)

_cell_formula_units_Z               8.000000

_exptl_crystal_F_squared_000         5760000.0000


# ======================
# XD fco reflection data
# ======================

# . checkCIF also accepts this as fcf format

_shelx_refln_list_code              4

_reflns_d_resolution_high           10.5980
_reflns_d_resolution_low            0.5000
_reflns_limit_h_max                 35
_reflns_limit_h_min                 -35
_reflns_limit_k_max                 24
_reflns_limit_k_min                 0
_reflns_limit_l_max                 42
_reflns_limit_l_min                 0

# NOTE: F_squared_meas is scaled to F_squared_calc
#       and so it is on an absolute scale
_reflns_tonto_F_scale_factor        0.1179

loop_
    _refln_index_h
    _refln_index_k
    _refln_index_l
    _refln_F_squared_calc
    _refln_F_squared_meas
    _refln_F_squared_sigma
    _refln_observed_status
   1   1  36        0.00       58.04     54.33 o
   1  19  19        0.00       21.23     42.45 o
  -2  16  18        0.00       14.84     29.69 o
  -3  21   9        0.00       15.03     30.06 o
  10  20  18        0.00       84.94     81.02 o
  18  16  10        0.00       20.87     41.75 o
  22  10   0        0.00       28.70     57.40 o
  25   7   4        0.00       71.76     47.15 o
  29  11   8        0.00       40.45     80.90 o
 -11  15  24        0.00       13.41     26.82 o
 -18   2  33        0.00        0.53      8.55 o
 -19   7   7        0.00       51.47     34.61 o
 -28   2  13        0.00       19.76     39.51 o
   6  20   6        0.01       14.58     29.17 o
  -9   5  10        0.01       47.74     95.48 o
  27   3  10        0.01        8.94     23.88 o
 -15   1  18        0.02       27.56     32.94 o
 -19  11   7        0.02       11.84     23.67 o
 -20  14  27        0.02       17.23     34.46 o
   6  18  21        0.03       77.53     62.26 o
  19  19   1        0.03       11.15     35.30 o
 -19   3  24        0.03       11.69     23.38 o
 -10  22   7        0.04       38.49     76.97 o
 -23   9  20        0.04        5.14     20.88 o
 -27   9  13        0.04       63.00     59.47 o
  -3  23  11        0.05       33.02     66.05 o
   3  13   5        0.06       88.28     27.50 o
 -11   5  36        0.06       56.10     59.72 o
 -21   1   4        0.06       32.83     39.22 o
 -27   1  22        0.07        8.50     24.37 o
  -9  21  19        0.08       65.97    117.56 o
  13   3  29        0.08       42.02     84.04 o
 -14  16   6        0.08       28.41     56.81 o
 -25   3   8        0.08       21.64     43.28 o
  14   0  32        0.09      103.49     85.72 o
 -14  16  26        0.09       16.19     34.43 o
 -22   2   7        0.09       27.81     35.69 o
  -8  22  16        0.10      123.69     61.46 o
  26   6  19        0.10       37.87     75.73 o
 -29   1  12        0.10       86.31     42.20 o
   9  15   1        0.11       23.74     47.49 o
  10   2  28        0.11       43.70     44.17 o
 -17   3  10        0.11       36.93     37.62 o
 -30   4  12        0.11       50.70     63.69 o
  -3   3  42        0.12       38.23     76.47 o
  12  18  23        0.12       86.43     75.86 o
  21  15  11        0.12        0.91     11.53 o
 -13  21  13        0.12       36.43     72.86 o
 -15   9  20        0.12       38.97     36.14 o
 -23   1  32        0.12        1.09     13.09 o
   7  21   5        0.13       33.95     67.89 o
 -14  22   6        0.13       80.89    119.42 o
 -22  18   3        0.13       30.66     61.32 o
  14   8   9        0.14       53.37     47.41 o
 -19  19   5        0.14       48.20     96.40 o
 -14  18  17        0.15       45.71     91.42 o
   7   7  27        0.16       23.60     47.20 o
  13  11  23        0.16        1.14     11.72 o
 -20  18   4        0.16       11.45     29.37 o
 -31   1  22        0.17       24.20     48.41 o
  -1  21  10        0.18      107.69     49.11 o
  -2  12  33        0.18       15.38     30.77 o
  24  10   6        0.19       71.68     48.72 o
  22  14   3        0.20       70.32     61.15 o
  27   1   0        0.21       17.13     34.26 o
  27   3  14        0.21       21.58     43.16 o
 -10   8   1        0.23       19.33     38.65 o
 -11   1  38        0.23       24.50     49.00 o
  13  15   0        0.24       33.61     42.31 o
   4  10  26        0.25       18.55     37.10 o
  -5  17  25        0.25      103.58     53.63 o
  20  10  23        0.28       23.66     47.33 o
 -27  13  13        0.28       61.36     87.68 o
   0  12  36        0.29        5.94     24.47 o
  -9  19   1        0.29       21.06     42.12 o
  -1  15   1        0.32       43.30     36.10 o
  -4  20  15        0.33       13.08     28.57 o
  28  14   5        0.33       45.77     91.53 o
 -15  19  17        0.38       42.10     84.20 o
   1  17   7        0.39       51.51     32.91 o
 -17   1  36        0.39       74.99     55.50 o
   2   0  40        0.40       23.03     48.66 o
  -1  19  10        0.43       70.80     44.94 o
 -17  17  13        0.43       75.53     55.28 o
   0  20  24        0.45      118.27     85.04 o
   9  21  13        0.48       30.63     61.26 o
  17  11  22        0.49       13.12     27.12 o
   0  18  25        0.50       61.36    122.72 o
  29   3  10        0.52       33.79     67.58 o
   7   1  14        0.55       34.04     68.08 o
   8  12  19        0.55       60.42     31.83 o
  14  14  20        0.55       37.63     62.01 o
  10  14  22        0.58        1.09     11.42 o
 -13   5  26        0.58        5.72     16.18 o
  -5  17   3        0.59       15.73     31.46 o
 -21  13   1        0.59       80.75     41.94 o
   1   1  40        0.60      109.21     73.88 o
  -1   7   4        0.61       48.47     42.79 o
  -3   1  30        0.64       48.47     31.33 o
   1  19  21        0.66       10.66     28.69 o
  16  20   0        0.66       57.26    105.45 o
  -5   9  26        0.69       27.06     43.83 o
  15  11  15        0.70       15.20     30.39 o
   1  21   1        0.71       13.42     27.42 o
  -4   6   3        0.74       32.81     65.62 o
  27   3  12        0.76       25.36     50.72 o
 -27   7  10        0.80       41.71     72.85 o
 -19   1  28        0.81        3.75     16.81 o
 -18  18  16        0.82       21.94     43.89 o
  -6  24   2        0.85       30.27     60.54 o
  -2   4  25        0.88       70.34     27.81 o
 -30   4   1        0.89       23.79     47.57 o
  24   2  25        0.90      153.71     79.99 o
 -21  15   6        0.90       60.35     54.35 o
  -6  18  11        0.91       17.36     34.72 o
  -6  14  17        0.93       22.89     45.79 o
 -13   1  36        0.93       31.86     63.72 o
   3   5  32        0.96        5.46     18.39 o
   2   2  37        1.01      113.31     54.81 o
 -15  19  14        1.01       26.89     53.78 o
 -32   2  19        1.02       41.24     82.48 o
  25   3   2        1.03       27.20     54.39 o
  -4  12  26        1.05       12.24     24.48 o
  18  14   4        1.05       12.38     24.75 o
 -19   7   1        1.06       52.75     34.26 o
   0  20   4        1.07        4.55     18.11 o
  11   9  20        1.07       13.63     27.27 o
  10   4  28        1.08       30.76     61.52 o
 -24  10  14        1.09       31.34     62.68 o
 -28  10  10        1.09       11.69     28.27 o
  27   1   8        1.11        8.23     22.71 o
  -9   1  38        1.12        3.48     19.16 o
  17   1  32        1.12       73.57     71.68 o
  12  20  17        1.14       56.37     86.61 o
   7  19   4        1.16       23.25     46.49 o
   8  14  10        1.18       51.70     32.31 o
  -9   5  19        1.20       71.68     26.25 o
   1  23   9        1.21        4.67     23.49 o
   4   2  15        1.21       51.16    102.33 o
  -8   6   7        1.22      159.46     53.90 o
  14   2  37        1.22      108.33     87.54 o
   8  20  18        1.27        5.13     24.98 o
   5   9  24        1.29       35.00     37.07 o
  -4  22   2        1.29       49.97     64.79 o
  -7  13   5        1.31       46.80     30.57 o
 -16  20  14        1.32       23.41     46.82 o
  -1  23   9        1.33       53.21    106.43 o
  24  14   6        1.33       20.28     40.55 o
  26  14   4        1.34       51.98    103.95 o
  22   2  27        1.37       84.03     83.41 o
  19   5   8        1.38       12.49     24.98 o
  -6  22  17        1.39       16.85     37.01 o
  -1   3  28        1.41       41.72     30.84 o
   5  19   1        1.43       59.11     49.59 o
 -11  13  30        1.43       22.97     45.95 o
  -5  15  26        1.45       25.38     50.75 o
  12  10   3        1.50       93.21     35.11 o
  14  14  15        1.51       59.37     42.23 o
 -10  16   4        1.51       27.84     45.80 o
   7   1  20        1.52        9.52     19.20 o
 -22  14   3        1.52       35.39     70.78 o
   2  18  16        1.56        7.63     21.72 o
   4   6  26        1.56       33.17     33.42 o
  20   8  23        1.56        7.12     24.96 o
 -18   4  17        1.56      130.42     27.05 o
 -28   6  21        1.56        2.82     18.48 o
 -12  22  10        1.58       11.63     31.41 o
 -16   4  37        1.58       63.00     67.57 o
  -9   1  36        1.59       26.95     53.90 o
 -11  19  24        1.59       13.87     34.63 o
 -33   5  14        1.59       33.18     66.37 o
   7   5  27        1.67       24.33     48.67 o
  -2   8   7        1.67      124.44     47.99 o
  -6   2  37        1.71       48.02     50.13 o
 -28   2   4        1.73       45.69     70.17 o
 -16  18  20        1.77       54.25     68.85 o
 -16  18  14        1.80       11.60     28.71 o
 -22   4  21        1.82       42.93     36.52 o
 -30   2   5        1.82       22.68     45.36 o
 -31   1  12        1.84       27.62     55.24 o
 -10  10  33        1.87       34.31     68.61 o
 -20  18  10        1.88       72.70     66.70 o
  19   3  32        1.92      142.73     69.45 o
 -13  13  15        1.93       37.13     36.66 o
  20   2  21        1.94       14.55     29.10 o
  12   8   9        1.96      190.99     37.24 o
  12  22   4        1.99       24.38     48.77 o
 -12  22   9        2.00       57.73     92.95 o
   4  22   6        2.03       10.37     29.39 o
  -1  23  11        2.03        4.40     22.84 o
  19  17  13        2.05       29.72     59.43 o
   6  20   9        2.06      112.28     47.53 o
  23   3   9        2.07       37.54     44.30 o
  13   1  32        2.08       10.86     28.34 o
  13   7  35        2.09      115.80     74.00 o
  15   9  30        2.09       65.11     83.81 o
 -12  16  21        2.09       47.21     49.93 o
  16   2   3        2.11       30.62     61.24 o
 -13   3  40        2.13       45.73     86.08 o
   5   3  36        2.18       64.70     59.31 o
 -31   3  18        2.21       42.99     85.98 o
   6  22   0        2.23        6.07     23.01 o
   3  23   5        2.26       38.35     76.70 o
   9  19  21        2.29       34.88     69.76 o
   1  13  34        2.30       53.34     69.81 o
 -13  15  29        2.31       52.05     81.46 o
  29   5  14        2.33       43.63     87.26 o
   2   2  39        2.35       40.18     80.35 o
  11  21   1        2.36       57.11     90.76 o
 -12  16  15        2.37       53.52     43.46 o
  27   3  19        2.45       14.35     33.12 o
   1   3  24        2.47       77.72     26.66 o
   5   3  38        2.49        9.63     33.00 o
  -7   7  40        2.49       14.71     32.57 o
  11   1   0        2.49       26.89     53.79 o
 -10  12  13        2.49       98.92     24.84 o
 -26  12  22        2.52        8.74     31.14 o
  19   1  24        2.54       45.12     65.04 o
  22   6   9        2.54       24.81     49.62 o
   8  22  12        2.60       43.90     87.79 o
 -11  21   1        2.61       40.49     80.97 o
 -14  12  26        2.66       12.38     26.68 o
   2  12  34        2.72       29.01     58.02 o
  -6   2  41        2.72       89.67     62.16 o
 -33   7   2        2.75       15.20     41.13 o
   1  21  15        2.78       72.46     61.10 o
  -7   1  31        2.82       42.90     38.97 o
 -20   4  21        2.84       13.87     27.74 o
  -8  20   2        2.89       28.77     57.55 o
  -5   5  38        2.91       22.34     44.68 o
   3  23   9        2.92       32.65     65.30 o
  -7  15  25        2.92       56.18     51.23 o
 -29  13   7        2.95       10.34     38.44 o
  22  18   3        2.99       31.17     62.34 o
  13  19   5        3.03       21.19     42.38 o
  32   4   9        3.07        9.79     34.15 o
   4   2  37        3.19       29.48     58.96 o
   7  11  30        3.20       82.33     53.04 o
  15   1   4        3.21        7.57     27.98 o
 -23  15   3        3.24       34.01     68.02 o
 -10  22  14        3.25        4.59     22.18 o
  -3  23  13        3.26        5.04     26.28 o
   1   3  40        3.28       27.16     54.32 o
  11   1  34        3.28       75.71     71.28 o
  34   4   5        3.29        3.98     26.65 o
   0  16  25        3.30       20.70     41.40 o
 -28  10  21        3.30       83.81     70.68 o
  17   3  34        3.32       95.88     85.67 o
  20   2  31        3.34       29.97     59.93 o
  24   8  24        3.34       75.35    103.87 o
  -5  11  32        3.35       51.17     50.77 o
  -1  17  21        3.40       27.88     55.76 o
 -21  17  15        3.42       34.69     69.39 o
   5  21  11        3.47       51.79     77.59 o
 -30   6  12        3.52       60.32     59.24 o
  14  12   0        3.53       19.97     39.93 o
  33   5   4        3.56       64.15    128.30 o
 -18   4  21        3.68       34.13     36.74 o
  -5  21   7        3.72       18.93     37.86 o
 -20   2  29        3.72       50.44     56.02 o
   1  15  25        3.76       15.27     30.55 o
   9  17   1        3.81       40.20     53.40 o
 -32   2  17        3.81       86.05     61.18 o
  -2  22   6        3.84       60.37     59.90 o
 -21   3  22        3.86       19.28     38.55 o
  23   1  14        3.87       48.94     39.09 o
 -20   2  35        3.87       11.01     31.43 o
 -17  11  10        3.89       39.31     39.41 o
  12  14  29        3.92       36.62     73.24 o
  19   5  31        4.00       45.82     91.65 o
   8  18  10        4.01      100.51     41.87 o
  -2   4  13        4.04      126.50     52.66 o
 -11   3  34        4.06       80.99     43.13 o
 -24  16   5        4.16      125.17     60.24 o
   2  10  34        4.20       20.00     40.00 o
  11   5   2        4.22       75.62     73.64 o
   9  15  28        4.24       37.10     74.21 o
  -1  11  33        4.25       43.63     75.89 o
  -5  11  29        4.26       55.85     45.98 o
   5  13  12        4.32        6.50     14.31 o
   6   2  33        4.39       55.83     47.82 o
   6   4  35        4.46        8.48     23.51 o
 -13  11   6        4.47       87.51     36.88 o
  -2  20  12        4.48        5.73     20.98 o
 -25  13  11        4.48       49.19     73.26 o
 -11  17   7        4.52        8.68     21.60 o
 -25   7  28        4.57       76.63     68.63 o
 -23   5  23        4.59       17.45     34.90 o
  18   6  16        4.61       63.22     33.18 o
  32   2   7        4.61       62.07     92.29 o
   9   9   7        4.62      177.92     27.83 o
  27   9  13        4.63       84.51     78.66 o
  -9  23   5        4.64      137.75     79.84 o
 -23   9  26        4.65       30.77     61.55 o
 -23  11  23        4.67      115.04     51.36 o
 -10  16  30        4.72       55.84     89.25 o
 -23  11   8        4.84       33.92     67.85 o
 -26  14   2        4.84       26.47     52.94 o
 -26  10   7        4.90       79.59     50.63 o
   7   1  30        4.92       15.58     31.15 o
  -9   7  39        5.01       28.44     56.88 o
  29   1   0        5.01       49.21     69.01 o
 -25   5   8        5.02        7.30     19.82 o
 -18  14   1        5.03       19.04     38.08 o
   7   7  36        5.04      140.61     56.43 o
 -22   2  23        5.09       46.38     44.10 o
 -14  14  29        5.15       58.25     67.59 o
  -6  24   4        5.17       49.61     99.22 o
  21   1   2        5.19       51.59     53.83 o
 -10   8  36        5.20       41.08     82.15 o
   9  13  16        5.24       37.84     34.18 o
  -1  19   4        5.25       16.28     32.55 o
   4  12  17        5.28      136.40     23.82 o
  16   2  11        5.29       54.95     39.90 o
 -16  14   8        5.29       48.53     39.36 o
  11   5  37        5.31       49.74     99.48 o
  13  21  13        5.32       39.82     79.63 o
  -2  16  27        5.40      113.51     53.64 o
 -11  19  21        5.41       48.65     76.17 o
  17  13  27        5.42       31.94     63.88 o
   2   8  28        5.43       59.06     31.36 o
   4  20   2        5.47       29.75     59.50 o
  -2  24   4        5.49      156.97     63.22 o
  17  19   1        5.51       17.78     36.17 o
 -21   7  15        5.53       37.67     37.17 o
 -26   2  15        5.53       54.55     43.93 o
 -30  10  12        5.54        1.74     15.90 o
 -32   6  17        5.56       40.72     81.45 o
   0   2  39        5.57       97.15     58.51 o
  17   9  28        5.61       85.46     67.49 o
  -2  10  24        5.66        9.15     18.30 o
 -23  15  20        5.69        4.03     22.95 o
 -10  22  10        5.71      163.51     49.88 o
  -1   1  36        5.72       42.22     46.43 o
  11   1  38        5.80       27.82     55.63 o
 -10  22   1        5.82       16.91     36.37 o
 -23   9   8        5.84       42.79     41.63 o
   7  21  17        5.85        7.73     27.35 o
   5  15   9        5.86       58.33     27.69 o
  21   5   4        5.86      151.27     31.43 o
 -32   2  20        5.93       65.22     85.73 o
  -6  22   8        5.95        8.84     27.67 o
  29   3  11        5.97      113.08     64.51 o
   6  18  26        5.98       29.23     58.47 o
 -29   7  18        6.01       35.74     71.47 o
  -4  16  32        6.03        4.32     22.80 o
  -4   2  41        6.07      143.28     52.61 o
   7  21  15        6.14        5.60     24.45 o
   8  22   4        6.24       54.03     66.58 o
 -23   7  14        6.43       37.59     44.99 o
  17   1  10        6.48       66.29     49.69 o
 -28   4   3        6.48       13.48     27.60 o
   2  20  10        6.54       20.18     40.36 o
  14  10  32        6.56      112.46     72.50 o
  -2   0  24        6.58      137.31     37.12 o
  19  19   7        6.64       89.63     89.21 o
 -19   7   4        6.65       19.68     39.36 o
  18   8  10        6.67      101.67     33.46 o
   9   1  34        6.69       17.40     35.56 o
  11   7  31        6.72       99.18     53.60 o
  19   3  30        6.76       10.82     32.38 o
  15   1  27        6.77      127.84     38.02 o
  12  16  23        6.80       48.65     97.29 o
 -25   1  12        6.80        8.66     18.75 o
 -29   3  16        6.90       66.30     82.38 o
 -19  17   1        6.92        6.12     21.15 o
   3  11  11        6.96       34.97     27.39 o
  -9  19  10        7.02        5.61     20.74 o
 -14  18  20        7.02       59.65     62.04 o
   6  14  12        7.07       33.69     28.68 o
  -6  20  22        7.12       11.07     31.02 o
 -10  20   7        7.15       31.28     62.55 o
  -4   4  27        7.16       33.33     31.90 o
  -6   4  37        7.16       39.74     52.00 o
  10   2  39        7.25       13.80     36.26 o
 -14  12  23        7.25       58.26     40.31 o
   8  20  12        7.26       18.51     37.03 o
  -1   1  34        7.27       24.07     48.15 o
  -4   2  39        7.42        9.18     25.99 o
  10   8  37        7.49       79.71     91.98 o
   3  15   5        7.50       16.28     32.56 o
  11   3  38        7.52        9.62     36.30 o
 -14   4  35        7.61        0.11      3.91 o
 -24   8  14        7.68        8.42     20.66 o
  13   3  12        7.70       43.36     52.39 o
  11  15   5        7.71        6.21     17.68 o
 -30   8   9        7.75       84.84     68.73 o
 -28   0  24        7.76      149.75     73.05 o
   0  18   4        7.77       41.38     39.96 o
 -14  20  12        7.80       15.87     37.95 o
  14   6  15        7.85       10.81     21.63 o
  -3  15  23        7.86       57.64     38.84 o
  -3  21  17        7.90       64.25     65.10 o
  20  14  23        7.96        7.90     29.35 o
  -2   2  41        8.01      164.80     53.64 o
  -3   3  12        8.03       44.26     88.51 o
 -13  15  23        8.03       12.26     25.17 o
 -17  15  28        8.05      133.91     69.86 o
   4  20   8        8.13       34.72     69.43 o
 -16   4  29        8.14       14.69     29.38 o
  24  12   7        8.18       27.18     54.37 o
  16  14  24        8.24        8.07     28.60 o
   3  15  20        8.39       45.06     38.25 o
 -12  18  18        8.39       38.62     77.23 o
   2  16  28        8.41       91.56     64.07 o
   5   3  41        8.41       36.12     72.24 o
  -3   1  32        8.48       73.55     31.90 o
   4  20  23        8.53       89.17     97.20 o
 -32   8   5        8.53       29.38     58.75 o
  -3  19  15        8.55        3.97     19.06 o
  20  16  17        8.56       33.01     66.02 o
 -15  19   8        8.57       92.64     62.59 o
 -16   2   5        8.63       32.21     64.42 o
   0   2  37        8.68      110.34     52.89 o
  -1   1  38        8.70       70.27     57.19 o
 -21  17  18        8.70       21.99     43.98 o
 -31   5   8        8.78       29.65     59.30 o
   1   5  34        8.84       20.18     40.36 o
   5   1   9        8.84      162.85     30.19 o
  33   7   4        8.85       45.70     91.39 o
   7  21   7        8.86       58.90     67.91 o
  32   0   0        8.87      170.92    117.77 o
 -18  16   7        8.89       54.01     45.40 o
  -5  17  17        8.94        5.20     17.46 o
 -21  13  12        8.98       47.82     64.49 o
  23  13  12        9.01       56.65     61.94 o
 -32   2  11        9.04       30.42     60.84 o
  22  16   8        9.05      133.74     59.39 o
 -20  10   3        9.11       97.21     30.85 o
  -9  11  28        9.16       99.38     36.61 o
  17   3  18        9.17       69.50     32.82 o
 -15  21   8        9.21       75.27     99.79 o
 -13  21   3        9.23       74.45     73.55 o
  -7   3  37        9.26       30.99     61.98 o
  -7  23   7        9.27       51.61    103.22 o
   5  17   0        9.28       92.61     29.58 o
 -24   6  23        9.29       61.21     46.05 o
  11  23   1        9.37       80.96     72.10 o
   6  16   6        9.38       39.64     38.70 o
 -14   2  25        9.38       28.07     39.08 o
 -14  18   6        9.45        5.21     21.49 o
  -9  21  13        9.48       60.21     64.10 o
  12  16  14        9.55       69.37     43.58 o
 -25   1  26        9.55       52.36     64.46 o
  -4   6  38        9.56       20.42     40.84 o
 -30   6   3        9.57       20.35     40.71 o
  10   6  28        9.61        8.95     21.29 o
  11   3  37        9.63       32.41     64.83 o
 -22  18   6        9.70       49.73     99.46 o
   6   2  41        9.71       29.84     59.68 o
  13   1  22        9.74       34.59     40.52 o
   4  14  14        9.78       65.78     25.41 o
 -27   1  14        9.87       14.49     28.98 o
 -33   3   6       10.00       73.90     86.97 o
 -22   6  29       10.03        7.51     26.22 o
   3  19  14       10.08       74.12     45.48 o
   8   8   7       10.09       61.50     48.25 o
  -6  20  17       10.14       33.00     65.99 o
  22   8  26       10.22       29.88     59.76 o
   5   3  16       10.26       88.62     43.29 o
 -26   2  29       10.26       60.23     75.95 o
   6  18  18       10.28       25.33     50.65 o
 -12   6  21       10.32        6.45     16.81 o
  30   6   3       10.33       14.98     33.94 o
 -23   7  32       10.36       65.72     86.12 o
  -9  11  13       10.43       38.82     26.32 o
   0   6  37       10.45      100.38     49.78 o
 -23   7  23       10.45        5.47     20.09 o
  -9   1  30       10.50       31.82     44.35 o
  29   7   5       10.55        0.91     11.21 o
  -3  21   5       10.62       58.58     49.27 o
   4   6  32       10.66       40.25     55.39 o
 -25  15  17       10.68       99.27     62.26 o
   4   2  35       10.72       39.12     78.24 o
 -15  17   8       10.73       43.30     59.60 o
 -22   2   9       10.74       20.97     41.93 o
 -24   0  14       10.77       62.23     49.82 o
   4  10   0       10.79      115.31     39.49 o
 -21   3  15       10.83       23.54     47.08 o
  -9   3  24       10.84       17.46     34.92 o
  23   3  24       10.88       37.52     75.04 o
 -13   3  38       10.89       12.30     27.66 o
 -26   2   3       10.93       36.87     43.73 o
  20   2  19       10.94        1.89     13.50 o
  16  18  12       10.95       47.47     77.01 o
 -20   4  33       11.03       24.31     48.62 o
  14   4  25       11.18       85.68     36.41 o
 -11   3  21       11.20      119.75     27.66 o
  17  17   1       11.21       12.90     26.82 o
  25  15   4       11.21       13.08     32.42 o
 -15   3  37       11.23       36.51     73.03 o
 -14  22   4       11.24       12.77     39.44 o
  22  12  20       11.29       34.92     69.83 o
 -26   0  22       11.30      100.84     62.52 o
 -22   6  11       11.37       62.88     31.35 o
   7  23   5       11.38       20.80     41.60 o
  -4  20   6       11.39        2.17     14.55 o
   6   8  18       11.61       67.82     39.84 o
  -4  10  21       11.62      111.14     25.18 o
  -3  19  23       11.65       35.63     71.26 o
  19  11   8       11.72       20.86     41.72 o
 -22   8   6       11.76       18.35     36.71 o
  -8  16  30       11.89       27.69     55.39 o
 -22   2  33       11.90       40.77     81.55 o
  -3   1  12       11.93       38.05     38.13 o
  -6   2  35       12.00       22.07     44.15 o
 -15  13  14       12.07       59.91     31.94 o
  21   1  32       12.11        2.59     20.66 o
  -8  10  19       12.12       38.88     26.18 o
 -15  13  11       12.13       31.36     50.09 o
 -21  13  15       12.17        9.09     25.70 o
   9   1  13       12.19      230.27     62.42 o
  23   5  16       12.21       95.09     38.00 o
 -10   2   4       12.21       68.60     37.09 o
  26   8  19       12.27       29.51     59.01 o
  -4  22   6       12.36        4.96     21.38 o
   6  20   8       12.38       27.85     55.70 o
 -24   6   8       12.54       60.73     33.57 o
  26   4  25       12.57       81.90    163.80 o
 -24  12   5       12.60       79.81     48.71 o
   0  24   8       12.62       16.08     36.95 o
   2  24   6       12.66       58.30     78.99 o
  10  22   0       12.67       13.59     34.65 o
 -28   6  13       12.84       88.35     55.96 o
  -4   2  35       12.86       39.67     52.20 o
  -7  17   5       12.97       14.58     29.17 o
   8   2   1       12.99      122.64     33.30 o
   6  20   0       13.04       19.33     38.67 o
 -14  12  29       13.04       66.55     50.83 o
 -23   3  10       13.14       42.59     35.86 o
   4   2  20       13.22      220.98     23.72 o
   1  23   2       13.25       71.00     72.67 o
   3   1  14       13.30        0.75      9.56 o
  16   2  35       13.37       62.66    125.32 o
   0  24   4       13.44       60.48    120.96 o
   4  22   2       13.45       18.19     36.38 o
  27   7  13       13.55       16.85     35.11 o
  22   2   6       13.67      133.47     31.07 o
  11  15  13       13.69      101.13     33.44 o
 -20   2  33       13.70       34.95     69.89 o
  20  18  10       13.75      115.03     66.17 o
   7   1  33       13.76      134.73     40.31 o
  16  10   1       13.77       48.03     34.13 o
   4  22  10       13.85       42.90     85.79 o
   5   5  30       13.87       10.18     20.44 o
 -33   3  14       13.94       65.35     88.70 o
  -4  22  14       14.06       54.47     87.50 o
 -33   1  18       14.06       57.04    114.08 o
  -1   5   2       14.07      410.26     30.06 o
 -25  13   5       14.07       32.84     65.68 o
  -6   0  40       14.27      141.29     82.09 o
   9  21   1       14.30      158.06     66.25 o
  23   7   9       14.41       97.78     38.96 o
 -22  10   6       14.41       56.18     40.48 o
  -8  16  25       14.48       60.53     58.07 o
   4  18   3       14.53       16.40     32.79 o
 -24  10  17       14.60       69.16     47.88 o
  14  20   3       14.65       36.24     72.48 o
  -7  17  23       14.66       11.54     26.39 o
 -28   2  25       14.67       98.32     57.74 o
 -18  18   7       14.69       79.98     59.93 o
 -17   1  24       14.77       42.93     30.40 o
  -6   6  14       14.80       55.26     29.37 o
 -10  22   2       14.91       59.71    119.42 o
  -1   1  33       14.95       57.75     34.95 o
 -18  20   2       15.07      107.72     66.51 o
  27   3  24       15.13       83.73     87.78 o
  23   3   6       15.18       22.96     45.92 o
 -18   2  19       15.24        9.93     19.86 o
  -1  17  27       15.30       36.67     73.35 o
  -3  11  18       15.43       37.13     22.44 o
 -29   5  24       15.45       26.18     52.35 o
  -3  17  21       15.55       17.61     35.21 o
  -1  13   1       15.58       36.95     34.62 o
 -16  12   5       15.62       74.21     31.68 o
 -21  17   1       15.65       68.42     49.57 o
  -5   9  23       15.70       68.88     25.49 o
 -33   1   2       15.73       23.16     46.32 o
  26   2   9       15.85        4.89     18.56 o
  16  20   6       15.86       94.58     63.73 o
  23  15   3       15.88       25.15     50.29 o
  22   2  23       15.90       50.12     92.46 o
   4  14   0       15.91       90.06     32.08 o
 -10   2  39       15.91       92.58     54.84 o
 -20   6  30       15.95       32.23     64.45 o
  -9   3  13       15.96      115.69     54.37 o
  11   3   8       16.05       68.44     38.07 o
  -6   8  17       16.06       65.12     27.30 o
 -17   7  25       16.10       26.18     52.35 o
 -21   9  15       16.15       39.45     37.74 o
   9  13   7       16.22       39.49     37.50 o
 -30   8  12       16.28       88.77     57.08 o
   1   9  34       16.32       23.42     46.84 o
 -11  23   7       16.47       68.45     81.12 o
  11  19   8       16.48       14.33     28.65 o
  24  16   0       16.53       10.94     31.01 o
   9   5  19       16.54       77.45     34.48 o
  -6  10  34       16.58       21.89     43.79 o
   8   2   7       16.64       14.54     29.08 o
 -33   5  11       16.72       17.74     38.72 o
  11  19   2       16.87       72.32     49.59 o
   6  16  21       16.90       29.35     58.70 o
 -12  14  12       16.96       30.00     38.74 o
   8  10  30       16.98        0.22      5.40 o
  22  18   8       17.10       31.57     63.14 o
 -11   7  30       17.23        1.12      9.90 o
  -2   2  33       17.25      111.54     33.38 o
   0  12  31       17.26       24.19     48.38 o
  21   1  17       17.26       86.37     34.38 o
 -14  20  17       17.29       50.96     90.37 o
  -1  23   4       17.32       21.90     43.80 o
  22  16   3       17.39        6.76     24.57 o
  -8   2  28       17.42      115.62     25.63 o
  20   2  29       17.43      181.10     64.65 o
  12   8  29       17.44       15.26     30.89 o
 -18  18   2       17.47       18.93     37.86 o
   1  23   1       17.53       18.83     37.66 o
 -11   1  28       17.71       29.19     44.24 o
 -20   4  27       17.71       84.35     40.97 o
   0  18  10       17.73       46.79     44.87 o
 -30   8   6       17.73       35.12     70.24 o
  14  10   6       17.75        9.57     21.79 o
 -15   1  36       17.81        2.03     14.69 o
 -29   1   2       17.82       15.10     31.15 o
   0  22  18       17.86       60.26    120.52 o
   8  16   7       17.87       57.50     37.04 o
  22   8  20       17.87      115.49     52.54 o
  -2  22   2       17.91      109.89     71.54 o
  14  10   0       17.93      127.60     37.23 o
   9   3  14       17.95      105.82     30.19 o
  -7  21   5       18.07       54.17     77.91 o
  22   6  15       18.16        8.55     22.24 o
   4  18  20       18.19       15.78     31.56 o
   0  18   1       18.20      121.44     34.86 o
   3  19  11       18.22        2.33     13.70 o
   8  18  24       18.27       99.21     84.61 o
   2  22  12       18.38       46.01     92.02 o
  -2  18  12       18.51        6.85     19.75 o
   1  13   2       18.59       78.19     37.72 o
   2  20  22       18.61       96.71     68.20 o
 -15   5  38       18.88       61.84     70.62 o
   8  10   4       18.98       62.05     29.59 o
 -10  14  30       19.00      128.13     51.56 o
  31   1   6       19.01        7.93     32.24 o
  15  15  15       19.02       22.44     44.88 o
  -3  19  17       19.13      126.06     47.23 o
  -3  23   3       19.14       42.69     85.39 o
  -3   1   2       19.16       52.64     20.42 o
  13  11  18       19.20      134.22     28.54 o
 -16  16  11       19.40       30.23     60.47 o
 -17  13  16       19.40       85.22     36.68 o
  25  11  16       19.41      149.71     60.02 o
  -8  12  19       19.48       51.75     28.26 o
 -13  19  17       19.53       99.94     63.46 o
  15  15   3       19.62        1.70     11.75 o
  -1  15  27       19.65       75.05     50.61 o
  -2   8  27       19.66       34.98     35.56 o
  -5   9  29       19.70       26.92     53.85 o
 -10   6  33       19.79       62.56     36.66 o
 -12   2  19       19.80       73.24     24.38 o
  12  22  10       19.83       89.93     65.72 o
  13  19  11       19.83       54.81     68.94 o
  20  18  11       19.96       33.71     67.42 o
 -10   2  15       20.04       45.39     28.52 o
 -20  12  30       20.04       68.54     61.97 o
  23  11   9       20.12       78.65     49.27 o
  34   2   5       20.15       62.91    101.64 o
   9  15  22       20.18       64.92     54.94 o
  34   0   4       20.35       14.74     48.73 o
 -25   3  10       20.39       10.15     20.66 o
  10  22   2       20.40       94.48     69.16 o
   9  19   1       20.46       12.29     25.86 o
 -20  16  21       20.49       59.14     66.58 o
 -33   1  14       20.65       68.12     67.76 o
   1   1  34       20.69       66.45     45.65 o
  -5   3  30       20.73       95.37     30.28 o
  14   8   0       20.76      183.57     33.61 o
   3  19  25       20.79        6.79     30.12 o
  10  12  22       20.84       18.41     36.82 o
 -16  20  16       20.84      107.29     55.03 o
   5  17  23       20.87        4.99     22.80 o
  11  15   8       20.87       81.62     34.79 o
 -19   9  30       20.89       92.53     54.07 o
 -22   2  35       20.92       30.18     60.35 o
 -24   2  14       20.92      143.22     35.75 o
 -30  10   3       20.95       60.85     98.17 o
  -5   1  38       20.97      126.63     42.64 o
 -28  10   4       21.07       18.46     36.92 o
  25   1   8       21.12       55.02     40.75 o
  11  23   2       21.15       50.40    100.80 o
   3   1  38       21.16       15.82     31.64 o
  -2   6  33       21.19       39.85     41.86 o
  -1   1  30       21.27       84.27     27.11 o
 -12  18  21       21.29       14.25     36.81 o
   0  14  19       21.39       47.28     29.44 o
 -16   2  34       21.39       30.87     61.73 o
   7  23  11       21.43       73.82     77.12 o
 -26   8  13       21.50       17.50     35.00 o
 -15   1  38       21.51        1.76     14.77 o
   0   6  19       21.52        0.58      6.63 o
  24  10   7       21.57       85.33     49.63 o
 -21   1  34       21.82       43.56     87.12 o
  -1  23   1       21.87       65.37     69.76 o
  20  20   2       21.92      132.96     76.54 o
  17  17  15       21.94       68.70     63.28 o
  -1   3  16       21.98       67.15     49.69 o
 -13   1  34       22.03       23.06     46.12 o
 -17  13  22       22.05       21.35     42.71 o
 -20  14  21       22.20       27.69     55.39 o
  19   7  31       22.22       82.48     90.40 o
   1  13  22       22.24       49.27     35.82 o
  -4  18   6       22.28       49.34     37.53 o
   9  17   7       22.33       32.61     65.23 o
   4   0  38       22.56      125.85     68.99 o
 -31   5   4       22.60      131.04     54.07 o
 -16  10  34       22.65       52.11     79.57 o
 -22   2  25       22.68       39.02     60.69 o
  -9   1  10       22.83       26.62     53.24 o
  20  12  23       22.91       45.74     91.48 o
  -4   4  11       22.95      264.51     54.57 o
 -12  14  15       23.04       82.73     32.88 o
  24  16   6       23.22       70.63     75.46 o
  10  12   5       23.25       56.06     34.36 o
  -3   3  32       23.40       44.61     38.91 o
 -19   5   4       23.55        4.94     17.35 o
  -5   1  18       23.57       20.49     40.98 o
 -13   1  16       23.61       30.54     31.49 o
   7   9  36       23.71        7.63     28.93 o
   0   0  10       23.77      247.77     58.81 o
  -3  19   6       23.79        6.05     18.68 o
 -15  19  11       23.82       38.39     76.77 o
  14   2   6       23.83      176.41     42.80 o
  -1  15   7       23.97       16.12     32.23 o
   6  18   6       24.11       19.68     39.36 o
  27   1   6       24.19       19.21     38.42 o
  17  11   1       24.33       68.54     34.60 o
 -26   6  19       24.51       77.98     45.15 o
  19  17   1       24.58        3.51     19.04 o
  18  10  10       24.67       64.97     36.11 o
 -15   9   8       24.75       50.55     37.54 o
   1   5   0       24.76      590.26     31.82 o
 -10   6  24       24.77      191.13     23.13 o
  33   1   2       24.81      148.03     78.74 o
 -11   3  14       24.91      123.90     30.62 o
 -21   5  18       24.91       56.18     32.09 o
  22  14  20       25.07       56.14    112.27 o
  -9   1  24       25.08        5.63     14.27 o
  -4  24   3       25.13       61.42     90.63 o
 -19  19   4       25.19       21.56     43.11 o
  -9  11  16       25.27       41.96     28.07 o
   5   3  30       25.31       57.36     38.09 o
  31   7   6       25.34       38.02     76.04 o
 -16  16  22       25.39       48.06     96.12 o
  18  12   4       25.72       61.01     38.13 o
 -15  19  19       25.73       39.64     79.29 o
  -4   2  27       25.74       36.49     27.70 o
  16  20   1       25.77        0.29      7.60 o
  -1   3  30       25.82       56.72     30.14 o
   6   8  27       25.84       21.76     43.52 o
  16   8  33       25.84       92.90     78.17 o
  19  11  28       25.90      131.84     59.48 o
 -30   4  15       25.98       50.07    100.14 o
   3  19  20       26.03       63.89     63.53 o
  25   3  26       26.12       53.24    106.47 o
 -25   9   2       26.15       92.92     46.47 o
  19  15  13       26.19       27.06     54.12 o
  28   2  21       26.19       47.75     95.51 o
  11  21   2       26.21       82.73     69.71 o
 -19  11  30       26.23       26.86     53.72 o
  -2  20  10       26.24       59.83     53.22 o
  20  12   8       26.24       38.90     77.79 o
  -3  17  12       26.29       48.78     36.44 o
  23   3  28       26.44       51.56    103.12 o
 -27  15   5       26.46       52.25     85.31 o
  -8  10  22       26.56       33.61     33.51 o
  -5  19  26       26.59       20.62     41.24 o
   5   1  32       26.60       62.50     44.86 o
 -31   3   3       26.72       25.92     51.83 o
 -28   4  27       26.78       91.66     64.73 o
  19   3  31       26.83      161.14     76.81 o
  -2  24   2       26.85       53.42    106.85 o
  -6  12  11       26.98       57.81     25.63 o
   4   8  35       27.02       41.15     82.30 o
  -4   6  32       27.02       61.60     37.65 o
   2  14  22       27.11       29.40     53.05 o
 -14  14  23       27.12       39.09     61.14 o
  -2  14  33       27.27       38.86     77.72 o
  22   0  26       27.29       19.78     61.91 o
 -26   2  23       27.31        0.06      2.79 o
 -21  13   6       27.37       56.98     43.05 o
   8  14   1       27.41       60.50     32.80 o
 -32   0  14       27.52      137.52     83.32 o
   8  20  13       27.55       89.53     58.25 o
 -12   2  33       27.60       18.74     37.47 o
  10   6  31       27.61       31.49     62.97 o
  12   4  20       27.62      133.10     29.73 o
  19  15   8       27.67      119.09     49.46 o
  12   2  13       27.73       96.63     30.72 o
  -2  22   4       27.77       53.52     77.60 o
  14   2  32       27.78      119.94     51.48 o
  16  14  13       27.82       53.30     42.26 o
  11   9  11       27.84       81.73     38.92 o
   2  10  11       27.86       54.26     23.24 o
  -6   6   8       27.89      289.68     53.60 o
 -13   9  35       27.95       94.12     57.58 o
 -17  17  22       28.04      130.49     54.51 o
 -15   7  14       28.07        0.78      7.83 o
 -10  20   4       28.25        1.03     13.57 o
   0   8   4       28.29      437.40     42.91 o
   9  23   1       28.35       79.86     77.40 o
   6  14  21       28.45       78.81     35.83 o
   5  19  11       28.47       29.53     59.06 o
  26   4  23       28.50       38.62     77.25 o
 -13  11  32       28.69       42.03     84.05 o
   0   2  17       28.70       34.51     69.01 o
 -13  11  18       28.70      128.03     26.46 o
   5  23   1       28.86       44.78     89.56 o
 -10   4  31       28.88       46.67     36.43 o
  -3  13  35       29.02       53.21     68.10 o
  -7  15  11       29.12       10.30     20.59 o
  -8  18  16       29.14       67.29     51.54 o
 -18  16  12       29.16      115.35     47.47 o
  29   1  11       29.30      106.00     53.59 o
 -15  17  17       29.35       47.80     74.35 o
  -8   4  13       29.41       56.88     85.00 o
  -3  19   9       29.49       53.50     45.03 o
  16  18   6       29.57       50.86     65.85 o
 -17   1  38       29.66       85.97     54.10 o
  24  10  12       29.75        3.40     19.41 o
 -27   1   6       29.77       31.41     62.83 o
  18   4  16       29.78       51.96     41.52 o
 -19   3   2       29.79      144.19     45.03 o
  21  11  17       29.93       44.86     67.02 o
  -4  20  20       29.94       26.73     53.46 o
  -4   2  15       29.96      101.17     49.16 o
 -28  12   7       30.16       34.06     68.12 o
 -12  20  10       30.17       69.20     61.20 o
 -17  19  17       30.25       21.89     43.77 o
   4  16   0       30.32       29.43     38.37 o
   0   8  16       30.36       80.50     27.60 o
  -8  12  22       30.57       62.25     32.27 o
 -18   2   5       30.57      101.33     29.91 o
   3   5  10       30.75      390.32     66.83 o
  28  10   5       30.79       24.96     49.92 o
 -13  17  23       30.83       46.85     93.69 o
 -26  16  10       30.92       54.29    108.57 o
  -8   8  25       31.07       10.55     21.10 o
  17   1  34       31.09       53.86    107.72 o
   4  24   2       31.15      136.80     75.47 o
  27  11   7       31.17      103.41     74.25 o
   0   2  16       31.24      195.99     62.24 o
 -24  16  11       31.26       60.00     74.86 o
  -2   2  24       31.38       89.62     27.28 o
  16   4   1       31.42       19.43     38.87 o
  -2   8  33       31.76       41.41     54.28 o
  -5  23  13       31.88      119.85     81.43 o
  18   4   7       31.97      110.24     51.24 o
  18   2  25       32.12        8.65     21.84 o
 -32   4  17       32.15       61.19     70.76 o
  22  16   9       32.18       43.28     86.56 o
 -28  12  10       32.18       85.97     74.32 o
   6   2   1       32.20       83.04     35.54 o
  19   1  10       32.25       85.94     31.90 o
 -19   1  36       32.27       93.23     52.81 o
 -21   1  36       32.30       88.92     76.58 o
 -12  20  18       32.35       71.49     64.89 o
  -9  19  21       32.38       15.30     30.61 o
 -17   3  22       32.41       33.46     31.81 o
  -6  16  17       32.44       68.20     37.24 o
  15  19  17       32.45       28.53     57.06 o
 -32   4   7       32.51      190.93     61.63 o
  -8  14  22       32.53       17.63     35.27 o
  31   7   0       32.54        2.86     22.71 o
 -31   1   9       32.82       29.79     59.57 o
  21  17  13       32.84        9.89     29.80 o
 -20  18   9       32.84      107.24     52.96 o
 -34   2  13       32.94      110.28     89.89 o
   2   2  25       32.96       23.15     46.29 o
 -30   4   3       32.97       80.57     59.62 o
  -3  23   1       33.02       45.54     91.09 o
 -13  11  35       33.03       48.67     97.35 o
  -1  13  27       33.08       34.69     53.18 o
  26  10  19       33.16       44.72     89.43 o
   3   3  32       33.21       28.48     56.96 o
  16  14   1       33.24       27.14     54.28 o
 -20   8  15       33.26       43.34     33.54 o
   8   4  25       33.35       10.46     20.92 o
   3  21  14       33.41        5.46     22.95 o
  28   2   2       33.41       48.52     65.63 o
  -4  24   4       33.44        0.83     12.35 o
  -8  14  31       33.47       92.69     56.36 o
   3   9   8       33.54      126.73     51.68 o
  27  13   2       33.58       45.89     91.78 o
  21   5  20       33.65      117.05     47.91 o
  -5  21   5       33.91      159.38     45.06 o
  34   2   7       33.91       35.13     70.27 o
  -2  24   6       33.92       80.53     69.54 o
  22   4   1       33.92      103.92     35.06 o
   8  22   2       33.94       13.86     30.08 o
  12   4  14       34.00       47.32     42.37 o
  26   2  25       34.01      109.40     81.08 o
  10   2  37       34.03        6.35     28.40 o
  31   5   8       34.20       82.71     88.10 o
  23   1  12       34.21       21.79     43.57 o
 -27   1  10       34.25       14.66     29.31 o
 -30   2  17       34.27      114.52     60.19 o
 -29   1  24       34.34       54.37     74.47 o
 -32   2  13       34.34       24.59     49.17 o
   0  16  30       34.36       12.58     33.37 o
 -24  10  11       34.36        9.05     22.78 o
 -20  16  10       34.38       24.94     49.88 o
   0  18   2       34.42      128.31     33.71 o
   0   6  22       34.44      205.45     26.24 o
   1   7  40       34.46       44.65     89.30 o
  -9  23   9       34.54       45.95     91.89 o
  -5  21  15       34.60       79.99     63.61 o
  12  10  14       34.71       47.24     32.00 o
  11  13   5       34.72        2.35     11.51 o
 -10  18  24       34.72       55.16     80.78 o
 -19   5  16       34.75       69.10     27.05 o
   5  23   7       34.96       38.33     76.66 o
  -7  17   8       34.96      102.31     35.55 o
  18   8  25       35.04       69.03     57.38 o
  30  10   3       35.07       73.90     78.76 o
 -10   2  41       35.08       66.85     74.95 o
  -1  23   3       35.12       58.86     79.64 o
 -13  21  12       35.17       32.31     64.63 o
 -23  13  20       35.18       14.50     29.16 o
   1   1  25       35.24       82.21     28.21 o
 -11   3  10       35.27      198.43     48.44 o
  20  10   5       35.37       46.58     42.06 o
 -19  15  13       35.55       27.88     55.76 o
  17  15  15       35.62      131.37     42.07 o
   6  22   6       35.67       21.64     43.27 o
  15  11  18       35.68       81.38     32.76 o
  13   5  32       35.79       33.59     67.19 o
   1  23  11       35.83       41.99     83.98 o
  21   1  16       35.85        0.61      7.46 o
  31   9   3       35.85      180.46     71.80 o
   9  23   5       35.90       64.19     61.32 o
   5  19  25       35.91      129.13     71.64 o
   5  23  11       35.95      111.74     72.16 o
 -10  18   1       35.97       43.46     47.98 o
  20   2  23       36.00       84.90     50.56 o
  11  11  20       36.07      109.93     36.24 o
  29   9   8       36.09      112.98     68.70 o
  19   7  25       36.10       58.67     80.58 o
   0  24   2       36.14      112.61     70.19 o
  10  20  16       36.24      131.59     63.29 o
 -22  14  12       36.38       63.89     55.24 o
  13  19  17       36.41       16.81     33.63 o
 -11  21  11       36.47       41.11     82.22 o
 -15   3  11       36.53      165.23     28.51 o
  -4   6  35       36.55       41.64     46.10 o
  31   1   4       36.58       32.03     64.06 o
  23  11   3       36.59       62.34     47.30 o
 -17   3  18       36.59       82.35     28.09 o
  -1   3  33       36.60       81.36     31.54 o
 -11   1  34       36.60       20.66     41.33 o
  -3  19  18       36.62       90.66     49.29 o
   7  15  15       36.64       32.82     45.87 o
 -23  17  15       36.64      146.57     68.96 o
  26   0  10       36.72       88.72     59.28 o
  -5   1  29       36.92       91.07     28.40 o
 -28   2   3       36.98       29.93     59.86 o
  14   2  33       37.28       20.43     40.85 o
   4  20   3       37.34       35.99     71.98 o
 -17   1   6       37.37       18.86     37.72 o
  -7  19  25       37.41       67.70     74.66 o
 -14  14  20       37.41       36.59     47.65 o
  10   8  28       37.47      109.15     42.12 o
  14  18   9       37.52        2.99     17.75 o
 -21   3  26       37.65        8.96     22.10 o
  12  20  16       37.68       96.65     70.27 o
   2  14  14       37.70      127.21     25.10 o
   5   5  35       37.70       90.38     49.37 o
 -10   0  36       37.70       99.64     77.45 o
   5  19   3       37.71       30.18     60.35 o
   4  14  29       37.72       79.50     50.72 o
  -7   1   5       37.74      160.66     30.99 o
 -17   1  32       37.77        0.77      9.70 o
   5   1  35       37.87      122.79     43.03 o
  -8   6  17       37.92      234.49     22.93 o
  -9  21   9       37.94      174.12     46.90 o
  13   5  24       37.96       59.80     39.54 o
 -18  20   7       37.96       32.89     65.78 o
 -30   4  17       37.99       26.64     53.29 o
 -12  18  12       38.11       41.64     60.73 o
  23   5   9       38.12       19.64     39.27 o
 -31  11   9       38.21       13.32     37.12 o
  -3  17  24       38.25       11.28     26.31 o
   7  15   4       38.32       41.74     39.62 o
 -25   1  10       38.42       39.68     38.50 o
 -12   4   3       38.50       76.49     54.89 o
  -6   2  14       38.58      120.24     67.75 o
  26   2  13       38.59        2.86     16.67 o
  10   4  37       38.62      133.74     63.66 o
 -23   5  14       38.90       77.84     36.70 o
   6  16  12       38.92       77.52     34.55 o
  29   3  20       38.92       47.11     94.21 o
  -3  15   9       39.12       54.21     25.37 o
 -34   4   2       39.14        7.81     32.79 o
 -19   1  12       39.16       29.98     36.52 o
  -7   3  31       39.42      123.75     32.84 o
   6  12  15       39.43       75.83     26.62 o
 -15   3  16       39.44       99.20     25.74 o
  15   9  21       39.47       47.92     47.80 o
  15  11  30       39.47       18.55     37.10 o
   6  22   8       39.49      136.34     58.18 o
  28   4  21       39.59       19.09     40.14 o
  -3   1  36       39.70        7.70     21.12 o
 -14   2  26       39.73       83.18     28.34 o
  -8  14  25       39.92        0.25      5.52 o
 -11  15  30       39.97      127.93     58.65 o
 -10  16  18       39.99        2.96     14.53 o
  20  14   5       40.07      112.90     45.70 o
  13   9   6       40.15       96.94     39.99 o
 -16  18   8       40.28       58.29     60.44 o
  21   5   6       40.38       78.18     35.36 o
   0   2  29       40.56       34.49     31.03 o
   3  17  14       40.56       58.67     40.49 o
   9  21   3       40.63       83.34     51.68 o
  -1  17   4       40.63       67.93     32.17 o
   0  20   2       40.71       62.06     50.82 o
 -25  17   3       40.78       21.07     42.13 o
  24   4  25       40.86      131.55     78.28 o
 -18  16  16       40.87      122.57     47.32 o
  -9   1  34       40.89       19.04     38.08 o
  -5  17   9       40.92       55.08     38.40 o
   8  18  13       41.01        7.38     22.10 o
 -20   2   7       41.06       85.54     33.05 o
 -14   6  23       41.26       34.87     32.94 o
  -4  18  26       41.28       56.19     95.47 o
   1   3  25       41.43      103.37     26.95 o
  -7  11   8       41.50       99.91     24.01 o
  14  20   2       41.60       25.87     51.73 o
   6   2  31       41.79       50.77     42.24 o
   8  22   6       41.87       57.56     74.26 o
 -13   9  29       41.93       51.20     40.47 o
  21   7  17       41.94       17.72     35.44 o
 -10   2  36       41.97       19.12     38.25 o
 -34   6   5       42.04       30.70     61.40 o
 -13   3  14       42.09      132.32     27.52 o
  -7   7  37       42.17       48.59     51.74 o
  -4   6  41       42.36       79.17     57.35 o
 -27   3  18       42.37       49.78     49.56 o
  -2  14  12       42.45      121.81     24.31 o
  -6  16  14       42.46       60.39     36.31 o
 -19   3  32       42.58       50.83     59.96 o
  32   2  12       42.63       47.17     94.34 o
  -6   6  17       42.64       39.42     29.36 o
  17   7  10       42.69       63.27     36.02 o
  10   6  19       42.75       56.85     38.49 o
  -4  12   9       42.80       92.82     27.82 o
  -3   5  41       42.84       20.64     41.28 o
  14   6  21       42.86        6.31     16.61 o
 -26   2  13       42.94       51.29     43.06 o
 -11   7  24       43.00       29.05     34.64 o
  25   7  22       43.03      105.55     97.72 o
  17   3  20       43.05       41.14     32.52 o
   3   3  38       43.08       56.70     62.13 o
   8  22   1       43.13       30.45     60.90 o
  22  12   9       43.15       41.46     82.91 o
   5  19   5       43.21       72.75     42.13 o
   6   2  19       43.33      108.88     30.01 o
 -20  12  21       43.44       93.41     38.03 o
 -28   2  15       43.52       22.88     45.76 o
 -19   3  28       43.62       39.49     56.26 o
   4   2  21       43.63       64.22     25.15 o
   6   6  18       43.63       69.79     31.36 o
 -25   9  25       43.70       37.02     74.04 o
  -4  10  32       43.71       50.53     51.71 o
   6   4  31       43.91      118.53     35.45 o
   3  21  20       43.92      137.80     79.99 o
   3  11  37       44.03       48.23     96.46 o
  -7  15   8       44.04       71.15     29.57 o
  22   6  26       44.07      109.25     72.29 o
 -13  17  15       44.09       49.06     52.59 o
 -17   5   4       44.15       79.25     28.41 o
 -25   1  31       44.30       86.86     68.91 o
  -1   3  40       44.33      153.50     52.54 o
  17  11  16       44.35       83.82     33.47 o
   7  19   9       44.42       28.65     57.30 o
 -26  16   2       44.42       88.88     69.71 o
  -1  13  36       44.48       92.12     56.47 o
  -5   1  28       44.52       23.79     47.57 o
  -8  10  37       44.55       53.67     76.72 o
  -2  12  24       44.59       20.97     41.93 o
  -4  14  26       44.60       83.40     58.11 o
  -1  21  21       44.62       72.06     77.58 o
 -32   8  11       44.69      102.27     79.68 o
  15   5  12       44.80       45.56     49.17 o
  -5  23   9       44.85       90.57     66.74 o
   5  21  17       44.89       71.79     65.27 o
  -5   7  29       45.15       80.57     30.64 o
 -31   5  20       45.15       11.78     30.46 o
  -2  22  16       45.19       56.86     92.17 o
  19  11  25       45.31       53.35    106.70 o
  21  17   5       45.41      107.63     59.40 o
  27   7   8       45.44       77.48     65.08 o
 -18  16  19       45.59       83.25     52.55 o
  25   5  22       45.71       23.37     46.74 o
  12   4   1       45.85      255.23     63.72 o
 -18   6  33       45.86      179.87     53.04 o
   0   4  37       45.88       40.67     81.35 o
 -23  13  17       45.90       28.63     57.26 o
   0  22  13       45.94       19.97     39.93 o
 -24  16  14       45.96       69.95     66.69 o
  26   8   4       46.02        3.21     17.65 o
  14   2  29       46.09       18.51     37.01 o
 -29   7  21       46.15      110.50     62.74 o
   4   2  33       46.29       87.68     44.80 o
  24  12  12       46.40       29.00     57.99 o
  -7   1  40       46.41      142.94     55.88 o
 -32   2   7       46.50       50.74    101.48 o
  -2   2  17       46.63      180.45     67.75 o
 -26   0  28       46.70        2.24     21.26 o
  -4  14   9       46.71       59.52     26.09 o
  29   9  14       46.74       25.32     50.64 o
  28   8  17       46.90      127.54     67.89 o
 -25   3  31       46.95       10.07     28.96 o
   7  19  24       46.96      153.61     85.37 o
 -18  14  13       46.97       79.44     46.51 o
  25   9   4       46.98       65.04     60.18 o
 -12   6  15       47.01       47.77     25.82 o
  34   4   3       47.25      116.93     90.47 o
   0   2  19       47.28       28.41     33.80 o
 -10  20  12       47.28       22.17     44.34 o
  -6  10  23       47.32       28.68     35.59 o
 -17  15  22       47.37       31.67     63.34 o
  32  10   1       47.41      109.56     77.90 o
 -26   4  19       47.42       27.95     55.89 o
   5  19  12       47.49        1.47     12.35 o
  -6  18   2       47.78      107.46     34.52 o
   4  24   4       47.91       14.08     33.92 o
 -35   3   4       47.95       41.41     82.83 o
  -7  19  11       48.05       16.75     33.50 o
   0   8  19       48.09       34.87     33.01 o
  12  20   2       48.15       72.19     65.65 o
  34   2   1       48.17       23.55     53.33 o
  13  17   0       48.31       71.21     40.19 o
  -4  22   4       48.35       72.56     63.57 o
 -34   2   9       48.35       89.33     74.21 o
  -6  22  14       48.37       39.13     78.25 o
  -7  21  17       48.43       64.76     66.04 o
   7  17   9       48.47      114.13     36.46 o
  11   3  14       48.52       28.05     56.11 o
  23  17   3       48.52      105.94     71.67 o
 -28   8   4       48.54       78.28     53.45 o
  -7   5  40       48.55      113.49     51.18 o
  -8  20  19       48.61       85.86     51.38 o
 -16  20   6       48.62       63.37     89.63 o
  15   3  36       48.77       81.80     89.81 o
  -7   7   8       48.88      127.94     66.58 o
 -31   9  14       49.15      193.99     55.47 o
   3  17   5       49.19       86.04     27.87 o
  12  14  14       49.36       34.02     52.66 o
 -21  15  12       49.36       81.94     71.98 o
 -25   1  32       49.37       78.38     72.12 o
 -29   3  24       49.49      123.04     71.02 o
  15   7  15       49.51       69.17     32.40 o
 -13   1  24       49.54        9.54     19.08 o
   7  19  23       49.59       74.40    103.14 o
 -11   9  24       49.63       51.08     30.98 o
 -25  15  11       49.71       39.74     79.49 o
   5  23   6       49.86      156.20     53.88 o
  32   2   6       49.87      116.37     60.53 o
   0   4  39       49.97      155.13     53.02 o
  13  13   0       50.02       63.25     34.91 o
  -5  21  20       50.07       48.42     96.84 o
   3   7  32       50.17       65.89     45.84 o
  18  12  19       50.27       41.69     57.68 o
  27   1  18       50.29       51.62     89.23 o
 -13  19   9       50.30       46.40     66.65 o
  23   3   0       50.49       10.71     21.43 o
   0  18  16       50.51       66.59     43.65 o
   2  22  11       50.62       12.86     29.39 o
  14  18  21       50.65       91.30     83.56 o
 -27   5  22       50.65      110.95     53.43 o
 -10   2  23       50.67       51.07     27.39 o
   8   6  36       50.68       27.70     55.40 o
  31   3   4       50.73       43.53     87.06 o
 -24   2   5       50.85       19.80     39.60 o
   3  19   5       50.88       27.61     55.21 o
  23   9  18       50.89       21.97     43.93 o
   4  10  35       51.09        7.92     25.94 o
 -13   1  40       51.11       55.34     72.48 o
  -9   5  16       51.21       16.40     32.79 o
  15   1  32       51.22       34.98     69.96 o
  10  20   4       51.29       10.97     26.53 o
  23  15  12       51.32       40.83     81.66 o
 -20  20   4       51.34       67.77     95.04 o
  15   1   0       51.37       66.45     54.17 o
 -15   3  24       51.41       68.89     28.97 o
   0  10  31       51.46       75.82     41.05 o
  18  10  25       51.49       39.98     79.96 o
 -16   2  11       51.53       63.83     34.37 o
  -2  20   4       51.57        5.10     18.64 o
   6   6  21       51.62       29.43     51.49 o
  12  10  23       51.79       62.31     39.91 o
  -7  19  17       51.83       20.38     40.77 o
  -9   3  30       51.93       43.07     36.16 o
  31   5   0       52.03       16.99     34.94 o
  19   1  32       52.09      101.60     77.33 o
 -10  16  16       52.11       98.65     31.92 o
  -5  19  23       52.12       84.59     75.86 o
 -14   2   1       52.18      105.29     60.98 o
 -14  16  17       52.23      109.81     41.86 o
  19   5  32       52.32       96.05     78.55 o
 -33   1  11       52.33       34.77     69.53 o
 -21   3   6       52.47       35.88     35.49 o
 -13  19   1       52.53       16.76     33.53 o
 -19   5  27       52.75       64.32     42.59 o
 -28  10  16       52.75       34.18     68.35 o
 -35   1   4       52.83       73.76     76.46 o
 -12  22   6       52.84      128.47     78.63 o
 -17  17  19       52.87      140.17     48.54 o
   9   3   4       52.88      117.72     39.54 o
   6   6  12       52.91      174.76     50.91 o
   7  13  21       52.93       18.41     36.82 o
 -18  16  24       52.94       64.70     71.69 o
 -29   3  21       52.98        9.21     29.03 o
 -23  13   3       53.02       40.56     81.12 o
 -29   5  20       53.11       61.43     66.45 o
   4   6  29       53.17       36.15     35.25 o
  14   6  33       53.19       79.54     75.13 o
  27   1  14       53.26       24.71     49.43 o
  15  15   9       53.35       10.49     23.59 o
  -9  23  10       53.46        4.40     22.28 o
  16   4  21       53.52       42.99     41.31 o
  -7  15  13       53.66      127.07     26.38 o
  20   6  11       53.78       68.83     37.12 o
 -28   4  25       53.84       34.49     68.99 o
   2  14  28       53.86       32.91     65.82 o
  -2   2  39       53.87       82.78     55.12 o
  31   3   8       53.89      165.90     59.90 o
  -1  21   3       54.05       39.43     78.86 o
  11  21  13       54.06        8.07     30.51 o
  -2   2  25       54.12       41.84     31.21 o
 -17   5  25       54.13       80.25     30.28 o
 -30   8   3       54.13       16.93     35.13 o
  -3   1  26       54.17       58.10     25.10 o
  14  20   9       54.18       96.55     61.20 o
  11   9  31       54.35       20.82     41.63 o
  -4  20  10       54.42      109.86     44.02 o
 -13   1  20       54.88       38.44     27.95 o
  11   7  14       54.93       57.55     35.59 o
   9  13  33       54.95      156.01     94.96 o
   4   2  26       54.97       92.96     28.31 o
 -12  20  15       54.97       79.00     57.90 o
  -3   1  15       54.99      254.92     71.13 o
  17  21   3       55.03       24.53     49.06 o
   0  24   6       55.04       94.01     78.43 o
 -23   9  14       55.28      105.92     40.06 o
  23  17   6       55.48       41.44     82.87 o
 -11   9  33       55.54       68.14     55.96 o
  25   3  12       55.55       67.57     48.54 o
 -21   3  30       55.68       39.14     78.28 o
   4  16  14       55.73       89.34     31.10 o
 -26   8   7       55.73       56.14     43.53 o
 -16  12  25       55.75       25.38     50.75 o
 -24   6   5       55.87       48.52     36.64 o
 -19   5  36       55.88       37.53     75.06 o
  -3  19  21       56.14       16.56     33.13 o
 -14  18   8       56.15       48.54     68.97 o
   2   4  25       56.41        6.91     14.74 o
   8  16  24       56.52       96.51     58.86 o
 -24   2  33       56.70      130.53     62.23 o
   9   9  16       56.72      116.16     29.86 o
 -13   7  35       56.73       81.87     68.93 o
  10  18  16       56.75        4.13     19.67 o
   3  23   3       56.83       23.08     46.16 o
 -13   1  12       57.07       79.12     41.51 o
  -4  22   9       57.17       65.65     63.74 o
 -11   9  30       57.21       42.97     48.14 o
  14  22   3       57.36       52.75    105.51 o
 -15  15  11       57.44      103.36     42.95 o
 -29   1  20       57.45       62.00     55.20 o
   4  22   8       57.48       52.45     83.66 o
 -19   1   1       57.50      108.33     36.30 o
  23   7  18       57.60       90.39     51.23 o
   7   7   4       57.65      180.74     91.27 o
 -13  17   6       57.86      117.53     39.04 o
 -27   5  14       57.95      127.96     43.20 o
   0  24   0       58.00       14.45     44.77 o
 -27   1  26       58.01       51.02     87.91 o
  13  11   6       58.02      134.18     32.79 o
  -9   1  18       58.09       99.54     21.67 o
 -21   9  21       58.13      107.23     35.04 o
  17  19   9       58.26       26.16     52.32 o
 -15  13  20       58.26       31.84     44.70 o
 -23   1  34       58.31      128.96     71.06 o
  21  13  11       58.32       84.32     51.90 o
 -10  18   4       58.32       10.94     25.99 o
  -2  20  24       58.41       97.71     74.70 o
  -4  16   6       58.44       14.00     28.00 o
 -11   5  24       58.53        3.60     12.83 o
   4  24   3       58.59       41.89     83.78 o
   0  10  19       58.60       70.77     23.03 o
 -20   6   9       58.61       42.66     31.60 o
   4   4  41       58.63       63.11     77.01 o
  18  14  10       58.70       45.94     47.85 o
   8  12   1       58.78      202.62     28.73 o
  -7  21  11       58.78        5.52     24.01 o
  17   1  13       58.81      173.94     33.96 o
  -7  19  13       58.99       14.92     30.05 o
   3  13  26       59.02       86.30     37.63 o
  12  22   2       59.04      130.51     63.73 o
  15  19  18       59.08      150.16     60.64 o
  -3  13  12       59.09      117.24     23.09 o
  22   4  17       59.13       47.92     44.03 o
 -10   6   7       59.15      124.10     83.47 o
  12  10  20       59.35       47.67     38.05 o
 -25   1  22       59.57       55.11     44.41 o
  -4  22  12       59.73       25.15     50.29 o
 -13  13   9       59.79       84.54     29.34 o
 -24   8   5       59.83       61.17     37.35 o
 -34   2   7       59.90       91.11     76.33 o
 -15  15  25       59.97       24.20     48.39 o
 -25   3   4       60.01       68.67     36.73 o
  31   9   6       60.02       12.16     39.74 o
   3  23  13       60.03        0.42      8.79 o
  -2  20  16       60.08       66.90     55.46 o
 -11   1  27       60.17      115.57     25.76 o
   9  19  22       60.26      162.64     71.18 o
  -7  23  11       60.36       26.29     52.58 o
 -19  15   1       60.36       33.92     67.85 o
  -8   4  31       60.41       15.65     31.30 o
  20   8  22       60.55      165.92     48.42 o
  28  14   4       60.64      100.47     77.25 o
 -31   1  18       60.67      105.59     59.90 o
  -2  20  20       60.77        3.91     22.61 o
  30   4  11       60.83       33.30     66.60 o
 -13   3  24       60.83       60.01     28.94 o
  10  16  22       60.89       13.82     31.68 o
  21   3  28       60.96       32.39     64.78 o
  -2  10  33       60.99       47.69     50.26 o
  18   4   5       61.02      102.57     44.40 o
 -10  10   4       61.03      111.39     28.98 o
  -2  14  27       61.09       71.39     48.93 o
  -3  13  15       61.12       62.03     23.92 o
  14  18  14       61.12      139.51     48.16 o
 -26  14   8       61.14       71.78     67.65 o
 -21   1  32       61.20       49.93     75.15 o
   3   7  37       61.28       92.96     61.51 o
  16  16   6       61.28       37.47     74.94 o
  17  17  10       61.31       56.19     58.20 o
 -13  17   9       61.34      154.86     40.10 o
 -21   1   2       61.45       27.91     55.82 o
 -25   1   4       61.51       32.34     64.68 o
  17   9   7       61.53       74.81     32.85 o
  -6  20  20       61.74       53.83     79.02 o
   3  21  21       61.75       29.89     59.78 o
 -23   1  17       61.75       97.75     29.12 o
 -18  12  19       61.78       69.95     35.92 o
 -23  11  26       62.01      128.29     55.11 o
 -18  10  10       62.07       51.99     31.60 o
   2  24   2       62.11       37.13     74.27 o
  11  11   8       62.16       83.12     35.80 o
   4  16  26       62.18       71.58     70.36 o
  15  21   5       62.23       66.63     95.68 o
  14  20  14       62.27       76.80     68.47 o
   5   1  38       62.32      110.67     62.44 o
  12   4  27       62.45       58.77     43.12 o
 -10   2  37       62.48      109.21     51.06 o
  16   6  30       62.53       24.33     48.65 o
 -21  11  15       62.64      112.78     41.02 o
   6  12  21       62.78       56.83     27.20 o
 -22   8  32       62.79      104.90     64.95 o
 -10   8  33       62.82      116.30     42.40 o
 -26   4  27       63.03       83.90     53.53 o
  13   7   0       63.15      122.26     30.85 o
  21   7  20       63.23        2.63     16.02 o
   9   1  28       63.27       45.48     39.96 o
  31   3  12       63.27       86.17     86.28 o
  29   3  14       63.30       22.79     45.57 o
  31   5   3       63.32      137.58     53.26 o
  26   8  13       63.35      101.16     88.27 o
 -14   8  35       63.42       79.99     64.13 o
  27   3  22       63.48       75.07    150.13 o
  -3  15  18       63.50       72.55     29.81 o
  32   6   9       63.60       11.58     37.21 o
 -15   5  26       63.68       10.94     21.87 o
  17  19   4       63.69       68.41     54.86 o
 -12   2  21       63.75       25.66     43.74 o
 -19   3  20       63.75       85.88     28.83 o
   3  21  13       63.79       62.17     59.17 o
  -8  20   5       63.79      128.15     49.14 o
  16   6  19       63.84       48.10     37.57 o
  10  20  19       63.87      104.83     63.78 o
 -16  20  11       63.87       24.57     49.14 o
  -4   2  37       63.90       80.41     41.96 o
 -13  13   6       63.94       77.31     30.57 o
   1  21   8       64.07      142.24     47.65 o
  11  19  14       64.16       94.19     53.23 o
 -16   4  31       64.17       72.76     40.02 o
  15  13  15       64.30       45.16     51.69 o
 -25   9  22       64.31       52.50    100.24 o
   6  18  27       64.37      107.08     68.06 o
  29   1   5       64.37       56.05     77.06 o
  -5  19  25       64.38       11.71     32.40 o
 -22   8  23       64.41       24.94     49.89 o
   4   8  26       64.43      148.24     27.42 o
 -15  17   3       64.55       68.91     42.13 o
 -16  18  10       64.58       70.67     73.99 o
  12  22   0       64.65       42.08     84.15 o
  16  18   7       64.65       90.89     53.22 o
 -23   3  23       64.68       58.75     42.28 o
  23   1  24       64.81        1.51     15.84 o
   2   4   2       65.00      247.89     32.21 o
  -9   5  39       65.00       88.22     47.74 o
  -6  20  14       65.18       37.50     75.00 o
  -4  22   8       65.19       50.80     72.66 o
   1  23   5       65.32       14.53     33.12 o
  -8   6  37       65.33       57.16     50.47 o
 -15   1   4       65.34      121.64     55.29 o
  23   3   2       65.35       95.03     31.33 o
  11  21  11       65.38      157.29     56.53 o
 -15   5  14       65.54      107.56     33.23 o
   4   2  41       65.63       53.42    106.85 o
 -31   7  14       65.63       70.53     62.89 o
  21   1  23       65.73      203.01     45.66 o
 -10   0  30       65.76       44.38     88.76 o
   2   4  34       65.96       65.54     46.07 o
 -26  12   7       65.98      141.71     50.24 o
   9  19  15       66.03       41.58     83.16 o
  -5  19  20       66.04       13.91     28.39 o
   3  11  26       66.05       23.02     46.05 o
  -9   1  40       66.09       31.49     62.97 o
  10  14  31       66.16       84.38     90.57 o
   2  20   8       66.34       80.59     43.04 o
  18   2  33       66.40       76.99    107.06 o
   2   2  19       66.44      187.49     33.31 o
  -2  12  18       66.48       74.62     23.59 o
  11   7  37       66.50      195.38     69.43 o
   9  21   9       66.69       82.58     60.88 o
 -13   5  38       66.77      161.92     51.26 o
 -27   9   4       66.79       95.20     52.88 o
 -12   6  38       66.89      127.61     52.41 o
 -23   9  23       66.93       93.12     55.61 o
  -6   4  31       67.03      102.83     33.37 o
 -23   1  22       67.05       79.42     38.63 o
   0  20  12       67.13      104.10     47.84 o
  22   2   1       67.15       35.19     37.97 o
   0   4  13       67.31       85.06     45.02 o
  16  18   0       67.33       15.29     30.58 o
 -13  21   6       67.46       28.81     57.62 o
 -17  15  23       67.48      117.43     50.96 o
 -17  17  11       67.52       10.11     27.56 o
  33   5   9       67.55       40.22     80.44 o
   7   9  27       67.61       33.51     54.76 o
 -19  15   7       67.67       13.23     26.46 o
 -25  13  22       67.71      121.51     75.70 o
  -2  16  21       67.81       92.77     33.66 o
  22  14   6       67.91       50.28     66.92 o
  -9   5   8       67.98      226.76     71.11 o
 -23   7  26       68.06       85.20     55.30 o
 -31   3  16       68.14       54.60     89.13 o
  21   5  17       68.17       80.87     37.62 o
   1   3  26       68.18       80.76     25.98 o
   5  17  17       68.22       43.09     48.15 o
  15   1  30       68.38       70.65     52.14 o
  16   8  13       68.64       69.99     32.83 o
  11   5   8       68.77      132.31     47.73 o
   8  20  20       68.78       15.26     33.63 o
 -17   7  34       68.79       96.71     53.96 o
  19  15  19       68.97       36.06     72.12 o
  -4  14  32       69.08       82.40     56.74 o
 -24   6  13       69.09      200.81     40.56 o
 -13   1  30       69.13       20.07     40.13 o
  25  11   4       69.23       64.27     73.66 o
 -18  14  19       69.46       34.19     68.38 o
  30   4   3       69.64       42.06     84.12 o
  -5  21   3       69.70       78.22     53.77 o
  -1  21   7       69.72      112.99     47.35 o
  22   4   3       69.84       90.38     31.94 o
 -30   4  18       69.91       24.79     49.57 o
 -13  19  15       69.93       68.96     63.91 o
 -23   1  23       69.94      110.29     41.90 o
  17   9  16       69.95       83.69     33.09 o
   8  22  13       70.07        5.86     25.68 o
 -10   2   9       70.07      109.49     44.75 o
   5   5  18       70.20       50.59     29.99 o
  -1   5  39       70.23       88.67     53.06 o
 -28  14   4       70.23       64.02    128.04 o
 -12   4  21       70.25       12.72     25.44 o
   1  21  21       70.27       30.26     60.52 o
  10   2   5       70.55      137.96     40.54 o
 -22  18  12       70.56       86.51     67.16 o
   9   1  22       70.85       40.65     34.48 o
  -2  20  21       70.88       25.39     50.78 o
  -6  20  18       70.97       34.03     68.06 o
   1  11  31       71.01       84.22     42.02 o
  22  12  14       71.15      181.35     46.22 o
  28   6  17       71.28       45.08     90.15 o
 -25   3  20       71.29       93.58     36.36 o
  24   8   1       71.39      160.59     44.67 o
  22  12  21       71.42      121.74     60.72 o
 -22  18   9       71.45      115.80     59.96 o
 -10  22   4       71.52      150.33     83.49 o
 -20   2  31       71.56       54.65     57.22 o
  27   3  16       71.61      118.36     51.18 o
  15  21   9       71.65        5.22     26.14 o
  -6  22  16       71.67      110.13     61.66 o
 -11  19   9       71.73       53.33     53.81 o
   0  10  16       71.75       94.22     23.09 o
 -30  10   6       71.78       85.55     74.31 o
 -12  12  12       71.86       67.26     26.68 o
  15  13  29       72.02       37.51     75.01 o
  17  13  16       72.03       15.74     31.49 o
 -29  11   1       72.03       48.54     97.09 o
  17   1  24       72.04       30.88     61.76 o
 -24   2  25       72.05       39.92     79.84 o
 -16   6  17       72.06      113.93     29.44 o
  10  14  16       72.12      115.50     32.81 o
   3  23   8       72.13       78.65     65.08 o
  -4  16   3       72.21       87.54     27.65 o
 -10  14   1       72.28       82.59     29.16 o
  30   2  15       72.36       90.30     66.83 o
   0  24   7       72.38       32.90     65.79 o
 -19   3   6       72.40      105.54     30.38 o
  -5  13  23       72.42       89.67     33.57 o
  24   2  17       72.48       25.33     50.65 o
   0  20  13       72.51      137.79     49.31 o
   5   1  36       72.55       79.87     52.42 o
  28   0   2       72.56      111.02     72.20 o
 -16  12   2       72.59      140.70     30.16 o
  -2  22   1       72.61       88.46     61.28 o
  28   6   2       72.65       30.20     60.39 o
  -6  22   6       72.66      118.95     78.58 o
  -2  14  18       72.68       73.21     27.06 o
 -27  15   4       72.68       82.99     74.35 o
  27   1  20       72.69       50.03    100.07 o
  10  22   4       72.89       80.54     61.57 o
  -9   7  16       72.91       41.20     33.87 o
   6  18  12       73.03       50.58     52.69 o
 -25   7  22       73.04       51.34     52.38 o
   0   6  11       73.12      479.12     53.01 o
 -20  20   2       73.13       34.33     68.67 o
  32  10   0       73.19       86.50     94.74 o
  30   2  19       73.26       66.27     64.90 o
   1  15  33       73.35      130.13     75.20 o
   1  19  13       73.80      123.64     41.72 o
   9  11  13       73.87       95.91     32.29 o
 -16   2   8       73.90      237.58     31.00 o
   8  14  24       73.91       37.13     74.25 o
  -2  18  27       73.92       40.69     81.38 o
  -8  18  14       73.98       39.76     79.52 o
 -31   5   6       74.08       70.78     59.15 o
  31   7   3       74.10      190.25     62.98 o
   6   6   9       74.16      118.73     59.98 o
  -9  17  16       74.19      134.89     41.84 o
  14  22   6       74.28       15.46     35.31 o
   7  21   9       74.33      129.14     53.10 o
 -12  10  35       74.35       68.73     68.99 o
 -28   4  15       74.36       40.53     81.06 o
  -7   5  34       74.51       52.75     40.16 o
   2  18   2       74.56       85.60     37.91 o
 -20   4  30       74.57      107.78     51.07 o
  25   3  27       74.66       92.14     95.71 o
   1   7  28       74.70       78.32     30.19 o
  -4  20   4       75.17       54.87     50.02 o
   7   9  21       75.20      129.23     31.06 o
  28   4  13       75.26      103.83     53.61 o
 -23   1  16       75.26       64.37     28.71 o
 -21  15   1       75.46       48.03     53.91 o
 -16  18  22       75.66       49.31     88.03 o
  23   7   3       75.91       96.54     37.47 o
  27   9  19       75.91       71.32     69.98 o
 -13  19  23       76.10       73.17     87.82 o
  -6   2  31       76.15       91.55     35.11 o
 -24  12  20       76.21      110.27     46.68 o
  10  12  28       76.32       20.46     40.92 o
 -30   2  15       76.53       76.94     56.20 o
  21  17   0       76.55       22.12     44.25 o
   3   3  40       76.57       98.35     60.20 o
 -16   2  39       76.58       39.32     78.64 o
   4  16  28       76.73      133.06     61.58 o
 -21   3  10       76.76      160.79     28.16 o
  -3  13  18       76.91       47.84     26.43 o
 -17   3  34       76.99      108.26     46.05 o
 -20  14   4       77.03      109.46     41.55 o
 -21   1  30       77.21       49.03     66.46 o
   2  18   5       77.46       97.87     33.59 o
  -6   4  41       77.65      110.92     53.91 o
  26   2   1       77.66       92.15     41.05 o
  -8   4  19       77.80       93.92     28.02 o
 -30   6   6       77.83       77.11     61.75 o
  21  19   7       77.97      181.27     65.67 o
 -15   3   2       78.00      158.65     39.96 o
 -21   1  16       78.05       77.71     28.83 o
  30   2   7       78.17       90.99     62.08 o
  17  11  28       78.24      126.44     62.20 o
 -19   5  24       78.24       51.47     40.60 o
 -12   8   9       78.41       90.56     30.76 o
 -10  10  36       78.43      136.04     59.44 o
 -19  17   4       78.84      154.53     49.02 o
  -4  20   9       78.93      117.51     42.21 o
  11   5  38       79.02      106.76     67.08 o
  22   2  29       79.02       91.56     81.21 o
 -13  15   9       79.06      120.98     37.39 o
  -7  21   7       79.37      129.98     51.80 o
   1   1  24       79.40       96.56     26.04 o
   6  22  14       79.47      132.18     62.94 o
 -11   3   4       79.50      144.02     52.48 o
  -9  21  17       79.54      149.27     65.21 o
  11   1  10       79.54      141.17     50.85 o
  -7  19   9       79.67      141.45     40.80 o
  24   4  24       79.72      148.12     71.54 o
  27   1   4       79.93      136.83     39.65 o
   4  20  16       80.23       46.26     92.51 o
 -21  11   6       80.23       96.74     35.71 o
 -17   9  34       80.31       98.36     55.72 o
   5  19  23       80.32       34.32     68.64 o
  -8   2  39       80.40      172.38     51.01 o
  20  10  28       80.40      131.11     72.26 o
 -15  17  23       80.41        1.82     16.74 o
  14  14  26       80.42      109.36     66.50 o
  -7   5  32       80.43      159.82     33.16 o
 -32  10   5       80.44       29.91     59.82 o
  -5  19  11       80.53       25.43     50.87 o
 -24   6  25       80.55       67.90     54.89 o
 -10   6  39       80.56       92.36     55.75 o
   9   7   7       80.58      529.44     55.77 o
  10  20   5       80.62       62.25     55.86 o
 -18  18  13       80.62      128.60     54.71 o
  19   1  22       80.69       49.58     51.02 o
 -13   3  35       80.72      145.22     44.13 o
  20  16   8       80.73       65.28     60.24 o
  32   2   5       80.83      180.00     62.24 o
   1   1  42       80.85      140.69     70.98 o
  -2   0  30       80.86      105.87     39.67 o
  13  13  26       80.89      136.97     60.76 o
 -15   1  28       81.14       41.34     38.85 o
   2  10  37       81.15       57.78     75.63 o
 -12  16  18       81.38      135.95     40.44 o
 -18  10  16       81.41       77.74     33.93 o
  33   1   0       81.47       79.82    159.64 o
  -2  24   1       81.56       25.48     50.97 o
  16   8   7       81.63       94.79     40.74 o
  25   3   0       81.69      128.14     31.83 o
 -25  13  17       81.84      154.72     60.89 o
  25  13  16       81.85      154.98     64.76 o
  -2  22  18       81.89       17.25     39.58 o
 -29   5  21       82.23      137.00     54.55 o
   0  18  24       82.25       54.85    109.71 o
 -27   5   4       82.53      121.27     44.74 o
  28  10  16       82.72      165.63     73.84 o
 -24   2  23       82.74      100.02     42.09 o
   7  15  30       82.82       90.14     73.34 o
 -21   1  18       82.89       90.68     28.32 o
  13  19   3       82.97       24.06     48.12 o
  16  18   1       83.07      109.39     48.02 o
 -16   4  34       83.09      132.60     44.41 o
  19  17   2       83.23       50.81     70.51 o
  -1   1  42       83.33       81.98     70.15 o
  15   3  30       83.43       48.26     96.51 o
 -19  17   7       83.50       96.65     54.11 o
   9   1  19       83.57      185.16     28.11 o
 -29   9  12       83.64       49.44     70.61 o
   2  20  16       83.66       44.53     89.06 o
 -22   6  23       84.03      122.95     39.39 o
  30   2  17       84.14      150.35     61.89 o
   6  10  18       84.15      184.67     23.61 o
  -5  21  19       84.38       62.53     80.05 o
   9  21  17       84.40       73.83     75.00 o
  -8  22  12       84.43       79.31     65.68 o
 -30   4   5       84.57      144.66     52.59 o
 -16   2  19       84.72       48.85     26.18 o
   4  16  29       84.73       33.56     67.11 o
  -6  10  14       84.73      126.44     23.66 o
   7  17  15       84.77       59.93     44.63 o
 -22   4  33       84.98       91.47     58.64 o
  13  13  17       85.27      152.89     33.37 o
  12  14  23       85.35       37.69     75.39 o
  -3   1  28       85.44      132.83     25.95 o
  10  10  28       85.45      125.94     44.63 o
  -3  21  12       85.51      169.58     54.58 o
 -14  18  18       85.53      103.05     57.84 o
 -27   3  22       85.55       67.41     54.43 o
   1  15  22       85.66      116.82     38.40 o
   4  14  26       85.79       41.56     49.35 o
  -9  21  16       85.90       14.71     32.90 o
  15  19   5       85.97       56.65     64.12 o
 -20   6  35       86.15       13.77     34.61 o
  24   6   7       86.31       63.82     41.97 o
 -18   4  31       86.31       82.40     42.31 o
 -15  19   9       86.36      123.63     62.20 o
   3  11   8       86.38      249.31     28.40 o
  13  17   5       86.68       63.27     43.57 o
 -26   4  22       86.82       77.05     49.02 o
 -20   2  23       86.85       40.04     40.14 o
 -29   1   6       86.87       61.57     63.98 o
 -20   4   1       86.92       97.92     42.33 o
 -31   1   4       87.00       89.94     59.17 o
  31  11   3       87.07       56.77    113.54 o
   1   9  22       87.12      107.03     26.83 o
   9   5  22       87.20       57.71     28.51 o
  19  17   8       87.24       58.97     71.66 o
  -8  16  28       87.27       60.97     76.53 o
  -3   5  30       87.40       95.61     29.31 o
 -21  17   6       87.43       75.12     85.32 o
  23  15  11       87.50      106.13     61.04 o
  14  22   0       87.52       85.12     67.05 o
 -22   2  21       87.55       54.70     34.62 o
   4   8  23       87.61       97.07     26.94 o
 -19   1  30       87.62       99.13     43.81 o
 -23  17   9       87.70       71.64     71.67 o
  13  15  17       87.85       82.72     38.94 o
  25   3  14       87.86       89.22     47.69 o
 -17   5  19       87.94      149.12     25.13 o
 -17  17  16       88.01      207.09     47.59 o
 -12  16  12       88.22       99.57     34.11 o
   5  21   6       88.26       76.78     59.60 o
 -13   1  35       88.30       51.38     56.58 o
 -21   3  18       88.36      136.51     28.03 o
   2  12  17       88.55      179.95     22.81 o
  11  19   1       88.67       65.83     49.19 o
  13   3  10       88.77      281.16     39.24 o
 -10   4  37       88.79       92.12     52.41 o
  -9  17   7       88.82      152.25     32.36 o
 -18  14  16       88.83       74.10     56.25 o
  15  13   9       88.87       60.53     34.21 o
  -3  17  23       88.92       82.10     53.96 o
 -19  19  11       88.99      135.13     68.11 o
 -32   2  15       88.99      106.53     63.54 o
 -12  20  14       89.02       43.66     87.32 o
  12   2   5       89.08      135.50     35.27 o
   1  23   3       89.13       69.22     77.82 o
 -30   4   9       89.17      106.30     59.06 o
  -9  21  11       89.18       78.57     56.01 o
  -2   2  21       89.19       89.91     22.57 o
  13   3  36       89.30       55.81    111.62 o
  -4  22  10       89.35       84.44     62.26 o
  14   8  21       89.41      112.04     34.34 o
  14  20   0       89.70        2.25     16.86 o
   8   8  19       89.72       60.32     40.24 o
  15  21   7       89.72       62.91     77.42 o
 -18   4  33       89.73       34.18     68.35 o
  -2   6   1       89.75      171.14     28.22 o
  23   3   4       89.76       51.06     34.74 o
 -10  18  27       89.79      116.11     66.11 o
  18  12  10       89.90      102.25     43.56 o
   4   2   1       89.95      274.03     31.90 o
  26  10  13       90.02      118.64     66.14 o
 -16   6  37       90.07       23.59     47.17 o
  -6  16  11       90.08      159.56     30.71 o
  21  19   5       90.08       91.17     86.00 o
  10   2  29       90.09       77.57     39.89 o
 -23   3  34       90.11      114.40     57.33 o
   3   3   6       90.12       95.25     41.08 o
  29   1   2       90.40      123.28     49.67 o
 -16   8  31       90.50       31.67     63.34 o
 -11   1  21       90.62      198.70     25.07 o
  24  12  18       90.67       73.86     65.53 o
  -2  20  15       90.80      147.53     45.09 o
  -5   7  23       90.94      122.44     23.81 o
  21  17   8       90.98      216.09     52.86 o
  18  18   4       91.48      163.87     56.67 o
 -12   8  21       91.60       56.06     27.02 o
 -29   5  15       91.75      160.43     46.80 o
 -17   1  14       91.82      128.55     27.13 o
  21   3  18       91.85       38.91     51.66 o
  33   1   6       91.86       26.81     53.62 o
  16  10  30       91.87       26.72     53.44 o
 -12   8  33       91.91       51.70     53.35 o
   8   0   4       91.92      260.56     43.94 o
  -5   9  32       92.12       69.50     43.17 o
 -21   9   9       92.14      113.84     29.18 o
  12   2  29       92.17       45.80     53.67 o
 -26  12   2       92.51      106.83     60.73 o
  -5   1  32       92.59      171.88     37.49 o
 -18  12  13       92.71       83.82     37.87 o
  -1   5  30       92.85      106.50     28.46 o
 -28   6   1       93.06      111.97     47.54 o
  19  15   1       93.19      110.70     42.62 o
  25   1  21       93.21      109.54     69.25 o
 -14   2  17       93.22       81.10     26.11 o
  14  20   6       93.27       50.97     82.04 o
 -34   4   9       93.29      150.81     75.35 o
   1   1  38       93.31      100.02     65.44 o
   8  12  30       93.31       48.38     96.76 o
  22  10  21       93.50       90.63     92.36 o
  14  10  15       93.53       77.01     27.20 o
   8  16  19       93.76       90.10     42.93 o
  -9   3  22       93.89       46.80     27.19 o
  20  10  14       93.90      107.18     41.76 o
  17  13  13       94.06      102.13     34.46 o
  -5   1  40       94.12       80.19     61.13 o
  -3   7  24       94.24       41.35     25.07 o
 -27   7  25       94.36      197.26     52.84 o
 -25   5  26       94.45       44.52     89.04 o
  14  16  15       94.61       89.81     42.00 o
   1   3  16       94.85       52.92     45.86 o
  26   0  16       94.96      175.20     73.27 o
 -12  10  15       94.98      102.41     30.08 o
  -9  15  27       95.04      141.88     46.70 o
  19   5   6       95.08      231.17     37.89 o
 -23  17  14       95.09       70.85     70.70 o
  -4  20   3       95.12       48.49     55.05 o
 -15   3  38       95.12      203.61     48.62 o
  -2  16  12       95.48       83.75     29.97 o
  15  17  17       95.49      126.80     46.18 o
  -1  15  10       95.67      102.60     27.04 o
 -22  10  23       95.74       73.76     45.40 o
  21  13  14       95.91      167.17     50.49 o
   7  21  13       95.92       18.63     37.27 o
  -8   6  22       95.99      170.49     25.39 o
 -33   3   5       96.08       85.07     84.39 o
 -12  18   4       96.21       79.28     50.93 o
 -20  10  24       96.21      122.98     39.20 o
  12  18  16       96.50       87.21     49.43 o
  18  20   6       96.55       55.93     86.08 o
 -13  11   9       96.55      163.01     28.11 o
  22   4  27       96.80       33.21     66.42 o
  -9  15  22       96.82      126.33     36.75 o
   0   2  23       96.97      135.88     25.34 o
  31   5  12       97.02      166.52     87.21 o
  12  18  17       97.09      179.54     48.37 o
 -21   9  32       97.16      152.58     56.49 o
 -13   5  29       97.20      157.07     32.81 o
 -20   6   7       97.23      189.16     28.18 o
  -8  18  25       97.25      139.92     57.82 o
 -11  21  18       97.32        9.33     31.44 o
 -18  10   1       97.34      151.76     28.71 o
 -29   3  18       97.48      102.00     64.22 o
 -25   7   5       97.52      140.25     32.34 o
   9  21   5       97.54       65.46     58.69 o
  -7   1  32       97.54      142.01     34.46 o
 -22   2  32       97.66       90.76     57.86 o
 -20  20   6       97.68      257.57     64.97 o
   7  17   7       97.89      152.66     35.77 o
  -9  15  19       97.95       78.52     34.89 o
 -28  12   4       97.99       98.11     61.25 o
   0  22   2       98.20       52.29     83.02 o
  25   5  26       98.29      106.87     81.22 o
   0  20  19       98.40      116.27     54.54 o
  14  14   9       98.43      136.66     34.29 o
 -18  20   4       98.51       98.50     74.88 o
  21  11  11       98.56      137.19     43.10 o
 -17  15   5       98.57       57.32     43.40 o
  15  15  17       98.64      148.36     40.08 o
   6  20  14       98.66      109.24     53.09 o
  13  21  11       98.80       13.04     33.65 o
  30   4  14       98.86       49.07     98.14 o
 -21  15  24       98.90      137.24     60.32 o
 -19   5  33       99.19      182.09     54.36 o
  15  19  12       99.26      150.81     50.26 o
 -31   9   9       99.35       70.15    101.81 o
 -19  15  25       99.41      152.55     80.93 o
  15  17  15       99.42       69.81     47.35 o
 -25   1   5       99.49      146.32     35.21 o
   2  12  29       99.57      209.89     34.14 o
  30   8   8       99.66      104.80     76.39 o
 -20  14  24       99.66       61.18     57.68 o
 -32   6   3       99.66       34.79     69.59 o
 -20  16  18       99.70      165.10     54.62 o
 -12   2  29       99.73       10.52     21.04 o
 -29   3   8       99.77       48.20     69.80 o
   7   7  28       99.78      176.84     34.33 o
   5  15   3       99.86       66.91     30.69 o
   5  19   6       99.89      128.60     41.55 o
  15   3  26       99.89       99.98     38.69 o
  -4   6  29       99.92       83.00     29.55 o
   7   1  34      100.02      133.61     42.20 o
  -5   3   8      100.04      134.35     39.63 o
  17  11   7      100.18      170.33     35.40 o
  11  15  14      100.19      132.00     33.69 o
   2  16  11      100.25      117.84     30.12 o
  -7  13  11      100.31      132.20     22.90 o
  11  21   3      100.31       84.32     68.90 o
  13  21   6      100.51      125.44     75.48 o
 -18  14  22      100.58      145.14     41.95 o
 -18  20   6      100.65      151.55     65.40 o
 -29   1  18      100.65       97.39     51.27 o
  34   2   4      100.84      138.02     78.70 o
 -12  14  32      100.99       59.11     69.98 o
 -12   2  37      101.01       89.94     48.13 o
 -16   6  31      101.11       85.40     41.44 o
 -33   5  10      101.20      111.72     71.15 o
   7   1  28      101.26       59.28     34.12 o
  19  13  25      101.50      127.64     63.20 o
   5  17  18      101.52      110.28     38.67 o
  -7   9  28      101.61      118.00     32.98 o
   5  19   0      101.65      122.46     37.49 o
 -26  10  16      101.70       56.01     72.15 o
   0   2  35      101.71      107.79     45.26 o
  -5  19  19      101.77      101.24     45.66 o
  28   2  13      101.78       80.13     53.18 o
  14  12   9      101.91      146.45     29.79 o
   1  23   7      102.02       17.23     36.27 o
 -30   2  25      102.06      102.49     60.55 o
  12  12  29      102.20      217.55     63.45 o
  21   1   0      102.20        6.21     22.70 o
  -5   1  20      102.28       22.92     45.85 o
 -20  18  16      102.36        9.26     26.56 o
  -5   7  38      102.49       84.22     51.75 o
 -22   2  15      102.60       73.78     29.17 o
 -19  13   1      102.64       48.48     40.78 o
  24  10  21      102.70      166.87     65.66 o
 -11   1  40      102.75       79.83     62.63 o
  13  13  11      102.89      142.83     32.78 o
 -25  17   2      103.04      159.79     65.59 o
  -6  12  35      103.15       80.43     61.97 o
  -9  19  19      103.26       38.83     77.66 o
   8  18   7      103.34      164.37     39.27 o
  13  15  11      103.38      133.52     36.64 o
  -6  20  12      103.59       85.61     56.56 o
  -5  17  26      103.74      101.05     55.90 o
   2  10  28      103.79      100.87     32.73 o
  -9   9   1      103.84      646.41     31.46 o
  -8  22  13      103.91      226.37     56.72 o
 -19   7  33      103.94       91.53     60.52 o
  -7  17   2      104.08      113.50     29.60 o
  -9   5  36      104.14      155.32     43.29 o
  31   1   0      104.15      213.19     64.46 o
 -25   5  28      104.20      129.19     54.09 o
 -15   1  11      104.26      218.56     32.76 o
 -15   1  37      104.29      114.58     47.77 o
   0  22   4      104.47       69.61     67.44 o
 -15  11  32      104.49      158.97     51.10 o
 -15   1  26      104.51       92.07     29.54 o
 -23   1   4      104.54       63.12     28.79 o
 -11   9  21      104.58      105.10     29.58 o
 -31   3   4      104.58       59.70     92.44 o
 -29   5  16      104.66       72.55     68.36 o
 -20  14  10      104.67      103.64     46.01 o
   7   5  30      104.85       95.82     37.20 o
 -22  18   4      104.85       71.45     85.37 o
 -34   2  11      104.93       11.74     36.79 o
  17   1   4      105.08      145.15     43.26 o
 -13  21   7      105.12       73.49     70.51 o
  -6   2  40      105.22      148.32     53.32 o
 -13   3  20      105.40      121.31     27.15 o
  12   4  35      105.41       22.41     44.81 o
  -5   1  26      105.42       70.35     25.86 o
 -10   4  23      105.46      159.22     24.44 o
  -3  15  15      105.70       90.65     27.68 o
  -4   8  35      105.82       84.25     45.62 o
   9  11  34      105.84      172.61     59.45 o
   4  12  35      105.87      106.59     63.76 o
   5  21  12      105.89       95.63     54.06 o
  -2   2  29      106.01      161.33     27.84 o
  -4  10  38      106.28      128.14     61.50 o
   1  11  34      106.30      133.97     48.09 o
  22   4  29      106.47      103.26     70.51 o
 -18   6   7      106.47      147.78     32.10 o
 -16  14   5      106.54      104.39     33.64 o
 -16  14  25      106.56       61.78     65.42 o
   0   2  15      106.61       87.10     65.72 o
 -30   0  12      106.64      136.31     69.95 o
 -34   6   1      106.79      157.39     77.14 o
   4  22  14      106.81      220.01     52.64 o
   6   4  39      106.81      191.42     66.95 o
 -19   5  30      106.81       69.21     47.59 o
 -21   3  28      106.83      137.56     54.08 o
 -28   0  10      106.83      148.09     50.66 o
   7   3  24      106.94      127.06     26.83 o
  28   2  19      107.00      140.93     74.25 o
  23  11  18      107.10       47.13     94.25 o
 -20  14  15      107.23       92.64     53.79 o
  13  21   9      107.24      168.38     61.43 o
  30   6  14      107.27      226.40     65.40 o
  22  10  20      107.31      223.89     51.99 o
 -33   1   5      107.34      173.58     63.02 o
  -7  17  27      107.53       91.79     57.30 o
   1  21   7      107.59      176.28     45.76 o
   2  10  17      107.64      109.64     22.18 o
   3   3  17      107.71      244.32     25.15 o
 -15   5  11      107.71      178.73     30.53 o
  23   1   9      107.73      159.71     31.08 o
  -1   5  33      107.85      142.35     32.93 o
  -8   4  22      108.06      163.77     25.58 o
 -22  16   4      108.09      129.56     51.04 o
   9   3  34      108.14      110.59     56.41 o
  23  13   3      108.25      142.06     48.44 o
 -24  14   6      108.34      140.87     54.20 o
 -22   4   3      108.41      145.48     28.44 o
 -26  14  13      108.47      110.17     67.02 o
 -13   3   9      108.53      345.48     42.18 o
  -9  21  15      108.54       14.43     32.65 o
   8   4  39      108.60       91.15     74.32 o
  -3  11  36      108.73       56.97     78.32 o
 -17   1   4      108.86      145.35     35.67 o
  12  20   8      109.03      121.29     50.70 o
  25  11  15      109.06       81.89     81.46 o
  16  12  13      109.11      156.33     31.74 o
 -18   2  13      109.13      150.68     27.09 o
  23   3  10      109.18       79.76     39.32 o
  33   7   1      109.32       23.23     50.93 o
  17   1  22      109.33      111.93     30.46 o
   4  18  23      109.36       41.07     82.14 o
 -32   4   3      109.46       75.78     61.75 o
 -33   1  10      109.56      147.53     78.08 o
  11  11   5      109.61      110.00     33.25 o
  -9  15  16      109.66      127.52     28.29 o
 -10  18  18      109.69       73.37     49.88 o
 -10  10  10      109.78      185.00     25.23 o
  14   2  13      109.83      148.71     34.04 o
   2  18  14      109.93      148.77     44.16 o
  19   1  14      109.98       76.70     30.35 o
 -10  14  33      110.08       59.69     74.03 o
 -15  15  29      110.31       40.71     81.42 o
  -9  13  25      110.33       71.29     40.90 o
 -26   2  11      110.41      103.15     34.19 o
  -5  11  26      110.42       89.78     31.80 o
  14   4  33      110.43      115.93     62.52 o
 -27   5  28      110.51      213.02     52.00 o
  23   5   6      110.59      121.59     33.76 o
 -16  16   8      110.65      118.98     36.38 o
  -2  14  30      110.75       59.96     55.76 o
  24   0  18      110.82       28.77     57.55 o
   3  23  11      110.85      146.60     63.23 o
  16   4  19      111.16      104.00     29.18 o
 -12   8  38      111.19      126.70     65.45 o
 -27   5  19      111.20      127.37     52.22 o
  -2  18  16      111.24      155.23     38.18 o
 -30   2   9      111.24      179.92     52.42 o
  -9   1   6      111.38      173.04     32.23 o
 -23  15  15      111.53      230.77     60.82 o
  30   8  11      111.65      161.15     69.47 o
   2   2  31      111.90      199.56     32.97 o
  -2  20   2      111.90       41.87     58.60 o
  24   2  27      111.93       73.11    116.49 o
   7  21  19      112.15      129.62     58.05 o
  18   8  16      112.34      170.79     34.05 o
   6  14  15      112.47      130.55     26.69 o
  -6  18  20      112.50       55.15     46.37 o
  -8  12  16      112.55      174.68     23.19 o
 -11   1  26      112.55       93.35     24.13 o
 -31   1  10      112.55       55.56    111.12 o
 -12  20   4      112.69      166.20     58.17 o
  25   1  22      112.73      205.16     65.77 o
 -27   1  28      112.77      122.49     59.38 o
   6  22  16      112.89      108.64     57.10 o
  -2   4  24      112.98      166.13     27.39 o
   8   4   4      113.18      184.50     50.21 o
 -12  20   3      113.36      136.18     60.32 o
  29  11   0      113.37      220.36     80.04 o
   2  22  17      113.56       53.93     79.90 o
  27   3   8      113.60       50.11     52.46 o
 -10  12  33      113.64      138.29     64.28 o
  -9  21   1      113.71       87.20     67.24 o
 -18  20   8      113.71      136.83     67.36 o
 -35   3   6      113.73      164.59     61.60 o
   7  19  21      113.83       48.52     97.05 o
 -14  16  20      113.95      114.74     48.22 o
   2  18  22      114.07      111.97     51.99 o
 -25  11  14      114.32      124.37     50.51 o
  -6  22  10      114.50       18.40     36.80 o
  18  12  25      114.61       92.17     62.97 o
 -15   1  30      114.72        4.53     16.34 o
  -2   6  27      114.91      132.09     24.26 o
 -29   1  16      114.91      156.07     45.26 o
  -6  18  24      114.97       98.72     77.34 o
  -7   1  42      115.00      100.81     59.45 o
  17   7  22      115.02       94.30     38.10 o
   0   6  39      115.09       55.24     83.11 o
  23   5  28      115.26      164.19     70.26 o
   9   7  34      115.31       37.44     74.89 o
 -18  12  22      115.37      250.28     35.17 o
  -9  19  25      115.41       23.04     46.08 o
 -14   2  29      115.46       32.09     44.55 o
  -6   4   3      115.54      186.65     41.02 o
 -18   8   7      115.58      103.12     32.59 o
  13   5  12      115.62       80.79     38.43 o
 -23   1   2      115.68      138.67     28.74 o
   0  20  10      115.72      114.75     46.10 o
   4  20  12      115.74       78.66     56.02 o
  17  19   3      115.85       70.79     56.04 o
 -14  18  23      115.91       17.49     35.55 o
   9   5  10      116.00      198.96     55.41 o
 -16  20   5      116.02      110.03     69.97 o
  -1  19   9      116.07      139.22     38.87 o
  -1  23  10      116.07      151.78     54.42 o
 -27   9  16      116.11      187.75     50.73 o
 -30   2  12      116.34      150.91     48.52 o
   0  20  16      116.42       13.08     29.78 o
  26  16   4      116.43      170.42     59.53 o
  11   7  26      116.59       76.77     36.89 o
 -31   9   3      116.61       50.06    100.13 o
 -22   2  29      116.70      186.03     45.65 o
 -24   8  29      116.79      133.57     65.71 o
 -20   4  24      116.81      157.12     37.29 o
   1  15  28      117.00       90.71     47.31 o
 -21   5  30      117.10       82.07     57.01 o
  13   9  17      117.25      169.08     26.42 o
  15  13  24      117.25      147.30     55.18 o
  -9  17  22      117.40      117.49     41.70 o
 -12  18  24      117.42      111.34     67.51 o
 -27  13   4      117.43       84.49     77.02 o
 -14   6  29      117.47      116.80     35.34 o
  -1  17  30      117.52      142.09     74.27 o
  11   1  30      117.58       91.42     50.30 o
 -19  11  10      117.86      200.63     35.23 o
  -4   4   3      117.87      145.94     34.65 o
  -7  17  25      118.09       70.20     60.02 o
  22   2   5      118.10      202.12     29.48 o
 -20   4  23      118.29      111.05     35.68 o
  29   1  10      118.31      125.09     49.59 o
  -4  22  18      118.34      169.21     76.28 o
   3  21   7      118.43      111.27     48.76 o
   4  20   6      118.43      107.97     44.60 o
  -9   1  28      118.44       79.40     28.55 o
  15  21   3      118.46       93.13     76.61 o
   4  22   0      118.51       93.97     55.79 o
   2  22  10      118.53      138.96     51.57 o
 -22  14  15      118.68      164.12     52.10 o
   1  13   5      118.75      164.49     29.50 o
 -33   3  16      118.76       47.03     94.07 o
  11  19   5      119.01      124.95     45.26 o
  11   1  37      119.04      171.79     70.07 o
 -26   4   1      119.14      152.70     33.29 o
  25   5  16      119.27       54.00     48.79 o
 -15  15   9      119.43      192.34     35.74 o
 -12  20  12      119.45      125.38     54.64 o
   5  13  29      119.50      149.19     47.11 o
  34   4   4      119.52      271.67     84.49 o
 -22  18   8      119.65      111.10     62.86 o
 -17   1  18      119.89      104.96     26.16 o
 -14  20   2      119.97      129.11     53.49 o
 -17  11  22      120.03      150.40     34.83 o
 -24   6  11      120.16      121.03     39.60 o
 -31   3   8      120.22      176.85     56.83 o
 -22  16  12      120.30       35.21     70.42 o
  20   4  31      120.34      150.06     71.72 o
 -10  22  13      120.41      122.00     51.50 o
  24  16   1      120.43       86.04     70.52 o
  31   1   8      121.04      116.55     56.56 o
 -19   5  32      121.11      146.24     50.83 o
 -19   1  27      121.25      192.54     39.97 o
 -28  14   1      121.34       31.72     63.43 o
  12   8  35      121.49      176.95     68.62 o
 -22  16   3      121.49       90.18     51.20 o
   6  16   0      121.53      158.32     30.00 o
   9   7  25      121.66      182.23     30.48 o
 -29   3  26      121.66      116.53     67.47 o
   8  16  18      122.00      199.26     37.28 o
  10   4  11      122.06      180.22     47.15 o
 -24   6  31      122.10      125.53     57.50 o
  -8  16  31      122.26      172.02     57.05 o
 -13   3  12      122.32      153.13     27.32 o
 -15  19  20      122.46      153.72     56.35 o
 -16  20   4      122.61      193.02     61.62 o
   8   2  39      122.73      119.28     67.52 o
   3  13  20      122.84      136.66     27.40 o
 -12  18  15      123.11      123.28     46.16 o
   9   9  28      123.53       74.20     40.34 o
  -4   8  15      123.59      233.81     25.02 o
   1   7  25      123.74      196.09     27.46 o
 -23  15  14      123.78      172.21     53.70 o
  27   7  14      123.89      127.26     62.14 o
  25   3  22      123.92       74.38    126.77 o
  11  13  20      123.96      200.60     38.31 o
  15   5  15      123.96      113.00     38.13 o
  19   9   2      123.96      148.76     29.37 o
 -15  15   2      123.96      120.88     36.11 o
   2  22   2      124.13      100.23     69.74 o
  12   2  37      124.23      227.72     68.55 o
  17   3  16      124.40      112.17     33.45 o
 -11  11  36      124.40       66.50     63.46 o
 -24   2  19      124.43      121.62     30.32 o
 -17  19   2      124.49      161.69     49.74 o
 -24  12  17      124.71      106.56     55.35 o
   3   9  38      124.72       98.48     61.69 o
 -22  14  20      125.02      182.63     51.47 o
  -3   3  24      125.12      142.01     27.74 o
   4  18   0      125.16      213.82     32.89 o
  25   1   1      125.18      234.00     33.21 o
  24   2  21      125.20      153.76     51.67 o
  18   0  22      125.26      246.30     53.80 o
  29   7   2      125.27      133.80     51.55 o
   0  10  36      125.30      201.78     64.24 o
 -22  16  20      125.36        2.30     19.01 o
 -34   0   2      125.38      115.31    108.98 o
 -33   5   8      125.40       97.52     70.26 o
 -18   2  31      125.45      100.99     43.99 o
 -24   4   5      125.48      128.53     31.61 o
  25  17   1      125.50      129.39     74.19 o
  25   9  15      125.57       50.99    101.98 o
   6   4  18      125.61      173.27     33.72 o
 -28  10   9      125.84      203.14     49.66 o
 -20  16   4      125.88      144.98     42.80 o
   1   7  34      126.02       41.67     83.33 o
 -27  11  13      126.10       50.89     81.60 o
 -23  17   3      126.12      119.23     56.79 o
  -5   5  32      126.15      138.44     33.15 o
 -25  15   2      126.16      118.81     56.70 o
  -4  20  18      126.25       74.81     58.50 o
  22  16  14      126.39       62.69     71.87 o
  15   7  18      126.41      143.93     30.39 o
 -19  19   9      126.44      183.60     61.82 o
 -18   8  10      126.49      169.01     27.41 o
 -12  18  26      126.51       68.62     89.83 o
 -21   7   6      126.60      115.91     28.80 o
  -8  20  20      126.65       96.25     64.85 o
  -3   9  12      126.67      149.57     27.40 o
  10   6  37      126.87      179.00     63.74 o
 -22  12  12      126.92       82.15     45.45 o
  10   0  28      126.93      186.16     57.60 o
  26   6   4      126.99      181.47     43.55 o
   0   6  31      127.05      117.90     33.02 o
  -6   2   7      127.14      276.84     38.10 o
  17  11   4      127.18      163.07     30.10 o
 -16  18   5      127.24      112.17     51.70 o
  -7  21  15      127.29      135.95     60.01 o
  15   3  22      127.63      167.37     29.04 o
 -20  14  18      127.82       22.46     44.91 o
 -25   3  30      127.90      201.63     56.14 o
   5  21  18      128.04      228.45     62.38 o
 -25   9  28      128.08      186.63     67.27 o
 -30   0   6      128.37      138.01    102.59 o
 -22  12   3      128.61      154.38     37.67 o
  -2  24   7      128.75       90.99     59.83 o
  21   7  26      128.77      128.14     60.30 o
 -26   4  28      128.85      184.73     49.00 o
  13   3  14      128.87      148.70     32.29 o
  21   1   8      128.98      120.31     30.35 o
  18   2  16      129.13      232.71     30.85 o
 -14   8   3      129.15      347.21     33.47 o
  20   4  19      129.18      105.33     40.16 o
 -16  12   8      129.23      142.06     29.10 o
 -10   4  27      129.25      158.82     24.83 o
   9  15  27      129.31      133.84     67.58 o
  22  18   2      129.41      222.47     62.00 o
 -12  12  32      129.41      194.65     48.17 o
  12  20   4      129.45      166.41     48.06 o
 -29  13   6      129.53      125.45     99.98 o
  15  15  18      129.58      101.28     42.13 o
   5   1  34      129.64      131.60     39.69 o
   3   1  12      129.73       66.93     30.60 o
 -24  10   5      129.75      109.77     40.65 o
 -31   7   8      129.78       40.59     81.19 o
  10   2  34      129.81      248.61     59.47 o
   2  20   0      129.84      203.39     42.57 o
  -8  14   2      129.90      186.53     24.37 o
 -27   7   4      130.31       80.81     43.66 o
   6   2  35      130.50      126.96     43.78 o
 -13  21   5      130.52       79.36     79.32 o
  22   2   9      130.57       96.76     33.69 o
 -14  18  22      130.74      121.04     61.47 o
 -29   3  20      130.76      101.79     60.38 o
   0  20  22      130.77      168.68     62.53 o
  24   2   3      130.79      131.35     30.75 o
   3  23   1      130.80       83.64     60.69 o
   6  22   4      130.97      118.77     54.20 o
  -4   4  41      130.99      107.98     52.44 o
   6  24   3      131.13      179.57     63.44 o
  14  20  10      131.40       75.39     82.00 o
  28   4   1      131.40      146.96     38.03 o
 -17  21   2      131.41       93.75     73.97 o
  27   5  13      132.01      117.72     52.33 o
   4   6  21      132.11      183.49     30.63 o
  13   7  32      132.21      105.14     63.31 o
  -9   3  34      132.33      138.40     43.97 o
   3  21   9      132.49       80.51     56.02 o
  32   2  11      132.50       60.92     81.26 o
   9   5  34      132.56      140.09     50.44 o
  30   8   3      132.59      192.32     63.52 o
   5   5   3      132.85      316.29     88.63 o
  30   6  17      133.17      137.64     69.91 o
  -8  20  18      133.18      220.99     46.89 o
  35   1   1      133.20      168.77     97.15 o
 -14  18  12      133.28       99.98     52.35 o
   0  22   0      133.31      194.43     89.32 o
  -9   9  19      133.32      150.92     22.95 o
   4  16   8      133.61      130.92     30.60 o
  17   5  28      133.64      184.03     51.34 o
  23  11  12      133.95      169.73     47.94 o
  -5  23   6      134.13      109.19     67.22 o
 -20   6  27      134.18      114.36     44.12 o
  12  20  10      134.23      174.66     61.51 o
  -2   8  39      134.49       87.39     55.80 o
   8  22   8      134.54      108.09     58.71 o
 -27   9  19      134.59       91.40     64.36 o
  28   4  17      134.67      100.72     61.55 o
  26   4  13      135.35       77.61     50.44 o
 -21  19   6      135.41       96.73     69.56 o
 -11  13   1      135.61      178.10     29.87 o
  -9   9  28      135.68      122.31     31.80 o
  -3   3  18      135.77      150.83     27.73 o
 -14   6  17      135.82      101.28     28.15 o
 -12  18  20      135.89       71.27     52.07 o
 -13   7  29      136.39      201.24     35.02 o
 -18   4  25      136.57      121.42     30.90 o
 -12  10  27      136.69      180.10     35.68 o
  -1   1   2      136.74      103.87     17.34 o
  20   0   8      136.94      232.81     51.99 o
 -14   8  29      137.12       93.00     38.56 o
 -10   6  19      137.25      245.50     27.23 o
  14  16   3      137.36      162.25     36.93 o
 -10  20  20      137.40      122.77     64.79 o
   9  23   7      137.72      144.58     56.01 o
  -8  18   5      137.79      240.37     38.39 o
  -8  14  28      137.83       56.37     56.89 o
 -30   0  18      138.07      204.21     76.64 o
 -20   2   9      138.56      182.04     33.34 o
  20   4  29      138.67      127.90     67.28 o
 -25   3  12      138.68      176.07     34.08 o
 -20  10  27      138.77      136.98     52.49 o
  26  10  10      138.78      157.16     65.74 o
   4  20  10      138.81      133.85     44.04 o
  25   1  27      138.86      147.73     89.99 o
  10   2  17      139.11      106.28     31.61 o
  21  15  14      139.16      168.48     65.73 o
  18  18  13      139.34      102.59     58.43 o
  18   2  22      139.44      180.04     35.05 o
 -26  10  19      139.54       85.73     54.82 o
 -14  20  18      139.59      140.32     57.92 o
  16  16   7      139.63      116.07     42.89 o
 -32   2   5      139.98      245.08     64.89 o
  23   1  26      140.01      173.07     60.97 o
   8  22   0      140.11       76.50     70.94 o
   2  16  30      140.18      131.24     77.31 o
 -15  17  21      140.25       66.76     62.93 o
 -27  13   7      140.32       67.81     66.85 o
   8   2  31      140.63       61.71     45.42 o
   6   2  24      140.65      256.69     27.02 o
  26   8   1      140.83      127.01     53.23 o
 -30   4  19      140.83      215.08     55.95 o
   6  20  22      140.90      150.59     81.90 o
  16   4  27      141.00      114.59     43.33 o
 -13   5   6      141.01      169.11     40.02 o
   6  22  12      141.32      167.45     60.20 o
  -4  10   3      141.37      222.84     36.80 o
   7   1  38      141.47      165.82     81.30 o
 -26   2  25      141.51       61.96     64.55 o
  -9  13  33      141.55      150.20     53.09 o
 -18   4  19      141.55      169.04     30.23 o
 -23   3  32      141.63      222.92     55.76 o
   2   2  21      141.65      151.43     24.83 o
 -23   5   6      141.71      178.73     27.36 o
  13  17   3      141.84       77.02     42.79 o
   2  22   8      142.08      201.47     54.75 o
  29   1  20      142.13       15.52     34.52 o
  10  18  12      142.32       87.56     47.51 o
 -10  14  16      142.35      174.57     27.46 o
   7  23   1      142.36       83.86     69.50 o
 -24   2  11      142.39       98.64     33.13 o
  17  21   4      142.45      190.63     58.05 o
  17  13  21      142.58      106.97     52.80 o
  16  16  24      142.70      214.19     59.99 o
  -9  17  27      142.91      150.86     55.22 o
  -1   3  38      142.99      149.76     49.00 o
   9   1  12      143.01      154.94     61.23 o
 -12  22   8      143.05       58.84     80.85 o
  -7   3  14      143.06      190.49     63.12 o
 -31   9  12      143.12      142.67     58.67 o
  -3  17  18      143.30      219.51     36.54 o
   7   5  16      143.40      163.68     34.39 o
  -2   4  33      143.47      156.80     34.13 o
 -22   0  26      143.49      219.07     61.20 o
  14  16   0      143.65      136.80     35.96 o
 -10  16   1      143.74      165.55     30.87 o
 -25   5  31      143.76      115.75     57.35 o
 -16  10  28      143.85      111.95     41.73 o
 -12  20   6      143.97       34.99     69.98 o
 -26   2   1      144.08       99.14     38.15 o
  -1   9   4      144.21      183.28     58.39 o
  17   1  26      144.25       53.95     42.46 o
   9   1  39      144.36      221.35     66.74 o
  -1   9  33      144.41      133.04     40.88 o
  21   9  23      144.51      146.12     94.07 o
 -11   1  30      144.59      134.43     34.79 o
 -31   5  12      144.62      198.06     54.94 o
   8   2  36      144.75      206.83     52.58 o
 -24   6  17      144.76      222.73     38.81 o
 -28   6   4      144.80      102.53     51.75 o
   6  22  15      145.04      120.11     64.30 o
   7  11  21      145.16      170.90     25.27 o
   2  14   2      145.25      164.92     29.57 o
  -4  16  18      145.30      164.34     32.02 o
   3  17  20      145.32      111.21     41.86 o
   5   7  12      145.32      127.30     47.27 o
 -12  10   9      145.33      145.02     29.80 o
 -10   2  31      145.46       64.58     35.59 o
   4   6  37      145.86      130.57     50.74 o
  20  12  22      145.98      160.47     57.94 o
 -10   2  25      146.04      112.59     23.40 o
 -22   6  32      146.25      221.59     57.84 o
 -28  10   7      146.25      167.25     52.70 o
  20   6  14      146.28      174.59     37.29 o
  -7  23   5      146.40      244.02     70.88 o
   2   4  40      146.49       96.25     59.11 o
  27  11  14      146.51      243.07     73.68 o
   4  16  20      146.75      116.62     40.95 o
 -22   4  11      146.87      143.72     29.26 o
  -4  20  22      146.90       42.69     85.39 o
  29   1   8      146.95      131.25     52.28 o
  -1   9  16      147.03      254.90     28.51 o
  -9  19  23      147.21      129.57     55.05 o
 -17   3  36      147.25      103.08     53.00 o
  -9  19   7      147.46      126.82     44.58 o
  -8  16  16      147.56      193.83     32.28 o
   5  19  18      147.66      110.57     53.97 o
   8   2  19      147.69       82.14     28.94 o
  -1   3  34      147.88      133.23     31.78 o
 -17  13  28      147.92      102.70     57.93 o
   9   1  16      148.07      104.62     38.82 o
   0   2  27      148.23      173.37     23.71 o
 -26   4  23      148.23      208.55     44.33 o
  -7   7   5      148.25      294.17     55.73 o
 -25   3  28      148.28      129.66     53.97 o
  21   5  26      148.42      177.31     64.72 o
 -14   4  31      148.48      111.68     35.89 o
  10   4   7      148.89      225.30     49.97 o
  -6   6  41      148.92      177.94     54.02 o
 -14  12   6      149.14      240.41     29.93 o
  -1  23   7      149.18       72.23     63.22 o
 -17   7  22      149.42      143.63     30.23 o
 -26   8  16      149.67      198.13     45.34 o
  20  18   2      149.70       75.99     59.85 o
  18  18  12      149.80      170.56     52.57 o
  -8  22  14      149.97      177.79     55.77 o
   8  20   6      150.14      122.02     47.18 o
  21   1  18      150.19      105.95     34.64 o
 -13   3  32      150.20      148.51     38.40 o
  10  20   6      150.32       91.18     57.99 o
   0  16  24      150.43      170.54     48.19 o
  15   9   9      150.45      177.42     33.82 o
  18  20   5      150.50      134.15     58.91 o
 -26   6  25      150.82      138.04     54.25 o
   2  20   5      150.95      162.14     38.76 o
  -3  17  30      150.95      166.80     62.65 o
 -11   3  26      150.98      132.54     26.80 o
 -17   9  16      151.06      113.04     26.85 o
   3  15  32      151.07      150.75     55.24 o
  -5  19   9      151.12      106.68     44.30 o
 -19   3  33      151.36      120.13     47.97 o
   6  14  26      151.63       75.64     60.88 o
  13  13  23      151.75      180.48     45.47 o
   5   7  38      151.76       65.11     74.00 o
   6  20  18      151.90      169.73     51.64 o
  -3  17  29      151.91      111.36     60.61 o
 -20  12   1      152.15      228.07     34.92 o
   2  10   2      152.16      110.47     50.08 o
  24   8  13      152.16      134.14     46.84 o
 -22   4  23      152.17      151.53     38.29 o
  16  18  14      152.22       77.60     61.58 o
   6  20  21      152.23      124.24     64.97 o
 -26   2  31      152.29      158.53     59.28 o
  -7  23   1      152.38       58.06     77.29 o
  16  16  12      152.53      130.59     45.34 o
  22   8  21      152.57      104.61     57.94 o
 -10  18   7      152.66      207.52     39.25 o
 -10  18   2      152.67      145.84     43.11 o
  19   3   8      152.71      117.75     46.93 o
 -15  21   7      153.18       88.20     69.63 o
   5   9  38      153.19      154.71     62.08 o
 -15  13  32      153.23      309.68     57.02 o
  18  16   4      153.34      115.49     51.18 o
   8   2  33      153.36       94.02     42.18 o
  11   1  32      153.40      122.58     52.93 o
  24   4  21      153.43      125.36     58.12 o
   2  22  18      153.53       91.38     66.43 o
  -1  21  11      153.61      114.01     53.83 o
  11  17   5      153.72      219.17     36.65 o
 -12  14  21      153.90      161.30     34.87 o
 -20   2   5      153.95      172.38     31.66 o
  23   9   3      153.97      115.98     41.94 o
 -18  10  19      154.01      202.58     32.09 o
 -23   5  26      154.48      171.71     44.11 o
   2  20  24      154.55      291.82     78.61 o
 -27  13  10      154.94      206.52     63.63 o
  11  13  14      154.96      108.13     32.27 o
  -8   2  37      155.00      160.55     46.93 o
  -9   3  36      155.00      163.50     44.48 o
   0  18  19      155.02      174.55     41.58 o
 -31   1   8      155.03      151.42     75.16 o
 -20   6  23      155.54      222.69     33.26 o
 -24   2   3      155.64      125.33     29.22 o
   4  14  34      155.65      160.59     75.36 o
 -11   3  36      155.73       80.70     49.26 o
  -7  17  19      155.80      131.11     36.39 o
  24   6  15      155.82       68.66     64.32 o
   6  20   2      155.86      162.83     47.00 o
  31  11   0      155.88      131.70     77.04 o
 -25   1  14      156.02      166.85     33.29 o
   3   5  40      156.04       80.30     67.71 o
  19  19   8      156.05      175.55     58.65 o
  -9   1  26      156.21       97.37     23.81 o
 -28  14   8      156.26      180.38     62.05 o
  12   2   1      156.38      179.18     39.63 o
  11   9  14      156.53      209.46     30.87 o
 -34   2   3      156.84       46.24     92.48 o
 -11  23   5      156.91       39.01     78.02 o
   9  19  23      157.24      192.68     69.85 o
  10  10   5      157.50      193.40     28.60 o
   3   1  34      157.51      130.71     41.76 o
 -21  17  13      157.75      113.62     58.06 o
   6  14  24      157.84      181.22     41.29 o
 -22  14  18      157.88      174.66     46.43 o
  -6  16  23      157.96      162.19     39.05 o
 -11   7  18      158.04      248.99     26.77 o
  17  15  21      158.07      155.89     60.59 o
  29   7   0      158.10      199.52     56.88 o
  -8  22   4      158.12       55.86     85.07 o
   2  14  34      158.18      140.76     63.04 o
  10   2   1      158.38      239.61     37.67 o
 -16  20   2      158.43      168.02     59.98 o
 -29   3  12      158.45      157.86     38.77 o
   4   2  29      158.50      188.52     32.70 o
  27  15   2      158.56      170.28     62.81 o
   8  18   0      158.81      139.70     38.46 o
  15   1   2      158.88      206.39     45.74 o
 -14  18  10      158.88      178.59     54.41 o
   0   2  41      158.96      227.53     58.62 o
  26   2   4      158.98      146.25     33.78 o
 -27   9   7      159.16      193.03     40.57 o
  14   8  33      159.23       29.93     59.86 o
 -27   5  10      159.23      252.28     43.95 o
 -25  17   8      159.24      188.77     58.81 o
   7  23   4      159.26      109.70     68.47 o
  29   5   6      159.27       92.33     59.73 o
  14  14  27      159.39       73.72     76.45 o
 -24   2  26      159.44      256.90     47.56 o
  -9  17  15      159.53      212.70     38.25 o
  -6  14  28      159.59      156.72     47.38 o
  25   3   4      159.83      197.60     32.88 o
 -32   4  14      159.86      144.24     60.09 o
  23   9   9      159.92       85.99     42.83 o
  26   2  21      160.09        8.99     31.65 o
  17   3  28      160.18       91.09     49.36 o
 -27   5  26      160.38      166.66     53.05 o
  21   1  22      160.54      174.62     46.25 o
 -26   6  16      160.57      139.65     45.62 o
 -28   2  17      160.76       84.72     50.42 o
  25   5  14      160.82      239.76     50.43 o
  21  15  20      160.83      159.00     54.13 o
 -31   3   6      160.99      228.10     57.50 o
   1  11  28      161.33       74.71     32.53 o
  25  17   3      161.44      177.97     72.81 o
  13   3  28      161.45      149.54     43.67 o
 -26   8  19      161.45      166.60     49.91 o
 -29   3  10      161.46      174.14     38.93 o
   8  22  14      161.55       84.68     68.54 o
 -17   3  25      161.65      150.94     29.54 o
 -24  16   6      161.72       97.27     65.77 o
   5  11  32      161.81      186.99     45.20 o
  -6   2  21      161.84      184.67     24.33 o
 -12   2  35      161.92      192.93     41.68 o
 -21   1  28      161.93      109.49     44.61 o
 -22   4  19      162.08      240.53     29.35 o
  26  12  13      162.17      130.04     73.49 o
 -32  10   6      162.44      147.69     67.46 o
  -9  23   3      162.47       95.21    100.09 o
 -15  17  25      162.51        2.45     19.44 o
  19   7   2      162.61      189.83     30.20 o
  -1  21  19      162.95      224.42     68.00 o
 -21   5  35      163.13      113.15     74.60 o
 -24  14  11      163.25      223.92     51.85 o
 -28   8  18      163.50      223.67     54.42 o
 -16   6  34      163.73      185.67     44.17 o
   2   2  34      163.74      210.91     46.60 o
  10  16  25      163.79      259.60     54.70 o
  11   3  32      163.92      178.54     51.26 o
  16   4  31      163.93      207.73     55.88 o
  33   3   4      164.10       91.43     93.21 o
   4  18  12      164.12      200.06     38.19 o
  21  19   0      164.16      183.59     68.04 o
  15   1  18      164.24      145.19     26.44 o
 -25   5  24      164.26      147.15     48.25 o
 -19   1  33      164.29      189.07     46.55 o
  22   6  27      164.38      150.58     81.87 o
  32   4   5      164.54      248.54     65.53 o
  14   8  35      164.56      191.35     71.00 o
 -19   3   7      164.80      181.38     28.99 o
   5   1  30      164.91      208.73     36.16 o
  27   3  20      164.96      211.83     55.13 o
 -29   1  27      164.97      314.31     74.07 o
   6  18  20      165.07      127.93     46.35 o
 -28   8  15      165.46      137.81     54.66 o
   2   4  37      165.62      144.49     52.49 o
 -16  20  12      165.68      129.34     70.39 o
   9   1  36      165.77      116.03     58.09 o
 -33   1   6      165.83      286.36     72.21 o
  17  17  16      165.94      150.63     54.86 o
  -2   4  41      165.96      184.28     55.14 o
  -1  13  16      166.13      292.54     23.73 o
  27   1  10      166.18      116.43     43.91 o
  16   2  27      166.35      139.32     39.57 o
 -26   4  13      166.44      133.06     37.22 o
  19   1  26      166.71      233.33     49.61 o
 -24   6  14      167.29      104.60     43.74 o
  10  10   2      167.41      209.93     35.97 o
   4  12  20      167.42      129.58     25.65 o
 -17  17  23      167.74      119.62     62.48 o
  -7   3  34      167.79      120.41     37.75 o
 -21   5   9      167.88      242.76     27.48 o
 -31   1  20      168.02      228.17     63.03 o
   6  14   6      168.19      201.92     31.65 o
  23   1   8      168.21      131.99     28.19 o
 -21  17   9      168.21      146.17     53.12 o
  -9   9  22      168.27      150.63     24.24 o
 -20  20   1      168.29      155.93     62.59 o
   0  16  16      168.34      122.74     30.91 o
 -11   1  12      168.52      181.19     49.97 o
 -13  17   3      168.55      146.90     38.11 o
  24   2  12      168.79      237.41     40.38 o
  -8  20  12      168.82      191.44     56.04 o
 -15  17  26      168.84      118.90     76.72 o
   8  22  10      168.89      246.12     54.00 o
  32   6   7      168.91      243.07     68.92 o
 -14   8  26      168.96      171.88     31.79 o
   6  16  27      169.17      132.27     61.27 o
 -19   3  18      169.39      151.39     30.42 o
 -12   2  39      169.56       99.42     61.42 o
   9   3   6      169.59      241.48     39.07 o
 -17  21   5      169.70      173.79     77.61 o
  16  14  27      169.72      330.34     71.23 o
   5  17   9      169.76      196.27     33.73 o
 -19  19   1      169.81      145.51     60.55 o
   4  18   2      169.82      128.06     32.55 o
  -2   4  29      169.90      225.93     26.50 o
  10   4  17      169.96      165.33     28.25 o
  10  18  18      169.97      159.86     49.89 o
  18   0  16      170.06      226.22     47.92 o
  28   0  14      170.15      275.97     86.68 o
  15  11  24      170.16      173.05     44.88 o
 -10  20   1      170.25      172.00     51.74 o
 -26  14  16      170.38      149.35     51.67 o
   7  23   9      170.55      147.17     56.21 o
   8   2  37      170.75      177.44     60.06 o
   3   3  36      170.77      259.27     47.33 o
 -28   2   5      170.80      225.27     46.25 o
  -6  22   2      170.81      182.54     62.25 o
  21   7  18      170.90      206.16     42.99 o
   9  19  13      171.00      139.24     47.22 o
 -16   0  34      171.11      263.36     65.73 o
  -2  16  30      171.28      163.87     59.85 o
 -15  15  14      171.36      216.27     38.60 o
   7  11  27      171.38      171.35     41.22 o
  13  11  32      171.43      219.18     54.79 o
 -13   9  32      171.43      245.94     41.02 o
  21   3  20      171.61      147.52     49.55 o
  -5   1  16      171.64       97.02     47.18 o
   3  17  19      171.67      211.81     36.72 o
  21   5  18      171.68      156.71     39.52 o
 -15  19   5      171.84       66.68     55.78 o
  -7  21  13      171.86      209.89     57.31 o
  24   8  21      172.03      220.71     69.43 o
 -24   8  23      172.21      121.21     50.07 o
 -11   7  36      172.57      121.38     47.53 o
 -21   3  32      172.81      125.08     51.99 o
  19  13  14      172.89      149.58     43.25 o
 -14  22   3      173.03      233.69     68.89 o
   2  16  14      173.04      126.76     32.26 o
 -11  21  17      173.08       93.49     65.57 o
 -15   9  32      173.25      199.75     44.48 o
   2  22   4      173.47      293.83     55.25 o
 -19   9  10      173.51      210.78     27.02 o
 -20   2  27      173.66      168.70     37.15 o
   9  21  11      173.71      294.07     61.21 o
  -4  16  12      173.82      190.36     27.47 o
  -1  13  21      173.98      225.41     29.75 o
  -4   6   1      174.01      731.44     39.90 o
  -6  14  14      174.12      164.86     26.62 o
   0   2   5      174.13      269.93     24.29 o
   4  22  16      174.21      173.19     58.46 o
  -3   1  41      174.33      349.47     54.23 o
 -28   2  11      174.52      160.94     37.22 o
  -1  19   3      174.65      194.56     35.25 o
   5  15  32      174.73      157.87     66.16 o
   8  16  12      174.76      207.39     32.19 o
   3   9  11      174.98      302.38     34.86 o
  24  10  18      174.98      211.09     56.61 o
 -11  19  23      174.99      175.59     59.01 o
 -28  12  15      174.99      126.57     58.47 o
  22  10   9      175.04      252.41     38.93 o
  13  13   3      175.19      232.77     34.71 o
   4  18  26      175.21      153.91     64.48 o
   6  14  33      175.58      248.94     60.21 o
   5   5  38      175.59      202.99     57.51 o
  12  12  14      175.72      188.10     32.39 o
  16   2  21      175.83      118.98     27.49 o
   7  19  16      175.90      261.18     53.60 o
  12   2  17      175.90      160.21     33.05 o
   8  20   0      175.94      177.00     47.02 o
 -33   1   4      176.00      204.59     71.45 o
 -24  16   8      176.02      170.32     57.50 o
 -28   8  10      176.09      129.64     48.51 o
  -5   7  32      176.36      177.96     32.96 o
  -5   3  38      176.39      213.46     40.33 o
  10  10  31      176.48      196.46     50.87 o
   3   1   6      176.71      247.78     24.33 o
 -18   2  17      176.75      166.17     26.60 o
  25  13  15      176.79       97.57     67.30 o
  26   8   7      176.79      237.07     47.79 o
  -4   4  38      176.99      194.84     42.24 o
  15  17  23      177.39      306.66     68.34 o
   0   2  11      177.47      177.08     38.17 o
  -7   1  37      177.52      213.38     43.88 o
  -6  20   4      177.91      176.46     44.05 o
   0  10  30      177.94      250.37     34.69 o
 -19  15  24      177.95      278.95     46.75 o
  -1  15   4      178.16      245.63     31.19 o
  20  12   2      178.32      192.85     35.33 o
   3   9  32      178.66      217.53     41.13 o
  29   3   0      178.72      259.38     52.01 o
  -1   9  36      178.73      218.58     48.72 o
 -28  14   7      178.73      169.01     66.17 o
  32   4  12      178.78      290.81     67.67 o
  33   3   8      178.81      198.71     64.34 o
 -15  17   2      179.00      159.25     36.86 o
 -20  10  21      179.05      214.96     35.22 o
  22  14   9      179.06      285.66     47.87 o
 -31   9   6      179.15      123.55     74.63 o
 -13  11  29      179.26      150.14     39.05 o
  11  13   8      179.37      215.85     29.41 o
  15   3   8      179.71      364.73     47.47 o
   2   2  41      179.86      171.37     70.10 o
  -7  11  31      179.98      150.17     45.30 o
  22  16   6      180.00      203.17     52.60 o
  21   5   8      180.07      162.10     31.15 o
   7  21  18      180.20      164.41     57.91 o
  27  13   1      180.33      248.90     75.88 o
  19   9  26      180.38      199.56     53.00 o
 -11   3  27      180.39      228.93     27.69 o
 -13   5  32      180.45      171.30     36.33 o
   4   8  32      180.58      183.31     40.18 o
   8   0  36      180.61      143.73     90.68 o
 -28   4  17      180.67      239.30     46.14 o
  22   6  29      180.71      215.08     63.22 o
   6   8  21      180.74      176.05     29.43 o
  25   3  10      180.83      195.47     37.75 o
  15  19   9      180.94       93.63     54.68 o
  13   9   9      181.03      383.22     41.17 o
 -26  16   7      181.16      218.05     59.76 o
  -9   5  34      181.20      132.34     35.04 o
   6  22   2      181.56      151.30     52.92 o
  11   1  36      181.77      170.37     69.93 o
   8  20   7      181.78      193.75     47.13 o
  -9   7  22      181.80      138.69     24.04 o
  15  19  11      181.83      218.19     48.10 o
  11   7  11      181.91      267.62     34.38 o
  28   2   5      181.92      184.98     43.70 o
  19   1   4      182.17      212.14     33.65 o
  15  19  15      182.26      258.01     55.15 o
   2   6  37      182.28      221.04     48.30 o
 -14  18  14      182.39      216.14     45.58 o
  -2  14  24      182.49       85.68     45.61 o
 -20   4  31      182.71      203.08     51.29 o
  19  13   2      182.77      168.20     35.03 o
  22   2  19      182.78      121.32     43.09 o
  34   6   1      182.96      203.91     74.53 o
  13  11   0      183.06      192.78     38.29 o
 -25   5   5      183.22      180.37     30.52 o
 -20   8   9      183.26      150.43     27.51 o
 -33   3   4      183.36      235.85     60.93 o
  -8   2  16      183.41      471.39     35.82 o
 -11  21   7      183.46      204.78     48.93 o
   9   7  22      183.79      166.02     26.89 o
  19   1  31      184.31      144.67     60.62 o
  17   5  10      184.39      185.93     44.49 o
   2   4  35      184.40      251.92     45.50 o
  -2  20   6      184.47      132.80     40.39 o
  26   2   3      184.66      164.79     33.56 o
 -11  17  18      184.83      156.59     44.54 o
 -18   6  13      184.83      210.57     31.95 o
  -4  18  15      184.86      197.54     36.75 o
   6  18  14      185.01      280.78     53.98 o
   3  21  11      185.12      181.27     46.41 o
   8   4  27      185.18      174.04     27.88 o
  30  10   9      185.19      273.67     82.95 o
 -15  21   2      185.22      102.79     60.52 o
 -27   9  24      185.31      184.66     66.93 o
 -16  20   8      185.53      218.04     63.57 o
   8   2  10      185.63      368.14     49.14 o
   6  20  15      185.67      244.03     56.25 o
 -10  16  28      185.72      137.43     50.70 o
 -30   2  13      185.85      140.46     46.01 o
 -10   2  27      185.95      172.10     25.07 o
  -9   1  32      186.07      165.42     35.26 o
  19   3  22      186.07      191.98     44.94 o
 -18  16   4      186.11      215.53     42.37 o
   3  21  17      186.16      142.40     53.31 o
 -33   1  16      186.27      147.66     61.75 o
 -18  18  19      186.34      178.66     52.54 o
  19   1  12      186.36      171.82     29.34 o
 -21   7  24      186.36      171.69     44.88 o
  10  14  10      186.39      211.21     28.86 o
   2   6  23      186.49      135.66     28.23 o
  -2  20  22      186.57      164.84     56.64 o
 -17  19  13      186.66      124.91     56.48 o
 -10  18  26      186.68      130.36     57.38 o
 -29   1  26      186.73      193.49     77.14 o
  22   4   5      186.77      233.86     30.95 o
  28  12  11      186.77      158.86     87.18 o
 -15  19   2      186.81      153.80     49.52 o
   9  15  21      187.04      241.85     48.62 o
 -19  11   1      187.04      206.06     30.30 o
  19   5  25      187.08      122.57     55.52 o
 -14  22   8      187.30       69.04    120.71 o
   6   2  18      187.35      313.56     29.44 o
 -22  12  26      187.42      219.22     54.25 o
  31   5   4      187.49      283.63     64.38 o
  13   3  24      187.50      134.88     31.86 o
  -6   8  34      187.55      218.94     43.39 o
  10  18   4      187.57      190.33     38.71 o
  33   3  10      187.66      273.43     62.24 o
  -3   3  36      187.90      222.96     36.48 o
 -34   6   8      188.17      204.64     68.10 o
 -25   3  24      188.20      173.42     44.18 o
  -1  17   7      188.54      161.58     29.48 o
  14  16  21      188.55      213.72     57.19 o
  22   8   0      188.58      225.60     40.77 o
  -3   3  40      188.74      256.72     46.89 o
 -32   4  15      188.85      111.36     62.97 o
  14  20   8      188.98      246.31     61.33 o
  21  15  17      188.99      185.18     56.75 o
   8   4   7      189.33      251.26     66.64 o
 -29   1   4      189.43      183.72     46.95 o
  24  12   1      189.44      190.75     52.19 o
  -9  17  13      189.53      208.40     36.58 o
  30   2   0      189.55      253.10     48.14 o
  20   4  11      189.78      200.65     31.36 o
   2   2   3      190.05      279.24     38.56 o
  13  13  29      190.05      162.99     66.78 o
   3  13  11      190.22      217.94     24.69 o
   2  20  14      190.26      147.67     51.56 o
  -7  21   8      190.31      251.90     48.98 o
   9   3  30      190.35      127.60     37.45 o
  -9  23   7      190.58      180.60     61.63 o
  11  15  25      190.69      162.48     57.37 o
   7   5  32      190.73      183.42     38.43 o
  -4  16  29      190.78      277.95     53.97 o
  25   7   1      190.83      131.15     44.91 o
  -1  19   1      190.86      185.82     36.33 o
   0  14  25      191.17      177.55     38.83 o
 -26  10  13      191.49      139.90     48.02 o
  11   5  31      191.57       89.39     52.20 o
 -26   8  27      191.62      200.99     60.90 o
  15   5  22      191.76      317.15     31.10 o
  -7  15   1      191.92      429.27     29.74 o
  -8   2  41      191.99      134.64     59.58 o
   9   3  22      192.17      213.02     27.12 o
  11   3  30      192.21      158.28     45.28 o
  -1   5  38      192.31      281.32     46.71 o
  13  11  29      192.41      154.07     50.80 o
  18  20   8      192.42      173.88     58.36 o
 -27   5   2      192.53      219.24     37.90 o
   5  13   9      192.57      152.91     28.80 o
  27   3   4      192.76      269.87     36.85 o
 -10  16   7      192.78      220.84     30.66 o
 -30   4   6      192.90      192.04     53.18 o
  31   3   2      192.93      256.59     49.37 o
 -20   0  30      192.93      212.84     66.83 o
 -23   5  22      193.10      230.63     35.47 o
  10  14   5      193.12      177.24     29.39 o
   2  16   5      193.13      202.39     25.87 o
   1  17  19      193.25      163.92     37.87 o
 -10  18   6      193.42      236.66     42.68 o
  25  13  10      193.45      227.09     55.67 o
  26  12   7      193.45      137.81     68.00 o
 -11   5   1      193.54      418.61     82.74 o
  33   5   8      193.70      185.78     82.12 o
  -7  19  23      193.78      161.84     62.55 o
  -8   8  31      193.96      217.28     38.35 o
 -34   6   7      193.99      239.46     68.75 o
 -18  14   7      194.02      125.06     35.57 o
  10  22  12      194.70      230.29     57.94 o
  12   0  20      194.80      307.16     41.73 o
 -11   1  32      194.80      165.13     37.43 o
  -4   8  32      194.87      191.31     38.21 o
  17   1   8      194.90      144.07     41.83 o
 -21  15  18      194.92      185.52     50.74 o
  13  19   6      194.94      170.89     46.97 o
  -6  14  34      195.12      195.11     51.56 o
  10   4  29      195.13      212.89     35.90 o
  13  19   0      195.27      130.26     45.30 o
  24   4  13      195.43      226.48     37.36 o
 -17  13  10      195.65      190.51     39.18 o
  19   5  20      195.69      257.03     39.59 o
 -32   8   6      195.86      187.63     66.86 o
  29   5  11      196.03      195.22     65.68 o
  16   4  35      196.19      228.05     71.19 o
   5   7  18      196.63      151.96     32.12 o
 -28   4  13      196.88      276.01     44.17 o
   6   4  23      196.98      257.07     26.72 o
  16  20  12      197.10      219.73     54.02 o
 -17   5  34      197.37      224.33     49.47 o
  20   2   3      197.50      260.92     38.39 o
  -5  13  26      197.54      160.25     41.67 o
  13  21   1      197.67      122.14     70.64 o
  30   6  15      197.84      223.50     65.17 o
  13   3  35      197.92      185.36     62.84 o
   6  12  18      197.93      149.63     24.17 o
  28  12  10      197.97      231.51     85.46 o
  29   5  18      198.10      163.04     61.49 o
 -13   7  32      198.14      118.85     40.03 o
 -13   5  35      198.18      193.91     48.55 o
 -20   6  33      198.42      234.30     55.93 o
  -3   3  16      198.43      396.76     56.67 o
  23   3  16      198.65      188.83     35.99 o
  -2   8  36      198.68      259.72     50.91 o
  17  15  16      198.86      174.68     42.76 o
   2  14  16      198.98      277.16     26.46 o
 -19  17  11      198.99      173.49     48.95 o
  -8   2  27      199.55      170.13     26.14 o
   5   3  35      199.62      214.22     45.40 o
   9   3  28      199.70      169.16     32.30 o
  -4  20   8      199.96      193.29     40.96 o
  -7   3  40      199.97      212.29     52.39 o
  27   5   2      200.15      268.83     38.20 o
 -27   1  24      200.15      189.17     42.04 o
   1   1  32      200.18      216.50     33.48 o
  31   3  10      200.47      187.25     58.89 o
  26   4   1      200.49      228.21     33.75 o
 -10  10  30      200.51      182.60     35.12 o
 -11  15  29      200.63      195.05     55.92 o
 -12   8  15      200.66      198.65     27.83 o
  -3  19  11      200.73      221.66     39.02 o
  20  14  16      201.17      210.19     50.74 o
   5   7  35      201.22      174.33     46.89 o
   7   9   1      201.30      242.34     43.72 o
  21   5  30      201.37      148.91     68.79 o
 -12   6  35      201.49      250.42     43.06 o
 -14   2  11      201.58      230.20     29.95 o
   3  19  15      201.81      207.93     45.44 o
   6   2  15      202.03      264.52     51.82 o
 -13  15  15      202.03      189.00     37.08 o
   1   5  25      202.19      259.62     24.95 o
 -12   8   3      202.21      262.80     26.79 o
   0  16  19      202.54      248.69     30.94 o
  30   4  15      202.57      183.67     62.34 o
   3   9  26      202.76      215.60     27.93 o
 -19  19   3      202.84      157.04     55.08 o
 -27   7  22      202.95      116.19     52.17 o
 -16   2  33      203.20      175.32     41.61 o
   9  13  22      203.23      252.93     39.13 o
  32   8   3      203.23      210.52     67.50 o
  -2  18  21      203.28      224.45     42.51 o
  24  14  12      203.28      174.73     67.96 o
  12   6  17      203.37      307.66     32.26 o
 -26   6  28      203.68      252.52     53.15 o
   6   6  39      203.75      125.04     69.66 o
  -8  18   2      203.84      185.29     36.28 o
   5   1  40      203.87      214.45     60.77 o
  15   3  34      203.88      207.90     68.82 o
  30   0  14      204.16      231.84     95.83 o
  22  16   2      204.24      125.79     56.42 o
  22  14  14      204.43      248.03     51.32 o
  25   3  24      204.60      142.15     75.90 o
  19   9  19      204.79      183.60     40.20 o
 -28   4  24      204.83      218.62     51.71 o
 -26   4  15      204.91      260.43     39.18 o
   2   8  37      204.95      206.39     54.17 o
   5  21   5      205.14      170.46     48.98 o
 -17  15  13      205.29      233.81     41.24 o
  31   3   6      205.32      169.97     60.78 o
   5  11  29      205.54      243.74     38.59 o
 -26   4  16      205.56      224.43     38.52 o
 -31   7   6      205.59      253.76     60.23 o
  -7  11  28      205.70      234.71     32.70 o
 -26   2  22      205.78      170.18     38.70 o
 -28   6   9      205.78      195.70     43.60 o
  20   4  21      205.91      209.86     45.82 o
 -20  18  12      206.37      120.03     55.26 o
 -13   5   3      206.39      279.78     56.55 o
   1   3  34      206.63      241.79     41.47 o
 -29   5   4      206.64      254.14     48.24 o
  -1  21   5      206.71      170.29     42.04 o
  -5   3  40      206.81      220.67     47.86 o
 -20  18  15      206.86      103.47     57.01 o
 -18   8  33      207.11      243.10     46.18 o
 -33   5   5      207.11      214.83     61.77 o
  -4  20  16      207.18      171.46     48.83 o
  14   4  29      207.18      188.71     45.90 o
  -5  21  21      207.28       92.65     66.14 o
  -8  18  12      207.30      221.17     36.58 o
  15   5  34      207.44      224.22     70.41 o
  -8   8  37      207.75      204.56     46.91 o
  24   6  27      207.80       93.32     75.75 o
  21   1   6      207.88      178.89     28.72 o
   9   5   2      208.00      544.00     89.30 o
 -15  17   9      208.01      239.39     43.52 o
   8  18  12      208.16      233.66     41.74 o
  -1  15  21      208.18      251.55     32.27 o
  10   4  25      208.24      164.69     26.78 o
  22   4  19      208.33      175.79     35.46 o
  20  14   2      208.39      208.01     40.34 o
 -13  15  17      208.47      194.31     34.58 o
   5  23   9      208.53      240.85     61.77 o
  -5  21  17      208.71      283.27     54.38 o
  22  14  15      208.72      125.66     55.20 o
  20  10   2      208.76      219.40     32.12 o
  15   5  21      208.96      248.42     28.25 o
 -15   5   2      209.00      295.00     32.11 o
 -25   9   5      209.65      249.79     40.04 o
  20   4   3      209.66      312.84     44.55 o
 -33   3  17      209.73      140.95     63.49 o
  24  10  19      209.78      328.55     55.00 o
   7  21   4      209.79      162.67     51.62 o
  21   1  14      209.84      168.34     26.59 o
 -18   6  19      210.42      222.07     29.79 o
   9  19  10      210.59      261.16     43.59 o
 -21  15   9      210.60      156.58     47.70 o
  17   3   8      210.64      287.35     48.17 o
  13   1  23      210.93      247.48     30.51 o
 -15   9  31      210.93      233.28     42.17 o
 -22  12  20      211.01      239.34     39.15 o
   5   3  34      211.39      313.45     41.91 o
 -18  14  28      211.56      233.93     53.64 o
   1  21  16      211.61      255.38     53.06 o
   7   3  32      211.68      276.37     36.52 o
  15  13  18      211.73      259.23     36.30 o
   8   6  39      211.75      307.80     59.90 o
  13  15   5      211.82      279.04     33.97 o
  -9   7  10      211.83      317.21     31.92 o
  16   2  36      211.90      145.57     80.43 o
   7   9  30      212.01      232.72     43.81 o
  -7  11  34      212.07      172.94     49.18 o
  -7  13  34      212.20      279.16     49.68 o
 -30   6  11      212.20      298.71     45.70 o
 -22  14  23      212.36      155.15     54.15 o
 -17   9  31      212.47      233.12     45.51 o
  -2  14   4      212.54      258.95     29.83 o
 -11  11  24      212.71      199.89     34.89 o
   3   5  17      212.75      334.01     30.41 o
  -2   2  37      213.22      195.16     43.95 o
  -3   5  40      213.57      272.29     47.01 o
   2   6  34      214.14      176.13     41.54 o
  19  11  19      214.21      211.51     43.01 o
  14   2  27      214.24       99.50     41.04 o
  23   9  12      214.48      307.74     47.91 o
  -8  14  34      214.51      177.44     52.36 o
   7  19  15      214.62      191.53     46.96 o
  32   4   1      214.69      293.31     60.75 o
 -11  19  18      214.72      164.33     55.32 o
  -5  19  17      214.95      203.10     40.69 o
  -7   1  30      215.07      189.77     29.53 o
 -17   5  36      215.30      258.13     53.70 o
  -6  20  23      215.44      297.52     67.41 o
  -2   2  30      215.45      286.72     29.53 o
 -22   4  29      215.65      241.07     52.66 o
 -20  10   4      215.66      263.55     30.02 o
  14  12  15      215.88      262.16     31.20 o
  10  16  10      215.93      248.36     32.09 o
  15  15  24      216.42      366.78     61.43 o
 -22   6  33      216.53      254.28     54.70 o
  13  13   6      216.58      186.00     28.41 o
  -5   7  17      216.64      400.23     25.15 o
  17  19  13      216.71      138.19     52.56 o
  -3   1  38      216.93      310.15     46.94 o
  -3  11  15      217.04      218.96     22.56 o
  22   2  25      217.15      271.16     78.86 o
  28  12   5      217.16      140.99     76.82 o
 -15   5  34      217.20      262.85     42.91 o
  10  18  25      217.30      249.72     68.79 o
 -12  18   3      217.35      206.56     39.89 o
 -17   9  28      217.36      273.59     42.38 o
 -19   1  26      217.54      208.45     38.50 o
 -16   2   1      217.74      273.78     46.60 o
  17   7  33      217.80      131.92    105.32 o
  28   2   7      218.30      211.83     46.01 o
  13   1  10      218.81      244.26     46.62 o
  24   6  13      218.88      163.57     44.04 o
  -2  12  30      219.03      173.27     38.94 o
  27  11   8      219.29      228.43     65.63 o
 -18  16  25      219.41      148.84     62.97 o
   8   2  21      219.43      216.24     34.26 o
  -5   3  26      219.66      191.21     25.14 o
 -12   4  37      219.73      229.89     47.04 o
  -3   7  15      219.98      299.37     27.22 o
  13   5  14      219.99      273.47     33.24 o
  -1   3  36      220.00      226.92     40.19 o
   0  18  22      220.26      172.05     46.27 o
  21  19   1      220.29      174.03     60.09 o
 -14   2  13      220.33      203.63     27.45 o
 -21  11  12      220.34      170.43     36.52 o
   5  13  24      220.41      248.02     35.60 o
 -15   5  20      220.51      233.29     26.91 o
 -22  10  26      220.52      259.26     52.90 o
 -14  10  29      220.58      251.13     38.62 o
 -16  16   2      220.67      193.74     40.46 o
 -16  18  11      221.01      244.36     48.25 o
   7  17  23      221.15      232.59     53.00 o
  25   5   4      221.27      216.10     40.07 o
 -10  18  10      221.37      172.56     34.88 o
 -13   9  26      221.66      210.84     31.88 o
  -4  18  22      221.88      278.12     46.28 o
 -25   9  11      222.04      203.21     37.82 o
 -24  14   8      222.12      185.19     58.70 o
  25   9  16      222.16      303.51     64.38 o
  29  11   5      222.16      131.57     73.93 o
   2  18  11      222.18      200.31     34.13 o
  -9  13   4      222.27      224.34     28.41 o
   5   1  12      222.46      232.19     37.11 o
  15   1  28      222.69      267.87     39.46 o
 -17   3  32      222.78      176.47     42.66 o
   1  15   7      222.83      261.93     25.92 o
  -2   2  27      223.09      256.26     24.86 o
  19   1  28      223.12      208.36     52.47 o
  -3  19   3      223.15      199.23     35.68 o
  -5   3  34      223.17      224.32     35.58 o
 -13   1  26      223.22      182.63     27.09 o
 -30   8  17      223.26      311.02     61.02 o
   2   4  13      223.55      174.47     50.54 o
  10   6  22      223.70      228.37     27.68 o
 -22  18  10      223.73      142.70     56.28 o
  31   3   9      223.75      300.97     58.08 o
  -1  21   1      223.99       90.35     48.87 o
  24   2   5      224.28      190.44     30.82 o
   6  10  21      224.34      193.52     27.48 o
  -4  16  15      224.51      237.21     29.90 o
  -2  14  32      224.56      240.18     52.42 o
 -16  18  19      224.61      288.94     50.97 o
 -28   4  21      224.80      234.58     53.30 o
  -1  19  15      225.10      271.26     39.17 o
  14  12  26      225.28      250.18     51.09 o
 -20  14   3      225.29      270.31     41.07 o
  22  10   3      225.84      246.86     36.59 o
   7   3  36      225.99      275.64     52.09 o
   2   6  25      226.01      231.01     27.08 o
 -12  20  20      226.08      203.75     76.69 o
  22  14   0      226.12      131.50     44.18 o
  26   6  10      226.13      240.30     46.98 o
  22  18   6      226.14      240.23     60.84 o
  17   1  33      226.36      130.89     64.13 o
  19   3  10      226.44      198.68     34.92 o
 -11  17  21      226.48      253.40     42.80 o
 -11   5  22      226.54      317.99     28.21 o
  20   2  25      226.80      206.55     54.04 o
   6  22   1      226.92      225.02     51.75 o
   8   6  30      227.02      222.16     37.60 o
 -12   4   9      227.03      353.14     62.36 o
 -22   4  32      227.45      198.20     50.71 o
 -28   8  19      227.64      270.31     51.98 o
  23   3  18      227.66      128.29     51.43 o
  20  14  22      227.85      226.03     61.57 o
  32   2   3      228.25      182.83     67.87 o
  -8  20   4      228.31      137.81     51.37 o
 -26  12  13      228.37      240.81     54.43 o
 -19   7  24      228.52      200.19     36.90 o
  25   9  22      228.69      210.04     76.64 o
   2  22   6      228.85      184.42     55.93 o
  24   6  18      229.14      175.97     50.54 o
   3   7  17      229.19      281.93     29.39 o
 -31  11   3      229.21      148.43     70.24 o
  19  17  14      229.25      230.83     51.20 o
   7  11  36      229.38      192.54     82.12 o
  -3  21  21      229.44      384.93     63.99 o
   0  20  20      229.45      195.70     71.05 o
  21  15   6      229.53      230.79     48.50 o
  14   8  27      229.59      269.14     44.09 o
 -21   7   9      229.63      186.42     28.12 o
  29   5  17      229.89      291.30     63.50 o
  12   2  31      230.37      140.24     44.46 o
  19  19   3      230.39      158.22     67.16 o
  13   1  34      230.41      129.80     86.73 o
  16   6  27      230.57      200.67     41.29 o
   5  21  13      230.81       85.92     54.60 o
   3   9  37      230.88      281.81     55.82 o
   6   6  38      231.14      159.40     60.75 o
 -15  15  26      231.42      184.26     53.87 o
  20   6  31      231.52      135.14     90.64 o
 -19   3  16      231.55      275.99     28.44 o
  18  14  22      231.64      104.70     62.89 o
  16   0  30      231.67      287.30     62.61 o
   9   1  24      231.74      209.10     26.57 o
 -18   8   1      231.79      270.08     29.17 o
   8  18   8      231.84      244.19     39.54 o
  17  21   1      231.95      140.11     73.88 o
  -1   1  32      231.97      215.96     30.24 o
   1  21   3      232.02      189.00     50.69 o
  25   5  24      232.15      328.62     65.11 o
  -1   7  39      232.67      207.54     51.30 o
 -15   7  17      232.67      270.42     28.12 o
 -27   1   4      232.96      214.22     42.28 o
  -3   9  30      233.04      204.26     35.72 o
   0  12  10      233.20      242.09     24.99 o
 -18  18  20      233.25      174.20     55.90 o
   0  20  14      233.39      144.06     46.73 o
  -5  17  20      233.66      293.25     34.26 o
  12  22   6      233.86       95.88     56.58 o
   3   1  36      233.93      275.85     45.38 o
  -9  15   7      234.03      189.41     28.72 o
  31   1   9      234.09      209.56     52.98 o
 -11  13  24      234.14      247.92     34.59 o
 -12   4  15      234.15      193.37     27.15 o
  27   5  10      234.29      176.92     51.44 o
   9  13  28      234.61      257.80     61.71 o
 -11  21   5      234.62      163.40     67.21 o
 -21  19   9      234.85      169.77     55.68 o
 -26   2  17      234.90      184.80     39.42 o
 -20   8  24      235.09      303.27     42.87 o
   8   4  10      235.11      316.44     51.28 o
  -7  21   2      235.14      310.17     45.83 o
 -21  17  17      235.15      225.72     54.72 o
  27   9   1      235.33      334.25     54.97 o
 -30   2   7      235.37      173.14     52.72 o
   7  23   7      235.49      197.83     50.67 o
 -13   9   6      235.49      337.54     32.17 o
 -12   2   7      235.53      334.10     42.75 o
  22  16  15      235.77      181.67     52.84 o
 -28   8  21      235.83      269.14     53.27 o
 -20   8  27      235.94      205.20     46.26 o
 -14   4  26      236.02      287.08     29.62 o
  -5   1  36      236.22      269.52     37.76 o
  15  17   1      236.24      225.92     39.00 o
   7  17  21      236.25      240.16     44.12 o
  -1  13   7      236.36      234.92     29.47 o
 -28   2   9      236.54      292.80     38.08 o
  21   9  11      236.64      280.34     37.17 o
  10  20   0      236.68      123.30     53.23 o
 -15  15  20      236.69      228.20     38.65 o
 -17   9  10      237.17      254.36     27.84 o
  -5   5  29      237.43      265.21     28.53 o
  18  20   2      237.48      230.33     61.80 o
  25  13   4      237.49      331.14     55.76 o
  20  20   0      237.50      234.51     65.56 o
  24   6  21      237.56      265.98     51.86 o
  13   9  23      238.04      281.71     37.32 o
 -23  15  17      238.17       61.12     73.82 o
   9  19  19      238.18      304.20     52.63 o
  19   9  28      238.50      271.40     65.81 o
  12  14  22      238.82      303.07     51.38 o
  -6  18  22      238.92      226.85     47.77 o
  -3  13  30      239.20      310.38     42.31 o
  28   6   5      239.65      182.56     46.42 o
  23  17   9      240.06      267.62     57.79 o
  28   0  22      240.07      321.39     89.62 o
   5   1   3      240.14      536.22     41.02 o
  16  18  18      240.60      173.96     73.89 o
  25   7  16      240.95      256.33     57.16 o
   9  23   4      241.08      226.02     66.41 o
  15  21   1      241.13      157.77     63.59 o
 -12  20  16      241.19      225.12     55.83 o
  18   2  31      242.08      199.37     87.77 o
 -25  17   7      242.17      211.45     63.82 o
  25   3  21      242.43      176.44     68.92 o
 -10   4  41      242.46      341.35     58.70 o
  20  18  12      242.72      195.47     52.24 o
  17   1   7      243.17      376.56     35.69 o
   4  10  29      243.25      316.23     37.21 o
  -5  17  11      243.34      252.64     35.02 o
 -23   5   2      243.65      176.54     36.40 o
 -26   4   9      243.65      248.01     37.45 o
 -12   4  29      243.67      173.54     31.32 o
  -4   2  26      243.77      426.08     23.48 o
 -21   7  18      243.79      224.36     35.33 o
  -9  17   5      243.81      236.93     34.87 o
  -7   9  34      243.96      279.14     44.63 o
  12  12  23      244.20      208.27     46.18 o
 -17   1  30      244.32      261.77     39.82 o
 -34   4   1      244.44      290.90     67.23 o
   4  10  32      244.67      287.06     40.22 o
 -17   5  28      244.73      216.52     34.14 o
  -6   6  34      244.93      376.07     35.68 o
  20   2  13      245.10      244.64     26.97 o
 -33   1  17      245.18      147.07     62.80 o
  32   4  13      245.47      135.57     98.67 o
  22   8  15      245.53      253.82     42.06 o
 -28   8  13      245.55      123.63     52.75 o
 -13  17  21      245.67      264.16     49.42 o
  12  20   5      245.68      328.41     48.34 o
  31   3  14      245.70      251.57     66.39 o
 -27   5  16      246.02      275.44     45.13 o
  30   6   7      246.04      241.35     69.42 o
  16   4  24      246.19      235.28     37.89 o
 -17   7  36      246.28      349.78     60.84 o
 -30   6  21      246.31      310.60     51.81 o
 -31   5  18      246.49      303.80     51.51 o
 -11   1  16      246.54      263.18     23.60 o
 -17  19  15      246.63      243.00     53.99 o
   2  20  23      246.73      145.31     69.26 o
 -23   1  18      246.75      230.62     29.02 o
 -22   8  17      246.93      241.73     33.75 o
 -17  19  16      247.22      302.96     54.27 o
 -19  15   4      247.34      266.35     41.23 o
  20   0  28      247.37      290.45     71.94 o
  23   1   6      247.60      247.25     28.09 o
 -25   1  16      247.70      247.29     40.27 o
   8   8  33      247.75      245.78     51.94 o
 -19   1  24      247.76      294.78     35.28 o
  28   4  22      247.90      316.53     71.32 o
 -19  15  15      248.39      227.86     45.78 o
 -17   9  19      248.74      357.11     29.29 o
 -17  19  11      248.80      172.20     54.14 o
 -25   3  26      248.83      338.83     55.90 o
  -3  11  21      248.85      324.87     24.11 o
  -4   4  32      249.03      263.39     30.83 o
 -24   2  13      249.33      225.59     34.71 o
 -24  12  14      249.51      193.10     47.76 o
 -19  17  18      249.54      242.07     49.12 o
  -3  17   9      249.57      234.57     32.93 o
  17  19   7      249.68      292.20     78.52 o
  -9   5  24      249.72      301.43     24.27 o
 -10  20   2      249.72      294.56     52.05 o
  20   2  15      249.84      235.36     28.02 o
 -16   8  25      250.16      354.98     37.18 o
 -14  10  26      250.33      296.74     36.26 o
  -6  18  17      250.43      297.94     39.57 o
   8   6  31      250.64      180.98     38.60 o
 -33   3  10      250.84      230.20     67.38 o
  27   5  22      251.02      268.09     77.45 o
  12   6   5      251.37      367.45     37.14 o
 -17   7  19      251.43      366.66     27.61 o
  18   4  33      251.51      222.48     77.51 o
  17  15  13      251.66      194.71     40.84 o
 -11  17  24      251.67      346.61     54.56 o
  15   7  24      251.76      235.91     36.26 o
  18  14  19      251.84      291.01     47.06 o
  13  17  17      251.93      234.98     51.88 o
 -17  13  31      251.93      243.96     59.92 o
 -19  17  15      251.94      162.16     58.42 o
 -22   2   6      251.95      256.05     27.28 o
  17   5  33      252.09      357.42     69.29 o
 -11   3  24      252.22      183.50     26.53 o
  -7  13  31      252.23      273.45     53.16 o
   0   8  37      252.28      204.73     49.88 o
  -1   1  26      252.73      278.22     24.24 o
   3   7   6      252.93      340.62     53.92 o
 -26   4  11      252.99      328.74     37.22 o
  -4   2  25      253.19      198.81     27.08 o
 -14  20  10      253.19      230.34     64.65 o
 -19   1   6      253.25      254.36     30.10 o
 -23   1  26      253.27      210.28     46.27 o
  26   2  16      253.35      331.44     49.56 o
 -28   6  15      253.51      294.58     46.22 o
  -4  18   3      253.54      289.82     35.39 o
  13  19  12      253.73      190.58     49.38 o
  14   4  27      253.73      164.64     40.73 o
   4   2  39      253.74      161.05     64.37 o
 -15  19  21      254.41      177.84     56.59 o
   3   7  40      254.54      289.94     62.32 o
  14  10   3      254.64      369.73     38.03 o
 -16   4  19      254.80      319.58     25.20 o
   5  19  13      254.82      314.57     42.62 o
  20   8  29      255.35      225.61     62.83 o
  28   2  17      255.38      265.79     57.62 o
 -31   1  16      255.50      132.86     62.04 o
  -3  19  24      255.59      319.54     59.30 o
 -13   7   6      255.67      276.36     32.77 o
 -17  13  25      255.79      253.24     46.11 o
 -11  23   4      255.81      298.27     81.84 o
 -20  12  24      255.94      235.38     46.49 o
 -16   0  28      255.95      315.43     47.80 o
 -29   5   1      256.06      335.96     45.46 o
   4  22  17      256.38      317.81     62.02 o
 -19   5   6      256.72      301.83     31.50 o
   9  17  21      256.85      327.21     49.57 o
   8  20  19      257.03      358.70     57.94 o
 -20   8  21      257.22      267.61     31.99 o
  18  18  10      257.43      179.59     49.97 o
 -11   5  33      257.45      315.59     34.37 o
  14  20  16      257.51      237.40     58.52 o
 -15   9  23      257.52      291.73     30.57 o
  10   2  33      257.70      160.17     53.04 o
 -25  15   8      257.83      108.08     67.44 o
 -11  19  11      258.56      189.26     40.92 o
 -26   8  22      258.74      218.58     50.38 o
 -11  21  12      258.97      313.90     52.21 o
  10   4  39      259.00      137.97     69.18 o
  30   2  14      259.02      345.71     61.46 o
 -17   1   8      259.07      323.87     30.54 o
   7  23  10      259.41      227.48     58.38 o
 -26  14   7      259.49      230.39     56.37 o
   5  15   6      259.55      320.19     26.55 o
  17   3   7      259.56      287.51     44.81 o
  25   3  16      259.66      182.21     41.45 o
  21   3  16      259.74      245.65     35.73 o
  -6  22   5      260.13      192.65     63.47 o
 -28  12  16      260.26      228.03     55.02 o
  30  12   2      260.46      245.62    101.41 o
  21   7   0      260.89      270.39     39.27 o
  24   6  25      260.93      199.07     70.31 o
   4   4  23      260.96      217.12     25.95 o
  14  22   4      261.00      230.49     61.43 o
 -10  20   6      261.20      160.75     52.83 o
   2  14   5      261.32      292.19     25.20 o
 -28   2  23      261.37      278.86     52.55 o
  18  14  18      261.40      253.77     43.11 o
 -25   1  20      261.63      237.98     36.79 o
 -11   9  36      261.68      163.20     50.05 o
  10  16  11      261.88      274.13     31.77 o
  -9  13  16      262.27      278.44     25.45 o
  11  17  26      262.31      260.37     64.19 o
 -29   1  15      262.36      270.43     43.03 o
  26  12  16      263.36      266.72     64.36 o
  10  16  24      263.74      245.74     68.28 o
  -4  20  24      263.75      347.95     63.52 o
 -18   4  29      263.98      216.80     35.19 o
  -4   0  38      264.07      187.31     67.78 o
   6   6  35      264.10      236.66     43.71 o
 -17   7  16      264.33      267.97     32.05 o
  -4  12   3      264.37      362.15     28.19 o
   4   6  23      264.54      245.16     30.01 o
 -16  18  12      264.66      222.49     49.75 o
  -2   4  21      264.67      258.72     22.14 o
   6   8  33      264.80      170.12     54.21 o
 -14  10  23      264.83      246.78     32.37 o
 -31   7  18      264.97      269.91     56.82 o
  19   7   8      265.04      190.14     29.07 o
  -2  16  26      265.32      306.20     58.21 o
  27   7  20      265.50      327.64     58.90 o
 -15  13  17      265.68      307.23     31.78 o
  27   5   8      265.71      219.32     48.15 o
  18  16  19      266.01      246.26     48.81 o
  17  17   7      266.52      246.52     46.13 o
 -18   2  35      266.66      255.98     48.32 o
  13  21  12      266.77      337.44     54.88 o
 -20  16  15      266.78      236.67     53.20 o
   1  13  25      266.85      224.00     33.20 o
   3   3  22      266.90      235.61     25.43 o
 -15   3  17      266.99      455.74     26.09 o
  30   6   8      267.36      250.59     65.71 o
 -27   7  24      267.46      280.65     53.47 o
   6   4  21      267.65      238.48     24.24 o
  14   2   7      268.11      214.81     48.40 o
  18  16  13      268.44      278.38     50.61 o
  19  13  13      268.47      287.75     47.17 o
   0  22   6      268.66      221.68     50.00 o
  25  15   1      268.69      265.93     60.33 o
  -2  10  18      268.89      320.89     22.35 o
  -4  18  14      269.06      230.99     39.25 o
 -20  16  16      269.28      269.52     51.64 o
 -12   8  18      269.43      261.22     29.60 o
  -7  11  11      269.44      283.78     22.34 o
 -10  22   6      269.51      152.68    100.39 o
 -15  11  34      269.65      298.76     52.32 o
 -14   8  23      269.91      303.90     28.32 o
  16   4  23      270.06      309.95     37.30 o
 -21  13  21      270.24      266.44     45.20 o
   7  21  11      270.26      176.64     50.13 o
  20   2   2      270.32      498.88     36.44 o
   3  11  31      270.61      253.56     38.36 o
 -30  12  10      270.67      341.43     58.80 o
   3   1  28      270.78      297.86     30.09 o
  19   7  22      271.04      242.24     44.60 o
 -18   2  21      271.20      258.03     27.12 o
  17   9  27      271.47      321.64     59.45 o
 -23  11  20      271.47      389.59     42.07 o
 -13  17  26      271.79      266.62     62.23 o
   3  21   1      271.83      131.54     54.04 o
 -14   2   9      272.02      289.24     32.64 o
   6   4   9      272.05      355.40     55.73 o
  24   2   7      272.07      255.63     31.61 o
   7  21   3      272.26      290.81     47.85 o
  -9   3  38      272.39      222.48     55.74 o
 -30   8  15      272.47      382.38     52.61 o
  18   2  29      272.51      332.89     50.09 o
 -30  12   6      272.62      279.38     68.98 o
  12  14  20      272.95      281.65     39.30 o
 -18  16   1      272.95      294.96     39.60 o
  -7   3  22      273.00      265.66     26.00 o
  19  17   7      273.09      299.15     51.58 o
 -10  16  10      273.33      290.39     34.62 o
  -9  17  19      273.48      174.49     36.51 o
  -3  17   3      273.53      262.77     30.03 o
  -6  14   2      273.80      248.97     31.51 o
 -20   8  30      273.90      298.40     52.30 o
  12   6   2      273.91     1075.36     54.44 o
  16  20   4      274.22      287.22     65.37 o
 -33   1   8      274.34      350.10     65.30 o
   0  12  19      274.50      257.70     23.26 o
  24   0  12      274.51      258.22     45.58 o
  -7   9  31      274.57      283.78     37.71 o
  -7  13  25      274.61      255.59     37.88 o
  32   4   6      274.72      298.11     60.88 o
  14   6   3      275.13      246.43     35.23 o
  17  21   5      275.14      222.65     57.80 o
  11  11  32      275.19      303.61     52.06 o
  22   2   3      275.31      314.25     30.57 o
 -16   2  23      275.58      276.31     26.27 o
  13  15   6      275.64      220.53     34.82 o
 -14   4   1      275.70      385.19     37.25 o
  17   3  33      276.10       96.77     81.99 o
 -10   4  39      276.41      287.19     53.06 o
 -21  19   3      276.47      155.63     67.62 o
 -32   2   1      277.02      347.44     63.01 o
 -19  17  21      277.25      242.11     56.12 o
  16  12  30      277.28      329.64     61.22 o
  -7   3  36      277.36      268.53     37.57 o
  32   4  11      277.50      258.73     67.93 o
 -24  12   8      277.50      195.32     44.04 o
  30   4  17      277.52      251.90     76.05 o
   0  24   1      277.67      268.75     59.39 o
  -3  23   6      277.75      293.56     48.96 o
  16   4   7      278.03      356.61     51.92 o
  16   6  31      278.15      278.34     58.46 o
  13   5  36      278.18      268.53     62.86 o
   3  23   0      278.26      382.10     60.11 o
 -27   1  13      278.54      330.70     37.19 o
  24  14   1      278.58      242.77     59.71 o
 -27   9  25      278.87      285.60     61.97 o
  -6   8  35      278.89      199.54     45.66 o
 -19   3  36      278.91      251.08     50.21 o
 -10   4  19      279.34      249.56     29.45 o
  11  15  26      279.35      304.16     56.05 o
  14  20  15      279.53      187.84     56.49 o
  24  16   8      279.72      435.56     59.37 o
 -10  20  16      279.86      205.75     49.46 o
 -12  20   2      280.03      293.17     54.81 o
 -31  11   6      280.43      274.21     66.24 o
 -12  18  22      280.46      227.05     54.10 o
   1   1  16      280.60      356.55     55.93 o
  -7  19  20      280.61      238.43     42.87 o
  26   2   7      281.01      236.54     37.20 o
  11  17   8      281.12      347.62     38.83 o
   1  17  13      281.32      256.20     35.32 o
  13  17  12      281.32      218.84     40.96 o
 -31  11   2      281.32      272.83     68.96 o
   6  10  33      281.40      294.46     45.71 o
  24   2   9      281.56      324.64     35.54 o
   9  11  22      281.76      338.26     38.52 o
 -16   8  19      281.78      288.94     26.66 o
   8  20  21      281.83      335.58     57.22 o
 -26  12  16      281.83      221.41     51.02 o
  22   8   9      282.09      258.36     35.22 o
 -17  17   2      282.26      344.67     42.26 o
  13  17  23      282.39      190.62     65.99 o
 -28   6  25      282.43      307.06     50.61 o
  -9  17  21      282.58      241.06     37.40 o
  16  20   8      282.71      283.73     55.32 o
 -32   8  14      283.37      245.36     51.53 o
   4   2  19      283.65      245.84     25.85 o
 -27   9  10      283.70      271.85     46.43 o
   4   8  29      283.78      249.15     32.20 o
  23  11  23      284.05      244.76     74.06 o
 -22  16  16      284.17      184.41     56.58 o
   4   2  23      284.23      272.18     27.06 o
  26   2   5      284.31      247.46     38.32 o
 -20   2  21      284.39      292.96     30.76 o
 -23  17   1      284.40      248.39     49.60 o
 -21  17   5      284.61      343.70     56.22 o
   2   2  13      284.79      222.60     35.37 o
  17  11  27      284.79      241.43     55.06 o
  13  19  20      285.27      377.82     55.36 o
 -21  19   5      285.42      171.98     64.11 o
   0  20   6      285.59      262.48     39.45 o
  11  17  21      285.78      293.31     48.15 o
  29   5   2      285.81      326.77     44.06 o
 -31   3  22      286.33      267.54     58.95 o
  -3   3  21      286.41      413.80     24.29 o
  -3  15  30      286.47      279.17     55.77 o
  32   6   5      286.49      342.29     68.59 o
  24  12  19      286.85      289.27     54.91 o
 -21   1  20      286.91      246.61     28.75 o
  23   1  22      287.19      147.68     57.22 o
 -19   1   8      287.50      294.96     30.39 o
   2   8  34      287.58      320.67     46.25 o
 -23   5  29      287.69      287.45     54.19 o
 -24   2  27      287.76      218.59     49.34 o
 -28   2   7      288.50      309.30     50.05 o
 -21   3  12      288.71      278.77     26.40 o
  -5  21   9      288.86      236.82     63.05 o
   5   1  24      288.89      243.65     27.49 o
  20  10  11      288.93      246.88     36.20 o
 -13   5  36      289.02      229.13     63.37 o
  21   7   5      289.15      351.65     31.52 o
 -20  16   1      289.24      352.34     42.37 o
   2   8  31      289.32      246.42     36.30 o
  10  20  12      289.39      271.85     50.41 o
 -14   0  26      289.44      341.95     37.25 o
  32   2  13      289.74      281.54     68.68 o
  16   6  33      290.10      247.90     72.41 o
  17  15   3      290.19      341.52     37.89 o
 -20   6   4      290.39      447.15     29.61 o
  -9  19  11      290.44      325.05     42.92 o
 -15   1  34      290.48      325.73     44.07 o
  -3  19  25      290.54      312.05     68.12 o
   5  15  29      290.87      301.74     55.91 o
 -28   4  10      291.09      273.57     40.43 o
  -3   9  38      291.28      371.87     52.24 o
  18  18   5      291.40      286.58     54.73 o
  15  17  18      291.42      256.30     55.47 o
   9  15  16      291.64      199.83     33.38 o
  -6  20  11      291.76      268.78     49.46 o
  32   8   1      291.87      288.76     71.94 o
  27   1  12      292.18      258.86     44.96 o
  29   9   0      292.36      399.51     57.08 o
  22   8   3      292.53      228.65     35.52 o
 -31   9   2      292.55      333.16     68.53 o
  -5   5  30      292.98      324.93     29.66 o
  16  10  24      293.03      285.81     43.55 o
 -17   1  28      293.13      261.71     36.59 o
  -5  19  21      293.16      233.09     53.09 o
 -15  11  20      293.53      355.93     29.17 o
 -13   9   9      293.63      337.36     32.72 o
 -30   2  24      293.85      236.92     56.23 o
  10   2   7      293.88      278.88     47.50 o
  21   1  24      293.99      270.99     48.31 o
  11  17  20      294.27      249.65     47.67 o
  25   5  10      294.34      234.98     42.04 o
  -8  18  24      294.46      320.82     64.76 o
  14   4  32      294.62      247.40     56.64 o
   2  10  29      294.86      281.23     31.98 o
   2  12   8      294.86      248.87     27.07 o
  14  12  27      294.98      275.93     53.67 o
  14   6  29      295.01      196.39     45.98 o
   1  17  25      295.20      167.14     49.83 o
  17   1  18      295.29      271.82     36.56 o
   4  18  16      295.32      243.10     44.26 o
  19  19   9      295.55      256.15     51.23 o
  10   2  15      295.80      394.71     37.45 o
 -13  15  21      295.83      295.18     41.48 o
   1  11  25      295.95      281.52     29.13 o
   2  18   8      296.34      256.67     34.66 o
   4   6  35      296.71      334.87     42.50 o
 -18   6  25      296.88      284.67     32.97 o
 -10   4  36      297.08      257.99     39.58 o
  10  18  22      297.42      283.68     70.48 o
 -25   1  18      297.75      302.91     38.25 o
   6   6  27      297.79      266.08     27.98 o
  22   2   0      297.98      354.96     30.11 o
 -19  13  10      298.11      308.62     40.44 o
  -5  13  35      298.22      281.59     49.82 o
  18  18   0      298.33      318.02     46.46 o
  -2   4  39      298.34      389.26     48.43 o
  15   3  32      298.48      215.15     58.86 o
 -12  20   8      298.88      214.00     48.85 o
   7  15  21      299.14      374.36     43.43 o
 -13   1   6      299.24      302.42     54.39 o
  12  18  20      299.31      228.08     50.55 o
  -1  11  13      299.38      369.02     23.48 o
 -29   7  12      299.38      291.44     51.91 o
  32   4   0      299.44      312.25     62.36 o
  19   7  20      299.46      252.54     41.28 o
   4   4  21      299.54      430.26     26.20 o
   6  12  33      299.54      284.24     54.89 o
 -26   6  27      299.66      284.49     52.87 o
  -8   8  22      299.72      318.38     24.40 o
  19  15  15      300.00      337.39     47.36 o
  -1  19  23      300.10      269.96     69.19 o
 -13  13  12      300.14      299.19     27.50 o
   1  15  31      300.18      237.26     56.67 o
  -5   1  30      300.21      327.51     29.99 o
  -3  21  13      300.35      242.61     54.38 o
 -30  10  15      300.42      250.86     56.50 o
  -9   3  32      300.47      351.81     34.16 o
 -16  16   5      300.59      370.13     37.00 o
 -24   4  17      300.84      334.76     34.55 o
   5  17   6      301.20      388.72     29.32 o
 -20  12   3      301.27      302.39     33.02 o
  18   6  13      301.96      267.65     35.27 o
  -1   9  39      302.36      312.71     54.03 o
 -19   9   7      302.44      310.75     28.36 o
 -10  16  27      303.09      345.97     45.81 o
  16  16  18      303.10      276.58     44.64 o
 -31   3   9      303.10      268.42     54.14 o
   2  16  31      303.36      402.85     69.15 o
  18   6  33      303.48      294.16     67.21 o
 -16  20  10      303.61      169.77     62.17 o
 -13  19  21      303.70      258.00     59.27 o
 -27  11  19      303.82      295.81     54.47 o
  18  16  16      304.41      199.31     51.18 o
  10  22  11      304.50      254.15     61.75 o
 -15   3  30      304.53      328.80     33.68 o
  14  12  20      304.69      378.48     36.82 o
  -8  20  14      304.85      260.92     54.15 o
   1  13  33      304.86      312.48     62.31 o
 -25  15   5      304.86      243.17     55.50 o
  11   9  34      304.89      233.78     85.30 o
  -6   8   8      305.24      579.81     63.01 o
 -34   0   8      305.38      349.83     98.75 o
 -15   1  32      305.46      250.54     38.39 o
  26  10   5      305.56      332.41     54.96 o
 -21   5  32      305.68      277.30     54.21 o
   1  23  10      305.69      320.72     61.14 o
  21   9  17      305.82      294.47     43.21 o
  18  20   0      305.96      269.98     59.44 o
   7   7  21      305.97      418.03     30.77 o
 -14   0  32      305.97      363.28     59.20 o
 -17  19   4      305.97      267.38     55.88 o
 -19  15  10      306.02      314.25     42.58 o
  -7  21  14      306.31      325.87     56.45 o
 -18  20  12      306.37      350.64     60.08 o
 -16   4  33      306.52      210.87     40.57 o
 -24  16   2      306.55      331.96     57.03 o
 -23   1  28      306.57      358.60     49.75 o
  19   3  28      306.75      226.18     61.25 o
  -9  23   4      307.09      269.51     71.15 o
  11  13  32      307.11      400.86     67.88 o
 -32   6   9      307.17      398.59     62.05 o
 -26  12  10      307.26      327.30     52.21 o
  -4  22  15      307.33      322.79     69.12 o
  19   9  14      307.41      231.51     33.22 o
 -16   4   5      307.66      360.36     34.51 o
  -4   6  39      307.71      280.90     46.50 o
 -12   6  33      308.31      303.43     37.44 o
   8  18   6      308.33      346.33     36.98 o
 -24   2   8      308.54      324.92     28.82 o
   0  18  13      309.00      360.45     40.46 o
   6  16  24      309.16      335.10     53.36 o
   5   9  35      309.28      290.97     53.23 o
 -13  17  27      309.42      414.01     60.47 o
 -23  13   8      309.61      375.46     48.80 o
  26   4  10      309.62      313.71     42.02 o
  -8   6   5      309.90      418.67     53.04 o
 -26   8  25      309.98      349.25     61.21 o
  18   8  19      310.03      325.18     40.64 o
  26  14   6      310.07      349.77     62.23 o
  -6  20   5      310.17      339.65     39.89 o
  -7  19  22      310.20      268.80     57.13 o
  -1   1  28      310.38      381.54     24.05 o
 -21   5  24      310.42      295.66     37.44 o
   8   8  30      311.02      288.94     40.29 o
  10  12  31      311.02      309.38     56.86 o
 -23   1  30      311.68      310.10     50.30 o
  18   6   5      311.69      427.05     38.47 o
  -1   1  12      311.73      330.77     49.33 o
 -21  13   9      311.80      331.83     45.01 o
  13   9  32      312.02      303.50     56.75 o
 -11  19  17      312.06      258.80     51.27 o
 -14  12  32      312.61      268.44     54.08 o
 -22  16   9      312.69      339.43     58.98 o
  26   8  10      312.87      268.83     53.37 o
 -25   5  10      313.01      311.61     37.30 o
  21  11  14      313.04      326.99     43.04 o
   1  17  16      313.05      393.93     35.83 o
  29  13   0      313.07      317.33     85.59 o
 -33   3  12      313.13      301.89     68.97 o
 -23   7  29      313.28      361.09     52.29 o
 -13  19   6      313.29      275.79     52.91 o
  24  14   7      313.51      381.02     54.23 o
  17  13  10      313.56      353.16     35.34 o
 -25   5  25      314.08      262.29     47.41 o
   0  14  16      314.23      358.49     27.30 o
 -27   1  20      314.54      263.66     42.36 o
   2  20  12      314.61      293.89     41.96 o
 -29   9  15      315.49      342.48     53.97 o
  -4   6  15      315.73      299.61     31.48 o
 -24   2  29      315.98      295.92     52.54 o
   0  18  28      316.30      331.11     70.19 o
  12   4  37      316.31      276.05     64.32 o
   8   4  31      316.48      256.93     35.16 o
  19  15   7      316.48      370.66     46.58 o
 -10   8   7      316.53      381.28     30.38 o
  29  11  11      316.62      289.35     80.13 o
  -6  20  10      316.64      324.18     46.91 o
  -5  17  13      316.71      366.23     38.22 o
 -33   7  10      316.88      263.77     66.75 o
  27   9   8      316.97      328.40     51.23 o
   7   3  33      317.09      313.45     40.25 o
  11   3  16      317.22      421.26     34.05 o
 -15  19   1      317.94      212.47     51.64 o
  -9   1  20      318.12      260.14     23.20 o
 -32  10   1      318.57      354.01     81.71 o
 -13  17  17      318.59      246.75     46.58 o
 -24   4  25      318.81      269.49     50.70 o
  -3  19   1      319.03      285.90     37.05 o
  19   3  18      319.05      308.15     35.58 o
  13  15   3      319.09      296.39     30.86 o
  11  19  21      319.27      233.48     57.17 o
 -14  10  35      319.34      210.56     52.80 o
   6  18  15      319.48      365.07     42.06 o
  19   9   8      319.88      303.58     35.46 o
 -12  12  35      320.06      228.80     50.96 o
   3  15  26      320.71      273.83     44.35 o
   9  13  13      320.87      283.83     29.30 o
  -3   1  14      320.87      311.15     32.75 o
   7  13  33      321.15      246.98     65.67 o
  14  20   4      321.54      316.51     54.35 o
   9   9  33      321.66      282.68     54.81 o
   3  21  15      321.97      221.15     65.18 o
  18   2  27      322.15      234.61     40.67 o
 -18  18  10      322.18      221.45     54.89 o
   3  17   3      322.22      365.50     31.20 o
 -30   6  18      322.43      333.77     51.03 o
  -6  12  34      322.62      357.86     47.49 o
  10  14  28      322.62      294.35     62.87 o
  25   5   1      322.80      372.68     37.42 o
 -32   6   5      323.11      403.41     61.60 o
  16   0  36      323.16      407.90    109.30 o
 -15   5   8      323.21      323.32     32.75 o
   9  21  10      323.50      357.08     52.68 o
  13   3  23      323.85      282.81     29.92 o
  10  20   2      324.37      338.30     54.06 o
  -6   4  40      324.43      318.59     45.47 o
  11  11  25      324.66      344.23     45.86 o
 -20   2  17      324.78      256.91     25.53 o
 -20  12   4      324.78      293.63     32.91 o
 -15   3  34      324.80      330.32     41.72 o
 -15  11  31      324.85      356.63     51.74 o
  -9  21   3      324.89      256.98     61.26 o
   9   1  30      324.95      416.60     37.09 o
   2  12  28      325.01      294.79     34.77 o
  21   9  20      325.02      322.72     49.02 o
 -14  20   4      325.30      355.59     54.63 o
  -3   7  30      325.33      313.87     30.57 o
 -27  11   4      325.79      389.56     50.95 o
  19   5  22      326.41      310.37     50.88 o
 -13   1  18      326.53      318.49     24.06 o
   1  17  21      326.55      342.99     37.29 o
  14  18  15      326.61      281.23     45.77 o
  12  14   8      327.20      299.55     29.76 o
   0   2  31      327.73      410.97     29.56 o
   0  16   7      327.86      351.28     26.85 o
 -29   1   8      327.94      346.99     48.93 o
  22   6  23      328.16      285.41     57.55 o
   9  19  11      328.38      318.51     46.20 o
   3  19  23      328.59      344.65     66.04 o
 -15   1   6      328.65      357.70     49.97 o
 -22  10  17      328.68      357.45     35.33 o
 -20   6  15      328.70      334.97     29.07 o
   6  24   1      329.03      338.59     56.14 o
  -8   4  39      329.03      332.11     44.71 o
  16   2  15      329.22      269.66     37.34 o
   6   8  15      329.33      298.16     30.24 o
   6   8  38      329.42      378.05     57.38 o
  24   2  23      329.42      345.22     69.51 o
  13   3  18      329.52      328.35     30.12 o
  11  21   5      330.04      342.49     50.68 o
   8  10  13      330.18      330.10     29.94 o
  21  19   3      330.41      212.47     63.94 o
 -13  19  13      330.49      293.63     52.08 o
  23   3  20      330.57      359.30     51.71 o
 -21   1  24      330.60      288.92     37.19 o
  -7  11   2      330.75      448.17     31.62 o
   2   6  40      330.80      248.46     61.47 o
 -28   0   4      330.81      403.62     68.19 o
  -6  16  20      330.83      303.98     33.44 o
 -11   5  38      330.93      296.14     48.17 o
 -10  14   4      330.97      289.29     27.35 o
   8  18  26      331.27      429.94     73.97 o
  -5  13  29      331.40      277.57     43.49 o
 -22   8   3      331.67      323.23     30.24 o
  13   5   0      332.00      370.91     71.04 o
 -27   7  18      332.42      365.87     48.70 o
  19  11  13      332.59      358.63     37.11 o
  -3  21   6      332.97      320.42     41.38 o
 -17  15  19      333.13      301.54     40.26 o
  27   5  20      333.24      320.38     59.37 o
  15  21   6      333.57      347.16     61.99 o
  -7  21   9      333.60      345.01     49.69 o
  20   2  27      334.10      318.46     62.83 o
   8  18   4      334.13      349.21     40.49 o
  17  15   7      334.16      359.32     41.78 o
 -21   1  26      334.27      345.45     42.35 o
  -9  19  15      334.44      301.15     45.80 o
  22  18   9      334.54      324.54     64.38 o
 -32   6  14      334.62      297.83     53.81 o
  17   7  28      334.65      257.60     57.87 o
 -17  15  11      334.75      384.77     42.47 o
 -27  15   9      334.80      221.64     66.09 o
 -29   5  12      335.18      352.56     46.69 o
  -4  22  17      335.62      275.75     62.42 o
  31   9   0      335.66      181.46     71.08 o
 -13  17  12      335.72      241.74     44.59 o
  30   2  13      335.76      281.11     56.27 o
  -7   1  38      335.78      308.79     55.67 o
 -23   9  17      336.00      269.50     34.54 o
 -19  11  27      336.17      315.12     46.05 o
  -6   4  33      336.26      414.16     33.46 o
 -31   5   9      336.42      265.57     57.64 o
  -2   8  18      336.51      381.50     26.49 o
 -21  15  21      336.82      309.23     58.46 o
  21   9  12      337.04      285.68     45.09 o
   1   3  28      337.10      369.49     27.16 o
  -5  17  29      337.45      400.77     53.77 o
 -14   8  11      337.87      354.36     29.79 o
  -7   7  22      337.91      347.13     27.15 o
  -6   2  19      338.78      488.30     24.70 o
 -11  13  33      339.06      387.31     54.95 o
  16   8  19      339.15      285.73     40.16 o
 -31   9  15      339.23      308.37     58.11 o
  17   5   7      339.30      436.45     34.31 o
   6   8  32      339.34      458.12     40.58 o
 -12   4  13      339.40      396.58     27.02 o
 -17  19   7      339.49      203.61     58.64 o
  23   7   6      339.62      325.01     36.99 o
 -20   2  19      339.74      284.12     27.94 o
  -7  19   7      339.75      224.81     39.38 o
 -16   2   7      339.77      248.49     33.89 o
  21  13  23      339.86      225.40     64.56 o
   0  22  16      340.11      319.37     56.99 o
  13   9   0      340.18      407.94     34.53 o
  14   8  32      340.20      335.07     57.73 o
  26  12  10      340.56      272.78     68.94 o
   9  13  19      340.83      309.22     30.78 o
   9  11  33      340.85      356.69     55.00 o
   0  14   7      341.06      397.28     27.02 o
  33   3   9      341.18      359.08     63.39 o
   5  17  29      341.23      275.30     65.24 o
 -20  10  15      341.43      315.77     31.99 o
  20   4  23      341.49      348.76     57.80 o
  13  19  15      341.50      212.70     50.36 o
   5   3  26      341.54      327.36     27.48 o
  22  14   8      341.71      423.05     48.40 o
  16   2  30      342.06      339.00     50.34 o
  13   1   3      342.16      640.46     61.71 o
  -1   5  36      342.38      384.89     43.48 o
  -7   1  10      342.55      361.40     49.93 o
   4  20  11      342.77      515.66     44.74 o
  26  14  12      342.77      365.61     56.80 o
 -11   7  27      342.89      413.34     30.76 o
 -17   3  38      342.91      430.70     53.39 o
  28   4  11      342.97      442.57     64.47 o
 -12  10  24      342.97      311.05     33.84 o
  28   2  22      343.18      345.57     72.45 o
  31   1   2      343.29      288.30     62.18 o
 -21   1  12      343.30      337.59     29.67 o
 -16  10   2      343.49      348.25     31.73 o
  31   3  16      343.58      212.98     70.26 o
 -30   4  21      344.55      361.42     55.27 o
  27  15   1      344.76      323.78     61.42 o
   2  18  23      345.03      358.42     54.50 o
 -32   6  13      345.51      316.29     52.50 o
 -30  10  11      345.53      461.18     57.38 o
   4   6  33      345.63      421.22     40.06 o
  -3  19  19      345.68      295.86     46.98 o
 -15  17  20      345.85      461.63     49.31 o
  11  13  17      346.11      397.54     32.87 o
 -24   8  28      346.16      411.32     63.15 o
   0  14  28      346.25      322.14     40.59 o
  12  20  14      346.27      314.43     55.73 o
 -12   6  39      346.30      331.45     51.26 o
  12   4  17      346.34      340.16     31.11 o
 -11  11  15      346.56      378.17     25.75 o
  -1  21   9      346.63      245.36     47.08 o
   3  17  27      346.69      348.93     67.74 o
 -19  17  19      346.83      258.03     57.82 o
 -12  22   3      347.00      537.74     68.10 o
   6   2  21      347.10      309.52     25.16 o
 -24   4  23      347.22      367.96     36.02 o
   1  21   5      347.23      403.00     48.87 o
 -12  10  12      347.52      350.25     31.65 o
 -21   9  24      347.72      357.06     43.22 o
 -24   6   2      347.72      383.07     31.57 o
  31   1   3      348.21      274.51     67.65 o
   0   8  36      348.32      357.70     47.73 o
 -18   0  22      348.75      470.00     42.85 o
   4   2  11      348.79      307.71     41.99 o
  17  19   5      349.15      289.45     48.88 o
  25   9  21      349.30      443.45     63.92 o
   1  17  29      349.42      283.15     95.14 o
   2  14  11      349.62      306.58     24.88 o
  18  18  16      349.86      270.81     53.86 o
  20   2  28      349.96      378.15     86.57 o
 -20  16  12      350.10      401.73     50.95 o
 -12  16  16      350.22      321.79     34.95 o
   4   4  33      350.25      366.97     40.12 o
  -5   3  18      350.51      331.49     24.81 o
   6  14  32      350.89      439.33     58.96 o
 -28  10  19      350.97      338.95     64.98 o
 -14  12   3      351.05      479.36     32.89 o
  -3  19   7      351.14      333.36     36.77 o
   9   3  36      351.16      448.89     55.67 o
 -29   1  21      351.21      355.09     49.82 o
  -6  12  23      351.26      421.65     32.01 o
  -9   7  36      351.30      264.30     41.75 o
  28   8  16      351.82      422.87     61.26 o
 -23   3  18      351.82      366.64     31.41 o
   1  19  15      352.06      251.77     48.61 o
   6   4  15      352.16      341.34     40.74 o
 -17   5  16      352.16      337.65     28.56 o
 -19  13   4      352.43      386.48     36.11 o
 -10  18  20      352.45      327.23     43.69 o
 -14  14   6      352.91      356.52     30.38 o
  19   5   2      353.13      333.89     45.77 o
  10   8  22      353.24      329.27     28.96 o
 -14  18  16      353.26      251.80     52.58 o
  24   8  18      353.30      299.99     51.95 o
  11  15   2      353.40      397.90     33.03 o
  29   3  17      353.62      349.65     63.18 o
 -24   2  15      353.66      327.79     36.62 o
  -6  20   2      353.88      328.62     40.94 o
 -32   4   9      354.52      389.90     58.96 o
   3  21   8      354.59      399.69     48.80 o
   1   3  36      354.64      415.04     55.62 o
  33   5   2      354.97      349.33     71.68 o
 -31   3  12      354.97      326.49     46.40 o
   9   3  26      355.02      334.99     28.98 o
 -17   9  25      355.08      437.04     37.43 o
 -17  15  16      355.24      395.55     38.52 o
  -3  23   4      355.44      372.06     55.06 o
  -8   2  25      355.60      344.14     26.45 o
  17  13  22      355.77      295.00     55.99 o
  22   2  21      355.79      330.28     43.73 o
  12   4   9      355.82      391.77     37.85 o
  25   1  20      355.84      410.88     48.55 o
  -9  11  19      356.02      436.57     28.53 o
 -10  16  24      356.72      360.00     42.80 o
  21   5  23      356.77      309.89     56.00 o
   1  17  27      357.05      362.73     60.92 o
 -19  11  18      357.13      377.32     38.33 o
  -7  17  11      357.17      431.58     32.24 o
 -28   2  24      357.19      408.52     53.49 o
  -5  19   7      357.43      393.78     36.79 o
 -26  16   6      357.47      260.99     58.18 o
 -20   6  24      357.62      412.38     36.36 o
   3  15  19      357.70      381.68     32.58 o
   2  16   2      357.74      400.61     32.89 o
  18   2  13      358.15      395.05     31.37 o
 -21  17  19      358.32      262.67     60.60 o
  12  20  18      358.37      339.96     59.91 o
  26   6  17      358.56      379.23     51.39 o
   5   1  28      358.59      388.31     31.12 o
  -9  19   4      358.90      369.12     44.59 o
  16  18  19      358.98      429.07     58.69 o
 -18   2  37      359.85      275.62     48.62 o
 -23   7   2      360.67      384.23     35.73 o
 -12  12  15      361.27      374.80     27.04 o
 -12   2  18      361.51      400.39     23.34 o
 -21  17   7      361.58      351.06     56.56 o
  -1   7  33      361.72      378.94     37.22 o
  -4  10  35      361.75      420.65     45.90 o
  12  18  10      361.82      329.46     47.36 o
  -5  23  12      361.83      458.89     56.66 o
 -18  18  14      361.92      265.57     53.54 o
 -29   7   1      362.21      296.04     59.63 o
   5  19  19      362.56      322.69     50.44 o
   3  21   3      362.58      385.39     46.10 o
 -12   4  39      362.62      285.97     48.40 o
  -4  18  27      363.04      478.37     64.47 o
 -13  13  26      363.12      372.91     42.00 o
   2  20  20      363.34      409.07     54.87 o
 -12   2  27      363.44      312.28     28.84 o
 -15  13  23      363.47      376.22     37.32 o
   7  19  13      363.50      408.98     46.26 o
  24   2   1      363.50      392.07     30.64 o
  -8  10  31      363.54      373.51     39.97 o
  -1  21   4      363.63      404.13     43.24 o
  18  10  30      363.66      476.14     65.20 o
  23   7  12      363.71      269.39     43.37 o
  25  13   1      363.81      331.72     55.52 o
   7   3  40      363.85      390.27     70.43 o
  10  16  19      363.85      440.58     43.22 o
 -12  20   9      363.87      354.83     49.18 o
 -20  18  14      363.96      326.54     55.52 o
 -31   7  15      364.20      345.20     61.30 o
 -18  14  10      364.77      362.34     39.16 o
  31   7   4      364.91      489.19     58.94 o
  15  17  21      365.10      287.68     62.31 o
 -22  18  11      365.13      373.09     55.63 o
 -24   8  11      365.30      355.36     37.68 o
  20   2   7      365.50      372.18     45.96 o
  -6  12  14      365.82      368.34     27.28 o
 -23   1  29      365.82      442.05     49.72 o
   3   7  26      365.84      275.39     25.81 o
  23  13  11      366.00      345.16     45.77 o
 -14  16  18      366.18      277.84     40.10 o
   1  19  25      366.32      339.92     74.39 o
  16   8  24      366.58      403.35     40.65 o
 -15   1  14      366.85      381.14     28.33 o
  21  17  11      366.86      418.44     59.05 o
  21  15  13      366.92      345.70     52.21 o
 -24   4  29      366.92      351.73     51.03 o
  -1  17  23      366.96      359.63     49.62 o
  -2   0  12      366.97     1245.95     95.96 o
  19  19  11      367.08      435.46     52.42 o
  31   3   0      367.20      332.55     73.12 o
  17   3  30      367.33      434.67     66.50 o
  20  16  10      367.58      260.27     49.82 o
   0  12  25      368.06      329.72     32.41 o
 -17  13  11      368.08      416.47     38.31 o
 -21  11  24      368.66      355.28     48.98 o
   0   2   7      368.67      444.07     33.58 o
  20  18   8      369.31      244.05     55.74 o
  29   5  12      369.43      394.81     60.44 o
  30   2   1      369.47      293.19     60.34 o
 -10  12   4      369.57      388.95     31.80 o
  10  22   5      369.71      253.90     46.84 o
 -24   2   1      369.85      401.93     31.70 o
 -24  16  12      369.91      407.38     55.98 o
   1  17  22      370.36      337.40     39.25 o
  10  20  20      370.40      315.79     58.20 o
  26  14  10      370.65      286.49     75.13 o
  12   2  25      370.89      360.70     37.59 o
  21  15   0      370.89      393.38     43.94 o
  21  17   1      371.33      385.82     51.55 o
   8  14  13      371.40      313.36     28.25 o
  -7  19   2      371.57      335.39     40.14 o
   3  19  26      371.83      293.23     68.22 o
  -3   7  21      372.06      457.28     27.34 o
 -31   1  14      372.18      415.45     53.94 o
  29   9   2      372.24      281.12     60.33 o
 -10   2  30      372.38      401.27     29.70 o
 -11  19  10      372.57      374.51     39.81 o
 -16  10   5      372.71      390.64     35.00 o
   7  17  27      372.75      398.23     69.37 o
 -11  21   3      373.25      349.74     65.15 o
 -17   9  22      373.31      374.43     32.98 o
  24  12   6      373.69      368.32     47.69 o
  21  19   6      374.03      462.79     66.09 o
   0   2  10      374.32      596.34     40.57 o
 -30   6  17      374.48      409.89     53.51 o
 -17   1  20      375.05      393.85     28.19 o
  32   8   7      375.13      319.02     79.19 o
  -1  17   1      375.17      367.84     29.46 o
 -11   5  27      375.18      370.10     28.51 o
 -29   3  14      375.30      399.67     44.37 o
  -7  17  20      375.54      403.67     35.92 o
   2   4  39      375.67      412.97     50.19 o
  19  17  15      375.75      345.06     52.43 o
   8   2  29      375.90      315.92     35.54 o
  17   5  24      376.14      403.52     44.40 o
  10  22   8      376.16      404.41     57.34 o
  21   3  17      376.18      327.56     33.89 o
  11   7   5      376.26      512.23     35.00 o
  10  14  25      376.40      471.97     58.00 o
   4  22  12      376.64      328.54     58.47 o
   9   3  16      376.72      355.63     34.68 o
  27   5   4      376.98      396.81     44.87 o
  -1   1  18      377.10      359.35     41.70 o
  32   6   3      377.13      341.83     74.35 o
 -15   7  34      377.19      337.92     47.63 o
  16  14  25      377.20      322.00     61.69 o
 -25  13  16      377.51      388.00     51.63 o
  -9   5  22      377.56      372.06     27.12 o
   9   3  32      377.58      304.04     39.20 o
  -7   3  11      377.59      631.45     54.91 o
 -18  12  27      377.70      425.45     46.66 o
 -15   1  24      378.29      329.44     26.44 o
  33   3   0      378.60      597.60     75.75 o
   6  14  27      379.02      346.75     53.78 o
  20   2  11      379.56      393.55     34.53 o
 -11  15   9      379.69      338.36     29.93 o
   1  23  14      379.71      348.57     71.91 o
   8   6  25      379.80      315.46     27.17 o
 -21  11   9      379.94      319.61     35.52 o
  -8  22   7      380.25      357.09     54.64 o
  13   5  35      380.33      325.95     63.22 o
 -16  12  22      380.33      342.37     33.40 o
 -16  16  20      380.47      351.37     46.76 o
 -22  16  14      380.77      338.67     59.64 o
   6   6  33      381.17      393.71     40.93 o
 -20   2  36      381.44      482.35     59.52 o
  10  16   2      381.48      328.44     33.76 o
   4  14  20      381.90      342.11     33.38 o
   9   9  22      381.94      377.79     32.15 o
 -21   5  28      382.29      421.01     42.18 o
 -21  19  11      382.42      352.65     61.86 o
  -7  19  21      382.51      410.85     51.91 o
   6  22  10      382.61      411.96     57.60 o
  -6  20  16      382.65      322.63     55.84 o
 -13  19  12      382.80      357.73     47.60 o
 -27  11  22      382.88      347.80     53.38 o
  -3   9  36      382.90      253.89     51.45 o
  29   7  12      383.55      410.18     66.11 o
 -14   2  31      383.70      367.10     36.30 o
  23  17   7      383.77      270.25     62.57 o
  -9   7  34      383.81      426.02     41.48 o
 -11  21   4      383.86      331.49    100.45 o
 -25  15   3      384.01      421.66     49.86 o
 -28  14   9      384.12      437.56     60.48 o
 -11  17   9      384.29      380.42     39.08 o
  -1   3  14      384.42      760.22     53.02 o
 -21   5   4      384.49      421.74     31.43 o
 -22   2  31      384.83      399.49     52.99 o
   8  12   4      384.90      511.12     33.35 o
  11  17  13      385.13      383.41     37.44 o
   9  23   2      385.18      455.62     61.64 o
 -27   3  14      385.20      409.55     39.95 o
 -15   7  32      385.50      310.11     39.43 o
  -2  20  18      385.58      356.41     56.71 o
 -21   5  34      385.67      537.77     58.30 o
  13   7  18      385.71      322.79     29.04 o
 -13   9  18      386.09      446.54     31.54 o
  -7   1   8      386.23      454.40     41.07 o
  13   5  29      386.46      330.49     41.94 o
   2   8   2      386.47      613.39     53.98 o
  17   1  16      386.77      368.30     31.15 o
  14   8  26      386.81      464.64     44.70 o
 -24   0  20      386.92      399.85     50.82 o
  -2  18   1      387.24      444.89     33.98 o
   3  17  23      387.65      431.38     48.10 o
 -26  14  10      388.14      357.59     61.60 o
   8  18  20      388.17      414.65     51.81 o
   8   2  25      388.23      331.31     28.34 o
 -23   3  22      388.58      375.66     32.59 o
  21  11  12      388.63      445.66     44.72 o
   0  18  18      389.39      377.70     39.23 o
 -29   5  18      389.59      410.55     51.80 o
  -9   5  13      389.60      472.46     35.22 o
  28  12   8      389.70      328.80     67.73 o
 -18  12  30      389.87      426.69     52.80 o
 -35   1   7      390.14      418.34     65.19 o
   4   4  26      390.34      418.11     27.67 o
  32   8   0      390.46      468.30     96.22 o
 -10   8   4      390.50      548.38     35.92 o
  19   1   6      390.67      368.30     37.92 o
  14   2  35      390.76      400.34     62.65 o
   9  19  16      390.81      473.49     48.89 o
 -11  11  35      390.91      526.03     51.77 o
  15  17  12      390.93      455.34     44.16 o
 -20  16   2      391.01      428.88     41.01 o
 -10  12  27      391.32      348.67     35.83 o
   3   9  17      391.35      458.79     30.84 o
  17  13   7      391.81      301.18     37.69 o
   3   1  32      392.27      473.36     35.82 o
   5  15  12      392.28      345.34     27.36 o
 -16  18   6      392.43      434.84     48.26 o
  26  16   1      393.01      420.25     61.50 o
   2   4  23      393.09      464.37     29.12 o
   5   1  26      393.18      371.20     27.66 o
  13  11  30      393.18      487.55     52.93 o
  13  21   3      393.49      377.74     56.83 o
  19   7   5      393.62      510.60     31.14 o
 -20  16  14      393.82      319.00     51.88 o
  -5  15  11      394.27      389.26     26.85 o
  29   1   4      394.46      465.20     54.78 o
  21   3   8      394.81      405.39     35.50 o
  19   1  18      394.84      386.84     37.49 o
  18  14  24      395.16      533.74     61.15 o
 -28  12   1      395.30      334.16     94.58 o
  31   5  11      395.35      479.35     73.55 o
 -24   4  20      395.58      394.82     34.29 o
  14  16  16      395.68      390.90     39.91 o
   1   9  25      395.78      374.91     27.18 o
 -33   7   5      396.00      399.90     75.66 o
   3  19   1      396.15      348.50     35.92 o
 -11  19   3      396.46      390.20     48.12 o
   2   6  35      396.64      353.68     43.25 o
  -6  18  14      396.90      506.21     42.55 o
  16  10  13      397.11      354.16     29.61 o
   3  17  25      397.22      416.52     52.75 o
 -15   3  26      397.33      409.11     31.17 o
 -25   5  30      397.57      399.30     54.67 o
 -10   4  33      397.59      372.35     33.42 o
   4   4  37      397.76      474.97     46.18 o
   1   3  14      398.02      351.98     46.26 o
  19  15   2      398.18      384.12     40.73 o
  -8  20   6      398.22      382.29     46.95 o
   7   1  15      398.38      765.83     46.24 o
 -14  12  34      398.40      521.87     53.08 o
   2  18  17      398.52      378.99     54.95 o
 -19   3  30      398.62      396.38     39.67 o
  20  12  11      398.66      404.44     45.57 o
  27   9  14      398.77      465.05     62.59 o
 -16  16  25      399.06      357.32     61.60 o
  12  20   6      399.10      350.88     47.97 o
   2   4  41      399.11      245.41     57.23 o
  28   8  19      399.11      376.70     61.15 o
 -23   1   6      399.69      444.94     26.97 o
   4  24   5      399.75      441.09     65.54 o
 -11  11  33      399.92      380.69     52.19 o
 -11   9  18      400.06      377.63     29.27 o
  -6   2  39      400.21      282.27     49.32 o
  25   3   1      400.23      444.05     33.09 o
 -10  18  14      400.47      330.60     37.43 o
  28   2  15      400.92      309.56     53.83 o
   6  16   9      400.99      468.72     32.36 o
   4  16   3      401.40      337.70     32.41 o
  19   3  20      401.94      437.81     38.77 o
  21  11   5      402.00      405.72     39.07 o
  18   6  19      402.06      353.58     36.50 o
  -3  11  35      402.11      365.84     50.30 o
   3  19  17      402.59      358.52     51.38 o
  22   8  27      402.82      376.10     66.72 o
  28   8   3      403.07      618.32     54.38 o
  -5  21   1      403.11      419.11     42.34 o
  25   7  15      403.45      396.26     57.87 o
 -15   7  37      403.86      341.64     63.63 o
  29   7  17      403.93      310.81     63.18 o
 -23   3  14      404.37      389.66     31.97 o
  23   1  16      404.78      330.52     39.78 o
   8   8  37      405.23      395.23     56.68 o
   8  16   4      405.35      370.77     33.03 o
 -25  15  16      405.43      362.31     57.53 o
  30   4  13      405.57      440.04     65.49 o
 -10  20  19      405.62      464.61     51.44 o
   5  19   7      405.73      342.54     40.94 o
   1   1  30      405.84      407.77     28.58 o
 -28   4   4      406.14      414.34     45.31 o
 -12   4  35      406.22      456.72     46.46 o
  21  11  25      406.23      438.18     67.73 o
  12  22   9      406.27      303.55     55.20 o
  14  10  33      406.48      330.49     62.60 o
  -4   2  31      406.66      409.94     33.03 o
  11  19  17      406.69      362.06     53.58 o
 -30   2  11      407.31      348.84     44.19 o
   5   7  36      407.71      517.94     51.29 o
 -12  16   6      407.89      318.00     35.85 o
   0  20   8      408.38      271.57     39.64 o
 -24   2   7      408.61      279.07     27.64 o
  10   2  27      408.69      372.56     32.17 o
   5  19   9      408.86      357.65     37.90 o
 -25  11  25      408.95      378.28     59.56 o
   9   3  38      409.55      273.44     65.12 o
   9   5  36      409.79      376.99     55.24 o
  22  16  10      409.92      359.01     60.47 o
  26  10   7      410.04      528.51     58.62 o
  24   2  24      410.10      385.36     71.28 o
  -2  12  21      410.13      387.87     25.43 o
  -7  19   8      410.49      453.50     39.49 o
  -2  22   8      410.50      344.19     47.65 o
  19   3  25      410.86      322.90     58.02 o
   7   5   4      411.03      677.53     86.60 o
   7  19   1      411.60      358.19     41.77 o
 -16  14  20      411.61      432.85     37.68 o
  11  23   5      411.83      390.09     52.11 o
  15  19   1      411.95      308.74     48.30 o
  12  18   8      412.13      336.18     45.07 o
  19  11   2      412.17      469.84     34.38 o
   5  21   0      412.21      491.35     46.40 o
 -19   7  18      412.42      450.20     32.24 o
   9  13  27      412.55      446.20     54.37 o
  13  11  26      413.06      375.58     49.35 o
  31   5  14      413.28      503.85     69.92 o
 -20  16   9      413.37      429.30     47.48 o
  -1  19  25      413.47      343.89     60.83 o
 -15   3  20      413.61      357.17     25.05 o
 -17  11  16      413.69      469.06     35.08 o
 -11  23   6      413.72      458.43     67.41 o
  -8   4  35      413.91      365.99     39.50 o
   1  21  17      413.93      415.39     56.13 o
 -17  11  31      414.27      390.25     49.50 o
  18  12  22      414.33      387.08     57.83 o
 -14  20   8      414.45      378.79     63.69 o
   0   2  42      414.49      419.06     61.57 o
 -19   7  10      414.55      482.18     29.60 o
   1  19   7      414.94      394.41     36.57 o
 -24   4  11      414.95      428.93     33.18 o
  16  16  21      415.28      428.49     60.63 o
  20  16   5      415.57      477.85     49.63 o
  11  19  11      416.01      424.52     56.38 o
  19  17  11      416.14      378.56     48.58 o
  28   8   5      416.18      371.60     51.49 o
 -15  15   3      416.88      406.21     35.92 o
  23  17   0      417.12      430.88     60.31 o
  12  22   5      417.27      382.85     54.02 o
  -7   9  37      417.37      458.46     47.85 o
   7   7  30      417.47      393.89     38.11 o
 -21   7  32      417.89      457.39     58.84 o
   9   1  20      417.91      425.27     28.49 o
   6   6  31      417.92      450.28     36.97 o
   0  10  10      417.97      480.93     36.94 o
 -28  12  18      418.02      444.53     53.66 o
 -25   7   8      418.05      383.69     35.50 o
 -18  20   1      418.18      375.63     57.20 o
  14  18   6      418.37      452.21     47.83 o
 -19   3   8      418.73      449.05     31.42 o
  18  20   7      419.17      471.23     57.45 o
   0  14  31      419.24      397.32     52.90 o
 -20  12  29      419.25      509.25     59.54 o
  30  12   5      419.42      612.23     76.35 o
  13  19  14      419.58      454.64     65.78 o
  19  13   8      419.83      434.29     43.71 o
  22   4  20      420.02      387.77     59.61 o
 -22   2  13      420.53      421.81     31.77 o
 -13  11  23      420.68      449.99     32.53 o
  29   3  18      420.90      271.08     54.74 o
  12  16   6      421.24      470.41     35.64 o
  -9  17  29      421.36      356.73     60.26 o
  11  21  16      421.36      505.33     70.23 o
  30   6  11      421.45      472.95     64.63 o
 -18   2   7      422.08      511.26     29.71 o
 -17   5  26      422.45      483.37     31.14 o
  24  16   9      422.50      446.58     58.26 o
  10   8  31      422.57      380.79     45.93 o
   1  11  22      423.01      444.37     29.39 o
 -27  15   7      423.34      293.94     61.87 o
  11   1  22      423.53      399.58     29.83 o
  -2  16  24      423.79      397.49     46.10 o
 -13  19   3      423.95      430.77     48.24 o
  -4  18  18      424.02      348.18     40.79 o
  23  17   5      424.09      491.12     61.87 o
 -12  14  27      424.09      411.77     46.46 o
  -9  15  25      424.20      421.03     40.55 o
 -33   7   6      424.69      513.09     62.85 o
  22   2  15      424.96      461.82     34.38 o
 -16  14  14      425.26      366.63     36.62 o
  24   2  18      425.43      385.23     48.53 o
  22   2  13      425.83      457.20     33.96 o
  25   7  21      425.99      548.39     62.80 o
 -20   2  24      426.28      490.99     35.40 o
  33   7   2      426.42      358.78     73.98 o
 -18  16   8      426.42      362.63     42.88 o
 -23   1  12      426.55      402.46     29.72 o
  -5   5  26      426.81      409.91     25.23 o
  -7  15   2      427.23      440.66     29.73 o
   7   7  39      427.37      468.17     63.98 o
  -2   6  41      427.45      469.80     52.93 o
  14  18  12      427.74      362.30     45.97 o
  11  19   9      428.04      464.92     44.80 o
 -29  11   4      428.13      378.33     60.75 o
  19   3   6      428.31      478.18     44.30 o
  32   0   6      428.31      606.20    102.03 o
 -15  11  11      428.39      398.95     32.66 o
  20  12  17      428.43      403.76     47.27 o
 -31   3  10      428.49      430.06     59.36 o
  12   2  33      428.89      417.85     52.52 o
  -3  21  11      428.98      355.59     48.39 o
 -18   2  29      429.00      364.93     36.40 o
   3   7  38      429.31      395.77     53.98 o
 -21   5  15      429.58      508.95     29.32 o
  10  20   8      429.62      281.27     45.62 o
 -14   2   5      429.67      545.96     45.58 o
 -26  14   5      429.90      544.18     55.03 o
 -21   7  30      430.52      453.27     58.07 o
  13   1  20      430.87      366.96     29.26 o
 -27   3  24      430.96      443.44     47.18 o
  -5   1  10      430.97      527.95     44.64 o
   4  22   3      431.01      418.16     53.63 o
   5  15   0      431.17      447.36     28.43 o
 -32   6   6      431.46      451.02     56.66 o
  26   8  22      431.58      494.27     78.62 o
 -19   1  10      431.99      450.00     32.91 o
  -4  14  18      432.09      432.37     29.24 o
  24   8  15      432.14      370.84     47.55 o
 -13   3  34      432.29      400.59     41.18 o
   7  15  24      432.58      451.41     49.20 o
  11  15  17      432.62      452.55     38.12 o
 -14  16  22      432.95      375.67     45.90 o
  29   7  18      432.98      554.06     62.53 o
  25   3  18      433.29      450.07     50.45 o
  10   6   2      434.57      543.81     48.71 o
  -2  16   1      434.79      448.80     31.93 o
  14  10  27      434.81      347.91     49.30 o
  10   2  11      434.83      412.73     53.69 o
 -23   9   9      434.94      542.63     34.69 o
   6  20  12      435.54      500.59     51.64 o
   7  13  15      435.85      461.90     27.76 o
  25   5  18      435.98      398.42     43.62 o
   3   5  38      436.16      535.53     52.98 o
   8  12  13      436.30      407.26     32.46 o
 -21   7  12      436.36      428.84     31.26 o
  11   9  32      436.42      544.93     58.53 o
  20  18   5      436.43      564.32     59.84 o
  -2   6  18      436.62      525.05     26.55 o
   0   0  42      436.84      517.53    115.74 o
   1  23   8      436.90      330.44     54.31 o
  14  18   8      436.93      426.47     46.21 o
 -10  14  27      437.31      456.05     43.13 o
  -6  16   5      437.38      396.92     28.79 o
 -10   6  36      437.59      445.56     40.81 o
  -1  19  17      437.75      296.81     41.77 o
 -29   5  14      437.86      444.31     48.46 o
 -13   3  10      437.90      486.52     33.69 o
  21  13  20      438.18      447.56     56.89 o
  -1  13  33      438.25      402.57     47.12 o
 -18  16  14      438.41      347.29     46.33 o
 -31   5   2      438.76      506.55     51.64 o
  29  13   5      438.84      355.86     80.60 o
   3  17  26      439.05      326.30     61.13 o
 -26  10   2      439.40      441.73     46.50 o
   5  21   9      439.46      370.76     51.28 o
  30  12   0      439.82      422.93     77.87 o
   4   2  27      439.93      396.22     29.97 o
  23   7   0      440.70      515.91     38.91 o
 -11   7  38      441.14      546.08     51.19 o
  12  18  18      441.21      515.94     47.25 o
 -23  15   5      441.60      433.79     52.93 o
   5  11  35      441.62      411.47     56.21 o
 -19  17  16      441.73      575.88     67.95 o
  25   9   1      441.74      380.54     51.33 o
 -15  11  17      441.85      558.77     31.02 o
 -15  19   7      442.03      384.84     55.09 o
  20   4  17      442.10      418.93     35.20 o
  -4   4  29      442.12      474.04     30.29 o
 -16   2  15      442.45      404.17     26.27 o
  32   4   3      442.47      447.45     66.90 o
   2  12   5      442.88      540.64     29.43 o
  26   4  16      443.09      498.11     47.82 o
  11   9  25      443.32      423.29     44.13 o
   3   5  36      443.36      472.18     46.12 o
 -26   2  21      443.94      421.15     37.70 o
  21   3   4      444.17      396.99     33.06 o
  -3   9  15      444.78      549.80     30.48 o
  -2  18  24      444.86      407.49     59.29 o
  -9   7  19      445.31      427.76     24.48 o
  14  18   3      445.62      538.67     45.32 o
   0  22   1      445.75      575.76     47.34 o
  10  20  14      445.99      455.22     55.23 o
   1   3  31      446.03      454.56     30.12 o
  20   2   9      446.06      476.02     33.60 o
 -11  17  19      446.37      322.14     45.49 o
 -16   8  28      446.47      543.15     43.49 o
   6  20  10      446.64      455.97     46.48 o
  27   5  18      447.02      423.22     58.27 o
  29   5  10      447.19      461.41     59.47 o
 -33   5  12      447.59      391.25     68.90 o
   4  18  22      447.64      582.68     62.46 o
   8   2   4      447.75      482.96     34.74 o
  19   1   8      447.87      491.43     46.13 o
 -18  12   1      447.89      400.49     31.53 o
   3  17  29      448.11      379.60     62.64 o
  -4   2  38      448.16      433.65     45.06 o
 -18   4  22      448.29      429.75     30.19 o
   1   1  28      448.67      552.00     27.08 o
   2   8  29      449.49      437.13     31.15 o
 -17  19  14      449.69      427.89     52.32 o
  -7   9   8      449.99      399.08     26.14 o
 -19   7  30      450.08      523.12     48.77 o
   7  13  24      450.30      520.25     43.27 o
 -24   8   8      450.37      437.51     35.04 o
 -22   4  12      451.05      532.81     31.40 o
 -22  14  17      451.09      445.38     50.89 o
   0  18   6      451.40      449.07     32.47 o
  13   1  12      451.49      505.01     46.81 o
 -12  14  30      451.50      478.75     52.98 o
  12  20   0      451.55      398.27     55.78 o
 -28  10   1      451.85      417.23     58.93 o
  31   3   3      452.11      526.99     53.39 o
  -4   2  23      452.41      459.73     28.64 o
  26   6  23      452.55      540.80     70.49 o
   9  17  10      452.84      567.45     38.26 o
   9   3  13      453.15      510.06     36.56 o
 -25  15  14      453.60      414.24     56.38 o
  26  10  16      453.72      462.92     66.63 o
  -3  19   5      454.01      399.75     39.19 o
  -5  11  35      454.03      545.59     50.92 o
   9  15  10      454.73      552.38     29.67 o
  24   6   1      454.75      486.97     41.00 o
 -15   5  37      455.05      407.31     54.18 o
  -8  18  26      455.09      431.74     54.88 o
  28   2  16      455.44      332.23     60.33 o
 -15  13  26      455.53      459.16     52.92 o
  14   4   7      455.55      506.08     43.82 o
  -5   5  20      455.70      522.43     28.45 o
   1  19   5      455.87      425.11     34.53 o
   0  20   7      455.97      402.67     49.70 o
   4  16  12      456.25      482.18     31.73 o
 -15   9  14      456.62      429.33     32.36 o
  23   5   3      456.83      482.02     35.10 o
   0   8  39      456.92      452.90     53.30 o
   7  15   3      457.00      542.40     33.50 o
  -8   4  25      457.14      443.19     25.39 o
 -20   2   1      457.78      460.23     40.45 o
 -21   3  20      457.80      394.38     28.99 o
  14  20  12      457.89      450.68     57.60 o
  27   7  16      458.24      342.84     60.94 o
 -12  12   6      458.45      475.54     33.15 o
   5  17  26      458.97      624.08     57.53 o
  30  10   5      459.10      510.63     62.36 o
  -6  16  26      459.53      430.98     47.93 o
  17  11  30      459.93      376.57     62.86 o
  27  11  16      460.15      383.34     60.66 o
 -30  12  11      460.15      478.29     62.35 o
 -25   3   2      460.50      470.80     32.00 o
 -10  18  12      460.66      461.05     36.71 o
  13  17  19      460.88      420.34     47.07 o
  21   3  23      461.20      479.20     48.81 o
  -7  11  25      461.48      478.39     31.81 o
 -14   8  37      461.61      417.89     59.63 o
 -26   0  16      461.83      497.85     53.51 o
  15  11  21      462.40      451.12     39.80 o
 -32   4  13      462.45      453.82     52.46 o
  -2  12   7      462.57      783.60     31.62 o
 -34   2  14      462.80      578.71     82.49 o
   8   4  37      462.82      475.13     59.70 o
 -27   3   2      462.90      489.36     38.03 o
 -16  18  18      463.14      515.48     50.82 o
  -7  13  28      463.27      452.07     43.73 o
 -32   6  15      463.30      457.27     54.29 o
  16  14   4      463.42      430.14     36.26 o
  -5  15  29      463.45      341.01     52.98 o
 -23  17  13      463.60      433.52     61.96 o
  15  15  23      463.66      416.37     60.96 o
  21   7  11      463.69      440.89     37.63 o
  -9  19   5      463.89      471.54     39.58 o
 -10  12  10      463.94      492.39     26.01 o
  -9   7  28      464.26      440.86     30.66 o
   8  14   7      464.32      460.92     32.44 o
  25   1   4      464.52      428.42     35.40 o
 -31   1   3      464.55      435.40     56.38 o
  21   7   6      465.02      370.84     32.97 o
 -12  14   9      465.22      458.79     31.43 o
   5   1  41      465.29      467.33     63.42 o
   1  17   5      466.05      410.77     30.51 o
  14   6  32      466.58      480.19     61.31 o
 -19  13  25      466.81      412.27     50.69 o
  17  17   3      466.87      464.21     46.79 o
  11  21   9      467.18      398.04     56.49 o
   6   2  39      467.54      558.90     59.69 o
  -2  12  27      467.71      472.46     35.80 o
  -8  12  31      467.91      452.86     46.94 o
  17  11  21      468.00      445.99     50.60 o
  29  13   6      468.26      537.96     73.63 o
  -9  13  30      468.40      494.52     48.28 o
  28   2   1      468.55      471.59     44.79 o
 -19   9  24      468.80      503.27     38.84 o
  -8   2   3      469.00      538.37     34.20 o
 -25   3  16      469.36      449.03     39.13 o
   0  16  13      469.67      518.55     33.52 o
 -22  12  23      469.68      505.09     46.88 o
  -6   8  40      469.93      449.51     53.08 o
  27   9  16      469.95      565.46     66.23 o
  21   3  12      470.22      489.88     30.84 o
  11   9   2      470.38      447.73     40.23 o
   3  15  14      470.43      508.22     28.20 o
 -17  19   1      470.44      319.09     51.29 o
  11  17   7      471.11      465.22     39.64 o
  -4  20   2      471.17      515.33     43.36 o
 -17   3  16      471.66      472.74     30.87 o
  31   9   4      471.68      410.00     63.12 o
  26   6  11      471.98      433.73     47.48 o
   4   2   0      472.00      738.49     37.16 o
   5  17  27      472.08      485.96     59.94 o
  -5  11  37      473.06      498.60     56.11 o
  15  19  13      473.20      458.52     52.08 o
  23   5  14      473.23      488.97     36.50 o
  -2  18  26      473.53      419.80     57.73 o
 -24   6  15      473.53      482.31     39.37 o
  19   1  30      473.66      493.60     54.78 o
  -8  14  30      473.69      452.97     51.09 o
 -12  10  18      473.81      493.10     28.78 o
  28   6  13      474.14      499.35     59.36 o
  28  10   2      474.19      491.28     57.42 o
  28   4   9      474.39      517.62     48.13 o
   4  12   0      474.63      468.67     29.40 o
  13  21   7      474.77      415.80     58.42 o
 -30  12   4      474.79      413.04     62.57 o
  26   6  16      474.82      409.26     54.12 o
 -32  10   3      474.86      449.76     72.76 o
 -10  12  25      475.06      568.47     37.73 o
 -35   3   2      475.46      451.58     70.31 o
  29   9  11      475.59      436.89     65.84 o
 -13  19   7      475.95      439.04     52.37 o
   2  18  10      476.03      461.74     35.40 o
 -29  11   7      476.18      468.97     64.88 o
  -9  13  28      476.19      540.99     42.43 o
   8  12  31      476.25      452.35     55.74 o
  30   8   6      476.73      448.17     69.91 o
  12  18  14      476.78      416.55     45.21 o
   9   7  36      476.80      458.05     59.29 o
  -9  17  28      476.80      534.15     55.13 o
   7   7  24      477.03      450.10     31.08 o
   7   1  26      477.04      461.85     28.83 o
 -24   4  31      477.04      473.36     52.63 o
 -24   2  17      477.12      448.54     33.40 o
   8  20   8      477.20      421.99     43.54 o
  11   1   6      477.65      563.29     57.38 o
   0  14  30      477.68      540.88     50.01 o
 -22   4  27      477.78      461.19     49.60 o
  20  14   8      477.87      529.27     46.77 o
  24  12   9      478.07      531.40     56.75 o
  -2  20  14      478.09      426.12     45.56 o
  19   7  28      478.10      428.63     56.15 o
  22  18   0      478.28      431.40     62.55 o
  -4  20  21      478.66      430.92     57.92 o
 -29   3   6      478.90      521.74     55.40 o
  12   6  29      479.09      480.30     43.03 o
  13  15  20      479.12      604.92     42.02 o
 -18  10  25      479.33      482.11     36.99 o
  31   1  17      479.38      577.73     65.80 o
  19  11  14      479.41      463.48     38.06 o
   0   4  41      479.90      484.72     56.84 o
   2  20   4      480.00      478.63     51.41 o
 -11   1   6      480.27      508.28     34.22 o
 -12   4  27      480.30      466.72     30.58 o
 -23  11  11      480.51      414.72     39.76 o
   2  18  26      480.54      544.44     69.84 o
 -17  13  13      480.96      378.78     36.21 o
   6  20   4      481.04      475.08     43.19 o
  17   3  22      481.27      455.63     31.14 o
  16   2  23      481.34      538.25     34.65 o
  14  18   2      481.49      553.93     47.21 o
   6  10  32      481.51      508.33     49.03 o
  17   1   6      481.91      555.85     42.44 o
  -1  21  16      481.94      523.90     55.79 o
   7   3  10      481.95      490.48     47.17 o
  -6   6  40      482.03      511.20     48.79 o
  28   2   9      482.03      512.63     46.33 o
 -32  10   8      482.08      390.72     67.87 o
  12   6  37      482.10      497.60     73.80 o
 -11   9  15      482.25      495.39     33.49 o
 -13  11  30      482.44      479.98     41.96 o
 -23   3  30      482.44      449.26     51.82 o
  27  15   5      482.71      387.43     58.28 o
 -19  11  21      482.73      416.72     34.52 o
  -4   4  31      482.93      522.95     31.25 o
   3  19  19      482.95      484.43     48.31 o
   8   4  13      482.97      513.78     51.50 o
  20  14  11      483.12      577.06     50.54 o
 -29   5   2      483.22      436.15     44.90 o
  11  23   0      483.43      398.80     81.32 o
 -21  15  13      483.65      391.49     52.65 o
   4  14  28      483.80      536.14     45.49 o
  19  15  22      483.90      663.24     67.25 o
   5   9  23      483.93      502.00     30.06 o
  14  16   2      484.16      509.48     36.61 o
  -9  11   4      484.24      477.64     33.06 o
   8  10   1      484.42      682.15     33.34 o
  22   4  15      484.44      451.86     35.23 o
  26   6   5      484.45      514.17     44.12 o
  18  16  14      484.51      468.18     50.98 o
  -4  12  35      484.82      431.89     50.00 o
 -30   6  19      484.93      476.76     52.58 o
  -8  16  19      485.17      460.82     34.20 o
  20   6  17      485.51      481.16     35.40 o
   5  21   1      485.59      476.63     47.31 o
   4  16   9      485.76      523.17     32.24 o
  17  17  19      485.85      356.52     54.70 o
  30  10   2      485.86      529.41     70.22 o
   4  20  21      485.87      559.33     54.50 o
 -10   6   1      485.90      454.69     84.53 o
 -26   4  29      486.00      447.04     50.52 o
 -28   8   7      486.38      506.86     45.87 o
 -16  16  24      486.49      453.36     57.64 o
  -9  17   3      486.56      520.02     40.81 o
  -4  12  29      486.66      501.51     40.92 o
 -27   1  19      486.68      521.64     44.27 o
 -21   1   6      486.74      568.78     34.32 o
  13  15  26      487.06      464.58     68.91 o
  20  18   4      487.67      503.04     59.06 o
  31   5  15      487.78      599.82     74.75 o
   4  20  18      488.07      435.82     59.04 o
  12  16  20      488.19      452.43     45.52 o
  23   5   4      488.26      540.12     35.04 o
   8  10  33      488.48      428.85     53.07 o
  29   9   5      488.60      491.65     62.39 o
 -16  12  31      488.77      537.04     53.16 o
  -1  19  22      488.78      387.87     50.28 o
  17   1  20      488.82      468.00     30.43 o
 -29  11   6      488.87      465.97     63.27 o
 -25  11   5      489.00      449.51     44.33 o
 -13   9   3      489.65      596.21     34.76 o
   0  16  31      489.75      325.44     71.07 o
  11   3  31      489.77      394.05     59.46 o
   1   1  31      489.80      566.01     31.56 o
   3   3  26      489.82      471.44     29.44 o
   2  16  17      489.95      482.80     32.64 o
  -2   4  30      490.33      561.24     30.25 o
 -27   5  24      490.55      482.07     46.08 o
  18   4  19      490.80      408.91     36.67 o
 -12   4  25      491.42      466.10     28.00 o
 -18  12  25      491.49      543.29     46.10 o
   5  15  23      491.53      566.64     47.20 o
 -11   7  33      492.10      468.15     38.40 o
 -14  12  20      492.14      546.43     30.03 o
  -7  17   1      492.51      531.81     30.91 o
  24   4  12      493.32      428.33     43.72 o
 -30  10   4      493.72      504.24     59.85 o
  17   7  27      493.93      539.18     52.70 o
  11  19   3      493.95      464.00     44.89 o
 -20  18   2      493.97      365.53     48.43 o
   7   3  30      494.43      453.17     35.09 o
 -14   4  29      494.79      428.99     35.04 o
  -9  15  28      494.86      563.44     49.31 o
  26   6  22      494.86      566.32     70.99 o
  -9   7  13      494.91      675.89     30.23 o
 -21  13  18      495.03      519.93     41.26 o
 -29   1  10      495.33      527.94     42.63 o
  26   6   7      495.43      479.84     45.11 o
  28  10  10      495.60      443.99     74.93 o
 -20   4  15      495.98      479.06     27.93 o
  -8  20  13      496.29      534.41     52.03 o
 -19  13  19      496.33      491.03     37.26 o
  20   6   5      496.88      482.32     31.86 o
 -15   9  34      497.59      452.63     53.55 o
 -13  19  18      497.91      522.05     57.43 o
  28   6  16      498.07      496.63     57.86 o
  14  18  10      498.10      552.41     49.89 o
  27  15   4      498.14      554.14     58.53 o
   3   3  34      498.31      441.50     44.15 o
   5   1  29      498.76      463.14     37.38 o
 -26  12   8      499.01      488.32     48.55 o
  16  16  13      499.34      452.97     49.42 o
  17  13   4      499.51      535.05     35.00 o
  28  12   4      499.64      528.29     70.67 o
  22  10  23      500.02      604.30     66.75 o
 -14   0  20      500.28      627.11     41.11 o
  20  16   0      500.87      529.38     43.53 o
 -15  11  23      501.46      486.13     32.64 o
  11   5  12      501.61      643.72     38.69 o
   1  19  16      501.86      554.18     44.22 o
 -11  19  12      502.06      537.50     40.74 o
   5   1   2      502.13      726.98     39.46 o
  -1  19   5      502.19      472.18     35.83 o
  -9  15  10      502.22      486.09     29.71 o
 -15  19  13      502.26      485.62     52.93 o
  24   2  19      502.31      493.40     43.94 o
 -34   2   8      502.46      587.84     64.67 o
 -22  12  21      502.48      574.39     45.83 o
 -23   9  30      502.54      578.64     65.36 o
 -16   2   9      503.07      595.43     34.74 o
   6   2  38      503.45      635.61     59.82 o
  14  18  16      503.49      509.08     47.25 o
 -26  16   5      503.59      425.78     56.71 o
  15   5  10      503.70      513.58     38.68 o
 -23  17   7      503.79      372.68     59.54 o
 -23  17   8      504.27      433.98     57.35 o
 -18  18  12      504.29      362.20     51.01 o
 -11  17  12      504.93      435.96     37.03 o
  13  13  31      505.15      511.28     69.99 o
  24  14   9      505.20      609.82     56.34 o
   9   9  19      505.45      501.72     31.41 o
  20  18   3      505.47      565.02     74.66 o
  -7   1  28      505.62      478.41     28.14 o
  -7   7  28      505.92      449.62     29.12 o
  30   8   9      506.12      479.31     67.58 o
  27  13   8      506.17      506.73     63.25 o
   1   5  38      506.39      501.32     55.09 o
  18  18   2      506.49      484.20     55.49 o
   0   8  31      506.68      451.22     36.31 o
  28   4   8      507.11      485.70     46.48 o
 -16  10  14      507.22      491.68     29.10 o
 -17  15  27      507.33      421.02     56.99 o
 -27   3   4      507.55      608.91     43.08 o
  12  16  11      507.58      565.37     37.79 o
  -2  18   4      508.43      466.36     32.32 o
 -29  11  15      508.51      392.75     54.62 o
  -7  21  20      508.52      541.08     69.63 o
 -29   3   2      508.94      536.97     48.89 o
 -14  16  11      509.09      521.97     45.07 o
 -22   2  26      509.09      532.82     44.82 o
  -2  20   8      509.88      444.92     40.60 o
  -2  16  10      510.24      511.43     29.86 o
 -12  16  24      510.31      586.76     53.71 o
  19   7  14      510.49      455.20     37.60 o
 -14  18  24      510.49      520.24     72.31 o
 -27  15   1      510.51      433.17     67.37 o
  10  18   8      511.43      448.50     38.81 o
   0  14  13      511.48      476.13     26.18 o
 -17  19   3      511.57      512.17     51.24 o
  15  21   0      511.87      503.94     58.87 o
 -10  12  24      511.98      454.88     36.72 o
   5  17  25      512.00      482.71     55.19 o
  -7   1  26      512.18      440.34     26.84 o
 -25   5  20      512.29      457.48     39.20 o
  29   7   6      512.46      554.92     58.19 o
  14   6   9      512.55      540.38     35.84 o
  24   6   6      512.63      558.47     45.79 o
  14   4   9      512.83      496.79     37.06 o
 -27   5  12      512.86      491.00     46.10 o
 -27   3   7      513.72      565.44     42.71 o
 -24  14  16      514.08      507.98     57.11 o
   9   3  39      514.63      546.69     77.08 o
  -9  19  24      514.78      560.31     76.74 o
  19   3  26      514.84      406.75     54.39 o
   2  22  14      514.87      470.44     55.10 o
  16  16   1      515.12      518.38     40.81 o
 -24  12  19      515.59      488.12     46.54 o
 -18  10  33      515.82      542.63     51.50 o
  -1   5  40      516.17      563.06     50.26 o
 -24  10  23      516.23      509.62     53.18 o
  -5  13  14      516.35      538.13     28.63 o
  -8   4  33      516.67      507.92     35.18 o
  -7  21   1      516.93      521.06     48.80 o
  17   7   1      517.27      498.18     44.11 o
  -8   8  13      517.63      585.21     30.82 o
  17   5  22      517.77      470.96     37.48 o
 -27   3  19      517.77      527.84     44.77 o
 -15   7   5      517.84      655.40     33.05 o
   3   5  34      518.04      500.09     42.77 o
 -24  14  18      518.14      583.92     57.28 o
 -18  18  18      518.18      458.37     54.05 o
  -6   4  14      518.36      589.25     62.45 o
  10  12  25      518.49      636.29     55.18 o
   3   5  26      518.63      386.07     25.10 o
 -12  18   6      518.97      482.49     42.92 o
  14   4  21      519.12      482.83     29.95 o
  -3  17  27      519.22      537.05     56.35 o
  17   1  28      519.43      571.91     54.14 o
 -23  15   7      519.81      517.77     56.40 o
  25   7  24      520.17      482.79     70.60 o
 -24   2   9      520.33      569.44     30.44 o
  19  15  20      520.46      591.10     50.85 o
  22   4  23      520.47      462.61     55.64 o
 -24  12   6      520.81      537.72     46.21 o
  14   6  13      520.82      576.30     43.49 o
  -6  20   3      520.84      638.08     44.60 o
  28   6   8      520.87      533.34     54.40 o
 -17  19   9      521.56      450.84     56.11 o
  18  16  22      521.72      465.77     80.95 o
  -2   6  36      521.96      613.46     45.47 o
  -9   9  16      522.94      564.48     30.57 o
   5   9  32      523.07      554.54     49.07 o
 -28   6   3      523.11      593.74     42.09 o
  28   8   8      523.28      511.43     63.03 o
  -3   5  38      523.61      440.87     45.85 o
  -5  19  15      523.69      474.23     46.57 o
  -1  19  11      523.95      550.14     41.28 o
   5  13  32      524.14      564.63     71.15 o
 -25   7  16      525.21      513.43     40.66 o
   5   7   6      525.30      600.06     53.93 o
  21  11  24      525.54      563.55     62.30 o
  -3  13  36      525.63      553.26     51.29 o
  28   6   7      525.66      593.51     55.05 o
 -25   9  14      525.84      555.56     45.13 o
  32   6  11      525.86      537.12     73.13 o
 -15   5  28      525.97      413.82     33.86 o
 -21  11  29      526.08      515.49     55.23 o
  17   9  30      526.09      554.59     61.46 o
   9  17  25      526.55      375.88     56.29 o
  -5   1  34      526.59      618.34     40.15 o
  15   3   0      526.79      701.11     53.31 o
   8  18  22      526.95      509.78     64.72 o
 -20  20   3      526.97      642.68     66.69 o
   7  15  29      526.98      622.84     62.22 o
 -33   7   4      527.56      507.61     65.28 o
  -8  18   8      527.84      542.08     40.22 o
 -21   9  12      528.18      526.53     34.91 o
 -17   3   4      528.38      575.30     38.73 o
 -25  11  17      528.67      503.82     50.84 o
 -12  12  18      529.11      481.98     30.79 o
   2   2  14      529.59      800.94     43.92 o
  -7   1   6      529.80      562.54     31.26 o
   2  20  17      530.39      565.57     53.60 o
   7  21   6      530.83      605.89     52.65 o
 -34   6   3      530.85      580.21     68.44 o
  21   7  29      530.93      540.35     71.93 o
 -20  18   6      531.07      522.30     58.08 o
 -34   4   3      531.16      590.90     64.49 o
  12  16   8      531.50      490.60     38.72 o
  -3  13  21      531.69      481.13     31.07 o
 -27   5   7      531.88      589.10     41.09 o
  12   6  20      532.34      602.37     31.48 o
  -1   5  34      532.60      477.13     37.41 o
  -4  16  20      532.71      545.00     34.86 o
 -24   0   8      532.93      524.84     41.52 o
 -14   4  32      533.69      588.91     38.25 o
 -26  14  17      533.88      600.99     50.68 o
   6   2  23      533.90      479.78     29.28 o
 -21  13  24      533.99      553.43     53.46 o
 -22  10  18      534.04      525.06     38.16 o
  22  12  15      534.38      477.68     47.41 o
  15   7  33      534.53      477.26     69.76 o
   7   3  27      534.85      676.31     32.28 o
  -4   4  39      535.17      540.27     46.51 o
 -11  11  27      535.25      557.95     38.33 o
  30  12   1      535.29      645.84     84.50 o
  -8  10  34      535.32      460.94     46.33 o
 -23   5  17      535.42      564.82     33.39 o
  22  12   3      535.59      542.86     41.94 o
 -23  15   6      535.74      694.47     63.80 o
  -6  18  18      536.16      446.17     39.36 o
 -24  14  19      536.61      534.13     55.41 o
   1  19   3      536.78      517.62     42.05 o
   8  20  16      537.36      474.66     56.05 o
 -24   6  20      537.46      602.38     45.68 o
  -4  10  26      538.41      554.35     33.95 o
 -14  22   9      538.87      661.51     70.28 o
 -19  15  19      538.94      434.35     44.68 o
  23  11   0      539.53      600.90     46.83 o
 -13  15  27      539.57      549.79     49.91 o
 -15  13  31      539.82      515.53     52.92 o
 -33   5   6      540.27      687.08     66.27 o
 -23   1  24      540.30      522.26     44.34 o
  26   6   9      540.36      518.25     50.05 o
  -5   3  36      540.78      498.17     36.96 o
 -20   8  18      541.12      587.75     33.61 o
  14   6  35      541.28      525.94     76.59 o
 -11   3  12      541.29      420.02     55.92 o
 -10   4  35      541.34      524.96     48.26 o
  -5  21   6      541.41      535.33     42.40 o
   8   4  17      541.78      558.91     35.47 o
   0  24   5      541.86      547.93     61.98 o
 -18   4  35      542.07      540.64     48.07 o
 -17  17  17      542.25      385.98     47.55 o
  17  17   9      542.33      630.32     49.88 o
 -22  10  12      542.39      522.66     36.40 o
  19   5  14      542.49      530.78     36.05 o
 -14  22   5      543.07      477.33     66.73 o
  23  11   6      543.29      521.26     42.77 o
  25   1  10      543.50      506.75     38.85 o
  25  11   9      543.53      500.04     63.34 o
  -3  19  12      543.63      514.48     40.46 o
  -7  17  29      543.63      458.36     61.59 o
  27   1  13      543.79      529.33     48.38 o
  15  13  27      543.96      606.35     71.41 o
 -25   5  22      544.08      570.86     43.35 o
 -21   3   8      544.13      636.02     31.43 o
 -28  10  13      544.36      505.27     53.80 o
   5   9   6      544.71      549.21     63.98 o
 -29  11   9      544.98      446.66     55.20 o
  -7  19   5      545.03      632.93     40.57 o
  -9   3  20      545.21      526.82     25.39 o
  -8  22   5      545.34      680.64     63.13 o
  20  12   5      545.35      573.45     43.36 o
   7  21  16      545.40      514.55     54.04 o
 -17   3  26      545.55      547.90     32.71 o
 -32   8   9      545.60      527.36     59.18 o
 -16  12  28      546.25      522.64     51.35 o
   6  22   9      546.55      686.65     60.66 o
  11   7  20      546.73      457.50     30.85 o
 -13  19  14      546.76      490.13     52.48 o
  17   5  13      546.84      499.23     37.71 o
  26   4   3      547.07      537.94     37.63 o
   1  19  23      547.36      575.44     68.73 o
  -3  13  24      548.06      512.73     42.22 o
  -9   9  34      548.18      559.77     46.83 o
  16  20   2      548.34      458.23     53.89 o
  -4  20  17      548.41      551.03     46.71 o
 -10   4  25      548.65      504.58     26.00 o
  -4  14  21      548.92      629.25     31.73 o
 -23  15   8      549.44      512.77     54.69 o
  -2   8  24      549.80      574.26     27.90 o
   3  17  15      549.97      515.05     36.72 o
  11   3  28      550.28      498.54     40.16 o
  -9   5  38      550.32      540.48     44.84 o
 -18   4  37      551.63      633.08     55.62 o
  -3  17  15      551.65      532.17     34.82 o
  14   4  35      552.60      559.98     67.99 o
  17   1  14      553.28      557.44     37.09 o
  12   6  14      553.35      658.17     34.01 o
   8  20  14      553.70      480.53     49.71 o
  25  11   1      554.30      529.42     60.16 o
 -12  16   9      554.38      604.67     41.23 o
 -11  11  18      554.50      572.34     29.49 o
 -10   4  29      554.59      554.54     29.69 o
  -6   6  35      554.83      561.80     36.85 o
   0  20   1      555.04      515.15     53.85 o
 -25   5  14      555.19      537.07     39.24 o
   4  18   8      555.54      602.07     34.53 o
 -25   3   5      555.54      561.55     35.76 o
   8   4  33      555.57      497.57     41.82 o
   5   7  30      556.11      456.42     34.08 o
  -8   4  28      556.28      610.72     28.48 o
  -8  18   4      556.29      451.98     38.22 o
 -13  19   5      556.33      567.41     51.33 o
  20   4  25      556.57      456.49     60.28 o
  13   1  30      557.11      550.65     46.91 o
 -25   5  11      557.17      547.35     38.51 o
  -7   3  10      557.38      521.49     51.70 o
  20   2   5      557.39      600.85     38.54 o
 -27   7  20      557.39      680.32     47.10 o
  -3  15  24      557.42      504.58     44.63 o
   4  22   9      557.53      619.03     61.72 o
 -12  16  27      557.60      428.65     57.04 o
 -26   2  10      557.65      650.45     35.25 o
 -24  14  12      557.66      536.15     52.09 o
 -10  18  22      558.22      571.44     49.95 o
  10  22  13      558.30      494.87     64.73 o
 -26   6  23      558.73      579.90     45.06 o
 -17  17   9      558.88      601.26     44.80 o
 -12  16   3      559.31      505.99     32.90 o
   2  12  31      559.47      545.04     40.74 o
  20   6  23      559.65      453.23     64.12 o
 -25   1   6      560.11      577.12     31.80 o
  20  16   4      560.19      495.70     51.27 o
   6  18   0      560.25      568.63     37.00 o
  28   8  13      560.31      593.71     69.63 o
  25  11  10      560.48      543.92     65.27 o
  -9   3  40      560.78      660.24     58.90 o
   1   1  22      560.87      612.40     30.57 o
  21  13  12      560.89      534.08     47.21 o
  19   5  28      561.27      517.13     58.67 o
  24   8   9      561.32      505.13     41.13 o
   6  18  24      561.41      517.84     63.29 o
 -25   3   6      561.50      515.92     33.10 o
 -23   3  28      561.82      546.46     47.31 o
   4   4  32      562.13      558.40     38.87 o
  11  17  17      562.17      423.10     41.44 o
  15  21   4      562.26      483.09     71.38 o
   1  21   2      562.38      577.12     47.15 o
 -31   1  23      563.23      619.82     70.82 o
 -23   3  12      563.76      651.40     33.71 o
 -23  11   3      563.88      589.01     39.79 o
  -5  15   9      563.93      527.82     27.96 o
  10  18  11      564.42      592.89     44.73 o
  11   3  18      565.09      588.19     32.84 o
  -3  19  13      565.44      541.44     40.45 o
  12  14  11      565.80      645.11     34.34 o
  21  11  23      566.10      496.29     63.85 o
  -5   3  22      566.37      526.53     30.26 o
   7  19  18      566.86      726.19     51.20 o
  21   5  28      568.09      557.50     61.37 o
  23  13  15      568.16      383.56     54.46 o
  15  19   0      568.51      617.80     54.00 o
  -2   4  37      568.96      527.12     44.51 o
  12  22   3      569.29      753.67     60.13 o
  26  10  17      569.58      578.55     64.99 o
  28  10   7      569.59      713.43     60.81 o
 -15   3  28      569.60      563.51     34.85 o
 -18  14  24      569.97      543.56     49.85 o
  29  11   2      570.11      553.26     66.35 o
  -9   5  40      570.14      607.82     55.02 o
 -32   6   7      570.18      612.42     60.20 o
  11   7   8      570.19      646.37     39.34 o
 -25   1   2      570.22      514.04     35.61 o
 -11   5  34      570.40      572.92     36.98 o
   0  12  16      570.67      509.63     24.82 o
  14  14  21      571.31      565.62     44.92 o
 -18  12  31      571.33      664.12     56.85 o
 -30   4   7      571.53      420.65     60.69 o
 -15   3   4      571.61      719.93     37.54 o
  -8  12  28      571.85      575.58     37.62 o
  -1  17  29      572.63      470.74     70.59 o
  25   1   2      573.11      571.19     32.23 o
  -7  15  27      574.23      627.07     47.49 o
 -22  14  24      574.23      565.24     52.81 o
  -1  13  35      574.24      574.58     52.27 o
  -8   8  34      574.80      604.92     43.89 o
  21  17  14      574.90      554.41     55.58 o
   0  16  32      575.42      625.72     68.42 o
 -28  10  22      575.49      618.62     68.10 o
 -16   6   5      575.67      606.68     32.57 o
  12  10  34      575.78      603.02     66.11 o
 -25  11  11      576.30      567.64     44.92 o
   3   7  14      576.52      636.78     33.69 o
  26  12   1      576.55      575.15     63.44 o
 -23  13  14      576.80      566.49     50.59 o
   3  19   7      576.84      537.30     38.31 o
 -27  13   9      576.85      580.69     61.24 o
  25  15   5      577.10      513.32     57.60 o
 -12   6   3      577.10      512.73     65.01 o
  21   5  24      577.18      525.36     58.25 o
 -13  13  20      577.21      562.59     33.65 o
  13  19   9      577.50      570.52     49.65 o
 -35   3   5      577.73      606.05     69.02 o
 -24  16  16      577.85      468.03     62.19 o
 -21   3  24      578.29      671.78     39.27 o
   4  12  34      579.02      560.46     67.19 o
  16  12  25      579.64      575.15     52.51 o
 -11  17  10      579.70      653.04     38.03 o
   6   4  38      580.15      616.96     56.85 o
 -17  21   1      580.19      590.02     61.71 o
   0  16  10      580.21      542.69     31.56 o
  -8  16  14      580.29      560.32     32.73 o
  15   9  15      580.84      622.28     29.72 o
  24   8  25      580.95      582.11     75.86 o
  14   4   6      580.99      550.99     38.71 o
 -10   2  35      581.39      578.48     46.37 o
  13   5  26      581.53      412.19     38.79 o
  -2   6  37      581.59      663.76     45.76 o
  27  13  10      581.62      525.61     74.97 o
   2  12  14      582.01      548.79     26.93 o
 -23   7  30      582.03      659.95     56.05 o
  28  12   3      582.25      672.14     86.30 o
 -27   7  19      582.69      614.37     48.98 o
  18   2  21      583.08      533.77     34.80 o
 -18   6  31      583.11      604.64     47.76 o
   9  11  16      583.37      638.83     31.88 o
  28  10   8      583.92      544.69     63.72 o
  33   7   6      584.59      625.95     77.69 o
  29  13   2      584.85      550.07     74.54 o
 -28   6   7      585.22      653.40     59.16 o
 -27   7  16      585.45      604.40     50.00 o
  18   4  22      585.56      677.88     45.81 o
 -19   3  27      585.82      624.41     37.58 o
 -22  10   5      585.90      626.88     37.11 o
  13   7  36      586.04      530.59     68.55 o
  29   7   8      586.44      592.70     60.36 o
  -6  18  10      586.88      530.08     41.97 o
  27   5   6      587.06      643.71     50.10 o
  16   2  13      587.45      568.93     36.74 o
  31   5  10      587.77      646.51     69.61 o
  18  18  14      587.83      458.52     65.42 o
  -3   5  24      588.08      565.41     31.87 o
  -8  18  13      588.21      538.10     38.43 o
  21  15  19      589.43      592.46     56.47 o
 -18   2  36      589.68      591.81     50.12 o
 -18  14  25      589.68      648.22     51.14 o
 -14  18   2      590.23      535.67     38.90 o
   0   2  25      590.54      621.97     31.16 o
  13  13  18      590.70      552.58     34.93 o
 -11   1  22      590.82      515.30     29.36 o
  19  17   5      590.90      518.38     54.65 o
 -17  17  21      591.87      558.71     75.79 o
  18   8  29      592.03      690.76     63.49 o
   9   1  10      592.06      675.71     54.73 o
 -15   5  17      592.12      642.95     30.73 o
  16  18   8      592.27      548.57     56.98 o
  -6  10  37      592.31      703.17     57.05 o
  26   4  22      592.65      697.81     80.82 o
  -8  20  17      592.79      729.21     50.30 o
  -7  15   5      592.91      651.10     29.10 o
  27   3   2      592.94      611.82     36.63 o
   0   4  33      593.08      604.49     32.90 o
  -6  18  26      593.49      545.49     58.24 o
 -16   4  27      593.58      638.05     34.14 o
  26   4  15      593.92      545.94     47.51 o
  10  10  23      594.03      562.96     39.14 o
  12  12  28      594.22      657.71     64.92 o
 -24  12  23      594.94      623.08     51.40 o
   5   5  26      595.00      588.71     28.45 o
  13   9  29      595.13      549.67     53.39 o
  23   5  12      595.59      629.30     38.10 o
 -24   8  17      596.07      619.63     43.23 o
   9  17   2      596.11      502.40     38.46 o
  -9  23   2      596.24      677.47     86.00 o
  -7  19  14      596.41      689.32     49.92 o
 -31   5  15      596.54      552.03     55.08 o
   9  21   2      596.80      600.29     48.63 o
  26   6  24      597.27      572.16     87.40 o
 -19   7  34      597.72      664.23     53.73 o
  31   7  11      598.30      733.02     75.48 o
  -6  24   3      599.21      604.97     72.20 o
 -23   5  12      599.30      628.44     35.27 o
 -13  15  26      599.48      564.83     46.13 o
 -34   4  11      599.66      666.70     70.79 o
 -27  13  17      599.78      712.72     55.73 o
   6  16  14      599.80      645.85     37.58 o
 -15   5  16      599.82      643.88     30.18 o
  -9  23   8      600.00      554.74     56.87 o
  -7   9  38      600.29      656.46     54.00 o
 -26  14   1      600.42      633.54     69.73 o
 -22   4   9      601.04      618.53     30.59 o
   8  18  25      601.05      622.03     73.81 o
 -17  21   4      601.51      571.10     68.75 o
  13   9  26      601.62      598.95     47.21 o
  11   3  36      601.79      573.45     89.38 o
  -9   7  40      602.02      640.32     60.29 o
 -15  13   2      602.02      525.70     33.33 o
  19   5  30      602.22      660.52     88.14 o
 -20  14  26      602.43      549.31     50.85 o
 -11  13  12      602.83      640.78     28.05 o
 -22  16  15      602.85      639.83     57.84 o
   9  17   9      603.24      618.26     38.84 o
  19  19  10      603.24      691.12     53.89 o
   9  19   5      603.36      470.52     41.03 o
 -26   4  21      603.57      626.63     46.35 o
  20   8  28      603.71      696.47     60.54 o
  21   3  29      603.83      586.94     77.03 o
 -27   9  22      603.87      633.03     56.97 o
 -31   7   2      603.88      707.03     63.64 o
   0  20   0      604.26      601.51     60.68 o
   2   4  11      604.39      546.16     47.22 o
  18  16  18      604.80      614.76     54.03 o
  30   2   5      604.90      659.94     60.54 o
  -3  15  21      605.14      593.43     33.30 o
   0   4  16      605.22      629.90     47.21 o
  15   7  21      605.40      769.50     36.77 o
   1  19   1      605.41      575.52     38.44 o
   8  12  33      605.72      601.96     63.05 o
  19  19   5      606.58      519.70     59.43 o
 -11  15  18      606.95      579.54     35.59 o
   0   2  36      607.16      664.94     47.72 o
 -20  18   7      607.37      618.60     63.97 o
 -29  11  10      607.53      596.68     55.60 o
  24  14  15      608.15      621.76     62.87 o
  21  17   7      608.25      560.03     55.85 o
 -22  18   2      608.46      513.16     55.55 o
 -35   1   5      609.02      610.31     77.49 o
 -10   6  37      609.18      672.38     46.41 o
 -27  11  12      609.90      683.42     54.11 o
  -5   1  35      609.95      628.98     41.70 o
  30   6   6      609.97      670.89     62.35 o
  21  13  19      610.03      599.02     51.86 o
  -1   5  28      610.10      539.14     27.76 o
  -9  15   4      610.30      610.87     30.44 o
  13   5  23      610.31      578.55     32.33 o
   2  14  30      610.36      697.10     53.54 o
   9  21   4      610.52      632.69     50.82 o
  22  12  23      610.63      609.80     72.39 o
  13   7  24      610.69      591.19     37.56 o
  13   3  34      610.74      499.11     69.97 o
 -12   4  38      610.75      698.98     49.31 o
 -30   6   1      610.92      523.79     61.17 o
 -10   8  24      611.08      639.85     28.05 o
  -5  15  25      611.35      577.07     47.49 o
 -14  20   9      611.52      627.57     56.24 o
  25   3  20      611.74      596.62     49.59 o
 -19   9  27      612.21      642.70     48.34 o
   5  11   6      612.50      717.14     35.91 o
  16  10  25      612.50      644.42     49.97 o
  17   1  12      612.71      629.92     36.19 o
  -8  20  10      613.04      559.02     48.82 o
   3   5   2      613.12      631.54     40.42 o
  -2  10  36      613.26      616.31     50.78 o
   9   5  28      613.47      541.72     34.74 o
   9   1   0      613.82      659.02     33.95 o
   3   5  37      614.85      726.12     59.87 o
   8  18  14      614.95      488.43     43.57 o
 -19  13   7      614.95      713.17     39.96 o
 -24   8  25      615.14      574.27     56.45 o
 -18  10  27      615.29      658.30     43.63 o
 -25  17   1      615.47      582.09     66.99 o
 -29   9   6      615.48      663.51     59.36 o
 -12  16  29      615.79      656.39     58.89 o
  -5  21   8      615.81      638.15     53.10 o
 -26  16   4      615.82      623.00     62.92 o
 -16   4  11      615.99      705.83     37.98 o
 -14  16  14      616.12      574.50     50.09 o
  -5   5  23      616.45      650.31     35.89 o
  -2   6  13      616.96      557.00     62.68 o
  16   4  15      617.09      573.14     39.09 o
 -28   6  16      617.19      673.56     53.55 o
 -11  17  13      617.41      640.10     41.07 o
   0  18  20      617.53      598.97     41.92 o
  -5  23   8      617.97      588.97     58.56 o
  -5  19   5      618.01      559.93     40.42 o
 -18  18   4      618.09      494.39     51.28 o
   8  16  26      618.21      636.07     60.03 o
  17   5  32      618.22      592.28     62.92 o
   9   5  39      618.31      763.03     59.14 o
 -17  21   8      618.98      773.60     80.90 o
   7  13  29      619.82      602.71     57.95 o
 -26  16   1      619.87      566.67     62.96 o
 -15   7  31      620.14      744.68     41.74 o
   0  12  13      620.26      634.38     26.67 o
  -2  22  15      620.44      582.90     61.84 o
 -13  15   3      620.68      577.62     31.20 o
 -22   6  31      620.93      596.10     56.34 o
 -10   8  13      621.08      853.39     33.28 o
 -32   6   8      621.77      658.72     62.04 o
  29   9  13      621.80      673.03     72.41 o
 -26   2   2      621.82      613.39     37.06 o
   5  11  12      621.83      718.02     30.67 o
 -10  18  19      621.95      653.87     45.14 o
   1   9  14      622.09      690.34     32.84 o
  20   0   2      622.39      659.74     76.74 o
  14  16   9      622.41      711.44     48.75 o
   1   9  39      622.59      598.84     59.24 o
 -10  16   6      622.78      621.16     35.58 o
 -29  13   4      622.86      584.14     81.67 o
 -26  10   8      622.95      632.42     48.20 o
  21  15   5      623.12      695.41     50.39 o
 -27   7   7      623.36      594.48     42.91 o
 -25  13  19      623.39      629.44     52.08 o
  20   6  22      623.55      667.61     50.22 o
 -10  20  21      623.81      608.06     65.17 o
   8  10  19      623.82      542.10     30.10 o
  23  15   9      623.84      600.55     57.22 o
 -16   6  15      623.91      734.97     39.23 o
   1   5  37      624.03      664.37     54.03 o
   5   3  40      624.45      679.34     57.03 o
  -1   1  24      624.58      720.36     29.37 o
  -6  10   8      624.61      646.86     30.10 o
  23   3  29      624.67      666.39     88.06 o
  12   6  31      624.80      697.80     49.15 o
  -2  18  13      625.07      621.83     37.28 o
  28  10  15      625.32      804.33     79.07 o
 -28  12   9      625.53      537.00     57.62 o
 -29  13   9      625.80      470.95     60.92 o
   7  21  12      625.87      635.87     52.75 o
  33   3   1      625.95      680.61     89.95 o
   1  13  19      626.56      674.59     29.79 o
  15  17  11      626.70      636.84     44.06 o
  12  14  28      626.80      735.83     76.91 o
  21  13   5      627.08      707.39     49.28 o
  16  18  10      627.18      594.90     49.19 o
 -16   6  29      627.28      620.46     38.93 o
  -1   7  36      627.40      591.22     47.61 o
 -18  14  27      627.83      686.24     58.14 o
   6  12  32      628.14      671.23     55.33 o
  31   7  10      628.25      593.22     75.06 o
  19   1  19      628.37      605.69     38.70 o
   5  17   3      628.67      608.82     33.35 o
  12  12  17      628.77      627.65     33.69 o
   8  20  10      628.94      568.06     47.48 o
  -4  18  12      629.18      647.75     42.80 o
 -15  13  29      629.19      573.05     47.88 o
 -15  17   5      629.23      611.03     41.90 o
   8   4  29      629.89      593.52     33.57 o
  -8  18  10      631.13      622.62     38.66 o
  12  16   5      631.23      714.88     35.91 o
  11  17  23      631.26      562.48     60.69 o
   4  22  11      631.34      648.19     65.68 o
   2   6  28      631.46      633.34     32.18 o
  -7  19   3      632.82      593.65     54.50 o
 -21   3  35      633.12      594.26     61.86 o
  10  20  11      633.13      586.43     50.83 o
  -5  17   6      633.31      717.10     36.05 o
   9  17  19      633.61      637.88     47.32 o
  -4   8  29      633.73      655.94     35.31 o
   9  19   3      634.43      630.07     43.06 o
  17   9   4      634.65      671.55     33.27 o
 -22   8  31      634.67      772.38     60.92 o
  -7  17  28      634.85      612.85     56.02 o
   5  21  20      635.18      655.25     62.19 o
  16  16  20      635.35      625.16     59.33 o
 -18  16  10      635.36      569.60     43.86 o
 -29   7   9      636.01      600.49     50.37 o
   9   9  25      636.02      561.97     35.54 o
 -21  11  21      636.22      622.34     41.23 o
 -11  11  21      636.25      574.35     30.79 o
 -25   7  25      636.76      661.41     53.37 o
 -20  16  22      637.13      625.75     54.77 o
 -15  15  17      637.37      676.46     41.49 o
   0  16   2      637.76      627.22     30.20 o
  -6   2  27      637.91      620.08     29.67 o
  -5  15  20      638.29      615.69     33.12 o
  16  18  13      638.32      675.10     52.41 o
 -21   5  21      638.45      611.60     33.21 o
 -13  17   7      638.47      584.07     39.23 o
   1  19  22      638.56      611.44     54.46 o
  18   2  34      638.59      651.02     74.53 o
 -22   4   7      639.60      615.16     33.54 o
   9  15  19      639.63      541.75     39.75 o
  21   9  14      639.68      759.86     44.62 o
 -23  11  28      640.06      588.58     55.73 o
  11   7  34      640.11      590.04     61.13 o
  29   5   8      640.21      485.39     58.58 o
 -30   6  13      640.21      666.63     49.20 o
   4   2  25      640.29      622.09     30.24 o
  18  14   2      640.89      680.19     39.28 o
  28   8   2      641.01      684.53     54.75 o
  29   5   0      641.13      666.75     44.67 o
 -25   1   8      641.19      708.19     33.88 o
 -25   3  18      641.75      643.78     40.33 o
 -29   9   4      642.52      639.48     58.61 o
 -24  10  28      642.55      589.66     64.09 o
 -24  10  19      642.85      736.84     53.72 o
  -6  12  17      643.00      724.75     29.22 o
 -30   6   9      643.47      652.43     59.93 o
   7   9  10      643.53      881.10     33.27 o
  -9  13  13      643.77      637.56     27.06 o
  16  20  10      644.04      669.83     58.03 o
 -25   9   8      644.21      704.54     42.05 o
  23   3  26      644.34      621.09     70.79 o
  10  22   7      644.89      713.88     56.83 o
   8  18  16      645.11      595.99     56.17 o
  23   5  20      645.21      604.02     47.93 o
 -27  11   7      645.37      619.69     50.75 o
  24  16   7      645.57      722.73     60.78 o
  33   5   0      645.72      488.36     64.13 o
 -12  18   9      645.78      587.31     42.80 o
 -11  19   5      645.87      572.11     52.25 o
 -16  10  31      646.31      563.51     44.02 o
 -23   9  28      646.96      834.04     65.91 o
  11  17   2      647.26      721.80     41.61 o
  -6  18  23      647.30      741.01     56.25 o
 -25   7   2      647.40      623.91     41.86 o
 -10  20  13      647.82      727.41     55.45 o
  26  16   0      648.21      675.97     65.53 o
 -24  10   8      648.43      607.02     40.17 o
  -5   5  40      648.61      707.87     48.39 o
 -24   4  14      648.62      667.00     36.43 o
  23  11  17      648.63      602.10     47.56 o
 -18  12   7      648.72      672.19     35.43 o
  -6  14  26      649.27      593.15     43.49 o
 -31   5  14      649.44      647.84     55.23 o
  33   5   1      649.65      561.69     66.90 o
  -8   2  35      649.74      634.01     42.96 o
   1   1   2      650.16      756.98     53.77 o
  -7   1  16      650.70      670.32     59.79 o
   9   9  13      651.34      708.37     33.15 o
 -20   4  19      651.69      640.87     30.20 o
  17  19  11      651.99      517.86     58.74 o
  13  17   6      652.12      652.10     45.18 o
   1   7  39      652.30      689.57     54.26 o
 -16   2  35      652.60      619.48     47.74 o
 -13  19  19      652.87      531.33     52.01 o
 -21  11  27      653.05      749.28     55.27 o
  25   1  12      653.23      645.49     41.54 o
   1  19   8      653.73      604.79     44.04 o
   5   3  32      653.78      694.34     39.86 o
   7  23   6      654.13      677.92     57.90 o
   3  15  11      654.36      736.84     33.18 o
 -13  13   3      654.68      600.23     33.63 o
  23  15   6      654.72      665.32     56.92 o
 -31   7  12      654.87      604.88     55.05 o
 -17   5   2      655.02      707.55     39.36 o
   2   6  11      655.93      775.83     65.94 o
  -7  13   8      655.98      683.75     32.84 o
  -1  17   9      656.04      662.37     35.83 o
   8  16  22      656.22      569.11     49.19 o
 -13  13  21      656.86      717.85     36.20 o
  -7  17  15      657.13      600.46     40.04 o
   6  12  24      657.16      597.38     35.17 o
  25   9   7      657.17      658.84     49.20 o
 -18   8  27      657.17      631.32     42.79 o
  -7   1  34      657.32      678.82     39.37 o
 -31   9   5      657.92      723.81     63.94 o
   6  22   3      657.97      680.48     56.41 o
  -6  14   8      657.97      631.60     28.49 o
   9  17  16      658.32      706.60     40.82 o
 -31   7   9      658.89      806.63     59.30 o
  -6  18  16      658.98      578.61     45.57 o
  -6  16  29      659.09      657.10     57.98 o
  -2   0  42      659.22      599.16     94.69 o
  20   8   5      659.32      631.65     35.19 o
 -28   6  18      659.38      757.49     51.98 o
 -16  18  16      660.28      647.86     56.23 o
 -17  11  28      660.29      654.40     48.36 o
  10   4  34      660.69      675.57     56.14 o
 -10   4  11      660.69     1123.06     67.64 o
  10   2   3      660.94      564.66     43.11 o
 -10  14  13      661.00      693.25     30.32 o
   7  15  27      661.05      583.53     55.66 o
  -6  18   4      661.34      648.14     36.81 o
  -9   9   2      662.31      924.41     36.11 o
  -8  22  11      662.78      726.33     54.03 o
  23  13   9      662.81      644.47     63.05 o
   6  10  12      663.03      672.71     29.35 o
 -18   4  16      663.05      685.26     29.65 o
  27   5  14      663.14      689.24     55.61 o
  -1  17   5      663.34      690.96     32.82 o
 -19   7  22      663.44      723.24     38.95 o
 -13  13  23      663.54      548.21     37.60 o
  -2  22  13      663.70      601.18     55.71 o
  -6   6  37      664.19      631.57     43.26 o
  23   5  26      664.83      622.38     60.11 o
 -11  21  10      665.38      653.65     54.05 o
  -4   2   9      665.73      607.28     46.20 o
  23   9  22      665.82      684.72     66.89 o
 -32   8   8      665.91      718.86     62.97 o
  -1  13  30      666.25      664.59     44.44 o
  26   6  21      666.37      633.03     74.65 o
   1  19   9      666.54      615.54     40.15 o
   6  16  28      667.07      582.55     60.33 o
  11  21   0      667.09      701.46     56.33 o
  18   2  19      667.74      667.56     37.29 o
  10   4  33      667.79      674.22     58.04 o
  24   4   3      668.11      650.86     34.80 o
  24   6  19      668.43      668.03     50.00 o
   3  19   3      668.89      684.51     40.94 o
  17   9   1      669.08      720.22     34.30 o
 -19   1  20      669.21      641.02     32.25 o
 -17   3  19      670.04      726.12     32.08 o
 -20  16   6      670.44      489.47     50.70 o
  18   8   7      670.61      700.99     34.27 o
 -15   1  17      671.04      624.31     30.29 o
   3  19   8      671.17      692.75     39.49 o
 -12   2  25      671.29      648.17     30.55 o
 -10  18   8      671.66      646.09     38.11 o
 -29  13  10      672.02      670.36     60.87 o
  23   3   3      672.13      613.46     31.90 o
  22   4  21      672.23      650.00     52.29 o
  17   5   8      672.30      757.63     38.55 o
 -27  11  18      672.40      795.55     60.06 o
 -16  18  17      672.42      688.50     51.34 o
   0  16  22      672.83      606.02     42.58 o
 -24   4  28      673.55      707.79     53.64 o
  -5   5  34      674.07      683.49     37.37 o
  11   3  12      674.82      732.88     49.99 o
  17   5  27      674.97      685.29     47.94 o
 -14   4  13      675.07      652.01     29.57 o
 -26   8   8      675.07      705.32     40.83 o
 -22   8   9      675.09      703.29     35.10 o
   6  22  13      675.61      775.76     61.14 o
  -3   1  22      675.66      712.74     28.98 o
  23   7  27      675.98      697.29     69.24 o
  22  12   6      676.04      642.79     47.52 o
  18   2  28      676.20      701.38     61.19 o
 -10  22  15      676.39      750.15     56.24 o
  10  22   1      676.85      899.01     64.25 o
   2  24   3      676.96      775.40     65.49 o
  28   2   8      677.04      817.35     49.75 o
   8   2  35      677.34      730.14     54.55 o
   5  13   6      677.37      716.26     34.28 o
  11  15  19      677.62      713.14     41.20 o
  -2   2  35      677.95      621.10     36.73 o
 -20  12  18      677.96      649.45     39.46 o
   8  22  15      678.80      918.44     62.81 o
 -28  10  18      678.94      699.98     66.02 o
  -2  16  22      679.09      586.14     40.86 o
  10  16  28      679.18      650.63     58.33 o
  -1  19  13      679.86      645.88     42.78 o
  -2  22   7      679.97      691.80     51.59 o
 -16  10  35      680.07      731.08     56.87 o
 -22  10  15      680.57      701.71     41.01 o
 -14  10  32      680.79      631.86     48.20 o
  23   1   4      681.20      708.44     29.23 o
   0  22   7      681.41      765.98     55.92 o
  25   5  21      682.20      624.59     61.26 o
 -13  15   7      682.39      743.60     35.90 o
 -34   0  14      682.61      815.91    106.82 o
 -20   2  25      682.87      626.75     38.38 o
 -33   5   4      683.24      615.74     57.04 o
  24  12  20      683.45      739.50     73.87 o
  13  19  13      683.70      668.94     51.52 o
  -8  10  25      684.10      659.08     31.66 o
  16   8  27      684.10      653.04     47.15 o
  19   1  25      684.19      733.89     47.91 o
  13  15  23      684.31      651.88     54.87 o
 -16  12  23      684.66      645.88     36.53 o
 -26  14  14      685.26      728.49     57.69 o
 -11   1  24      685.28      627.99     28.66 o
   2  18   4      685.89      639.31     36.09 o
  28   4   2      686.05      641.03     38.76 o
  27   3   0      686.34      680.54     41.07 o
  15   5  24      686.44      669.53     38.79 o
 -13   7  24      686.76      660.39     30.79 o
 -12   8  29      686.88      675.97     35.54 o
 -18   8  16      686.92      759.00     34.57 o
  10   4  19      687.09      628.19     35.76 o
  26   8  16      687.27      701.01     62.75 o
 -13  11   3      687.34      857.14     39.23 o
  25   9  18      687.77      714.00     64.21 o
   5  11  24      688.17      639.31     33.89 o
  11   5  11      688.60      713.91     41.06 o
 -20  14  12      689.35      606.86     48.33 o
  -1   3   6      689.91      711.51     39.63 o
 -22   6   9      690.92      680.21     33.67 o
  16   8  31      691.58      702.25     66.21 o
 -14  20   3      691.60      806.92     54.08 o
 -21   5  14      691.85      620.43     30.38 o
 -32   8   3      692.52      690.30     66.17 o
 -18  10  28      692.57      754.25     51.01 o
   5  19  21      692.82      613.98     63.89 o
  -3   3  30      693.69      761.52     34.64 o
  12  18   5      693.77      854.62     42.40 o
  -7  13  14      693.90      691.26     28.87 o
  18   8  22      694.03      679.47     42.70 o
  24   4   1      694.07      672.51     35.40 o
  -9  13  19      694.12      646.29     32.40 o
  -2  16   4      694.14      594.35     30.82 o
 -13  17  25      694.46      535.36     61.29 o
 -19  11  24      694.51      580.16     42.52 o
   8  14  31      695.09      793.32     69.59 o
 -13  17  11      695.23      703.24     40.06 o
  -8  16  26      695.27      618.21     51.12 o
 -26  10   1      695.37      707.85     50.67 o
 -14  20  11      695.68      707.22     64.48 o
 -18   2   9      696.48      719.64     33.34 o
  21  17   9      696.88      699.16     54.47 o
 -11   9  38      697.37      621.26     56.60 o
 -17   7  31      697.37      744.97     48.49 o
  -4  12  23      697.38      735.83     34.44 o
   4   2  38      697.40      714.73     50.73 o
  12   4  23      697.59      636.20     35.03 o
   0   8  22      697.61      689.65     32.60 o
  -9   3  39      698.13      700.52     50.18 o
  29  13   1      698.19      489.95     84.74 o
  19  17   9      698.29      606.45     51.68 o
  28   4   3      698.34      585.03     40.50 o
  29   5   5      698.40      598.16     53.17 o
   5  15  17      698.72      675.41     33.38 o
 -13  15   6      699.30      749.57     36.27 o
 -15  17  19      699.49      714.20     62.59 o
 -17   1  25      700.34      701.37     31.58 o
  12   8  14      700.79      749.43     36.49 o
  18  18   7      700.90      760.72     52.94 o
  23  15  15      701.01      613.51     62.35 o
  21   5  29      701.17      774.68     61.74 o
   8   6  37      701.79      712.45     59.39 o
  28  10   4      701.88      714.91     73.74 o
  25   7  18      702.50      801.66     69.72 o
 -22  16   2      704.15      639.06     53.78 o
  -1  17  19      704.60      673.95     36.48 o
   1  15  21      705.08      769.72     36.99 o
  25  15   3      705.22      677.60     57.67 o
  24   8   6      705.24      743.82     43.89 o
  -4   8  39      705.94      770.80     51.96 o
   3  21   2      705.99      706.89     52.92 o
  27   5   1      706.98      781.45     46.97 o
  17  17   4      707.37      741.08     47.08 o
  19   1   2      707.39      775.11     48.76 o
 -11   5  18      707.95      679.88     31.13 o
 -16  16  19      708.13      684.73     59.64 o
  20   8  14      708.42      754.75     41.73 o
  13   1  24      708.62      716.34     35.56 o
 -13  21  14      709.82      696.70     69.17 o
 -17  11  19      709.95      685.00     34.92 o
  20   4   7      709.96      746.84     32.59 o
  16   2   7      709.97      734.10     47.31 o
 -15  11   8      710.10      682.62     31.83 o
 -25   9  26      710.25      866.56     65.26 o
  -5   3  32      710.31      728.49     36.87 o
 -15  15  23      710.35      706.40     47.28 o
  10  14  24      710.59      883.83     62.78 o
  13   1  18      710.65      729.57     34.95 o
  15  17  22      710.66      691.35     62.49 o
 -10  14  24      710.74      664.63     39.47 o
 -14   6  37      710.97      735.18     57.01 o
  21  17   6      711.20      685.11     57.13 o
 -14   4  15      711.75      703.14     33.70 o
   3   3  23      711.88      833.39     32.92 o
  10   6  35      712.57      798.21     61.03 o
 -11  17   1      712.57      703.41     37.84 o
  31  11   2      712.62      816.05     69.25 o
  13  13  30      712.83      787.92     70.28 o
  10  18   2      712.89      623.07     43.34 o
 -23   7   8      713.21      747.63     35.83 o
  33   5   3      713.70      856.49     83.48 o
 -15  13  28      713.72      609.71     49.36 o
 -14   6  25      713.86      726.04     32.30 o
  -3  11  29      714.28      702.74     39.47 o
 -17   5  18      714.71      760.80     30.60 o
 -13   7   9      714.74      936.21     35.08 o
  15  19  10      714.77      634.47     53.03 o
  28   4  19      715.02      664.25     55.83 o
  -3  15  33      715.08      809.07     55.79 o
 -19  15  11      715.20      664.51     45.94 o
 -26   6  29      716.02      832.17     57.85 o
  -3  21  19      716.68      602.43     61.86 o
 -21  13  27      716.97      766.62     54.80 o
  28   6  19      717.13      743.96     59.92 o
  14   2  21      717.54      643.27     32.99 o
   2   8  17      717.70      863.32     34.23 o
  21   9  28      718.35      633.84     74.54 o
  33   7   0      718.49      669.01     72.91 o
 -12   6  29      718.50      710.52     37.08 o
  17  17  13      719.10      647.63     63.90 o
 -20   4  18      719.12      819.58     31.97 o
  22  10  14      719.13      811.74     49.69 o
  15   5  33      719.21      841.95     70.32 o
 -19  13  28      719.35      760.80     59.37 o
   4  14   3      719.85      743.02     32.81 o
   0  18   8      720.11      662.61     36.80 o
  -5  15  17      720.27      753.82     37.23 o
  -8   2  19      720.72      789.94     29.34 o
  16  18  16      720.87      691.96     53.19 o
  -9  15  31      721.09      733.53     64.37 o
  -9  13  31      721.42      752.88     52.35 o
  13  15  12      722.03      688.62     39.88 o
 -22   4  26      722.20      741.58     48.64 o
 -24   6  28      723.10      741.87     54.68 o
  11  19  22      723.80      942.11     67.40 o
  -5   5  12      724.12      730.14     65.96 o
  23   3  14      724.70      576.28     36.55 o
  -8  12  36      724.88      721.94     53.37 o
 -21   1  35      725.21      640.61     63.36 o
 -16  16  14      725.47      718.27     45.12 o
 -16   0   2      725.60      946.64     56.53 o
  -2  18  28      726.10      780.37     74.75 o
 -19   3  34      726.11      720.29     52.17 o
  -1   7  27      727.11      732.38     30.17 o
 -15  11  22      727.18      705.16     38.11 o
  15  13  23      727.30      764.68     53.53 o
  26   4  21      727.31      727.63     63.40 o
  26   6   1      727.31      743.89     48.05 o
  -3   1  34      727.35      719.78     38.73 o
 -17  11   5      727.46      752.45     33.98 o
   0   0  36      727.79      611.97     64.50 o
  13   1   2      727.80      899.01     63.80 o
 -26  10   5      728.48      784.83     46.30 o
   4  16  23      728.54      765.18     57.94 o
 -17   5  31      728.80      687.08     42.54 o
  -4  12  21      728.83      689.87     29.95 o
  13  13   5      728.96      781.09     33.90 o
   7   3   4      729.05      619.41     41.75 o
  16  14  21      729.36      878.65     53.04 o
 -18   6  28      729.57      805.12     43.17 o
   5  15  24      729.81      776.48     50.61 o
 -20  10  18      729.97      709.90     37.78 o
 -26  10  21      730.12      750.36     57.51 o
  18   6  22      730.20      764.68     46.02 o
 -24   8   7      730.81      855.12     39.08 o
   7   1  22      730.88      679.67     29.25 o
 -10  16  26      731.05      679.21     50.26 o
  10  18  23      731.06      892.61     67.24 o
 -12  14  18      731.13      805.33     37.86 o
  -6  10  35      731.23      739.43     49.69 o
  15   3  35      732.19      846.27     76.63 o
 -11  13  15      732.55      684.03     29.25 o
 -16   2  25      732.69      750.22     33.62 o
 -29   7  20      732.79      706.46     59.04 o
  26  10  18      733.11      772.74     62.64 o
  -9  13  22      733.18      721.22     36.58 o
  29   9  12      733.92      758.13     72.00 o
   7  21  10      734.39      867.07     52.30 o
  23  11  22      734.69      927.93     71.08 o
  -7  15  23      734.80      670.30     38.66 o
   3  19  21      734.86      701.37     55.16 o
 -26   6   5      735.23      759.43     41.95 o
 -27  15  11      735.86      745.40     64.65 o
  20  10  22      735.93      821.09     61.74 o
  17   9  10      736.92      735.40     36.35 o
  -7   3  20      736.95      612.94     28.59 o
   7   3  20      737.21      689.08     35.51 o
  29   9   6      737.28      858.93     59.60 o
 -23  17   5      737.36      646.72     64.82 o
  21   5   0      738.48      728.78     39.90 o
   3   1   8      738.64      675.32     32.20 o
   3  23   6      738.82      705.14     57.66 o
 -10   8  30      738.92      816.70     37.26 o
  32   2   0      739.02      592.89     63.60 o
  30  10   6      739.03      755.33     64.40 o
  19   9  16      739.29      764.82     41.35 o
  -3  13   9      739.30      726.19     32.45 o
  18  16   0      739.84      779.14     44.45 o
 -16  16  23      739.90      737.05     56.41 o
   1  19  17      740.17      664.80     45.53 o
 -26   8   2      740.23      711.52     46.01 o
   6  14  29      740.62      872.68     65.93 o
 -12  16  26      740.96      545.99     54.52 o
  15   9  18      741.19      713.50     31.69 o
 -22   4  31      741.21      764.68     56.37 o
   7   5  24      741.38      739.14     31.71 o
  26  14   5      741.80      817.92     59.13 o
  18   6  28      741.94      636.36     54.17 o
   3  11  34      742.03      865.91     50.16 o
  32   8   5      742.20      738.35     80.40 o
 -10   2  21      742.29      715.52     29.39 o
  16  12  27      742.88      824.18     58.15 o
  -8  14  19      743.02      690.60     33.56 o
 -20   4   9      743.57      791.81     34.99 o
   9   7  33      743.69      752.16     56.61 o
  -1  17  17      743.70      719.57     37.17 o
  -8  16   2      743.74      776.19     34.49 o
  19  13   1      743.88      757.63     39.88 o
 -26  12  20      743.98      622.23     51.74 o
  16  18   4      744.08      801.88     47.32 o
 -27  13   5      744.48      892.32     59.49 o
  -6  18  12      744.62      687.51     46.95 o
   3  15  29      744.85      655.99     60.18 o
 -14  12  17      744.94      807.13     33.00 o
  24  12  15      745.18      828.57     64.05 o
 -23  17  11      745.32      640.65     56.19 o
 -16   6  35      745.38      776.05     54.71 o
   7  17  18      745.56      746.62     45.74 o
 -25   7  10      746.10      717.52     38.34 o
 -21   1  15      746.29      759.64     31.26 o
   7  11  33      746.33      759.43     52.64 o
  18   8  27      746.50      706.11     57.03 o
  16  20  13      746.61      828.00     57.63 o
   0   4  23      746.79      716.38     28.03 o
  23   1  29      746.79      577.40     72.18 o
 -12   6  37      746.95      694.80     49.61 o
 -24  16   4      747.04      696.74     55.57 o
  24  16  10      747.25      753.96     60.20 o
 -13   7  12      747.58      797.06     33.45 o
 -11   3  40      747.93      735.54     55.89 o
   2  18  20      748.46      671.75     47.79 o
 -23  17   6      749.11      660.69     61.52 o
  25   9   8      749.24      884.05     50.51 o
  29  11   7      749.97      637.35     78.07 o
 -16   4  35      750.72      760.08     47.36 o
 -18  10  31      751.01      828.86     50.93 o
  -3  11  30      751.54      762.74     41.36 o
 -29  11  13      751.60      762.09     57.57 o
  27  11  10      752.14      849.65     80.02 o
  15   3  28      752.68      849.22     50.69 o
 -18  18   6      752.92      734.10     54.77 o
  -3  15  29      753.09      737.56     51.78 o
   2   2  33      753.28      692.15     40.78 o
 -15  15  21      753.45      691.94     45.12 o
  29   3   8      753.57      753.53     52.58 o
  -9  21   8      753.58      742.45     48.35 o
  24  10  15      753.75      750.65     57.21 o
  -5   3  29      754.27      786.55     32.72 o
  23   1  21      755.12      872.82     58.84 o
  21   9   0      755.87      687.99     38.30 o
  29   7  16      755.98      665.99     64.53 o
   3  13  32      756.28      865.91     56.32 o
   3  23  12      756.32      866.13     61.31 o
 -29   5  22      756.34      759.14     56.45 o
  16  14   6      756.54      843.32     42.19 o
  -9  11  33      757.23      758.85     50.86 o
  -1  15  22      757.48      758.35     37.81 o
 -27   7  26      757.58      734.10     63.84 o
 -29   3  15      757.63      741.73     51.70 o
 -16  16  17      757.95      767.34     47.65 o
 -11  17  17      758.02      695.78     43.78 o
  12   6  23      758.03      770.01     33.39 o
 -21  17  11      758.14      688.77     52.57 o
  10  18  19      758.19      866.85     59.22 o
  28   4  15      758.31      669.12     52.57 o
   0  10  13      758.33      756.48     29.13 o
  -1  17  13      758.69      772.38     36.85 o
  28   6  21      758.74      799.43     78.63 o
  -2  22   9      758.86      751.59     55.64 o
   5  17  11      758.93      680.43     38.28 o
 -23  13  15      758.95      726.62     49.85 o
   6  20   3      759.06      829.29     46.11 o
 -12  18   8      759.61      730.72     53.35 o
 -23  11  14      760.05      822.38     49.53 o
   5   3   6      760.19      935.49     54.17 o
  -5   9   3      760.71      955.35     54.60 o
  -3   3  28      760.73      735.83     32.37 o
 -12  18  16      761.18      696.41     49.63 o
  23  15   0      761.23      736.69     50.96 o
 -25  11  23      761.36      733.60     52.68 o
 -19  11  22      761.46      788.14     39.42 o
   2   2  11      761.52      740.65     41.37 o
  23  13   6      761.63      803.68     53.11 o
  11  17  11      761.92      716.40     39.01 o
  18  12  24      762.01      748.42     57.81 o
 -22  12  24      762.26      773.10     53.00 o
 -20   6  31      762.34      735.54     57.23 o
   2  18  25      763.52      835.05     64.64 o
  17   7  30      764.23      832.53     60.68 o
 -30   8   7      764.87      835.41     61.20 o
  14  14   0      765.26      786.91     35.88 o
 -28   6   5      765.39      845.34     50.54 o
   3   3  18      765.52      736.91     29.65 o
   3  19   9      766.55      675.92     40.90 o
 -12  16  28      766.56      667.80     59.93 o
 -24   4  21      766.59      779.14     37.21 o
 -13   7  36      766.85      771.80     53.97 o
 -18  12  28      767.47      743.53     53.56 o
  17   5  16      767.93      741.37     41.30 o
 -25  15  15      768.25      740.00     65.11 o
 -17   3  37      768.30      875.48     55.79 o
 -11  17  25      768.42      916.49     62.81 o
   9  19   2      768.83      734.25     44.49 o
 -21  13  26      768.89      757.41     56.08 o
  19   3  24      768.96      718.53     49.21 o
  18   8  28      769.00      657.27     62.79 o
 -31   7  16      769.51      782.88     57.39 o
   8   6  33      769.54      782.02     47.86 o
 -31   7   3      769.72      902.46     68.95 o
 -28   4  19      769.86      764.46     53.31 o
  21   1   4      770.15      761.73     31.77 o
 -29   9  14      770.35      866.63     59.29 o
  31   7   8      770.79      720.36     69.68 o
 -21   7  26      770.80      771.73     49.36 o
   8  14  19      770.83      688.36     37.46 o
   4  20   9      770.94      849.22     46.69 o
 -17   7   4      771.20      869.44     39.89 o
  10  16  16      771.52      855.27     42.18 o
  30   2   8      771.68      683.46     57.04 o
 -30  10  17      771.86      771.37     70.54 o
 -16  14  22      771.97      787.56     42.82 o
  -1   7  40      772.01      751.08     56.09 o
  12  16  26      772.13      699.63     64.28 o
 -12  16   4      772.53      763.17     35.16 o
   3  23   2      774.10      774.68     58.45 o
  10   2  23      774.19      706.26     31.29 o
 -18  10  30      774.32      799.58     57.37 o
   6   2  29      774.88      737.70     35.98 o
  -8   4  37      775.83      775.11     45.20 o
   3   5  22      775.94      771.08     32.14 o
  -8  12  34      775.99      755.76     52.95 o
 -27   1   7      776.31      765.54     42.69 o
   6   8  30      776.39      839.94     43.67 o
  10   6   3      776.42      917.29    110.23 o
  32   8   8      776.60      767.85     76.82 o
  16  16  14      776.65      824.61     46.34 o
 -21   9  27      776.75      796.70     54.91 o
 -12  18   2      776.87      706.60     41.28 o
   2  20   6      776.98      641.70     44.50 o
   3   3  28      777.04      735.61     32.30 o
 -17   5  37      777.21      829.51     56.51 o
   9  11  25      777.63      733.31     41.01 o
  19   1  16      778.19      700.91     36.58 o
  -5  13   6      778.37      843.11     31.08 o
  -4  12  33      778.44      834.18     48.40 o
 -28  14   2      779.19      801.38     84.46 o
   2  12  11      779.39      808.93     29.99 o
  14   6  27      779.49      767.85     42.68 o
 -18   6  16      780.05      819.87     36.45 o
  -5   7  40      780.64      901.82     53.39 o
  -8   6  39      780.64      784.90     49.34 o
 -14   4   3      780.96      954.20     48.61 o
 -23  15  19      781.28      676.40     56.25 o
  10   6  29      782.25      689.55     41.48 o
   4   4   9      782.45     1080.40     50.67 o
 -18   0  36      783.48      700.97     67.28 o
  10  14   2      783.62      804.90     34.55 o
  -6   8  11      784.46      767.56     42.76 o
  14  16   8      784.60      744.61     45.08 o
  20  14  20      784.67      601.21     59.16 o
 -14   4  37      784.67      875.63     55.04 o
   9   9  36      785.75      814.04     63.17 o
  -4  20  23      785.95      838.00     76.95 o
 -25  15   4      786.09      787.20     53.58 o
 -21   7  33      786.21      884.19     66.28 o
  16  16  15      786.78      853.97     46.91 o
 -21   9  30      787.12      772.09     55.24 o
 -19   7  28      787.43      824.26     46.34 o
  -5  15  33      787.61      713.14     59.80 o
  13   9  20      788.58      792.89     35.14 o
 -15  21  12      788.65      807.27     90.00 o
  -3   3  41      788.67      937.00     54.24 o
 -23   1  10      789.58      689.70     31.37 o
 -27   3  16      789.68      775.40     44.60 o
 -15   7  26      790.65      801.88     36.90 o
 -11  17  23      791.33      617.08     48.54 o
  19   5  16      791.48      739.21     35.46 o
  12   6  27      791.49      816.34     42.65 o
   1  13  28      791.70      771.44     40.83 o
   1  17   3      792.23      863.32     35.70 o
  27   7   7      793.22      685.49     49.93 o
  12  10  11      793.36      742.38     41.37 o
 -13  19  11      793.43      770.80     47.94 o
 -10   6  27      793.53      735.33     30.32 o
  -9  21   4      793.60      768.28     58.90 o
  22  18   4      793.93      723.45     65.97 o
 -18  10   4      794.66      768.78     35.08 o
   8   2  13      794.89      924.98     51.51 o
 -12  22   1      795.02      919.37     66.46 o
  -4   2  29      795.24      829.22     32.33 o
 -25  13  14      795.61      712.22     56.28 o
   8  14   4      795.66      717.86     32.91 o
 -20   4  13      795.85      816.41     30.72 o
 -19  19  10      796.84      878.58     63.68 o
 -18   8  19      796.90      781.73     32.50 o
 -32   8   7      797.00      836.92     66.96 o
 -21  15  23      797.41      773.60     62.19 o
   6   2  27      797.65      825.12     35.05 o
  -4   2  21      797.79      762.09     30.01 o
   5  11   3      797.84      920.38     36.48 o
 -17  17  10      798.67      807.99     49.02 o
  28  14   6      798.81      806.34     66.11 o
 -14  18   4      799.71      660.61     43.02 o
  15  11  29      800.00      810.73     58.62 o
  24   2  11      800.91      894.26     42.38 o
  20  12  25      801.05      904.05     63.20 o
 -24  10  26      801.17      832.39     61.35 o
 -31   9  16      801.66      898.44     65.07 o
 -23  11  17      802.58      790.15     42.52 o
  21   3  10      802.74      795.55     35.07 o
 -10   2   5      802.90      684.78     41.37 o
  20   6  25      803.53      830.01     58.07 o
  12   4  31      803.79      784.90     59.48 o
  27  13   5      803.85      705.66     68.03 o
   3  11  32      804.57      776.91     43.34 o
  -7  17  14      805.02      799.72     41.11 o
  -2  20   7      805.17      819.58     43.01 o
  26  16   5      805.60      918.51     62.06 o
  17   5  26      805.65      847.28     45.80 o
   7  13  10      806.28      793.03     39.12 o
   1  11  19      806.33      884.69     31.95 o
  23   9  15      807.29      858.72     53.35 o
 -14   4  27      807.34      834.11     36.67 o
  31   9   9      807.35      843.61     80.64 o
 -28  12   2      807.99      747.77     58.41 o
 -26  14   6      808.13      813.53     63.92 o
  -2  12  36      809.03      780.37     54.18 o
  24   8   7      809.31      732.02     46.28 o
 -12   0  32      809.42      836.34     62.84 o
  -6   2  25      809.43      786.34     31.32 o
   5   1  10      810.25      972.33     42.56 o
 -20   4  36      810.47      762.16     67.17 o
  27   9  10      810.53      898.15     64.25 o
  -6  12  25      811.46      811.02     36.31 o
 -24  10   3      811.49      965.13     44.47 o
  20  16  12      811.86      702.12     68.97 o
 -12  12  33      811.88      844.47     52.62 o
 -18   8  31      811.94      860.01     49.42 o
 -27   3  20      812.31      821.52     48.42 o
 -19  19  12      812.34      890.52     76.47 o
  11   7  32      813.44      852.82     55.14 o
  -3  11  24      813.66      789.00     33.82 o
  10   0  34      813.67      901.46     80.13 o
  21  11   6      814.04      797.35     44.44 o
  17   9  21      814.13      841.52     43.96 o
   7  17  25      814.31      870.81     71.32 o
 -22   8  26      814.64      740.00     59.77 o
 -11  15   3      814.67      874.76     32.98 o
  21   5  16      815.34      866.92     41.21 o
  29   1  17      815.50      762.02     66.04 o
  23  17   4      815.62      810.37     68.35 o
 -31   9   8      815.97      809.43     60.64 o
  31   9  10      816.10      931.89     76.09 o
  19   7  26      816.17      823.46     58.38 o
 -11  11  32      816.23      932.04     53.95 o
  -3   7  36      816.51      948.08     50.16 o
  20   4  15      816.53      819.15     37.26 o
   1  17  17      816.81      721.37     37.99 o
  13  17  15      816.92      802.96     45.99 o
 -14  18   5      817.23      795.48     48.66 o
  11  11  14      817.45      788.71     35.22 o
  -4  16  24      817.84      874.12     50.00 o
 -14   2  37      817.85      827.71     49.67 o
 -20   0  36      818.04      954.92     92.39 o
  17  15   4      818.30      886.06     47.40 o
  23   7  20      818.85      775.11     49.72 o
  18   8  11      818.86      838.86     37.62 o
 -22  14   9      818.99      865.41     52.68 o
   7   9  24      819.88      722.09     41.31 o
 -25  15  10      819.92      873.40     60.70 o
 -22  16  11      820.30      803.32     53.26 o
   5  19  15      820.77      840.08     51.74 o
 -23  15   2      821.32      778.64     51.65 o
 -18   4  36      821.50      732.23     56.42 o
  20   4  28      821.62      844.11     62.16 o
  13  15  19      821.98      826.34     42.94 o
  26   2  24      822.55      906.21     76.74 o
  28   2   3      822.70      807.85     44.72 o
  -4  18   4      822.79      923.47     43.47 o
   8  10  10      822.88      841.45     34.38 o
  33   1   7      823.41      783.68     73.00 o
  -3  23  10      823.99     1000.17     65.54 o
   2  22  13      824.04      825.55     57.18 o
  -1   7  30      824.23      854.47     38.05 o
  24   8  12      824.25      806.48     48.28 o
  21  17  12      824.95      800.15     59.31 o
  22   8  23      825.05      883.25     63.15 o
   4  18  24      825.17      807.78     62.88 o
  -6   8  37      825.31      840.66     52.11 o
 -27   9  12      825.73     1007.51     52.93 o
   1   9  37      826.69      862.68     58.93 o
  -8  18  19      826.69      950.60     46.55 o
 -31   5  16      826.73      833.18     52.64 o
   4  22  15      826.93      856.99     59.31 o
  17   5  30      826.96      799.79     58.78 o
 -13  17  24      827.82      868.94     56.39 o
  21  11  20      828.01      876.71     57.27 o
  16  18  15      828.07      962.76     55.63 o
   9  15  23      828.79      945.56     57.50 o
 -15   5  23      829.33      838.07     32.11 o
 -11  15   4      829.44      888.29     34.29 o
  24  12   0      829.51      895.85     53.54 o
  -9  15  13      830.27      794.76     32.35 o
  15  21  10      830.60      894.84     65.82 o
  33   1   3      831.36      977.94     75.27 o
  14  18  18      831.44      706.44     73.10 o
 -19   1   2      831.72      745.25     37.08 o
  24   4  23      831.84      795.33     72.30 o
   2   2  27      832.34      789.29     30.73 o
 -27  11   5      832.53      861.09     51.20 o
   1   5  28      835.28      812.60     31.90 o
 -30  12   7      835.84     1000.03     78.38 o
   4  20   4      835.89      856.63     45.43 o
  14  10   9      835.92      850.95     43.36 o
  -6  16  24      836.00      892.61     47.03 o
  -8  10  28      836.21      858.07     37.83 o
  21   1  29      836.72      921.39     63.32 o
  18  10  28      836.76      858.86     56.18 o
  26   4  24      836.85      826.34     73.06 o
 -21  15  17      836.90      741.01     53.41 o
  -5   5  41      836.94      854.04     52.17 o
 -23  15  11      837.06      835.62     54.79 o
  -6   8  31      838.34      862.03     44.76 o
  18  20   1      838.38     1044.42     65.20 o
  30   0   2      838.44      938.37    103.66 o
  12  20  12      838.72      826.99     63.08 o
  -6  16  16      838.84      822.67     35.79 o
   7   1   6      838.99      973.91     39.62 o
  15   5  35      839.30      847.14     75.80 o
  29   3  16      839.47      960.82     70.21 o
  -9  11  36      839.83      827.78     55.69 o
  24   8  19      840.23      829.36     55.47 o
 -20  10  25      840.47     1025.50     52.77 o
  13   9  30      841.18      768.93     55.76 o
 -31  11   8      841.61      831.31     70.27 o
  23  13  17      841.69      919.95     66.91 o
 -14   6  26      842.11      895.49     38.62 o
  14   8  29      842.41      812.31     52.81 o
  11   1  12      842.46     1017.08     56.03 o
 -25  17   4      842.46      804.61     59.30 o
 -17  17   1      842.73      709.49     45.91 o
  15  15   4      843.34      751.01     38.85 o
 -19  17  10      843.72      820.80     53.02 o
  17  13  19      843.76      772.09     43.35 o
  -5  21  14      844.07      788.50     59.62 o
   7  17  16      844.68      822.10     43.09 o
  23   1  15      845.03      868.36     41.29 o
  24   0  24      845.18      875.70    116.78 o
  -1  15  31      845.25      871.53     57.05 o
 -23   9   2      845.68      886.06     38.70 o
  -4  18  28      846.13      749.21     63.74 o
  11  11  34      846.42      790.01     61.64 o
  10   4  27      846.50      811.95     36.16 o
  -5  21  12      846.94      924.19     60.49 o
 -12  18  10      847.34      836.05     44.26 o
  10  18  20      848.13      784.68     67.88 o
   6  16  15      848.37      908.87     40.90 o
 -15  19  16      848.63      952.25     56.82 o
   6  16  18      849.17      761.59     41.95 o
  -8   6  35      849.37      919.16     52.33 o
   4  12  32      850.03      688.80     49.36 o
   2  18  24      850.13      820.44     57.71 o
 -23   5  24      850.29      847.42     42.48 o
 -26   6   7      850.56      820.01     44.20 o
  20   0  14      850.61      927.36     44.05 o
 -28   6  17      850.64      886.35     53.25 o
  20   4  27      851.35      825.84     67.28 o
   7   3  16      851.49     1039.02     44.73 o
 -31   5  17      852.24      899.01     55.32 o
  -8   0  42      852.32      823.75     77.29 o
  15  19   7      852.44      781.52     55.52 o
  -8  18  20      852.49      853.61     46.32 o
  15   3   4      852.58      942.32     41.61 o
  -4  16  14      852.65      868.29     37.53 o
   7  19  19      853.02      805.91     54.15 o
  14  16  12      853.10      776.05     44.90 o
  23  15   5      853.22      789.65     57.83 o
  -9   9  10      853.47      907.93     33.92 o
 -17  11   8      854.11      910.52     36.92 o
 -22  14  14      854.25      743.17     53.86 o
  20   8   3      854.46      828.07     34.90 o
  18  16  12      855.16      850.37     52.17 o
   3  15  33      855.86      875.12     63.23 o
  25   5   6      855.92      886.13     42.82 o
  -4  16  28      856.00      837.06     65.76 o
   3  19  13      856.18      742.88     43.30 o
 -27  11  20      856.32      918.08     61.02 o
 -17  17  15      857.05      808.50     52.29 o
 -29   7  16      857.11      892.18     58.15 o
  -6   6  39      857.43      949.95     53.05 o
  -9   9  33      857.63      759.43     49.81 o
 -27   7  27      857.71      761.73     58.99 o
 -11   7  39      857.79      852.24     53.58 o
  16  16   4      857.83      736.55     43.23 o
   9  21  14      858.39      935.49     59.51 o
  18   2  15      858.56      788.14     35.14 o
 -19   1  14      858.93      923.62     33.25 o
  16  10   7      859.13      860.45     37.39 o
   0  18  26      859.67      809.58     68.21 o
 -27  11  10      860.04      861.02     54.02 o
  24  16   4      860.21      838.36     61.57 o
   5   5  34      860.25      859.37     45.42 o
 -32   2  14      860.28     1021.33     65.22 o
  26   8  21      860.70      853.75     69.03 o
  23   7  26      861.80      945.49     83.81 o
 -17   7  30      862.07      914.48     51.82 o
   7  17   1      862.08      801.38     38.01 o
  -2  24   3      862.30      867.35     73.96 o
  -2   8  21      862.53      752.09     32.37 o
  10  16   8      862.54      841.74     38.58 o
  26  12   5      863.49      971.46     65.05 o
 -22   6  27      863.54      839.72     51.14 o
 -30   8   1      863.63      953.04     72.46 o
  -8  12  11      864.40      935.20     32.52 o
   4  18   6      864.44      784.54     40.53 o
  -6   2   8      864.49     1184.08     52.16 o
 -25  15  13      864.50      838.43     60.82 o
 -18   8  25      864.88      840.73     39.09 o
   3   9  20      864.89      813.39     33.51 o
  11   1  16      865.36      778.64     42.82 o
  26   8  12      865.69      920.09     61.84 o
  21   9  24      865.97     1000.39     65.76 o
  13  11  11      866.12      883.11     36.13 o
  26  14   2      866.13      696.20     60.16 o
 -25   7  26      866.91      951.68     57.72 o
   2  16   8      867.63      822.17     32.12 o
 -12   6  27      867.68      838.00     36.96 o
  13   1  35      867.81      860.09     69.02 o
   5  11  23      867.85      883.69     34.37 o
   4  16   2      868.73      905.63     36.34 o
  11   9  26      869.07      822.53     50.57 o
 -30   4  13      869.27      934.05     51.58 o
  24  12   4      869.41      803.17     52.59 o
  -7  15  28      869.71      890.02     53.54 o
   3  15  17      869.87      735.40     35.61 o
  22  18   1      869.89      912.32     63.78 o
   9   1   6      870.12      890.09     54.36 o
   0  18  14      870.42      853.97     44.54 o
 -16  10  17      870.98      881.81     35.91 o
 -32   2   8      871.00      946.93     65.60 o
  22  14  12      871.77      848.72     57.60 o
  28  10   3      872.16     1036.94     60.90 o
  -4   0  32      872.27      857.06     46.68 o
   5  15  30      872.40      855.77     59.98 o
  -5   1  12      872.53     1159.40     59.47 o
 -23   3  24      872.57      906.42     43.70 o
 -15  11  14      872.91      952.90     39.18 o
 -14  22   1      873.16     1077.59     71.48 o
   8  14  26      874.07      825.62     56.88 o
 -32   6   1      874.18      907.29     84.12 o
  -8  14  26      874.49      803.32     48.21 o
 -14   6  38      875.14      818.86     67.89 o
 -16  18   2      875.34      860.37     52.16 o
 -30   4  24      875.39      935.35     57.73 o
  13  19   7      876.24      767.49     50.40 o
  18  18   6      876.42      869.37     53.27 o
  -3   5  28      877.18      886.06     32.61 o
 -27   7  13      877.28      850.73     54.18 o
   5   9  15      877.42      985.57     42.70 o
 -29   3  22      877.71      936.71     61.37 o
 -20  18   8      877.90      843.32     58.43 o
  20  16  14      878.00      856.20     62.44 o
  13  17  24      878.38      856.49     68.50 o
  -1   1   7      878.59     1133.49     41.39 o
  27   5   0      878.68      926.35     42.36 o
 -11   5  40      879.34      812.02     55.56 o
 -11  21   6      879.43      842.24     80.19 o
 -28  10  15      879.68      877.21     60.47 o
 -29   7   2      880.31      901.96     61.56 o
   7  13  27      881.41      826.70     55.02 o
  30   4   1      881.89      843.97     53.29 o
 -23  13   9      882.16      870.45     49.26 o
  -2  14  21      882.33      896.13     34.73 o
  26   4   9      883.09      935.71     49.73 o
 -28   6  24      883.47      857.35     53.28 o
  23  11  21      883.72      799.22     61.63 o
  33   7   3      883.82      876.78     78.00 o
  25   5  13      884.12      969.59     49.93 o
 -13  13  30      884.28      988.44     53.91 o
  -7  17  22      884.55      906.06     45.91 o
 -27   5  18      884.60      868.43     52.97 o
 -17   3  31      884.82      900.59     42.96 o
  23   1   0      885.02      920.81     38.68 o
 -15   7   8      885.12      927.50     36.77 o
  -5   7   3      885.34     1037.66     52.39 o
 -22  12  18      885.57      854.55     44.02 o
 -26   6  11      886.28      913.90     49.60 o
 -15   5  31      886.48     1009.53     42.47 o
  -1  17  25      886.80      857.06     55.29 o
  33   3   7      887.26      980.96     68.54 o
 -19   5  34      887.43      844.83     57.53 o
  23   9  17      888.53      838.86     56.42 o
  14   6   6      889.45      974.49     43.59 o
  -7  11  14      889.55      903.69     32.75 o
  24  14   4      889.93      846.06     61.56 o
 -19  17  22      889.98      858.79     64.75 o
  -8  22   1      890.09      914.55     77.78 o
  10  16   5      890.39      794.32     36.61 o
 -14   2  33      892.25      895.27     43.41 o
 -16   8   5      892.38      937.43     42.35 o
 -14   6  32      893.26      913.90     48.64 o
  -6  16  31      893.46      921.39     57.23 o
  -9   1  39      893.96      925.42     54.11 o
  25  15   7      893.97      896.71     62.98 o
  -2   4   5      894.06     1116.30     45.06 o
  32   6   0      894.36      881.89     73.10 o
  24  10  23      894.54      970.46     77.68 o
 -14   2  19      894.64      871.38     31.36 o
  15  17  19      894.66      918.15     74.69 o
 -28   8   9      895.77      940.60     51.13 o
   6  22   7      895.79      964.27     59.19 o
 -14  16   8      896.06      781.01     47.56 o
 -19   9   4      896.45      857.57     33.57 o
 -17   1  31      896.66      937.07     48.25 o
 -28  14   3      897.22      941.32     81.71 o
  -4  18  23      897.39      800.58     54.83 o
 -13   9  20      899.07      888.29     32.68 o
  -4  14  20      899.56      929.81     35.67 o
  13  19   1      899.97      899.37     51.09 o
 -23  17  12      900.24      961.46     58.89 o
  13  15  15      900.27      803.10     41.62 o
  -6   2  20      900.40     1083.99     34.01 o
   5   9  36      900.41      970.31     69.45 o
  12   4  25      900.47      866.35     40.18 o
  21  13   2      900.54     1051.76     46.93 o
   5  15  31      900.91      954.34     66.04 o
 -14  10  20      901.17      878.00     34.30 o
  -4  18  24      901.39      845.77     61.71 o
 -28   8  24      901.61      855.55     68.95 o
 -14   6   5      901.63     1008.37     38.94 o
   5   5  36      901.85      860.73     51.35 o
  -7   5  36      902.06      979.81     43.29 o
   2  20  18      902.08      919.66     55.37 o
   9  15  11      902.91      903.76     34.87 o
  19  11  26      903.25      754.25     72.85 o
  20   8   8      903.63      820.30     37.85 o
  -1   3   1      904.20      895.77     34.44 o
  -4  14  34      904.49      956.79     63.21 o
   4  10  20      904.69      995.42     38.29 o
  -4   8  26      905.12      897.28     35.54 o
   6   4  37      905.27      947.36     59.65 o
  24  10   1      905.67      782.24     52.24 o
 -18   6  36      906.04      925.92     65.56 o
 -25   5   4      906.46      795.04     38.16 o
   7  13  34      906.51      883.47     70.33 o
 -17   9   2      906.61      971.03     41.97 o
 -27   5  25      907.64      973.05     59.10 o
  12   8  34      907.78      939.01     66.06 o
  16  16  19      908.24      930.45     50.10 o
   6  18   9      908.34     1004.13     42.47 o
 -15  15   8      908.63      850.52     40.12 o
  23  15   7      909.29      914.19     59.46 o
  30   6   5      909.42      770.80     63.85 o
 -33   7   3      909.87      994.92     79.81 o
  33   1   9      910.20      874.40     69.52 o
  10   8  35      910.30      929.81     65.85 o
  10   2  25      910.34      814.90     33.66 o
  16   6  25      910.62      887.28     44.96 o
  27   3  18      911.06      880.45     54.96 o
 -22  12  27      911.14     1077.23     59.98 o
  -7  11   5      912.57      916.49     33.91 o
  27   9   7      913.05      913.54     59.02 o
  12  20   3      913.76      862.17     63.78 o
  -9  11  37      913.91      927.65     70.93 o
  11  15  28      914.56      984.77     63.18 o
 -15  13  25      914.70      817.42     50.42 o
 -30   8   5      914.79      902.82     62.83 o
   9  21   7      914.83      959.09     63.88 o
 -16   6  11      915.00      927.22     35.67 o
 -14  16  28      915.43      759.21     67.03 o
 -24   8  19      915.50      932.47     47.30 o
 -27  11  21      915.66      880.52     56.97 o
 -13   5  14      915.79      930.45     32.37 o
   7  17   4      915.84      895.92     40.53 o
   2   8   5      916.31     1112.99     60.32 o
 -27   3  12      917.44      963.48     49.42 o
 -30   2  18      918.16      870.59     62.64 o
  -4  18  17      918.44     1068.60     45.97 o
   9  23   8      919.51      974.70     66.24 o
  29  11  12      919.68      893.61     78.64 o
   8  22   5      919.97      942.32     54.91 o
  -7   3  32      920.17     1073.27     41.92 o
  14  16   6      920.30      790.94     44.07 o
 -25  15   7      920.43      841.45     71.90 o
   2  24   7      920.44     1012.62     61.44 o
  18   6  17      921.04      868.65     35.33 o
  -6  18   6      921.12      914.55     39.79 o
  13   1  16      921.14      962.40     46.17 o
   5   5   9      921.82     1226.96     68.22 o
  16   8  12      922.38     1006.36     41.14 o
  -9  19   9      923.45      861.38     46.24 o
   6  18   8      923.46      973.26     44.84 o
 -16  20  13      923.57      925.27     65.26 o
 -17  11  13      924.42     1004.06     43.42 o
  17  19  12      924.51     1096.44     61.89 o
 -19  13  24      924.74      885.63     51.47 o
 -25  13   4      924.78     1049.67     55.27 o
   0  16  18      925.32      965.28     37.78 o
   9  19   4      925.40     1004.85     48.65 o
  18  16   7      925.63      957.65     50.45 o
  14   4  15      925.95      953.40     42.05 o
 -11   3  39      926.09      964.99     57.04 o
   4   6  38      926.34      974.99     57.69 o
   3   5  14      926.36      990.75     57.01 o
 -11   1  18      926.50     1001.40     31.99 o
  14  16   4      926.84      859.15     41.44 o
 -19   9  21      927.49      897.72     44.81 o
  -1  15   9      927.87      948.01     32.00 o
 -19  13  21      927.92      837.93     40.49 o
  26  12  12      928.08      926.71     78.50 o
   2   4  31      928.21      971.10     41.97 o
  21  15  18      928.43      879.22     67.86 o
  22  12   8      928.49      824.90     54.28 o
  10  18   6      929.12      957.65     46.17 o
 -20  10  32      929.17      921.53     57.52 o
  11   1  20      929.41      943.19     37.21 o
   3  13  29      929.55      952.76     45.44 o
  -4  14   3      929.98      967.87     38.44 o
  14  14   3      930.84     1011.18     39.09 o
  12   2  15      931.11      901.46     43.99 o
  33   5   7      931.43     1017.22    101.46 o
  -1   1  20      931.68      945.99     32.95 o
   5   7  32      932.10      897.00     46.43 o
 -25   7  20      932.54      904.77     47.91 o
  26   6  15      932.61      997.73     55.97 o
   1  13  13      933.38      993.41     34.69 o
  13   1  29      933.46     1057.16     51.94 o
 -18  12  24      933.75      973.41     53.77 o
   2   6   8      933.90     1170.19     63.53 o
 -10  20  15      934.32      836.63     52.41 o
  22  18   5      934.64     1051.04     66.08 o
  -5   3  20      935.52      959.16     32.87 o
  -5  13  11      935.84      964.77     32.73 o
 -26   2   9      936.53      913.18     40.60 o
   4   2  17      936.92      964.05     41.75 o
   4  10   3      937.02     1069.03     49.35 o
 -27  13  18      937.17      958.23     55.93 o
   6   4   1      937.36     1190.12     80.51 o
  11   5  30      937.86      954.20     48.39 o
  23   3  15      938.10      991.97     42.55 o
  -1  23  12      938.36      926.78     66.52 o
   0  14  33      938.54      988.30     61.17 o
  22  12   0      938.60      920.24     42.95 o
   0   8  33      939.43      889.37     42.90 o
  10   6   5      939.91      812.82     82.69 o
   7   3  38      941.02      985.64     57.98 o
 -18  10  15      941.03      891.02     36.86 o
 -17  19  10      941.46      989.67     63.40 o
   8  10  25      942.43      881.46     45.04 o
  17  21   2      942.56      854.19     64.91 o
  29   7  10      942.56     1123.06     78.35 o
 -14  12  11      942.75      855.84     36.88 o
   0  18  27      943.43     1136.88     79.90 o
  21  13  13      944.49      902.10     51.75 o
   1  19  11      944.59      898.79     48.06 o
  -6   2  23      944.59      935.63     34.42 o
  -6  12  28      944.98      951.89     44.48 o
  -3  13  33      945.12      978.16     52.95 o
  20  14  14      945.24      862.82     51.12 o
 -25  13  21      945.24      787.92     57.83 o
   8  10  31      945.50      945.63     50.54 o
 -23  13  21      945.78      845.91     49.28 o
   0   2  33      946.29      897.86     38.47 o
  -1  15  19      946.44      853.39     37.69 o
  -9  19  17      946.62      877.28     48.96 o
  23  15   4      946.73     1001.40     72.32 o
 -13  19  20      946.79     1026.15     66.93 o
  16  10  27      946.90      971.39     53.99 o
 -12   8  35      947.08     1051.98     58.89 o
   8   4   5      947.21      878.29     65.02 o
  15   9  33      947.26      964.70     69.53 o
 -19  13  15      947.30      909.01     47.75 o
   3  15  23      947.78      820.95     52.13 o
  26  14   1      948.09      934.99     65.17 o
  29  11   6      948.16      980.03     72.42 o
 -19  13  11      948.31     1022.98     48.27 o
  -1  17  28      948.33      938.37     68.37 o
 -14   4  19      948.86     1020.53     35.05 o
   1   9  31      948.97      972.62     44.18 o
 -23  13   1      949.10      896.64     44.51 o
 -14  18   3      949.46      949.59     43.52 o
 -12  12  27      949.47     1018.09     45.84 o
  21  19   2      949.68      983.12     65.86 o
   3  21   6      950.23      952.11     55.34 o
  -1  19  16      950.45      820.80     49.75 o
  15  15  12      950.48      913.18     44.43 o
  14  18   4      950.54      845.12     46.47 o
 -20   8  29      951.11      948.01     55.42 o
  25  11  20      951.71     1158.89     77.42 o
 -21  13   3      951.76      797.20     42.81 o
  15   5  32      952.02      956.50     60.83 o
  20  12  16      952.27      977.80     56.43 o
 -11  17  15      952.33      945.42     41.47 o
 -19  13  16      952.48     1038.38     43.19 o
 -26   6   2      952.51      875.84     40.99 o
  22  14   2      952.81      855.55     48.53 o
 -32   8  13      952.86      990.82     63.32 o
 -25  13  20      952.96      956.86     58.30 o
  16  10  21      953.42     1041.18     47.38 o
  14   0  12      953.53     1043.41     55.49 o
   8  12  24      953.56      974.92     43.95 o
  10   6  15      953.69     1135.94     40.00 o
   1  21  20      953.86      882.03     59.50 o
 -11  13  18      953.98      951.10     34.49 o
   9  19  17      954.09      912.90     56.19 o
  -4  24   7      954.68     1020.82     69.39 o
  16  10  18      955.19      955.85     38.59 o
 -11  11   1      955.19     1031.83     40.84 o
  27  13  11      955.77      959.23     95.71 o
  13  13  20      956.10      972.47     41.89 o
 -27   5  27      956.38      964.56     55.33 o
  13  21   8      956.47     1035.79     64.76 o
  -9  15  15      956.51      954.99     36.91 o
   4  20  17      956.88      915.06     55.30 o
  17   3  12      957.68      960.82     43.30 o
  28   6   9      957.79      949.81     71.80 o
 -22  16  17      957.87     1007.15     61.97 o
  10  12  10      957.95     1065.65     38.55 o
  -4   6  17      958.03      981.32     34.63 o
 -25  11   8      958.10      951.17     48.91 o
  19  13  16      958.47      961.10     48.16 o
  -4  16   8      958.96      925.13     37.21 o
  -1  17  15      959.25     1041.97     41.86 o
 -31   5  10      959.37      995.50     65.77 o
  10  10  35      959.59      967.29     66.62 o
   7   5  39      959.65      983.84     63.62 o
 -19  15  18      960.06      958.37     49.12 o
   3   1  26      960.33      993.34     35.43 o
 -31  11   1      960.34     1032.48     80.95 o
 -16  16  10      961.02      902.54     47.54 o
 -14  10  33      961.53     1099.89     54.42 o
 -21  17   4      961.90     1090.11     59.15 o
 -29   3   1      962.01      944.27     55.57 o
  25   5   8      962.19      954.99     49.35 o
 -31  11  10      962.31     1041.47     78.84 o
 -27   7  12      962.83     1019.09     52.26 o
  -4  24   1      962.84      998.30     61.01 o
  -6   6  31      963.26      937.14     36.91 o
  30   8  13      963.40     1005.14     88.50 o
   9   7  38      963.50     1073.56     68.21 o
  15   7  34      964.10     1057.59     76.72 o
  -5  19   8      964.28      983.77     44.32 o
 -12   2  12      964.45      953.19     45.07 o
  18  10  22      964.66      831.59     51.52 o
   4   8  39      965.00     1002.19     62.71 o
  12  20  11      965.26     1031.90     66.47 o
  31   5   9      965.46     1005.28     75.00 o
  16  18   2      965.75      861.53     48.90 o
  14  16  18      965.79      871.74     46.97 o
  11  19  15      966.52      947.29     53.64 o
  -4   8  27      966.64      899.23     37.22 o
  22  12  11      966.80     1069.24     54.07 o
   1   1  20      966.86     1036.00     35.12 o
  10  20  17      966.92     1007.22     64.12 o
  17   7   4      967.49      943.40     41.39 o
  20  18   0      967.67      891.02     55.32 o
 -26   4   7      968.97      962.76     41.75 o
   0  10  37      969.22     1148.39     66.44 o
  25  17   0      969.72     1075.43     71.11 o
  14   8  12      969.97      988.80     40.56 o
   6   0  36      971.10     1020.32     73.41 o
 -29   3   9      971.16     1015.64     49.53 o
  19  17  17      971.22      790.22     55.74 o
 -21  19   4      971.56     1105.29     66.70 o
 -13   1  10      972.21     1031.54     51.07 o
   9   5  26      972.53      841.88     35.34 o
  15  13   3      972.61     1024.92     41.36 o
  -6  24   1      972.95      982.18     80.36 o
 -26  12  17      973.76     1058.38     56.29 o
 -29  13   8      974.07      937.94     62.41 o
  10   8  34      974.29     1035.36     64.24 o
  -5   3  16      975.05     1030.10     65.43 o
 -25  11  19      975.16      973.77     54.44 o
 -27  11   1      975.80      914.70     58.05 o
   7   3  39      976.52      968.59     59.18 o
 -16   6  33      976.59      969.74     48.82 o
 -10  16  20      976.60      863.97     42.84 o
 -19   1  22      976.64      909.30     36.56 o
 -25  13   8      978.55     1063.56     57.55 o
 -25   3  25      978.77      935.20     53.65 o
   3  15  25      978.91     1114.57     58.77 o
  31   7   9      979.21     1018.95     71.48 o
  21   7  23      979.43     1014.49     55.74 o
  -5  17  12      979.74      933.19     42.65 o
  31   7   2      980.20     1127.81     73.21 o
  18   2   3      980.38      974.77     40.42 o
   5  19  24      980.52     1155.58     80.62 o
 -12  14  24      980.55      864.98     48.82 o
  -5  15  31      980.72     1029.24     62.69 o
   8   6   7      981.27      896.85     80.97 o
  21   9   5      981.88      896.71     39.58 o
 -17   7  32      982.09      957.15     50.01 o
 -21   3   9      982.48     1047.23     36.36 o
 -18  16  18      982.49      934.77     50.62 o
 -15  15  28      982.72      967.87     62.23 o
  -8   8  39      982.80     1070.54     60.50 o
  21   3   0      983.03      953.40     41.46 o
  28   6  15      983.86     1064.21     85.62 o
 -21   7  20      984.31      984.85     41.15 o
  11  19  20      984.57     1032.98     60.09 o
 -23  15   9      984.77      987.80     59.09 o
   1  13  31      984.96      920.24     47.01 o
  -3  17   6      985.86      977.80     39.32 o
  29  11   4      986.28     1122.41     79.77 o
  -1  19  24      986.63     1037.44     64.09 o
  -6  14  32      986.86      988.66     55.02 o
 -15  11   5      986.93     1009.89     37.84 o
 -27  15   3      987.22      871.24     65.03 o
  11   5  32      987.33      973.84     56.06 o
  20   6  28      987.50     1062.77     64.07 o
  18  12  16      987.52      866.78     40.99 o
  -4  10  29      987.77      884.69     41.28 o
  -8  12  25      987.78     1006.07     39.90 o
   7  13   4      987.88      991.39     39.98 o
 -13   7   3      988.33     1153.42     40.06 o
  -8  10  36      988.50      951.03     54.16 o
  25  11  18      988.75     1051.98     64.60 o
   8   0  10      988.98     1054.57     90.74 o
 -22  12   9      989.07     1021.90     48.05 o
 -17  13   8      989.15     1047.37     40.76 o
 -17   3  20      989.83      916.35     32.82 o
 -25  15   9      990.12      894.26     61.20 o
  22   6  25      990.81     1081.26     70.14 o
 -31   7   4      991.08     1065.86     63.32 o
 -23   7  28      991.13     1184.65     60.27 o
 -27  13  11      991.34      857.71     64.45 o
   3  17   1      991.66      959.88     37.79 o
  24   8  23      991.83     1008.66    111.36 o
 -24  12  22      991.84      789.22     49.71 o
  -1   9  30      992.42      959.88     42.19 o
 -12   6  18      992.44     1030.10     34.68 o
 -28   8  23      992.50     1107.95     62.40 o
  24   6   3      992.94      952.04     43.97 o
   6  10  30      993.17      933.98     45.67 o
 -18   2  23      993.78     1058.52     38.56 o
  -3   7  12      993.81      962.40     68.42 o
  26  16   2      993.94      868.00     62.50 o
 -28  14   6      994.23      978.59     74.15 o
 -16   6  13      994.30     1044.06     42.08 o
 -26   8  11      994.57      902.82     48.20 o
   7   3  34      994.82      928.29     46.49 o
 -13   5  18      995.36     1010.96     35.93 o
  21  13   0      996.54      987.22     54.05 o
 -13  15  20      996.91     1023.20     45.18 o
 -20  20   5      997.35     1082.27     67.02 o
  22   2   7      997.45      910.88     36.41 o
  -9   7  30      998.36     1036.51     39.88 o
  22  14  17      998.52     1027.80     61.58 o
  21   3  22      999.03     1045.64     54.46 o
  18  12  11      999.24     1015.14     44.59 o
  -9  17  24      999.67      933.19     56.10 o
   6   2   7      999.76      895.77     43.56 o
  11  15  29      999.89      901.53     63.05 o
  -5   7   6     1000.22     1031.18     59.57 o
  -2  18  10     1000.34      975.13     43.14 o
  16  12  12     1000.71     1001.32     37.84 o
 -30   8  16     1000.83     1032.84     58.53 o
  13   9  34     1000.89     1079.60     70.51 o
 -19   9  22     1001.15     1039.10     45.25 o
  13  19  18     1001.46     1042.98     60.38 o
 -35   3   1     1002.36     1003.12     88.51 o
   7  11  35     1002.69     1035.14     71.90 o
  19  15  14     1002.91      954.48     53.27 o
  -2  10   9     1002.93     1034.78     37.83 o
  -7  13  33     1003.11      981.18     54.06 o
  13   5  28     1004.22     1048.88     53.05 o
  -8   2  29     1004.59      913.11     35.16 o
  21   7  24     1005.04     1011.11     58.25 o
  11   9  36     1005.12      992.33     65.62 o
  22  16  16     1005.34     1008.01     64.64 o
  31   1  15     1005.72     1028.81     98.56 o
  15  17  10     1005.79      999.02     51.61 o
  -8  14  14     1005.84     1020.75     33.66 o
 -33   7  12     1006.90     1117.74     87.48 o
  18  14  13     1006.98     1030.68     44.15 o
  19   9  22     1007.27     1027.15     56.83 o
 -29   7  10     1007.69      956.93     52.82 o
   9   7  16     1007.93     1026.87     38.71 o
 -25   5   6     1008.04     1085.29     43.61 o
  10   4  35     1008.07      996.65     66.66 o
  23  11  15     1008.24      950.60     53.64 o
   2   2  23     1008.56     1077.45     38.18 o
  10   6  34     1009.20     1052.19     60.59 o
 -17  19   8     1010.95     1216.67     63.87 o
  -9   7  33     1011.04     1051.90     45.97 o
 -19   9  28     1011.70      986.50     48.74 o
 -25   1  25     1011.85      993.19     52.94 o
  18  18   8     1012.01      949.23     56.09 o
 -25   3  22     1012.36      949.45     41.91 o
 -18   4   9     1012.43     1070.25     41.85 o
   1  15   5     1012.85     1073.78     36.87 o
 -26  12   5     1012.87     1083.35     58.12 o
  -2   4  36     1013.07     1005.42     45.26 o
 -13  13  33     1013.18      984.34     57.54 o
  21   3  24     1013.25     1025.86     57.21 o
   0  12  22     1013.55      946.35     36.10 o
 -29  13   3     1013.58      999.02     89.27 o
 -29   9   7     1014.95     1101.05     61.29 o
 -19   9  31     1015.40     1056.72     61.40 o
 -32   4   6     1015.57      891.60     64.85 o
  -3  13  23     1015.86     1050.61     42.96 o
  -8   4  34     1015.91     1097.38     43.90 o
  16   4   9     1016.00     1019.02     46.73 o
 -15   1  22     1016.25     1087.37     35.33 o
  -6  16   8     1016.67      959.52     35.44 o
  -5  19  14     1016.86     1025.93     51.37 o
 -13   7  20     1017.06     1014.63     32.79 o
  10  10  34     1017.22     1060.25     66.29 o
  -7  19   1     1017.66      944.27     48.25 o
 -16  12  14     1018.58     1066.29     38.99 o
 -31   9  10     1018.59     1116.80     69.06 o
   5  15  18     1018.97      947.15     43.08 o
 -19   5  28     1019.01     1025.28     46.50 o
 -10  14  32     1019.05     1082.91     63.38 o
  18   2   9     1019.49     1017.94     49.53 o
   0   2   1     1019.82     1432.45     43.43 o
 -30   6   4     1019.90     1057.44     57.48 o
  28   8   1     1020.33     1038.52     61.34 o
  13  17  20     1020.37     1029.96     62.17 o
  16   6  12     1020.40     1127.02     46.60 o
  -9   9  36     1021.30     1079.46     68.80 o
  12  10  28     1021.50     1039.38     56.60 o
 -20   8   4     1021.66     1049.82     39.07 o
  30  10  10     1021.68      996.43     90.03 o
  19   5  26     1022.46     1097.59     64.40 o
 -26   4  17     1023.04      905.63     45.02 o
 -12  22  11     1023.09      980.39     69.06 o
  10  14   8     1024.07      925.63     37.29 o
 -23  15  21     1024.17      928.73     74.67 o
  -3  23  14     1025.37     1096.44     69.01 o
  -1  11  34     1025.39     1049.89     52.16 o
 -27   1   8     1025.40     1010.17     42.24 o
 -10  22  11     1025.71     1192.21     60.49 o
  25  17   2     1026.81     1176.59     73.98 o
 -21   5   8     1026.93     1069.53     38.85 o
 -12  18  14     1027.08     1040.75     48.19 o
  27  11  15     1027.33     1082.63     74.97 o
 -16   2  13     1027.65     1058.24     33.65 o
  18   4  23     1027.92      949.23     50.68 o
  -8  10  29     1028.06     1092.48     42.14 o
 -17  15  17     1028.08      913.54     45.61 o
  -2  20  13     1028.28     1115.36     52.05 o
 -28  10   5     1028.48     1043.34     62.30 o
  25   5   2     1029.07     1099.89     44.34 o
 -13   5  24     1029.08      951.10     33.68 o
   7   1  27     1029.10     1118.75     39.42 o
 -27  13  15     1030.04      941.75     61.81 o
  11   9  28     1030.20      994.70     51.98 o
  11  15  20     1031.50      942.40     46.92 o
 -22   2  17     1031.59      976.07     35.80 o
  19  17   3     1031.70     1011.68     76.04 o
 -11   7   4     1032.31      968.23     37.05 o
 -21   9  26     1032.40     1050.97     54.89 o
   5  17  24     1033.23     1131.26     60.53 o
  29   5  16     1033.30     1123.13     66.01 o
   9  15  13     1033.39      952.69     37.72 o
  20  16   2     1033.61     1022.98     55.21 o
 -22   8  15     1033.75     1106.15     40.37 o
  32   8   4     1033.92      951.53     83.27 o
  12  18   4     1034.20     1004.27     45.85 o
 -28   4  23     1034.24     1094.43     59.22 o
  -3  21  16     1034.59     1106.37     58.99 o
   2  18  18     1035.33      945.56     57.57 o
  16  10  32     1035.53     1112.63     75.68 o
  31   3  15     1035.79     1108.96     79.04 o
  -6  12   8     1035.93     1019.53     33.22 o
  22   6  21     1036.34     1012.55     53.22 o
  -4  14  29     1036.55     1098.53     58.33 o
  -8  16   8     1037.13     1003.27     36.82 o
 -23   3  29     1037.64     1079.96     53.55 o
  -1  21  18     1038.21     1150.69     63.69 o
  -4  16   9     1038.82     1068.81     45.16 o
  18   6  23     1039.52      989.96     46.30 o
  15  19   4     1039.75     1013.41     53.22 o
   7   1  18     1039.84      975.13     38.44 o
  15  17   5     1040.26     1097.09     49.04 o
 -24   6  27     1040.82     1020.46     56.40 o
  24  14  14     1040.89     1010.10     65.98 o
 -15   7  11     1041.04     1104.57     38.32 o
  -5  11  36     1041.55     1161.99     58.00 o
  25   5  12     1041.55      961.25     48.60 o
  18  18  17     1041.67     1024.85     74.15 o
  -4   2  17     1042.27     1155.51     60.36 o
 -18   2  16     1042.61     1053.92     35.26 o
   0   4  19     1043.55     1086.80     36.42 o
 -17   1  22     1043.81     1034.64     34.54 o
 -19   1   4     1043.99     1096.22     43.68 o
  16  10  31     1044.06     1070.75     65.54 o
 -22   6  21     1044.10     1119.68     43.37 o
 -25   9  23     1044.15     1032.19     57.94 o
 -12   8  27     1044.58     1037.01     38.12 o
   5   5  32     1044.62     1062.26     45.31 o
  29  13   4     1045.14     1089.03     80.26 o
 -10  16  21     1045.19     1104.64     43.45 o
  19  13   5     1045.27      948.66     48.61 o
 -11  15  15     1046.02     1004.35     37.84 o
 -21  13  13     1046.22      978.87     63.33 o
  -6   6   7     1046.26     1102.41     64.03 o
 -21  11  18     1046.53      986.79     44.83 o
  -2  24   5     1046.58     1099.89     79.05 o
  23  17   1     1046.62     1037.73     88.59 o
 -28   8  17     1047.08     1062.34     64.51 o
  11   5  28     1047.36      886.20     41.35 o
   7  11  18     1047.42     1098.31     40.89 o
  21   9   6     1047.47     1102.41     45.22 o
   8  14  27     1047.64     1175.94     77.32 o
 -21   9  18     1048.26     1075.07     41.70 o
  11  23   4     1048.31     1091.69     75.48 o
  21  11   0     1048.46     1064.35     42.44 o
  22   8  17     1048.58     1091.12     52.88 o
  14  14  28     1048.70      975.71     73.63 o
   4   8  37     1048.72     1060.97     58.29 o
 -20   8  32     1048.78     1084.14     59.82 o
   4  16  30     1049.33     1036.65     65.06 o
   7   7  38     1049.59     1137.81     66.96 o
   1  17  15     1050.06     1042.05     47.67 o
  -7   7  36     1050.71     1072.84     49.13 o
  -2   6  24     1051.17     1045.00     33.29 o
 -30   0  24     1051.52     1149.54     89.60 o
   8  16  25     1051.69     1076.37     61.16 o
  17  19   8     1051.93     1173.43     70.12 o
  19   9   5     1053.16     1008.30     39.60 o
   0  14  24     1053.40      990.82     45.42 o
  28   8  15     1053.57     1145.87     66.96 o
  12  14  26     1053.62     1003.91     65.46 o
  10   6  11     1053.73      989.31     39.83 o
   9   5  38     1054.05     1006.72     64.42 o
 -14  20   5     1054.05     1014.63     60.48 o
  -4  10   6     1054.21     1099.89     36.42 o
  19   5  19     1054.25     1086.58     46.99 o
 -31   1  17     1054.64     1108.82     58.47 o
  20  10  20     1055.05      942.18     51.87 o
 -29   7  22     1055.14     1014.92     80.90 o
  24   4  17     1055.37     1005.71     45.92 o
  -7   5  22     1055.66     1021.83     35.56 o
  -5   7  20     1055.69     1014.27     33.15 o
 -24   4   1     1056.54     1108.53     38.32 o
  16   4  29     1057.05      985.71     55.46 o
   7   5  21     1057.89     1091.48     40.38 o
   8   4  35     1058.12     1027.87     58.17 o
 -11   9  27     1058.54     1023.84     43.93 o
 -26   6  21     1058.87     1058.31     50.54 o
 -22  10   9     1059.32     1068.38     41.05 o
 -22  18   7     1059.58     1327.76     69.03 o
  -3   1  24     1059.59     1110.18     36.49 o
   6  16  29     1059.90     1199.04     73.73 o
  11   1  18     1060.17     1164.22     39.18 o
  20   4   8     1060.90     1184.29     41.52 o
  12  12  11     1061.32     1114.36     39.49 o
  20  12  20     1062.31     1041.18     51.43 o
   2  10   5     1063.69      990.39     53.46 o
  -5  13   3     1064.36     1124.43     41.25 o
  23   3  12     1065.06     1024.99     40.99 o
  10   6  23     1065.57      962.11     35.14 o
  29  13   3     1066.08      995.64     91.01 o
 -27   3   8     1066.17     1019.81     41.29 o
   6  20   7     1066.73     1031.04     53.21 o
  20  16  18     1067.13     1040.10     56.01 o
   9  11  27     1067.33     1077.16     47.65 o
  -4  16  27     1067.82     1051.62     60.15 o
   1  19  14     1067.83     1178.25     49.96 o
 -28  12  12     1068.01      982.62     64.00 o
 -21  11  26     1068.29     1096.73     55.82 o
   5   5  20     1068.81     1055.00     36.51 o
  -1   9  10     1069.17     1159.18     52.62 o
 -16  14   2     1069.25      960.46     43.37 o
  28  10  14     1069.28      918.44     93.62 o
  -1  11  27     1069.30     1098.38     40.45 o
  14  22   1     1069.68     1145.08     63.48 o
 -28   4   7     1070.53     1001.90     63.53 o
  25  11   7     1071.37     1004.99     62.56 o
  23   5  15     1072.13     1057.66     43.99 o
  20   4   9     1072.15     1053.20     40.90 o
  -6  14  29     1072.28     1156.45     54.75 o
  -1   5   7     1072.54     1417.84     54.71 o
  30   8   5     1072.62     1200.77     66.61 o
 -18  14  26     1072.68      967.94     58.74 o
  -8   8  35     1073.27     1018.02     51.89 o
  -5   1   6     1073.32     1336.54     44.91 o
 -11   7  28     1073.40     1028.95     38.71 o
  -6   2  29     1073.64     1134.79     39.92 o
  22  16  12     1073.87     1048.59     61.33 o
  18  14   5     1074.87     1079.03     47.14 o
  -9  11  34     1075.39     1179.61     56.80 o
 -21  11  30     1075.60     1166.59     62.13 o
 -21   5  22     1076.40     1175.23     42.40 o
 -16  20  15     1076.67     1017.58     63.14 o
   7   5  18     1077.08     1036.43     39.74 o
  15   1  35     1077.10     1116.44     89.80 o
  25  13  11     1077.66      931.82     60.63 o
   0  10  25     1077.76     1087.52     36.94 o
 -16  18   7     1078.30     1111.69     56.55 o
   6  16  20     1078.35     1049.53     42.67 o
   0   6  41     1078.46     1088.31     61.97 o
  -4  16  10     1078.54     1091.04     39.13 o
   0  16  28     1078.66      979.02     64.67 o
  30   4   0     1079.13     1052.91     57.41 o
 -20  18   1     1079.29     1147.24     54.10 o
  14  12  21     1079.90     1045.93     45.39 o
  -7   7   2     1079.98      860.52     50.75 o
 -22  12  15     1080.29     1087.59     55.39 o
   4   2  32     1081.16     1103.92     46.98 o
 -12   0  38     1081.21     1099.68     73.02 o
  -7   5   8     1081.25     1313.15     66.16 o
  -1  23   6     1082.20     1105.58     57.96 o
  11  13  28     1082.61     1126.66     68.16 o
  -6  14  20     1082.89     1041.47     43.99 o
   2   6  39     1082.95     1044.28     60.38 o
 -29   9  20     1083.27     1131.70     89.03 o
 -10  14  25     1083.95     1076.37     47.21 o
   4  22   5     1084.78     1042.26     55.12 o
   8   2   5     1085.41     1316.03     48.51 o
   1   7  26     1085.80     1108.02     42.57 o
   8  18  19     1085.98     1059.17     52.01 o
   8  12  18     1086.04     1135.44     37.51 o
 -14  14  17     1086.10     1087.95     41.41 o
 -17   1  12     1086.77     1013.19     36.01 o
  -4   8  33     1086.97     1101.19     52.06 o
  15   7  22     1087.11     1107.09     42.94 o
 -11  15  31     1087.43     1002.83     61.30 o
 -19   5   1     1087.63     1220.19     43.92 o
  -4  10  33     1087.75     1049.24     48.55 o
 -22  10  27     1088.35     1194.51     63.66 o
 -30   2   6     1088.69     1195.80     60.26 o
  -2  16  28     1089.25     1050.61     56.89 o
  -4   8   3     1089.37     1109.90     55.08 o
 -31   3  15     1089.98     1131.12     60.82 o
  14  14   6     1090.16     1020.97     39.74 o
 -18  18  17     1090.27     1315.02     62.18 o
   9  11   1     1090.30     1274.59     41.93 o
   3  13  34     1090.51     1241.99     63.55 o
  12  16  10     1092.13     1089.97     45.22 o
 -24   6  29     1092.81     1104.00     63.21 o
  14  12  12     1093.39     1034.92     39.08 o
  14  14  29     1093.44     1115.08     79.78 o
  11  19  16     1093.50     1158.46     56.52 o
 -27   9  18     1093.70     1174.87     61.01 o
  20  18   7     1094.03     1214.94     68.97 o
 -10   6  30     1094.43     1015.79     37.98 o
   2  12  36     1094.45     1193.64     61.96 o
  15   3  18     1094.51     1120.98     37.58 o
  -9  11  22     1094.60     1066.80     36.50 o
   8  20   2     1094.84     1046.36     52.90 o
  -2  12  35     1094.92     1035.21     57.35 o
 -18   6  17     1094.98     1117.81     42.35 o
 -17  11  33     1095.25     1100.47     60.40 o
 -23   5  10     1095.47     1118.39     40.66 o
  17  11  25     1095.87     1117.74     57.29 o
 -22  12  28     1096.17     1223.14     63.86 o
  18  10  13     1096.33     1101.55     41.69 o
  12  18  11     1096.65     1164.29     53.35 o
  -1   7  10     1096.93     1126.23     70.31 o
   4  18   9     1097.55     1055.50     41.86 o
  -1  19  19     1097.72     1066.65     56.14 o
   0  14  34     1098.11     1135.15     63.48 o
 -29  13  11     1098.25      937.94     89.93 o
 -16  10  13     1098.65     1114.36     38.47 o
  11  15  21     1098.82     1202.42     55.91 o
  -7  15  33     1099.24     1072.12     57.47 o
  21   7  14     1099.31     1008.01     45.33 o
 -24   4  27     1099.55     1056.08     56.00 o
   7  19   5     1099.83     1073.56     52.30 o
 -30   8  19     1100.60     1110.40     66.91 o
 -15  17   1     1101.42     1088.96     45.59 o
 -18   2   1     1101.84     1198.97     47.31 o
   1   3  30     1102.11     1060.90     36.65 o
 -21  15  19     1102.47      953.55     65.82 o
  21  17   2     1102.54     1189.40     68.62 o
 -10  18  13     1102.88     1056.72     45.46 o
  22  10  15     1102.94     1067.59     53.92 o
  -2  10  38     1103.00     1222.06     61.72 o
  -3  21   4     1103.04     1046.44     51.06 o
   3  15  15     1103.12     1128.82     38.68 o
  18   2  11     1103.87      995.78     39.24 o
  -7  15  26     1103.99     1216.45     55.60 o
   5  13  18     1104.02      996.50     35.65 o
  -3   1  16     1105.15     1021.18     81.19 o
  26   4   4     1105.48     1096.87     44.48 o
  12  16  16     1105.59     1129.18     46.01 o
   5  17  21     1106.14      996.79     51.31 o
   1  11  36     1106.50     1245.45     59.42 o
   7   9  33     1106.81     1083.20     54.87 o
 -11  13  29     1107.14     1186.52     61.67 o
  21   7   8     1107.54     1127.67     41.83 o
 -25   9  20     1107.60     1060.11     56.44 o
   7  19  17     1107.79     1064.35     55.99 o
  -5   9  35     1109.02     1193.50     57.39 o
 -15   9  26     1109.12     1085.00     44.86 o
  -9  13  34     1109.27     1017.80     63.00 o
   4   4  35     1109.35     1124.29     51.09 o
   4   8  20     1109.65     1086.22     40.67 o
 -28   2  19     1110.96     1131.12     55.51 o
   5  23   2     1111.76     1168.39     62.35 o
 -20   8  31     1111.83     1156.09     55.79 o
  14   8   6     1112.07     1230.34     44.58 o
 -13  17  20     1112.09     1205.52     56.94 o
  15   9  32     1112.17     1185.95     71.74 o
  13   3  30     1113.09     1086.37     59.01 o
 -15   5  30     1113.13     1038.74     41.42 o
  -4  18  10     1113.25     1077.09     43.61 o
  -4   6  33     1113.55     1089.03     44.05 o
   7  17  13     1113.75     1190.12     45.03 o
   8  16  10     1114.04     1099.61     40.45 o
  -8   2  31     1114.33     1188.61     44.89 o
 -12  10  21     1115.11     1130.98     36.92 o
 -23  15   1     1115.11     1053.56     53.86 o
  10  16  17     1115.33     1036.87     46.20 o
 -19  13  29     1115.33     1152.92     60.36 o
  15  13  21     1115.78     1058.88     49.21 o
  25   9  20     1116.28     1202.64     72.76 o
 -32   2  12     1116.37     1138.75     73.20 o
  -7  13   2     1116.69     1195.30     38.08 o
 -16   4  28     1116.73     1055.72     41.42 o
 -22   2  19     1116.81     1028.02     37.98 o
 -15   9  36     1117.38     1222.06     64.08 o
   2  16  16     1117.51     1151.84     42.12 o
 -20  16  20     1117.72     1002.33     57.60 o
  18   4  28     1117.96     1150.47     60.66 o
 -15   1  16     1119.26     1195.80     40.27 o
   9  15  30     1119.27     1217.96     71.56 o
   4  18  21     1119.61     1196.74     57.83 o
  -9   3  19     1120.00     1168.61     36.55 o
  -6  10  20     1121.13     1161.70     35.09 o
 -18  10  13     1121.45     1113.42     38.39 o
  25   3   8     1121.69     1099.82     43.38 o
   8  20   1     1121.85     1212.78     57.60 o
  29   1  19     1122.26     1193.21     59.01 o
  18   0  30     1122.27     1300.85    115.00 o
  14  10  23     1122.28     1179.69     49.37 o
   5  13  23     1122.36     1158.32     42.85 o
 -27   9  15     1122.39     1247.10     56.84 o
  11   7   0     1122.51      906.42     54.72 o
  16   0  18     1123.20     1110.90     45.73 o
  17  13   9     1123.23     1063.49     42.66 o
 -11  17   5     1123.53     1081.76     45.30 o
 -17  15  24     1123.58     1064.85     57.99 o
 -18   0  10     1124.11     1206.31     57.67 o
  28   8   9     1124.57     1277.68     67.00 o
  -2   2  42     1124.73     1112.70     62.24 o
   1  23   4     1125.28     1320.56     70.15 o
 -20  16  23     1125.35     1045.00     68.99 o
 -11  15  17     1125.92     1109.03     39.64 o
 -16  20   1     1126.10     1055.43     71.80 o
   2   8   8     1126.13     1168.25     72.28 o
 -19   7  21     1127.24     1176.59     43.50 o
   5   3  18     1127.78     1183.14     39.10 o
  -9  15  30     1127.92     1130.47     68.53 o
  20  10   8     1128.42     1160.84     44.75 o
 -29   5  10     1128.79     1103.06     50.51 o
  -3  17  25     1129.17     1079.46     53.47 o
 -18   8  35     1129.32     1296.68     62.85 o
  24  14  13     1129.36     1192.35     62.77 o
 -18   8  30     1129.44     1222.42     54.28 o
  21  17   3     1129.49     1123.35     61.27 o
   4  24   1     1129.72     1149.83     81.08 o
 -11   5  39     1129.89     1250.05     72.42 o
 -19  17   6     1130.08     1248.11     59.71 o
   4  18  18     1130.10     1100.76     55.38 o
 -24  12  25     1131.09     1172.28     64.56 o
 -21  15   3     1131.72     1083.63     48.75 o
  31   9   2     1131.76     1089.03     70.20 o
  10  18   0     1132.04     1079.75     46.18 o
 -32   8  12     1132.69     1068.16     64.21 o
  10   2  22     1132.73     1123.78     36.34 o
 -15   9  11     1133.17     1115.58     40.44 o
   1   7  31     1133.27     1150.26     42.19 o
  27  15   3     1133.27     1063.13     63.77 o
  -3  15  32     1133.90     1278.19     63.82 o
  -6  22   3     1133.92     1125.29     58.17 o
  -3   9  18     1134.40     1142.63     37.21 o
   0  12  34     1134.44     1137.52     55.95 o
 -28   8   3     1134.57     1179.40     55.04 o
  18  12  13     1135.40     1121.48     45.94 o
  27  11  17     1135.78     1086.80     73.55 o
  -8  10   7     1136.12     1176.30     35.52 o
  13   7   6     1136.51     1120.33     42.64 o
 -20   4   7     1136.59     1135.80     41.68 o
 -16  18   4     1136.63     1001.11     54.64 o
  -7  15  20     1136.84     1161.84     41.23 o
 -20  14  20     1137.94     1153.86     49.16 o
  15  11  27     1139.21     1061.47     58.81 o
 -30  12   8     1139.32     1342.22     88.74 o
  -5  19  13     1139.76     1093.27     53.24 o
 -10  10  27     1140.04     1077.37     42.95 o
 -22   8  19     1140.74     1241.42     49.12 o
  -2  22   3     1141.08     1185.01     80.07 o
 -23   3   2     1141.17     1092.63     37.89 o
   4  10  38     1141.21     1135.08     67.71 o
 -29   7   8     1141.56     1145.44     61.77 o
   7   5  33     1141.74     1153.71     47.40 o
 -12  14  20     1141.99     1058.60     42.08 o
  -9  15  21     1142.17     1080.40     41.70 o
 -19  17  17     1142.41     1097.95     58.19 o
   7  15  18     1143.32     1180.91     43.43 o
  -4   6  27     1143.47     1095.58     36.06 o
  22   4   9     1143.68     1130.33     45.65 o
 -27  13   1     1143.69     1018.52     73.86 o
 -29   7   4     1143.75     1176.59     71.23 o
 -22   6   6     1144.40     1235.09     41.06 o
 -27  13   8     1144.49     1225.45     70.37 o
  12   8  11     1145.99     1237.46     44.51 o
   7   9  34     1146.15     1134.21     56.83 o
  -6  16  30     1146.66     1222.78     61.57 o
  31   9   7     1146.73     1132.20     86.11 o
   6   4   5     1146.83     1232.14     91.64 o
 -19   3   1     1146.84     1271.71     63.24 o
  -3  21   7     1147.66     1141.98     61.33 o
  23   9   0     1147.82     1204.22     47.89 o
   6  20  16     1148.01     1050.90     56.52 o
 -30   8  13     1148.05     1255.02     71.46 o
   1   5  36     1148.33     1079.53     52.37 o
 -26  14   4     1148.81     1091.55     58.19 o
 -23  13  19     1149.11     1191.99     60.04 o
  -1   9   7     1149.18     1243.00     55.96 o
  -5   1  23     1149.51     1173.00     38.08 o
  18  12  28     1149.51     1038.31     68.77 o
   2  16  25     1149.54     1176.81     54.60 o
   5  23   8     1149.59     1294.37     66.77 o
 -22  10  20     1149.86     1103.56     44.04 o
 -21  19   8     1151.24     1236.31     65.85 o
  -3   7  38     1151.63     1129.83     57.57 o
  12  16  24     1152.28     1154.14     64.65 o
 -25   9  16     1152.44     1246.10     54.85 o
   4  14  32     1152.79     1031.69     60.53 o
  -8  18  18     1152.84     1065.65     48.84 o
  18   4  10     1152.93     1112.92     52.35 o
  14  16  22     1153.04     1131.70     69.05 o
  13   7  12     1154.00     1198.25     52.60 o
 -30  10  13     1154.88     1233.36     68.22 o
 -15  21   6     1155.12     1329.92     76.65 o
  11  13  26     1155.82     1155.94     64.13 o
   8  12  27     1156.03     1182.71     54.30 o
   7  13   1     1156.28     1179.40     40.20 o
   1  21  14     1156.45     1204.94     59.52 o
  12  12  22     1156.51     1195.52     51.20 o
 -19  17   3     1157.13     1022.55     48.35 o
   2  12  22     1157.49     1172.35     41.45 o
  27   3  13     1158.01     1083.27     57.38 o
 -13  15  30     1158.14     1176.95     60.27 o
 -24   8   9     1158.28     1206.88     45.47 o
 -27   3   6     1158.31     1165.30     51.44 o
  25   9  12     1158.59     1238.47     65.25 o
 -27   3   1     1159.09     1224.08     46.71 o
 -16  12  11     1159.72     1253.65     43.91 o
  23   7  15     1159.91     1170.98     54.16 o
  12   6  15     1159.97     1115.29     41.32 o
 -32   0   2     1160.09     1126.80     86.71 o
  -8   8  19     1160.11     1179.61     38.01 o
  -7   5  18     1161.72     1133.35     36.05 o
  -2   8   1     1161.81     1260.92     50.66 o
  13   1   6     1162.13     1169.47     88.44 o
 -20  16   7     1162.27     1282.57     59.99 o
 -17   3  14     1162.31     1252.50     40.40 o
  25   7  20     1162.51     1276.17     63.97 o
  11  11  26     1163.33     1121.98     54.85 o
 -25   1  11     1163.56     1105.36     39.27 o
  -3   5  32     1163.97     1109.10     40.74 o
  26   6  18     1164.08     1183.93     56.21 o
  27   7  12     1164.65     1149.47     61.62 o
 -16  10   8     1164.90     1207.39     39.17 o
 -14   2  32     1164.91     1319.70     47.04 o
 -26   8  21     1165.13     1283.65     58.66 o
  -2   2  31     1165.55     1157.74     40.06 o
   3  17  17     1165.64     1049.96     46.05 o
   5   5  40     1165.66     1235.16     64.96 o
  19  17  16     1165.73     1306.82     60.12 o
   9   3  18     1165.93     1051.83     39.58 o
   8   8  35     1165.94     1253.36     65.84 o
 -19  13  18     1167.25     1076.22     45.23 o
  22   8  25     1168.89     1187.82     67.88 o
 -30   8  11     1169.12     1201.92     59.22 o
  25  13  12     1169.16     1234.30     69.10 o
 -20  12  26     1169.17     1231.27     54.49 o
  30  10   1     1169.24     1279.48     75.51 o
 -14   6   9     1169.31     1213.21     40.56 o
  14  14  12     1169.42     1007.65     42.61 o
  -5  23  10     1170.21     1265.67     74.48 o
  16  12  21     1171.07     1201.85     53.33 o
  -7  17  13     1171.38     1104.71     47.05 o
 -10  16   2     1171.95     1115.44     40.44 o
  14  16  24     1171.96     1147.45     64.58 o
  15  15   1     1172.50     1104.14     44.48 o
  -3   5  18     1172.79     1289.34     39.37 o
 -24  10  15     1173.58     1255.74     52.50 o
  -9  13   7     1174.22     1116.08     38.90 o
  12   2  23     1174.33     1134.36     40.14 o
   6   0  38     1174.69     1066.80     89.74 o
  12  12  32     1175.12     1026.87     68.93 o
  21  19   4     1175.18     1250.84     83.56 o
  11   7  28     1175.49     1229.40     47.51 o
  19  11  27     1175.56     1177.89     62.19 o
   2  24   1     1175.62     1174.51     73.53 o
  24   6  12     1175.86     1042.55     49.15 o
 -10  12  21     1176.31     1135.15     38.39 o
 -16   8   2     1176.46     1234.58     45.02 o
  21   5  11     1176.76     1035.64     40.18 o
 -24   8   2     1176.96     1164.36     47.76 o
  -4  14  12     1177.08     1158.39     34.87 o
 -23   5  28     1177.71     1181.56     57.76 o
 -19   9  34     1177.79     1229.12     64.52 o
 -34   0   4     1177.87     1111.26     93.79 o
 -10  14   2     1178.07     1308.04     40.17 o
 -30   6   5     1178.22     1126.80     62.01 o
 -16  14  24     1178.35     1090.97     52.73 o
  20   8  11     1178.72     1224.65     44.36 o
 -27   9   6     1179.51     1252.93     53.16 o
  25  15  12     1179.95     1165.30     62.94 o
  -4  22  11     1180.24     1274.23     63.75 o
  19   5  24     1180.29     1200.34     57.82 o
 -25   7  14     1180.33     1184.36     50.84 o
   3   9  34     1180.50     1284.73     59.18 o
 -14   8  17     1180.79     1151.12     39.77 o
   8   6  29     1181.22     1254.44     46.19 o
   5   1  20     1181.26     1266.60     38.50 o
   2   4  27     1181.73     1115.80     36.34 o
 -31   7  10     1181.83     1256.74     74.94 o
  15   7  26     1181.92     1219.40     48.62 o
  29   9   4     1182.10     1315.46     65.06 o
  30   6  13     1182.24     1284.88     72.62 o
 -12  10  23     1182.91     1284.73     42.29 o
  21  15   9     1184.00     1078.88     55.69 o
 -12  14   4     1184.56     1235.30     43.19 o
  27   7  18     1184.84     1266.82     64.79 o
  19  13   7     1184.91     1283.29     52.41 o
 -11   5  21     1185.07     1182.28     38.59 o
  14   8  31     1185.42     1236.31     58.25 o
  -2  14  31     1186.21     1325.53     58.12 o
  -3  19  26     1186.38     1232.21     76.37 o
  23   3  22     1186.58     1179.40     63.30 o
  33   3   3     1186.64     1152.06     72.00 o
 -30   8   4     1186.84     1159.11     65.24 o
  20   4  14     1186.89     1208.83     41.07 o
 -22   8  27     1187.13     1190.77     58.49 o
 -13   3  28     1188.39     1203.07     41.29 o
 -23  17   2     1188.44     1190.33     56.72 o
 -20   0  18     1188.62     1215.59     45.39 o
 -22  10   3     1188.73     1269.91     45.89 o
   6  14  18     1189.04     1074.14     38.48 o
 -23   3  26     1189.05     1282.65     53.22 o
 -27   9   8     1189.49     1266.89     51.76 o
  26   0  22     1189.62     1274.08     94.94 o
 -11  19  22     1190.25     1386.90     69.58 o
  12  18   6     1191.02     1079.03     47.87 o
  -7  21  18     1191.49     1410.86     66.25 o
   9   5  13     1191.56     1151.91     46.81 o
 -20   0  24     1191.72     1388.92     68.40 o
  -3   1  21     1192.21     1215.23     36.98 o
 -22  16   8     1192.23     1026.65     58.39 o
  17  11  10     1192.34     1244.44     42.38 o
 -31   3   2     1192.81     1201.56     62.33 o
  22   4   0     1193.77     1264.01     46.69 o
  -6   8  29     1193.84     1119.25     44.03 o
  19   3   2     1194.63     1134.36     50.72 o
 -23  13  25     1194.95     1174.72     60.20 o
   1  21  10     1195.23     1226.74     54.05 o
  -1  11  22     1195.50     1104.36     36.64 o
 -30   8  20     1195.68     1144.86     67.77 o
  -2  18  22     1196.06     1149.76     54.61 o
   4  14  17     1196.45     1286.96     43.39 o
  18   6  27     1196.52     1299.48     58.73 o
  26  12  17     1196.69     1280.63     66.63 o
  27   9  18     1196.91     1193.43     71.66 o
  28  12  12     1197.14     1234.08     89.02 o
 -28   8  16     1197.52     1236.45     61.19 o
 -28   4  18     1199.30     1211.85     57.38 o
  14  10  21     1199.55     1076.37     41.85 o
  20  12  26     1199.62     1201.56     66.39 o
   6   2   9     1200.00     1430.14     58.22 o
 -24   4  19     1200.43     1115.51     43.01 o
  13  15  24     1200.78     1262.07     63.17 o
  26   8  18     1201.11     1293.08     77.94 o
  -5  23   2     1201.48     1194.08     65.66 o
 -11  15   1     1201.56     1276.17     40.83 o
 -17  15  10     1201.76     1189.11     50.40 o
 -31   9   7     1202.67     1225.73     70.22 o
  17  11   2     1203.10     1238.97     43.33 o
   1   7  38     1203.36     1191.85     58.49 o
  -9  15  29     1204.44     1222.06     58.99 o
 -29   7  13     1204.97     1225.81     61.42 o
 -10  16  25     1205.78     1257.68     53.97 o
   0   4  35     1205.79     1121.84     45.50 o
 -26   8  17     1205.81     1272.86     61.39 o
  15  13  28     1205.87     1291.50     91.49 o
   4   4  39     1206.35     1289.70     61.09 o
   9   5  30     1206.47     1110.61     42.42 o
 -15  15   5     1206.73     1117.45     42.71 o
  33   1   1     1206.87     1330.49     95.76 o
 -18   6  35     1206.95     1231.27     67.03 o
  18  16  11     1207.42     1216.74     59.81 o
  12  12   8     1207.56     1224.58     42.90 o
 -12  22   7     1208.04     1190.69     87.74 o
  -6  14  11     1208.46     1192.57     35.89 o
   8   8   4     1208.63     1231.85     92.61 o
  20   6  27     1209.05     1226.67     63.64 o
  -7   9  25     1209.12     1199.69     39.32 o
 -22   8  18     1209.19     1102.56     48.38 o
 -14   6  31     1209.40     1252.50     47.80 o
  13   7  26     1209.73     1182.06     55.33 o
 -10  10  13     1210.09     1149.68     35.60 o
 -26  12   4     1210.74     1033.92     51.95 o
 -11  13   9     1210.93     1153.86     36.48 o
  -7   9  14     1210.97     1202.85     35.37 o
   4   6  39     1211.73     1280.85     65.00 o
  24  16   3     1212.34     1271.35     77.15 o
 -15   1  12     1212.38     1216.38     40.12 o
  -4  12  37     1212.41     1342.80     62.31 o
  -5  17  27     1212.53     1124.50     59.13 o
 -13   1  29     1212.61     1170.91     43.21 o
   6  10  15     1213.00     1284.59     39.66 o
  10  10  16     1213.71     1225.16     39.17 o
 -20   4  17     1213.94     1176.30     38.01 o
  -1  11  24     1214.02     1268.90     40.84 o
 -18  20   5     1214.05     1326.82     70.96 o
 -14  14  22     1214.59     1166.38     46.88 o
  20  16  19     1215.12     1311.07     65.65 o
  20  10  25     1215.13     1252.57     65.47 o
  -8  20  23     1215.56     1167.02     69.53 o
  25   7   2     1216.91     1280.06     51.60 o
  18  16   8     1217.02     1099.03     51.18 o
  10   2  35     1217.07     1254.30     63.40 o
  -9  13  27     1217.41     1246.67     49.49 o
   1   5  31     1217.85     1233.94     44.58 o
   7  15  23     1218.15     1204.51     60.85 o
  17   3  27     1218.34     1246.53     57.72 o
 -24  10  25     1218.50     1170.62     63.60 o
  10  12  11     1219.13     1182.85     40.20 o
  -7  23  10     1219.14     1248.83     63.84 o
   0   6  36     1221.17     1251.78     52.35 o
   8  14  32     1221.49     1175.44     74.13 o
  30  10   0     1221.88     1271.64     75.29 o
   6  12  12     1221.97     1374.02     43.88 o
  -4  24   5     1222.09     1185.37     88.27 o
  30   0   0     1222.68     1151.19     79.73 o
 -19   5  18     1223.53     1108.17     36.71 o
  -4  16  30     1223.95     1139.83     74.76 o
 -11  11   6     1224.19     1245.81     41.43 o
  -1  17  24     1224.57     1206.96     59.44 o
  12  10  33     1224.93     1257.32     64.36 o
  12  20   9     1225.97     1147.81     69.03 o
  24  14   8     1226.36     1239.40     62.67 o
  10  12  13     1226.61     1277.18     43.25 o
  -1  11  30     1227.18     1246.02     45.46 o
   8  22   3     1227.47     1399.71     66.11 o
   6  18  22     1227.54     1309.70     85.13 o
 -21   5  16     1227.80     1244.01     40.40 o
 -18  18   1     1228.03     1202.21     52.23 o
 -30  10  16     1229.13     1262.86     69.01 o
 -27  13   6     1229.70     1253.22     64.14 o
   1   3  32     1229.82     1215.45     40.70 o
   6  18   1     1229.98     1206.60     44.37 o
 -16   6  25     1230.10     1193.50     42.47 o
  25  15  11     1230.53     1242.21     65.25 o
  27  13   9     1230.89     1240.12     75.47 o
  -6  22  13     1231.43     1228.61     73.93 o
  -3   7  32     1231.88     1173.57     41.89 o
  25  13   7     1231.96     1016.94     74.31 o
   2  16  23     1232.32     1205.73     50.61 o
   4  12  23     1232.64     1265.74     41.86 o
 -25   5  18     1233.06     1257.39     49.70 o
  -8   0  28     1233.19     1328.98     56.51 o
  29   3   4     1233.35     1193.50     50.47 o
  30   4   8     1233.51     1253.22     62.36 o
  -5  17  21     1233.93     1138.75     50.79 o
 -31   3  17     1234.06     1227.53     65.48 o
  -7  23   6     1234.60     1273.44     68.85 o
  -6  12   5     1235.00     1173.21     36.69 o
  24  10   9     1235.18     1254.08     55.66 o
  -5  17   5     1235.23     1174.58     40.20 o
  17   3  24     1235.47     1134.43     51.38 o
  -5  15  21     1235.60     1151.55     48.72 o
  17  15  24     1235.62     1346.54     65.99 o
   6  12  30     1235.80     1154.65     50.93 o
 -22   6   3     1236.32     1176.88     40.64 o
  -1   7  38     1236.33     1343.66     61.94 o
  28   6  20     1236.66     1222.21     74.08 o
  25   9  13     1237.18     1223.07     64.38 o
  -7  21  10     1237.50     1317.54     59.45 o
  25  13  17     1238.20     1269.62     73.44 o
   9   3  19     1238.48     1315.10     44.48 o
  -8   4  41     1238.77     1294.73     63.37 o
   8  12  25     1239.31     1221.63     50.38 o
 -15  11   2     1240.17     1233.43     42.31 o
  26   0   4     1240.70     1058.95     54.89 o
  24   4  11     1240.75     1227.46     54.13 o
   3  23  10     1241.74     1308.91     66.17 o
 -20   2   3     1242.82     1378.77     45.85 o
  25   7  12     1243.32     1337.40     56.13 o
 -20   4  29     1243.43     1218.25     50.46 o
  22  14  10     1243.47     1283.87     57.34 o
  26  14  11     1243.69     1261.64     65.09 o
  14  20  13     1243.93     1442.37     77.97 o
  23   1  23     1244.19     1285.88     60.72 o
 -14  12  33     1244.26     1300.56     60.05 o
  10   2  21     1244.58     1099.39     41.40 o
   2   0  34     1245.52     1289.48     67.36 o
  -3   5  36     1245.60     1235.81     46.78 o
  -7  19  15     1245.95     1166.59     54.16 o
   5   9  29     1246.13     1280.13     49.40 o
 -17  17   3     1246.21     1247.32     54.41 o
 -25   7  24     1246.54     1300.27     58.28 o
  12   2  19     1246.72     1110.40     40.00 o
 -31  11   5     1246.80     1161.27     71.47 o
  15  11  23     1247.54     1368.48     57.44 o
 -19   7  32     1247.60     1325.46     59.60 o
  12  16   2     1248.20     1440.22     48.76 o
  18   6  29     1248.37     1319.84     64.98 o
   7  19  11     1248.87     1167.53     49.82 o
  30  10  11     1249.46     1231.99     85.89 o
 -11   1  41     1249.93     1245.23     68.21 o
 -19   5  12     1250.23     1285.31     39.81 o
   8  22  11     1250.83     1362.58     65.10 o
  13   7  34     1251.22     1271.49     71.96 o
  18   4  29     1251.36     1266.89     86.30 o
   0  22  15     1251.48     1363.81     61.71 o
  -9  21  18     1251.58     1191.13     71.22 o
 -18  20   3     1251.85     1378.84     71.14 o
  -9  17   4     1251.91     1204.87     48.40 o
  -4  14  33     1252.19     1404.31     63.16 o
 -31   1  15     1252.25     1248.76     60.08 o
 -12   8  37     1252.53     1466.91     69.90 o
   2  14  26     1252.65     1209.76     50.97 o
  13  15  25     1253.05     1346.61     78.79 o
  23  13   0     1253.79     1285.52     52.19 o
   6  14  14     1254.70     1287.83     39.37 o
  15   5  27     1254.73     1318.91     50.85 o
  16   4  17     1255.07     1252.21     41.65 o
  -8   2  33     1255.29     1218.18     51.34 o
 -15   1   8     1255.69     1306.61     52.99 o
 -24  16  13     1256.03     1179.97     65.00 o
 -11   3  41     1256.14     1395.25     76.15 o
  -6  22   9     1256.34     1393.66     63.83 o
  14   2  17     1256.66     1197.89     46.79 o
   5  23   4     1257.34     1187.17     76.86 o
  27  13   3     1257.42     1094.86     69.38 o
 -14  18  15     1257.90     1382.66     60.45 o
  20  14  12     1257.95     1305.45     57.40 o
  -1  21  12     1258.34     1384.38     56.19 o
 -17   1  37     1258.84     1412.37     59.48 o
 -10  14  31     1259.23     1195.30     62.26 o
 -12  10  33     1259.69     1251.71     56.54 o
 -23   9   3     1259.73     1265.95     46.03 o
 -31   7  17     1259.79     1290.34     64.04 o
 -16  16  26     1260.09     1020.61     80.44 o
  27  11   4     1260.19     1387.48     74.76 o
  17   7  32     1260.37     1447.20     76.12 o
 -17  13  23     1261.32     1176.66     47.76 o
  -8  14   8     1261.73     1207.17     42.68 o
 -14   8  32     1262.09     1330.78     54.45 o
  -3   7  40     1262.31     1287.90     60.87 o
 -26  10  10     1262.44     1230.91     51.99 o
   5  17  19     1262.46     1228.83     48.69 o
 -18   8  22     1262.72     1244.80     45.97 o
 -10  10  24     1262.73     1258.54     41.42 o
  -3  13  29     1263.08     1309.84     52.55 o
  24  10   0     1263.64     1224.80     53.17 o
 -21  15  20     1264.26     1306.32     56.81 o
 -25  13  18     1265.20     1258.97     57.79 o
  22  10  25     1265.68     1372.80     96.08 o
 -24  16  10     1265.93     1196.31     71.36 o
  -7  23   4     1265.97     1390.43     77.79 o
  -7   3  38     1266.36     1315.67     56.29 o
  15  17   7     1266.91     1164.79     58.66 o
  -1  23   2     1267.18     1367.40     73.00 o
  23   7  22     1267.20     1274.59     61.91 o
  16   4  11     1268.16     1305.24     51.52 o
 -18  16  20     1268.26     1170.55     53.94 o
 -18   6  21     1268.52     1206.45     40.71 o
 -16  14  30     1268.61     1268.69     69.52 o
   2  18   0     1268.74     1192.93     43.93 o
 -26  12  14     1268.94     1183.28     60.57 o
  19  13  20     1269.30     1291.86     55.57 o
  17  15  19     1270.03     1197.03     60.26 o
   0  22   5     1270.62     1280.13     61.46 o
 -25   7  23     1271.15     1304.52     52.77 o
  13   1   0     1271.64     1241.78     60.53 o
 -15   3  36     1271.69     1267.68     57.20 o
 -18   2  27     1272.34     1265.81     44.20 o
 -24  10   2     1272.70     1262.07     46.62 o
 -10  10   1     1272.95     1386.47     42.56 o
  14  12  31     1273.81     1350.64     71.90 o
  19  11  20     1274.23     1258.76     51.83 o
 -24  14   2     1274.40     1209.26     57.38 o
  12   8  28     1274.45     1424.03     58.30 o
 -22   2   1     1275.35     1299.77     42.36 o
  23   9  23     1275.94     1341.07     73.24 o
  -8  20   7     1276.32     1264.73     59.70 o
  26   8  17     1276.43     1417.98     69.42 o
  23   1  10     1276.61     1154.65     42.04 o
  16   6  13     1276.65     1241.35     46.19 o
  15   1   6     1277.12     1381.15     56.41 o
  14   6  25     1279.03     1246.67     43.77 o
   8   2  17     1279.28     1247.89     40.26 o
  25  11   3     1279.83     1270.85     64.35 o
   6   0  24     1280.07     1210.70     45.61 o
  -2  18  25     1280.31     1268.83     69.37 o
  -3  17  17     1280.45     1158.68     43.29 o
  31  11   4     1280.65     1433.52     79.68 o
 -16   2   2     1280.71     1342.87     56.13 o
  13  17  21     1280.86     1221.70     63.86 o
 -28   4   5     1281.64     1273.44     54.11 o
 -16   2  21     1282.07     1275.16     37.47 o
 -11  17  22     1282.23     1370.28     58.10 o
 -18  14   8     1282.44     1301.50     47.56 o
  -6  12  20     1282.49     1201.27     39.54 o
 -29   1   7     1282.61     1308.40     60.34 o
  20   8  21     1282.85     1332.87     58.19 o
 -23   7  22     1282.96     1202.06     48.70 o
  10   4  22     1283.04     1244.94     38.80 o
  31   9   8     1283.62     1266.67    103.72 o
  24   4   9     1284.80     1301.57     45.95 o
  17  13  25     1285.19     1210.26     66.16 o
 -29  13   5     1285.37     1317.40     83.34 o
  -8   2  40     1285.59     1211.63     63.06 o
  22  16  11     1286.12     1406.76     65.00 o
  20  18   6     1286.92     1241.85     76.14 o
  -1  13  24     1287.68     1254.95     45.01 o
  20  14   0     1287.90     1216.74     50.60 o
 -31   3  21     1288.29     1180.41     65.74 o
  14  20  11     1288.89     1386.18     66.12 o
  13  11  17     1289.47     1275.16     42.52 o
 -10  18  25     1289.48     1308.69     63.51 o
   8  22   9     1289.69     1319.34     65.94 o
 -18   4   3     1289.83     1332.72     52.24 o
  16   2  29     1290.37     1313.15     52.91 o
 -10  14  18     1290.43     1289.27     42.66 o
   7  11  22     1291.51     1251.71     40.69 o
  -2  14  34     1292.39     1353.16     61.79 o
 -18   4  27     1293.65     1282.14     44.05 o
 -13  17  19     1293.95     1244.44     55.96 o
 -25  15  12     1294.10     1501.95     64.88 o
  -2  16  20     1294.51     1254.08     43.11 o
 -29   3   4     1294.51     1347.26     57.53 o
  -7  15  32     1295.81     1344.24     67.03 o
 -27  15   2     1296.70     1313.22     81.12 o
 -12   2  23     1296.74     1299.84     39.95 o
  29   3  19     1296.88     1277.54     65.82 o
  17   3   1     1297.28     1425.90     53.09 o
 -30  10   7     1297.59     1447.70     73.75 o
  -2   6  30     1299.15     1332.65     45.65 o
 -11   3  32     1299.18     1326.32     46.31 o
 -22  14  21     1299.33     1414.10     82.58 o
  -5  17   1     1299.45     1293.01     45.29 o
   6   6  32     1299.72     1344.45     49.45 o
 -20  14   9     1299.98     1306.82     52.99 o
  10  14  30     1300.02     1379.63     72.91 o
  14  16  23     1300.20     1367.47     63.99 o
   5   9  12     1300.41     1452.16     49.20 o
   9  13  31     1300.71     1085.65     74.00 o
  17  17  17     1300.76     1261.78     61.11 o
   7  13  22     1301.02     1247.39     45.23 o
   0   6  27     1301.36     1248.18     36.97 o
 -29   9  16     1301.84     1399.42     64.56 o
  27   5   7     1302.06     1257.18     56.76 o
 -24  12   3     1302.49     1365.39     56.78 o
 -15   7  28     1302.61     1362.15     47.62 o
  23  11   4     1302.66     1285.38     56.08 o
  -1  17  22     1304.69     1291.14     55.35 o
 -23   5   4     1305.05     1290.27     40.98 o
  31   9   5     1305.16     1312.87     72.74 o
  10  20   7     1305.67     1510.87     63.33 o
  22   4  25     1305.75     1302.07     65.58 o
 -32  10   4     1305.85     1366.54     74.99 o
   2  16  29     1306.66     1398.99     69.06 o
  11  11  11     1306.82     1273.80     45.37 o
 -13  11  34     1307.22     1398.99     64.20 o
  -5  21  18     1307.64     1253.72     68.05 o
  22  10  17     1308.45     1317.76     58.64 o
   9  11  28     1308.46     1325.89     51.59 o
 -21   5   6     1310.08     1289.70     41.12 o
 -28  14  11     1310.55     1466.26     72.71 o
   7  17  17     1311.33     1355.39     56.05 o
 -29   9  17     1312.18     1313.08     67.94 o
 -18   6  10     1313.57     1368.55     43.74 o
 -26  12  21     1313.61     1397.05     69.43 o
 -29   7   3     1314.29     1597.43     68.29 o
 -12   2  15     1314.57     1377.98     41.10 o
  24  12  14     1314.89     1234.15     62.30 o
  17   5  20     1314.92     1310.99     44.70 o
 -24  12   2     1315.07     1262.50     54.26 o
  26   0  24     1315.29     1293.51     93.80 o
  -4   4  17     1315.33     1323.30     48.14 o
   0  22  11     1315.55     1359.56     61.05 o
  22  16   0     1316.18     1179.69     58.06 o
 -23  11  27     1316.45     1341.43     70.65 o
   0  18  12     1316.52     1252.79     45.82 o
  18   6  10     1316.82     1298.83     45.58 o
  23  15  16     1317.27     1379.71     74.02 o
 -25  11  16     1317.42     1387.69     60.60 o
  24  14  17     1317.54     1276.82     76.18 o
  11   1  17     1318.56     1454.89     46.27 o
  -1   1  22     1318.80     1371.94     40.52 o
  21   7  22     1318.98     1269.70     60.36 o
 -25  13  10     1319.70     1372.87     60.68 o
 -31   7  11     1320.74     1321.14     62.62 o
  16  16  16     1320.81     1320.13     53.06 o
  -9  17  17     1321.23     1145.80     47.70 o
  -6   4  35     1321.29     1347.54     49.30 o
   1   5  32     1321.80     1295.60     44.41 o
 -28   6  19     1322.19     1374.81     62.66 o
  25   9   6     1322.85     1354.96     58.99 o
 -20   2  11     1323.68     1411.94     46.28 o
  30   4   5     1325.10     1337.26     62.24 o
 -22   0  12     1325.70     1224.65     47.59 o
 -15  15  19     1325.86     1192.06     46.57 o
   6   2  37     1326.10     1339.99     60.62 o
  -6  22  15     1326.36     1355.53     78.19 o
  11  13  11     1326.93     1266.53     41.50 o
  24   8   3     1327.35     1283.29     50.65 o
  -3   9  27     1327.92     1397.84     54.13 o
   9   5  33     1327.95     1372.94     54.65 o
  16  20   9     1327.99     1423.09     75.62 o
  32   6   8     1328.51     1490.44     81.41 o
 -12  16   8     1329.22     1308.48     49.61 o
 -13   9  30     1329.46     1384.81     49.95 o
  23  15  13     1329.76     1336.39     76.35 o
  20   8  27     1330.69     1389.56     70.54 o
 -25  11  20     1330.88     1378.77     57.95 o
 -25  11  18     1331.10     1457.41     62.03 o
 -18  16   2     1331.20     1345.39     51.95 o
  -4  12  36     1331.23     1341.64     60.62 o
 -21   9  29     1331.39     1266.24     58.89 o
   6   2  17     1334.07     1329.70     49.90 o
   7  19  10     1334.83     1311.21     52.11 o
  -7   9  26     1334.85     1236.31     41.06 o
 -10   6  31     1335.03     1289.05     44.78 o
 -11   9  35     1335.86     1362.22     61.42 o
  -1   3  24     1336.70     1279.91     39.30 o
 -12   2  31     1337.33     1347.62     46.08 o
   0  22  17     1337.48     1318.62     70.74 o
 -19  15   5     1338.58     1351.72     52.68 o
 -17   9  30     1338.73     1371.43     55.83 o
  -2   2  13     1339.09     1683.77     61.50 o
 -23   9  24     1339.71     1413.23     68.68 o
  25   7   7     1340.02     1328.19     52.54 o
  26  10  12     1340.52     1373.66     75.51 o
 -21   5  20     1340.74     1347.11     42.94 o
 -11  21  14     1341.18     1297.18     67.13 o
   4   4  27     1341.20     1312.65     39.00 o
 -26   8   1     1342.26     1327.26     63.50 o
   8   2  30     1343.41     1377.04     49.15 o
   5  11  36     1343.55     1373.59     72.70 o
  -8  16   5     1344.01     1352.51     41.25 o
 -18  18   5     1344.06     1426.47     62.78 o
 -16   6   8     1345.20     1330.06     41.62 o
  11  11  28     1345.57     1527.20     61.78 o
 -20   2  18     1346.08     1323.59     39.87 o
  16   8  21     1346.25     1302.72     46.83 o
  -9   7   4     1346.79     1554.18     72.14 o
  -2  10  35     1347.49     1546.85     59.50 o
  -3  17   7     1347.61     1342.51     45.06 o
  15   5  26     1347.86     1290.13     47.86 o
  18  16  20     1347.94     1267.75     74.78 o
  23  13  10     1348.25     1345.53     57.82 o
  21   7  28     1348.41     1449.14     75.30 o
  10  10  25     1348.44     1326.54     47.77 o
   2  14  29     1348.47     1376.76     57.22 o
  17  21   6     1348.55     1461.59     70.72 o
  30   8   2     1348.59     1462.59     88.25 o
   1  19   2     1349.40     1372.37     50.47 o
  -5  17  30     1349.91     1387.91     69.58 o
 -20   8   1     1349.93     1341.07     46.16 o
 -10   4   4     1351.06     1492.60     60.25 o
  23  11   8     1351.98     1528.71     67.15 o
  -1  11   4     1352.38     1409.28     50.68 o
  10   6  33     1353.08     1327.26     60.70 o
  22   2  14     1353.15     1360.71     46.52 o
  16  14  26     1353.20     1380.28     85.21 o
 -20  10  29     1353.28     1425.90     59.92 o
   9  17  17     1353.51     1297.47     49.69 o
 -14   8  20     1353.77     1342.00     41.77 o
 -15  13   5     1355.66     1337.47     43.52 o
  -4  18   8     1355.91     1338.77     47.62 o
  22   6  17     1356.15     1241.78     49.12 o
 -22   6  18     1356.19     1454.97     49.64 o
   9  17  13     1356.26     1331.28     48.36 o
  18  14  23     1356.52     1424.53     67.94 o
  19   7  30     1356.59     1615.92     81.17 o
  22  14  18     1356.76     1425.83     65.65 o
 -17  17  14     1357.81     1441.94     67.27 o
  10   2  19     1357.95     1385.10     45.49 o
  -4  16  23     1358.86     1363.01     58.33 o
 -19  13  22     1359.74     1358.98     50.77 o
 -35   1   1     1360.24     1399.56    103.36 o
  16   6   7     1360.75     1372.01     46.59 o
  32   0  14     1360.82     1608.22    118.15 o
   7  15  31     1361.14     1280.56     72.03 o
  24   2   6     1362.07     1241.28     42.09 o
   4  16  24     1362.26     1284.59     62.42 o
  15   3  27     1362.84     1347.54     51.06 o
  -7  15  14     1363.02     1327.90     40.31 o
 -19   9  19     1363.03     1414.67     48.26 o
 -19  17   5     1363.50     1287.68     55.94 o
 -28   2  22     1363.59     1489.72     64.00 o
  -1   7  34     1364.13     1336.97     49.24 o
  -3   3  26     1364.61     1381.86     39.49 o
  27   7  10     1364.64     1370.28     63.62 o
 -18  20   9     1365.59     1421.01     81.98 o
 -10  16  13     1365.63     1370.21     45.71 o
   1  17   8     1365.89     1320.56     45.72 o
 -16   8   8     1365.97     1449.79     44.88 o
  18  12  23     1366.19     1398.99     74.75 o
   9  19  14     1366.32     1420.07     59.77 o
  16  18   9     1366.78     1528.35     61.34 o
   8  12  10     1367.19     1166.16     44.68 o
  -1   5  13     1367.30     1566.20     71.32 o
  12  16   4     1367.40     1375.89     46.37 o
  27   3   7     1367.41     1267.18     53.37 o
  18  16   5     1367.75     1324.59     58.64 o
   1   1  26     1367.90     1406.54     40.80 o
   5   5  22     1367.91     1319.77     44.70 o
   6  12  35     1368.55     1395.46     79.93 o
 -12   2   3     1368.57     1421.08     53.90 o
  -1   3  22     1368.84     1308.76     38.63 o
  26   4   7     1369.39     1273.08     49.33 o
  24  14  10     1369.43     1321.93     62.32 o
   3   7  20     1370.15     1319.34     43.46 o
 -17  19  18     1370.41     1332.08     68.00 o
   2  12   2     1370.43     1344.95     46.81 o
   0   4  25     1370.46     1466.77     42.54 o
 -18   6  27     1370.88     1295.02     47.12 o
 -19  19   6     1371.37     1477.05     68.87 o
  18   8  30     1371.71     1467.41     72.93 o
  25  13   3     1371.89     1363.01     65.32 o
  28   4  16     1372.19     1357.33     60.24 o
 -26  14  15     1372.29     1427.12     66.46 o
 -12  18  25     1372.77     1563.32     74.20 o
   6  10  13     1372.82     1492.45     42.76 o
  -1  23  14     1373.24     1421.51     70.37 o
  15   5  18     1373.45     1339.13     43.08 o
  21   1  12     1375.23     1364.17     42.49 o
  11  11  19     1376.53     1424.75     43.87 o
 -27   5   6     1376.74     1414.75     60.88 o
 -19  15  21     1376.77     1267.54     59.48 o
 -22  14   2     1377.04     1358.63     53.48 o
  20  16   6     1377.06     1249.19     60.74 o
  17   9  26     1377.21     1504.68     64.66 o
  20   8  25     1378.08     1343.95     64.01 o
  13   9  12     1378.77     1360.50     45.57 o
  -2  18  20     1378.86     1416.33     58.52 o
  12   8  33     1379.56     1480.72     77.72 o
 -26  10  23     1379.65     1365.89     65.69 o
 -15  15  22     1379.66     1294.59     49.84 o
  -2  18  15     1379.82     1398.27     49.87 o
 -11  17   3     1381.12     1343.59     46.60 o
  -5  17  19     1381.21     1368.27     47.03 o
  10  18  13     1381.42     1475.11     59.31 o
 -10  18  21     1381.48     1293.01     51.97 o
   3   1  22     1381.63     1438.35     41.67 o
 -21   7  21     1381.72     1462.09     49.42 o
 -27   9  20     1382.16     1422.80     64.11 o
   0   2  21     1383.36     1463.10     41.52 o
   8   4  15     1383.38     1324.38     46.97 o
  16  14  12     1383.71     1406.33     51.04 o
 -16   8  11     1383.76     1491.30     47.87 o
 -23  13   6     1383.85     1492.74     59.15 o
 -29  11  17     1383.95     1296.60     67.95 o
   8   8  25     1384.01     1294.09     43.90 o
 -32   8   1     1384.32     1528.86     91.00 o
   8  16   0     1384.88     1417.98     44.75 o
 -12  14  26     1385.64     1318.62     54.53 o
  18   4  34     1385.89     1393.74    101.87 o
 -25  11   4     1386.02     1511.73     58.71 o
  23   7  17     1386.22     1240.84     55.81 o
  27   3   6     1386.46     1420.21     58.96 o
 -15   1   2     1387.18     1546.63     66.11 o
 -16   8  14     1387.28     1408.34     44.46 o
 -25   3  14     1388.14     1396.83     48.85 o
 -16  16  16     1388.18     1283.58     53.15 o
  23  13  19     1388.28     1314.45     65.06 o
  -3  15   6     1388.53     1309.05     44.04 o
  16   8  25     1388.61     1290.92     51.31 o
 -15  17  13     1388.75     1314.88     56.66 o
  14   2   3     1389.17     1436.55     67.12 o
 -20  16  13     1389.68     1275.60     60.88 o
   8   2   9     1389.86     1371.79     57.96 o
   7  15  13     1390.91     1290.92     42.00 o
  21   7  12     1391.57     1404.82     49.51 o
  -2  18   6     1391.73     1395.97     45.56 o
 -25   5   2     1392.02     1358.70     46.30 o
  22   6   5     1392.13     1376.61     45.20 o
  -2  10  30     1392.57     1505.40     50.87 o
 -23   5  30     1393.24     1413.95     64.11 o
  18   4  13     1393.50     1403.59     48.04 o
 -14   4  20     1394.54     1482.45     43.05 o
 -18   2  22     1394.64     1358.91     42.49 o
  28   0   8     1395.03     1502.67     91.77 o
 -20  18   3     1395.14     1404.74     62.13 o
 -19  11  12     1396.82     1386.11     47.83 o
   3  23   4     1397.33     1396.76     86.53 o
  10   4  15     1397.93     1375.17     45.63 o
  16  16  22     1399.13     1392.08     71.28 o
 -13  21   2     1399.19     1410.14     64.34 o
  14   6  26     1399.43     1420.07     53.53 o
   2  12  20     1399.74     1367.40     46.00 o
  29  11   9     1400.48     1384.67    114.09 o
 -19  17  12     1400.51     1379.63     58.83 o
 -24   6   3     1400.55     1432.52     47.16 o
  -5   5  36     1400.67     1315.38     48.66 o
 -17  15   8     1401.07     1486.70     50.95 o
  30   6   1     1401.33     1469.21     70.49 o
  12  16  27     1402.22     1368.05     73.29 o
  26   8   5     1402.33     1453.24     57.11 o
 -11   3  33     1402.83     1466.48     50.59 o
   7   7  16     1403.85     1309.56     43.02 o
  -9  13  10     1404.05     1364.88     38.62 o
 -15   7  20     1405.35     1392.73     41.32 o
   7  19  12     1405.73     1513.32     55.18 o
 -11   1  20     1407.01     1490.15     41.81 o
 -13  13  31     1407.02     1397.33     67.51 o
   6   6  30     1407.61     1399.78     52.29 o
  27  13   4     1408.06     1532.53    102.59 o
 -24   2   2     1408.42     1543.25     46.54 o
   7  11  34     1409.34     1392.08     71.43 o
   9   5  32     1409.88     1373.73     51.05 o
 -13  17  13     1410.02     1359.56     56.12 o
  -4   6   6     1410.61     1777.88     66.16 o
 -28   6  23     1410.88     1407.19     64.34 o
 -10  22   9     1411.17     1480.58     84.23 o
  22  12  18     1412.40     1355.75     65.40 o
   3  19  22     1412.75     1583.47     70.28 o
   7  23   2     1413.22     1380.50     64.80 o
  17   7   7     1413.68     1536.48     51.88 o
 -21  15   7     1413.87     1455.97     57.55 o
  16  12   7     1414.23     1242.50     43.48 o
  21  13  21     1414.83     1357.47     64.88 o
  -5  13  20     1415.20     1334.81     40.89 o
  -2   8  35     1415.64     1482.09     56.30 o
  18  10  17     1415.97     1379.78     48.05 o
 -10   4  15     1416.03     1737.58     50.01 o
   4   6   3     1417.13     1281.35     54.47 o
  19   9  30     1417.38     1560.16     75.38 o
 -27  15   8     1417.89     1455.40     88.55 o
  24  12  16     1417.90     1365.32     67.68 o
  18   0  34     1419.83     1258.40    110.49 o
  -9  13  35     1420.01     1292.29     68.25 o
  -2   4  15     1420.31     1375.68     71.07 o
 -23  13   5     1420.39     1346.32     57.38 o
 -11  19   4     1420.60     1592.97     61.61 o
 -21   9  20     1420.66     1441.15     47.96 o
  -3  23   8     1421.13     1510.15     77.18 o
 -22   6  26     1421.44     1350.78     58.77 o
 -22   2   5     1421.54     1391.36     42.49 o
  15  13   6     1421.63     1442.52     48.25 o
  26   4  17     1422.43     1505.47     60.76 o
 -11  15   7     1422.43     1392.87     45.12 o
  12   6  26     1424.35     1426.40     50.23 o
  28  12   7     1424.48     1350.93     76.78 o
 -19   7  27     1425.07     1375.46     52.15 o
 -20   2  30     1425.26     1462.95     54.47 o
 -21  11  23     1425.26     1378.99     53.11 o
   9   9  37     1425.32     1458.78     70.43 o
  -1   7  28     1425.98     1395.25     44.46 o
 -21  19  10     1426.97     1578.07     76.69 o
 -22  14  11     1427.74     1418.27     58.38 o
   4  18  10     1428.31     1376.97     49.22 o
  17   3  10     1428.67     1468.64     55.20 o
  11   9   8     1429.61     1442.73     45.47 o
 -14  20  15     1430.27     1484.03     62.98 o
 -17   5  32     1430.51     1388.77     61.26 o
 -15   9  28     1430.56     1459.43     51.76 o
  26   8  11     1430.73     1423.31     64.92 o
  21   9  19     1431.13     1470.22     59.90 o
  15   9   4     1431.39     1439.35     46.86 o
 -14  18   9     1431.64     1593.18     68.59 o
  16  12  29     1431.94     1557.78     70.89 o
 -16   2  17     1431.96     1447.20     43.28 o
 -15   3   8     1432.32     1530.23     46.91 o
 -16   8  23     1432.39     1385.75     43.73 o
 -23  11  24     1432.42     1459.71     59.83 o
   0  12  30     1432.44     1361.86     52.60 o
  14  12  29     1433.35     1316.17     68.75 o
  -1  11  16     1433.42     1364.09     38.55 o
  16  12   1     1433.87     1483.17     50.07 o
  15  11   9     1434.16     1419.49     45.92 o
  26   2  22     1434.79     1380.86     96.44 o
  19  15  21     1434.87     1390.07     66.04 o
   1  11  37     1435.16     1365.10     63.92 o
   7  23   8     1435.44     1416.90     65.22 o
  10   6  25     1436.93     1415.39     45.33 o
 -27  11  15     1437.04     1412.73     65.81 o
 -13  21   8     1437.10     1513.75     67.96 o
 -20  14  22     1437.95     1342.58     56.72 o
 -23  11  15     1438.07     1436.33     57.49 o
   3  21  18     1438.10     1517.27     65.31 o
   1  15  20     1438.20     1401.51     46.58 o
  -6  12  29     1438.69     1544.47     53.86 o
  30   8   1     1439.46     1550.01     87.06 o
 -23   9  18     1439.53     1461.30     48.90 o
 -18  14  12     1439.95     1354.09     52.90 o
  -3   9  34     1440.00     1431.44     69.26 o
  30   8  10     1440.09     1425.32     78.57 o
  28  14   0     1440.59     1277.68     86.43 o
 -27  11  11     1440.76     1412.08     61.83 o
  -5   7  14     1441.16     1486.34     45.75 o
 -28   4   9     1441.55     1357.26     50.91 o
   9  11  31     1441.62     1378.27     66.27 o
 -14  14  31     1441.69     1435.76     79.75 o
  24   8  11     1442.39     1499.21     56.14 o
  17   9  32     1442.41     1623.18     79.32 o
 -28  10   3     1442.59     1504.61     70.40 o
  -8   6  40     1443.04     1412.88     64.34 o
  12  20  15     1443.33     1448.35     77.67 o
  -7   7  32     1443.56     1400.36     50.17 o
   9  21   8     1444.22     1547.71     61.48 o
   4  12   9     1444.39     1438.63     44.45 o
   5   1  16     1444.43     1404.96     56.55 o
   3  13  17     1444.70     1411.36     43.72 o
 -28  10  11     1445.02     1439.42     60.79 o
  19  17  18     1445.13     1519.22     75.92 o
  12  22   1     1445.15     1610.02     72.62 o
  -6   4  39     1445.65     1496.70     58.27 o
 -13   9  36     1445.65     1454.25     67.70 o
   5  17  12     1446.57     1430.43     49.21 o
 -15  19  12     1447.16     1583.61     68.96 o
 -16  16   6     1447.16     1320.42     47.85 o
  13   7  28     1447.20     1472.59     59.31 o
   6  20  19     1447.34     1461.08     80.76 o
  31  11   1     1449.35     1358.05     94.61 o
 -12  16  20     1450.12     1408.05     59.41 o
 -16   8  35     1450.24     1639.08     67.83 o
   9   3  20     1450.96     1362.87     44.18 o
  -9  19   8     1451.06     1518.57     54.16 o
 -23   3  17     1451.14     1382.37     43.73 o
 -20  14  16     1451.15     1448.13     60.64 o
 -15   3  32     1451.65     1437.12     50.23 o
   9  15  25     1451.75     1418.70     67.21 o
  14   8  19     1451.96     1465.83     44.88 o
  12   2  11     1452.69     1490.94     55.34 o
 -23  15  13     1453.52     1397.77     62.14 o
   0  10  28     1453.78     1458.13     46.42 o
  14  22   5     1453.82     1497.70     72.39 o
   1   9  28     1454.23     1450.15     52.42 o
  23   9   4     1455.01     1381.22     52.30 o
  14  16  14     1455.79     1659.52     57.04 o
 -26   6  15     1455.98     1477.27     56.15 o
  29   7   9     1456.35     1632.47     74.01 o
  30   0  12     1456.37     1723.91    145.23 o
  17  17  11     1456.39     1403.31     58.09 o
   6  18  10     1457.67     1413.38     49.87 o
 -27   3  25     1457.68     1405.03     64.12 o
  -3  21  20     1457.97     1562.89     75.45 o
  27  15   0     1458.41     1563.25     77.59 o
  -7  17  17     1458.42     1355.32     52.60 o
 -20   6  12     1459.45     1543.03     45.67 o
  28   2  14     1459.77     1506.05     63.77 o
  -5  11  24     1461.79     1510.73     44.80 o
  -9  11  30     1461.83     1522.53     55.62 o
 -11   1  39     1462.10     1537.06     66.33 o
  11  17   9     1462.48     1498.28     53.43 o
  19  11  22     1462.84     1523.89     65.46 o
   5  15  26     1463.67     1567.06     68.60 o
  -7  13  27     1463.71     1429.64     50.74 o
  21  11  22     1463.80     1699.45     73.61 o
  -7   9  20     1464.21     1463.24     41.30 o
 -15  11  29     1464.46     1408.85     63.82 o
   9  23   0     1464.88     1544.61     72.29 o
  12   8  26     1464.90     1479.21     53.14 o
 -17  17  18     1464.94     1527.71     59.58 o
  -4  12  12     1465.47     1413.16     39.56 o
 -26   2   7     1466.48     1412.95     46.58 o
  -8   6  28     1466.60     1529.22     44.94 o
 -14   4   9     1466.87     1420.86     46.13 o
   7  17  28     1467.33     1546.20     82.92 o
   1  19  26     1467.46     1435.61     98.46 o
  15   5   9     1467.59     1375.25     47.90 o
   7   1  12     1468.31     1553.46     55.68 o
 -20  16  19     1468.31     1500.15     61.65 o
 -22   4  15     1468.83     1504.90     44.43 o
 -19  15  12     1469.74     1459.43     56.60 o
 -12  14  28     1470.17     1493.60     63.19 o
 -14  22   7     1471.09     1558.29    106.95 o
  -8   0  40     1471.35     1487.13    135.17 o
  13  17   7     1471.41     1512.02     54.31 o
 -23   1   8     1471.66     1499.72     43.19 o
   5   3  29     1471.77     1454.46     50.66 o
 -18   4  10     1472.01     1613.69     52.30 o
 -17   1  10     1472.49     1505.26     48.82 o
 -29   9  10     1474.01     1537.71     63.39 o
 -26   6   3     1474.02     1470.58     52.27 o
   8  10  27     1474.31     1475.33     53.00 o
  23   7  23     1474.68     1589.80     68.37 o
  -3  17  19     1476.06     1495.33     49.77 o
 -19  15  23     1476.48     1504.90     65.39 o
  17  11  14     1476.64     1465.11     49.12 o
  24   6  23     1476.77     1345.89     72.94 o
  10  12  30     1476.94     1476.41     63.94 o
  27  11   5     1477.34     1387.69     73.13 o
  12   6  33     1477.87     1549.87     72.95 o
   9  21  18     1478.11     1551.88     83.58 o
  18  16   2     1478.44     1343.73     52.24 o
   1   7  37     1479.01     1523.25     60.98 o
 -19  15  22     1479.43     1733.63     66.03 o
  -9   1  25     1479.97     1609.66     43.75 o
 -23  11  25     1480.06     1325.67     65.05 o
  15   7  32     1480.14     1542.82     88.25 o
   8   8  13     1480.28     1565.98     48.29 o
  30   6   0     1480.38     1542.67     81.15 o
   6  18  16     1480.50     1398.41     54.64 o
 -15   5  36     1480.86     1526.56     63.03 o
 -20  14   1     1481.05     1541.67     55.54 o
  28  10  13     1481.52     1575.41     93.11 o
  27  15   6     1481.81     1515.69     76.59 o
 -24   6  26     1482.15     1397.26     60.96 o
 -11   7  32     1482.78     1462.59     50.66 o
   9  19   9     1483.52     1512.60     54.16 o
  19  13  11     1483.61     1352.01     59.66 o
  -6   4  34     1483.89     1469.43     48.75 o
  20   8  30     1484.68     1754.56     87.58 o
  -2  18  14     1485.28     1548.57     52.17 o
  16   6  21     1485.30     1443.09     47.15 o
   4   4  15     1485.49     1345.75     72.27 o
   2   8  35     1485.58     1514.18     60.54 o
 -21   3  14     1485.89     1410.86     40.88 o
  30   8   0     1486.13     1527.42     77.98 o
 -12  12  34     1486.44     1529.00     62.30 o
  13  11  31     1487.74     1550.66     64.34 o
   1  15  29     1488.12     1472.45     59.82 o
 -22   8  21     1489.12     1444.53     53.96 o
  18  10  29     1489.34     1636.42     69.30 o
 -22  14  16     1489.41     1492.45     78.30 o
   6   4  25     1490.33     1386.47     41.39 o
  -9  11  31     1490.56     1471.73     55.71 o
 -26  14  11     1490.59     1549.44     72.29 o
   2  10  31     1490.79     1381.65     57.36 o
  -9   9   4     1491.46     1356.32     44.47 o
 -16   8  29     1491.77     1596.35     57.80 o
   1  17  26     1492.28     1475.11     80.68 o
 -26  10  24     1492.31     1473.82     72.78 o
 -26  10  17     1493.79     1554.98     61.92 o
  19  11   5     1494.01     1385.25     49.07 o
 -32   2   2     1494.46     1583.97     66.46 o
 -28  12   8     1494.79     1397.62     69.73 o
  16  10  12     1495.82     1497.27     46.12 o
  19  19   6     1495.92     1582.46     75.37 o
  12   0  32     1496.65     1510.80     88.13 o
  26  12  11     1497.17     1642.68     81.82 o
 -19  19   2     1497.40     1628.36     66.00 o
  23  11  10     1497.58     1637.72     60.05 o
 -16   4   1     1497.58     1553.90     50.27 o
   3   7  23     1498.20     1509.22     53.65 o
  15   1  14     1498.70     1609.08     62.92 o
 -21  15  14     1499.08     1531.74     64.42 o
  -4   2  33     1500.81     1580.95     51.65 o
 -10   8  37     1501.23     1450.94     64.32 o
   9  17  23     1501.54     1339.41     89.79 o
  24  14  16     1501.59     1483.89     77.05 o
 -19  11  31     1501.88     1432.88     61.31 o
  -9  23   6     1502.74     1448.35     78.41 o
   4   8  34     1503.30     1508.35     62.38 o
 -24   8  26     1503.40     1423.52     67.79 o
   6   4  12     1503.50     1278.55     72.62 o
   9   1  14     1503.81     1707.08     76.99 o
  11  11   2     1504.92     1609.44     56.84 o
  -3  13   7     1505.08     1560.30     45.81 o
   1  11  32     1505.25     1507.49     57.02 o
  10   8  30     1505.38     1742.12     60.97 o
  15   3  33     1505.65     1639.80     69.15 o
  10   8  11     1506.12     1484.61     47.43 o
  11  11  33     1506.44     1600.30     71.08 o
 -29  11   3     1506.77     1526.84     70.02 o
   3  21  10     1507.39     1582.53     58.97 o
  -8   2  23     1507.57     1417.84     42.12 o
 -29   9   3     1508.09     1524.40     66.12 o
 -29  11  16     1508.45     1571.45     67.64 o
   0  12   7     1508.93     1547.64     46.91 o
   0   4  36     1509.12     1492.02     60.55 o
  -7  11  16     1509.68     1551.67     43.55 o
   8   6  10     1509.80     1809.53     69.30 o
 -22  14   8     1509.81     1366.97     60.53 o
 -17  13  30     1510.02     1539.72     81.67 o
 -10  10  21     1510.82     1484.97     42.76 o
  17  21   0     1511.12     1739.53     79.33 o
  10  18  14     1511.73     1475.69     56.22 o
  22  10  12     1511.73     1492.09     53.21 o
 -17   5  30     1511.93     1523.75     50.71 o
   7   5  12     1512.10     1523.17     77.91 o
   5  15   1     1512.48     1561.52     47.49 o
 -17   9  33     1512.75     1535.33     69.72 o
 -10  16  19     1513.11     1522.17     55.18 o
   0  12  33     1513.20     1492.02     64.66 o
 -17   5  22     1513.39     1460.15     43.20 o
 -11  13   4     1514.34     1540.87     46.54 o
 -16   6  14     1514.48     1549.58     49.98 o
 -23  13  11     1514.65     1338.84     56.57 o
 -24   2  20     1515.50     1563.97     48.15 o
 -17  13  27     1515.68     1516.91     64.43 o
 -17  17   7     1516.35     1407.77     52.95 o
  -3   9  29     1516.41     1570.80     49.09 o
 -23   7  17     1516.41     1583.61     51.58 o
  -3  17   5     1517.11     1421.51     44.09 o
   1   3  22     1517.45     1519.94     43.85 o
  -1  13  34     1518.30     1542.10     60.09 o
  -8   8  36     1518.30     1449.14     56.45 o
 -22   4   6     1518.89     1446.40     44.52 o
   3   5  20     1519.11     1521.45     45.45 o
  -3   9  39     1519.20     1543.54     65.37 o
   6  20   1     1519.37     1520.80     56.06 o
  20   6  15     1519.49     1457.34     52.64 o
 -14   4  23     1519.69     1546.92     44.79 o
  25  11  19     1520.25     1362.29     66.58 o
 -15   9  29     1521.19     1570.23     61.25 o
  21  17  15     1521.21     1386.90     69.81 o
  24   4  19     1521.30     1577.14     57.80 o
 -25  11  10     1521.41     1569.08     67.13 o
  -3  15  12     1521.51     1552.60     44.13 o
 -20   6  25     1522.13     1533.32     52.91 o
  12  14   3     1522.26     1451.15     47.59 o
  18   4  21     1522.46     1623.62     57.49 o
  16   0  24     1522.94     1394.89     58.75 o
 -11   9  32     1522.94     1557.28     58.32 o
 -32   6  12     1522.96     1452.95     84.10 o
   2  22  15     1523.05     1635.34     69.38 o
  23   1   2     1523.39     1553.82     46.25 o
  17  17  20     1523.67     1615.34     69.61 o
   5   9  26     1524.47     1446.19     46.71 o
  17   5  12     1524.72     1630.38     59.18 o
 -12  20   7     1524.75     1706.29     68.24 o
 -14  16  24     1524.97     1438.06     65.28 o
  17  11  26     1525.20     1478.78     77.57 o
   9   7  30     1526.01     1550.66     55.10 o
 -11   7  15     1526.03     1545.62     43.84 o
 -11  21  16     1526.11     1463.53     66.89 o
  10  18  17     1526.35     1562.53     57.44 o
  13  17  18     1526.93     1527.06     54.01 o
  28  12   9     1527.15     1729.67     96.46 o
  28   8  10     1528.11     1573.83     73.68 o
  13   7  30     1529.59     1520.08     61.27 o
   8  14  18     1531.17     1549.15     51.51 o
  19  11  24     1531.62     1623.76     73.65 o
   6  12  26     1531.90     1669.59     54.48 o
  15   7   4     1532.11     1461.59     46.71 o
   2  16  26     1532.49     1435.83     77.60 o
  21  17   4     1533.79     1819.17     74.36 o
  24   6  26     1533.83     1602.89     74.69 o
   9  17  15     1534.65     1719.74     56.44 o
 -14  16  16     1535.03     1519.22     55.04 o
  21   1  10     1536.02     1495.69     45.31 o
  28  10   9     1536.41     1637.72     89.65 o
  26  12   6     1536.95     1406.33     75.04 o
  11  19   0     1537.56     1561.02     57.59 o
 -16   6  23     1538.18     1486.48     44.58 o
 -10   2  11     1538.53     1600.02     66.38 o
 -26  16   9     1538.69     1652.32     77.46 o
   3  15   8     1538.94     1529.94     45.74 o
   5  15  25     1539.05     1480.94     60.63 o
  14  10  31     1539.71     1591.89     70.94 o
  -4  14   6     1540.44     1587.50     46.02 o
 -23  11  21     1541.35     1533.39     55.25 o
  -3  13  27     1541.71     1488.71     52.41 o
 -15   7  30     1542.03     1538.28     55.69 o
  27   7   0     1542.27     1564.62     61.91 o
  -1  23   8     1542.38     1666.93     65.54 o
  32   2  14     1542.58     1638.80     79.83 o
  20   4  32     1544.20     1546.34     79.96 o
 -20  14  25     1545.40     1719.45     67.28 o
 -28   0  22     1545.55     1610.88     86.72 o
  -3   3  34     1546.02     1520.66     48.59 o
  29   9  10     1546.33     1684.13     87.55 o
 -11  13  32     1546.72     1504.25     65.25 o
   2  20  19     1547.00     1580.09     63.16 o
  25   1   0     1547.36     1483.82     47.58 o
   4   4  40     1547.45     1643.69     71.36 o
  24   6   5     1547.71     1599.94     53.33 o
  -3   9  24     1548.03     1427.84     41.60 o
  -9  11  25     1548.08     1565.41     48.80 o
  25  13  13     1548.40     1468.78     83.42 o
  16   6  24     1548.48     1749.24     55.12 o
  -2  20   9     1550.04     1577.64     58.46 o
 -22  14   5     1550.55     1588.36     57.06 o
  24  14   3     1550.82     1679.95     70.60 o
  24  16   2     1551.51     1552.60     72.29 o
 -23  11  22     1551.73     1525.48     57.38 o
[truncated: 512,247 more chars]
