# Supplementary material for: Relativistic Hirshfeld atom refinement of an organo-gold(I) compound
Source: IUCrJ. 2021 May 26;8(Pt 4):608–20. doi: 10.1107/S2052252521004541 (PMC8256711; doi:10.1107/S2052252521004541)
Supplement: Supplementary file 12 [file m-08-00608-sup12.fcf]

#
# h,k,l, Fc-squared, Fo-squared, sigma(Fo-squared), status flag
#
data_SP8_IAM
_shelx_title ' mm_apex3_a.res in C2/c'
_shelx_refln_list_code          4
_shelx_F_calc_maximum      807.08
_exptl_crystal_F_000      2400.00
_reflns_d_resolution_high  0.4645

loop_
 _space_group_symop_operation_xyz
 'x, y, z'
 '-x, y, -z+1/2'
 'x+1/2, y+1/2, z'
 '-x+1/2, y+1/2, -z+1/2'
 '-x, -y, -z'
 'x, -y, z-1/2'
 '-x+1/2, -y+1/2, -z'
 'x+1/2, -y+1/2, z-1/2'

_cell_length_a    17.7234
_cell_length_b    12.2442
_cell_length_c    21.3184
_cell_angle_alpha  90.000
_cell_angle_beta   94.648
_cell_angle_gamma  90.000

_shelx_F_squared_multiplier     1.000

loop_
 _refln_index_h
 _refln_index_k
 _refln_index_l
 _refln_F_squared_calc
 _refln_F_squared_meas
 _refln_F_squared_sigma
 _refln_observed_status
   2   0   0     129177.89     138472.62      9071.15 o
   4   0   0      61610.89      69054.34      1655.12 o
   6   0   0     140253.16     138731.95      3588.97 o
   8   0   0     158419.53     159179.83      3622.65 o
  10   0   0     114715.52     116522.97      2792.36 o
  12   0   0      31316.13      34278.97       945.93 o
  14   0   0      21116.98      19322.80       659.00 o
  16   0   0      57210.39      58009.36      1403.41 o
  20   0   0      12474.11      12927.57       478.00 o
  22   0   0       2198.73       2326.71        67.53 o
  24   0   0       3519.89       3406.42        93.40 o
  26   0   0      30111.19      30020.17       690.94 o
  28   0   0       8910.08       8906.20       219.33 o
  30   0   0       1359.02       1361.78        53.21 o
  32   0   0         12.50         23.59        19.07 o
  34   0   0       3326.51       3511.63       127.80 o
  36   0   0       3750.51       4021.95       125.22 o
   1   1   0       2325.89       2246.88        52.45 o
   3   1   0       2715.12       2993.42        78.42 o
   5   1   0       4491.53       4407.68        79.65 o
   7   1   0       8142.94       8154.36       168.19 o
   9   1   0        459.57        627.55        16.57 o
  11   1   0         11.03          4.06         4.02 o
  13   1   0       1340.34       1294.47        30.99 o
  15   1   0         49.00         49.62         8.63 o
  17   1   0       4559.99       4200.76        90.76 o
  19   1   0       3533.22       3791.41       115.51 o
  21   1   0        152.07        133.46        11.92 o
  23   1   0        917.40        924.47        27.08 o
  25   1   0       1730.71       1653.48        41.93 o
  27   1   0          1.92         -1.98        11.66 o
  29   1   0         11.43          6.34        12.84 o
  31   1   0        130.28        120.56        15.87 o
  33   1   0         96.09        109.45        16.81 o
  35   1   0         44.06         37.33        16.59 o
  37   1   0          1.22          0.77        11.13 o
   0   2   0     291723.38     282973.12      7313.01 o
   2   2   0     141290.97     149968.56      2533.50 o
   4   2   0        437.58        520.40        12.88 o
   6   2   0      27268.13      28440.26       502.77 o
   8   2   0      48377.41      44449.87      1055.34 o
  10   2   0     254906.97     260816.72      4576.57 o
  12   2   0      76121.72      78747.75      1388.73 o
  14   2   0      14049.01      13265.77       232.91 o
  18   2   0      55170.37      56898.32      1098.38 o
  20   2   0      29632.78      28955.39       500.40 o
  22   2   0        273.23        308.74        16.00 o
  24   2   0      14587.86      14140.31       235.54 o
  26   2   0      27497.67      27315.64       445.24 o
  28   2   0      11024.42      10955.60       186.08 o
  30   2   0        191.84        223.18        17.36 o
  32   2   0        944.19        953.10        33.38 o
  34   2   0       2346.77       2370.50        56.75 o
  36   2   0       2260.93       2370.96        65.76 o
   1   3   0      91603.98      98555.60      1729.87 o
   3   3   0       3438.27       3404.92        61.20 o
   5   3   0       2482.02       2672.36        49.19 o
   7   3   0      32030.92      33935.05       656.28 o
   9   3   0       3732.39       3738.02        67.91 o
  11   3   0       8899.92       9171.84       167.94 o
  13   3   0       3337.07       3008.32        58.69 o
  15   3   0        615.93        623.76        27.67 o
  17   3   0       3553.80       3213.58        70.83 o
  19   3   0       7535.03       7095.32       135.71 o
  21   3   0       1002.85       1017.37        28.11 o
  23   3   0         28.13         28.26        11.48 o
  25   3   0        110.20        117.41        13.34 o
  27   3   0        901.23        984.22        37.12 o
  29   3   0        222.16        247.91        17.39 o
  31   3   0        443.99        430.34        22.44 o
  33   3   0        417.55        464.57        24.20 o
  35   3   0        475.64        459.07        31.63 o
  37   3   0         28.58         31.53        17.30 o
   2   4   0     123009.22     123978.42      2500.49 o
   4   4   0       2611.29       2623.31        62.11 o
   6   4   0      58568.54      58745.68      1034.34 o
   8   4   0     187444.75     187878.30      3585.92 o
  10   4   0     132943.12     137424.67      2329.99 o
  12   4   0      18759.46      18822.71       353.33 o
  14   4   0       8936.03       9382.59       180.55 o
  16   4   0      44818.12      45052.20       834.20 o
  18   4   0      37653.41      38997.76       793.41 o
  20   4   0       8923.97       8923.73       151.71 o
  22   4   0       1125.90       1158.48        30.80 o
  24   4   0       3142.27       3166.15        62.14 o
  26   4   0      10727.83      10859.47       185.23 o
  28   4   0      10490.50      10618.76       188.69 o
  30   4   0       1076.09       1116.93        38.72 o
  32   4   0        394.40        399.33        22.59 o
  34   4   0       3321.38       3395.85        77.99 o
  36   4   0       2846.40       2962.39        67.90 o
   1   5   0         40.15         43.16         6.91 o
   3   5   0      29801.31      31766.84       542.61 o
   5   5   0      11998.27      13721.31       268.02 o
   7   5   0       8967.82       8160.98       155.28 o
   9   5   0       7700.27       7944.59       152.45 o
  11   5   0       5497.10       5517.25       120.20 o
  13   5   0        455.80        503.82        25.53 o
  15   5   0       3330.96       3206.55        73.00 o
  17   5   0      12864.65      12460.84       239.35 o
  19   5   0      11023.05      11150.82       206.42 o
  21   5   0        610.44        667.93        22.84 o
  23   5   0       2976.12       2745.90        56.06 o
  25   5   0       2363.57       2276.35        49.61 o
  27   5   0       1159.25       1240.59        39.59 o
  29   5   0        884.01        939.96        32.06 o
  31   5   0         43.40         21.52        14.13 o
  33   5   0        706.92        715.99        30.81 o
  35   5   0        215.58        213.16        20.15 o
  37   5   0         34.04          9.38        16.10 o
   0   6   0      46734.43      47089.03      1675.29 o
   2   6   0     112313.66     118381.10      2505.00 o
   4   6   0      12556.96      12839.58       241.80 o
   6   6   0      36946.87      35913.99       905.64 o
   8   6   0     137175.42     143004.47      2733.29 o
  10   6   0      49894.43      50722.00       971.27 o
  12   6   0      19867.17      20323.10       386.47 o
  14   6   0       2682.45       2608.30        55.24 o
  16   6   0      24358.61      24478.30       424.72 o
  18   6   0      47729.50      47325.32       810.96 o
  20   6   0      21167.36      21480.36       388.22 o
  22   6   0          1.04          5.27        11.24 o
  24   6   0       7225.10       6980.26       122.49 o
  26   6   0      11981.77      11692.89       204.57 o
  28   6   0       8628.55       8504.00       154.05 o
  30   6   0       1551.60       1646.20        46.88 o
  32   6   0       1189.83       1151.66        37.60 o
  34   6   0       2106.24       2037.78        52.65 o
  36   6   0       1174.11       1182.88        39.64 o
   1   7   0      33088.11      32301.46       796.13 o
   5   7   0       3676.90       3646.49        76.79 o
   7   7   0      29447.40      30403.27       660.72 o
   9   7   0      41238.68      40291.93       983.43 o
  11   7   0       1354.07       1239.84        37.27 o
  13   7   0         27.49         53.00         9.19 o
  15   7   0       4915.27       4870.61        90.35 o
  17   7   0       4809.46       4777.94        89.45 o
  19   7   0       2488.01       2298.16        49.12 o
  21   7   0        368.15        437.13        20.83 o
  23   7   0        416.13        421.82        21.01 o
  25   7   0       2066.42       2103.90        50.15 o
  27   7   0       1819.70       1897.91        46.81 o
  29   7   0        213.14        194.35        16.94 o
  31   7   0         26.00          8.14        14.78 o
  33   7   0        847.50        868.61        32.92 o
  35   7   0        508.56        511.55        26.80 o
   0   8   0      36607.52      37233.75      1097.87 o
   2   8   0      81672.83      85967.38      1647.79 o
   4   8   0      10054.40       9900.76       164.72 o
   6   8   0      24635.68      25821.13       417.25 o
   8   8   0      97302.84     101573.59      1665.63 o
  10   8   0      54797.36      55982.02       893.14 o
  12   8   0      12890.51      12830.40       220.47 o
  14   8   0         23.80         25.60         9.42 o
  16   8   0      12465.98      12425.80       221.65 o
  18   8   0      41244.82      40227.56       693.55 o
  20   8   0      13171.30      12999.96       252.41 o
  22   8   0        162.75        203.05        15.54 o
  24   8   0       3526.42       3373.83        69.46 o
  26   8   0       5377.27       5111.54        98.72 o
  28   8   0       6670.40       6788.36       138.99 o
  30   8   0       1557.73       1590.54        44.45 o
  32   8   0        567.09        565.60        26.82 o
  34   8   0       1718.36       1619.15        46.44 o
  36   8   0       1449.06       1476.49        47.74 o
   3   9   0       3375.07       3677.41        71.98 o
   5   9   0       2856.20       2876.80        56.85 o
   7   9   0      25918.81      27753.34       447.94 o
   9   9   0      16906.37      16104.06       264.09 o
  11   9   0      26018.76      24449.94       411.16 o
  13   9   0        369.61        413.98        20.08 o
  15   9   0      12625.69      12461.05       214.24 o
  17   9   0       6483.91       6519.09       118.00 o
  19   9   0       9097.97       9140.67       167.76 o
  21   9   0       1040.52       1030.93        54.05 o
  23   9   0       1141.18       1203.76        35.85 o
  25   9   0       4233.68       4340.22        86.00 o
  27   9   0       3650.40       3678.17        83.20 o
  29   9   0        424.48        435.37        25.11 o
  31   9   0        343.80        330.78        21.94 o
  33   9   0        589.19        600.35        28.11 o
  35   9   0        825.98        840.78        34.96 o
   0  10   0      54030.26      50234.20      1324.83 o
   2  10   0      40376.44      42102.88       749.65 o
   4  10   0         96.92          9.10         5.71 o
   6  10   0      14223.29      14494.65       247.92 o
   8  10   0      49948.50      51672.57       854.48 o
  10  10   0      29175.86      28935.25       499.74 o
  12  10   0       3719.23       3846.95        76.39 o
  14  10   0          2.86          4.05         5.71 o
  16  10   0      18576.74      18078.43       306.98 o
  18  10   0      22177.13      22536.51       417.39 o
  20  10   0       8734.94       8342.30       167.84 o
  22  10   0          6.52          4.64         7.84 o
  24  10   0       1556.10       1605.00        42.19 o
  26  10   0       3157.64       3082.45        71.81 o
  28  10   0       4049.51       3977.47        81.79 o
  30  10   0       1299.59       1232.90        38.51 o
  32  10   0        111.63         97.40        18.88 o
  34  10   0       1231.43       1281.27        47.86 o
   1  11   0      37500.83      36760.59       656.48 o
   3  11   0       8332.44       8154.49       143.62 o
   5  11   0       1528.24       1798.29        51.58 o
   7  11   0      14933.93      14549.62       257.82 o
   9  11   0      37907.74      37277.54       637.97 o
  11  11   0      21057.38      20632.20       349.63 o
  13  11   0        110.22        135.11        14.46 o
  15  11   0      11188.98      11132.52       219.22 o
  17  11   0      14533.37      14702.36       252.36 o
  19  11   0       2846.48       2944.82        67.30 o
  21  11   0       1387.51       1417.81        47.86 o
  23  11   0        600.19        670.57        30.71 o
  25  11   0       6233.33       6376.08       127.88 o
  27  11   0       2799.23       2893.66        64.43 o
  29  11   0        193.46        221.46        20.50 o
  31  11   0        135.10        148.13        19.80 o
  33  11   0        520.39        551.47        29.36 o
   0  12   0      46651.01      47482.29      1081.61 o
   2  12   0      16767.34      16677.86       303.24 o
   4  12   0        406.57        429.90        19.01 o
   6  12   0       4668.10       4697.71       100.09 o
   8  12   0       8116.36       8039.48       154.46 o
  10  12   0      19851.03      20527.47       373.72 o
  12  12   0       4944.96       4727.34        94.31 o
  14  12   0         10.88         13.04         5.61 o
  16  12   0       8296.05       7933.45       152.99 o
  18  12   0      10610.20      10654.58       202.17 o
  20  12   0       3793.75       3765.53        86.83 o
  22  12   0        853.08        783.15        35.33 o
  24  12   0       1158.13       1248.99        40.68 o
  26  12   0       3963.17       4010.74        86.28 o
  28  12   0       1775.70       1762.82        50.00 o
  30  12   0        431.26        395.97        25.32 o
  32  12   0         76.59         74.75        18.93 o
   1  13   0      41355.94      41179.90       663.43 o
   3  13   0       1878.30       1798.96        43.73 o
   5  13   0       7351.00       7174.12       126.39 o
   7  13   0      15806.30      16130.40       310.46 o
   9  13   0      15836.97      15244.09       260.80 o
  11  13   0       6052.15       5965.11       137.41 o
  13  13   0         34.94         14.84         7.93 o
  15  13   0       3917.13       3964.85        85.92 o
  17  13   0      11766.71      12254.35       240.47 o
  19  13   0       4099.80       4137.67       101.08 o
  21  13   0       1277.37       1266.16        45.88 o
  23  13   0       1438.50       1397.40        46.33 o
  25  13   0       3326.49       3308.56        74.08 o
  27  13   0       3055.22       3077.64        71.16 o
  29  13   0        478.73        490.19        26.84 o
  31  13   0        104.28         42.77        15.22 o
  33  13   0        388.53        425.26        41.29 o
   0  14   0      37254.69      36846.29       845.50 o
   2  14   0       6292.71       6310.47       158.47 o
   4  14   0         52.64         25.89        14.36 o
   6  14   0       2494.05       2481.21        53.00 o
   8  14   0       2662.92       2626.56        64.54 o
  10  14   0       9642.77       9606.29       166.76 o
  12  14   0       4129.29       4122.41        82.25 o
  14  14   0       1136.17       1196.10        39.14 o
  16  14   0       5529.45       5593.53       121.12 o
  18  14   0       1575.99       1607.11        49.35 o
  20  14   0       1199.74       1251.09        50.25 o
  22  14   0        169.58        104.08        21.29 o
  24  14   0          2.14        -12.77        12.77 o
  26  14   0       1906.47       1806.75        50.73 o
  28  14   0       1652.11       1513.28        71.95 o
  30  14   0        312.30        290.52        25.15 o
  32  14   0         42.21         25.03        18.00 o
   1  15   0      12530.77      12203.66       208.12 o
   3  15   0       4776.77       4757.96        89.02 o
   5  15   0        401.32        404.31        23.34 o
   7  15   0       8068.76       8093.31       142.83 o
   9  15   0      15645.62      15400.24       343.85 o
  11  15   0       7487.42       7710.10       135.61 o
  13  15   0         12.50         11.49        13.42 o
  15  15   0       2512.48       2621.11        61.14 o
  17  15   0      10258.58      10612.73       220.42 o
  19  15   0       6273.16       6557.05       153.55 o
  21  15   0        521.06        517.61        29.17 o
  23  15   0        855.51        887.08        34.89 o
  25  15   0       2872.30       2968.82        76.38 o
  27  15   0       1866.22       1936.33        57.61 o
  29  15   0        227.18        201.97        23.16 o
  31  15   0         50.59         40.46        19.77 o
   0  16   0       8419.30       8800.62       219.19 o
   2  16   0       1484.90       1586.07        43.61 o
   4  16   0         23.81          6.94        14.04 o
   6  16   0         90.82        114.20        17.85 o
   8  16   0       1424.77       1443.80        38.65 o
  10  16   0      10218.10      10267.02       189.48 o
  12  16   0       3529.65       3410.05        81.75 o
  14  16   0        243.51        270.94        21.23 o
  16  16   0       3037.03       3048.22        76.76 o
  18  16   0        761.42        780.48        31.88 o
  20  16   0        470.81        471.64        27.74 o
  22  16   0       1313.66       1303.93        54.06 o
  24  16   0         39.91         16.11         8.99 o
  26  16   0        781.93        685.76        32.59 o
  28  16   0        648.12        648.16        33.01 o
  30  16   0        115.19         77.49        20.72 o
   1  17   0      11481.13      11187.00       207.32 o
   3  17   0       4376.74       4215.63        95.62 o
   5  17   0          2.16          0.47        14.33 o
   7  17   0      10531.72      10650.09       221.82 o
   9  17   0      12013.57      12343.55       227.23 o
  11  17   0       2180.63       2124.20        60.08 o
  13  17   0         42.89         48.16        17.59 o
  15  17   0       2495.99       2559.08        75.83 o
  17  17   0       5631.96       5662.38       130.93 o
  19  17   0       3076.68       3159.03       110.85 o
  21  17   0         99.15         45.46        15.42 o
  23  17   0        453.99        450.96        28.55 o
  25  17   0       1164.06       1173.78        56.29 o
  27  17   0       1134.09       1105.19        42.40 o
  29  17   0        846.41        837.89       265.32 o
   0  18   0       3816.42       3866.66       120.76 o
   2  18   0       1306.90       1235.46        41.33 o
   4  18   0        175.24        206.67        21.10 o
   6  18   0        743.35        779.65        33.72 o
   8  18   0        130.73        142.40        25.05 o
  10  18   0       1132.90       1016.29        76.58 o
  12  18   0       1640.01       1564.00        62.36 o
  14  18   0        106.68         29.83        19.26 o
  16  18   0         58.88         45.63        15.89 o
  18  18   0        264.78        239.70        23.95 o
  20  18   0       1015.08        928.32        45.40 o
  22  18   0        493.73        446.50        28.67 o
  24  18   0         11.17          6.52        11.34 o
  26  18   0        242.01        195.56        21.94 o
   1  19   0       4740.11       4797.75       109.95 o
   3  19   0       4904.48       4857.02       114.98 o
   5  19   0        114.34         82.56        21.64 o
   7  19   0       4810.72       4995.25       124.71 o
   9  19   0       8030.71       8271.22       228.49 o
  11  19   0       2000.65       1987.22        66.97 o
  13  19   0        291.98        235.24        23.24 o
  15  19   0        707.59        789.71        45.01 o
  17  19   0       4043.09       4337.15       129.76 o
  19  19   0       4387.93       4565.49       144.21 o
  21  19   0        250.91        170.96        26.26 o
  23  19   0        643.24        560.08        34.54 o
  25  19   0       1232.36       1264.54        52.72 o
   0  20   0        618.76        598.11        53.27 o
   2  20   0         87.60         72.62        16.27 o
   4  20   0          6.50         -2.06         8.19 o
   6  20   0         30.91         25.83        12.57 o
   8  20   0        191.09         77.55        27.76 o
  10  20   0        180.75        115.69        30.56 o
  12  20   0        444.31        477.52        33.83 o
  14  20   0         80.06         49.07        17.37 o
  16  20   0          1.28         -2.01         9.21 o
  18  20   0        301.68        189.62        29.70 o
  20  20   0        237.36        185.33        24.30 o
  22  20   0         86.12         90.86        21.57 o
  24  20   0          3.54         -2.80        19.14 o
   1  21   0       3229.76       3109.29        78.26 o
   3  21   0       2679.67       2603.73        76.81 o
   5  21   0        554.39        565.47        32.66 o
   7  21   0       5137.06       5338.98       133.78 o
   9  21   0       4273.26       4338.11       100.08 o
  11  21   0        899.25        906.14        50.16 o
  13  21   0         70.28         42.62        20.75 o
  15  21   0        695.87        749.31        37.03 o
  17  21   0       1872.72       2001.67        60.34 o
  19  21   0       1897.72       1979.41        62.53 o
  21  21   0        163.19        159.07        28.74 o
   0  22   0        234.18        268.12        41.46 o
   2  22   0         10.46          2.17        21.92 o
   4  22   0        120.58         73.83        23.31 o
   6  22   0          3.21          1.68        11.75 o
   8  22   0        123.22        103.75        22.96 o
  10  22   0          3.84        -18.50        19.04 o
  12  22   0         50.15         57.15        22.44 o
  14  22   0         77.82         90.64        27.36 o
  16  22   0         53.92         44.58        21.23 o
  18  22   0          6.13         -3.62        20.70 o
  20  22   0         35.02         46.92        21.41 o
   1  23   0       2213.77       2472.63        86.67 o
   3  23   0        342.45        298.50        37.71 o
   5  23   0          6.47          0.17        21.80 o
   7  23   0       2364.72       2462.84        93.29 o
   9  23   0       1949.23       2104.76        65.02 o
  11  23   0        671.98        603.55        35.12 o
  13  23   0         44.57         51.12        21.34 o
  15  23   0        541.93        570.48        41.80 o
  17  23   0       1114.08       1126.47        50.86 o
   0  24   0        106.93        109.60        50.62 o
   2  24   0          0.51         14.23        18.90 o
   4  24   0         34.68         20.85        13.89 o
   6  24   0         23.46         25.69        23.54 o
   8  24   0          0.14         -7.69        20.74 o
  10  24   0         31.10          9.06        22.32 o
  12  24   0         15.45         -1.85        21.28 o
  14  24   0        239.41        239.11        27.52 o
   1  25   0        961.27        975.89        56.60 o
   3  25   0        519.26        529.93        43.04 o
   5  25   0         99.68        102.48        26.90 o
   7  25   0        479.79        476.85        36.17 o
   9  25   0       1145.12       1146.00        52.91 o
  11  25   0        695.10        662.84        38.48 o
   0  26   0         37.57         81.24        38.60 o
   2  26   0          1.21          4.11        23.92 o
   4  26   0         41.18         11.91        17.12 o
   6  26   0         12.56         40.48        58.19 o
 -37   1   1          7.04          0.17        11.21 o
 -35   1   1       1610.30       1706.61        49.65 o
 -33   1   1       4853.85       5033.19       102.90 o
 -31   1   1       7143.72       7121.64       128.33 o
 -29   1   1       2668.51       2450.71        58.72 o
 -27   1   1       2200.51       2326.13        50.95 o
 -25   1   1      23688.27      23604.68       395.08 o
 -23   1   1      22203.12      22388.63       363.14 o
 -21   1   1       4701.57       4624.99        83.97 o
 -19   1   1         48.05         40.35         8.90 o
 -17   1   1      27496.67      27652.27       722.13 o
 -15   1   1     123265.10     122786.42      2601.72 o
 -13   1   1      85489.75      83773.27      1609.04 o
 -11   1   1       3045.07       3052.55        57.93 o
  -9   1   1      28447.51      28281.28       651.28 o
  -7   1   1      68636.34      64713.66      1060.00 o
  -5   1   1     370699.72     389304.91      6146.43 o
  -3   1   1     120969.59     130470.59      2288.00 o
  -1   1   1       5976.84       6427.59       141.44 o
   1   1   1     287370.06     283782.22      6784.13 o
   3   1   1     172573.77     176040.78      4000.99 o
   5   1   1      65562.56      62078.53      1368.37 o
   7   1   1      17054.27      17301.36       376.48 o
   9   1   1      16130.50      14197.65       244.50 o
  11   1   1     214288.06     214156.89      3499.23 o
  13   1   1     115653.82     118953.07      2387.86 o
  15   1   1      24220.42      23176.06       430.91 o
  17   1   1       7839.18       7473.10       156.55 o
  19   1   1      21782.79      21280.45       398.18 o
  21   1   1      43355.08      43637.12       807.37 o
  23   1   1      15028.41      14716.80       244.63 o
  25   1   1         75.26        118.82        12.81 o
  27   1   1       7072.83       6812.46       120.68 o
  29   1   1      12079.68      12139.47       205.77 o
  31   1   1       3692.97       3790.36        75.19 o
  33   1   1       1320.76       1407.16        41.04 o
  35   1   1        203.39        194.95        19.06 o
  37   1   1       2186.65       2220.15        67.78 o
 -36   2   1         31.06         31.09        13.11 o
 -34   2   1         18.79         23.20        15.21 o
 -32   2   1        311.87        325.62        21.17 o
 -30   2   1         28.70         24.48        13.90 o
 -28   2   1          0.04         15.79        12.73 o
 -26   2   1        119.21        118.68        14.27 o
 -24   2   1        415.40        467.17        21.40 o
 -22   2   1       1425.87       1395.06        34.20 o
 -20   2   1        466.83        471.67        18.59 o
 -18   2   1       1189.93       1265.20        33.87 o
 -16   2   1        274.77        240.42        22.42 o
 -14   2   1        104.68         22.85         6.84 o
 -12   2   1       8492.16       8738.57       191.84 o
 -10   2   1       4060.16       4385.84        87.08 o
  -8   2   1      24206.07      25773.52       475.66 o
  -6   2   1       5115.55       4930.26        82.07 o
  -4   2   1       6491.80       6838.06       161.39 o
  -2   2   1      36621.57      38922.97       713.95 o
   0   2   1        900.16       1178.81        35.42 o
   2   2   1       7506.32       8012.42       201.30 o
   4   2   1         13.47         81.84         6.62 o
   6   2   1          3.96         23.93         4.97 o
   8   2   1         27.27         52.67         5.70 o
  10   2   1        119.69        185.13         8.89 o
  12   2   1        207.80        213.06        10.23 o
  14   2   1       2595.66       2903.85        65.84 o
  16   2   1       3216.88       3467.97        79.96 o
  18   2   1       2032.44       2035.05        50.64 o
  20   2   1       4610.73       4700.93        97.30 o
  22   2   1         44.57         25.28         8.98 o
  24   2   1        385.44        348.73        18.48 o
  26   2   1         93.74        112.01        13.75 o
  28   2   1        587.67        645.07        26.99 o
  30   2   1        434.29        406.83        20.01 o
  32   2   1          1.74         -4.73        13.67 o
  34   2   1         47.07         34.14        15.09 o
  36   2   1         46.24         22.61        11.01 o
 -37   3   1         25.63         15.73        16.87 o
 -35   3   1       1162.30       1149.64        46.35 o
 -33   3   1       3567.80       3506.48        75.93 o
 -31   3   1       5577.28       5518.43       106.85 o
 -29   3   1       1156.67       1106.78        33.77 o
 -27   3   1       1129.33       1191.48        33.79 o
 -25   3   1      19430.41      19244.16       317.29 o
 -23   3   1      28627.05      28283.51       459.71 o
 -21   3   1      15579.11      15131.52       250.78 o
 -19   3   1       1492.32       1297.83        31.91 o
 -17   3   1      37296.96      37638.54       819.50 o
 -15   3   1     114255.94     116417.95      2703.20 o
 -13   3   1      99216.57      99989.88      1916.92 o
 -11   3   1       2252.36       1817.71        37.75 o
  -9   3   1      43367.16      44547.59       857.53 o
  -7   3   1     137026.02     141878.28      2404.51 o
  -5   3   1     211019.20     221609.58      3504.61 o
  -3   3   1     100263.17     105017.05      1947.67 o
  -1   3   1        815.13        831.56        18.62 o
   1   3   1     366844.25     394010.44      7319.38 o
   3   3   1     197290.95     197841.16      4028.41 o
   5   3   1     170352.28     178808.78      3018.62 o
   7   3   1      24414.72      26866.96       512.81 o
   9   3   1      57339.48      60135.05      1003.77 o
  11   3   1     126169.53     133573.53      2445.29 o
  13   3   1      86680.77      88631.02      1560.20 o
  15   3   1      14576.01      14359.31       270.44 o
  17   3   1       1404.12       1295.42        56.98 o
  19   3   1      26905.62      26388.73       559.97 o
  21   3   1      41582.81      40941.23       703.39 o
  23   3   1      20204.48      20122.58       328.80 o
  25   3   1        375.67        456.62        20.02 o
  27   3   1      10304.50      10271.41       174.85 o
  29   3   1       9870.92       9755.90       168.13 o
  31   3   1       5515.44       5508.81       105.74 o
  33   3   1        696.50        684.41        32.13 o
  35   3   1        260.26        199.41        18.40 o
  37   3   1       1140.78       1156.13        40.62 o
 -36   4   1         43.12         40.52        16.77 o
 -34   4   1        304.27        275.73        24.38 o
 -32   4   1       2021.96       2106.23        55.69 o
 -30   4   1          3.45          0.89        13.92 o
 -28   4   1         46.57         42.52        14.54 o
 -26   4   1        123.56        120.17        14.40 o
 -24   4   1       1161.32       1265.47        38.52 o
 -22   4   1       2786.14       2817.49        56.73 o
 -20   4   1         78.86         78.70        11.69 o
 -18   4   1       4953.76       4836.53        96.00 o
 -16   4   1       1781.32       1680.10        41.33 o
 -14   4   1        282.06        378.14        22.23 o
 -12   4   1       5456.61       5954.27       129.13 o
 -10   4   1      22706.36      24693.27       441.21 o
  -8   4   1       7257.92       7712.82       147.05 o
  -6   4   1      33233.88      33793.00       558.19 o
  -4   4   1      21798.42      21708.52       386.53 o
  -2   4   1       2876.37       2916.51        54.19 o
   0   4   1      12188.15      13568.30       243.89 o
   2   4   1     169216.66     179922.02      2945.12 o
   4   4   1      44141.85      42374.88       828.44 o
   6   4   1        495.66        776.05        30.90 o
   8   4   1      37111.21      39913.59       704.75 o
  10   4   1      20095.73      19241.91       383.06 o
  12   4   1         90.58         97.19         8.99 o
  14   4   1       7255.02       7106.41       138.72 o
  16   4   1         32.26          6.36         5.01 o
  18   4   1       3951.75       3900.57       110.39 o
  20   4   1       2612.07       2591.25        55.34 o
  22   4   1         27.02         20.55        10.51 o
  24   4   1        717.92        722.53        30.16 o
  26   4   1        252.00        251.22        16.42 o
  28   4   1        132.15        145.41        15.44 o
  30   4   1       1022.61       1024.74        33.39 o
  32   4   1        269.26        278.76        19.71 o
  34   4   1         42.60         32.52         9.88 o
  36   4   1        182.73        178.78        19.23 o
 -37   5   1         36.12         18.05        16.61 o
 -35   5   1       1230.70       1231.59        40.08 o
 -33   5   1       6373.70       6355.85       140.23 o
 -31   5   1       5592.62       5750.78       125.47 o
 -29   5   1        349.62        435.37        22.74 o
 -27   5   1       3969.92       3966.78        83.95 o
 -25   5   1      11927.83      11914.58       248.12 o
 -23   5   1      21552.16      21675.88       355.99 o
 -21   5   1      16047.89      15882.32       271.23 o
 -19   5   1        926.56        965.43        31.13 o
 -17   5   1      31381.37      31348.27       561.02 o
 -15   5   1      53786.48      55720.79      1072.22 o
 -13   5   1      57038.11      58190.36      1171.16 o
 -11   5   1        255.14        252.64        15.34 o
  -9   5   1      14568.93      14543.44       335.87 o
  -7   5   1      97763.77      96345.28      2209.52 o
  -5   5   1     226251.92     240888.22      4401.38 o
  -3   5   1      84538.54      90903.72      1541.44 o
  -1   5   1       8607.63      10312.80       196.30 o
   1   5   1      85031.44      82644.32      1512.68 o
   3   5   1     273873.44     279028.59      5189.40 o
   5   5   1     163414.59     159987.27      3378.37 o
   7   5   1       9503.97       9953.73       254.29 o
   9   5   1      48942.66      49991.52       851.98 o
  11   5   1     110069.38     107914.80      1978.50 o
  13   5   1      94661.58      93766.60      1721.07 o
  15   5   1       6021.23       6168.24       113.49 o
  17   5   1       3878.03       3625.27        77.28 o
  19   5   1      22749.06      23160.79       477.26 o
  21   5   1      30330.37      30153.21       488.73 o
  23   5   1      10175.05      10078.58       170.95 o
  25   5   1        262.85        258.40        17.73 o
  27   5   1        835.28        829.55        27.66 o
  29   5   1       8753.16       8683.98       156.29 o
  31   5   1       5959.59       6006.56       124.50 o
  33   5   1        736.28        738.01        30.47 o
  35   5   1        248.35        265.77        21.08 o
  37   5   1       1395.35       1439.83        43.93 o
 -36   6   1          6.29         10.92        16.53 o
 -34   6   1        148.90        108.84        18.14 o
 -32   6   1       1060.46       1069.23        35.70 o
 -30   6   1        732.12        753.04        32.37 o
 -28   6   1         76.90         68.80        15.10 o
 -26   6   1         17.36          2.76        12.75 o
 -24   6   1       2801.76       2812.70        58.17 o
 -22   6   1       7742.18       7642.32       132.89 o
 -20   6   1       5480.55       5553.38       103.95 o
 -18   6   1       4236.98       4092.32        84.14 o
 -16   6   1      13755.15      13601.04       241.67 o
 -14   6   1      17528.83      17365.51       292.32 o
 -12   6   1      18338.79      17940.59       336.52 o
 -10   6   1        672.02        547.20        26.38 o
  -8   6   1      48731.34      48001.53       891.48 o
  -4   6   1         46.38        183.74        13.30 o
  -2   6   1         62.42         67.77         9.39 o
   0   6   1       6518.35       8745.99       275.16 o
   2   6   1       8143.21       8062.14       154.78 o
   4   6   1      38398.84      40650.99       820.81 o
   6   6   1       9900.24      10105.19       220.13 o
   8   6   1       8192.76       8197.79       172.19 o
  10   6   1       5321.55       5014.94       129.23 o
  12   6   1       9127.11       8669.38       149.51 o
  14   6   1      13046.13      13018.84       242.01 o
  16   6   1       3087.22       2945.00        59.66 o
  18   6   1       4212.27       4123.10        80.87 o
  20   6   1      14151.67      14016.76       259.41 o
  22   6   1       2788.42       2676.21        54.34 o
  24   6   1        705.01        716.25        26.62 o
  26   6   1        733.58        802.75        29.68 o
  28   6   1       3183.28       3226.88        68.15 o
  30   6   1       1725.63       1772.16        48.50 o
  32   6   1         35.89         31.53        14.64 o
  34   6   1        179.21        176.45        18.97 o
  36   6   1        304.87        302.88        22.09 o
 -35   7   1        551.80        585.32        28.51 o
 -33   7   1       3092.16       3090.26        69.41 o
 -31   7   1       3130.04       3172.79        70.22 o
 -29   7   1        538.03        588.74        27.70 o
 -27   7   1       2082.91       2107.02        50.71 o
 -25   7   1       4286.34       4385.08        86.59 o
 -23   7   1      18482.41      18492.77       305.88 o
 -21   7   1      17985.10      17758.93       319.06 o
 -19   7   1          6.86          2.31         5.05 o
 -17   7   1      23177.31      23598.89       442.90 o
 -15   7   1      62430.48      62174.73      1059.00 o
 -13   7   1      32611.30      31513.60       508.68 o
 -11   7   1      20816.13      20446.16       376.62 o
  -9   7   1      29604.31      28815.74       513.95 o
  -7   7   1     185235.36     194983.94      4586.07 o
  -5   7   1     102201.41     100533.46      2016.67 o
   1   7   1      19989.32      18898.79       550.01 o
   5   7   1      50940.84      50744.54       932.37 o
   7   7   1       6071.83       6639.46       141.28 o
   9   7   1      28466.95      28024.23       499.98 o
  11   7   1      51552.61      48208.62       892.07 o
  13   7   1      39514.45      41298.68       706.98 o
  15   7   1      16591.12      16963.96       285.08 o
  17   7   1        656.40        638.87        21.63 o
  19   7   1      30109.82      29116.03       487.51 o
  21   7   1      23333.82      23408.17       424.50 o
  23   7   1      13761.66      13411.84       223.83 o
  25   7   1        144.65        141.95        15.05 o
  27   7   1       3284.50       3383.12        72.50 o
  29   7   1       6495.90       6368.19       127.76 o
  31   7   1       4063.11       4111.18        85.65 o
  33   7   1         98.38         75.29        16.72 o
  35   7   1        302.74        320.75        22.54 o
 -36   8   1          0.37         -5.39        17.96 o
 -34   8   1        568.35        546.58        27.50 o
 -32   8   1       1802.94       1790.27        48.36 o
 -30   8   1        901.79        988.25        34.93 o
 -28   8   1          3.72          0.90         8.53 o
 -26   8   1       1780.72       1823.97        45.52 o
 -24   8   1       3651.66       3611.30        73.66 o
 -22   8   1       4259.29       4277.35        81.02 o
 -20   8   1       1306.39       1315.83        38.19 o
 -18   8   1        324.07        328.78        16.89 o
 -16   8   1       3429.89       3437.56        69.94 o
 -14   8   1      10131.34      10217.22       177.54 o
 -12   8   1       9288.00       9716.82       174.78 o
 -10   8   1          5.64          0.99         5.24 o
  -8   8   1       4896.48       4971.09       105.49 o
  -6   8   1      35927.13      36329.20       581.34 o
  -4   8   1      34014.45      33530.22       555.73 o
  -2   8   1       1500.21       1379.72        34.42 o
   0   8   1       4092.16       3474.73        79.60 o
   2   8   1      61856.76      60994.95      1371.24 o
   4   8   1      68111.24      65265.81      1165.66 o
   6   8   1      10320.44      10333.41       172.16 o
   8   8   1       4096.19       4299.93        80.56 o
  10   8   1      19967.95      20124.58       359.01 o
  12   8   1      17903.03      17434.35       301.20 o
  14   8   1      10730.56      10002.10       167.76 o
  16   8   1       4317.25       4248.44        77.62 o
  18   8   1       5052.72       5098.80       103.57 o
  20   8   1       4434.42       4611.78        93.93 o
  22   8   1       2792.28       2752.65        65.76 o
  24   8   1        130.43        146.57        15.01 o
  26   8   1        108.03         98.56        14.83 o
  28   8   1       1120.15       1185.56        46.05 o
  30   8   1       1786.41       1936.11        48.78 o
  32   8   1        426.27        458.32        24.22 o
  34   8   1         13.72         13.97        15.71 o
  36   8   1        426.94        474.06        26.44 o
 -35   9   1        514.36        487.90        30.28 o
 -33   9   1       2786.99       2758.18        68.02 o
 -31   9   1       2811.33       2742.48        63.23 o
 -29   9   1          1.91          6.66        14.86 o
 -27   9   1       1639.42       1613.24        46.58 o
 -25   9   1       6086.70       5990.51       116.88 o
 -23   9   1       8911.04       9085.33       162.38 o
 -21   9   1       7564.88       7679.11       160.69 o
 -19   9   1       1715.00       1663.22        44.15 o
 -17   9   1      19140.01      18746.04       327.70 o
 -15   9   1      12351.28      12120.95       226.82 o
 -13   9   1       6194.02       6612.31       128.16 o
 -11   9   1       2550.71       2594.29        54.14 o
  -9   9   1        237.27        241.14        16.93 o
  -7   9   1      57944.96      59063.64       974.73 o
  -5   9   1     101779.19     103874.38      1708.25 o
  -3   9   1      22299.00      22188.72       399.95 o
  -1   9   1       2617.30       2427.98        58.33 o
   1   9   1      55741.80      55752.88       952.58 o
   3   9   1     102687.45     101748.11      1729.72 o
   5   9   1      61342.73      59135.43      1137.51 o
   7   9   1        124.78        111.11        11.87 o
   9   9   1      23125.44      23435.24       380.27 o
  11   9   1      24895.82      24397.99       395.18 o
  13   9   1      34079.21      34021.06       547.71 o
  15   9   1       2748.55       2799.47        54.81 o
  17   9   1        925.06        918.84        33.65 o
  19   9   1      13611.85      13842.23       246.30 o
  21   9   1       8902.41       8507.02       163.61 o
  23   9   1       4237.65       3987.52        88.80 o
  25   9   1        373.95        409.69        21.11 o
  27   9   1        351.28        349.40        22.30 o
  29   9   1       3029.36       3003.69        75.34 o
  31   9   1       3694.84       3712.46        78.45 o
  33   9   1        374.41        355.26        23.03 o
  35   9   1         11.58         16.14        17.66 o
 -34  10   1        233.27        265.79        23.40 o
 -32  10   1        378.18        404.28        25.84 o
 -30  10   1       2005.67       1944.09        53.12 o
 -28  10   1        448.65        445.17        22.65 o
 -26  10   1        906.74        921.59        33.61 o
 -24  10   1       6751.82       6787.91       125.15 o
 -22  10   1       6536.37       6526.67       125.25 o
 -20  10   1       1770.08       1800.98        48.17 o
 -18  10   1         45.92         33.50         9.91 o
 -16  10   1      12497.86      12746.60       269.88 o
 -14  10   1      20636.85      20112.48       353.04 o
 -12  10   1       7993.07       8209.51       156.87 o
 -10  10   1       1677.44       1584.65        37.50 o
  -8  10   1      14122.91      14493.18       255.22 o
  -6  10   1      21756.62      21072.72       366.03 o
  -4  10   1      21271.04      19773.36       383.55 o
  -2  10   1       3973.35       3765.52        83.30 o
   0  10   1      24815.21      26077.84       434.11 o
   2  10   1      14366.49      14135.49       258.61 o
   4  10   1       9930.40       9994.89       185.83 o
   6  10   1       2717.55       2648.36        63.33 o
   8  10   1        568.48        688.34        27.45 o
  10  10   1      11199.29      10895.29       182.13 o
  12  10   1      20677.88      20383.52       332.83 o
  14  10   1       5323.69       5406.43        96.36 o
  16  10   1          0.41          8.72        10.37 o
  18  10   1       4982.65       4936.90        94.38 o
  20  10   1       6617.86       6537.81       120.89 o
  22  10   1      10237.11      10319.23       204.31 o
  24  10   1       1201.71       1233.03        38.74 o
  26  10   1       2659.55       2676.55        64.22 o
  28  10   1       3546.37       3603.23        75.02 o
  30  10   1       1518.99       1579.61        44.03 o
  32  10   1         83.94        101.63        18.70 o
  34  10   1         55.75         57.34        18.27 o
 -33  11   1       1368.79       1359.09        54.43 o
 -31  11   1       1225.28       1242.33        45.16 o
 -29  11   1        139.79        114.74        18.73 o
 -27  11   1        999.32       1031.71        35.30 o
 -25  11   1       4583.59       4534.63        96.08 o
 -23  11   1       5096.84       5058.41       106.52 o
 -21  11   1       5752.45       5695.88       117.04 o
 -19  11   1        133.90         73.09        14.47 o
 -17  11   1      11127.41      10859.69       221.36 o
 -15  11   1      32232.15      32362.22       561.56 o
 -13  11   1       8479.33       8651.07       159.98 o
 -11  11   1       1143.34       1117.38        38.08 o
  -9  11   1       7526.70       8071.04       149.88 o
  -7  11   1      36022.73      36393.67       652.54 o
  -5  11   1      27984.49      26074.77       454.13 o
  -3  11   1       3630.01       3373.76        64.30 o
  -1  11   1       2809.34       2466.35        59.23 o
   1  11   1      12233.36      12122.28       234.08 o
   3  11   1      23155.89      24028.38       431.27 o
   5  11   1      17625.05      18434.23       337.31 o
   7  11   1       4599.84       4422.28        99.18 o
   9  11   1       1068.81       1195.86        31.94 o
  11  11   1      20636.51      20785.54       351.96 o
  13  11   1      23256.96      23205.84       434.63 o
  15  11   1       7886.28       7842.76       145.15 o
  17  11   1          9.72         -4.90        10.20 o
  19  11   1       8777.79       8657.60       161.43 o
  21  11   1      10566.85      10682.44       202.77 o
  23  11   1       3954.07       3871.27       108.10 o
  25  11   1        503.50        483.21        27.23 o
  27  11   1       2309.52       2349.46        66.09 o
  29  11   1       2698.48       2749.74        62.27 o
  31  11   1       1695.65       1663.35        49.18 o
  33  11   1        373.42        381.39        25.46 o
 -32  12   1        853.20        926.77        40.14 o
 -30  12   1       1991.25       2081.45        56.82 o
 -28  12   1        415.92        432.05        25.56 o
 -26  12   1       2188.13       2254.57        57.16 o
 -24  12   1       4745.74       4735.49        95.90 o
 -22  12   1       3772.58       3926.51        93.69 o
 -20  12   1        107.36         95.90        12.75 o
 -18  12   1        644.72        563.27        28.76 o
 -16  12   1       5044.41       5086.10       104.58 o
 -14  12   1      14295.81      13812.27       260.81 o
 -12  12   1       4062.46       4303.10        90.40 o
 -10  12   1       2445.75       2434.74        56.94 o
  -8  12   1       2248.04       2188.59        50.34 o
  -6  12   1      16599.39      16782.84       276.68 o
  -4  12   1      36835.80      36076.11       597.73 o
  -2  12   1       7058.72       7121.70       142.93 o
   0  12   1      16701.75      16438.86       342.01 o
   2  12   1      25679.24      24932.70       447.60 o
   4  12   1      16140.67      16133.34       306.56 o
   6  12   1       6132.07       6014.45       114.73 o
   8  12   1         95.86         41.81         9.41 o
  10  12   1      17632.29      18106.32       320.19 o
  12  12   1      36164.59      36636.46       612.41 o
  14  12   1       4485.23       4550.04        93.07 o
  16  12   1       1316.73       1386.46        39.60 o
  18  12   1       2390.99       2470.58        56.70 o
  20  12   1       6770.47       6752.49       129.82 o
  22  12   1       4997.67       4929.28       111.51 o
  24  12   1        304.17        307.08        23.04 o
  26  12   1        589.58        639.24        27.23 o
  28  12   1       1960.96       2018.11        53.36 o
  30  12   1        715.63        712.50        31.03 o
  32  12   1        350.44        370.05        24.81 o
 -33  13   1        936.56        878.05        41.34 o
 -31  13   1       1091.55       1049.93        43.94 o
 -29  13   1          9.81         17.02        16.07 o
 -27  13   1       1206.26       1159.12        41.71 o
 -25  13   1       2809.95       2702.25        64.89 o
 -23  13   1       1017.82        974.94        35.20 o
 -21  13   1          2.36          7.73         7.49 o
 -19  13   1         47.66         20.35         7.52 o
 -17  13   1       2428.55       2302.16        57.51 o
 -15  13   1      14708.95      14738.24       265.14 o
 -13  13   1       6494.17       6438.88       124.72 o
 -11  13   1        247.89        267.44        17.60 o
  -9  13   1       3598.99       3698.90        76.40 o
  -7  13   1       9580.58       9647.12       165.93 o
  -5  13   1      17928.04      17667.30       312.48 o
  -3  13   1      15161.96      15302.83       254.93 o
  -1  13   1         22.62         19.93        12.30 o
   1  13   1      24018.50      24343.20       459.68 o
   3  13   1      15740.59      16479.84       273.01 o
   5  13   1      12369.66      12314.67       239.67 o
   7  13   1       1004.25        925.42        30.32 o
   9  13   1       2841.24       2990.47        73.22 o
  11  13   1      25247.25      25322.96       479.78 o
  13  13   1       8967.46       8910.02       165.18 o
  15  13   1       3403.61       3398.67        77.77 o
  17  13   1         10.66          2.11         4.87 o
  19  13   1        877.31        913.37        35.87 o
  21  13   1       2850.88       2646.15        70.42 o
  23  13   1       4282.97       4239.17        97.26 o
  25  13   1        302.35        263.34        23.68 o
  27  13   1        243.06        274.58        21.77 o
  29  13   1        836.41        785.35        32.67 o
  31  13   1        925.29        936.07        39.68 o
 -32  14   1       1077.64       1037.20        41.89 o
 -30  14   1        841.49        824.59        35.12 o
 -28  14   1        114.28         89.41        16.40 o
 -26  14   1        829.59        752.67        40.80 o
 -24  14   1       6210.08       6649.55       130.60 o
 -22  14   1       3053.28       3129.58        70.81 o
 -20  14   1       1530.87       1557.68        47.94 o
 -18  14   1         19.96          8.52        12.54 o
 -16  14   1       9808.61       9518.77       204.81 o
 -14  14   1      19981.38      20381.64       346.80 o
 -12  14   1       7830.19       8056.46       141.87 o
 -10  14   1         99.27         80.30        13.90 o
  -8  14   1       8125.68       7972.73       138.90 o
  -6  14   1      28586.91      28025.88       486.10 o
  -4  14   1      11715.21      11159.28       195.94 o
  -2  14   1       3050.20       3164.36        64.96 o
   0  14   1      13992.09      13736.96       230.98 o
   2  14   1      24419.14      23962.49       403.00 o
   4  14   1       8721.96       8681.01       150.27 o
   6  14   1       5722.75       5637.37       109.93 o
   8  14   1         18.75         33.44        12.31 o
  10  14   1       9252.02       9233.17       185.43 o
  12  14   1      19869.23      19741.12       362.90 o
  14  14   1       3386.43       3198.46        76.05 o
  16  14   1         76.66         33.52        11.29 o
  18  14   1       4442.90       4528.07        91.80 o
  20  14   1       6582.13       6704.96       150.29 o
  22  14   1       4701.19       4643.58       110.64 o
  24  14   1        390.49        356.39        26.24 o
  26  14   1       1067.80       1089.40        43.67 o
  28  14   1       2190.44       2357.43        67.45 o
  30  14   1       1335.47       1478.22        55.52 o
  32  14   1        560.42        571.94        30.09 o
 -31  15   1        144.94        122.78        22.04 o
 -29  15   1         17.98         27.95        18.78 o
 -27  15   1        477.30        466.92        31.25 o
 -25  15   1       2125.35       2086.59        62.29 o
 -23  15   1       1296.12       1322.24        46.72 o
 -21  15   1        113.16        109.50        16.34 o
 -19  15   1         40.08         16.71        12.39 o
 -17  15   1       2050.84       1935.37        55.08 o
 -15  15   1      10643.02      10915.60       202.80 o
 -13  15   1       4656.76       4782.78        94.09 o
 -11  15   1       1354.55       1340.99        37.43 o
  -9  15   1       2864.78       2927.76        61.15 o
  -7  15   1        100.28        120.68        15.14 o
  -5  15   1       4855.85       4851.22        91.68 o
  -3  15   1       4927.00       5144.27       121.18 o
  -1  15   1          2.35          3.49        12.36 o
   1  15   1       8008.70       7960.38       140.86 o
   3  15   1       4280.64       4376.86        87.02 o
   5  15   1       1421.48       1464.15        38.16 o
   7  15   1       1893.37       1825.52        44.66 o
   9  15   1          4.17          9.65        12.65 o
  11  15   1       6810.47       7025.53       146.43 o
  13  15   1       5123.08       4789.32        96.86 o
  15  15   1       1105.30        973.04        37.61 o
  17  15   1          6.10         -1.56         5.14 o
  19  15   1        118.93         45.61        16.42 o
  21  15   1       4522.18       4457.86       107.71 o
  23  15   1       2098.57       1953.08        61.23 o
  25  15   1        225.94        156.11        20.67 o
  27  15   1        465.13        448.99        33.21 o
  29  15   1        730.19        686.79        31.51 o
  31  15   1        402.88        378.58        26.96 o
 -30  16   1       1120.26       1222.46        46.48 o
 -28  16   1         21.81         20.32        19.23 o
 -26  16   1        864.98        828.39        36.85 o
 -24  16   1       1956.73       1979.12        58.74 o
 -22  16   1       4168.27       4242.17       118.60 o
 -20  16   1        328.52        328.12        24.99 o
 -18  16   1        382.91        359.87        23.57 o
 -16  16   1       6290.31       6435.46       141.20 o
 -14  16   1       9175.55       9427.51       177.13 o
 -12  16   1       4372.25       4546.64        94.89 o
 -10  16   1        132.17        133.38        16.88 o
  -8  16   1      13884.13      13346.95       232.02 o
  -6  16   1      10837.79      11054.05       200.79 o
  -4  16   1      12345.57      11974.46       236.57 o
  -2  16   1        511.16        497.56        22.91 o
   0  16   1       2550.25       2488.56        56.25 o
   2  16   1      17533.95      17595.89       337.73 o
   4  16   1      28433.89      28594.19       467.84 o
   6  16   1       2632.09       2636.76        57.00 o
   8  16   1       1986.22       1988.05        48.91 o
  10  16   1      11713.46      12092.51       221.54 o
  12  16   1       9234.24       9303.30       189.56 o
  14  16   1       3935.06       3848.39        85.84 o
  16  16   1        729.49        712.26        32.19 o
  18  16   1       2116.52       2137.44        61.30 o
  20  16   1       4513.82       4576.38       123.94 o
  22  16   1       3364.27       3626.91       106.34 o
  24  16   1        201.07        137.10        28.21 o
  26  16   1        457.77        435.97        30.83 o
  28  16   1       1707.16       1810.29        62.35 o
  30  16   1       1162.62       1148.93        68.33 o
 -29  17   1          2.54         -2.28        19.67 o
 -27  17   1        429.06        364.32        26.66 o
 -25  17   1        638.64        594.19        32.00 o
 -23  17   1        333.02        297.74        25.00 o
 -21  17   1         15.89         33.63        17.60 o
 -19  17   1          0.57          8.69         8.21 o
 -17  17   1        767.60        743.06        38.35 o
 -15  17   1       1042.60       1060.48        49.07 o
 -13  17   1       2041.72       2065.85        58.34 o
 -11  17   1        757.11        723.88        45.62 o
  -9  17   1       2228.24       2156.40        55.83 o
  -7  17   1        391.73        465.75        24.83 o
  -5  17   1       1202.00       1299.23        51.73 o
  -3  17   1       1865.62       1802.37        53.27 o
  -1  17   1        409.77        399.75        24.25 o
   1  17   1       3580.08       3659.50        77.36 o
   3  17   1        891.05       1028.34        35.57 o
   5  17   1       3302.86       3223.40        69.92 o
   7  17   1        850.96        913.17        43.32 o
   9  17   1          8.12         13.69        15.66 o
  11  17   1       3782.04       3677.48        81.17 o
  13  17   1       2255.18       2125.36        57.64 o
  15  17   1        184.52        164.72        22.26 o
  17  17   1          1.30          2.07         8.00 o
  19  17   1         28.49         12.25        12.72 o
  21  17   1        388.56        398.45        29.62 o
  23  17   1       1083.67       1006.39        44.77 o
  25  17   1         98.94         80.42        18.38 o
  27  17   1         10.88         14.83        13.09 o
 -26  18   1        151.85        134.18        21.27 o
 -24  18   1       1706.68       1780.73        67.95 o
 -22  18   1       3019.38       3050.09        80.73 o
 -20  18   1       1289.48       1367.73        55.50 o
 -18  18   1       1598.61       1558.03        64.04 o
 -16  18   1       4772.74       4874.86       116.37 o
 -14  18   1       6786.06       6972.71       181.35 o
 -12  18   1       3204.93       3390.32       121.04 o
 -10  18   1         30.27         14.01         7.51 o
  -8  18   1       4608.40       4602.36       104.12 o
  -6  18   1      13178.19      13392.45       290.68 o
  -4  18   1       2923.34       3047.26        71.19 o
  -2  18   1        500.41        494.57        26.95 o
   0  18   1         20.18         30.92        17.41 o
   2  18   1      10123.33      10340.36       218.23 o
   4  18   1      13818.84      13510.52       247.23 o
   6  18   1       1514.69       1484.64        46.07 o
   8  18   1       3792.30       3749.27        86.61 o
  10  18   1       4597.04       4896.36       145.68 o
  12  18   1       5795.65       5967.63       151.02 o
  14  18   1       3555.91       3519.50        96.77 o
  16  18   1        102.74         99.59        25.88 o
  18  18   1       2652.40       2779.60        71.56 o
  20  18   1       4474.78       4799.11       106.00 o
  22  18   1       1138.46       1157.25        44.88 o
  24  18   1         28.44         16.23        10.53 o
  26  18   1        124.35        105.34        19.14 o
 -25  19   1        312.24        262.08        23.82 o
 -23  19   1        179.96        118.76        22.08 o
 -21  19   1         23.61          4.47        12.72 o
 -19  19   1        147.78        108.80        19.00 o
 -17  19   1        440.79        430.83        31.64 o
 -15  19   1        266.08        265.19        27.73 o
 -13  19   1         57.47         20.29        17.94 o
 -11  19   1          8.30         -8.76         8.76 o
  -9  19   1          8.57         17.13        11.35 o
  -7  19   1        981.34       1058.08        61.27 o
  -5  19   1       2189.80       2181.94        74.70 o
  -3  19   1        339.96        331.39        27.05 o
  -1  19   1        205.32        168.84        21.14 o
   1  19   1        615.89        637.18        33.99 o
   3  19   1        363.90        393.01        32.47 o
   5  19   1         27.10         12.18         8.77 o
   7  19   1        402.09        381.87        30.00 o
   9  19   1         30.37         22.23        10.50 o
  11  19   1         70.19         38.36        17.40 o
  13  19   1        925.82        991.92        40.63 o
  15  19   1        359.85        323.62        25.92 o
  17  19   1         36.64         53.29        19.67 o
  19  19   1          0.28        -10.50        18.08 o
  21  19   1        226.87        131.03        23.35 o
  23  19   1        245.04        161.99        27.04 o
  25  19   1        222.03        129.61        27.18 o
 -24  20   1        896.21        810.07        40.19 o
 -22  20   1       1538.39       1610.49        54.62 o
 -20  20   1        227.81        254.76        25.37 o
 -18  20   1        584.88        509.71        29.80 o
 -16  20   1       1422.82       1392.42        57.98 o
 -14  20   1       2308.30       2158.42        69.89 o
 -12  20   1       2955.24       3150.83        85.73 o
 -10  20   1        170.10         85.62        23.40 o
  -8  20   1       6587.14       4738.99      1276.82 o
  -6  20   1       6724.72       6747.08       160.22 o
  -4  20   1       2264.33       2285.00        84.15 o
  -2  20   1          0.65         -4.07         9.36 o
   0  20   1        695.97        688.51        39.07 o
   2  20   1       5256.85       5239.14       135.53 o
   4  20   1       8099.71       7917.04       214.32 o
   6  20   1       1891.99       1853.63        66.19 o
   8  20   1       1396.50       1463.96        62.87 o
  10  20   1       2610.86       2663.40        81.10 o
  12  20   1       2245.07       2294.56        79.89 o
  14  20   1       3089.65       3031.22        94.69 o
  16  20   1         33.05         14.42         8.86 o
  18  20   1       1047.33       1132.80        47.72 o
  20  20   1       2405.20       2454.38        87.10 o
  22  20   1        700.76        678.95        41.71 o
  24  20   1        249.68        192.06        21.74 o
 -23  21   1         52.73        -58.65        58.65 o
 -21  21   1          0.38         11.67        20.82 o
 -19  21   1        185.05        163.18        28.80 o
 -17  21   1        639.88        632.37        35.58 o
 -15  21   1          9.66          3.11        19.53 o
 -13  21   1          3.79        -10.09        19.53 o
 -11  21   1          1.89        -16.53        19.67 o
  -9  21   1         99.76         89.23        24.23 o
  -7  21   1        522.23        543.76        35.81 o
  -5  21   1        426.25        382.92        28.33 o
  -3  21   1          0.56          0.04        19.60 o
  -1  21   1        280.34        265.99        25.46 o
   1  21   1          1.58         -4.03        19.65 o
   3  21   1        243.14        208.39        25.53 o
   5  21   1        445.77        381.98        28.34 o
   7  21   1          5.35         -4.53         9.84 o
   9  21   1         23.12         13.69        19.10 o
  11  21   1          0.12        -13.71        19.13 o
  13  21   1        210.33        186.48        26.15 o
  15  21   1        232.49        247.35        26.35 o
  17  21   1        231.82        231.30        25.81 o
  19  21   1         29.22         22.00        20.33 o
  21  21   1         58.32         28.35        20.04 o
 -20  22   1         56.45         60.66        26.14 o
 -18  22   1        620.87        622.21        46.53 o
 -16  22   1        827.01        862.79        40.99 o
 -14  22   1       1102.35       1118.21        45.81 o
 -12  22   1       1053.46       1113.54        65.77 o
 -10  22   1         10.71         11.58        20.74 o
  -8  22   1       1185.98       1138.77        45.59 o
  -6  22   1       3928.84       4120.95       122.39 o
  -4  22   1       2510.81       2652.59        92.85 o
  -2  22   1         92.16         79.67        23.84 o
   0  22   1        583.73        665.35        43.45 o
   2  22   1       3392.27       3379.40        86.07 o
   4  22   1       3445.44       3622.27       100.26 o
   6  22   1        293.68        350.84        30.29 o
   8  22   1         46.50         42.55        21.17 o
  10  22   1        901.94        914.91        47.90 o
  12  22   1       1893.88       2024.01        62.05 o
  14  22   1       1464.80       1426.52        72.94 o
  16  22   1         49.08         11.70        24.72 o
  18  22   1        597.97        657.07        35.98 o
  20  22   1       1474.64       1457.83        61.22 o
 -17  23   1         70.35         56.67        23.06 o
 -15  23   1         41.40         -3.26        21.65 o
 -13  23   1        152.33        130.47        30.07 o
 -11  23   1          9.08         -0.89        20.18 o
  -9  23   1          0.08         -1.97        20.57 o
  -7  23   1        146.91        131.23        25.13 o
  -5  23   1          5.11          6.72        21.71 o
  -3  23   1         43.89         26.11        17.31 o
  -1  23   1         35.60         26.58        23.12 o
   1  23   1         29.49         10.09        11.76 o
   3  23   1        129.67         24.11        14.09 o
   5  23   1         15.10         17.56        21.27 o
   7  23   1        161.65        150.49        24.50 o
   9  23   1         47.15         23.04        20.74 o
  11  23   1         15.38          7.22        20.67 o
  13  23   1          4.97         -0.77        20.65 o
  15  23   1         42.12         32.58        21.70 o
  17  23   1         14.34          0.69        25.03 o
 -14  24   1        994.05        980.36        49.21 o
 -12  24   1        399.70        454.34        33.41 o
 -10  24   1         60.56         47.86        22.54 o
  -8  24   1       1209.77       1240.54        49.26 o
  -6  24   1       1422.31       1437.49        78.72 o
  -4  24   1       1300.62       1243.96        53.01 o
  -2  24   1         98.49         43.12        16.07 o
   0  24   1        386.25        362.71        44.06 o
   2  24   1       1608.91       1502.59        58.67 o
   4  24   1       1515.80       1470.13        56.99 o
   6  24   1        459.39        432.29        35.71 o
   8  24   1          0.41        -10.57        21.02 o
  10  24   1        979.16       1131.40        60.25 o
  12  24   1       1432.74       1475.85        53.69 o
  14  24   1        983.53       1043.82        47.10 o
 -11  25   1         48.05         62.48        23.67 o
  -9  25   1         13.65         31.61        24.77 o
  -7  25   1          1.05          7.12        24.70 o
  -5  25   1         35.08         14.49        10.51 o
  -3  25   1        100.34         96.47        24.42 o
  -1  25   1         11.54          3.24        12.46 o
   1  25   1         38.57         18.07        12.78 o
   3  25   1         36.58         34.78        25.15 o
   5  25   1          5.58        -11.67        23.94 o
   7  25   1          0.06         -0.64        23.07 o
   9  25   1         29.69         20.37        22.97 o
  11  25   1         50.29         51.50        23.48 o
  -6  26   1        743.58        733.16        79.16 o
  -4  26   1        261.28        164.24        42.77 o
  -2  26   1        199.23        172.50        28.95 o
   0  26   1        174.34        156.72        28.78 o
   2  26   1        727.97        621.71        44.17 o
   4  26   1        514.91        532.98        51.91 o
 -38   0   2       1959.86       1928.90       153.90 o
 -36   0   2       1546.70       1608.39        69.17 o
 -34   0   2        167.91        138.71        25.47 o
 -32   0   2       1312.78       1240.90        52.80 o
 -30   0   2      18253.11      16942.48       423.98 o
 -28   0   2      12323.80      11829.41       285.55 o
 -26   0   2       4436.68       4307.12       123.33 o
 -24   0   2      10585.07      10300.56       246.52 o
 -22   0   2      30210.78      29225.74       717.70 o
 -20   0   2      31234.50      30671.34       698.25 o
 -18   0   2      42171.37      38969.41       946.82 o
 -16   0   2        715.52        625.29        58.57 o
 -14   0   2      47323.18      46849.14      1501.31 o
 -12   0   2     116432.98     112274.89      2915.27 o
 -10   0   2      65852.84      62185.66      1960.94 o
  -8   0   2      78702.58      85436.57      1964.55 o
  -6   0   2      56198.45      65376.56      1571.48 o
  -4   0   2     651372.06     672107.56     16439.82 o
   2   0   2      61443.89      62545.08      1984.96 o
   4   0   2      78686.94      76013.99      3390.18 o
   6   0   2     386060.94     385085.88     10465.27 o
   8   0   2     312680.75     339273.53      8115.43 o
  10   0   2       2914.37       2875.86       127.82 o
  12   0   2     116382.13     116714.62      2801.49 o
  14   0   2      87942.37      91896.20      3090.37 o
  16   0   2      62369.50      62848.77      1419.68 o
  18   0   2       9521.91       9343.24       236.97 o
  20   0   2        949.56        792.63        46.79 o
  22   0   2      24119.06      23453.72       644.81 o
  24   0   2      24303.47      22408.92       516.08 o
  26   0   2       6814.83       6596.25       164.93 o
  28   0   2         58.19         77.63        17.85 o
  30   0   2        961.53        888.57        41.14 o
  32   0   2       2905.82       2840.48       113.34 o
  34   0   2       4585.02       4728.13       139.10 o
  36   0   2       1240.85       1304.61        60.28 o
 -37   1   2         13.49         -3.35        11.67 o
 -35   1   2          8.77         31.44        15.65 o
 -33   1   2         22.48         29.21        15.44 o
 -31   1   2         19.03         23.34        14.11 o
 -29   1   2         17.13         10.53        13.33 o
 -27   1   2          1.89        -12.09        12.09 o
 -25   1   2        628.40        685.46        25.18 o
 -23   1   2        131.77        149.81        13.55 o
 -21   1   2         59.56         54.73        10.90 o
 -19   1   2        908.73        832.93        24.23 o
 -17   1   2       2854.97       2829.76        62.54 o
 -15   1   2       1257.25       1402.23        40.37 o
 -13   1   2       3807.71       3676.04        79.26 o
 -11   1   2      20363.80      21320.22       395.22 o
  -9   1   2      37569.48      41815.16       712.44 o
  -7   1   2      25889.38      28616.58       489.96 o
  -5   1   2      56092.29      60076.30       982.86 o
  -3   1   2         20.93         27.00         4.88 o
  -1   1   2        116.11        136.36         5.90 o
   1   1   2        605.13        651.92        19.94 o
   3   1   2       5389.25       5741.24       162.25 o
   5   1   2        391.07        502.24        16.83 o
   7   1   2       6672.06       7087.46       132.78 o
   9   1   2      10347.17      11104.97       197.50 o
  11   1   2       1873.42       2154.02        40.60 o
  13   1   2        762.18        797.55        24.96 o
  15   1   2        206.37        175.75        10.53 o
  17   1   2       4066.78       3834.13        73.59 o
  19   1   2        811.24        819.34        29.63 o
  21   1   2         18.02          2.12         4.98 o
  23   1   2       1679.02       1607.94        39.84 o
  25   1   2        682.58        698.70        23.63 o
  27   1   2          8.31         -7.78        11.27 o
  29   1   2         80.06        122.88        14.41 o
  31   1   2        383.97        374.38        20.04 o
  33   1   2         34.80         31.10        14.23 o
  35   1   2         26.86         11.80        15.11 o
  37   1   2          2.17         12.98        11.35 o
 -36   2   2       1142.65       1192.68        44.10 o
 -34   2   2         11.85         23.85        14.40 o
 -32   2   2       1693.65       1788.95        47.37 o
 -30   2   2       9498.08       9566.74       167.14 o
 -28   2   2      13289.99      13171.51       221.86 o
 -26   2   2        755.08        781.16        30.96 o
 -24   2   2       1453.87       1524.56        42.76 o
 -22   2   2      20056.66      20231.87       342.16 o
 -20   2   2      45205.51      43164.05       713.81 o
 -18   2   2      46691.66      46991.14       778.72 o
 -16   2   2       1770.65       1309.20        42.11 o
 -14   2   2      90014.94      95333.87      2137.91 o
 -12   2   2     160721.94     155095.44      2839.33 o
 -10   2   2     157472.91     165660.12      3025.87 o
  -8   2   2      11944.72      12600.29       211.77 o
  -6   2   2      71521.92      76022.50      1289.56 o
  -4   2   2     439327.97     453263.22      8626.46 o
  -2   2   2     275649.12     285087.75      5200.05 o
   0   2   2       2649.31       2785.52        61.18 o
   2   2   2      15082.95      16920.92       360.44 o
   4   2   2      64300.50      63074.02      1204.18 o
   6   2   2     182459.80     183667.70      2953.37 o
   8   2   2     107669.79     111647.35      1889.51 o
  10   2   2       7064.28       7407.45       157.26 o
  12   2   2      44950.82      44145.91       811.15 o
  14   2   2      63385.69      62640.62      1066.37 o
  16   2   2      53771.24      53655.54       965.38 o
  18   2   2      24165.02      24658.71       599.73 o
  20   2   2        207.32        262.98        17.54 o
  22   2   2      33694.08      33665.91       602.10 o
  24   2   2      37152.85      37158.96       617.85 o
  26   2   2      10768.64      10437.85       177.25 o
  28   2   2         44.94         30.52        12.23 o
  30   2   2       3916.84       3817.30        80.68 o
  32   2   2       6202.78       6072.38       115.85 o
  34   2   2       3353.74       3363.27        72.29 o
  36   2   2        471.89        468.17        26.48 o
 -37   3   2        224.03        193.85        21.72 o
 -35   3   2        541.40        535.41        27.34 o
 -33   3   2          2.13          0.59        11.42 o
 -31   3   2       1562.08       1650.49        45.33 o
 -29   3   2        668.73        666.69        27.62 o
 -27   3   2        468.70        462.17        21.59 o
 -25   3   2        423.02        510.71        21.71 o
 -23   3   2       1270.17       1218.57        38.23 o
 -21   3   2       5358.37       5097.09        92.02 o
 -19   3   2         36.80         47.73        10.36 o
 -17   3   2       2983.02       2865.12        61.03 o
 -15   3   2         10.37         29.07         9.52 o
 -13   3   2       3086.14       2851.79        98.69 o
 -11   3   2       2853.39       3067.81        62.10 o
  -9   3   2      17064.39      17851.13       356.36 o
  -7   3   2       9514.85      10299.27       173.69 o
  -5   3   2       9050.23      10099.07       170.35 o
  -3   3   2       2648.23       3012.73        57.41 o
  -1   3   2       4019.59       4918.88        97.82 o
   1   3   2     240870.11     261059.64      6167.91 o
   3   3   2       3122.08       3194.61        71.07 o
   5   3   2      17477.30      17313.10       371.79 o
   7   3   2      31371.38      31488.47       563.04 o
   9   3   2       5386.36       5716.37        97.33 o
  11   3   2       1520.55       1699.60        42.50 o
  13   3   2       8616.89       8073.72       139.31 o
  15   3   2      11665.47      11759.08       223.89 o
  17   3   2       6250.58       5705.57       122.11 o
  19   3   2       1102.05        960.76        49.32 o
  21   3   2       3139.88       2935.34        64.02 o
  23   3   2         86.54         78.70         9.80 o
  25   3   2          2.29         -4.75        10.83 o
  27   3   2        669.78        813.09        32.22 o
  29   3   2          0.73          1.07        12.08 o
  31   3   2        181.52        232.45        18.34 o
  33   3   2         18.58         12.66        14.45 o
  35   3   2         29.18         20.88        10.12 o
  37   3   2          0.16         12.61        15.52 o
 -36   4   2       1957.40       1976.71        53.08 o
 -34   4   2         70.53         51.16        15.84 o
 -32   4   2       2624.03       2614.42        64.66 o
 -30   4   2       9227.86       9564.38       173.10 o
 -28   4   2       8187.03       8133.36       153.28 o
 -26   4   2       1797.13       1695.80        41.10 o
 -24   4   2       1422.25       1439.88        36.87 o
 -22   4   2      23245.71      22903.54       375.03 o
 -20   4   2      40598.46      40383.75       649.78 o
 -18   4   2      13988.77      13888.31       229.37 o
 -16   4   2       8263.77       7907.36       162.07 o
 -14   4   2      41485.81      42015.50       779.80 o
 -12   4   2      52590.03      53976.46      1128.48 o
 -10   4   2      62394.81      62031.39      1360.87 o
  -8   4   2      22425.02      24408.93       471.20 o
  -6   4   2      19600.84      20237.73       348.83 o
  -4   4   2     139186.11     146179.42      2388.51 o
  -2   4   2     278608.66     285530.66      5087.79 o
   0   4   2      77651.48      78403.94      1379.94 o
   2   4   2         48.07         77.51         6.79 o
   4   4   2     174794.62     184271.61      3229.38 o
   6   4   2     260974.48     261952.48      5395.56 o
   8   4   2     105618.93     111321.15      1954.43 o
  10   4   2       2464.46       2389.42        51.81 o
  12   4   2      55054.57      54003.00       888.37 o
  14   4   2      75484.28      74835.41      1320.94 o
  16   4   2      71761.08      69924.94      1345.40 o
  18   4   2       5327.60       5507.05       106.88 o
  20   4   2       3530.90       3322.32        76.00 o
  22   4   2      12539.30      11774.68       211.82 o
  24   4   2      19182.01      19055.50       311.19 o
  26   4   2       5953.34       5989.69       107.35 o
  28   4   2        669.86        770.66        26.76 o
  30   4   2       2242.90       2275.43        52.49 o
  32   4   2       3566.29       3582.68        75.12 o
  34   4   2       3139.89       3264.78        76.72 o
  36   4   2        500.48        494.48        25.33 o
 -37   5   2        310.68        318.26        23.71 o
 -35   5   2        147.29        146.75        19.38 o
 -33   5   2         32.94         47.81        16.46 o
 -31   5   2        555.16        623.05        29.60 o
 -29   5   2        582.05        618.78        26.86 o
 -27   5   2        175.46        155.21        16.70 o
 -25   5   2       1337.97       1313.49        37.11 o
 -23   5   2        361.78        342.42        20.77 o
 -21   5   2       8183.67       8019.55       138.70 o
 -19   5   2       6143.32       6053.16       106.85 o
 -17   5   2        635.70        606.13        27.36 o
 -15   5   2        130.91        185.07        13.29 o
 -13   5   2       2606.70       2497.11        56.26 o
 -11   5   2      31157.33      31080.69       552.39 o
  -9   5   2      15836.68      15891.89       363.55 o
  -7   5   2      13056.27      14591.87       284.66 o
  -5   5   2      12999.98      12261.78       231.57 o
  -3   5   2       9312.30       8804.54       168.04 o
  -1   5   2         13.90         16.94         5.75 o
   1   5   2      23624.76      25725.45       629.87 o
   3   5   2        615.41        626.09        27.43 o
   5   5   2      29221.33      29331.10       520.06 o
   7   5   2      10823.80      10872.54       212.74 o
   9   5   2         83.25        221.06        13.10 o
  11   5   2         22.64         18.07         6.86 o
  13   5   2       1746.18       1790.17        41.55 o
  15   5   2       3441.92       3418.30        66.67 o
  17   5   2       7910.71       7968.08       156.24 o
  19   5   2        283.99        260.80        25.34 o
  21   5   2       2275.97       2237.39        51.16 o
  23   5   2       4572.54       4280.72        78.99 o
  25   5   2       1325.06       1404.08        42.09 o
  27   5   2        278.99        304.64        17.80 o
  29   5   2        288.60        266.37        18.35 o
  31   5   2       2641.50       2715.89        60.64 o
  33   5   2        478.35        509.87        29.62 o
  35   5   2          6.96         11.40        15.28 o
  37   5   2        103.22         96.36        17.64 o
 -36   6   2        835.85        811.74        33.00 o
 -34   6   2          4.25          5.68        15.94 o
 -32   6   2       3063.70       3073.56        69.83 o
 -30   6   2       3938.07       3864.78        96.35 o
 -28   6   2       3174.20       2982.02        64.79 o
 -26   6   2       1091.25        988.53        38.02 o
 -24   6   2        295.84        336.89        18.61 o
 -22   6   2      18069.22      17500.05       289.01 o
 -20   6   2      54619.17      54674.62       876.37 o
 -18   6   2      17077.03      16442.22       289.72 o
 -16   6   2       3042.00       3025.02        59.58 o
 -14   6   2      19170.95      19270.61       323.56 o
 -12   6   2      76636.52      75178.34      1325.73 o
 -10   6   2     107352.93     110839.64      2119.86 o
  -8   6   2      13363.00      12428.99       329.04 o
  -6   6   2      24200.16      23376.71       502.34 o
  -4   6   2     126068.08     132024.28      3133.90 o
  -2   6   2     125595.81     127307.41      2573.71 o
   0   6   2      42556.80      43663.31      1064.11 o
   2   6   2      11931.67      13159.02       271.65 o
   6   6   2     139384.50     144406.39      2890.79 o
   8   6   2      53208.05      53977.02      1088.78 o
  10   6   2        293.15        342.37        13.56 o
  12   6   2        308.64        356.21        14.41 o
  14   6   2      56900.97      57488.00      1015.32 o
  16   6   2      48356.71      47839.02       884.43 o
  18   6   2       9536.37       9678.46       181.61 o
  20   6   2       2471.35       2302.20        48.52 o
  22   6   2      12576.20      12590.38       233.39 o
  24   6   2      17453.12      17073.74       283.88 o
  26   6   2       8558.80       8768.96       156.76 o
  28   6   2         35.25         46.05        13.65 o
  30   6   2       2124.49       2125.14        53.69 o
  32   6   2       6391.81       6307.93       127.26 o
  34   6   2       2207.90       2193.51        54.13 o
  36   6   2        235.72        233.87        20.55 o
 -35   7   2        437.97        378.29        25.86 o
 -33   7   2         14.13         27.03        16.46 o
 -31   7   2        783.22        814.06        31.62 o
 -29   7   2        981.73       1020.76        36.69 o
 -27   7   2       1684.65       1782.19        46.95 o
 -25   7   2        720.93        717.62        27.42 o
 -23   7   2        472.57        488.74        21.17 o
 -21   7   2       7354.87       7297.78       127.77 o
 -19   7   2       2366.57       2251.84        51.15 o
 -17   7   2       2311.69       2350.33        54.00 o
 -15   7   2       3012.09       2860.89        57.87 o
 -13   7   2       6850.84       6641.44       122.08 o
 -11   7   2       9449.00       9109.98       186.81 o
  -9   7   2      11999.60      11532.34       204.42 o
  -7   7   2       1035.09        976.02        30.94 o
  -5   7   2       3578.01       3010.78        60.79 o
  -3   7   2      44700.36      42612.22      1230.82 o
   5   7   2      40574.98      41730.20       994.02 o
   7   7   2      17568.88      16326.51       319.25 o
   9   7   2       2144.73       1902.05        43.59 o
  11   7   2       7969.61       8365.61       155.22 o
  13   7   2       7587.48       7810.71       146.66 o
  15   7   2      12175.33      12454.15       231.16 o
  17   7   2       5412.89       5239.11        92.67 o
  19   7   2        109.93         91.22        12.37 o
  21   7   2       3276.84       3134.37        62.88 o
  23   7   2       3662.18       3664.98        75.88 o
  25   7   2       1455.62       1480.84        38.79 o
  27   7   2         32.01         40.62        13.68 o
  29   7   2        114.23         70.00        11.76 o
  31   7   2       1148.52       1196.80        52.40 o
  33   7   2        543.47        610.86        27.20 o
  35   7   2         72.24         66.01        16.96 o
 -36   8   2       1212.92       1251.98        46.56 o
 -34   8   2         23.06         34.44        18.40 o
 -32   8   2       3028.51       2995.69        67.97 o
 -30   8   2       4579.43       4596.89        92.82 o
 -28   8   2       3136.79       3252.71        76.05 o
 -26   8   2        886.94        909.86        31.60 o
 -24   8   2       1117.13       1178.33        35.47 o
 -22   8   2      16036.08      15504.57       258.93 o
 -20   8   2      29571.82      29518.40       491.94 o
 -18   8   2       3339.89       3293.16        71.26 o
 -16   8   2       1021.04       1033.65        30.53 o
 -14   8   2      12606.87      12852.69       221.91 o
 -12   8   2      48887.32      49329.10       910.92 o
 -10   8   2      46583.55      47019.81       803.04 o
  -8   8   2       8197.64       7637.93       129.90 o
  -6   8   2      30211.31      31110.15       518.09 o
  -4   8   2      60657.83      60277.06      1067.29 o
   0   8   2      42629.55      41408.06      1070.20 o
   2   8   2        361.58        426.56        25.95 o
   4   8   2      58920.07      58595.24       998.97 o
   6   8   2     120208.30     121453.95      2614.64 o
   8   8   2      52939.77      55732.35       985.56 o
  10   8   2      10529.75      10542.71       187.07 o
  12   8   2       5521.38       5902.95       105.50 o
  14   8   2      55247.38      56826.83       909.25 o
  16   8   2      38078.10      38322.98       617.34 o
  18   8   2      13658.09      13582.86       240.37 o
  20   8   2       2939.55       2767.94        57.70 o
  22   8   2       7439.78       7576.28       146.46 o
  24   8   2       8641.57       8578.60       181.92 o
  26   8   2       6374.29       6247.34       116.64 o
  28   8   2        582.44        535.07        30.21 o
  30   8   2       1755.52       1838.99        47.03 o
  32   8   2       2639.56       2714.02        61.76 o
  34   8   2       1663.81       1684.54        46.93 o
  36   8   2        384.29        402.70        64.31 o
 -35   9   2         81.38         58.03        19.41 o
 -33   9   2          1.58          1.48        17.25 o
 -31   9   2        406.00        441.28        24.65 o
 -29   9   2       2850.35       2946.31        66.06 o
 -27   9   2       2478.51       2621.81        64.73 o
 -25   9   2         11.10         10.34        14.19 o
 -23   9   2       1179.60       1294.46        45.87 o
 -21   9   2       6312.66       6555.55       117.39 o
 -19   9   2      16230.81      16221.92       287.99 o
 -17   9   2        762.14        841.67        29.72 o
 -15   9   2       2809.74       2576.45        57.57 o
 -13   9   2      21538.39      21217.50       356.76 o
 -11   9   2      33737.92      33222.54       632.72 o
  -9   9   2        561.03        702.96        23.35 o
  -7   9   2       4174.39       4135.50        78.01 o
  -5   9   2       5275.36       5500.56       102.66 o
  -3   9   2      50114.82      47760.99       882.99 o
  -1   9   2      38365.93      36920.57       750.98 o
   1   9   2       2464.21       2734.59        74.30 o
   3   9   2       4485.62       4396.48        81.15 o
   5   9   2      15640.89      15430.27       252.85 o
   7   9   2      22175.81      21266.93       355.73 o
   9   9   2      10309.50       9956.17       170.26 o
  11   9   2        461.62        434.36        20.18 o
  13   9   2      13426.41      13302.34       220.25 o
  15   9   2      21541.93      21131.37       344.65 o
  17   9   2       2299.27       2230.85        45.75 o
  19   9   2         92.64        123.90        12.93 o
  21   9   2       3366.56       3249.19        66.37 o
  23   9   2       6373.21       6364.67       131.82 o
  25   9   2       2424.53       2394.47        58.38 o
  27   9   2         20.50          8.85         8.40 o
  29   9   2        352.55        384.53        21.81 o
  31   9   2       1351.31       1414.82        49.92 o
  33   9   2       1142.59       1159.17        37.66 o
  35   9   2        260.25        283.74        21.44 o
 -34  10   2          4.06         16.89        18.26 o
 -32  10   2       1856.06       1847.39        53.67 o
 -30  10   2       2928.12       2880.08        68.78 o
 -28  10   2       2728.35       2646.88        60.99 o
 -26  10   2        560.33        527.62        27.37 o
 -24  10   2       1306.40       1291.25        37.97 o
 -22  10   2      10023.52       9731.43       174.89 o
 -20  10   2      17287.45      17134.22       303.85 o
 -18  10   2       2086.53       2112.53        52.44 o
 -16  10   2        277.00        289.86        18.61 o
 -14  10   2      10249.38      10077.68       181.13 o
 -12  10   2      26974.50      27408.87       597.29 o
 -10  10   2      50170.74      50650.80       868.61 o
  -8  10   2       3556.51       3285.22        64.43 o
  -6  10   2       9708.07      10154.00       189.37 o
  -4  10   2      49129.55      48350.20       894.15 o
  -2  10   2      60599.26      59954.02      1083.10 o
   0  10   2      20684.88      21093.24       379.49 o
   2  10   2        147.10        138.29        12.45 o
   4  10   2      22779.90      23906.51       447.38 o
   6  10   2      43772.23      44993.27       747.07 o
   8  10   2      35388.50      35163.73       585.19 o
  10  10   2         57.93         90.26        10.35 o
  12  10   2       6213.76       6014.16       105.42 o
  14  10   2      24535.70      24326.93       395.73 o
  16  10   2      22346.62      22394.22       365.62 o
  18  10   2       2889.74       2764.38        55.61 o
  20  10   2        304.29        331.33        18.79 o
  22  10   2       2883.36       2893.80        65.36 o
  24  10   2       7205.24       6990.19       144.45 o
  26  10   2       3883.07       3656.11        84.46 o
  28  10   2        461.60        501.28        24.19 o
  30  10   2        633.29        582.31        27.47 o
  32  10   2       2106.00       2205.80        54.75 o
  34  10   2       1248.86       1312.12        43.96 o
 -33  11   2         18.76         10.39        17.38 o
 -31  11   2        389.17        394.92        25.74 o
 -29  11   2       3161.36       3226.13        74.63 o
 -27  11   2       2638.83       2694.87        64.68 o
 -25  11   2          9.37          3.02        13.34 o
 -23  11   2       2323.69       2388.44        58.26 o
 -21  11   2       3324.19       3381.26        70.41 o
 -19  11   2       8026.60       7942.75       155.09 o
 -17  11   2      13863.53      14261.16       266.11 o
 -15  11   2       1547.81       1630.59        49.53 o
 -13  11   2      26622.56      26458.95       476.83 o
 -11  11   2      21506.98      22584.24       444.15 o
  -9  11   2       9205.35       9006.91       171.37 o
  -7  11   2        251.81        353.29        18.50 o
  -5  11   2      21261.29      19855.54       328.06 o
  -3  11   2      39286.44      37486.78       604.01 o
  -1  11   2      31827.41      32584.47       525.16 o
   1  11   2       1608.28       1737.29        38.27 o
   3  11   2      17157.04      16488.76       288.91 o
   5  11   2      27397.53      26135.01       535.61 o
   7  11   2      24411.51      23393.57       394.07 o
   9  11   2      14848.86      15652.08       275.42 o
  11  11   2       1379.97       1458.88        42.71 o
  13  11   2      17863.79      17961.04       296.40 o
  15  11   2      11679.17      12111.27       202.09 o
  17  11   2       1532.63       1542.18        37.04 o
  19  11   2        635.74        627.26        32.88 o
  21  11   2       2506.67       2584.79        58.75 o
  23  11   2       5144.98       5160.05       115.24 o
  25  11   2       4941.63       4965.18       117.92 o
  27  11   2         72.93         54.63        13.15 o
  29  11   2        627.76        704.11        28.80 o
  31  11   2        883.25        999.91        37.91 o
  33  11   2       1370.15       1390.55        44.45 o
 -32  12   2        549.25        508.69        31.29 o
 -30  12   2       2078.21       1958.93        55.27 o
 -28  12   2        977.38        984.30        37.34 o
 -26  12   2        176.25        196.36        20.22 o
 -24  12   2       1290.36       1312.55        51.61 o
 -22  12   2       4404.11       4265.86        91.64 o
 -20  12   2       4463.01       4463.78        88.58 o
 -18  12   2       3187.12       3173.51        75.49 o
 -16  12   2        169.61        208.92        17.86 o
 -14  12   2      10889.65      10863.06       199.03 o
 -12  12   2      16799.74      17055.99       303.65 o
 -10  12   2       7907.14       7959.33       142.63 o
  -8  12   2       2180.44       2159.94        46.44 o
  -6  12   2      12406.38      11973.11       208.99 o
  -4  12   2      31749.12      31894.93       516.29 o
  -2  12   2      15033.58      15133.74       256.81 o
   0  12   2       8652.39       9451.68       186.70 o
   2  12   2       1413.41       1470.87        35.30 o
   4  12   2      10972.15      11089.12       234.81 o
   6  12   2      22620.90      22637.83       664.60 o
   8  12   2      10846.20      10793.18       203.55 o
  10  12   2       2449.55       2466.57        54.67 o
  12  12   2       5526.31       5643.48       105.56 o
  14  12   2       9071.23       8849.36       152.65 o
  16  12   2       4823.36       4565.24        91.57 o
  18  12   2       8857.18       8761.78       157.39 o
  20  12   2        120.17        103.15        15.94 o
  22  12   2       4536.72       4476.65       100.48 o
  24  12   2       5697.18       5611.78       119.02 o
  26  12   2       3153.89       3060.67        79.88 o
  28  12   2          3.30          0.29        12.87 o
  30  12   2        372.01        398.90        24.43 o
  32  12   2        476.21        489.77        27.36 o
 -33  13   2          0.26         15.08        19.97 o
 -31  13   2        425.87        439.34        33.64 o
 -29  13   2       3655.82       3927.91        97.86 o
 -27  13   2       2747.37       2839.67        67.76 o
 -25  13   2         20.22         21.65        16.21 o
 -23  13   2       2803.19       2766.78        67.54 o
 -21  13   2       4678.98       4759.49       108.16 o
 -19  13   2       7311.17       7432.00       146.06 o
 -17  13   2       2111.89       2108.41        53.63 o
 -15  13   2        792.27        826.11        32.19 o
 -13  13   2      11932.13      11863.38       220.88 o
 -11  13   2      14274.28      14326.12       239.04 o
  -9  13   2       5895.73       5919.75       107.00 o
  -7  13   2       1167.49       1150.94        31.67 o
  -5  13   2       6935.61       6547.36       119.20 o
  -3  13   2      36897.32      35419.88       660.80 o
  -1  13   2      28100.42      28721.28       498.86 o
   1  13   2          5.01         14.51         9.29 o
   3  13   2       5641.61       5838.62       108.89 o
   5  13   2      19365.08      18774.86       308.29 o
   7  13   2      17192.26      16712.95       306.12 o
   9  13   2       9375.39       9188.27       175.42 o
  11  13   2       2154.90       2099.17        57.90 o
  13  13   2      13266.76      13008.80       234.16 o
  15  13   2      15055.95      14987.00       277.90 o
  17  13   2       2755.09       2794.01        66.57 o
  19  13   2        195.60        234.39        18.48 o
  21  13   2        993.09       1068.75        37.69 o
  23  13   2       6491.32       6612.80       128.96 o
  25  13   2       2227.73       2171.91        60.96 o
  27  13   2         68.40         44.49        12.87 o
  29  13   2        650.88        634.22        29.76 o
  31  13   2       1083.14       1109.41        38.97 o
 -32  14   2        382.80        355.97        27.68 o
 -30  14   2       1248.00       1147.18        49.95 o
 -28  14   2        956.93        961.68        41.55 o
 -26  14   2          0.82         -4.83         8.36 o
 -24  14   2       1298.71       1258.38        41.81 o
 -22  14   2       1415.29       1391.46        42.83 o
 -20  14   2       4971.72       4857.54       111.05 o
 -18  14   2       2066.47       1961.75        52.10 o
 -16  14   2       1083.17       1037.48        35.49 o
 -14  14   2       5452.99       5330.32       102.40 o
 -12  14   2       6895.00       6930.49       124.71 o
 -10  14   2       1072.90       1185.71        33.98 o
  -8  14   2        177.92        220.21        16.99 o
  -6  14   2        188.76        218.32        16.52 o
  -4  14   2      14348.46      14536.69       244.65 o
  -2  14   2      14136.39      14408.68       242.14 o
   0  14   2       2916.02       2937.16        59.89 o
   2  14   2        119.34        143.80        14.51 o
   4  14   2       2004.86       2012.13        45.08 o
   6  14   2      11109.40      11123.24       189.72 o
   8  14   2      11566.94      11660.67       198.69 o
  10  14   2        585.72        599.01        25.93 o
  12  14   2       3533.77       3599.47        86.20 o
  14  14   2       5955.75       5673.65       116.99 o
  16  14   2       3255.98       3175.55        71.55 o
  18  14   2        454.35        442.61        24.23 o
  20  14   2        134.02         53.02        15.69 o
  22  14   2       1170.78       1206.95        40.31 o
  24  14   2       1958.46       1802.67        53.96 o
  26  14   2        851.57        850.66        33.48 o
  28  14   2         22.72          8.56         7.93 o
  30  14   2          0.16          1.45         8.05 o
 -31  15   2        507.81        471.07        34.66 o
 -29  15   2       1549.43       1523.95        64.27 o
 -27  15   2       1585.07       1590.14        62.82 o
 -25  15   2        134.68         88.42        20.35 o
 -23  15   2       1099.03       1077.77        41.39 o
 -21  15   2       2976.04       3177.90        92.51 o
 -19  15   2       4282.28       4442.03       100.19 o
 -17  15   2       2735.23       2865.93        71.45 o
 -15  15   2        177.57        187.77        18.95 o
 -13  15   2      16385.43      16602.15       285.64 o
 -11  15   2      13346.97      13302.38       225.79 o
  -9  15   2       4446.98       4389.23        84.15 o
  -7  15   2        588.64        649.77        25.63 o
  -5  15   2      13920.69      13891.26       234.74 o
  -3  15   2      13957.79      14195.81       265.07 o
  -1  15   2      10099.61      10032.00       178.49 o
   1  15   2       1854.83       1978.36        52.50 o
   3  15   2       4185.14       4185.72        80.27 o
   5  15   2      11993.22      12538.10       212.21 o
   7  15   2      11070.61      11004.32       187.99 o
   9  15   2       2323.65       2191.52        49.15 o
  11  15   2        308.31        369.83        23.63 o
  13  15   2      12133.93      12451.78       270.32 o
  15  15   2       7733.64       7700.23       159.68 o
  17  15   2       5048.53       4915.60       114.09 o
  19  15   2        603.98        598.31        36.28 o
  21  15   2       3757.44       3745.80        88.64 o
  23  15   2       4252.19       4297.36        99.62 o
  25  15   2       2477.42       2735.51        81.17 o
  27  15   2        258.02        153.82        32.59 o
  29  15   2        853.48        893.24        52.95 o
  31  15   2        708.55        770.16        68.82 o
 -30  16   2        576.13        538.56        31.70 o
 -28  16   2        234.55        240.92        24.92 o
 -26  16   2         26.54         20.48        19.27 o
 -24  16   2        229.87        213.68        23.01 o
 -22  16   2        677.74        638.74        35.98 o
 -20  16   2        466.69        463.34        29.96 o
 -18  16   2       1761.89       1742.09        49.22 o
 -16  16   2        178.16        143.44        20.57 o
 -14  16   2       5475.01       5553.07       112.06 o
 -12  16   2       3289.85       3250.76        73.06 o
 -10  16   2       1331.24       1287.70        38.26 o
  -8  16   2        878.89        957.35        34.01 o
  -6  16   2       1813.24       1881.95        46.46 o
  -4  16   2       6795.50       6626.93       125.10 o
  -2  16   2       8838.24       9008.03       158.04 o
   0  16   2        498.03        567.50        24.20 o
   2  16   2        448.48        516.82        23.93 o
   4  16   2        961.12       1066.08        36.56 o
   6  16   2       3396.46       3318.36        67.80 o
   8  16   2       2716.75       2725.46        59.87 o
  10  16   2        256.17        247.78        19.64 o
  12  16   2       1430.62       1501.07        47.25 o
  14  16   2        439.19        420.64        27.99 o
  16  16   2       1751.41       1783.26        61.83 o
  18  16   2       1460.53       1483.70        56.61 o
  20  16   2       1034.90       1042.18        40.48 o
  22  16   2        256.43        241.80        22.30 o
  24  16   2       1770.70       1786.98        62.64 o
  26  16   2       1077.21       1066.69        46.79 o
  28  16   2        135.74         79.42        24.30 o
  30  16   2          4.86         45.68        56.54 o
 -29  17   2        998.58       1008.61        46.64 o
 -27  17   2        974.43        933.06        39.42 o
 -25  17   2        101.64        107.54        21.04 o
 -23  17   2       1566.63       1525.31        50.83 o
 -21  17   2       3618.69       3649.92        86.06 o
 -19  17   2       3771.16       3859.43        97.25 o
 -17  17   2        300.07        332.92        28.03 o
 -15  17   2        238.03        128.42        38.72 o
 -13  17   2       4714.47       4727.32       107.69 o
 -11  17   2       9092.32       9218.86       181.84 o
  -9  17   2       3636.14       3577.23        95.92 o
  -7  17   2        126.40        100.50        18.14 o
  -5  17   2       4177.84       4036.01        87.09 o
  -3  17   2       9706.38       9551.55       185.16 o
  -1  17   2      13262.64      13272.12       242.62 o
   1  17   2       3262.35       3110.82        68.04 o
   3  17   2       3649.12       3587.71        75.48 o
   5  17   2      11693.25      11931.39       210.94 o
   7  17   2      16478.07      16643.03       287.45 o
   9  17   2        745.91        687.06        30.50 o
  11  17   2        735.47        796.60        32.88 o
  13  17   2       4824.96       4954.63       109.78 o
  15  17   2       6560.74       6939.24       146.06 o
  17  17   2       2564.99       2683.68        86.70 o
  19  17   2         62.31         16.09        11.91 o
  21  17   2       1311.63       1427.56        79.11 o
  23  17   2       2294.21       2376.29        75.42 o
  25  17   2       1395.52       1357.95        49.98 o
  27  17   2        251.90        142.89        22.36 o
 -26  18   2        117.65        100.26        18.89 o
 -24  18   2        333.33        307.41        29.35 o
 -22  18   2        655.38        589.74        35.81 o
 -20  18   2        553.65        524.19        30.77 o
 -18  18   2         34.53         18.99        18.85 o
 -16  18   2       1021.29        915.48        41.27 o
 -14  18   2        533.01        481.93        34.58 o
 -12  18   2        701.97        680.18        42.15 o
 -10  18   2        127.48        108.99        23.53 o
  -8  18   2        258.24        333.87        26.35 o
  -6  18   2        117.60        128.25        19.51 o
  -4  18   2       1741.99       1776.53        58.30 o
  -2  18   2       3304.78       3225.18        74.10 o
   0  18   2         18.03          4.44        16.93 o
   2  18   2         88.45         63.16        15.17 o
   4  18   2        174.77        170.49        20.75 o
   6  18   2       2048.30       2051.35        57.76 o
   8  18   2       2401.55       2339.51        61.94 o
  10  18   2        720.44        736.43        51.50 o
  12  18   2         42.38         11.73        10.71 o
  14  18   2        550.69        559.10        32.97 o
  16  18   2       1055.39       1014.91        44.93 o
  18  18   2        430.14        404.50        27.04 o
  20  18   2        114.99        115.08        17.67 o
  22  18   2        172.99        172.35        25.13 o
  24  18   2        454.95        503.00        35.70 o
  26  18   2        224.60         96.63        22.48 o
 -25  19   2         86.85         57.35        21.25 o
 -23  19   2        568.96        507.61        31.35 o
 -21  19   2       4211.14       4166.18       109.93 o
 -19  19   2       1966.16       1911.09        65.43 o
 -17  19   2        144.98        117.07        19.86 o
 -15  19   2        271.09        259.12        27.21 o
 -13  19   2       3104.26       3241.40        89.72 o
 -11  19   2       6726.37       6526.16       183.98 o
  -9  19   2       3376.56       3405.33        92.51 o
  -7  19   2        474.83        464.54        32.94 o
  -5  19   2       2907.74       2811.25        78.86 o
  -3  19   2       8827.00       8579.28       186.19 o
  -1  19   2       5293.33       5411.33       133.48 o
   1  19   2       1568.27       1587.30        53.12 o
   3  19   2       2350.81       2390.75        65.90 o
   5  19   2       9337.06       9381.19       211.13 o
   7  19   2       5293.42       5471.59       141.18 o
   9  19   2       1061.09       1048.75        51.16 o
  11  19   2         17.32         18.66         8.96 o
  13  19   2       2081.20       2160.17        72.87 o
  15  19   2       4530.44       4848.79       107.39 o
  17  19   2       3649.48       3736.06        88.22 o
  19  19   2         34.12         41.42        18.23 o
  21  19   2       1131.60       1175.38        52.79 o
  23  19   2       1988.75       1903.32        78.09 o
  25  19   2       1230.62       1187.49        72.66 o
 -24  20   2         37.40         51.38        21.07 o
 -22  20   2        184.62        155.88        23.20 o
 -20  20   2         70.01         39.36        20.94 o
 -18  20   2         29.24         17.88        20.06 o
 -16  20   2        131.53        144.16        23.13 o
 -14  20   2         98.29         70.71        21.27 o
 -12  20   2        272.42        194.23        21.79 o
 -10  20   2        302.30        302.05        33.51 o
  -8  20   2          6.30         -0.01         9.81 o
  -6  20   2        366.81        363.74        31.02 o
  -4  20   2        493.23        489.71        36.56 o
  -2  20   2         87.44         31.51        12.02 o
   0  20   2         99.94         36.88        15.62 o
   2  20   2         13.01         -1.17         5.91 o
   4  20   2          2.55          1.66         7.98 o
   6  20   2         91.65         55.53        16.21 o
   8  20   2       1137.42       1174.38        58.28 o
  10  20   2        307.48        338.05        31.24 o
  12  20   2         55.50         64.66        16.77 o
  14  20   2         31.62         35.49        19.95 o
  16  20   2        562.74        530.88        34.91 o
  18  20   2        204.60        134.96        25.41 o
  20  20   2         10.81         -1.00         8.90 o
  22  20   2          2.26          6.45         9.79 o
  24  20   2         32.16          0.72        19.56 o
 -23  21   2        264.27        249.25        51.76 o
 -21  21   2       1789.97       1788.95        57.45 o
 -19  21   2       1160.36       1169.48        47.46 o
 -17  21   2        168.90        182.85        24.69 o
 -15  21   2        264.49        256.03        29.56 o
 -13  21   2       1799.76       1894.01        60.45 o
 -11  21   2       5030.30       5197.55       116.28 o
  -9  21   2       2217.90       2321.96        70.26 o
  -7  21   2        304.56        292.50        29.71 o
  -5  21   2       2241.92       2185.22        89.68 o
  -3  21   2       3829.08       3801.96        91.10 o
  -1  21   2       2971.29       2997.70        76.91 o
   1  21   2        682.98        688.94        35.55 o
   3  21   2        880.67        897.04        40.14 o
   5  21   2       4919.70       5130.37       131.83 o
   7  21   2       3822.08       3715.33       138.79 o
   9  21   2        789.46        758.59        36.74 o
  11  21   2         24.66         42.77        20.15 o
  13  21   2       2052.57       2149.44        63.40 o
  15  21   2       4026.34       4053.89       104.83 o
  17  21   2       1224.40       1346.01        76.01 o
  19  21   2          3.26         -7.16        19.37 o
  21  21   2        762.62        765.84        46.24 o
 -20  22   2          0.01          5.79        21.41 o
 -18  22   2        182.90        127.19        28.88 o
 -16  22   2         81.13         68.61        22.95 o
 -14  22   2         19.55          0.33        21.16 o
 -12  22   2         17.30         33.94        21.59 o
 -10  22   2          7.85         27.94        25.58 o
  -8  22   2          0.22         -8.08        20.18 o
  -6  22   2        153.42         80.26        18.07 o
  -4  22   2         12.92          8.84        20.56 o
  -2  22   2         44.84         62.98        22.85 o
   0  22   2         88.39         75.63        24.05 o
   2  22   2        140.01        137.23        23.22 o
   4  22   2         11.08          2.34         9.37 o
   6  22   2        163.67        142.95        23.88 o
   8  22   2         17.64         21.92        20.66 o
  10  22   2         15.30          7.67        19.88 o
  12  22   2         51.49         15.13        20.25 o
  14  22   2          2.05         -8.23        19.84 o
  16  22   2          9.21         24.73        20.50 o
  18  22   2        226.18        258.02        31.58 o
  20  22   2         79.17         83.82        22.99 o
 -17  23   2        101.57        112.36        24.78 o
 -15  23   2        184.51        163.83        26.28 o
 -13  23   2       1072.18        972.18        44.96 o
 -11  23   2       2619.51       2851.02        96.46 o
  -9  23   2        786.78        839.30        41.35 o
  -7  23   2          5.92         12.06        21.32 o
  -5  23   2       1653.35       1656.03        72.47 o
  -3  23   2       2094.98       2152.57        80.45 o
  -1  23   2       1627.76       1674.78        65.12 o
   1  23   2         18.22         23.48        11.08 o
   3  23   2       1011.59       1022.58        70.43 o
   5  23   2       1467.18       1469.08        51.91 o
   7  23   2       1848.78       1873.74        60.35 o
   9  23   2        542.26        477.03        31.91 o
  11  23   2         29.39         44.63        21.44 o
  13  23   2        749.81        789.77        39.32 o
  15  23   2       1821.27       1911.63        61.01 o
  17  23   2        433.82        442.77        31.84 o
 -14  24   2          4.74         -2.71        23.51 o
 -12  24   2         49.16         58.93        25.78 o
 -10  24   2          0.16         -7.02        21.41 o
  -8  24   2         51.96         65.43        24.63 o
  -6  24   2          8.13         27.16        23.22 o
  -4  24   2          4.17        -21.00        22.40 o
  -2  24   2         61.03         17.59        16.41 o
   0  24   2         42.58         10.03        10.90 o
   2  24   2         76.51         85.17        25.26 o
   4  24   2         32.86         35.30        24.27 o
   6  24   2         47.73         53.91        23.09 o
   8  24   2          8.80         -8.24        20.90 o
  10  24   2         16.25         13.24        21.62 o
  12  24   2        119.69        154.66        25.02 o
  14  24   2         17.23         14.38        21.88 o
 -11  25   2        629.89        619.20        39.63 o
  -9  25   2        156.58        140.43        27.26 o
  -7  25   2          1.58         -0.70        24.49 o
  -5  25   2        312.08        338.94        33.36 o
  -3  25   2       1417.11       1449.46        96.33 o
  -1  25   2        882.36        972.75        53.09 o
   1  25   2         31.76         25.26        17.04 o
   3  25   2        344.45        380.90        39.40 o
   5  25   2       1608.94       1720.20        71.93 o
   7  25   2        703.69        731.17        42.19 o
   9  25   2        381.87        384.54        32.33 o
  11  25   2         26.73         31.98        23.02 o
  -4  26   2         41.93         35.68        18.65 o
  -2  26   2         66.32         50.39        26.54 o
   0  26   2          0.93        -24.00        24.00 o
   2  26   2          3.43          7.74        13.33 o
   4  26   2         32.39         25.73        17.22 o
 -37   1   3       1274.32       1238.78        50.96 o
 -35   1   3       3524.97       3563.17        86.88 o
 -33   1   3       2932.81       2882.10        68.55 o
 -31   1   3        543.39        538.36        25.69 o
 -29   1   3       5797.98       5821.38       107.39 o
 -27   1   3      18775.25      18653.34       307.56 o
 -25   1   3      11774.57      11584.77       197.23 o
 -23   1   3       3252.39       3167.48        62.56 o
 -21   1   3       2430.40       2376.20        49.21 o
 -19   1   3      41889.75      41905.13       673.23 o
 -17   1   3      80307.16      82991.92      1364.04 o
 -15   1   3      43438.63      41401.78       840.28 o
 -13   1   3       3961.40       3848.09        85.85 o
 -11   1   3      48863.00      48563.45       981.45 o
  -9   1   3     137352.47     140265.84      2377.98 o
  -7   1   3     193619.78     202939.22      3213.51 o
  -5   1   3       3993.87       3651.71        78.12 o
  -3   1   3      47898.94      48930.64       861.22 o
  -1   1   3     244718.59     236823.41      6922.31 o
   1   1   3     113423.70     122169.60      2063.16 o
   3   1   3     249954.28     271358.81      5436.94 o
   5   1   3        179.26        218.60        12.05 o
   7   1   3     101616.09     103582.45      1818.61 o
   9   1   3     237652.83     247484.97      4346.61 o
  11   1   3     180266.91     180612.03      3710.60 o
  13   1   3        461.83        427.38        23.85 o
  15   1   3      32632.75      31749.46       544.97 o
  17   1   3      47275.39      47233.80       807.00 o
  19   1   3      41965.08      41865.38       718.66 o
  21   1   3      14177.25      14020.09       314.38 o
  23   1   3       2371.25       2065.64        53.71 o
  25   1   3      21259.28      21600.50       362.98 o
  27   1   3      12991.06      12627.75       211.89 o
  29   1   3       4034.36       4058.21        77.58 o
  31   1   3        350.80        362.32        19.55 o
  33   1   3       1050.32       1100.80        34.75 o
  35   1   3       3521.13       3621.34        79.11 o
  37   1   3       2609.05       2776.84        70.94 o
 -38   2   3          0.12         28.23        81.24 o
 -36   2   3         69.68         54.96        17.82 o
 -34   2   3        194.65        197.62        19.44 o
 -32   2   3         11.93         18.24        14.67 o
 -30   2   3          1.76          8.50        14.08 o
 -28   2   3         54.51         75.73        14.49 o
 -26   2   3         21.50         13.56        12.46 o
 -24   2   3        115.49        119.73        13.98 o
 -22   2   3          2.36         -2.10        10.82 o
 -20   2   3       1443.01       1437.28        34.54 o
 -18   2   3         29.33         26.43         9.81 o
 -16   2   3       3059.48       2974.51        63.09 o
 -12   2   3       1495.04       1543.52        35.78 o
 -10   2   3       8026.71       7973.22       176.52 o
  -8   2   3        853.25        560.61        19.40 o
  -6   2   3      13740.28      15674.87       284.18 o
  -4   2   3       3871.65       4099.85        68.99 o
  -2   2   3       8060.74       8822.40       194.59 o
   0   2   3      15925.08      18112.11       421.99 o
   2   2   3        219.09        219.19        16.09 o
   4   2   3       2445.14       2410.24        61.76 o
   6   2   3       2385.53       2687.74        68.25 o
   8   2   3      10891.75      11687.16       220.68 o
  10   2   3        542.17        605.44        19.69 o
  12   2   3       3190.11       3022.20        58.06 o
  14   2   3       1417.03       1377.16        29.47 o
  16   2   3         16.27          4.83         3.04 o
  18   2   3        902.61        954.69        27.70 o
  20   2   3        209.12        236.10        15.78 o
  22   2   3        307.76        330.11        15.77 o
  24   2   3        145.17        125.59        11.90 o
  26   2   3        187.89        182.03        14.45 o
  28   2   3        966.92        980.26        30.23 o
  30   2   3         13.67         28.35        12.76 o
  32   2   3        225.72        252.61        18.54 o
  34   2   3         97.96         73.84        15.44 o
  36   2   3         28.61         15.73        10.66 o
 -37   3   3       1544.45       1570.87        49.20 o
 -35   3   3       3095.46       3242.68        75.59 o
 -33   3   3       2177.07       2262.70        58.96 o
 -31   3   3         46.90         43.83        15.15 o
 -29   3   3       4314.41       4425.90        92.68 o
 -27   3   3      12179.71      12127.04       219.72 o
 -25   3   3      14735.41      14514.02       243.83 o
 -23   3   3       3837.90       3731.68        71.90 o
 -21   3   3       2922.89       3004.29        59.63 o
 -19   3   3      37349.01      36986.41       595.36 o
 -17   3   3      76370.71      75407.32      1204.52 o
 -15   3   3      46362.31      45935.28       928.42 o
 -13   3   3       2475.13       2548.75        61.84 o
 -11   3   3      49655.81      47960.16       884.72 o
  -9   3   3     176247.75     185655.42      3554.26 o
  -7   3   3     274041.50     281398.84      4751.76 o
  -5   3   3      28596.33      29784.11       521.66 o
  -3   3   3      74852.17      77240.25      1414.27 o
  -1   3   3     373745.03     377740.91      8520.38 o
   1   3   3     384528.69     395713.91      7213.41 o
   3   3   3      16108.73      16085.00       494.15 o
   5   3   3       4718.70       4722.90       148.50 o
   7   3   3     133789.84     143811.97      2621.72 o
   9   3   3     158876.69     162956.78      2859.56 o
  11   3   3      42238.61      42044.88       714.99 o
  13   3   3      10140.68      10661.84       190.57 o
  15   3   3       8047.33       7864.11       145.58 o
  17   3   3      30081.33      30096.55       534.92 o
  19   3   3      47266.82      46062.85       932.44 o
  21   3   3      17257.18      17037.88       298.41 o
  23   3   3        789.56        806.45        32.93 o
  25   3   3      16329.92      16198.34       285.36 o
  27   3   3      18109.21      18622.56       304.96 o
  29   3   3       3155.86       3114.08        63.28 o
  31   3   3        481.18        551.10        24.26 o
  33   3   3       1515.24       1529.52        42.59 o
  35   3   3       3505.14       3582.62        82.51 o
  37   3   3       1978.75       2027.27        51.81 o
 -36   4   3         79.61         78.96        18.90 o
 -34   4   3        681.32        733.08        33.61 o
 -32   4   3        128.68        128.57        16.85 o
 -30   4   3         24.42          4.92        14.80 o
 -28   4   3         20.80         23.48        13.62 o
 -26   4   3       2723.32       2761.10        58.26 o
 -24   4   3       4900.28       4972.99        92.25 o
 -22   4   3        171.55        208.93        17.63 o
 -20   4   3       6511.23       6552.01       122.86 o
 -18   4   3       1425.57       1388.84        32.89 o
 -16   4   3       3104.73       2838.37        58.63 o
 -14   4   3        630.40        778.15        36.92 o
 -12   4   3         48.88         30.74         8.42 o
 -10   4   3       4216.26       4059.80        86.05 o
  -6   4   3         87.94         70.49         7.91 o
  -4   4   3        112.16        122.35         8.52 o
  -2   4   3      34608.85      37765.03       850.17 o
   0   4   3      10059.68      10000.35       226.32 o
   2   4   3      17449.18      16777.68       287.64 o
   4   4   3       3013.34       4042.95        75.33 o
   6   4   3       5666.88       5198.74       112.41 o
   8   4   3      11165.47      11001.49       230.73 o
  10   4   3       4686.46       4393.12        80.24 o
  12   4   3       3165.52       2987.55        55.58 o
  14   4   3       2282.11       2398.59        69.68 o
  16   4   3       2648.86       2722.79        56.37 o
  18   4   3       9079.21       9082.16       176.32 o
  20   4   3        151.93        195.81        16.29 o
  22   4   3         60.00         44.26         8.37 o
  24   4   3        724.36        740.88        32.20 o
  26   4   3        599.44        581.13        22.34 o
  28   4   3        776.29        770.88        26.43 o
  30   4   3        121.13        148.65        16.03 o
  32   4   3        459.17        492.32        23.76 o
  34   4   3         48.12         27.05        10.33 o
  36   4   3          4.07        -13.54        14.68 o
 -37   5   3       1485.91       1512.73        51.57 o
 -35   5   3       4190.60       4339.45        91.02 o
 -33   5   3       2231.46       2280.55        56.79 o
 -31   5   3          9.53         -3.37         9.67 o
 -29   5   3       2212.81       2208.26        53.36 o
 -27   5   3      13790.93      13767.89       247.97 o
 -25   5   3      25026.78      24791.18       403.60 o
 -23   5   3       5708.54       5525.16       100.86 o
 -21   5   3       8373.56       8151.60       140.41 o
 -19   5   3      48692.59      49482.28       791.51 o
 -17   5   3      43688.79      43026.42       740.03 o
 -15   5   3       8210.50       8235.11       154.59 o
 -13   5   3        181.93        193.22        12.56 o
 -11   5   3      39922.18      39920.88       839.16 o
  -9   5   3     121462.39     125210.05      2392.18 o
  -7   5   3      80951.21      88957.38      2516.30 o
  -5   5   3      20563.93      21086.68       409.88 o
  -3   5   3      10896.40      12396.81       322.33 o
  -1   5   3     109931.81     111737.88      2009.08 o
   1   5   3     189867.66     194126.92      3288.19 o
   3   5   3     123858.49     128399.44      2175.73 o
   5   5   3        166.80        189.12         8.66 o
   7   5   3      68991.11      67956.60      1195.87 o
   9   5   3     150667.95     151867.97      2572.75 o
  11   5   3     104893.02     103307.52      1690.82 o
  13   5   3       4329.49       4578.60        88.33 o
  15   5   3      18098.04      18660.38       335.91 o
  17   5   3      73257.17      71756.68      1181.28 o
  19   5   3      41110.63      39699.52       705.61 o
  21   5   3       3739.88       3818.81       102.01 o
  23   5   3        641.55        635.17        26.40 o
  25   5   3       6889.80       6750.00       123.61 o
  27   5   3       8760.50       8644.79       149.21 o
  29   5   3       5365.01       5572.18       105.76 o
  31   5   3         37.80         50.09        14.24 o
  33   5   3        917.29        915.58        33.79 o
  35   5   3       1948.62       2004.82        51.21 o
  37   5   3       1537.24       1548.04       160.78 o
 -36   6   3        445.91        500.46        29.46 o
 -34   6   3        632.85        683.45        30.38 o
 -32   6   3        107.28        132.38        18.66 o
 -30   6   3         18.74         25.00         9.14 o
 -28   6   3        711.78        814.49        30.89 o
 -26   6   3       1690.58       1708.66        43.83 o
 -24   6   3       1539.69       1500.84        39.73 o
 -22   6   3       1231.15       1233.31        33.68 o
 -20   6   3       2822.95       2828.41        58.87 o
 -18   6   3       4725.14       4751.16        88.76 o
 -16   6   3       6577.70       6272.21       123.39 o
 -14   6   3      13720.48      13815.55       252.84 o
 -12   6   3        782.48        688.19        38.02 o
 -10   6   3      22735.86      21629.16       405.14 o
  -8   6   3      39185.34      37709.28       727.15 o
  -4   6   3         24.01          0.02         2.24 o
  -2   6   3      20244.30      19122.89       373.09 o
   0   6   3      51670.42      50402.97      1008.56 o
   2   6   3      15573.45      15845.21       387.03 o
   4   6   3       1496.27       1450.35        33.79 o
   6   6   3      12046.83      11696.81       229.66 o
   8   6   3      14063.61      13151.62       246.58 o
  10   6   3        752.48        922.94        30.86 o
  12   6   3       8266.28       7809.82       139.61 o
  14   6   3        218.74        263.00        15.38 o
  16   6   3       1469.69       1448.05        32.65 o
  18   6   3       7999.23       7976.17       157.28 o
  20   6   3       4134.85       3989.63        85.65 o
  22   6   3         97.93         62.06        12.51 o
  24   6   3        966.02        942.49        32.67 o
  26   6   3       3920.60       3969.20        82.04 o
  28   6   3       2296.04       2323.65        53.08 o
  30   6   3         25.05         10.07        13.32 o
  32   6   3        368.45        426.71        23.92 o
  34   6   3        625.88        618.09        27.16 o
  36   6   3        327.30        361.99        22.96 o
 -35   7   3       3021.01       3141.05        75.61 o
 -33   7   3       1151.74       1194.92        40.32 o
 -31   7   3        877.22        890.74        33.26 o
 -29   7   3       1350.50       1476.87        46.95 o
 -27   7   3       5762.79       5911.76       112.64 o
 -25   7   3       8109.27       7977.87       149.91 o
 -23   7   3       7081.15       6895.17       122.15 o
 -21   7   3       2375.48       2398.03        53.56 o
 -19   7   3      20663.49      20752.06       340.17 o
 -17   7   3      23545.30      22903.79       457.49 o
 -15   7   3      28498.82      28883.66       500.11 o
 -13   7   3       1140.47       1153.16        30.03 o
 -11   7   3      49567.66      49956.97       830.24 o
  -9   7   3     212369.78     220206.17      3873.83 o
  -7   7   3      68626.93      69803.11      1300.22 o
  -5   7   3        935.45        790.45        22.31 o
  -3   7   3      19745.33      19170.97       414.94 o
   5   7   3       9130.97       9015.33       196.48 o
   7   7   3      70522.19      69229.55      1327.16 o
   9   7   3      40336.71      39583.89       978.67 o
  11   7   3       9969.37      10780.88       197.63 o
  13   7   3       6236.67       6635.34       157.39 o
  15   7   3       4713.88       4792.99        93.26 o
  17   7   3      38502.47      36821.66       633.29 o
  19   7   3      25694.35      25847.68       419.46 o
  21   7   3       5441.10       5320.14       102.24 o
  23   7   3         66.19         26.85         7.84 o
  25   7   3       4468.21       4305.97        84.50 o
  27   7   3      10089.87      10228.17       180.59 o
  29   7   3       5500.08       5431.76       110.39 o
  31   7   3         62.98         55.21        14.27 o
  33   7   3       1155.53       1146.99        36.42 o
  35   7   3       2344.22       2405.82        58.29 o
 -36   8   3        389.99        453.91        28.57 o
 -34   8   3       1047.39       1108.14        41.26 o
 -32   8   3        774.34        863.06        34.28 o
 -30   8   3         38.80         25.56        15.86 o
 -28   8   3       1444.27       1480.06        62.18 o
 -26   8   3       5949.33       6013.45       113.90 o
 -24   8   3       4214.74       4186.63        87.69 o
 -22   8   3        276.55        303.03        18.41 o
 -20   8   3       3216.39       3126.66        62.01 o
 -18   8   3      14156.68      14299.42       274.01 o
 -16   8   3      13417.02      13636.66       252.97 o
 -14   8   3        236.26        197.62        13.68 o
 -12   8   3        224.91        331.27        17.11 o
 -10   8   3      11077.17      11646.35       205.34 o
  -8   8   3      14095.99      13390.86       228.98 o
  -6   8   3       8883.57       8127.87       149.60 o
  -4   8   3        850.65       1080.27        30.08 o
  -2   8   3       8032.57       7892.95       158.96 o
   0   8   3      32825.16      32948.41       609.75 o
   2   8   3      28661.15      28112.54       521.85 o
   4   8   3       4380.16       4271.11        77.33 o
   6   8   3       2774.37       2429.93        47.31 o
   8   8   3      34564.47      33321.19       643.20 o
  10   8   3      56225.40      56478.10       998.07 o
  12   8   3       5467.36       5134.48        91.76 o
  14   8   3       2812.63       2736.58        52.51 o
  16   8   3      19133.96      18683.86       304.76 o
  18   8   3      11211.75      11056.47       185.36 o
  20   8   3       1111.54       1151.17        50.20 o
  22   8   3        231.09        219.13        15.44 o
  24   8   3       1367.37       1322.96        40.23 o
  26   8   3       2977.26       2970.46        64.50 o
  28   8   3        544.40        621.78        26.78 o
  30   8   3        213.74        282.53        19.83 o
  32   8   3        224.55        223.80        18.99 o
  34   8   3        640.09        629.35        27.79 o
 -35   9   3       2005.03       2068.83        58.92 o
 -33   9   3       1243.52       1294.44        54.41 o
 -31   9   3         99.07         79.14        18.51 o
 -29   9   3       1693.47       1610.96        60.67 o
 -27   9   3       3694.00       3619.68        83.11 o
 -25   9   3      12726.43      12698.65       222.61 o
 -23   9   3       1529.19       1557.57        43.94 o
 -21   9   3       7253.91       7321.56       130.47 o
 -19   9   3      22359.78      22450.99       366.96 o
 -17   9   3      15408.32      15063.61       280.46 o
 -15   9   3       1513.85       1717.95        43.97 o
 -13   9   3        687.15        639.81        22.37 o
 -11   9   3      17530.96      18560.81       326.11 o
  -9   9   3      60626.45      61619.34      1257.56 o
  -7   9   3      22801.79      22867.09       397.59 o
  -5   9   3        583.29        844.98        26.29 o
  -3   9   3       8150.47       8155.73       167.02 o
  -1   9   3      18992.00      18414.24       378.88 o
   1   9   3     108002.53     108835.73      2086.69 o
   3   9   3      29795.46      29906.19       498.22 o
   5   9   3       3808.20       3748.93        67.96 o
   7   9   3      37666.50      37061.05       690.11 o
   9   9   3      45161.48      45743.92       814.67 o
  11   9   3      28825.73      28817.82       496.28 o
  13   9   3       7969.01       7871.28       134.64 o
  15   9   3       7985.19       7674.07       131.76 o
  17   9   3      33052.97      32815.41       547.28 o
  19   9   3      17594.60      17359.28       284.50 o
  21   9   3       1514.62       1386.25        36.22 o
  23   9   3        324.68        340.56        21.65 o
  25   9   3       3257.56       3092.64        73.00 o
  27   9   3       4588.08       4420.97        94.69 o
  29   9   3       3180.19       3222.68        68.72 o
  31   9   3         18.98         25.84        15.01 o
  33   9   3        294.88        256.12        20.13 o
  35   9   3        793.80        753.99        33.47 o
 -34  10   3        511.70        516.10        29.65 o
 -32  10   3        498.34        469.70        27.81 o
 -30  10   3         43.47         50.93        17.63 o
 -28  10   3       1791.82       1819.20        48.50 o
 -26  10   3       2829.48       2957.90        69.33 o
 -24  10   3        891.78        928.70        32.76 o
 -22  10   3       1203.77       1285.82        37.70 o
 -20  10   3         35.48         29.97        13.07 o
 -18  10   3       7818.57       7568.84       136.62 o
 -16  10   3      18636.70      18927.62       402.21 o
 -14  10   3       3156.29       3137.94        72.71 o
 -12  10   3       4117.30       4153.86        86.59 o
 -10  10   3      13491.98      13848.60       254.54 o
  -8  10   3      36679.18      35095.25       677.13 o
  -6  10   3      26151.85      26034.00       487.67 o
  -4  10   3        107.95        178.55        13.62 o
  -2  10   3      26366.77      24847.43       401.64 o
   0  10   3      70242.51      70496.05      1249.37 o
   2  10   3       4959.18       4685.13       106.06 o
   4  10   3       1033.92       1087.50        34.91 o
   6  10   3      11642.41      12118.79       234.29 o
   8  10   3      13896.86      13757.10       227.62 o
  10  10   3      14322.53      14260.65       259.94 o
  12  10   3         18.66          7.81         7.90 o
  14  10   3        152.45        195.70        12.55 o
  16  10   3       5895.20       5909.17       104.10 o
  18  10   3       9368.23       9343.68       159.40 o
  20  10   3       6870.81       6904.71       125.37 o
  22  10   3        343.90        416.10        21.06 o
  24  10   3       3425.30       3517.22        81.28 o
  26  10   3       4827.76       4662.82       273.50 o
  28  10   3       1173.76       1245.65        36.97 o
  30  10   3         66.89         56.29        15.51 o
  32  10   3        399.40        429.55        23.58 o
  34  10   3       1278.00       1362.69        46.63 o
 -33  11   3        352.92        366.35        28.97 o
 -31  11   3        241.80        288.96        23.95 o
 -29  11   3       1652.55       1617.11        48.86 o
 -27  11   3       2327.75       2146.34        56.13 o
 -25  11   3       2173.61       2039.93        51.55 o
 -23  11   3        706.80        778.49        33.24 o
 -21  11   3       1898.41       1828.80        45.96 o
 -19  11   3      10640.80      10527.08       186.30 o
 -17  11   3      10443.12      10678.39       202.10 o
 -15  11   3      10990.52      10688.82       210.35 o
 -13  11   3       1021.49        981.53        38.94 o
 -11  11   3      16413.56      16123.54       286.32 o
  -9  11   3      45918.31      45604.29       782.76 o
  -7  11   3      25471.17      24946.66       420.22 o
  -5  11   3       1504.94       1772.08        42.12 o
  -3  11   3      15245.40      15529.71       275.50 o
  -1  11   3      16693.32      17154.90       326.19 o
   1  11   3      42763.11      43156.98       693.23 o
   3  11   3      17951.39      17597.07       332.43 o
   5  11   3       1091.68       1075.80        35.27 o
   7  11   3      14447.82      15259.13       304.63 o
   9  11   3      19933.37      20149.06       328.97 o
  11  11   3      14595.38      15040.34       257.38 o
  13  11   3       4712.24       4578.72        83.73 o
  15  11   3       2842.15       2974.28        58.17 o
  17  11   3       5406.64       5378.01        96.67 o
  19  11   3      11226.97      11109.50       194.34 o
  21  11   3       3841.12       3899.99        77.19 o
  23  11   3         88.99         51.23        12.69 o
  25  11   3       1627.77       1637.43        50.33 o
  27  11   3       4632.36       4544.45       101.86 o
  29  11   3       2239.90       2272.22        53.95 o
  31  11   3         68.14         34.77        15.64 o
  33  11   3        154.38        138.91        19.72 o
 -32  12   3       1087.56       1083.20        45.33 o
 -30  12   3          0.90          1.17        15.28 o
 -28  12   3       3037.27       2950.07        70.07 o
 -26  12   3       4784.23       4943.60       102.30 o
 -24  12   3       1443.38       1449.31        53.84 o
 -22  12   3         94.51         82.04        15.02 o
 -20  12   3        404.48        375.37        21.43 o
 -18  12   3      10490.86      10537.33       198.86 o
 -16  12   3       9142.83       9267.62       171.19 o
 -14  12   3        350.18        392.57        19.72 o
 -12  12   3       5510.78       5473.09       102.90 o
 -10  12   3      11727.65      11274.11       191.19 o
  -8  12   3       6220.81       5898.06       105.03 o
  -6  12   3      18500.61      18957.02       323.63 o
  -4  12   3        277.11        352.95        17.47 o
  -2  12   3      14843.53      14766.08       261.59 o
   0  12   3      23729.81      24380.40       425.21 o
   2  12   3      16290.19      15845.33       261.39 o
   4  12   3       4942.56       4619.79        90.69 o
   6  12   3       1900.66       1915.44        46.76 o
   8  12   3      28267.51      28596.43       494.73 o
  10  12   3      29431.56      29958.16       520.10 o
  12  12   3       2271.08       2119.90        45.85 o
  14  12   3       2259.35       2329.48        48.48 o
  16  12   3      16081.85      16211.46       277.70 o
  18  12   3      10300.71      10607.28       186.75 o
  20  12   3       7429.26       7648.73       138.50 o
  22  12   3        539.89        562.38        26.70 o
  24  12   3       2753.85       2789.12        64.74 o
  26  12   3       2987.32       2985.24        73.78 o
  28  12   3        789.73        734.33        34.46 o
  30  12   3         25.94         42.79        15.36 o
  32  12   3         53.68         61.60        17.24 o
 -33  13   3        292.61        287.08        27.15 o
 -31  13   3          0.91          5.56        17.15 o
 -29  13   3       1074.44       1074.54        44.86 o
 -27  13   3       2041.06       1871.62        52.29 o
 -25  13   3       2513.71       2388.30        59.73 o
 -23  13   3        121.16        143.23        18.89 o
 -21  13   3        881.95        840.56        34.57 o
 -19  13   3       5855.38       5750.68       117.43 o
 -17  13   3       7383.18       7234.58       137.23 o
 -15  13   3       2527.28       2470.01        53.86 o
 -13  13   3        562.47        571.83        25.52 o
 -11  13   3       4720.15       4701.51        87.87 o
  -9  13   3       9396.71       9263.37       160.26 o
  -7  13   3      12846.65      12867.53       217.46 o
  -5  13   3       1063.59       1129.30        50.72 o
  -3  13   3       1753.08       1813.44        45.89 o
  -1  13   3      17691.96      18093.69       299.38 o
   1  13   3      13328.68      13534.50       234.07 o
   3  13   3      10798.16      10704.14       181.72 o
   5  13   3       1883.22       1837.83        41.78 o
   7  13   3       8262.75       7880.84       153.01 o
   9  13   3      26695.97      27011.26       454.51 o
  11  13   3      13839.13      13699.15       237.87 o
  13  13   3        117.72         58.64        15.89 o
  15  13   3       1261.02       1270.51        34.49 o
  17  13   3       5956.93       5935.57       110.58 o
  19  13   3       4583.59       4491.81        87.89 o
  21  13   3       3394.38       3248.38        78.61 o
  23  13   3         67.43         62.01        14.39 o
  25  13   3       1688.07       1705.43        49.12 o
  27  13   3       1426.53       1419.04        46.51 o
  29  13   3       1167.40       1113.50        45.55 o
  31  13   3        391.41        351.54        23.27 o
 -32  14   3        588.22        568.81        33.14 o
 -30  14   3         53.63         44.78        19.81 o
 -28  14   3       1162.48       1268.10        52.70 o
 -26  14   3       2104.84       2200.79        65.31 o
 -24  14   3       2603.37       2564.44        72.43 o
 -22  14   3         17.76          4.41        15.51 o
 -20  14   3        296.23        225.46        21.98 o
 -18  14   3      11341.33      11652.67       214.24 o
 -16  14   3      15650.64      15990.71       277.25 o
 -14  14   3       4499.74       4676.60        92.53 o
 -12  14   3       3274.31       3252.09        68.96 o
 -10  14   3      13312.81      13427.84       225.53 o
  -8  14   3      23306.16      23919.91       417.27 o
  -6  14   3      13786.60      13898.45       239.87 o
  -4  14   3       1150.89       1098.14        39.30 o
  -2  14   3      14378.85      14496.96       241.37 o
   0  14   3      22203.73      21805.80       429.09 o
   2  14   3      13717.64      13004.85       226.89 o
   4  14   3        832.22        835.33        26.90 o
   6  14   3       3145.56       3143.48        63.04 o
   8  14   3      16346.98      16415.79       288.88 o
  10  14   3      18482.50      18709.11       343.15 o
  12  14   3       1859.08       1783.47        57.73 o
  14  14   3        911.36        946.63        39.76 o
  16  14   3       4825.18       4767.86        96.43 o
  18  14   3       5104.96       5186.67       105.62 o
  20  14   3       2364.31       2338.21        55.86 o
  22  14   3          4.32          4.96        13.26 o
  24  14   3       1779.22       1911.35        53.44 o
  26  14   3       2160.57       2313.58        71.62 o
  28  14   3       2229.76       2267.40        71.15 o
  30  14   3        233.47        204.06        33.97 o
 -31  15   3          0.22         18.85        20.05 o
 -29  15   3        507.35        435.68        30.09 o
 -27  15   3       1097.74       1014.50        41.59 o
 -25  15   3        495.67        475.12        38.34 o
 -23  15   3          0.38          0.61         7.31 o
 -21  15   3       1167.46       1125.48        49.03 o
 -19  15   3       2734.29       2744.88        69.70 o
 -17  15   3       4784.85       4745.06       105.87 o
 -15  15   3        443.33        457.76        28.75 o
 -13  15   3        596.56        620.18        34.99 o
 -11  15   3        675.85        715.77        27.05 o
  -9  15   3       2156.26       2213.64        50.15 o
  -7  15   3       9515.64       9676.95       168.21 o
  -5  15   3       5366.99       5301.75       105.58 o
  -3  15   3       4798.41       4700.73        89.13 o
  -1  15   3      11468.96      11459.69       226.56 o
   1  15   3       3948.08       3988.58        77.57 o
   3  15   3       2541.49       2482.03        56.09 o
   5  15   3         65.93         62.58        13.55 o
   7  15   3        424.96        534.68        22.88 o
   9  15   3       9787.29      10034.04       177.14 o
  11  15   3       5922.15       5975.51       117.87 o
  13  15   3        207.66        165.24        19.00 o
  15  15   3         38.78         11.35        10.83 o
  17  15   3        297.11        302.77        21.85 o
  19  15   3       3378.53       3298.61        84.66 o
  21  15   3       2762.11       2675.35        65.77 o
  23  15   3         48.68         60.96        12.27 o
  25  15   3        907.85        916.55        36.96 o
  27  15   3       1353.95       1225.10        54.24 o
  29  15   3        421.91        408.64        29.47 o
 -30  16   3         10.74         10.51        17.44 o
 -28  16   3       1330.98       1386.39        60.45 o
 -26  16   3       2788.03       2933.16        81.50 o
 -24  16   3       2155.54       2394.79        66.43 o
 -22  16   3        130.81         95.77        18.55 o
 -20  16   3       3252.03       3124.11        85.90 o
 -18  16   3       5813.21       5936.04       140.65 o
 -16  16   3       5227.36       5434.30       123.00 o
 -14  16   3       2062.37       2137.83        54.86 o
 -12  16   3        740.45        756.30        32.38 o
 -10  16   3       6847.80       6732.50       126.47 o
  -8  16   3      12631.42      13070.54       230.88 o
  -6  16   3       3369.24       3495.68        82.37 o
  -4  16   3         84.69         46.65        10.49 o
  -2  16   3      10088.18      10098.05       179.44 o
   0  16   3      15106.73      14830.82       250.46 o
   2  16   3      14790.30      14556.67       243.43 o
   4  16   3        536.56        492.62        22.96 o
   6  16   3       5589.83       5401.22       100.78 o
   8  16   3      15588.79      15959.20       276.71 o
  10  16   3       8682.73       8532.58       165.23 o
  12  16   3       3791.73       3663.16        79.14 o
  14  16   3        133.83        121.70        18.84 o
  16  16   3       5043.85       5070.84       240.68 o
  18  16   3       6675.72       6894.58       195.11 o
  20  16   3       2775.77       2867.96        74.84 o
  22  16   3         46.94         18.56         9.57 o
  24  16   3       1457.95       1515.72        83.69 o
  26  16   3       2402.21       2455.17        70.04 o
  28  16   3       1589.40       1649.03        51.69 o
 -29  17   3        431.07        445.59        34.86 o
 -27  17   3        720.85        648.01        37.94 o
 -25  17   3         37.89         12.85        17.14 o
 -23  17   3        115.43         81.32        20.86 o
 -21  17   3          6.61         10.47        18.09 o
 -19  17   3       1144.80       1093.37        42.53 o
 -17  17   3       1347.38       1287.66        51.34 o
 -15  17   3         84.08         52.51        19.72 o
 -13  17   3        138.53        122.71        20.53 o
 -11  17   3       1295.96       1372.35        51.53 o
  -9  17   3        414.51        471.05        27.81 o
  -7  17   3       1840.19       1825.16        74.44 o
  -5  17   3          2.41         -2.53        16.10 o
  -3  17   3        248.40        273.31        22.96 o
  -1  17   3       5310.49       5190.01       106.37 o
   1  17   3        668.77        783.48        37.15 o
   3  17   3        211.07        230.31        20.09 o
   5  17   3        676.51        715.36        29.29 o
   7  17   3       2378.44       2382.44        56.07 o
   9  17   3       4214.76       4277.10        97.65 o
  11  17   3       1713.51       1695.07        48.76 o
  13  17   3         96.54         71.85        15.91 o
  15  17   3          2.06         -2.10         9.95 o
  17  17   3        532.95        527.43        34.56 o
  19  17   3       1026.92        979.56        56.92 o
  21  17   3       1182.18       1114.69        58.17 o
  23  17   3         32.27         18.30        12.66 o
  25  17   3        237.10        240.45        23.32 o
  27  17   3        231.49        220.32        23.35 o
 -26  18   3       1877.67       1983.69        84.63 o
 -24  18   3       2234.82       2387.44        90.91 o
 -22  18   3          5.85         -0.09        11.02 o
 -20  18   3       1882.60       1913.89        72.94 o
 -18  18   3       4849.98       5083.10       111.67 o
 -16  18   3       2390.65       2443.18        65.79 o
 -14  18   3       1025.94       1007.74        47.50 o
 -12  18   3        291.26        217.46        34.98 o
 -10  18   3       6860.20       6847.68       160.29 o
  -8  18   3      11801.62      11725.25       258.54 o
  -6  18   3       4337.78       4440.32       101.85 o
  -4  18   3        306.06        262.62        22.18 o
  -2  18   3       5382.65       5480.88       116.43 o
   0  18   3       9810.27       9895.43       186.69 o
   2  18   3      10012.76       9988.07       187.71 o
   4  18   3         24.09          8.20        16.12 o
   6  18   3       2622.51       2705.13        67.77 o
   8  18   3       4397.81       4317.17        95.66 o
  10  18   3       5858.63       5721.13       124.44 o
  12  18   3       2387.53       2463.77       154.77 o
  14  18   3        547.37        580.25        42.07 o
  16  18   3       3128.07       3436.50        87.79 o
  18  18   3       5094.80       5248.20       130.45 o
  20  18   3        685.46        617.54        37.37 o
  22  18   3          0.13          5.48        16.52 o
  24  18   3        687.86        729.84        38.97 o
  26  18   3       1246.93       1250.50        46.77 o
 -25  19   3         15.58         10.27        19.31 o
 -23  19   3          5.61          0.76        19.37 o
 -21  19   3        241.46        158.42        21.13 o
 -19  19   3        183.62        123.52        21.10 o
 -17  19   3        590.12        544.68        35.39 o
 -15  19   3          0.23         -2.37         8.64 o
 -13  19   3        491.26        454.24        39.82 o
 -11  19   3        368.10        304.39        43.95 o
  -9  19   3       1782.15       1681.35        65.87 o
  -7  19   3        645.23        639.78        42.72 o
  -5  19   3         39.85         11.87         8.06 o
  -3  19   3        193.71        214.92        27.80 o
  -1  19   3        153.09         87.74        16.75 o
   1  19   3        482.40        541.99        36.07 o
   3  19   3        665.18        634.57        35.61 o
   5  19   3         34.99         13.58         9.33 o
   7  19   3         21.17          0.13         7.72 o
   9  19   3        640.08        664.23        48.90 o
  11  19   3        487.60        488.95        31.24 o
  13  19   3         34.45         39.86        18.37 o
  15  19   3          0.62          0.39        20.64 o
  17  19   3        136.55         95.05        20.46 o
  19  19   3        209.30        204.00        22.41 o
  21  19   3        276.87        238.39        26.35 o
  23  19   3        192.75        125.15        24.59 o
  25  19   3          6.76         -0.39         8.54 o
 -24  20   3        502.90        475.28        35.55 o
 -22  20   3         53.61         64.28        21.84 o
 -20  20   3        672.49        596.19        33.44 o
 -18  20   3       1662.62       1721.40        56.88 o
 -16  20   3       2913.62       3052.06        89.77 o
 -14  20   3        851.25        936.78        41.48 o
 -12  20   3        159.80        121.65        21.66 o
 -10  20   3       6299.95       6394.56       160.96 o
  -8  20   3       5176.49       5392.60       129.05 o
  -6  20   3        656.17        787.75        42.22 o
  -4  20   3        132.42         88.92        19.62 o
  -2  20   3       2159.11       2151.74        75.95 o
   0  20   3       7201.44       6880.40       154.57 o
   2  20   3       3771.73       3903.50       107.73 o
   4  20   3         39.65         20.28        10.64 o
   6  20   3        889.94        906.81        43.95 o
  10  20   3       2163.97       2145.05        69.10 o
  12  20   3       1161.22       1166.56        49.70 o
  14  20   3         21.52         10.25         8.20 o
  16  20   3       2608.47       2629.69        78.36 o
  18  20   3       2288.75       2225.18        72.18 o
  20  20   3        759.45        760.45        39.47 o
  22  20   3         10.56         -8.80         8.80 o
  24  20   3        167.03         70.45        23.86 o
 -23  21   3          0.42        -15.35        60.82 o
 -21  21   3         90.70         75.37        22.64 o
 -19  21   3        313.25        240.02        26.12 o
 -17  21   3          7.45         -2.23        20.42 o
 -15  21   3         27.62         43.81        22.27 o
 -13  21   3          5.18         17.47        23.11 o
 -11  21   3        364.91        363.30        29.27 o
  -9  21   3        310.14        338.18        28.67 o
  -7  21   3          0.83         -0.84        24.55 o
  -5  21   3         81.76         70.74        17.63 o
  -3  21   3         18.79         -9.08        18.41 o
  -1  21   3         40.82         65.86        21.34 o
   1  21   3        222.72        203.26        24.69 o
   3  21   3        354.36        326.87        27.71 o
   5  21   3          7.84          4.28         9.28 o
   7  21   3        323.06        282.47        28.61 o
   9  21   3         89.63         92.91        21.33 o
  11  21   3         70.79         50.36        20.37 o
  13  21   3        385.78        388.33        28.43 o
  15  21   3        127.35        131.67        22.82 o
  17  21   3         56.33         43.91        20.66 o
  19  21   3        291.47        285.57        30.40 o
  21  21   3        240.50        241.20        24.51 o
 -20  22   3        690.70        591.42        40.47 o
 -18  22   3       1309.88       1328.62        50.75 o
 -16  22   3       1697.80       1805.26        68.23 o
 -14  22   3        197.03        191.67        25.41 o
 -12  22   3        509.28        573.78        34.82 o
 -10  22   3       2129.60       2134.86        65.29 o
  -8  22   3       2053.74       1997.22        97.09 o
  -6  22   3       1435.71       1523.09        60.74 o
  -4  22   3         42.80         56.30        22.62 o
  -2  22   3       1465.58       1454.69        54.69 o
   0  22   3       3608.95       3706.97        96.52 o
   2  22   3       2317.76       2334.03        85.88 o
   4  22   3        602.64        609.15        38.95 o
   6  22   3        837.77        827.29        38.90 o
   8  22   3       1611.01       1671.04        57.64 o
  10  22   3       3514.23       3521.86        86.46 o
  12  22   3        749.29        770.35        38.80 o
  14  22   3         77.04        118.44        22.65 o
  16  22   3        763.56        808.20        38.50 o
  18  22   3       2060.03       2042.99        62.07 o
  20  22   3        509.93        506.85        33.87 o
 -17  23   3         17.80         31.60        22.47 o
 -15  23   3          1.20          7.63        21.34 o
 -13  23   3         14.70         34.15        22.34 o
 -11  23   3          0.10         42.81        22.16 o
  -9  23   3        155.06         84.10        29.33 o
  -7  23   3          0.52         -0.84        22.42 o
  -5  23   3          9.05         -0.21        11.81 o
  -3  23   3         17.87          9.12        10.99 o
  -1  23   3         74.87         76.92        24.18 o
   1  23   3         77.60         20.81        15.75 o
   3  23   3         47.07         24.23        19.90 o
   5  23   3          3.37         -9.61        19.92 o
   7  23   3         24.96         23.77        21.28 o
   9  23   3         15.83         15.19        21.27 o
  11  23   3          6.42         -8.06        19.98 o
  13  23   3        206.95        219.00        26.32 o
  15  23   3        121.27        125.22        23.27 o
  17  23   3          4.70          0.27        20.74 o
 -14  24   3         39.69         45.98        23.87 o
 -12  24   3        231.41        181.67        29.49 o
 -10  24   3       1101.30        929.31        44.49 o
  -8  24   3       1276.37       1208.48        52.17 o
  -6  24   3        814.19        896.45        53.46 o
  -4  24   3         31.19         38.91        24.77 o
  -2  24   3       1184.94       1436.88        79.13 o
   0  24   3       2522.69       2644.38        91.84 o
   2  24   3        909.24        910.10        53.97 o
   4  24   3         77.22         41.34        24.24 o
   6  24   3        206.59        222.94        27.03 o
   8  24   3       1340.04       1367.27        51.31 o
  10  24   3       1296.20       1319.69        53.59 o
  12  24   3        258.99        226.51        26.29 o
  14  24   3          3.94         38.90        21.92 o
 -11  25   3          0.21         36.72        26.20 o
  -9  25   3          6.27         15.03        24.75 o
  -7  25   3         34.68         59.96        25.68 o
  -5  25   3         29.53         13.06        14.08 o
  -3  25   3          3.71        -14.44        14.44 o
  -1  25   3         46.11         47.63        14.70 o
   1  25   3         20.11         18.73        15.06 o
   3  25   3          2.19          8.77        23.21 o
   5  25   3         41.46         31.72        25.09 o
   7  25   3          3.32         14.80        22.41 o
   9  25   3         16.86         24.33        22.84 o
  11  25   3          0.17          0.99        22.44 o
  -4  26   3          0.68        -23.69        23.69 o
  -2  26   3        319.05        275.39        31.84 o
   0  26   3        985.34        913.88        76.40 o
   2  26   3        483.63        561.81        46.41 o
   4  26   3        129.76        145.05        28.03 o
 -38   0   4        324.53        305.68        34.28 o
 -36   0   4        393.59        412.12        41.17 o
 -34   0   4       1434.09       1552.55        66.83 o
 -32   0   4       6416.63       6566.18       185.11 o
 -30   0   4      12032.40      12425.32       299.32 o
 -28   0   4        439.63        432.02        30.59 o
 -26   0   4       2578.56       2574.81        78.10 o
 -24   0   4      38961.69      39097.00       892.46 o
 -22   0   4      46441.78      46211.07      1048.08 o
 -20   0   4      14651.61      14349.07       337.34 o
 -18   0   4      16019.11      16275.13       409.86 o
 -16   0   4     104849.84     106012.75      2382.28 o
 -14   0   4     125681.94     123116.19      3495.24 o
 -10   0   4      12412.66      12905.79       377.00 o
  -8   0   4      17198.55      16086.11       367.56 o
  -6   0   4     242441.98     248299.89      6413.41 o
  -4   0   4     264365.56     279928.81      6696.79 o
  -2   0   4      14873.07      14839.31       358.60 o
   0   0   4     128565.30     133455.66      3450.74 o
   2   0   4      85436.09      84316.78      2180.90 o
   4   0   4     169423.03     165401.70      5235.95 o
   6   0   4      98934.83      98450.38      3980.87 o
   8   0   4         31.68         91.41         9.74 o
  10   0   4     118112.45     122169.49      3158.78 o
  12   0   4     177725.98     173142.98      7359.08 o
  16   0   4       1348.33       1301.80        40.81 o
  18   0   4       5100.97       4867.91       120.38 o
  20   0   4      43598.68      43065.14      1047.21 o
  22   0   4      41861.95      40387.48      1061.16 o
  24   0   4       4369.68       4285.54       142.71 o
  26   0   4       1403.09       1281.85        48.40 o
  28   0   4       6035.61       5720.56       145.87 o
  30   0   4       6609.83       6596.05       167.03 o
  32   0   4       5161.19       5330.45       139.51 o
  34   0   4         11.46         32.49        19.59 o
  36   0   4        885.40        943.04        84.52 o
 -37   1   4         10.09          9.37        12.08 o
 -35   1   4         65.76         35.83        12.64 o
 -33   1   4        215.47        203.10        20.66 o
 -31   1   4        115.47        101.50        16.70 o
 -29   1   4        228.37        280.63        19.25 o
 -27   1   4        304.55        306.67        18.86 o
 -25   1   4         58.93         70.68        13.32 o
 -23   1   4        100.86         99.40        13.07 o
 -21   1   4          2.02          5.53        10.45 o
 -19   1   4       1256.04       1213.90        31.26 o
 -17   1   4         46.39        104.06        11.09 o
 -15   1   4        113.41         40.21         7.96 o
 -11   1   4       1650.40       1339.95        90.01 o
  -9   1   4       1573.16       1818.94        39.76 o
  -7   1   4      26502.39      28826.97       461.41 o
  -5   1   4      22154.05      23002.28       435.16 o
  -3   1   4      38706.64      40168.51       918.89 o
  -1   1   4      55845.55      62188.03      1263.19 o
   1   1   4     103438.76     114455.55      2268.00 o
   3   1   4      28591.01      29031.99       556.58 o
   5   1   4       5118.92       5196.38       133.42 o
   7   1   4       8512.01       8455.39       174.13 o
   9   1   4       2758.24       2942.58        59.64 o
  11   1   4       4392.33       4405.73        82.86 o
  13   1   4       2018.22       2077.18        47.53 o
  15   1   4          1.40         -1.35         5.68 o
  17   1   4        134.58        133.91         9.73 o
  19   1   4        217.10        249.64        13.00 o
  21   1   4        835.04        819.63        30.46 o
  23   1   4        743.61        846.39        33.85 o
  25   1   4        596.74        589.04        28.96 o
  27   1   4        106.26         87.42        12.57 o
  29   1   4        448.21        468.68        20.28 o
  31   1   4         49.40         33.09        12.84 o
  33   1   4         28.25         42.10        13.88 o
  35   1   4         54.68         70.43        15.21 o
  37   1   4         55.27         34.43        12.24 o
 -38   2   4        333.53        320.00        97.09 o
 -36   2   4        219.35        201.99        21.80 o
 -34   2   4       4230.18       4379.19       104.48 o
 -32   2   4       6821.53       7098.09       180.17 o
 -30   2   4       3195.58       3171.29        69.14 o
 -28   2   4         14.03        -12.02        12.54 o
 -26   2   4      10293.52      10717.79       190.87 o
 -24   2   4      15881.82      15650.61       261.08 o
 -22   2   4      15073.29      15482.87       257.05 o
 -20   2   4      11784.29      11270.36       189.86 o
 -18   2   4       3409.65       3327.42        63.35 o
 -16   2   4      50978.62      52440.62       838.30 o
 -14   2   4     112866.58     112917.41      2273.13 o
 -12   2   4      62048.96      64862.38      1306.86 o
 -10   2   4          7.69          1.47         1.99 o
  -8   2   4      72974.35      77688.84      1318.52 o
  -6   2   4     343374.41     349811.72      6716.24 o
  -4   2   4     299217.75     321742.03      5926.43 o
  -2   2   4      69464.21      75336.70      1324.81 o
   0   2   4      69135.05      70071.27      1296.41 o
   2   2   4     306421.41     329944.47      5790.76 o
   4   2   4     179288.12     184900.86      4055.63 o
   6   2   4      70020.75      71397.34      1468.37 o
   8   2   4        636.70        525.16        13.79 o
  10   2   4     102808.09     102269.02      1892.90 o
  12   2   4      95450.42      97109.44      1853.85 o
  14   2   4      45128.11      46232.34       787.30 o
  16   2   4       1526.89       1576.42        39.11 o
  18   2   4       1806.37       1758.74        40.21 o
  20   2   4      36407.60      35965.97       595.18 o
  22   2   4      30512.63      30190.06       563.12 o
  24   2   4       5910.46       5925.79       116.84 o
  26   2   4        213.15        199.52        15.84 o
  28   2   4       6079.32       5976.59       117.34 o
  30   2   4       7581.11       7600.57       137.09 o
  32   2   4       5366.34       5425.13       104.16 o
  34   2   4        106.51         86.99        15.34 o
  36   2   4       1677.98       1669.88        47.87 o
 -37   3   4          0.87         -6.17        17.63 o
 -35   3   4         72.90         64.70        18.22 o
 -33   3   4        262.90        184.91        17.98 o
 -31   3   4        145.95        142.55        18.07 o
 -29   3   4       1440.07       1449.13        42.61 o
 -27   3   4        495.96        504.72        22.96 o
 -25   3   4         78.65         81.54        13.76 o
 -23   3   4       9461.29       9464.93       172.74 o
 -21   3   4       3511.45       3472.65        67.05 o
 -19   3   4       2402.42       2203.29        45.98 o
 -17   3   4        537.09        696.29        22.75 o
 -15   3   4        487.25        693.17        35.44 o
 -13   3   4       6886.46       6771.90       207.68 o
 -11   3   4         30.01        119.92        14.41 o
  -9   3   4       8882.55       9217.34       193.07 o
  -7   3   4       1518.52       2395.64        51.17 o
  -5   3   4       3191.59       3296.42        66.06 o
  -3   3   4       8889.56      10077.53       192.91 o
  -1   3   4       6043.16       6561.76       117.43 o
   1   3   4      17490.80      20619.65       365.20 o
   3   3   4      25219.40      26529.02       468.69 o
   5   3   4       4005.22       3607.71        75.32 o
   7   3   4        850.18        821.04        19.47 o
   9   3   4         64.28         67.84         7.54 o
  11   3   4       2018.49       2263.07        44.99 o
  13   3   4      68330.95      65711.14      1042.95 o
  15   3   4        974.67        995.42        24.30 o
  17   3   4       5901.64       5428.68       109.81 o
  19   3   4       6927.18       6932.14       149.42 o
  21   3   4        498.10        553.30        31.78 o
  23   3   4        136.96        124.77        12.50 o
  25   3   4        235.31        290.51        18.10 o
  27   3   4        197.96        235.27        15.69 o
  29   3   4       1398.22       1386.36        36.15 o
  31   3   4         67.18         61.87        14.01 o
  33   3   4        168.74        164.95        17.04 o
  35   3   4         14.21         10.50        10.12 o
  37   3   4         29.42         15.20        15.09 o
 -36   4   4        129.14        109.89        20.25 o
 -34   4   4       2003.64       2073.60        54.67 o
 -32   4   4       5788.05       5892.85       126.18 o
 -30   4   4       5693.88       5543.44       112.14 o
 -28   4   4        499.87        527.33        25.35 o
 -26   4   4       5391.58       5327.98        99.43 o
 -24   4   4      28835.33      29863.24       517.83 o
 -22   4   4      30833.20      30509.56       495.38 o
 -20   4   4       3532.72       3460.95        66.43 o
 -18   4   4       8189.04       8563.63       145.68 o
 -16   4   4      34082.83      33938.79       582.53 o
 -14   4   4      89216.45      89057.56      1639.60 o
 -12   4   4      38583.79      40158.12       814.57 o
 -10   4   4       1150.48       1258.97        35.43 o
  -8   4   4     101596.78     107906.72      2419.64 o
  -6   4   4     146059.98     143305.38      2869.78 o
  -4   4   4      62987.13      62775.13      1204.63 o
  -2   4   4      18203.33      18685.15       420.19 o
   0   4   4      46992.21      49272.42       940.04 o
   2   4   4      87941.68      88469.34      1557.10 o
   4   4   4     228590.70     233384.97      4665.56 o
   6   4   4      62389.07      61015.03      1384.75 o
   8   4   4        245.85        190.87        11.15 o
  10   4   4      52023.05      53222.76       845.72 o
  12   4   4     156854.16     156924.23      2759.35 o
  14   4   4      47026.37      47918.79       859.92 o
  16   4   4       3188.97       3372.00        67.87 o
  18   4   4      21524.54      20543.08       385.41 o
  20   4   4      43098.27      42331.82       820.40 o
  22   4   4      31348.01      30281.88       541.67 o
  24   4   4       4221.06       4380.31        90.03 o
  26   4   4       1510.47       1409.62        41.93 o
  28   4   4       5587.55       5551.28       100.68 o
  30   4   4       6667.73       6652.29       122.78 o
  32   4   4       2415.88       2427.85        55.87 o
  34   4   4        119.09         98.44        14.94 o
  36   4   4        444.13        450.12        23.64 o
 -37   5   4         48.30         69.76        21.52 o
 -35   5   4        212.13        213.72        21.33 o
 -33   5   4        867.51        951.52        35.40 o
 -31   5   4         24.92         21.35         9.77 o
 -29   5   4        196.41        231.85        19.40 o
 -27   5   4         57.86         95.14        16.11 o
 -25   5   4       1088.71       1108.64        37.92 o
 -23   5   4       1330.35       1387.90        41.29 o
 -21   5   4        344.64        398.55        20.36 o
 -19   5   4          5.14          2.53        10.87 o
 -17   5   4         99.36         69.55        11.03 o
 -15   5   4       2947.68       3233.47        68.59 o
 -13   5   4      27943.42      28489.41       512.13 o
 -11   5   4       9967.94       9090.70       169.86 o
  -9   5   4       2554.45       2394.03        51.99 o
  -7   5   4      28813.31      29043.68       620.36 o
  -5   5   4      22978.08      23404.60       454.08 o
  -3   5   4      14684.04      14648.72       290.39 o
  -1   5   4       3573.64       4071.81        93.85 o
   1   5   4      34341.83      35442.88       677.84 o
   3   5   4      36892.24      36055.87       638.02 o
   5   5   4       5177.28       4936.57        95.24 o
   7   5   4        512.65        432.32        20.83 o
   9   5   4       5267.06       5530.71       158.04 o
  11   5   4       4504.75       4305.67        79.20 o
  13   5   4      20195.31      19941.34       356.04 o
  15   5   4       2171.12       2083.38        48.86 o
  17   5   4       1965.58       1927.94        41.94 o
  19   5   4       5044.39       5169.37        98.28 o
  21   5   4          7.75          2.75         6.41 o
  23   5   4        551.76        599.62        36.60 o
  25   5   4        261.39        282.68        16.71 o
  27   5   4        397.26        442.82        20.23 o
  29   5   4       3097.44       3209.47        70.47 o
  31   5   4        237.04        261.13        18.27 o
  33   5   4          0.15         -2.57         9.53 o
  35   5   4        197.28        207.69        18.54 o
 -36   6   4        128.13         94.20        21.12 o
 -34   6   4       2491.36       2558.96        62.40 o
 -32   6   4       3230.94       3391.65        74.46 o
 -30   6   4       1247.75       1143.60        47.10 o
 -28   6   4        218.67        247.24        19.23 o
 -26   6   4       3798.68       3807.01        78.36 o
 -24   6   4      22311.50      21636.85       355.19 o
 -22   6   4      16450.68      16280.20       270.03 o
 -20   6   4        327.87        346.07        17.75 o
 -18   6   4       2098.50       2042.91        44.05 o
 -16   6   4      35027.46      34923.78       603.15 o
 -14   6   4      52654.61      51918.58       919.89 o
 -12   6   4      73654.83      74670.25      1272.76 o
 -10   6   4       4051.81       4202.62        83.95 o
  -8   6   4      92758.27      93068.23      1783.42 o
  -6   6   4     107666.22     106636.62      2647.28 o
  -4   6   4      99565.88      57562.84      3669.18 o
  -2   6   4      22191.66      20981.98       495.15 o
   0   6   4       9673.56       9032.03       188.47 o
   2   6   4     320203.59     333198.09      6325.33 o
   4   6   4     138610.17     144088.84      3044.85 o
   6   6   4      42104.48      45243.34       870.79 o
   8   6   4       6381.11       6839.06       153.75 o
  10   6   4      46258.48      45490.25       916.65 o
  12   6   4      32736.04      32061.29       574.75 o
  14   6   4      39176.86      39211.80       695.64 o
  16   6   4       6907.47       6937.09       122.77 o
  18   6   4       6042.29       5931.30       135.11 o
  20   6   4      19529.63      19840.85       381.92 o
  22   6   4      17028.28      16705.86       333.66 o
  24   6   4       5953.67       5968.50       106.16 o
  26   6   4        256.34        279.90        17.38 o
  28   6   4       7045.33       7235.44       132.12 o
  30   6   4       5319.58       5264.91       101.10 o
  32   6   4       2665.40       2696.78        63.72 o
  34   6   4         67.95         84.55        16.46 o
  36   6   4        470.55        488.79        24.85 o
 -35   7   4          0.25          9.21        18.17 o
 -33   7   4        662.08        686.58        32.01 o
 -31   7   4       1170.06       1201.59        38.97 o
 -29   7   4       1299.54       1333.39        43.42 o
 -27   7   4        104.10         89.47        15.15 o
 -25   7   4       3415.86       3506.48        72.66 o
 -23   7   4       5847.80       5891.34       107.09 o
 -21   7   4       3899.57       3891.53        75.02 o
 -19   7   4          0.40         -8.57        10.93 o
 -17   7   4        936.82        910.29        32.73 o
 -15   7   4      13645.15      13626.21       252.12 o
 -13   7   4       8398.72       8158.50       143.78 o
 -11   7   4       1020.90        921.36        37.14 o
  -9   7   4       1634.18       1660.31        37.14 o
  -7   7   4      18036.46      17543.34       306.33 o
  -5   7   4      24185.83      23959.90       428.31 o
  -1   7   4         13.21          1.67         2.90 o
   3   7   4      32799.96      30449.91       661.43 o
   5   7   4      10394.55       9506.10       167.40 o
   7   7   4         41.00         42.85         5.96 o
   9   7   4      11900.96      11926.01       216.42 o
  11   7   4       9683.25       9749.10       166.09 o
  13   7   4      11111.35      10856.96       192.79 o
  15   7   4       1921.23       1789.22        41.07 o
  17   7   4        790.10        815.95        26.97 o
  19   7   4       9019.37       8843.06       161.30 o
  21   7   4       7791.69       7669.76       136.82 o
  23   7   4       2060.49       1985.23        48.24 o
  25   7   4          5.47        -10.13        10.13 o
  27   7   4       1997.27       1943.79        46.20 o
  29   7   4       1989.93       2062.89        51.62 o
  31   7   4        473.78        485.74        23.55 o
  33   7   4          5.44          6.14        14.30 o
  35   7   4         58.49         65.46        16.34 o
 -36   8   4        164.93        140.35        22.21 o
 -34   8   4       2385.79       2452.60        64.27 o
 -32   8   4       3373.17       3354.12        78.01 o
 -30   8   4       1432.96       1374.48        50.77 o
 -28   8   4         79.83         75.77        14.76 o
 -26   8   4       3522.76       3432.43        76.53 o
 -24   8   4      16496.26      15701.97       270.80 o
 -22   8   4      15826.15      15483.15       258.74 o
 -20   8   4       1206.91       1312.91        52.70 o
 -18   8   4       3074.46       3113.18        62.05 o
 -16   8   4      14518.24      14949.10       266.21 o
 -14   8   4      44585.52      46060.00       892.54 o
 -12   8   4      36376.08      35259.37       607.50 o
 -10   8   4        342.55        372.19        23.43 o
  -8   8   4      33708.08      33366.60       575.64 o
  -6   8   4      52484.93      52782.72       902.53 o
  -4   8   4      40303.02      41032.27       704.17 o
  -2   8   4      11319.65      10911.33       228.69 o
   0   8   4         28.27          5.30         5.10 o
   2   8   4      89373.48      88868.95      1509.08 o
   4   8   4     145968.41     144034.66      2754.67 o
   6   8   4      37527.15      38762.52       719.97 o
   8   8   4       1292.76       1439.01        32.66 o
  10   8   4      19305.67      19397.19       337.14 o
  12   8   4      64559.64      61464.09      1049.62 o
  14   8   4      33697.79      33120.13       589.74 o
  16   8   4       5270.69       5200.17        91.95 o
  18   8   4       9409.68       9344.19       183.89 o
  20   8   4      21174.67      21315.84       357.01 o
  22   8   4      13586.41      13510.39       232.59 o
  24   8   4       2271.10       2218.51        55.38 o
  26   8   4         24.08          6.71        10.94 o
  28   8   4       2945.42       2914.29        66.23 o
  30   8   4       5634.00       5686.55       113.19 o
  32   8   4       1149.50       1145.42        36.12 o
  34   8   4        318.04        339.83        22.12 o
 -35   9   4         60.07         62.49        19.73 o
 -33   9   4        467.19        515.01        29.33 o
 -31   9   4       2489.01       2570.82        64.89 o
 -29   9   4        735.24        770.84        31.37 o
 -27   9   4        125.03        125.22        16.06 o
 -25   9   4       3939.39       4046.83        82.26 o
 -23   9   4       4092.38       4223.27        87.12 o
 -21   9   4       4368.39       4402.17        84.35 o
 -19   9   4        792.39        821.88        31.34 o
 -17   9   4       7147.95       7153.87       125.53 o
 -15   9   4      15026.67      14326.57       274.79 o
 -13   9   4      10468.59      10540.50       223.04 o
 -11   9   4       2863.57       3158.72        68.05 o
  -9   9   4       1774.77       1592.55        39.84 o
  -7   9   4      16617.38      15501.00       282.45 o
  -5   9   4      40561.29      39729.45       770.14 o
  -3   9   4      11478.17      11385.81       219.49 o
  -1   9   4        204.95        127.13        12.10 o
   1   9   4      16313.98      16730.70       292.33 o
   3   9   4      20708.06      20370.63       342.52 o
   5   9   4      42363.80      41604.78       665.89 o
   7   9   4       5733.30       5425.77       100.39 o
   9   9   4       5930.40       6043.73       104.54 o
  11   9   4      22848.40      23115.03       398.43 o
  13   9   4       5598.44       5473.44        95.09 o
  15   9   4       1832.61       1780.79        49.82 o
  17   9   4        563.07        603.19        20.06 o
  19   9   4       5557.55       5410.03       101.29 o
  21   9   4       9158.80       9131.66       172.31 o
  23   9   4       1828.67       1770.95        45.65 o
  25   9   4         18.71          6.80        10.62 o
  27   9   4       2295.03       2251.71        61.18 o
  29   9   4       1413.08       1426.45        39.44 o
  31   9   4        637.82        685.97        27.98 o
  33   9   4        128.83        139.58        18.04 o
  35   9   4        204.82        232.25        20.41 o
 -34  10   4       1512.29       1512.96        57.27 o
 -32  10   4       1573.85       1521.82        48.40 o
 -30  10   4        623.65        622.97        30.48 o
 -28  10   4         46.39         55.68        17.58 o
 -26  10   4       1785.57       1857.93        51.63 o
 -24  10   4       7930.48       7748.36       151.84 o
 -22  10   4      12757.56      13027.56       229.00 o
 -20  10   4        297.80        297.36        18.42 o
 -18  10   4        665.24        703.50        25.58 o
 -16  10   4      16021.13      16079.25       283.19 o
 -14  10   4      30057.62      29667.27       531.40 o
 -12  10   4      14226.81      14408.98       256.12 o
 -10  10   4         63.85         59.19         9.26 o
  -8  10   4      45859.24      46268.56       793.59 o
  -6  10   4      47148.04      47606.44       785.87 o
  -4  10   4      43400.74      46048.63       737.38 o
  -2  10   4       3504.75       3547.70        66.28 o
   0  10   4       8816.13       8817.72       165.92 o
   2  10   4      25337.25      25869.16       465.02 o
   4  10   4      54135.25      55607.27      1016.44 o
   6  10   4      24403.44      23692.13       385.05 o
   8  10   4          1.26          0.32         9.22 o
  10  10   4      11578.72      11690.88       207.43 o
  12  10   4      26601.73      27885.62       482.12 o
  14  10   4      18816.81      18608.19       304.64 o
  16  10   4       3888.90       3827.61        73.95 o
  18  10   4       6742.95       6568.25       135.28 o
  20  10   4       8106.13       8012.03       148.93 o
  22  10   4       5482.63       5342.73       100.22 o
  24  10   4       4499.22       4479.49        90.85 o
  26  10   4         29.42         20.13         7.73 o
  28  10   4        803.56        784.96        31.08 o
  30  10   4       3747.90       3769.10        77.71 o
  32  10   4       1616.11       1612.89        44.49 o
  34  10   4         56.66         23.52        16.34 o
 -33  11   4       1172.23       1311.65        51.62 o
 -31  11   4       3160.28       3189.97        75.81 o
 -29  11   4        416.31        473.03        27.71 o
 -27  11   4        492.69        542.77        28.30 o
 -25  11   4       1682.83       1783.95        50.51 o
 -23  11   4       2524.27       2563.01        61.89 o
 -21  11   4       6708.91       6710.85       130.56 o
 -19  11   4       3636.01       3702.78        76.20 o
 -17  11   4       3821.41       3854.00        88.90 o
 -15  11   4      25690.42      25697.82       446.98 o
 -13  11   4      15177.26      14900.39       247.78 o
 -11  11   4       5364.21       5256.54        95.33 o
  -9  11   4        603.85        586.86        32.40 o
  -7  11   4      21845.77      21390.98       349.13 o
  -5  11   4      35871.90      35284.57       568.31 o
  -3  11   4       3876.12       4040.04        87.53 o
  -1  11   4       1427.07       1434.97        36.16 o
   1  11   4      18541.90      17606.64       309.25 o
   3  11   4      29483.21      28201.22       580.05 o
   5  11   4      16621.92      16849.79       285.21 o
   7  11   4       3533.47       3664.92        68.22 o
   9  11   4       9075.04       9075.01       157.83 o
  11  11   4      25967.78      26028.62       484.20 o
  13  11   4       6447.19       6279.40       120.46 o
  15  11   4       2209.98       2191.17        60.18 o
  17  11   4         80.37         93.95        11.32 o
  19  11   4       2364.32       2392.93        50.97 o
  21  11   4      12498.09      12369.04       214.23 o
  23  11   4       1685.51       1651.55        43.32 o
  25  11   4         39.72         21.57         7.40 o
  27  11   4       1288.12       1366.52        42.16 o
  29  11   4       1234.20       1268.89        44.32 o
  31  11   4       1707.93       1817.20        47.33 o
  33  11   4        365.81        348.11        23.36 o
 -32  12   4       1055.33       1013.00        47.93 o
 -30  12   4        610.41        543.51        33.04 o
 -28  12   4         73.36         59.79        18.06 o
 -26  12   4       1208.87       1176.43        40.78 o
 -24  12   4       3534.24       3411.98        76.21 o
 -22  12   4       3690.98       3642.51        83.32 o
 -20  12   4        422.68        431.42        22.75 o
 -18  12   4       2252.99       2165.15        51.05 o
 -16  12   4       8792.74       8523.69       153.36 o
 -14  12   4      10176.21      10168.18       174.74 o
 -12  12   4       4137.03       4253.40        80.66 o
 -10  12   4        344.29        332.43        17.52 o
  -8  12   4       2865.99       2835.40        58.76 o
  -6  12   4      25431.23      26445.44       461.63 o
  -4  12   4      25935.24      27422.48       477.46 o
  -2  12   4       1554.03       1502.69        42.43 o
   0  12   4       4666.39       4550.11        86.05 o
   2  12   4      24027.64      23622.93       412.58 o
   4  12   4      24318.81      24020.83       419.20 o
   6  12   4       2945.33       3224.23        72.64 o
   8  12   4        675.32        599.38        27.99 o
  10  12   4      10568.27      10819.62       182.07 o
  12  12   4      11922.47      11831.99       212.06 o
  14  12   4       9366.17       9336.35       192.47 o
  16  12   4       1736.28       1792.40        40.00 o
  18  12   4         43.82         56.77        11.68 o
  20  12   4       5975.21       5994.32       111.05 o
  22  12   4       8041.50       7717.56       152.94 o
  24  12   4        785.57        701.92        25.73 o
  26  12   4         11.72          1.28         9.71 o
  28  12   4        630.19        630.70        30.74 o
  30  12   4       2337.06       2395.76        67.93 o
  32  12   4        930.30        943.73        35.70 o
 -33  13   4        454.74        464.73        31.62 o
 -31  13   4       1988.53       2088.53        62.33 o
 -29  13   4        714.87        770.23        42.25 o
 -27  13   4        180.51        136.07        18.76 o
 -25  13   4       1202.79       1227.52        42.88 o
 -23  13   4       6166.40       6249.27       131.00 o
 -21  13   4       7334.65       7545.60       162.12 o
 -19  13   4        267.48        284.60        20.01 o
 -17  13   4       7035.85       7056.13       147.53 o
 -15  13   4      14599.70      14615.85       253.59 o
 -13  13   4       7394.96       7319.66       134.17 o
 -11  13   4       1475.50       1598.26        47.95 o
  -9  13   4        359.86        362.82        19.13 o
  -7  13   4      20314.74      20442.87       336.75 o
  -5  13   4      20512.35      20279.07       365.67 o
  -3  13   4      15572.66      15267.80       261.84 o
  -1  13   4       2672.11       2772.85        60.58 o
   1  13   4       8807.55       8811.84       162.72 o
   3  13   4      15113.91      14142.34       246.38 o
   5  13   4      24484.05      24054.99       403.91 o
   7  13   4       1308.46       1239.93        42.62 o
   9  13   4       1731.55       1684.06        44.51 o
  11  13   4      24466.42      24620.56       415.43 o
  13  13   4      11072.57      11162.76       189.49 o
  15  13   4       3236.10       3340.78        80.54 o
  17  13   4        484.73        573.16        22.43 o
  19  13   4       5465.09       5487.50       102.92 o
  21  13   4       6490.95       6538.05       131.84 o
  23  13   4       3388.37       3380.77        69.43 o
  25  13   4        230.90        215.73        17.01 o
  27  13   4       1637.97       1733.75        49.58 o
  29  13   4       1230.34       1244.71        43.95 o
  31  13   4       1402.37       1418.42        50.27 o
 -32  14   4        416.40        392.17        30.01 o
 -30  14   4        516.72        450.59        29.33 o
 -28  14   4         45.55         22.48        17.23 o
 -26  14   4       1178.81       1085.85        58.13 o
 -24  14   4       2735.71       2681.74        71.24 o
 -22  14   4       2267.79       2281.48        66.32 o
 -20  14   4         91.22         68.63        15.55 o
 -18  14   4       3338.21       3294.60        74.11 o
 -16  14   4       8029.46       7918.89       156.35 o
 -14  14   4       3866.35       3941.99        80.71 o
 -12  14   4       1187.19       1284.29        35.81 o
 -10  14   4        324.71        328.21        19.03 o
  -8  14   4       4379.04       4443.65        84.44 o
  -6  14   4      10262.07      10454.26       192.17 o
  -4  14   4       9524.36       9921.25       183.49 o
  -2  14   4        230.40        194.71        18.21 o
   0  14   4       3300.12       3453.09        72.90 o
   2  14   4       1749.17       1633.81        39.43 o
   4  14   4       6975.35       6979.14       123.84 o
   6  14   4       6365.07       6427.12       115.00 o
   8  14   4        762.83        776.62        32.80 o
  10  14   4       5831.12       5953.48       119.25 o
  12  14   4      11265.65      11453.41       202.82 o
  14  14   4       5442.62       5342.21       101.43 o
  16  14   4        343.95        394.36        24.19 o
  18  14   4          5.40          1.28         7.36 o
  20  14   4       2432.02       2417.97        57.05 o
  22  14   4       2593.01       2485.10        57.67 o
  24  14   4        854.12        822.12        29.91 o
  26  14   4         23.25         21.48        13.93 o
  28  14   4        103.38         72.68        13.09 o
  30  14   4        346.15        306.42        23.23 o
 -31  15   4       1266.35       1330.56        49.43 o
 -29  15   4        490.80        507.51        39.75 o
 -27  15   4        129.58        116.04        21.88 o
 -25  15   4        968.02        939.71        41.04 o
 -23  15   4       3594.80       3629.91       102.58 o
 -21  15   4       3516.71       3690.42        96.42 o
 -19  15   4        251.61        297.35        23.70 o
 -17  15   4       2995.10       2892.57        72.46 o
 -15  15   4       5412.05       5658.06       113.22 o
 -13  15   4       8491.31       8679.26       165.97 o
 -11  15   4        972.72       1059.08        44.62 o
  -9  15   4        759.43        804.77        29.12 o
  -7  15   4      10223.70      10140.61       175.45 o
  -5  15   4      26574.31      26964.77       439.32 o
  -3  15   4      10292.33      10108.40       202.04 o
  -1  15   4        257.07        286.47        18.52 o
   1  15   4       7965.43       7549.95       137.61 o
   3  15   4      28523.27      28994.72       472.98 o
   5  15   4       8715.50       8749.58       151.83 o
   7  15   4         39.34          7.06        12.77 o
   9  15   4       5711.57       5844.19       109.63 o
  11  15   4      10741.00      10803.68       223.34 o
  13  15   4      10267.85      10398.41       234.93 o
  15  15   4       1034.80       1032.21        34.72 o
  17  15   4        842.00        921.89        34.00 o
  19  15   4       4102.86       4293.59        96.40 o
  21  15   4       6377.89       6600.32       127.83 o
  23  15   4       1293.81       1295.44        38.26 o
  25  15   4          2.00        -13.04        13.04 o
  27  15   4        546.29        554.22        27.18 o
  29  15   4       2013.06       2050.84        62.55 o
 -30  16   4         93.02         45.13        16.05 o
 -28  16   4        192.42        177.07        23.01 o
 -26  16   4        641.36        579.36        32.16 o
 -24  16   4        791.38        690.64        36.60 o
 -22  16   4        119.61         77.30        17.20 o
 -20  16   4        185.46        106.90        23.33 o
 -18  16   4        127.25         81.41        17.79 o
 -16  16   4       1439.05       1313.60        53.06 o
 -14  16   4       3339.18       3177.52        74.31 o
 -12  16   4        977.26        990.33        36.68 o
 -10  16   4         10.63          1.87        14.34 o
  -8  16   4       2576.28       2551.52        58.78 o
  -6  16   4      11076.59      11077.60       190.75 o
  -4  16   4       2630.91       2638.63        66.74 o
  -2  16   4        687.89        723.89        32.56 o
   0  16   4       2109.01       2209.76        64.96 o
   2  16   4       3359.95       3332.61        69.55 o
   4  16   4       2134.26       2204.84        50.33 o
   6  16   4       1382.35       1411.77        38.27 o
   8  16   4        323.94        297.21        18.87 o
  10  16   4       1990.39       2175.02        58.61 o
  12  16   4       1367.60       1367.05        46.55 o
  14  16   4        807.25        785.82        37.70 o
  16  16   4        710.77        628.05        36.35 o
  18  16   4        156.56        139.53        18.63 o
  20  16   4        641.92        619.83        36.28 o
  22  16   4       2774.33       2691.87        65.69 o
  24  16   4        876.37        930.58        35.86 o
  26  16   4         91.31         95.64        15.51 o
  28  16   4         16.06         11.24        14.30 o
 -29  17   4        498.29        498.64        36.97 o
 -27  17   4          3.04         -5.11        12.87 o
 -25  17   4       1156.04       1078.76        52.65 o
 -23  17   4       4351.03       4404.77       102.79 o
 -21  17   4       1165.33       1216.94        48.71 o
 -19  17   4         81.29        107.88        20.64 o
 -17  17   4       2178.60       2246.25        76.14 o
 -13  17   4       7155.84       7341.86       155.21 o
 -11  17   4       2571.12       2701.84        68.29 o
  -9  17   4       1564.23       1545.20        58.51 o
  -7  17   4      11795.61      11891.72       227.19 o
  -5  17   4      11478.94      11527.58       241.00 o
  -3  17   4       4696.75       4778.40        99.67 o
  -1  17   4         60.06         80.59        21.16 o
   1  17   4       4707.26       4527.13        90.96 o
   3  17   4      11584.74      11852.55       209.96 o
   5  17   4       6511.22       6518.92       123.27 o
   7  17   4       1292.95       1197.03        52.27 o
   9  17   4       2772.82       2861.30        69.83 o
  11  17   4       7238.51       7431.34       142.40 o
  13  17   4      10453.21      10456.95       223.17 o
  15  17   4       2985.48       3026.62       105.00 o
  17  17   4        793.15        711.42        47.75 o
  19  17   4       4200.59       4476.24       114.77 o
  21  17   4       1975.84       2239.45        98.99 o
  23  17   4       1113.30       1099.02        43.25 o
  25  17   4         20.44         -6.90        14.95 o
  27  17   4        610.37        651.08        30.38 o
 -26  18   4        395.43        234.55        39.43 o
 -24  18   4        573.21        494.98        35.17 o
 -22  18   4        127.64         71.08        18.81 o
 -20  18   4          1.66         -1.77         9.16 o
 -18  18   4        642.52        579.15        36.48 o
 -16  18   4       1192.85       1198.22        45.00 o
 -14  18   4        816.61        847.45        41.77 o
 -12  18   4         97.83         26.53        12.97 o
 -10  18   4         60.37         34.25        10.84 o
  -8  18   4        512.87        525.98        30.77 o
  -6  18   4        556.57        548.42        29.37 o
  -4  18   4        662.09        769.24        33.66 o
  -2  18   4        603.70        669.78        37.84 o
   0  18   4          1.60          6.09        16.23 o
   2  18   4        691.78        689.74        31.11 o
   4  18   4       2475.66       2488.84        73.42 o
   6  18   4       2100.32       2207.63        60.88 o
   8  18   4        368.00        328.33        24.38 o
  10  18   4        259.26        253.69        23.19 o
  12  18   4       1088.72       1073.25        48.96 o
  14  18   4        921.29        869.58        39.13 o
  16  18   4        715.76        695.35        47.23 o
  18  18   4         67.13         13.68         9.99 o
  20  18   4        577.28        573.01        34.16 o
  22  18   4        871.31        779.43        38.23 o
  24  18   4        288.37        259.79        21.40 o
  26  18   4         41.12         23.72        20.23 o
 -25  19   4       1012.19        907.17        47.17 o
 -23  19   4       2004.13       2196.17        84.22 o
 -21  19   4       1208.93       1227.53        46.92 o
 -19  19   4         34.35         27.19        17.07 o
 -17  19   4        400.27        362.18        30.06 o
 -15  19   4       3520.48       3682.61       100.19 o
 -13  19   4       5283.91       5281.79       136.05 o
 -11  19   4       1727.56       1779.50        67.30 o
  -9  19   4        445.87        410.17        31.91 o
  -7  19   4       5680.73       5800.82       157.42 o
  -5  19   4       8008.49       7993.36       194.00 o
  -3  19   4       4816.85       4711.25       135.64 o
  -1  19   4          2.58         -1.18         9.04 o
   1  19   4       4044.61       4019.63        99.15 o
   3  19   4      10623.51      10989.79       243.81 o
   5  19   4       5789.43       5821.88       139.37 o
   7  19   4          1.91         -3.28         7.25 o
   9  19   4       1066.14       1261.25        64.66 o
  11  19   4       3921.36       3752.88       130.82 o
  13  19   4       5803.07       6016.38       126.05 o
  15  19   4       1333.17       1222.11        43.51 o
  17  19   4         53.26         77.82        22.17 o
  19  19   4       2706.77       2760.78        89.45 o
  21  19   4       1510.60       1623.33        90.27 o
  23  19   4       1258.48       1262.23        50.13 o
  25  19   4         64.27         37.50        16.20 o
 -24  20   4        120.96         83.95        23.07 o
 -22  20   4          4.89         33.80        21.73 o
 -20  20   4         50.41         35.24        21.09 o
 -18  20   4         69.15         74.97        21.88 o
 -16  20   4         92.02         39.80        20.95 o
 -14  20   4        383.90        342.61        27.86 o
 -12  20   4        139.62        119.34        23.13 o
 -10  20   4         25.92          6.36         8.89 o
  -8  20   4        215.17        157.87        19.94 o
  -6  20   4        153.44        111.08        18.49 o
  -4  20   4         61.26         39.02        20.60 o
  -2  20   4         38.79         20.68        15.05 o
   0  20   4          2.18          0.02         8.04 o
   2  20   4        503.51        512.54        35.21 o
   4  20   4        831.75        898.13        45.33 o
   6  20   4        477.60        462.64        37.34 o
   8  20   4         11.22         -4.10         6.39 o
  10  20   4         51.08         31.43        15.50 o
  12  20   4        102.87         74.78        18.83 o
  14  20   4        260.55        267.05        27.10 o
  16  20   4        226.80        179.40        20.94 o
  18  20   4          6.62          0.38        19.18 o
  20  20   4          2.45         -2.19        15.84 o
  22  20   4         62.87          5.00        10.44 o
  24  20   4        194.64        104.34        25.62 o
 -21  21   4        932.13       1015.95        50.27 o
 -19  21   4         42.94         70.71        22.35 o
 -17  21   4        796.68        789.43        39.04 o
 -15  21   4       3171.60       3241.11        83.80 o
 -13  21   4       2037.88       1958.09        61.38 o
 -11  21   4        478.03        478.67        32.15 o
  -9  21   4       1028.92       1010.91        46.55 o
  -7  21   4       2793.03       2877.47       125.70 o
  -5  21   4       2994.64       3107.35       103.82 o
  -3  21   4       1350.00       1368.24        48.86 o
  -1  21   4        523.01        495.94        31.41 o
   1  21   4       2728.24       2765.38        82.56 o
   3  21   4       6406.81       6293.50       134.79 o
   5  21   4       3000.30       3083.69        93.49 o
   7  21   4        332.22        332.30        27.68 o
   9  21   4        833.89        839.88        38.24 o
  11  21   4       2567.65       2594.11        72.55 o
  13  21   4       2712.43       2606.59        77.25 o
  15  21   4        751.07        721.75        36.07 o
  17  21   4        164.25        187.37        23.34 o
  19  21   4       1454.41       1588.02        51.77 o
  21  21   4       1273.87       1356.63        56.39 o
 -20  22   4         70.77         55.04        23.21 o
 -18  22   4         48.71         38.25        22.47 o
 -16  22   4          1.99          7.45        22.11 o
 -14  22   4          5.29        -23.80        23.80 o
 -12  22   4          7.16         -0.40        20.73 o
 -10  22   4         82.22         76.10        23.18 o
  -8  22   4        133.43        102.67        23.44 o
  -6  22   4         15.26          2.27         9.60 o
  -4  22   4         97.89        107.43        24.20 o
  -2  22   4         17.51          5.96        21.67 o
   0  22   4        140.99        163.01        26.21 o
   2  22   4        165.60        124.92        22.77 o
   4  22   4         31.47         16.83        10.85 o
   6  22   4        121.79        101.82        22.88 o
   8  22   4          2.04          8.78        19.80 o
  10  22   4         83.34         81.20        21.71 o
  12  22   4          0.03         -4.62        19.36 o
  14  22   4        245.66        227.83        25.54 o
  16  22   4        165.80        161.36        22.84 o
  18  22   4          2.59         -0.16        19.55 o
  20  22   4          9.07          7.56        19.41 o
 -17  23   4        314.86        264.65        32.03 o
 -15  23   4       1595.59       1702.20        59.90 o
 -13  23   4       1278.48       1329.48        62.39 o
 -11  23   4        336.47        296.79        29.23 o
  -9  23   4        455.53        464.35        33.33 o
  -7  23   4       1682.85       1765.53        90.48 o
  -5  23   4       2414.53       2431.29       124.07 o
  -3  23   4        459.36        501.67        38.61 o
  -1  23   4         20.42         15.55        12.39 o
   1  23   4       1502.40       1551.42       100.59 o
   3  23   4       1908.98       1958.66        63.29 o
   5  23   4       1708.38       1739.70        58.70 o
   7  23   4        195.36        197.67        26.40 o
   9  23   4        311.96        329.97        28.74 o
  11  23   4       1378.88       1477.60        52.61 o
  13  23   4       1521.23       1633.53        57.74 o
  15  23   4        276.67        295.79        28.07 o
  17  23   4        106.80        114.92        23.47 o
 -14  24   4         88.21         90.10        24.80 o
 -12  24   4          0.27          2.87        22.47 o
 -10  24   4          8.90         -6.32        30.75 o
  -8  24   4         32.19         30.70        25.06 o
  -6  24   4         18.42          7.07        22.16 o
  -4  24   4         44.00         23.03        22.52 o
  -2  24   4         17.54          8.57         8.43 o
   0  24   4         20.20          7.85        20.39 o
   2  24   4         26.12         14.29        10.83 o
   4  24   4         38.51          8.43        23.59 o
   6  24   4         11.14         16.09        21.24 o
   8  24   4          3.56         35.91        22.17 o
  10  24   4        296.92        323.09        28.98 o
  12  24   4          3.41        -20.77        20.77 o
  14  24   4         37.97         30.55        22.62 o
 -11  25   4         21.43         -6.16        30.50 o
  -9  25   4         58.04         43.67        24.73 o
  -7  25   4        497.74        443.23        34.98 o
  -5  25   4       1225.47       1313.87        66.51 o
  -3  25   4        367.73        283.81        30.72 o
  -1  25   4         26.05         27.75        12.15 o
   1  25   4        683.50        632.80        44.45 o
   3  25   4       1119.65       1079.98        50.76 o
   5  25   4        683.80        675.37        40.96 o
   7  25   4         49.03         49.21        23.26 o
   9  25   4        149.89        139.98        25.37 o
  11  25   4        698.84        774.15        58.94 o
  -4  26   4        134.71        158.79        29.05 o
  -2  26   4          4.11         33.68        25.46 o
   0  26   4         42.44         83.49        26.52 o
   2  26   4          8.20          6.50         8.56 o
   4  26   4         40.45         70.16        26.74 o
 -37   1   5       2303.61       2340.47        68.41 o
 -35   1   5        736.70        749.45        35.77 o
 -33   1   5        117.97        133.84        18.97 o
 -31   1   5       5583.97       5659.47       110.88 o
 -29   1   5      12009.15      12535.81       226.28 o
 -27   1   5       7195.24       6957.17       129.51 o
 -25   1   5        142.50        154.24        15.22 o
 -23   1   5       7343.56       7364.19       129.47 o
 -21   1   5      42053.68      43175.40       694.86 o
 -19   1   5      67753.69      67367.21      1076.97 o
 -17   1   5       8822.79       8649.68       150.35 o
 -15   1   5       8600.58       9277.32       156.47 o
 -13   1   5      72346.95      75670.44      1531.73 o
 -11   1   5     125064.48     125566.35      3231.19 o
  -9   1   5      74087.65      74527.29      1427.64 o
  -7   1   5          1.60         73.21         7.79 o
  -5   1   5     136864.64     138085.47      2426.27 o
  -3   1   5     344938.81     351203.31      6490.17 o
  -1   1   5     306746.75     328651.97      7127.41 o
   1   1   5      10760.92       9721.13       180.93 o
   3   1   5       6073.14       6228.05       116.98 o
   5   1   5     250875.36     262582.94      5347.43 o
   7   1   5     263430.47     285531.78      6022.13 o
   9   1   5      82326.13      86532.38      1732.83 o
  11   1   5       9862.74       9336.45       183.28 o
  13   1   5      47181.25      48462.70       974.69 o
  15   1   5      79548.22      78377.80      1380.88 o
  17   1   5      40852.84      41450.88       798.92 o
  19   1   5       4399.92       4788.89        89.95 o
  21   1   5      19127.86      18792.01       316.76 o
  23   1   5      30829.55      30378.59       543.01 o
  25   1   5      15013.49      14720.77       294.80 o
  27   1   5       3377.71       3360.38        72.76 o
  29   1   5         49.65         35.30        11.66 o
  31   1   5       5091.22       4953.13        92.34 o
  33   1   5       6486.06       6514.55       121.05 o
  35   1   5       1428.74       1466.64        41.02 o
  37   1   5         28.41         23.58        14.25 o
 -38   2   5        326.30        364.57        97.47 o
 -36   2   5        144.50        159.77        20.83 o
 -34   2   5         12.30          7.43        10.45 o
 -32   2   5        174.46        205.80        19.98 o
 -30   2   5          1.77         -4.02        14.77 o
 -28   2   5        174.60        181.45        17.08 o
 -26   2   5         16.67         39.63        13.67 o
 -24   2   5         90.53         90.75        13.95 o
 -22   2   5       1608.28       1518.43        37.74 o
 -20   2   5        158.56        174.98        13.87 o
 -18   2   5         46.15         57.71        11.00 o
 -16   2   5          7.24         -5.21         8.97 o
 -14   2   5        486.35        509.59        21.49 o
 -10   2   5        891.81        681.50        41.55 o
  -8   2   5       2361.45       2874.10        60.61 o
  -6   2   5       4082.88       4599.16        83.67 o
  -4   2   5       3415.00       3496.11        69.52 o
  -2   2   5       4744.99       4181.20        72.42 o
   0   2   5        248.33        265.94        15.70 o
   2   2   5       5027.96       5043.96        90.31 o
   4   2   5      35133.43      38459.02       690.11 o
   6   2   5      16321.73      16896.86       312.37 o
   8   2   5        797.94       1064.32        43.91 o
  10   2   5         50.70         86.91         6.21 o
  12   2   5        115.36        115.95         7.53 o
  14   2   5       6663.47       6539.03       116.60 o
  16   2   5       3012.79       2996.59        62.26 o
  18   2   5       1932.06       1777.38        45.36 o
  20   2   5        483.50        521.43        20.93 o
  22   2   5        149.59        153.32        13.85 o
  24   2   5        277.62        284.26        18.39 o
  26   2   5        348.34        347.49        18.98 o
  28   2   5        232.41        269.70        18.33 o
  30   2   5        739.30        748.84        25.89 o
  32   2   5        100.77        121.81        15.29 o
  34   2   5         26.80         36.70        13.84 o
  36   2   5          0.46          6.26        10.42 o
 -37   3   5       2339.62       2525.98        70.07 o
 -35   3   5        726.36        703.97        32.18 o
 -33   3   5         89.74         56.70        12.55 o
 -31   3   5       5523.58       5784.95       112.24 o
 -29   3   5      11303.29      11578.27       214.24 o
 -27   3   5       5474.86       5271.94        98.84 o
 -25   3   5        719.34        712.88        31.18 o
 -23   3   5      11263.07      11323.05       191.73 o
 -21   3   5      28937.63      28990.37       483.98 o
 -19   3   5      42976.12      42589.36       685.95 o
 -17   3   5      16348.93      15975.73       262.60 o
 -15   3   5      10195.33       9644.11       161.90 o
 -13   3   5      69319.12      72449.94      1392.15 o
  -7   3   5      10789.19      11475.44       244.49 o
  -5   3   5      87825.23      89511.84      1574.90 o
  -3   3   5     361169.69     377812.56      6892.42 o
  -1   3   5     150573.61     152753.09      2793.85 o
   1   3   5      64324.04      68566.23      1430.87 o
   3   3   5      87309.50      92435.65      1464.92 o
   5   3   5     190065.17     189052.25      3782.16 o
   7   3   5     187992.44     192418.55      3608.27 o
   9   3   5      40391.82      40765.11      1072.99 o
  11   3   5       8799.52       8641.31       156.71 o
  13   3   5      16140.91      16772.75       289.55 o
  15   3   5      84401.30      83183.28      1411.87 o
  17   3   5      39422.54      40217.84       743.78 o
  19   3   5       5395.04       5261.54       109.87 o
  21   3   5       6204.18       6112.61       123.49 o
  23   3   5      21814.23      21632.09       425.59 o
  25   3   5      10118.66       9899.78       179.46 o
  27   3   5       4174.35       4243.96        88.74 o
  29   3   5          0.69         -7.50        10.86 o
  31   3   5       3244.78       3281.43        70.75 o
  33   3   5       6190.95       6552.60       126.33 o
  35   3   5       1953.94       1992.21        52.72 o
  37   3   5         13.11         19.50        14.91 o
 -36   4   5         61.63         51.49        20.32 o
 -34   4   5          0.22          3.63        16.33 o
 -32   4   5         36.16         23.13        12.29 o
 -30   4   5         87.13         65.33        16.20 o
 -28   4   5       1489.48       1534.28        42.73 o
 -26   4   5       3146.02       3012.28        65.72 o
 -24   4   5         95.05        121.36        15.26 o
 -22   4   5       6942.98       6994.97       123.68 o
 -20   4   5       5846.41       5653.28       100.91 o
 -18   4   5       5113.28       4914.23        99.34 o
 -16   4   5        139.79        283.24        14.91 o
 -14   4   5       1772.56       1963.13        45.41 o
 -12   4   5      13289.00      12894.67       257.96 o
 -10   4   5      11708.08      11655.58       248.35 o
  -8   4   5       6490.41       6739.37       151.51 o
  -6   4   5      30961.79      34511.61       666.07 o
  -4   4   5       2925.45       2969.24        62.01 o
  -2   4   5       1085.15        973.13        21.42 o
   0   4   5      12508.20      13281.24       283.97 o
   2   4   5       5993.31       7044.40       135.91 o
   4   4   5       4361.35       4350.43        80.64 o
   6   4   5       1286.74       1220.23        29.46 o
   8   4   5        956.04       1030.35        28.11 o
  10   4   5       2300.87       2148.24        38.93 o
  12   4   5       3294.39       3178.19        58.10 o
  14   4   5      10252.58      10172.92       179.93 o
  16   4   5      10661.37      10630.24       195.62 o
  18   4   5         30.57         32.82         8.57 o
  20   4   5       2895.56       2759.62        63.87 o
  22   4   5        188.32        209.52        14.66 o
  24   4   5       3437.87       3285.24        68.02 o
  26   4   5       2681.53       2600.70        59.65 o
  28   4   5          2.25         10.25        10.25 o
  30   4   5       1465.54       1383.42        37.64 o
  32   4   5        198.46        199.48        16.98 o
  34   4   5          7.16         -2.57         9.60 o
  36   4   5          5.61         -1.45        14.65 o
 -37   5   5       1569.36       1682.94        56.34 o
 -35   5   5        503.70        497.11        29.47 o
 -33   5   5        205.59        213.00        20.79 o
 -31   5   5       2340.88       2301.18        61.34 o
 -29   5   5      10483.86      10451.18       188.24 o
 -27   5   5      12829.49      12825.60       225.09 o
 -25   5   5        191.51        169.15        16.39 o
 -23   5   5      11402.02      11263.40       191.83 o
 -21   5   5      28722.41      28770.11       468.84 o
 -19   5   5      30666.25      30078.22       488.53 o
 -17   5   5      11054.47      11002.03       184.88 o
 -15   5   5       4119.26       4302.19        81.43 o
 -13   5   5      81292.23      84331.94      1489.40 o
 -11   5   5     106760.85     105542.95      1793.04 o
  -9   5   5      65541.94      68717.82      1214.99 o
  -7   5   5       1554.78        595.62        84.97 o
  -5   5   5      67626.18      70256.24      1488.52 o
  -3   5   5      91570.87      93938.79      2075.55 o
  -1   5   5      94880.80      96748.57      1774.59 o
   1   5   5      31690.58      34349.51       773.41 o
   3   5   5       3715.40       3090.20        68.01 o
   5   5   5      92906.12      94659.33      1805.99 o
   7   5   5     139746.45     147278.58      3168.12 o
   9   5   5      57758.34      63246.37      1533.63 o
  11   5   5       3117.88       3114.07        59.78 o
  13   5   5      50679.53      49803.29       881.59 o
  15   5   5      65467.55      64945.25      1148.31 o
  17   5   5      57818.39      56235.01       926.62 o
  19   5   5       2366.50       2324.11        49.96 o
  21   5   5       8909.92       9021.68       183.12 o
  23   5   5      16068.63      15667.53       325.31 o
  25   5   5      14219.39      13770.15       254.82 o
  27   5   5       4299.62       4294.36        83.04 o
  29   5   5        924.88        906.31        37.25 o
  31   5   5       2970.57       3008.83        64.32 o
  33   5   5       2665.43       2590.63        63.04 o
  35   5   5       1359.30       1385.78        40.53 o
 -36   6   5        611.42        626.81        32.74 o
 -34   6   5         40.19         37.16        19.03 o
 -32   6   5        448.31        538.29        27.01 o
 -30   6   5       1551.53       1502.39        47.09 o
 -28   6   5        836.52        890.00        33.89 o
 -26   6   5        734.90        759.33        29.16 o
 -24   6   5        101.00        155.49        16.17 o
 -22   6   5       2900.71       2890.55        59.83 o
 -20   6   5       2601.58       2638.33        58.64 o
 -18   6   5       2159.19       2139.33        46.03 o
 -16   6   5        501.34        584.68        21.31 o
 -14   6   5        865.43        850.04        32.01 o
 -12   6   5      18930.59      18558.87       382.89 o
 -10   6   5      18031.46      18453.54       334.30 o
  -8   6   5        344.07        384.11        19.25 o
  -6   6   5       3538.63       4070.05        91.21 o
   0   6   5      60663.02      62801.72      1763.64 o
   2   6   5       2031.92       2721.62        61.90 o
   6   6   5      25273.00      26682.25       494.19 o
   8   6   5       4008.44       4222.01       131.62 o
  10   6   5       1274.72       1096.10        47.23 o
  12   6   5        155.41        259.28        11.14 o
  14   6   5      13769.81      13695.38       230.73 o
  16   6   5       9017.53       8740.39       151.66 o
  18   6   5        299.37        325.87        15.21 o
  20   6   5        422.45        460.20        18.87 o
  22   6   5       1480.13       1399.81        38.70 o
  24   6   5       1729.44       1756.07        46.86 o
  26   6   5        602.58        671.11        24.33 o
  28   6   5        360.37        377.13        19.57 o
  30   6   5        935.40        925.60        30.50 o
  32   6   5        314.93        328.40        20.63 o
  34   6   5        499.68        563.69        25.58 o
  36   6   5         80.16         86.13        16.45 o
 -35   7   5        444.74        434.74        28.43 o
 -33   7   5        415.26        405.22        26.55 o
 -31   7   5       3720.34       3809.90        81.37 o
 -29   7   5       6679.44       6525.52       136.99 o
 -27   7   5       5888.87       5792.29       111.87 o
 -25   7   5        118.82        131.44        16.32 o
 -23   7   5       9093.07       9266.66       160.88 o
 -21   7   5      15999.04      15980.66       304.79 o
 -19   7   5       6832.62       6983.37       123.57 o
 -17   7   5       6087.69       5727.79       107.07 o
 -15   7   5        430.01        490.65        19.76 o
 -13   7   5      48895.27      49756.60       963.70 o
 -11   7   5      78752.98      80819.38      1630.56 o
  -9   7   5      40267.31      41622.68       714.53 o
  -7   7   5        125.00        176.54        12.08 o
  -5   7   5      38778.52      40402.20       818.87 o
  -3   7   5     129706.23     129059.98      2466.05 o
   1   7   5      29055.83      27229.25       720.25 o
   3   7   5      39742.34      39519.49       728.71 o
   5   7   5     115925.41     115186.28      2436.23 o
   7   7   5      71991.17      72957.59      1240.87 o
   9   7   5       8239.42       8721.46       201.23 o
  11   7   5        233.83        294.00        19.54 o
  13   7   5      26406.51      26439.49       453.95 o
  15   7   5      32208.23      31516.27       562.05 o
  17   7   5      24148.48      23214.17       573.45 o
  19   7   5        279.00        324.76        16.58 o
  21   7   5        365.76        369.92        19.09 o
  23   7   5       8150.53       8058.80       148.22 o
  25   7   5      12099.82      12102.21       225.40 o
  27   7   5       3766.39       3756.28        75.19 o
  29   7   5         19.70          5.41         9.05 o
  31   7   5       2472.53       2473.97        56.60 o
  33   7   5       2805.76       2912.95        64.53 o
  35   7   5       1589.49       1595.43        53.59 o
 -36   8   5        576.91        591.36        35.93 o
 -34   8   5        322.87        245.66        23.78 o
 -32   8   5         21.78         14.50        17.54 o
 -30   8   5       1199.86       1218.97        45.09 o
 -28   8   5       3616.95       3665.46        82.81 o
 -26   8   5       2636.69       2657.09        60.51 o
 -24   8   5         27.83         14.22        14.50 o
 -22   8   5       4358.32       4227.19        81.53 o
 -20   8   5       8726.87       8727.13       151.84 o
 -18   8   5       8076.21       8384.58       145.24 o
 -16   8   5        876.38        848.27        35.27 o
 -14   8   5      10359.87      10706.69       208.63 o
 -12   8   5      18186.10      17577.75       347.76 o
 -10   8   5      39880.66      37695.07       671.50 o
  -8   8   5       2860.04       2881.78        61.70 o
  -6   8   5       9576.85      10022.81       185.94 o
  -4   8   5      14712.72      14394.03       284.61 o
   0   8   5       8991.86       8626.18       160.64 o
   2   8   5        941.39        944.21        28.22 o
   4   8   5       8734.10       7878.73       141.37 o
   6   8   5      12339.93      12335.41       244.55 o
   8   8   5      25137.57      24111.29       415.10 o
  10   8   5       3835.29       3515.27        68.95 o
  12   8   5       6905.28       6652.03       153.48 o
  14   8   5      17441.97      17206.72       310.10 o
  16   8   5      13948.75      13816.29       242.59 o
  18   8   5       5140.31       5102.80        99.26 o
  20   8   5        562.93        614.11        26.99 o
  22   8   5       5753.77       5527.20        99.04 o
  24   8   5       4066.07       4061.98        85.54 o
  26   8   5       1709.94       1724.96        47.24 o
  28   8   5        427.75        440.41        22.40 o
  30   8   5       1220.32       1302.49        37.94 o
  32   8   5        896.81        947.99        32.26 o
  34   8   5        462.90        522.52        25.24 o
 -35   9   5         49.12         24.32        16.75 o
 -33   9   5        269.61        256.43        23.71 o
 -31   9   5        670.98        638.51        31.08 o
 -29   9   5       3849.01       3774.73        84.25 o
 -27   9   5       6057.55       5992.79       128.42 o
 -25   9   5        314.95        293.13        22.02 o
 -23   9   5       6436.62       6211.47       137.21 o
 -21   9   5      20737.63      20773.04       367.01 o
 -19   9   5      11952.94      11573.91       196.35 o
 -17   9   5       3864.80       3737.76        72.34 o
 -15   9   5       5999.55       6031.38       114.00 o
 -13   9   5      40437.27      39514.93       734.32 o
 -11   9   5      55860.92      54946.30       942.18 o
  -9   9   5      17283.43      17267.16       304.05 o
  -7   9   5       6630.14       6978.18       129.73 o
  -5   9   5      21187.09      22591.77       379.31 o
  -3   9   5      25293.03      25775.04       429.93 o
  -1   9   5      41315.23      43284.34       768.85 o
   1   9   5       5338.29       5302.25       103.43 o
   3   9   5      10024.61      10104.59       174.33 o
   5   9   5      31191.08      31436.01       539.23 o
   7   9   5      43292.50      45238.86       724.79 o
   9   9   5      20450.46      20879.60       391.53 o
  11   9   5       1582.83       1661.50        38.00 o
  13   9   5      23001.44      22817.17       396.92 o
  15   9   5      36018.58      36079.15       579.89 o
  17   9   5      24508.11      24515.87       410.35 o
  19   9   5        942.35        888.44        27.09 o
  21   9   5       1267.66       1226.21        32.83 o
  23   9   5       8819.56       8790.51       156.14 o
  25   9   5      10815.46      10262.42       189.01 o
  27   9   5       2143.74       2030.29        58.65 o
  29   9   5        743.38        800.65        37.41 o
  31   9   5       1677.29       1738.25        53.64 o
  33   9   5       1433.69       1419.25        41.47 o
  35   9   5        695.97        746.74        30.20 o
 -34  10   5        280.09        217.74        26.65 o
 -32  10   5        135.96        148.30        21.15 o
 -30  10   5       2935.68       3021.26        72.56 o
 -28  10   5       1191.56       1189.56        41.51 o
 -26  10   5        791.63        830.06        32.18 o
 -24  10   5        207.22        169.92        16.40 o
 -22  10   5        745.76        797.72        29.66 o
 -20  10   5       7317.40       7409.39       135.28 o
 -18  10   5       4200.55       4227.58        80.65 o
 -16  10   5        363.21        414.44        19.92 o
 -14  10   5       5198.20       4934.65        92.26 o
 -12  10   5      13989.43      13655.94       227.01 o
 -10  10   5      15910.76      15375.16       254.27 o
  -8  10   5      21348.96      21616.38       352.16 o
  -6  10   5       1984.90       1802.95        42.21 o
  -4  10   5      38888.03      38280.08       657.73 o
  -2  10   5      54538.02      53832.12       921.28 o
   0  10   5      12275.51      12235.52       239.06 o
   2  10   5        947.85       1126.15        39.09 o
   4  10   5      20322.89      20749.79       361.65 o
   6  10   5      48981.78      48623.09       804.97 o
   8  10   5      15432.75      15173.29       249.48 o
  10  10   5         97.09        144.57        13.21 o
  12  10   5      18093.17      18453.75       300.25 o
  14  10   5       7097.23       7076.61       127.77 o
  16  10   5       5743.64       5770.86       100.57 o
  18  10   5       2648.55       2626.69        51.79 o
  20  10   5         18.51         36.68        10.38 o
  22  10   5       4831.68       4855.29        92.03 o
  24  10   5       5141.46       5169.82       111.95 o
  26  10   5        423.91        471.58        34.02 o
  28  10   5         18.50         11.97         7.07 o
  30  10   5        496.84        501.02        27.63 o
  32  10   5       1747.36       1848.99        47.56 o
  34  10   5        739.54        742.15        29.81 o
 -33  11   5        366.22        339.86        31.71 o
 -31  11   5       1372.98       1320.65        53.70 o
 -29  11   5       2595.45       2620.15        65.43 o
 -27  11   5        998.94       1054.94        44.26 o
 -25  11   5        477.70        460.57        25.35 o
 -23  11   5       2224.74       2228.17        56.61 o
 -21  11   5       9376.09       9103.59       170.92 o
 -19  11   5       5891.39       5837.07       119.46 o
 -17  11   5        888.49        920.41        29.81 o
 -15  11   5        878.24        882.21        30.16 o
 -13  11   5      11255.45      11282.55       199.38 o
 -11  11   5      32184.54      32024.12       543.12 o
  -9  11   5       7948.76       7843.38       141.74 o
  -7  11   5        952.20        970.23        27.77 o
  -5  11   5       8835.06       8762.49       150.66 o
  -3  11   5      49940.64      49336.87       793.53 o
  -1  11   5      40213.82      40505.00       654.66 o
   1  11   5       9163.93       9515.29       172.07 o
   3  11   5       4972.69       4908.05       107.56 o
   5  11   5      40520.98      40311.03       694.24 o
   7  11   5      36588.69      36249.86       584.34 o
   9  11   5       8279.44       8042.18       137.76 o
  11  11   5         51.77         49.05        10.00 o
  13  11   5      10854.23      11039.33       196.08 o
  15  11   5      17167.04      17159.17       314.69 o
  17  11   5       4682.94       4532.45        83.47 o
  19  11   5       1284.87       1257.45        32.28 o
  21  11   5        579.12        657.64        22.89 o
  23  11   5       2442.76       2433.05        55.66 o
  25  11   5       3557.12       3495.19        72.34 o
  27  11   5       1532.69       1575.14        44.24 o
  29  11   5        201.26        132.39        14.61 o
  31  11   5        625.05        673.39        30.70 o
  33  11   5       1292.94       1305.32        41.96 o
 -32  12   5         64.73         27.58        19.12 o
 -30  12   5       2090.42       2225.35        73.25 o
 -28  12   5       2919.64       3058.82        75.47 o
 -26  12   5       1162.50       1174.13        40.68 o
 -24  12   5          5.07         -2.71        15.84 o
 -22  12   5       2154.01       2202.30        61.09 o
 -20  12   5      12263.23      12799.38       225.30 o
 -18  12   5      10433.88      10739.20       192.02 o
 -16  12   5         24.71         18.35        13.24 o
 -14  12   5       9677.51       9617.14       165.30 o
 -12  12   5      12544.44      12310.33       207.10 o
 -10  12   5      10807.49      10452.20       177.60 o
  -8  12   5       3754.73       3852.52        73.72 o
  -6  12   5       1375.73       1390.46        71.33 o
  -4  12   5      28803.65      28338.17       458.05 o
  -2  12   5      21415.85      20798.44       339.51 o
   0  12   5       2476.03       2222.68        46.79 o
   2  12   5        613.96        652.29        27.06 o
   4  12   5       3713.45       3592.14        76.15 o
   6  12   5      27411.93      27218.40       490.98 o
   8  12   5      32697.74      32537.10       543.76 o
  10  12   5         65.62         77.44        11.36 o
  12  12   5      10927.92      10664.44       192.48 o
  14  12   5      15769.81      16184.67       323.05 o
  16  12   5       7909.18       7736.58       155.55 o
  18  12   5       2874.57       2822.83        57.80 o
  20  12   5        528.82        547.87        25.73 o
  22  12   5       9805.59      10186.76       197.65 o
  24  12   5       4212.68       4245.16        83.20 o
  26  12   5       1225.19       1194.78        39.70 o
  28  12   5        212.83        201.48        18.85 o
  30  12   5        486.53        556.10        28.97 o
  32  12   5       1347.93       1303.46        71.08 o
 -33  13   5         43.02         50.17        21.85 o
 -31  13   5       1179.02       1141.14        46.05 o
 -29  13   5       1520.79       1508.78        63.22 o
 -27  13   5       1005.18        917.03        53.69 o
 -25  13   5          1.86        -15.00        15.91 o
 -23  13   5       1503.25       1466.45        45.28 o
 -21  13   5       5340.58       5444.75       138.06 o
 -19  13   5       8669.82       8746.94       181.30 o
 -17  13   5       2127.24       2163.73        52.11 o
 -15  13   5       1139.06       1121.23        33.55 o
 -13  13   5       9110.47       9125.85       159.37 o
 -11  13   5       7246.67       7118.23       126.41 o
  -9  13   5       6629.27       6613.41       118.81 o
  -7  13   5          2.32         16.19        12.10 o
  -5  13   5      12553.04      12256.05       221.67 o
  -3  13   5      17107.97      17187.21       286.20 o
  -1  13   5      18914.74      19027.92       335.25 o
   1  13   5         63.29         55.77        11.98 o
   3  13   5          4.14         14.27        13.36 o
   5  13   5       9719.06       9817.72       180.15 o
   7  13   5      14765.39      14953.75       277.90 o
   9  13   5       7373.92       7408.24       134.42 o
  11  13   5         13.19          5.99        11.26 o
  13  13   5        782.64        871.72        39.19 o
  15  13   5       7010.68       7008.92       135.96 o
  17  13   5       9560.13       9509.03       197.89 o
  19  13   5        889.56        927.69        28.26 o
  21  13   5        907.28        898.44        43.63 o
  23  13   5       3453.63       3515.73        70.74 o
  25  13   5       3272.37       3171.40        66.36 o
  27  13   5        790.16        772.09        28.85 o
  29  13   5        448.32        435.48        22.69 o
  31  13   5        221.75        222.65        21.10 o
 -32  14   5         80.08         67.48        22.31 o
 -30  14   5       1624.30       1747.58        70.70 o
 -28  14   5       2033.26       2050.87        61.15 o
 -26  14   5        464.23        431.58        31.29 o
 -24  14   5         41.51         15.27        12.84 o
 -22  14   5       1997.25       1927.92        72.57 o
 -20  14   5       7049.29       6972.19       152.20 o
 -18  14   5       5381.87       5321.11       111.57 o
 -16  14   5         98.49        133.99        18.07 o
 -14  14   5       3844.43       3713.94        76.43 o
 -12  14   5      13056.10      12944.25       219.58 o
 -10  14   5      14990.42      14935.10       249.07 o
  -8  14   5       9310.29       9219.49       159.94 o
  -6  14   5       2787.53       2562.28        54.51 o
  -4  14   5      19514.54      19645.02       322.77 o
  -2  14   5      36150.46      35974.43       580.44 o
   0  14   5       4267.28       4181.78        79.64 o
   2  14   5        325.74        290.01        18.71 o
   4  14   5       7384.81       7528.05       132.09 o
   6  14   5      23714.84      23923.21       392.39 o
   8  14   5      15280.30      15187.16       281.03 o
  10  14   5        270.24        305.72        19.37 o
  12  14   5       5515.76       5529.67       108.01 o
  14  14   5       7579.89       7833.58       145.68 o
  16  14   5       5333.48       5590.19       111.58 o
  18  14   5       1369.61       1334.26        48.88 o
  20  14   5         21.58         26.96        12.51 o
  22  14   5       2210.43       2216.41        52.60 o
  24  14   5       3228.44       3232.64        70.01 o
  26  14   5       1023.71       1040.69        32.94 o
  28  14   5          3.75          6.38        13.36 o
  30  14   5        344.40        345.61        21.45 o
 -31  15   5        390.38        299.06        29.27 o
 -29  15   5        928.54        760.22        48.20 o
 -27  15   5         45.82         46.64        19.81 o
 -25  15   5        300.26        261.14        23.71 o
 -23  15   5        430.03        444.92        49.55 o
 -21  15   5       1717.95       1618.96        62.16 o
 -19  15   5       1465.01       1490.32        48.80 o
 -17  15   5        151.81        113.44        16.28 o
 -15  15   5       1169.88       1144.38        38.52 o
 -13  15   5       2267.56       2331.73        58.51 o
 -11  15   5       2845.83       2758.64        59.64 o
  -9  15   5       4019.06       4008.71        78.92 o
  -7  15   5        627.53        723.70        30.03 o
  -5  15   5       3731.36       3738.64        79.68 o
  -3  15   5      16443.40      17003.96       283.30 o
  -1  15   5       5520.29       5482.42       104.38 o
   1  15   5       1010.78       1080.15        35.05 o
   3  15   5         15.02         24.03        13.22 o
   5  15   5       7920.74       7912.13       140.11 o
   7  15   5      10749.34      10679.29       183.72 o
   9  15   5       4017.43       3882.02        81.72 o
  11  15   5         40.43         23.01        10.09 o
  13  15   5        251.57        279.15        20.77 o
  15  15   5       2348.33       2321.36        54.03 o
  17  15   5       3107.12       3211.72        76.46 o
  19  15   5       2420.26       2291.60        55.12 o
  21  15   5       1008.11        997.37        38.05 o
  23  15   5        945.94        922.04        31.16 o
  25  15   5        533.76        504.19        22.37 o
  27  15   5        471.83        453.58        23.49 o
  29  15   5        252.46        195.68        21.06 o
 -30  16   5        875.23        862.49        67.28 o
 -28  16   5       1935.80       2014.18        67.93 o
 -26  16   5        581.22        589.92        33.18 o
 -24  16   5         15.98          5.14        10.51 o
 -22  16   5       2913.50       2927.68        93.30 o
 -20  16   5       6981.01       7213.34       168.24 o
 -18  16   5       3688.81       3783.37        96.14 o
 -16  16   5        301.72        341.99        32.55 o
 -14  16   5       1953.98       1787.49        62.47 o
 -12  16   5       9705.83       9745.38       183.60 o
 -10  16   5       7336.28       7421.17       138.40 o
  -8  16   5       1641.05       1588.90        43.89 o
  -6  16   5        493.76        506.44        23.67 o
  -4  16   5       7088.78       6923.21       125.20 o
  -2  16   5      20034.18      20076.12       345.07 o
   0  16   5       6686.77       6649.16       119.81 o
   2  16   5        193.00        220.71        17.39 o
   4  16   5       9066.66       8935.73       156.55 o
   6  16   5      10754.17      10399.92       179.07 o
   8  16   5       5286.52       5348.28        98.85 o
  10  16   5       1176.57       1139.21        36.82 o
  12  16   5        694.87        748.05        41.63 o
  14  16   5       9576.24       9995.81       231.39 o
  16  16   5       7951.93       8075.13       199.36 o
  18  16   5       1814.04       1805.44        71.31 o
  20  16   5        461.21        476.62        22.83 o
  22  16   5       2701.14       2790.56        64.66 o
  24  16   5       4182.46       4453.64       115.68 o
  26  16   5       1031.10       1039.41        35.51 o
  28  16   5          0.80          2.75        12.12 o
 -29  17   5        206.91        195.26        32.21 o
 -27  17   5          2.15          7.11         9.44 o
 -25  17   5         15.22         -0.90         8.95 o
 -23  17   5        810.23        726.64        39.48 o
 -21  17   5        249.02        226.19        24.36 o
 -19  17   5       1553.15       1494.74        50.16 o
 -17  17   5          7.74         -3.35        11.31 o
 -15  17   5        575.81        528.16        38.41 o
 -13  17   5       2621.63       2642.20        77.55 o
 -11  17   5       1208.94       1281.93        47.63 o
  -9  17   5        246.87        281.92        23.31 o
  -7  17   5         24.99         17.57        14.99 o
  -5  17   5       1292.56       1305.27        43.23 o
  -3  17   5       1397.69       1464.82        53.06 o
  -1  17   5        562.91        722.03        32.29 o
   1  17   5        481.05        435.55        23.31 o
   3  17   5         83.80         89.55        16.93 o
   5  17   5       1921.21       2018.59        50.84 o
   7  17   5       2882.51       2965.50        68.23 o
   9  17   5       1487.42       1456.72        43.52 o
  11  17   5        326.75        340.05        22.02 o
  13  17   5         98.28         48.57        20.75 o
  15  17   5       1156.74       1135.80        68.33 o
  17  17   5       2329.72       2244.29        73.61 o
  19  17   5        524.78        522.29        26.80 o
  21  17   5         93.76         75.22        13.94 o
  23  17   5        519.86        530.81        26.00 o
  25  17   5         98.20         82.77        14.43 o
  27  17   5        411.20        411.88        35.52 o
 -26  18   5        503.58        475.51        31.22 o
 -24  18   5         49.20         40.08        19.08 o
 -22  18   5       2071.93       2115.67        80.80 o
 -20  18   5       3435.24       3638.09        99.88 o
 -18  18   5       1678.14       1665.73        58.33 o
 -16  18   5        128.27        111.45        19.16 o
 -14  18   5       1120.08       1144.73        57.20 o
 -12  18   5       8521.89       8504.73       216.13 o
 -10  18   5       6490.34       6961.45       183.52 o
  -8  18   5        152.54        137.74        25.08 o
  -6  18   5       3180.70       3394.05        87.12 o
  -4  18   5       5117.13       5147.55       106.50 o
  -2  18   5      11092.98      11332.85       210.22 o
   0  18   5       6692.55       6603.31       147.41 o
   2  18   5         82.63         87.50        17.86 o
   4  18   5       5847.27       5880.08       121.75 o
   6  18   5       8097.31       8054.41       161.53 o
   8  18   5       3584.89       3443.08        80.52 o
  10  18   5       2559.89       2525.39        71.79 o
  12  18   5        764.69        989.60        49.24 o
  14  18   5       7185.04       7299.35       187.42 o
  16  18   5       4088.78       4160.04       172.20 o
  18  18   5        411.22        378.59        35.07 o
  20  18   5        492.62        530.56        30.65 o
  22  18   5       1177.85       1301.66        69.03 o
  24  18   5       1947.92       2101.04        58.30 o
  26  18   5       1034.15       1009.38        42.25 o
 -25  19   5         36.68         39.79        21.53 o
 -23  19   5        486.53        425.22        33.08 o
 -21  19   5        291.87        265.45        26.31 o
 -19  19   5          2.14        -19.23        19.23 o
 -17  19   5         20.25         23.75        16.78 o
 -15  19   5        154.08        135.96        21.14 o
 -13  19   5        544.79        518.62        36.07 o
 -11  19   5        688.46        692.22        43.56 o
  -9  19   5        505.29        527.16        36.68 o
  -7  19   5        658.71        713.37        51.31 o
  -5  19   5        683.83        652.02        40.55 o
  -3  19   5        408.87        427.92        32.78 o
  -1  19   5        413.55        416.93        32.27 o
   1  19   5        478.15        473.77        30.34 o
   3  19   5         63.30         56.27        16.33 o
   5  19   5         34.04         25.94        11.77 o
   7  19   5       1117.61       1038.00        45.39 o
   9  19   5        550.86        592.13        55.73 o
  11  19   5         83.25         75.16        16.61 o
  13  19   5          8.18         -1.96        16.97 o
  15  19   5         68.32         74.26        18.88 o
  17  19   5        319.25        310.40        27.82 o
  19  19   5        613.94        552.24        32.24 o
  21  19   5         79.47         26.01        12.87 o
  23  19   5          3.40         -9.78         9.78 o
  25  19   5        253.48        234.02        19.85 o
 -24  20   5         25.30         -7.76        21.22 o
 -22  20   5       1518.66       1492.35        61.24 o
 -20  20   5       1297.47       1290.95        52.30 o
 -18  20   5       1578.03       1676.42        56.33 o
 -16  20   5        131.28        114.62        23.03 o
 -14  20   5       1382.30       1324.47        50.80 o
 -12  20   5       4255.83       4293.26        99.13 o
 -10  20   5       5179.06       5522.52       144.93 o
  -8  20   5         78.41        112.10        24.98 o
  -6  20   5        397.40        341.70        30.16 o
  -4  20   5       4080.70       4306.96       102.61 o
  -2  20   5       3145.75       3107.92        83.63 o
   0  20   5       5112.09       4701.77       265.61 o
   2  20   5        188.22        181.94        24.69 o
   4  20   5       5993.95       6098.42       147.78 o
   6  20   5       3576.40       3641.21       110.11 o
   8  20   5       2785.12       2795.57        86.57 o
  10  20   5         92.56         65.68        18.31 o
  12  20   5        313.89        322.02        28.22 o
  14  20   5       3718.48       4028.11       123.40 o
  16  20   5       3596.85       3671.37        94.98 o
  18  20   5        217.20        146.64        31.88 o
  20  20   5        115.85         30.23        17.34 o
  22  20   5        584.79        615.46        42.58 o
  24  20   5       1501.36       1523.55        73.35 o
 -21  21   5         83.26         60.72        22.94 o
 -19  21   5          3.94         -1.07        21.02 o
 -17  21   5        200.11        196.30        26.41 o
 -15  21   5          0.28         -4.09        20.76 o
 -13  21   5         83.30         63.57        22.23 o
 -11  21   5        224.60        211.90        26.14 o
  -9  21   5          8.69         14.17        10.01 o
  -7  21   5         10.93        -12.64        12.78 o
  -5  21   5         75.21         65.71        21.25 o
  -3  21   5          2.90         -6.83        21.22 o
  -1  21   5        190.34        209.76        25.06 o
   1  21   5        385.74        361.42        28.82 o
   3  21   5         26.93         36.39        17.84 o
   5  21   5        215.87        154.32        24.55 o
   7  21   5          5.11         14.67        18.92 o
   9  21   5         62.79         26.26        19.48 o
  11  21   5        294.22        230.78        21.85 o
  13  21   5          2.86          5.99        17.48 o
  15  21   5         52.19         51.13        18.34 o
  17  21   5        251.75        211.28        21.88 o
  19  21   5         77.25         68.39        19.49 o
  21  21   5        217.06        243.18        30.14 o
 -20  22   5       1434.98       1432.22        57.03 o
 -18  22   5        337.73        361.39        30.05 o
 -16  22   5          3.02          2.38        21.65 o
 -14  22   5        741.09        782.58        40.08 o
 -12  22   5       2410.72       2462.41        81.11 o
 -10  22   5       2369.51       2493.47        77.34 o
  -8  22   5        685.71        630.75        35.35 o
  -6  22   5        343.56        334.97        37.60 o
  -4  22   5       2528.36       2652.43        87.71 o
  -2  22   5       3196.34       3243.38        87.35 o
   0  22   5       1657.61       1615.83        75.85 o
   2  22   5          5.99          2.50        10.26 o
   4  22   5       1397.87       1445.39        54.52 o
   6  22   5       4792.65       4738.60       108.32 o
   8  22   5       1209.73       1163.24        53.22 o
  10  22   5        507.84        438.31        30.48 o
  12  22   5        542.16        525.37        31.79 o
  14  22   5       1901.53       1904.91        73.98 o
  16  22   5       1456.43       1447.59        49.95 o
  18  22   5        456.18        422.58        29.30 o
  20  22   5          5.75         -5.51        20.06 o
 -17  23   5          6.28         32.50        22.84 o
 -15  23   5         33.29          9.65        21.97 o
 -13  23   5         49.17         36.15        23.42 o
 -11  23   5        174.78        126.16        24.80 o
  -9  23   5         13.69          1.67        22.85 o
  -7  23   5        178.81         95.68        27.57 o
  -5  23   5          0.15         -4.35        10.77 o
  -3  23   5         48.79         58.65        22.94 o
  -1  23   5          1.53         -5.43        10.99 o
   1  23   5         51.24          1.11         9.60 o
   3  23   5          6.14         -0.52        20.53 o
   5  23   5         55.47         68.40        22.56 o
   7  23   5          4.83        -14.80        20.24 o
   9  23   5         18.90         -9.69        20.99 o
  11  23   5        495.27        449.21        31.25 o
  13  23   5         57.32         73.41        21.88 o
  15  23   5        103.50        104.94        23.17 o
  17  23   5         50.42         59.88        21.81 o
 -14  24   5        462.74        424.27        32.82 o
 -12  24   5        768.18        725.80        42.57 o
 -10  24   5       1422.33       1447.72        58.93 o
  -8  24   5        331.04        290.47        40.35 o
  -6  24   5        134.77        122.37        26.62 o
  -4  24   5       1639.20       1586.47        68.88 o
  -2  24   5       1404.68       1482.10        86.84 o
   0  24   5        746.70        647.42        38.63 o
   2  24   5          0.19         13.17        22.13 o
   4  24   5        534.44        542.69        34.61 o
   6  24   5       1552.22       1672.81        57.32 o
   8  24   5       1555.29       1519.06        54.92 o
  10  24   5         37.95         24.90        22.90 o
  12  24   5        402.74        468.54        32.93 o
  14  24   5        812.50        903.35        43.85 o
 -11  25   5          6.27         -3.96        24.59 o
  -9  25   5         41.61         33.16        34.02 o
  -7  25   5          1.27         -0.63         8.39 o
  -5  25   5          0.03          0.87        11.98 o
  -3  25   5         59.62         40.01        25.02 o
  -1  25   5          0.75         -8.50        12.14 o
   1  25   5          0.83        -21.96        21.96 o
   3  25   5          6.23         10.76        23.70 o
   5  25   5          5.35          0.42        23.33 o
   7  25   5         45.89         91.73        24.60 o
   9  25   5          3.30        -22.01        22.01 o
  -4  26   5        903.14        894.02        49.88 o
  -2  26   5        931.53        995.70        50.10 o
   0  26   5        151.56        145.46        26.00 o
   2  26   5          2.92         -1.68        12.53 o
   4  26   5        177.07        122.84        48.93 o
 -38   0   6        220.81        213.56        44.73 o
 -36   0   6       2122.77       2141.45       126.68 o
 -34   0   6       3500.77       3766.90       143.73 o
 -32   0   6       4084.01       3956.67       122.91 o
 -30   0   6         86.05        107.25        23.78 o
 -28   0   6       8745.05       9007.01       237.53 o
 -26   0   6      15218.77      14742.79       378.45 o
 -24   0   6      16749.10      15989.88       378.94 o
 -22   0   6       7009.01       6642.03       178.08 o
 -20   0   6      11594.66      11695.32       278.34 o
 -18   0   6      97155.99      95808.94      2309.67 o
 -16   0   6     111184.37     112270.89      2523.19 o
 -14   0   6      13229.12      14319.85       333.02 o
 -12   0   6      10830.60      10449.97       285.15 o
  -8   0   6     308642.94     320524.75      8290.22 o
  -6   0   6     124806.91     128441.66      3187.26 o
  -4   0   6       3198.41       2600.49       251.02 o
  -2   0   6     122569.24     130071.23      3686.16 o
   0   0   6      24437.41      23874.40       743.35 o
   2   0   6      46388.65      44593.45      1070.03 o
   4   0   6      67419.11      71289.18      3018.40 o
   6   0   6      46616.35      49094.50      2050.86 o
   8   0   6     145091.88     151318.28      5470.03 o
  10   0   6      86834.72      85765.68      2226.05 o
  12   0   6      14500.16      14546.59       421.55 o
  16   0   6      20433.14      19869.89       682.52 o
  18   0   6      74871.94      75275.98      2008.99 o
  20   0   6      64314.26      60893.45      1589.51 o
  22   0   6       2468.12       2411.29        83.68 o
  24   0   6      10707.67      10316.86       313.57 o
  26   0   6      15419.79      15161.49       450.97 o
  28   0   6      10101.41      10089.62       308.51 o
  30   0   6       3424.58       3399.55        94.40 o
  32   0   6        626.14        648.70        42.05 o
  34   0   6       3667.97       3707.34       104.70 o
  36   0   6       1993.86       2057.47        80.40 o
 -37   1   6         27.64         18.89        12.19 o
 -35   1   6         75.46         39.48        14.83 o
 -33   1   6        205.43        183.97        20.52 o
 -31   1   6          8.29         25.14        15.69 o
 -29   1   6        112.75         90.30        15.31 o
 -27   1   6         23.24         -0.01        12.14 o
 -25   1   6        642.66        785.77        31.75 o
 -23   1   6        411.27        417.01        19.50 o
 -21   1   6        525.06        593.42        22.85 o
 -19   1   6        284.27        302.97        16.76 o
 -17   1   6        129.85         54.98        10.57 o
 -15   1   6        487.93        364.88        15.82 o
 -13   1   6        258.07        361.24        15.01 o
 -11   1   6        527.25        481.45        34.26 o
  -9   1   6        140.00        154.73        24.89 o
  -7   1   6        472.42        595.13        25.09 o
  -5   1   6       1022.31       1039.76        29.75 o
  -3   1   6      18164.00      19613.72       654.78 o
  -1   1   6      34073.12      36892.79       708.89 o
   1   1   6      89561.70      92201.63      1509.79 o
   3   1   6        345.31        235.21        11.85 o
   5   1   6       8824.75       9848.40       201.64 o
   7   1   6        879.51        828.71        21.68 o
   9   1   6        870.57        869.80        24.38 o
  11   1   6        503.12        558.79        19.57 o
  13   1   6       1115.89       1121.92        30.64 o
  15   1   6       1502.24       1420.70        33.81 o
  17   1   6        459.92        503.45        24.29 o
  19   1   6        363.95        382.72        15.58 o
  21   1   6        201.23        189.98        13.02 o
  23   1   6        256.37        290.93        15.75 o
  25   1   6         24.99          6.57         5.48 o
  27   1   6         27.99          7.46         8.28 o
  29   1   6          8.20         -3.23         7.06 o
  31   1   6         26.20         44.17        12.47 o
  33   1   6        127.94        118.18        15.07 o
  35   1   6         20.34         14.74        13.55 o
  37   1   6         57.07         55.95        15.84 o
 -36   2   6       3031.75       3217.81        76.65 o
 -34   2   6       6001.01       6324.20       142.07 o
 -32   2   6       2841.93       2864.18        67.13 o
 -30   2   6       1171.18       1169.91        40.32 o
 -28   2   6      12799.55      12960.06       247.89 o
 -26   2   6      15013.41      15021.32       252.63 o
 -24   2   6       6619.15       6686.11       119.70 o
 -22   2   6        279.43        282.79        16.98 o
 -20   2   6      12573.65      12826.14       215.39 o
 -18   2   6      58542.80      57426.74       918.88 o
 -16   2   6      49794.70      49506.94       792.62 o
 -14   2   6       1827.96       2336.25        46.38 o
 -12   2   6       1381.77       1472.09        46.48 o
  -8   2   6     164029.73     169740.08      3404.47 o
  -6   2   6     141398.72     143242.83      2619.43 o
  -4   2   6      13448.79      15591.97       279.50 o
  -2   2   6      84159.30      87237.61      1668.74 o
   0   2   6     266513.97     269192.41      4258.08 o
   2   2   6     396193.25     401833.50      6559.06 o
   4   2   6      92870.25      97267.16      1728.49 o
   6   2   6      60436.64      63224.75      1225.56 o
   8   2   6     234404.86     241072.14      4228.10 o
  10   2   6     171121.39     174925.12      3915.63 o
  12   2   6      19446.98      19681.48       445.30 o
  14   2   6          3.60         20.09         6.06 o
  16   2   6      23719.71      23251.32       433.08 o
  18   2   6      66120.55      65170.64      1252.88 o
  20   2   6      24335.59      23650.27       426.25 o
  22   2   6         63.12         21.43         9.78 o
  24   2   6       1539.75       1427.05        65.13 o
  26   2   6       7578.25       7419.46       142.41 o
  28   2   6       7244.36       7380.67       143.07 o
  30   2   6       5563.39       5702.18       115.44 o
  32   2   6        103.73         84.15        14.17 o
  34   2   6       2108.17       2155.59        54.49 o
  36   2   6       3075.13       3261.13        77.33 o
 -37   3   6         51.98         51.80        20.72 o
 -35   3   6        141.81        146.20        20.66 o
 -33   3   6         15.32         11.50        10.12 o
 -31   3   6        178.01        178.30        19.54 o
 -29   3   6        507.60        499.85        24.82 o
 -27   3   6       1340.91       1373.55        38.51 o
 -25   3   6        655.04        665.01        28.85 o
 -23   3   6       3190.59       3116.33        63.37 o
 -21   3   6         85.93        120.78        13.84 o
 -19   3   6         92.48        133.85        13.12 o
 -17   3   6       5195.46       5066.59        91.44 o
 -15   3   6      12579.58      12740.04       217.44 o
 -13   3   6       7354.18       7186.79       131.24 o
 -11   3   6      16062.18      15650.51       322.81 o
  -7   3   6       1460.40       1801.90        48.00 o
  -5   3   6       6267.90       6801.86       138.00 o
  -3   3   6       3413.13       3907.64       105.43 o
  -1   3   6        980.36        755.39        21.60 o
   1   3   6       9812.31       9624.91       161.61 o
   3   3   6        123.68        100.08         6.99 o
   5   3   6        842.77        718.07        22.63 o
   7   3   6       4713.65       5118.96       101.41 o
   9   3   6        316.20        202.74         9.34 o
  11   3   6       6168.83       5632.16       100.39 o
  13   3   6       4354.76       4169.40        76.74 o
  15   3   6       2233.42       2047.72        41.82 o
  17   3   6       1626.27       1637.11        39.70 o
  19   3   6        494.99        548.38        26.80 o
  21   3   6       2801.26       2732.38        67.34 o
  23   3   6         13.45          8.16         6.22 o
  25   3   6       4484.91       4557.66        92.85 o
  27   3   6       1580.96       1454.17        40.10 o
  29   3   6          1.05          2.70         6.21 o
  31   3   6        199.92        194.02        16.26 o
  33   3   6         68.02         76.61        15.35 o
  35   3   6         56.16         37.80        11.41 o
 -36   4   6       1883.78       1929.36        60.62 o
 -34   4   6       2407.65       2483.23        64.27 o
 -32   4   6       1206.41       1169.16        41.64 o
 -30   4   6        220.65        285.20        21.44 o
 -28   4   6       6603.80       6461.31       127.50 o
 -26   4   6      18280.00      18464.60       306.22 o
 -24   4   6      14496.41      14031.78       243.63 o
 -22   4   6       1756.63       1709.48        41.10 o
 -20   4   6      13206.83      13192.38       220.70 o
 -18   4   6      57376.31      56301.04       902.02 o
 -16   4   6      61380.18      60294.23       998.86 o
 -14   4   6      34259.46      32285.72       520.25 o
 -12   4   6      20993.63      22121.89       398.74 o
 -10   4   6     107465.36     110235.43      2877.76 o
  -6   4   6      33237.87      31257.08       668.05 o
  -4   4   6       6403.88       6766.68       131.76 o
  -2   4   6      99118.84     105919.38      1799.33 o
   0   4   6     198850.80     213922.16      3498.35 o
   2   4   6      81831.87      84667.73      1807.62 o
   4   4   6      31742.98      33994.97       619.75 o
   6   4   6      21761.12      21689.09       524.32 o
   8   4   6      66591.73      68976.36      1461.45 o
  10   4   6      93971.08      94615.91      1501.57 o
  12   4   6      55704.27      56869.47      1004.27 o
  14   4   6        918.46        717.40        35.55 o
  16   4   6      34310.54      35168.00       647.73 o
  18   4   6      53603.59      53695.14      1082.17 o
  20   4   6      21162.96      20245.79       493.79 o
  22   4   6       2152.29       2153.47        50.16 o
  24   4   6       5164.19       4918.07        98.67 o
  26   4   6      13653.75      13526.67       240.82 o
  28   4   6      12958.26      12611.12       235.00 o
  30   4   6       2772.46       2716.59        64.54 o
  32   4   6        395.48        361.55        20.50 o
  34   4   6       2382.53       2404.04        61.94 o
  36   4   6       1814.72       1825.91        50.64 o
 -37   5   6        118.74        133.26        23.48 o
 -35   5   6        776.42        840.53        39.15 o
 -33   5   6        666.26        794.48        33.08 o
 -31   5   6         75.19         64.36        15.79 o
 -29   5   6         13.75         28.03        15.95 o
 -27   5   6       1507.69       1577.40        71.17 o
 -25   5   6       1091.18       1134.05        33.83 o
 -23   5   6        156.67        194.65        16.67 o
 -21   5   6       1515.11       1528.11        42.16 o
 -19   5   6        331.59        397.04        18.93 o
 -17   5   6       3197.75       2966.38        58.46 o
 -15   5   6       4895.25       5371.95        95.73 o
 -13   5   6        117.01        111.71        12.22 o
 -11   5   6       5620.12       5548.93       116.57 o
  -9   5   6      21545.67      21881.89       409.57 o
  -7   5   6       9417.39       9771.20       203.77 o
  -5   5   6       6242.24       3466.90       238.14 o
  -3   5   6       8563.16       9246.71       254.92 o
  -1   5   6      22944.69      23022.04       411.64 o
   1   5   6      52267.42      51829.46      1134.80 o
   3   5   6      14101.62      14614.09       315.24 o
   5   5   6      11827.61      12455.78       330.71 o
   7   5   6      24113.84      24758.46       480.44 o
   9   5   6      20917.62      20268.67       396.01 o
  11   5   6      25947.41      24951.57       461.79 o
  13   5   6       1865.55       1733.86        41.08 o
  15   5   6       4397.41       4689.43        89.89 o
  17   5   6       9134.86       8817.63       164.25 o
  19   5   6        123.03        136.03        11.34 o
  21   5   6         77.51         81.06         9.51 o
  23   5   6        155.47        149.26        14.49 o
  25   5   6        934.36        991.62        30.54 o
  27   5   6        644.51        675.54        26.47 o
  29   5   6        205.68        205.50        16.46 o
  31   5   6         70.17         73.14        13.73 o
  33   5   6         16.90         14.99         9.88 o
  35   5   6        569.86        620.90        28.72 o
 -36   6   6       1659.62       1753.75        57.74 o
 -34   6   6       2643.42       2659.56        67.88 o
 -32   6   6        571.31        634.70        32.65 o
 -30   6   6         72.92         38.33        10.01 o
 -28   6   6       5754.27       5734.40       111.17 o
 -26   6   6      13523.51      13333.58       242.52 o
 -24   6   6      13583.26      13349.84       225.73 o
 -22   6   6       1051.49       1075.60        31.73 o
 -20   6   6      11752.60      11598.43       198.64 o
 -18   6   6      17105.76      17520.08       289.83 o
 -16   6   6      42946.84      42846.35       689.58 o
 -14   6   6      12649.39      12629.85       234.71 o
 -12   6   6       4942.05       5098.38       109.01 o
 -10   6   6      82269.42      81603.57      1743.02 o
  -8   6   6     115225.55     116448.93      1977.27 o
  -6   6   6      59971.18      62084.35      1190.57 o
  -4   6   6       1219.84        658.38        94.10 o
   2   6   6     199359.34     212679.45      6434.82 o
   4   6   6       2968.36       3353.02        72.61 o
   6   6   6      10289.21      10221.05       192.38 o
   8   6   6      47503.64      48773.06      1037.11 o
  12   6   6      51338.24      51489.43      1034.30 o
  14   6   6       1281.31       1167.12        34.20 o
  16   6   6      34974.95      35383.52       586.88 o
  18   6   6      32806.62      32430.34       583.48 o
  20   6   6      10858.11      10714.17       192.31 o
  22   6   6       2969.30       2999.24        76.38 o
  24   6   6        713.69        690.62        30.42 o
  26   6   6       7657.51       7598.33       175.97 o
  28   6   6       9721.27       9688.67       171.12 o
  30   6   6        594.47        565.83        24.47 o
  32   6   6         17.00         13.98         9.80 o
  34   6   6        962.89        990.52        39.63 o
  36   6   6       1479.75       1520.90        44.19 o
 -35   7   6        425.45        396.01        27.43 o
 -33   7   6        484.73        509.22        29.68 o
 -31   7   6        192.18        183.87        21.33 o
 -29   7   6        111.34        118.96        16.90 o
 -27   7   6       1949.73       1983.88        51.03 o
 -25   7   6       3675.22       3703.54        76.96 o
 -23   7   6       3250.29       3352.18        68.22 o
 -21   7   6        184.71        207.21        16.65 o
 -19   7   6       4764.48       4729.67        88.22 o
 -17   7   6      15510.38      15139.33       251.52 o
 -15   7   6       9028.30       9047.56       155.07 o
 -13   7   6        227.08        251.49        15.72 o
 -11   7   6       4647.72       4499.27       101.96 o
  -9   7   6      26532.45      26166.06       515.35 o
  -7   7   6      18568.12      18111.28       327.41 o
  -5   7   6       1226.00       1130.05        29.35 o
   1   7   6      19859.78      19957.28       444.53 o
   3   7   6        380.26        304.16        23.37 o
   5   7   6        401.62        523.78        19.67 o
   7   7   6       5989.17       5912.45       106.47 o
   9   7   6       8009.10       8034.00       196.92 o
  11   7   6       9246.99       8878.72       181.15 o
  13   7   6       1341.08       1339.11        43.28 o
  15   7   6       4118.82       4029.68        76.78 o
  17   7   6      13179.55      12820.41       226.85 o
  19   7   6       7094.74       6954.45       132.49 o
  21   7   6        598.57        579.58        24.41 o
  23   7   6        275.80        302.86        18.73 o
  25   7   6       5165.22       5137.78       112.09 o
  27   7   6       2330.31       2353.98        53.31 o
  29   7   6        701.68        734.49        27.75 o
  31   7   6          6.70         15.02        13.07 o
  33   7   6        672.93        674.95        27.36 o
  35   7   6        516.00        520.72        25.39 o
 -36   8   6       1938.09       2048.03        76.55 o
 -34   8   6       1196.51       1184.95        43.81 o
 -32   8   6        280.23        268.06        23.94 o
 -30   8   6         11.23          6.79        16.50 o
 -28   8   6       4431.93       4383.05        96.50 o
 -26   8   6      13611.42      13444.86       264.28 o
 -24   8   6       7458.64       7525.39       145.21 o
 -22   8   6          1.49         -8.98        13.00 o
 -20   8   6       5466.63       5430.43        99.82 o
 -18   8   6      23742.39      24152.31       393.87 o
 -16   8   6      24776.57      24775.20       404.62 o
 -14   8   6      23527.38      23306.77       379.96 o
 -12   8   6       3672.00       3535.14        70.78 o
 -10   8   6      64239.38      62564.91      1071.35 o
  -8   8   6      42811.89      43907.45       753.90 o
  -6   8   6      27746.96      28633.83       534.03 o
  -4   8   6       5863.52       5688.36       119.76 o
  -2   8   6      15964.13      15889.66       300.19 o
   0   8   6     124043.84     123293.76      2023.78 o
   2   8   6     103444.40     101960.54      1674.71 o
   4   8   6       4970.77       5131.97        96.14 o
   8   8   6      23983.76      24071.93       430.92 o
  10   8   6      43275.77      43401.09      1059.65 o
  12   8   6      45665.84      43917.64       943.40 o
  14   8   6       1583.26       1536.56        48.96 o
  16   8   6      27536.36      26782.79       524.09 o
  18   8   6      21171.41      21599.74       373.86 o
  20   8   6       6105.87       5997.17       108.25 o
  22   8   6       3690.81       3538.43        67.29 o
  24   8   6        907.03        938.14        32.64 o
  26   8   6       6573.91       6353.38       130.97 o
  28   8   6       8804.84       8830.22       173.43 o
  30   8   6        464.63        468.51        22.30 o
  32   8   6          0.47         -4.99        13.40 o
  34   8   6        440.34        444.09        23.33 o
 -35   9   6        757.22        737.85        43.82 o
 -33   9   6        829.14        815.08        36.11 o
 -31   9   6        172.66        164.54        21.26 o
 -29   9   6        850.51        822.58        34.36 o
 -27   9   6       1518.96       1564.37        48.15 o
 -25   9   6       4224.64       4271.39        97.54 o
 -23   9   6       1934.67       1984.51        50.13 o
 -21   9   6         21.22         26.72        13.80 o
 -19   9   6       5302.43       5237.34       111.43 o
 -17   9   6       8080.23       8034.42       140.72 o
 -15   9   6       7313.82       7197.60       131.19 o
 -13   9   6        134.54        187.56        14.68 o
 -11   9   6       2377.53       2407.54        60.98 o
  -9   9   6      12246.21      11636.76       194.23 o
  -7   9   6      41042.16      41579.00       691.24 o
  -5   9   6       4678.06       4680.54        84.14 o
  -3   9   6      20161.68      19792.50       322.51 o
  -1   9   6      24837.29      25048.77       512.49 o
   1   9   6      22354.31      22305.19       386.36 o
   3   9   6      26450.77      27241.44       439.52 o
   5   9   6        690.96        683.93        33.93 o
   7   9   6       8674.64       8686.36       181.39 o
   9   9   6      27882.93      28582.09       478.24 o
  11   9   6      16012.56      16655.38       384.51 o
  13   9   6        171.35        182.04        16.49 o
  15   9   6       4270.65       4349.33        97.04 o
  17   9   6       7577.30       7498.57       148.30 o
  19   9   6       9115.83       8930.69       150.42 o
  21   9   6       1341.74       1383.08        33.39 o
  23   9   6       1971.52       1939.47        45.61 o
  25   9   6       1397.96       1431.03        39.02 o
  27   9   6       2331.59       2295.09        57.12 o
  29   9   6       1014.81       1090.78        39.11 o
  31   9   6         49.54         35.44        14.55 o
  33   9   6        345.51        378.90        21.84 o
 -34  10   6        989.73        976.43        48.49 o
 -32  10   6        256.68        254.84        26.28 o
 -30  10   6         52.80         37.88        17.97 o
 -28  10   6       2030.01       1996.05        54.86 o
 -26  10   6       8894.96       8833.71       173.20 o
 -24  10   6       3644.32       3609.24        81.30 o
 -22  10   6          0.32        -13.85        13.85 o
 -20  10   6       4372.99       4320.56        92.22 o
 -18  10   6       9689.82       9615.01       166.67 o
 -16  10   6      22235.73      21420.93       350.97 o
 -14  10   6       7924.40       7824.82       137.06 o
 -12  10   6       6585.12       6480.91       119.65 o
 -10  10   6      33402.05      33592.90       542.60 o
  -8  10   6      38736.95      37482.77       604.04 o
  -6  10   6      12112.59      12241.91       211.74 o
  -4  10   6       1354.96       1309.57        31.71 o
  -2  10   6       5525.30       4970.60        95.36 o
   0  10   6      73728.26      75550.45      1287.62 o
   2  10   6      54580.02      55281.16       946.37 o
   4  10   6       6049.64       5976.65       119.56 o
   6  10   6       4608.91       4588.36        84.15 o
   8  10   6      27549.86      27192.43       440.63 o
  10  10   6      21119.07      21440.58       349.00 o
  12  10   6      23137.55      21892.06       411.78 o
  14  10   6          4.21          7.18        12.72 o
  16  10   6       6402.65       6417.57       145.16 o
  18  10   6       9488.33       9512.69       189.88 o
  20  10   6       6382.18       6398.72       115.33 o
  22  10   6       3104.80       2997.47        60.97 o
  24  10   6          4.54          4.67        10.65 o
  26  10   6       6794.61       6819.28       139.20 o
  28  10   6       4907.58       4778.45       100.39 o
  30  10   6        724.96        714.68        29.92 o
  32  10   6          5.25          4.99        14.03 o
  34  10   6        338.72        326.19        21.47 o
 -33  11   6       1183.65       1170.20        48.02 o
 -31  11   6        311.99        284.77        29.91 o
 -29  11   6        661.03        725.87        33.08 o
 -27  11   6       2314.49       2308.63        74.94 o
 -25  11   6       4595.55       4522.79        96.17 o
 -23  11   6       3167.81       3107.50        74.22 o
 -21  11   6         41.55         35.23        14.59 o
 -19  11   6       8212.19       7834.31       143.99 o
 -17  11   6      16504.77      16430.11       272.92 o
 -15  11   6       4848.26       4781.47        89.79 o
 -13  11   6         10.64         10.30        11.54 o
 -11  11   6       1479.28       1447.24        44.06 o
  -9  11   6      18725.67      18682.71       306.99 o
  -7  11   6      20360.37      20147.75       340.42 o
  -5  11   6       9505.45       9041.63       165.52 o
  -3  11   6       2765.28       3081.50        60.33 o
  -1  11   6      20527.08      20382.30       333.10 o
   1  11   6      17252.37      16689.81       308.48 o
   3  11   6      14982.08      15049.38       287.68 o
   5  11   6        678.71        795.58        42.39 o
   7  11   6      10447.80      10426.19       174.77 o
   9  11   6      38623.01      39058.48       644.31 o
  11  11   6       4385.69       4229.69        76.76 o
  13  11   6         29.04         38.02         8.88 o
  15  11   6       1766.54       1764.26        48.37 o
  17  11   6       7683.65       7923.93       177.10 o
  19  11   6       9650.30       9502.07       250.40 o
  21  11   6       1114.85       1138.34        53.46 o
  23  11   6        453.71        438.98        19.42 o
  25  11   6       1976.25       1984.23        48.37 o
  27  11   6       1955.35       2018.37        47.58 o
  29  11   6       1296.50       1360.35        40.63 o
  31  11   6        102.55         56.10        15.28 o
  33  11   6        895.41        908.69        32.61 o
 -32  12   6        226.33        202.58        25.51 o
 -30  12   6        258.98        193.08        22.97 o
 -28  12   6       2582.48       2609.22        73.54 o
 -26  12   6       3523.25       3393.64        77.55 o
 -24  12   6        534.39        484.08        30.39 o
 -22  12   6          0.69         -5.58         8.84 o
 -20  12   6       2651.31       2478.17        61.34 o
 -18  12   6      10871.37      10765.09       194.12 o
 -16  12   6       5695.49       5656.90       108.56 o
 -14  12   6        159.39        156.39        15.75 o
 -12  12   6        333.52        398.89        19.76 o
 -10  12   6      14810.59      14822.26       248.94 o
  -8  12   6      15200.70      15227.82       253.78 o
  -6  12   6      11221.83      11171.71       189.06 o
  -4  12   6       2877.26       2787.86        56.71 o
  -2  12   6       5667.49       5813.31       115.26 o
   0  12   6      28914.02      29742.02       516.07 o
   2  12   6      18826.35      19442.05       386.33 o
   4  12   6       3601.27       3639.28        79.74 o
   6  12   6       6960.18       6958.04       125.41 o
   8  12   6      16162.76      16679.29       274.80 o
  10  12   6      15989.16      16170.67       276.60 o
  12  12   6       4725.78       4714.53        85.64 o
  14  12   6       2322.91       2381.16        49.62 o
  16  12   6       4962.83       5165.12        97.10 o
  18  12   6      10720.07      10740.50       249.32 o
  20  12   6       5185.79       5071.84       115.41 o
  22  12   6        531.67        532.37        24.56 o
  24  12   6        504.27        479.36        21.13 o
  26  12   6       1812.63       1801.37        57.08 o
  28  12   6       1803.30       1774.82        44.75 o
  30  12   6       1028.84        962.70        33.71 o
  32  12   6         20.05         14.68        13.63 o
 -33  13   6        941.56        960.29        71.37 o
 -31  13   6        208.67        183.02        25.19 o
 -29  13   6        161.76        147.45        22.21 o
 -27  13   6       1634.86       1634.12        59.92 o
 -25  13   6       4539.35       4629.78       106.82 o
 -23  13   6       1498.17       1508.62        49.37 o
 -21  13   6          9.53          5.93         9.20 o
 -19  13   6       7239.76       7453.83       161.07 o
 -17  13   6       7748.72       7719.24       142.74 o
 -15  13   6       9750.89       9788.41       169.89 o
 -13  13   6         47.22         38.95        13.91 o
 -11  13   6       6698.30       6871.22       125.37 o
  -9  13   6      13044.87      13079.45       219.59 o
  -7  13   6      30494.14      30992.91       538.64 o
  -5  13   6        797.27        832.91        33.05 o
  -3  13   6       3859.18       3790.58        72.91 o
  -1  13   6      22506.80      22057.64       394.55 o
   1  13   6      17378.96      17998.42       343.05 o
   3  13   6       8076.14       7778.29       135.97 o
   5  13   6        846.51        819.82        28.56 o
   7  13   6      13063.96      12884.37       223.18 o
   9  13   6      22955.79      22859.14       386.23 o
  11  13   6       7558.95       7443.81       129.43 o
  13  13   6        375.69        309.58        19.67 o
  15  13   6       1443.08       1472.26        39.50 o
  17  13   6       4586.10       4550.08        87.26 o
  19  13   6      12276.92      12714.22       332.06 o
  21  13   6       2909.01       3035.99       101.81 o
  23  13   6        752.85        796.61        36.38 o
  25  13   6       3247.26       3457.11        82.60 o
  27  13   6       3326.61       3569.62        75.01 o
  29  13   6        606.45        638.58        26.38 o
  31  13   6          0.11         -2.87        13.92 o
 -32  14   6        120.17         48.38        19.79 o
 -30  14   6        427.05        424.29        30.80 o
 -28  14   6       1047.66       1033.83        50.04 o
 -26  14   6        863.31        931.21        44.69 o
 -24  14   6        142.05         97.58        26.23 o
 -22  14   6          2.26          2.47        10.05 o
 -20  14   6       1784.77       1735.19        53.16 o
 -18  14   6       5298.83       5169.57       109.73 o
 -16  14   6       4795.71       4710.19        97.87 o
 -14  14   6        437.69        438.96        23.16 o
 -12  14   6       1859.47       1831.33        44.93 o
 -10  14   6       9133.55       9446.08       163.88 o
  -8  14   6      12124.45      12043.86       204.30 o
  -6  14   6       6047.99       6294.14       114.03 o
  -4  14   6       1870.51       1796.41        53.53 o
  -2  14   6       4589.04       4573.68        86.37 o
   0  14   6       3352.23       3560.02        88.40 o
   2  14   6       4129.57       4100.61        80.55 o
   4  14   6       3205.47       3324.10        67.71 o
   6  14   6        208.25        269.72        17.62 o
   8  14   6       8571.78       8592.69       166.27 o
  10  14   6       8820.24       9046.23       161.75 o
  12  14   6       3753.77       3835.61        73.94 o
  14  14   6       1113.77       1108.26        34.23 o
  16  14   6        972.42       1001.63        31.20 o
  18  14   6       4445.43       4374.78        90.11 o
  20  14   6       6961.14       7077.23       163.41 o
  22  14   6         24.59         -2.13        19.79 o
  24  14   6         12.31         23.66        20.85 o
  26  14   6        400.36        443.20        32.16 o
  28  14   6        926.24        983.59        38.71 o
  30  14   6        860.68        826.02        41.69 o
 -31  15   6         86.11         37.44        15.43 o
 -29  15   6        394.88        353.64        31.97 o
 -27  15   6       2650.34       2732.77        73.02 o
 -25  15   6       2551.36       2729.63        72.49 o
 -23  15   6        542.48        519.04        33.02 o
 -21  15   6          9.58         10.21         8.57 o
 -19  15   6       3437.52       3467.14        84.13 o
 -17  15   6       8301.00       8377.25       181.21 o
 -15  15   6       3223.03       3379.21        75.90 o
 -13  15   6        828.25        830.13        32.18 o
 -11  15   6       4218.69       3990.91        81.87 o
  -9  15   6      13314.09      12895.81       219.63 o
  -7  15   6       9009.48       9038.56       163.83 o
  -5  15   6       6554.22       6678.18       120.76 o
  -3  15   6       1436.24       1527.97        41.31 o
  -1  15   6      20537.28      20589.86       391.99 o
   1  15   6      21178.90      21072.78       347.42 o
   3  15   6       7217.41       6889.34       147.32 o
   5  15   6        253.32        262.57        17.75 o
   7  15   6      10696.39      10683.37       182.31 o
   9  15   6      19614.78      20040.35       367.61 o
  11  15   6       6423.05       6366.59       127.86 o
  13  15   6        400.26        378.56        21.26 o
  15  15   6       3258.70       3536.47        81.74 o
  17  15   6       7666.70       7965.32       181.41 o
  19  15   6       4503.22       4591.71        92.40 o
  21  15   6        360.39        389.30        30.93 o
  23  15   6        760.85        936.59        46.82 o
  25  15   6       2208.08       2305.89        75.24 o
  27  15   6       1854.75       1951.92        70.34 o
  29  15   6        555.73        538.83        40.96 o
 -30  16   6        452.26        411.36        30.30 o
 -28  16   6        788.31        808.49        45.17 o
 -26  16   6        405.32        326.95        30.03 o
 -24  16   6        206.59        185.07        24.10 o
 -22  16   6          8.69         -8.43        18.53 o
 -20  16   6        668.13        582.76        35.00 o
 -18  16   6       3428.48       3371.43        92.63 o
 -16  16   6       1520.19       1530.15        61.88 o
 -14  16   6          0.27        -10.27        16.38 o
 -12  16   6        383.24        358.70        25.89 o
 -10  16   6        493.69        484.74        25.04 o
  -8  16   6       4037.25       4102.53        87.26 o
  -6  16   6       1883.44       1823.26        51.37 o
  -4  16   6         85.61         78.62        15.97 o
  -2  16   6       2011.03       2014.32        60.51 o
   0  16   6       3060.62       3085.14        64.70 o
   2  16   6       3416.43       3367.60        79.61 o
   4  16   6       3232.20       3228.20        66.40 o
   6  16   6         31.78         27.84        14.12 o
   8  16   6       3723.45       3740.22        76.73 o
  10  16   6       3764.72       3638.59        81.51 o
  12  16   6        319.54        306.95        28.58 o
  14  16   6        793.46        786.30        34.47 o
  16  16   6        102.08         87.97        13.78 o
  18  16   6       2060.97       2012.92        57.84 o
  20  16   6       1311.84       1267.12        44.41 o
  22  16   6        115.29        124.07        24.87 o
  24  16   6         13.15          8.12        12.95 o
  26  16   6         50.14         30.30        17.37 o
  28  16   6        356.54        341.41        36.23 o
 -29  17   6         82.47         77.87        64.41 o
 -27  17   6       1195.29       1266.22        49.69 o
 -25  17   6       2171.89       2220.23        72.87 o
 -23  17   6        948.37        895.74        53.62 o
 -21  17   6        123.92         28.40        15.18 o
 -19  17   6       1484.82       1517.09        54.29 o
 -17  17   6       7897.56       8217.32       173.17 o
 -13  17   6         44.21         20.98        10.54 o
 -11  17   6       6233.89       6097.22       128.35 o
  -9  17   6      14479.37      14535.10       264.56 o
  -7  17   6       9540.29       9689.75       182.78 o
  -5  17   6        659.10        861.26        47.54 o
  -3  17   6       1246.27       1281.29        46.70 o
  -1  17   6       7784.25       7800.59       155.62 o
   1  17   6      13110.84      12687.68       250.82 o
   3  17   6       2023.39       2026.35        50.27 o
   5  17   6        304.13        372.31        22.32 o
   7  17   6       3783.40       3680.17        80.31 o
   9  17   6      11203.62      11377.93       209.68 o
  11  17   6       7037.90       6919.37       134.03 o
  13  17   6        876.91        964.92        45.60 o
  15  17   6       1851.78       1904.28        60.84 o
  17  17   6       5437.72       5459.41       139.72 o
  19  17   6       2579.75       2571.24        70.55 o
  21  17   6        961.58        931.19        43.78 o
  23  17   6         55.18         20.71        11.93 o
  25  17   6       1260.25       1256.63        53.29 o
  27  17   6       1997.53       2160.69        73.77 o
 -26  18   6        146.21        139.25        24.37 o
 -24  18   6        103.13         95.62        22.50 o
 -22  18   6          4.16         -1.11        17.68 o
 -20  18   6        534.11        362.80        29.02 o
 -18  18   6        819.71        759.03        40.85 o
 -16  18   6        438.87        393.42        30.53 o
 -14  18   6          9.55         -4.40         7.28 o
 -12  18   6        511.24        456.84        33.11 o
 -10  18   6        133.76         83.18        20.19 o
  -8  18   6       1774.61       1723.99        61.24 o
  -6  18   6        932.10        933.76        40.24 o
  -4  18   6         22.00         -1.08        18.51 o
  -2  18   6       1590.34       1538.44        50.18 o
   0  18   6        355.91        393.69        28.07 o
   2  18   6       2053.42       2135.39        56.55 o
   4  18   6        828.21        898.02        37.24 o
   6  18   6         38.03         36.97        16.79 o
   8  18   6        244.68        214.72        21.57 o
  10  18   6        955.13        996.50        53.21 o
  12  18   6       1069.86       1065.19        47.02 o
  14  18   6        378.83        373.45        32.68 o
  16  18   6         36.00         23.35        13.71 o
  18  18   6       1019.50       1014.74        48.85 o
  20  18   6       1359.66       1315.47        56.10 o
  22  18   6        183.61        168.48        19.07 o
  24  18   6         12.96         55.70        29.15 o
  26  18   6          6.34          5.64        25.32 o
 -25  19   6       1392.23       1456.33        53.54 o
 -23  19   6        434.55        391.35        29.51 o
 -21  19   6        174.46        152.39        24.28 o
 -19  19   6       1881.04       1830.04        62.93 o
 -17  19   6       2520.67       2646.58        71.26 o
 -15  19   6       2862.25       3007.69        78.98 o
 -13  19   6        357.91        362.24        31.16 o
 -11  19   6       2091.32       1985.05       116.63 o
  -9  19   6       4524.77       4624.61       129.16 o
  -7  19   6       5823.50       5778.44       157.85 o
  -5  19   6       2714.90       2789.90       208.48 o
  -3  19   6         32.84         11.63         9.07 o
  -1  19   6       6845.07       7027.33       193.41 o
   1  19   6      11603.45      11471.98       252.72 o
   3  19   6       2909.44       2764.67        79.74 o
   5  19   6        107.27         78.34        18.28 o
   7  19   6       4926.22       5030.53       129.02 o
   9  19   6       3788.87       3838.44       110.77 o
  11  19   6       6112.12       6108.72       132.04 o
  13  19   6        248.51        242.97        22.72 o
  15  19   6       1956.84       2046.37        60.31 o
  17  19   6       2713.66       2830.46        83.67 o
  19  19   6       1907.27       1997.80        72.24 o
  21  19   6        506.58        513.18        26.35 o
  23  19   6          0.96         -1.06        15.09 o
  25  19   6        997.75        911.50       133.75 o
 -24  20   6          0.95          2.35        20.93 o
 -22  20   6        223.05        175.32        25.53 o
 -20  20   6         86.27         73.37        22.62 o
 -18  20   6         74.13         65.46        22.59 o
 -16  20   6         44.05         47.15        21.21 o
 -14  20   6         23.93         24.05        20.34 o
 -12  20   6        128.45        119.07        23.24 o
 -10  20   6        228.68        179.79        28.27 o
  -8  20   6        409.05        362.13        27.75 o
  -6  20   6         87.24         60.32        21.28 o
  -4  20   6          7.13          0.73        19.25 o
  -2  20   6        209.75        143.00        20.61 o
   0  20   6        246.54        135.38        41.73 o
   2  20   6        759.43        761.24        41.96 o
   4  20   6         97.70         65.12        16.68 o
   6  20   6          0.27          5.35         6.27 o
   8  20   6        184.29        143.92        22.21 o
  10  20   6        106.93         97.57        19.00 o
  12  20   6        368.62        358.38        29.84 o
  14  20   6         56.33         58.30        17.79 o
  16  20   6         29.94         20.95        12.65 o
  18  20   6         85.34         16.03        10.98 o
  20  20   6         84.16         33.68        10.88 o
  22  20   6        357.53        358.79        40.27 o
 -21  21   6        132.99         73.99        23.40 o
 -19  21   6        952.60        854.85        40.51 o
 -17  21   6       2498.52       2668.29        73.82 o
 -15  21   6       1498.03       1559.71        56.10 o
 -13  21   6         72.31         83.73        23.10 o
 -11  21   6       1088.08       1007.30        43.06 o
  -9  21   6       3891.96       4001.38       107.56 o
  -7  21   6       2332.39       2311.15        84.58 o
  -5  21   6        672.07        708.32        36.67 o
  -3  21   6        486.45        499.77        38.80 o
  -1  21   6       3718.60       3786.30        91.45 o
   1  21   6       6220.61       6375.16       136.00 o
   3  21   6       1216.61       1211.35        50.97 o
   5  21   6         99.18         86.19        19.61 o
   7  21   6        657.92        769.60        51.52 o
   9  21   6       2563.27       2662.40        71.61 o
  11  21   6       3350.07       3343.47        84.76 o
  13  21   6        124.26         69.25        18.85 o
  15  21   6        384.40        417.71        28.81 o
  17  21   6       1721.62       1825.37        57.04 o
  19  21   6       1585.80       1551.97        59.46 o
  21  21   6        510.61        454.29        34.34 o
 -20  22   6         24.55         -4.38        22.16 o
 -18  22   6          4.91         -8.01        20.70 o
 -16  22   6         32.36         18.78        22.61 o
 -14  22   6          0.68          2.31        21.49 o
 -12  22   6         41.77         29.64        22.61 o
 -10  22   6        294.63        283.23        35.89 o
  -8  22   6          0.04          7.84        19.96 o
  -6  22   6        128.19         97.82        23.17 o
  -4  22   6          9.96         -2.93        28.79 o
  -2  22   6          9.11          0.55        21.76 o
   0  22   6        247.06        113.12        38.26 o
   2  22   6        199.52        124.61        24.38 o
   4  22   6         11.93         13.10        20.86 o
   6  22   6         32.84         40.75        20.57 o
   8  22   6         72.26         49.51        21.66 o
  10  22   6         45.84         61.00        21.50 o
  12  22   6        199.29        155.95        23.53 o
  14  22   6         58.46         69.19        21.29 o
  16  22   6          0.52          7.92        19.74 o
  18  22   6         25.74         15.22        19.85 o
 -17  23   6        775.87        760.37        40.40 o
 -15  23   6        680.35        725.11        39.71 o
 -13  23   6         14.69         38.52        22.66 o
 -11  23   6        570.54        573.09        43.94 o
  -9  23   6       2063.12       2023.19        68.33 o
  -7  23   6       1641.93       1539.05        63.00 o
  -5  23   6        175.97        110.82        32.49 o
  -3  23   6        408.34        338.22        30.10 o
  -1  23   6       1481.69       1472.63        75.66 o
   1  23   6       2263.39       2342.21       105.48 o
   3  23   6       1018.25       1000.21        47.81 o
   5  23   6         63.25         80.60        23.60 o
   7  23   6        863.29        915.48        42.84 o
   9  23   6       2555.05       2666.57        76.74 o
  11  23   6       1327.29       1257.40        48.80 o
  13  23   6         37.18         42.01        21.92 o
  15  23   6        328.03        340.53        28.30 o
  17  23   6        654.85        698.49        36.52 o
 -14  24   6          0.35         -2.56        26.26 o
 -12  24   6          3.33         -7.46        24.41 o
 -10  24   6         95.24         72.42        26.16 o
  -8  24   6         85.65         83.50        25.94 o
  -6  24   6         27.58         11.44        26.51 o
  -4  24   6         32.49         26.68        16.21 o
  -2  24   6         60.62         22.73        16.98 o
   0  24   6         57.91         47.49        24.72 o
   2  24   6          5.05         16.95        23.78 o
   4  24   6          0.26         -8.96        21.49 o
   6  24   6          3.74          2.82        21.55 o
   8  24   6        108.70        115.90        24.39 o
  10  24   6          5.54        -12.20        20.74 o
  12  24   6        236.10        212.86        26.21 o
  14  24   6         21.87         40.83        21.93 o
 -11  25   6        171.89        163.91        31.27 o
  -9  25   6        800.40        721.40        54.16 o
  -7  25   6        788.95        848.85        63.85 o
  -5  25   6        332.16        248.51        33.12 o
  -3  25   6        161.02        145.65        28.52 o
  -1  25   6        931.92       1007.77        59.15 o
   1  25   6        772.30        738.05        50.32 o
   3  25   6        610.09        575.03        38.25 o
   5  25   6          4.00        -19.38        22.70 o
   7  25   6        448.14        442.66        32.41 o
   9  25   6       1090.38       1134.65        48.30 o
  -2  26   6        177.14        202.49        29.70 o
   0  26   6          0.21        -14.68        14.68 o
   2  26   6         67.40         49.39        20.55 o
 -37   1   7        250.70        234.48        25.08 o
 -35   1   7        450.99        468.08        31.71 o
 -33   1   7       5250.67       5538.69       123.15 o
 -31   1   7       9472.19       9612.20       181.69 o
 -29   1   7       1492.82       1530.31        45.23 o
 -27   1   7        853.32        864.47        31.60 o
 -25   1   7      16276.96      16076.79       269.31 o
 -23   1   7      19537.13      18085.22       298.58 o
 -21   1   7      39337.23      39403.67       636.47 o
 -19   1   7       2414.71       2289.34        48.23 o
 -17   1   7      21224.27      22367.15       365.99 o
 -15   1   7      85549.92      81657.67      1300.54 o
 -13   1   7      92530.55      89226.23      1420.03 o
 -11   1   7      24992.74      25937.78       536.53 o
  -7   1   7     216644.11     215702.89      4120.54 o
  -5   1   7     265088.12     278187.81      5566.52 o
  -3   1   7     114471.05     124813.00      2502.38 o
  -1   1   7        812.70        757.49        19.47 o
   1   1   7     182000.25     187516.03      3063.50 o
   3   1   7     217992.59     217974.45      3827.63 o
   5   1   7     251168.92     259648.23      5466.00 o
   7   1   7      17944.28      18259.50       370.56 o
   9   1   7      40583.43      40399.49       858.90 o
  11   1   7      86108.29      85066.19      1911.32 o
  15   1   7      31538.15      32298.45       653.75 o
  17   1   7        127.86        205.92        13.37 o
  19   1   7      32207.25      32393.60       599.94 o
  21   1   7      44728.91      43428.34       803.64 o
  23   1   7      12837.47      13027.20       273.00 o
  25   1   7       2438.00       2360.59        78.64 o
  27   1   7       3511.24       3394.32        84.71 o
  29   1   7       6367.44       6293.17       136.73 o
  31   1   7       7775.12       7658.83       155.34 o
  33   1   7        924.17        962.40        34.96 o
  35   1   7         46.81         34.44        14.22 o
  37   1   7       1125.85       1144.28        45.01 o
 -36   2   7          2.21          5.64        11.96 o
 -34   2   7         94.71         92.34        18.68 o
 -32   2   7         75.90         92.46        17.51 o
 -30   2   7        250.73        275.63        21.09 o
 -28   2   7        254.00        259.05        19.34 o
 -26   2   7       1702.56       1673.34        43.48 o
 -24   2   7        402.99        405.41        20.43 o
 -22   2   7          0.95          6.85        11.55 o
 -20   2   7         84.94         79.56        12.90 o
 -18   2   7        390.44        469.26        19.68 o
 -16   2   7        275.62        324.44        15.80 o
 -14   2   7       3383.74       3495.21        65.35 o
 -12   2   7        194.87        308.44        14.50 o
 -10   2   7       1907.32       1827.14       175.39 o
  -8   2   7       1551.74       1513.91        44.75 o
  -6   2   7         86.48        116.56        11.27 o
  -4   2   7       5603.46       5153.87        95.85 o
  -2   2   7      39342.48      43220.13       764.29 o
   0   2   7        288.23        356.03        18.01 o
   2   2   7       4316.66       4424.71        79.04 o
   4   2   7       5249.19       4997.73        82.83 o
   6   2   7       1031.63       1045.01        22.60 o
   8   2   7          0.05         -0.02         2.75 o
  10   2   7        375.16        348.65        17.26 o
  12   2   7      24088.47      23903.49       626.92 o
  14   2   7        270.96        292.99        20.07 o
  16   2   7        606.15        646.37        29.52 o
  18   2   7       2454.55       2333.02        52.74 o
  20   2   7        455.12        464.24        17.10 o
  22   2   7       1172.24       1056.59        42.04 o
  24   2   7        295.58        324.31        15.86 o
  26   2   7        300.76        288.75        19.84 o
  28   2   7        201.23        214.90        17.94 o
  30   2   7         99.96         62.94        14.56 o
  32   2   7         10.17         15.22         7.17 o
  34   2   7         44.23         46.06        13.81 o
  36   2   7         14.32         17.70        12.45 o
 -37   3   7        239.62        237.89        31.20 o
 -35   3   7        413.73        431.91        29.88 o
 -33   3   7       4679.44       4930.41       112.55 o
 -31   3   7       9262.17       9440.54       177.44 o
 -29   3   7       4087.41       4216.59        89.39 o
 -27   3   7        517.33        555.90        24.74 o
 -25   3   7      10825.19      10532.45       181.52 o
 -23   3   7      35244.88      33958.15       549.66 o
 -21   3   7      22102.07      21467.62       351.36 o
 -19   3   7        139.49        135.94        13.40 o
 -17   3   7      21498.72      22100.97       362.03 o
 -15   3   7      95296.35      96209.80      1534.16 o
 -13   3   7      45560.20      46286.26       740.86 o
 -11   3   7      22189.86      22528.66       422.12 o
  -5   3   7     201641.78     207903.42      3975.60 o
  -3   3   7     178880.20     190104.36      3215.28 o
  -1   3   7       1975.24       2093.74        52.81 o
   1   3   7      67395.14      67556.84      1189.68 o
   3   3   7     253678.44     257163.98      4697.21 o
   5   3   7     115259.33     110800.90      1811.26 o
   7   3   7      14101.41      14255.02       374.88 o
   9   3   7      14050.06      14238.72       288.48 o
  11   3   7      83912.12      84083.72      1539.08 o
  13   3   7      82609.54      83255.01      1415.04 o
  15   3   7      36335.49      37686.62       645.71 o
  17   3   7        389.45        404.26        19.95 o
  19   3   7      20054.81      19409.92       395.82 o
  21   3   7      28022.61      28339.66       578.33 o
  23   3   7      16525.72      16961.74       349.86 o
  25   3   7       1900.46       1851.38        62.85 o
  27   3   7       1726.57       1605.76        42.39 o
  29   3   7       5811.53       5748.69       129.92 o
  31   3   7       5761.17       5877.01       130.52 o
  33   3   7        962.13        987.78        33.29 o
  35   3   7         52.19         35.13        12.33 o
 -36   4   7          9.43         36.90        20.45 o
 -34   4   7          0.28          4.61        18.94 o
 -32   4   7         47.54         44.05        12.00 o
 -30   4   7        612.07        627.06        32.23 o
 -28   4   7       1079.34       1049.99        38.02 o
 -26   4   7       1177.11       1239.70        36.71 o
 -24   4   7       3088.54       3033.42        62.98 o
 -22   4   7        812.40        838.37        45.52 o
 -20   4   7       1198.29       1283.40        38.25 o
 -18   4   7       3001.39       2954.20        59.00 o
 -16   4   7       2182.90       1873.50        41.01 o
 -14   4   7      16374.85      16855.40       276.54 o
 -12   4   7       8204.87       7625.03       149.89 o
 -10   4   7       4148.55       4402.29        93.96 o
  -2   4   7      17658.16      18920.66       353.87 o
   0   4   7      10699.81      10220.19       207.51 o
   2   4   7      62033.79      66510.58      1174.23 o
   4   4   7       5313.81       6226.47       153.35 o
   6   4   7       2255.53       2586.45        49.37 o
   8   4   7        294.91        275.58         9.03 o
  10   4   7        103.76        173.35         9.89 o
  12   4   7       4272.62       4264.82        78.35 o
  14   4   7        504.47        499.52        16.30 o
  16   4   7        474.84        499.48        22.75 o
  18   4   7          6.21          0.68         4.81 o
  20   4   7        831.05        775.43        43.15 o
  22   4   7       8472.17       8391.80       190.69 o
  24   4   7       3548.78       3527.52        70.69 o
  26   4   7       1420.65       1327.35        41.63 o
  28   4   7       3543.42       3514.25        76.69 o
  30   4   7         16.35          9.82         7.94 o
  32   4   7         52.08         33.96        13.96 o
  34   4   7          9.44          7.32         9.83 o
  36   4   7         94.98         97.33        16.26 o
 -37   5   7          0.85        -11.77        22.28 o
 -35   5   7        878.71        939.57        41.54 o
 -33   5   7       3235.65       3355.22        78.92 o
 -31   5   7       4252.41       4445.08        97.91 o
 -29   5   7       2559.02       2395.52        61.48 o
 -27   5   7        513.97        557.04        25.95 o
 -25   5   7       8347.18       8193.24       150.44 o
 -23   5   7      15701.66      15487.56       258.78 o
 -21   5   7      15619.26      16028.90       266.74 o
 -19   5   7       3544.75       3504.44        68.17 o
 -17   5   7      10398.84       9917.25       168.61 o
 -15   5   7      49682.77      50917.29       814.65 o
 -13   5   7     137070.05     135925.55      2157.98 o
 -11   5   7      26390.10      25881.70       482.44 o
  -9   5   7      12444.21      12827.44       253.91 o
  -7   5   7      86803.09      84037.09      1478.86 o
  -3   5   7      73576.48      71205.13      1814.18 o
  -1   5   7        779.62       1087.72        43.76 o
   1   5   7      52672.57      52198.04      1025.94 o
   3   5   7     138831.48     140705.80      2573.38 o
   5   5   7      84784.47      85206.86      1497.63 o
   7   5   7      22431.99      22213.34       453.75 o
   9   5   7       1834.28       1779.00        42.49 o
  11   5   7      59673.49      61290.48      1234.34 o
  13   5   7     102519.06     101833.32      1868.17 o
  15   5   7      17354.69      17915.50       334.52 o
  17   5   7        511.17        489.26        21.49 o
  19   5   7       7689.96       7677.71       149.51 o
  21   5   7      18776.33      18921.08       355.11 o
  23   5   7      18789.58      17821.25       369.05 o
  25   5   7       2438.94       2422.43        56.06 o
  27   5   7       1660.49       1558.47        50.82 o
  29   5   7      10625.09      10756.77       211.59 o
  31   5   7       3923.54       3893.75        96.70 o
  33   5   7       1061.97        996.18        37.29 o
  35   5   7          3.84          1.14        13.94 o
 -36   6   7         26.14         17.59        22.21 o
 -34   6   7        300.11        289.76        25.01 o
 -32   6   7        748.76        828.24        36.04 o
 -30   6   7       1958.55       1914.13        54.07 o
 -28   6   7        558.98        625.13        29.59 o
 -26   6   7       1086.72       1039.06        34.22 o
 -24   6   7       4146.68       4009.23        81.16 o
 -22   6   7       4111.84       3980.60        77.09 o
 -20   6   7         58.05         79.03        13.35 o
 -18   6   7         76.75         47.83        12.17 o
 -16   6   7       2057.23       2033.32        44.13 o
 -14   6   7       8442.52       8403.95       143.70 o
 -12   6   7       2768.33       2856.54        57.11 o
 -10   6   7         53.78         18.22         6.77 o
  -8   6   7          5.85          3.02         3.86 o
  -6   6   7       1239.77        960.05        55.34 o
   2   6   7      18639.78      18738.64       403.48 o
   4   6   7      43081.20      42860.74       789.14 o
   6   6   7      15374.41      14541.60       305.62 o
   8   6   7       1378.59       1173.28        34.36 o
  10   6   7       6480.05       6468.66       150.16 o
  12   6   7      49335.16      47600.90      1246.18 o
  14   6   7       3059.18       3053.58        65.92 o
  16   6   7       1299.34       1258.96        28.28 o
  18   6   7       2801.16       2730.42        56.34 o
  20   6   7       1954.30       1934.44        45.68 o
  22   6   7       2659.22       2768.12        61.14 o
  24   6   7        115.54         87.43        17.41 o
  26   6   7        448.19        470.51        22.79 o
  28   6   7        547.95        519.68        24.78 o
  30   6   7        300.08        311.87        19.25 o
  32   6   7        255.84        285.44        18.38 o
  34   6   7         17.82         41.10        14.98 o
  36   6   7        100.55        130.71        18.74 o
 -35   7   7        560.95        578.76        34.04 o
 -33   7   7       3326.82       3251.13        77.46 o
 -31   7   7       3796.92       3689.69        86.18 o
 -29   7   7       2379.94       2312.12        57.85 o
 -27   7   7        607.74        597.29        28.93 o
 -25   7   7       8693.67       8494.17       161.00 o
 -23   7   7      25317.64      25349.20       429.29 o
 -21   7   7       4479.17       4292.19        82.21 o
 -19   7   7          0.72        -10.99        10.99 o
 -17   7   7      10427.98      10451.84       177.95 o
 -15   7   7      45438.13      47138.28       759.25 o
 -13   7   7      51642.75      52405.79       868.09 o
 -11   7   7       2070.45       2116.14        45.43 o
  -9   7   7       7812.85       8471.06       154.80 o
  -7   7   7      22336.11      23034.18       431.62 o
  -5   7   7      56745.40      55176.94       977.50 o
  -3   7   7      71558.90      73657.65      1414.88 o
  -1   7   7       3271.10       3254.77        69.54 o
   1   7   7      70641.65      72223.69      1298.93 o
   3   7   7     128568.20     127525.58      2242.86 o
   5   7   7      64157.40      65150.40      1109.12 o
   7   7   7      19653.29      20133.39       375.02 o
   9   7   7         40.52         53.13        11.42 o
  11   7   7      60280.33      59712.33      1150.41 o
  13   7   7     123699.56     125806.69      2411.33 o
  15   7   7       9650.94       9352.94       224.64 o
  17   7   7       1949.96       1831.77        40.97 o
  19   7   7      10086.17       9670.31       173.88 o
  21   7   7       7583.91       7481.63       137.24 o
  23   7   7      10734.23      10528.42       206.45 o
  25   7   7       1175.54       1283.79        56.54 o
  27   7   7       1058.80        995.35        36.67 o
  29   7   7       4187.85       4080.88        85.33 o
  31   7   7       3725.16       3769.06        83.61 o
  33   7   7       1377.77       1472.24        43.22 o
  35   7   7          7.05         -8.16        14.65 o
 -36   8   7          2.94          5.70         9.88 o
 -34   8   7        345.44        393.83        32.99 o
 -32   8   7        989.42        990.98        38.56 o
 -30   8   7        864.37        961.12        37.81 o
 -28   8   7        532.09        601.36        28.86 o
 -26   8   7         87.47         99.09        15.98 o
 -24   8   7        868.22        928.00        36.36 o
 -22   8   7       6289.62       6173.96       116.42 o
 -20   8   7       4860.95       4745.78        89.23 o
 -18   8   7         74.89         98.55        14.00 o
 -16   8   7       5326.90       5328.65        96.73 o
 -14   8   7      33282.84      33370.45       539.68 o
 -12   8   7      27717.26      26962.97       458.83 o
 -10   8   7        279.28        387.55        23.91 o
  -8   8   7      19842.18      19044.37       310.24 o
  -6   8   7      49562.44      48634.12       779.19 o
  -4   8   7      17946.20      17884.11       293.25 o
  -2   8   7          8.21         12.17         4.67 o
   0   8   7       5866.27       5979.20       107.11 o
   2   8   7       7284.73       7141.99       129.66 o
   4   8   7       8147.92       7935.99       137.84 o
   6   8   7      10441.93      10131.68       186.70 o
   8   8   7          1.55          6.19         3.89 o
  10   8   7      13385.75      13525.86       299.14 o
  12   8   7      14715.85      14828.00       326.88 o
  14   8   7       6290.81       6201.44       145.16 o
  16   8   7        142.00        144.78        19.35 o
  18   8   7        604.85        602.51        20.61 o
  20   8   7       6087.07       6248.86       116.02 o
  22   8   7       4502.77       4499.60        94.10 o
  24   8   7       1115.70       1159.52        33.65 o
  26   8   7        138.30        145.81        14.42 o
  28   8   7       1757.38       1870.07        55.37 o
  30   8   7       2429.37       2523.15        56.46 o
  32   8   7        515.63        530.93        25.24 o
  34   8   7         29.40         23.68        14.48 o
 -35   9   7        606.97        605.97        39.53 o
 -33   9   7       1479.45       1505.74        58.58 o
 -31   9   7       1444.31       1349.27        45.58 o
 -29   9   7       1238.48       1266.78        43.28 o
 -27   9   7        119.17        100.70        18.49 o
 -25   9   7       5630.82       5549.17       115.75 o
 -23   9   7      13426.84      13274.18       233.41 o
 -21   9   7       4296.86       4188.40        87.13 o
 -19   9   7        327.61        364.10        19.82 o
 -17   9   7       5353.82       5309.79        97.34 o
 -15   9   7      33317.26      33817.74       547.76 o
 -13   9   7      53112.83      52941.38       876.26 o
 -11   9   7       6636.36       6471.20       114.32 o
  -9   9   7      13981.69      14148.32       235.79 o
  -7   9   7      28752.41      28713.28       498.25 o
  -5   9   7      52069.83      50801.51       870.54 o
  -3   9   7      57381.09      59052.91      1010.76 o
  -1   9   7        844.79        892.97        32.07 o
   1   9   7      63288.32      65556.57      1146.44 o
   3   9   7      66305.56      69832.30      1345.07 o
   5   9   7       6718.14       6943.87       174.77 o
   7   9   7       3176.47       3472.78        75.07 o
   9   9   7         15.25         18.33         7.13 o
  11   9   7      25174.57      25187.74       474.46 o
  13   9   7      31492.36      31926.13       693.24 o
  15   9   7      18800.99      18602.30       357.08 o
  17   9   7         31.18         34.45        14.32 o
  19   9   7       3114.00       2776.04        69.91 o
  21   9   7      13360.38      13138.51       219.47 o
  23   9   7      17103.36      16975.76       289.14 o
  25   9   7        572.99        542.84        21.54 o
  27   9   7       1245.67       1169.52        37.10 o
  29   9   7       6158.75       6257.91       139.06 o
  31   9   7       1308.33       1339.83        46.85 o
  33   9   7        771.44        745.14        28.59 o
 -34  10   7        235.23        181.86        26.83 o
 -32  10   7       2047.20       2106.44        72.46 o
 -30  10   7       1606.47       1679.47        53.13 o
 -28  10   7        154.88        173.88        20.98 o
 -26  10   7         25.95         23.47        16.94 o
 -24  10   7       4479.10       4477.22       102.55 o
 -22  10   7       8488.80       8761.38       160.29 o
 -20  10   7       2823.53       2780.10        61.55 o
 -18  10   7       5514.27       5397.36       106.17 o
 -16  10   7      10400.41      10212.31       181.16 o
 -14  10   7       8133.77       7803.21       136.92 o
 -12  10   7       3205.59       3300.10        65.24 o
 -10  10   7       3766.04       3882.99        74.10 o
  -8  10   7       1386.35       1233.46        38.45 o
  -6  10   7      39979.64      40132.46       646.72 o
  -4  10   7      23841.57      23543.08       381.95 o
  -2  10   7       2332.49       2192.11        45.11 o
   0  10   7       5500.17       5455.25       103.31 o
   2  10   7      20456.81      19634.85       356.38 o
   4  10   7      57557.52      55754.91      1027.55 o
   6  10   7      14416.06      12660.19       216.40 o
   8  10   7       4120.98       3895.91        80.94 o
  10  10   7      17242.18      17654.33       289.10 o
  12  10   7      15261.38      14644.08       287.37 o
  14  10   7      11835.44      11936.63       282.91 o
  16  10   7       1054.25       1133.36        41.26 o
  18  10   7       3994.70       3990.92        96.92 o
  20  10   7      12654.27      12651.53       258.14 o
  22  10   7       2136.34       2077.43        44.87 o
  24  10   7         47.43         47.62        10.65 o
  26  10   7        395.66        434.16        20.79 o
  28  10   7        640.67        705.29        27.93 o
  30  10   7       2288.86       2319.21        60.60 o
  32  10   7        744.19        726.69        29.66 o
  34  10   7         50.86         27.11        15.04 o
 -33  11   7       1593.17       1558.66        55.03 o
 -31  11   7       2006.43       1890.12        68.94 o
 -29  11   7        626.08        661.67        38.13 o
 -27  11   7        652.62        621.92        30.67 o
 -25  11   7       5036.65       4891.00       102.96 o
 -23  11   7       7203.26       7199.00       157.34 o
 -21  11   7       1717.53       1738.83        46.44 o
 -19  11   7          1.02          3.64         9.59 o
 -17  11   7       4752.43       4583.36        93.38 o
 -15  11   7      12731.74      12746.64       215.46 o
 -13  11   7      10491.51      10710.33       182.30 o
 -11  11   7       4665.47       4501.85        84.31 o
  -9  11   7       7452.72       7472.25       131.32 o
  -7  11   7       5605.12       5716.00       114.87 o
  -5  11   7      30089.93      31327.32       564.13 o
  -3  11   7      32889.39      32687.31       547.01 o
  -1  11   7       4896.23       4919.27        99.19 o
   1  11   7      18071.23      18113.70       317.47 o
   3  11   7      49286.06      48909.59       949.06 o
   5  11   7      24595.71      24527.65       412.35 o
   7  11   7       6410.16       6397.32       112.16 o
   9  11   7       2124.43       2077.34        49.98 o
  11  11   7      21942.55      22368.76       362.83 o
  13  11   7      24038.60      24784.25       467.81 o
  15  11   7       6441.11       6102.15       173.34 o
  17  11   7        242.00        271.22        24.37 o
  19  11   7       2905.40       2914.73        88.37 o
  21  11   7       6506.96       6541.26       149.63 o
  23  11   7       3512.06       3360.05        84.41 o
  25  11   7        964.05        926.77        28.18 o
  27  11   7         68.75         71.67        13.13 o
  29  11   7        912.23        979.78        33.59 o
  31  11   7        971.77        912.62        39.53 o
  33  11   7        638.06        615.21        28.94 o
 -32  12   7       1213.11       1317.56        50.37 o
 -30  12   7       1041.45       1111.01        46.40 o
 -28  12   7         22.98         10.48         8.43 o
 -26  12   7        133.18        138.61        20.40 o
 -24  12   7       2553.78       2686.92        65.77 o
 -22  12   7       8647.85       8822.00       187.70 o
 -20  12   7       5334.04       5325.04       117.12 o
 -18  12   7        796.98        835.31        31.98 o
 -16  12   7      11799.05      11868.70       202.19 o
 -14  12   7       9825.13       9772.38       167.99 o
 -12  12   7      12096.70      11977.61       203.41 o
 -10  12   7       5411.67       5485.63       100.62 o
  -8  12   7       6603.56       6265.28       114.98 o
  -6  12   7      39560.48      39402.88       678.96 o
  -4  12   7      30879.69      30628.89       495.68 o
  -2  12   7        496.93        562.66        21.64 o
   0  12   7       1713.76       1672.15        40.69 o
   2  12   7      19535.69      19262.62       315.51 o
   4  12   7      43768.96      43608.36       808.90 o
   6  12   7       4626.63       4823.89        93.61 o
   8  12   7       3842.66       4011.77        74.75 o
  10  12   7      11938.30      11715.67       196.73 o
  12  12   7       2998.18       2970.35        57.89 o
  14  12   7      10626.77      10346.96       204.58 o
  16  12   7       1843.13       1910.75        91.03 o
  18  12   7       1861.92       1875.96        54.80 o
  20  12   7      12638.12      12969.46       279.44 o
  22  12   7       3556.99       3752.31       119.04 o
  24  12   7         35.62         20.93        17.05 o
  26  12   7        172.72        183.26        16.50 o
  28  12   7       1734.38       1752.64        43.01 o
  30  12   7       2961.64       3141.55        66.46 o
  32  12   7        540.41        547.56        27.89 o
 -33  13   7        614.22        501.89       113.39 o
 -31  13   7       1170.45       1107.06        45.83 o
 -29  13   7          2.24         -7.61        18.91 o
 -27  13   7        114.93         72.65        19.53 o
 -25  13   7       2219.22       2271.96        70.07 o
 -23  13   7       2934.67       2941.44        70.02 o
 -21  13   7       4118.66       4005.82        96.35 o
 -19  13   7        891.33        910.76        35.83 o
 -17  13   7       1560.25       1476.76        43.71 o
 -15  13   7      13433.82      13236.98       233.20 o
 -13  13   7      11378.85      11181.74       192.01 o
 -11  13   7       2727.47       2851.49        60.11 o
  -9  13   7       1214.63       1166.08        46.49 o
  -7  13   7      24580.60      24282.21       410.73 o
  -5  13   7      15959.63      16127.58       269.42 o
  -3  13   7       1302.83       1418.41        36.90 o
  -1  13   7        177.23        199.76        15.68 o
   1  13   7       4110.97       4149.16        78.38 o
   3  13   7       8308.27       7787.94       136.61 o
   5  13   7      14236.09      14109.38       300.19 o
   7  13   7       3159.78       3273.82        69.32 o
   9  13   7         33.34         45.10        11.05 o
  11  13   7       4760.20       4855.28        94.84 o
  13  13   7       4144.65       3999.40        75.36 o
  15  13   7       5816.02       5715.24       105.35 o
  17  13   7        261.08        231.23        28.08 o
  19  13   7       1491.87       1586.55        56.21 o
  21  13   7       3183.38       3218.97        89.70 o
  23  13   7       3086.27       3023.10        87.38 o
  25  13   7       1261.83       1241.92        51.30 o
  27  13   7         45.30         27.34        18.45 o
  29  13   7        830.22        829.14        39.64 o
  31  13   7       1381.13       1329.22        39.23 o
 -32  14   7       1729.35       1794.43        68.98 o
 -30  14   7       1455.74       1504.51        85.39 o
 -28  14   7        188.16        187.62        24.20 o
 -26  14   7        370.70        358.90        27.85 o
 -24  14   7       3223.98       3106.20        87.83 o
 -22  14   7       3650.51       3634.69        94.55 o
 -20  14   7       3662.50       3767.48        89.80 o
 -18  14   7        248.72        199.97        23.03 o
 -16  14   7       6253.56       6271.57       128.83 o
 -14  14   7       8696.16       8826.94       167.25 o
 -12  14   7       6263.54       6390.46       117.02 o
 -10  14   7       1693.22       1796.06        44.48 o
  -8  14   7      10594.65      10379.24       190.45 o
  -6  14   7      23485.24      23025.51       401.88 o
  -4  14   7      10747.77      10884.83       233.97 o
  -2  14   7       2094.67       1976.47        48.85 o
   0  14   7        359.87        383.36        20.84 o
   2  14   7       9489.84       9462.57       169.16 o
   4  14   7      25196.84      25650.41       433.19 o
   6  14   7      11857.47      11395.83       199.93 o
   8  14   7        405.19        452.91        23.32 o
  10  14   7      16331.88      16581.28       285.47 o
  12  14   7       6802.76       6936.26       126.70 o
  14  14   7       8289.56       8466.88       150.43 o
  16  14   7       2129.24       2096.55        46.70 o
  18  14   7       3567.08       3604.37       169.96 o
  20  14   7       5057.29       5212.95       125.23 o
  22  14   7       3147.20       3254.86        83.69 o
  24  14   7        432.54        468.06        32.74 o
  26  14   7         17.13         20.58        20.64 o
  28  14   7        977.10        980.01        47.56 o
  30  14   7       1246.72       1220.13        66.87 o
 -31  15   7        559.93        471.33        36.11 o
 -29  15   7         49.44         13.17        11.42 o
 -27  15   7        445.00        416.02        33.04 o
 -25  15   7       1024.43        935.49        41.21 o
 -23  15   7        498.24        415.26        29.12 o
 -21  15   7       1734.35       1642.26        61.29 o
 -19  15   7         43.96         24.79        15.35 o
 -17  15   7       2059.36       2074.68        63.75 o
 -15  15   7       1895.27       1774.36        50.28 o
 -13  15   7        649.41        666.65        30.30 o
 -11  15   7       1542.17       1514.77        42.85 o
  -9  15   7        211.09        216.07        18.14 o
  -7  15   7       6712.32       6799.07       123.41 o
  -5  15   7      10501.97      10817.47       185.97 o
  -3  15   7       2644.59       2621.50        60.95 o
  -1  15   7          5.18          9.51        13.08 o
   1  15   7        237.14        241.60        18.07 o
   3  15   7       8621.19       8676.38       151.11 o
   5  15   7      14425.01      14286.60       241.51 o
   7  15   7       1814.08       1929.47        45.63 o
   9  15   7       2749.10       2764.85        65.22 o
  11  15   7       2195.71       2199.39        53.19 o
  13  15   7       3335.73       3327.14        68.61 o
  15  15   7       3457.89       3353.15        76.49 o
  17  15   7        206.89        166.89        19.00 o
  19  15   7        416.46        402.39        39.12 o
  21  15   7       1961.20       1966.90        69.00 o
  23  15   7        916.19        960.20        45.60 o
  25  15   7        920.32        930.19        44.12 o
  27  15   7          8.97         -8.03        20.96 o
  29  15   7        153.82        111.30        31.86 o
 -30  16   7        833.84        795.94        42.11 o
 -28  16   7        208.77        150.67        23.08 o
 -26  16   7        263.06        167.25        29.11 o
 -24  16   7       2956.06       3080.81        86.96 o
 -22  16   7       3971.05       4104.44        95.44 o
 -20  16   7       1369.21       1361.89        48.56 o
 -18  16   7          3.68         11.14         8.14 o
 -16  16   7       3951.93       4015.72       136.67 o
 -14  16   7      10070.95      10204.36       221.43 o
 -12  16   7       5971.23       6077.93       127.84 o
 -10  16   7        199.16        174.29        20.23 o
  -8  16   7       3195.31       3139.96        71.78 o
  -6  16   7      12529.91      12154.99       216.08 o
  -4  16   7      13507.54      13639.66       231.89 o
  -2  16   7       2895.97       2737.53        75.16 o
   0  16   7        323.32        386.02        23.38 o
   2  16   7       9765.49       9681.91       168.63 o
   4  16   7      11288.34      11245.49       192.17 o
   6  16   7       6176.78       6246.28       117.81 o
   8  16   7         16.58         31.66        14.57 o
  10  16   7       3434.83       3509.33        83.08 o
  12  16   7      10458.33      10735.96       215.34 o
  14  16   7       4248.87       4392.44       121.86 o
  16  16   7        218.80        140.54        22.98 o
  18  16   7        994.06       1077.55        37.70 o
  20  16   7       5570.12       5472.63       154.27 o
  22  16   7       3381.10       3689.89       132.71 o
  24  16   7        849.13       1003.13        55.19 o
  26  16   7        129.86         92.01        24.18 o
  28  16   7       1102.66       1100.72        56.20 o
 -27  17   7        201.96        180.55        25.75 o
 -25  17   7        235.81        141.05        23.27 o
 -23  17   7        578.56        516.87        36.46 o
 -21  17   7        422.96        400.24        32.09 o
 -19  17   7         78.36         30.70        15.19 o
 -17  17   7       1603.19       1617.32        63.79 o
 -15  17   7       2362.16       2407.92       157.13 o
 -13  17   7        656.87        605.91        34.66 o
 -11  17   7          1.48          3.38        17.64 o
  -9  17   7        161.55        164.06        19.44 o
  -7  17   7       2872.67       2846.41        74.25 o
  -5  17   7       4376.94       4258.73        91.69 o
  -3  17   7       1354.32       1459.09        45.62 o
  -1  17   7        290.75        338.91        24.17 o
   1  17   7          2.33         15.69        15.95 o
   3  17   7       2342.55       2334.38        57.05 o
   5  17   7       2559.56       2472.62        57.77 o
   7  17   7         40.84         35.96        15.13 o
   9  17   7          5.91         -6.25        14.98 o
  11  17   7        544.08        611.41        30.57 o
  13  17   7       1600.04       1569.31        58.32 o
  15  17   7       1103.81       1078.24        38.45 o
  17  17   7        187.42        128.95        14.41 o
  19  17   7        348.53        390.15        21.72 o
  21  17   7        677.16        661.93        49.18 o
  23  17   7        360.13        354.34        54.01 o
  25  17   7        487.16        426.80        36.74 o
  27  17   7        114.68         84.33        25.43 o
 -26  18   7        618.16        565.56        36.03 o
 -24  18   7       2317.85       2350.08        68.03 o
 -22  18   7       1387.70       1487.47        53.90 o
 -20  18   7        734.09        675.25        35.78 o
 -18  18   7         26.26          9.76        10.86 o
 -16  18   7       1371.96       1281.68        55.47 o
 -14  18   7       5377.69       5291.01       152.26 o
 -12  18   7       5298.30       4051.88      1101.26 o
 -10  18   7        192.64        105.24        25.23 o
  -8  18   7       3318.17       3411.44        89.66 o
  -6  18   7       5584.29       5463.83       113.99 o
  -4  18   7       7706.48       7699.96       150.27 o
  -2  18   7       2686.68       2645.38        67.32 o
   0  18   7       2137.83       2140.46        70.89 o
   2  18   7       9440.62       9301.20       200.48 o
   4  18   7       8238.74       8265.43       165.37 o
   6  18   7       5632.46       5508.85       117.09 o
   8  18   7        141.86        158.12        20.27 o
  10  18   7       4857.59       4908.80       132.61 o
  12  18   7       8534.59       8634.74       229.09 o
  14  18   7       2672.81       2838.49       128.21 o
  16  18   7        107.04         64.08        15.99 o
  18  18   7        765.81        843.16        49.58 o
  20  18   7       1307.43       1420.45        49.83 o
  22  18   7       3712.12       3878.82       114.20 o
  24  18   7        644.53        646.11        55.60 o
  26  18   7         56.94         63.20        42.44 o
 -25  19   7        157.50        131.80        24.39 o
 -23  19   7         46.46         35.75        21.24 o
 -21  19   7          5.19         19.49        20.39 o
 -19  19   7         12.77         16.77        20.38 o
 -17  19   7        337.85        304.12        27.56 o
 -15  19   7        431.74        355.33        28.11 o
 -13  19   7        528.26        494.76        35.92 o
 -11  19   7          0.05         -7.50         9.44 o
  -9  19   7        144.37         74.10        20.79 o
  -7  19   7        340.21        361.65        37.42 o
  -5  19   7        332.80        330.65        32.95 o
  -3  19   7        315.34        307.86        32.36 o
  -1  19   7         17.67         11.62        10.51 o
   1  19   7        527.53        476.88        37.24 o
   3  19   7        537.63        556.07        34.90 o
   5  19   7        321.44        304.53        25.50 o
   7  19   7       1715.29       1622.44        84.86 o
   9  19   7         18.72         12.22        10.24 o
  11  19   7          0.84         -2.16        16.26 o
  13  19   7        947.66        946.53        38.95 o
  15  19   7        817.05        869.68        41.61 o
  17  19   7        237.77        224.85        25.43 o
  19  19   7          3.00         -1.04        15.46 o
  21  19   7         82.77         71.32        15.78 o
  23  19   7        377.74        354.99        38.73 o
  25  19   7        269.53        259.88        35.85 o
 -24  20   7       1350.13       1466.13        73.54 o
 -22  20   7       2078.87       2050.85        63.43 o
 -20  20   7         68.92         73.95        22.17 o
 -18  20   7         34.41         31.26        21.11 o
 -16  20   7       2485.65       2574.09        77.98 o
 -14  20   7       5016.34       5184.34       115.66 o
 -12  20   7       1905.73       2092.10        76.03 o
 -10  20   7         10.48         15.75        11.56 o
  -8  20   7       1592.52       1526.79        51.99 o
  -6  20   7       3971.94       3921.94        95.83 o
  -4  20   7       5951.54       5960.12       123.30 o
  -2  20   7        972.46       1024.34        43.98 o
   0  20   7        578.15        621.27        49.29 o
   2  20   7       5021.75       5204.63       133.19 o
   4  20   7       3558.30       3672.56       111.82 o
   6  20   7       1376.23       1434.33        93.55 o
   8  20   7        246.56        242.05        26.73 o
  10  20   7       1619.35       1736.18        59.66 o
  12  20   7       6734.94       6959.69       157.06 o
  14  20   7       2183.10       2129.31        80.85 o
  16  20   7          6.78          1.60        13.98 o
  18  20   7        515.88        581.65        31.60 o
  20  20   7       1456.64       1463.76        58.31 o
  22  20   7       1698.74       1799.23        63.89 o
 -21  21   7          6.96        -11.01        21.31 o
 -19  21   7         91.50         90.04        23.80 o
 -17  21   7         60.41         48.79        22.51 o
 -15  21   7        136.97        135.54        24.42 o
 -13  21   7         92.53         53.34        21.99 o
 -11  21   7        232.10        243.59        27.02 o
  -9  21   7         53.88         14.76        10.53 o
  -7  21   7        162.35        137.48        21.88 o
  -5  21   7          0.48         -2.29        20.66 o
  -3  21   7       1362.63       1187.63        48.95 o
  -1  21   7         81.42         81.26        27.14 o
   1  21   7        137.39        146.69        22.88 o
   3  21   7        106.37         60.71        17.47 o
   5  21   7          5.22          0.66        16.89 o
   7  21   7          0.76         16.25        19.70 o
   9  21   7       1054.57       1122.97        45.19 o
  11  21   7         13.31          9.21        17.27 o
  13  21   7        489.16        464.31        32.32 o
  15  21   7         54.56         22.16        12.73 o
  17  21   7        231.83        208.37        25.38 o
  19  21   7         32.75          4.90         8.32 o
  21  21   7          0.45         -9.77         9.77 o
 -20  22   7        377.24        408.36        36.49 o
 -18  22   7        225.86        191.88        27.00 o
 -16  22   7        847.42        808.21        40.58 o
 -14  22   7       1963.94       1969.94        69.22 o
 -12  22   7       1567.40       1567.70        55.39 o
 -10  22   7          0.08         -8.74        20.50 o
  -8  22   7        473.97        511.48        44.63 o
  -6  22   7       3307.06       3360.99       102.97 o
  -4  22   7       2974.26       3128.45        85.70 o
  -2  22   7        892.69        851.04        54.68 o
   0  22   7        931.79        897.07        55.17 o
   2  22   7       2553.23       2643.79        78.78 o
   4  22   7       3218.08       3321.16        83.53 o
   6  22   7       1159.42       1033.80        48.54 o
   8  22   7         66.32         66.37        21.31 o
  10  22   7        776.23        930.29        41.57 o
  12  22   7       2471.14       2450.43        69.00 o
  14  22   7       1376.98       1340.34        48.46 o
  16  22   7        136.39        125.52        21.89 o
  18  22   7        130.95        104.08        21.08 o
 -17  23   7          0.09        -12.99        21.67 o
 -15  23   7         42.36         34.07        23.20 o
 -13  23   7          3.77         15.30        25.95 o
 -11  23   7         18.73         23.74        26.07 o
  -9  23   7        239.68        213.15        30.67 o
  -7  23   7         17.92         11.24        22.75 o
  -5  23   7         38.41         47.82        20.00 o
  -3  23   7         20.26         11.20        12.57 o
  -1  23   7        181.84        149.91        24.28 o
   1  23   7        133.33        145.46        27.58 o
   3  23   7         27.59         42.71        22.12 o
   5  23   7         81.25         76.44        23.15 o
   7  23   7        229.89        190.94        25.64 o
   9  23   7        148.24        171.85        25.40 o
  11  23   7          4.55         -1.95        20.40 o
  13  23   7         91.92         69.16        22.23 o
  15  23   7         81.40         53.13        21.33 o
  17  23   7         65.20         69.91        24.40 o
 -14  24   7        941.65        753.12        44.80 o
 -12  24   7        508.92        408.02        43.08 o
 -10  24   7        147.28        129.01        28.07 o
  -8  24   7        239.46        125.58        28.66 o
  -6  24   7       1745.70       1753.82        75.66 o
  -4  24   7       1279.94       1396.85        99.61 o
  -2  24   7        199.87        173.25        25.79 o
   0  24   7        100.48         53.27        20.58 o
   2  24   7       1267.61       1202.93        53.59 o
   4  24   7       1683.33       1659.05        64.63 o
   6  24   7        705.17        765.03        39.74 o
   8  24   7          7.93         32.35        22.10 o
  10  24   7        500.70        485.34        32.79 o
  12  24   7        781.94        847.56        65.85 o
  14  24   7        524.26        491.44        43.39 o
  -9  25   7         53.56         37.24        19.06 o
  -7  25   7         20.73         -1.49        12.98 o
  -5  25   7         44.95         56.72        25.52 o
  -3  25   7         25.37         12.83        24.52 o
  -1  25   7         64.44         22.97        11.74 o
   1  25   7         10.31         17.32        24.91 o
   3  25   7         45.38         66.27        25.64 o
   5  25   7          1.24         -3.62        22.80 o
   7  25   7         40.43         44.55        22.45 o
   9  25   7        195.13        167.66        26.11 o
  -2  26   7         21.98          5.78        43.59 o
   0  26   7         80.59         91.95        42.11 o
 -36   0   8       2037.05       1940.86        93.34 o
 -34   0   8        406.18        263.01        69.40 o
 -32   0   8       1892.04       1955.13        95.37 o
 -30   0   8       8159.97       8373.62       250.97 o
 -28   0   8       4969.87       4833.99       143.34 o
 -26   0   8      10126.36      10163.20       249.12 o
 -24   0   8        516.67        520.18        37.37 o
 -22   0   8      14200.46      14318.09       340.50 o
 -20   0   8      55651.40      55833.06      1263.94 o
 -18   0   8      37497.05      38786.34      1011.52 o
 -16   0   8       2770.54       2574.48        73.14 o
 -14   0   8      23919.09      23732.68       545.86 o
 -12   0   8      69804.77      69297.17      1738.09 o
 -10   0   8     247333.34     258893.52      8741.33 o
  -6   0   8      34190.27      34750.29       912.08 o
  -4   0   8     204972.89     199948.70      5172.35 o
  -2   0   8     161334.20     153782.00      3689.09 o
   0   0   8     143522.34     149222.09      3855.48 o
   2   0   8      12247.02      12915.80       432.05 o
   4   0   8     128661.78     130429.06      3653.31 o
   6   0   8      84641.23      80775.41      2091.46 o
   8   0   8      99354.87     108540.36      3473.46 o
  10   0   8      13465.51      13049.95       842.69 o
  12   0   8       2752.03       2663.92       131.18 o
  16   0   8      85257.66      84702.68      2647.10 o
  18   0   8      18040.54      18039.67       480.80 o
  20   0   8        131.46        139.49        19.96 o
  22   0   8       9066.50       9083.01       249.54 o
  24   0   8      22569.22      22683.83       604.33 o
  26   0   8      16798.01      16074.62       480.82 o
  28   0   8       1487.54       1534.38       129.47 o
  30   0   8       3128.49       3047.86       113.12 o
  32   0   8       5101.54       5072.95       171.41 o
  34   0   8       3207.66       3242.27       117.41 o
  36   0   8        614.87        610.79        51.09 o
 -37   1   8         29.49          7.90        21.59 o
 -35   1   8         10.57         -5.53        11.78 o
 -33   1   8        345.43        393.91        27.80 o
 -31   1   8        183.44        219.60        21.65 o
 -29   1   8        391.28        410.82        23.55 o
 -27   1   8       1167.96       1136.20        34.70 o
 -25   1   8        728.71        780.02        28.16 o
 -23   1   8       1680.93       1755.90        42.86 o
 -21   1   8       2600.96       2558.20        53.61 o
 -19   1   8        316.55        377.74        18.48 o
 -17   1   8        285.20        307.48        16.37 o
 -15   1   8       1297.52       1277.39        40.39 o
 -13   1   8       2327.34       2133.09        43.47 o
 -11   1   8       5032.44       5057.31        88.47 o
  -7   1   8        299.64        422.10        24.27 o
  -5   1   8       8113.25       8389.13       198.14 o
  -3   1   8       2954.97       3176.78        55.95 o
  -1   1   8       2119.86       2121.38        39.77 o
   1   1   8      12387.09      14648.75       261.02 o
   3   1   8        530.96        561.00        15.06 o
   5   1   8       3151.83       3437.73        60.11 o
   7   1   8       5092.06       4886.84        93.83 o
   9   1   8      15667.45      16273.59       350.14 o
  11   1   8       1909.08       1807.21        44.64 o
  13   1   8       2846.28       3020.75        81.78 o
  15   1   8       2023.93       2052.81        56.02 o
  17   1   8        238.83        260.62        16.48 o
  19   1   8        442.09        490.73        18.73 o
  21   1   8        156.48        162.69        11.10 o
  23   1   8        178.31        192.19        14.56 o
  25   1   8         30.38         14.02         6.88 o
  27   1   8          0.41          2.89         6.29 o
  29   1   8        164.15        176.27        18.44 o
  31   1   8        157.14        168.07        23.72 o
  33   1   8          2.14          3.44         9.93 o
  35   1   8          0.46          6.42        13.82 o
 -36   2   8       2981.42       2908.84        93.68 o
 -34   2   8        655.71        620.88        33.30 o
 -32   2   8        942.53        934.49        39.02 o
 -30   2   8       9517.97       9491.08       173.14 o
 -28   2   8      12175.72      12026.55       213.84 o
 -26   2   8       6023.64       5900.63       118.93 o
 -24   2   8        333.28        368.95        20.29 o
 -22   2   8      22910.38      23305.40       382.40 o
 -20   2   8      67403.90      66936.92      1104.02 o
 -18   2   8      19245.39      19981.82       327.53 o
 -16   2   8         40.73         96.35        11.58 o
 -14   2   8      18736.01      18992.74       320.69 o
 -12   2   8      66440.18      66881.66      1067.40 o
 -10   2   8      98565.64      99090.11      2241.22 o
  -6   2   8       1192.95        784.44        71.60 o
  -4   2   8     142664.95     152119.19      3051.88 o
  -2   2   8     157898.61     167762.66      2969.20 o
   0   2   8     136405.27     142854.17      2701.18 o
   2   2   8       3192.38       2985.39        79.76 o
   4   2   8      58896.92      60703.04      1031.90 o
   6   2   8     248452.03     255745.42      4874.94 o
   8   2   8     192151.91     194017.64      5190.06 o
  10   2   8      31192.29      33570.11       782.06 o
  12   2   8       4235.45       4239.48        96.75 o
  14   2   8     122464.01     125032.09      2645.20 o
  16   2   8      69300.62      69680.74      1404.31 o
  18   2   8      18716.79      19088.09       410.89 o
  20   2   8       2001.88       1809.45        40.60 o
  22   2   8      15136.05      14646.62       278.28 o
  24   2   8      11613.03      11124.10       224.69 o
  26   2   8      12616.38      12319.40       249.53 o
  28   2   8        610.07        620.22        28.76 o
  30   2   8       1009.50        966.26        33.34 o
  32   2   8       3754.63       3766.22        93.03 o
  34   2   8       2167.97       2277.64        62.06 o
  36   2   8        894.46        939.30        34.54 o
 -37   3   8         19.12          4.48        12.38 o
 -35   3   8          5.53         -0.50        19.85 o
 -33   3   8         34.07         49.41        17.94 o
 -31   3   8        129.17        116.29        17.09 o
 -29   3   8         89.14         90.16        17.49 o
 -27   3   8       1218.19       1318.41        39.57 o
 -25   3   8          1.52         20.29        13.88 o
 -23   3   8       2365.12       2407.40        52.63 o
 -21   3   8        463.77        517.08        22.03 o
 -19   3   8        420.68        495.08        20.54 o
 -17   3   8      14250.57      13659.51       227.71 o
 -15   3   8       1672.12       1548.10        35.75 o
 -13   3   8       4734.56       4483.91        81.12 o
 -11   3   8      22440.84      21121.00       353.69 o
  -9   3   8       4131.29       4500.39        99.86 o
  -5   3   8        156.27        112.27        14.51 o
  -3   3   8      39257.66      39359.22       788.01 o
  -1   3   8      17743.85      17334.43       317.19 o
   1   3   8       7238.75       7482.09       136.96 o
   3   3   8      48615.98      51603.15       846.06 o
   5   3   8       5773.92       7508.68       131.76 o
   7   3   8       1657.94       1621.07        35.00 o
   9   3   8       6654.54       6426.29       140.47 o
  11   3   8          7.23         20.17         5.35 o
  13   3   8       3490.57       3821.32        74.10 o
  15   3   8        257.76        218.80        15.83 o
  17   3   8        247.10        242.20        11.47 o
  19   3   8        206.72        187.54        13.77 o
  21   3   8        434.27        446.93        28.40 o
  23   3   8       1705.58       1647.39        43.35 o
  25   3   8       1101.78       1046.91        32.66 o
  27   3   8        177.82        161.26        13.55 o
  29   3   8        723.99        705.28        26.98 o
  31   3   8         63.29         52.54        14.66 o
  33   3   8        247.24        233.94        19.37 o
  35   3   8        174.27        142.19        17.51 o
 -36   4   8       1411.26       1509.50        57.94 o
 -34   4   8        137.60        132.11        22.54 o
 -32   4   8       2074.90       2073.04        55.10 o
 -30   4   8       7598.99       7618.44       153.13 o
 -28   4   8       7246.91       7403.23       137.98 o
 -26   4   8       3072.88       3038.74        66.47 o
 -24   4   8       2178.72       2262.56        50.98 o
 -22   4   8       9671.35       9397.19       163.15 o
 -20   4   8      33657.34      33453.77       540.46 o
 -18   4   8      45511.52      44316.92       714.05 o
 -16   4   8       5759.59       5964.76       106.17 o
 -14   4   8      20690.28      21617.37       353.38 o
 -12   4   8     147323.77     151890.33      2417.96 o
 -10   4   8     106983.16     106572.92      1808.88 o
  -8   4   8      35909.23      36662.65       798.43 o
  -4   4   8     137058.42     136905.86      4510.59 o
  -2   4   8     253215.33     275500.97      5037.74 o
   0   4   8      88470.43      92393.39      1694.36 o
   2   4   8       5171.07       5614.62       113.46 o
   4   4   8      56009.75      53240.97      1370.78 o
   6   4   8     127909.30     130700.16      2295.08 o
   8   4   8     103849.10     109118.81      1918.04 o
  10   4   8       8954.68       9575.78       199.86 o
  12   4   8      11680.82      11390.61       198.88 o
  14   4   8      36963.56      38119.68       766.13 o
  16   4   8      37027.84      35514.59       658.78 o
  18   4   8      18226.91      18219.40       358.71 o
  20   4   8        960.79        993.94        30.31 o
  22   4   8       8330.86       7880.10       179.27 o
  24   4   8      23705.34      23562.29       423.65 o
  26   4   8      11985.12      11670.38       222.81 o
  28   4   8        473.12        484.89        22.21 o
  30   4   8       1568.44       1470.14        44.76 o
  32   4   8       4405.29       4316.51       104.45 o
  34   4   8       3599.41       3656.91        94.92 o
  36   4   8        704.95        683.67        28.32 o
 -37   5   8        292.73        224.77        28.77 o
 -35   5   8        174.07        165.32        26.68 o
 -33   5   8        122.51        112.14        20.69 o
 -31   5   8         31.51         36.75        15.20 o
 -29   5   8       1864.26       1997.68        58.90 o
 -27   5   8       3942.65       4131.24        89.59 o
 -25   5   8          2.52          0.07        13.70 o
 -23   5   8       2348.61       2339.64        51.92 o
 -21   5   8       1236.41       1269.51        46.23 o
 -19   5   8       1809.60       1862.23        42.95 o
 -17   5   8       1642.46       1858.52        42.10 o
 -15   5   8        365.69        311.51        17.88 o
 -13   5   8      21097.32      20771.65       377.65 o
 -11   5   8       8112.92       7744.83       132.47 o
  -9   5   8         33.01         23.35         6.71 o
  -7   5   8        916.06       1096.15        41.77 o
   1   5   8        961.10       1614.14        72.30 o
   3   5   8       3161.30       3042.95        79.15 o
   5   5   8       6764.38       6295.54       113.10 o
   7   5   8      15185.66      14877.60       257.99 o
   9   5   8      18068.43      17615.19       371.52 o
  11   5   8        150.40        169.56        12.31 o
  13   5   8      30098.86      30434.81       562.50 o
  15   5   8       9039.85       8855.29       177.12 o
  17   5   8        923.78        853.61        29.14 o
  19   5   8          9.52          8.57         4.52 o
  21   5   8        177.93        185.71        13.25 o
  23   5   8       4290.83       4005.89       103.34 o
  25   5   8       1073.90       1038.65        36.11 o
  27   5   8        372.06        431.12        22.69 o
  29   5   8        632.01        713.89        28.91 o
  31   5   8         40.40         20.14        12.44 o
  33   5   8        239.07        230.68        28.63 o
  35   5   8        154.32        171.00        17.10 o
 -36   6   8       1072.57       1116.98        55.55 o
 -34   6   8        245.26        235.95        27.65 o
 -32   6   8        723.04        787.74        35.07 o
 -30   6   8       5958.78       6128.19       127.98 o
 -28   6   8      14880.41      15159.39       284.75 o
 -26   6   8       2208.38       2272.42        55.08 o
 -24   6   8          1.32          1.41        13.62 o
 -22   6   8      17486.14      17369.53       288.22 o
 -20   6   8      22721.02      22854.61       389.80 o
 -18   6   8      28457.97      28372.96       461.79 o
 -16   6   8       1478.29       1493.74        36.62 o
 -14   6   8      44781.68      42681.24       710.48 o
 -12   6   8      87915.35      90251.45      1439.20 o
 -10   6   8      26092.74      26374.20       427.97 o
  -8   6   8       2457.08       2462.09        51.73 o
  -6   6   8         30.33         42.10         7.29 o
   0   6   8      59820.80      59745.48      1428.27 o
   2   6   8        699.42        923.18        28.41 o
   4   6   8      30869.95      32451.54       638.43 o
   6   6   8      76728.52      78175.15      1433.23 o
   8   6   8      92686.34      90596.52      2319.29 o
  10   6   8      15480.66      16633.22       476.05 o
  12   6   8      23282.82      23065.31       472.60 o
  14   6   8      53862.89      53823.64      1033.75 o
  16   6   8      34392.71      33818.48       596.24 o
  18   6   8      14883.18      14726.35       248.71 o
  20   6   8       1515.85       1528.40        35.60 o
  22   6   8       8104.45       7915.16       157.27 o
  24   6   8      21468.85      20222.82       419.84 o
  26   6   8       4851.85       4681.31        99.84 o
  28   6   8        527.18        547.19        25.14 o
  30   6   8        373.96        338.70        22.89 o
  32   6   8       1683.81       1722.16        52.35 o
  34   6   8       2098.40       2086.31        53.42 o
 -35   7   8        142.01        143.77        23.91 o
 -33   7   8          1.78         -0.81        18.13 o
 -31   7   8        195.30        189.38        21.66 o
 -29   7   8       1363.71       1434.09        47.92 o
 -27   7   8       2044.23       2075.99        56.74 o
 -25   7   8        407.63        405.88        23.01 o
 -23   7   8        961.65        956.43        50.07 o
 -21   7   8       4373.44       4399.21        84.15 o
 -19   7   8      11007.31      10915.08       186.86 o
 -17   7   8       6309.93       6530.83       116.90 o
 -15   7   8       1196.38       1157.47        42.22 o
 -13   7   8      12179.42      11677.63       196.22 o
 -11   7   8      31073.88      30880.38       515.16 o
  -9   7   8       6603.71       6511.36       112.57 o
  -7   7   8         26.66         48.62         8.35 o
  -5   7   8      12162.73      12247.54       235.14 o
  -3   7   8      13825.21      13895.44       253.42 o
  -1   7   8      33720.02      33871.28       562.58 o
   1   7   8       4854.01       4836.38        90.42 o
   3   7   8      12076.67      13086.44       310.84 o
   5   7   8      11308.52      10755.18       204.55 o
   7   7   8      28418.12      27632.21       548.01 o
   9   7   8       2211.41       2197.27        53.13 o
  11   7   8        412.15        506.34        22.11 o
  13   7   8       3778.25       3654.09        82.36 o
  15   7   8       9563.94       9238.72       219.94 o
  17   7   8       3151.42       3120.96        64.10 o
  19   7   8        392.69        397.21        20.07 o
  21   7   8       1074.22       1098.87        37.60 o
  23   7   8       3744.39       3792.93        80.10 o
  25   7   8       5379.67       5388.56       124.90 o
  27   7   8        103.67         89.17        15.51 o
  29   7   8        626.30        744.57        32.00 o
  31   7   8        880.91        901.55        33.61 o
  33   7   8       1245.05       1214.70        37.99 o
  35   7   8        146.65        167.94        17.95 o
 -36   8   8        859.62        860.64        45.54 o
 -34   8   8          3.34         -4.74         9.01 o
 -32   8   8        734.70        641.25        37.39 o
 -30   8   8       3536.51       3515.48        90.25 o
 -28   8   8       8689.70       8501.31       164.02 o
 -26   8   8        854.42        835.99        38.41 o
 -24   8   8        432.26        416.76        22.65 o
 -22   8   8       6283.34       6436.07       121.50 o
 -20   8   8      14088.06      14391.03       242.94 o
 -18   8   8      26210.10      25471.13       417.03 o
 -16   8   8       1483.99       1525.40        39.72 o
 -14   8   8      14944.87      15018.75       249.73 o
 -12   8   8      60382.57      60046.84       961.26 o
 -10   8   8      36173.59      35731.35       607.52 o
  -8   8   8      14152.04      14599.61       242.00 o
  -6   8   8        307.37        336.23        15.67 o
  -4   8   8      49155.83      48275.47       826.78 o
  -2   8   8     190627.53     190744.05      3800.92 o
   0   8   8      31821.29      33486.79       613.04 o
   2   8   8       1568.93       1309.55        29.25 o
   4   8   8       9035.27       9005.36       150.59 o
   6   8   8      35499.02      35820.95       637.91 o
   8   8   8      50130.96      53077.02      1129.39 o
  10   8   8      18347.34      18584.66       441.07 o
  12   8   8      11576.06      11194.50       249.89 o
  14   8   8      26793.93      27596.38       635.69 o
  16   8   8      18065.94      18116.01       398.81 o
  18   8   8       6071.97       6072.94       184.02 o
  20   8   8        740.40        700.85        23.24 o
  22   8   8       4047.18       3807.88        78.53 o
  24   8   8      11625.93      11298.82       211.18 o
  26   8   8       3916.67       3766.80        79.83 o
  28   8   8        483.44        500.84        26.36 o
  30   8   8        138.71        135.98        14.95 o
  32   8   8        993.35        952.01        32.26 o
  34   8   8       2571.85       2640.05        63.48 o
 -35   9   8        441.18        469.65        33.10 o
 -33   9   8         23.39         28.59        13.85 o
 -31   9   8       1086.67       1141.39        45.00 o
 -29   9   8       2155.97       2222.31        59.82 o
 -27   9   8       1298.52       1333.93        43.91 o
 -25   9   8        645.21        609.07        30.49 o
 -23   9   8         12.88         -8.87        13.82 o
 -21   9   8       5942.15       6003.70       114.62 o
 -19   9   8       9781.98       9957.82       171.99 o
 -17   9   8       1943.29       1923.69        47.24 o
 -15   9   8         16.56         14.55         7.78 o
 -13   9   8       3632.78       3662.13        70.22 o
 -11   9   8      21326.13      21075.12       344.54 o
  -9   9   8      11376.22      10765.64       182.19 o
  -7   9   8        451.10        495.93        25.86 o
  -5   9   8       9201.65       8390.86       142.71 o
  -3   9   8      24420.98      24949.64       441.13 o
  -1   9   8      14967.08      14783.21       298.45 o
   1   9   8      22991.57      22271.57       387.44 o
   3   9   8         54.23         32.37         9.03 o
   5   9   8      70144.03      72997.97      1202.63 o
   7   9   8      24934.08      25279.17       460.05 o
   9   9   8       3348.77       3138.00        57.71 o
  11   9   8       1272.89       1314.69        53.74 o
  13   9   8       5649.23       5522.23       113.85 o
  15   9   8      19089.97      18794.61       390.38 o
  17   9   8       6074.28       6033.30       124.21 o
  19   9   8        493.91        550.91        29.81 o
  21   9   8       2657.20       2604.95        54.19 o
  23   9   8       5064.65       5125.51        95.15 o
  25   9   8        992.22       1059.00        30.14 o
  27   9   8        498.65        621.85        27.49 o
  29   9   8         25.62         17.10         9.03 o
  31   9   8       1557.94       1652.28        45.74 o
  33   9   8        595.93        661.31        27.42 o
 -34  10   8        166.33        213.74        26.03 o
 -32  10   8        512.91        550.41        37.59 o
 -30  10   8       3346.88       3216.33        88.83 o
 -28  10   8       3753.17       3584.57        81.37 o
 -26  10   8        791.02        764.62        33.20 o
 -24  10   8        625.03        622.64        32.23 o
 -22  10   8       6669.32       6776.68       127.62 o
 -20  10   8       6223.64       5866.80       112.69 o
 -18  10   8      12519.02      12401.43       226.13 o
 -16  10   8       1474.31       1561.00        47.48 o
 -14  10   8       9159.61       9236.40       160.27 o
 -12  10   8      25613.03      25468.43       416.80 o
 -10  10   8      20352.76      21146.96       346.89 o
  -8  10   8      11240.04      11352.00       192.02 o
  -6  10   8        765.35        748.30        26.17 o
  -4  10   8      47578.45      47925.21       795.26 o
  -2  10   8      46038.17      46474.09       798.05 o
   0  10   8      17873.95      18146.56       331.69 o
   2  10   8       2547.99       2544.62        51.90 o
   4  10   8      11336.29      10856.03       187.20 o
   6  10   8      20275.55      20422.54       343.61 o
   8  10   8      33626.38      33760.76       603.43 o
  10  10   8      16485.10      16925.32       277.93 o
  12  10   8       2306.05       2326.06        56.34 o
  14  10   8      13500.54      13908.78       267.67 o
  16  10   8      11885.98      11616.24       264.73 o
  18  10   8       9659.10       9498.88       247.87 o
  20  10   8       1004.70        974.24        43.01 o
  22  10   8       2236.30       2131.57        66.78 o
  24  10   8       8729.21       8694.11       163.61 o
  26  10   8       3651.60       3741.82        77.82 o
  28  10   8        542.49        531.33        22.12 o
  30  10   8         48.07         30.27         9.84 o
  32  10   8        951.45        965.87        34.86 o
 -33  11   8          0.13         22.56        21.44 o
 -31  11   8       1146.08       1131.53        46.97 o
 -29  11   8       2141.63       2162.04        72.50 o
 -27  11   8       2259.22       2342.97        61.43 o
 -25  11   8        989.15       1013.19        39.83 o
 -23  11   8          1.50         -6.15         9.34 o
 -21  11   8      10754.15      10932.64       196.10 o
 -19  11   8       9783.66      10013.46       192.68 o
 -17  11   8        848.92        850.75        33.67 o
 -15  11   8        950.74        929.89        37.25 o
 -13  11   8       2609.97       2390.95        51.57 o
 -11  11   8      15884.47      16028.62       274.96 o
  -9  11   8      31665.02      31709.74       515.57 o
  -7  11   8         42.46         58.92        12.28 o
  -5  11   8      12903.44      12769.35       214.05 o
  -3  11   8      19976.46      18855.32       346.62 o
  -1  11   8      19291.00      18569.47       315.23 o
   1  11   8       7336.08       7324.16       130.43 o
   3  11   8        177.17        161.71        14.10 o
   5  11   8      15511.37      16307.66       288.22 o
   7  11   8      20525.17      19958.15       378.28 o
   9  11   8       2053.88       1912.77        48.88 o
  11  11   8         22.70         47.32         8.96 o
  13  11   8       1655.05       1674.72        46.54 o
  15  11   8      20533.17      20966.19       397.95 o
  17  11   8      14284.09      14245.88       303.98 o
  19  11   8          4.61         -2.36        14.44 o
  21  11   8       5882.99       5915.23       130.94 o
  23  11   8       1546.57       1527.49        69.07 o
  25  11   8       2529.53       2559.28        70.74 o
  27  11   8        283.60        309.76        17.31 o
  29  11   8          2.35          8.10        12.35 o
  31  11   8       1315.51       1330.72        39.35 o
  33  11   8       1261.44       1309.18        44.48 o
 -32  12   8        427.58        387.05        30.25 o
 -30  12   8       1281.61       1199.36        46.39 o
 -28  12   8       1843.24       1847.54        66.11 o
 -26  12   8        619.71        608.54        35.96 o
 -24  12   8        270.60        257.83        23.12 o
 -22  12   8       4419.22       4403.18       110.23 o
 -20  12   8      12011.31      12005.47       220.61 o
 -18  12   8       2912.05       2827.91        63.31 o
 -16  12   8        143.28        129.13        16.31 o
 -14  12   8       8359.13       8143.99       144.01 o
 -12  12   8       6235.35       6178.40       112.73 o
 -10  12   8      14816.74      14947.98       251.24 o
  -8  12   8       6838.78       6911.77       132.06 o
  -6  12   8        992.14       1063.96        38.69 o
  -4  12   8       9280.94       9691.74       166.41 o
  -2  12   8      33988.81      34354.98       594.88 o
   0  12   8      12020.21      12026.58       202.34 o
   2  12   8        200.43        218.93        15.36 o
   4  12   8       2197.88       2454.71        67.94 o
   6  12   8      22462.08      21858.78       380.19 o
   8  12   8      21506.47      21653.47       354.28 o
  10  12   8       7634.83       7412.12       146.29 o
  12  12   8       1654.06       1646.34        39.10 o
  14  12   8       6860.09       7051.80       144.90 o
  16  12   8      13466.52      13344.62       282.89 o
  18  12   8       4044.07       3977.18       105.29 o
  20  12   8          0.40         16.45        16.13 o
  22  12   8       1147.21       1100.26        44.84 o
  24  12   8       3439.57       3339.79        86.81 o
  26  12   8       2841.64       2807.26        82.33 o
  28  12   8        322.58        285.26        22.53 o
  30  12   8         67.67         57.26        13.21 o
  32  12   8        519.78        498.75        22.84 o
 -31  13   8       1125.15       1192.32        54.80 o
 -29  13   8       1257.92       1288.69        48.28 o
 -27  13   8       1333.77       1464.71        53.04 o
 -25  13   8       1087.49       1134.03        50.00 o
 -23  13   8        421.55        465.58        29.73 o
 -21  13   8       4776.48       4731.03       107.66 o
 -19  13   8       7550.82       7799.90       151.25 o
 -17  13   8       1156.38       1216.42        39.55 o
 -15  13   8          7.08        -10.64        13.63 o
 -13  13   8       4465.12       4373.16        84.38 o
 -11  13   8      15003.53      14791.88       247.35 o
  -9  13   8      22015.14      21497.10       354.53 o
  -7  13   8        762.71        758.62        30.75 o
  -5  13   8      17649.34      16988.43       280.38 o
  -3  13   8      22950.28      22591.63       396.68 o
  -1  13   8      11485.56      11060.45       199.89 o
   1  13   8       8452.16       8637.92       149.25 o
   3  13   8       3186.39       3208.00        68.10 o
   5  13   8      28797.67      27978.40       527.61 o
   7  13   8      16665.96      17302.27       306.06 o
   9  13   8       2296.14       2136.93        45.90 o
  11  13   8        113.96        147.95        17.52 o
  13  13   8       2600.56       2628.55        53.02 o
  15  13   8      10523.16      10700.65       222.64 o
  17  13   8       9906.04      10226.75       214.28 o
  19  13   8        661.26        661.53        49.47 o
  21  13   8       3414.75       3430.62        98.94 o
  23  13   8       4269.48       4492.03       106.97 o
  25  13   8       2583.08       2753.35        74.56 o
  27  13   8        685.16        620.44        36.01 o
  29  13   8          8.95         -4.36        19.63 o
  31  13   8       1407.91       1431.67        56.32 o
 -32  14   8        487.66        504.04        71.67 o
 -30  14   8       1220.44       1216.42        55.55 o
 -28  14   8        166.00        130.02        22.54 o
 -26  14   8         82.87         76.85        21.38 o
 -24  14   8        193.68        129.76        19.99 o
 -22  14   8       1470.56       1444.36        63.85 o
 -20  14   8       3221.58       3098.22        82.93 o
 -18  14   8       1470.68       1558.11        61.92 o
 -16  14   8         28.62         34.25        16.08 o
 -14  14   8       1799.40       1719.32        80.68 o
 -12  14   8       6138.30       6083.74       112.24 o
 -10  14   8      11957.66      11861.44       203.52 o
  -8  14   8       1313.14       1330.51        42.59 o
  -6  14   8        725.90        735.91        37.25 o
  -4  14   8      12432.11      12484.81       222.92 o
  -2  14   8       3982.33       3975.41        77.22 o
   0  14   8       5689.23       5783.55       105.49 o
   2  14   8       3271.59       3446.91        69.99 o
   4  14   8       6394.90       6513.91       116.96 o
   6  14   8      14076.90      14451.34       268.82 o
   8  14   8       9948.95       9751.08       171.82 o
  10  14   8        818.73        750.86        26.85 o
  12  14   8        478.23        555.25        22.86 o
  14  14   8       2082.33       2098.98        47.09 o
  16  14   8       3610.02       3626.53       101.33 o
  18  14   8       2939.55       2945.85        87.62 o
  20  14   8        489.32        438.88        32.48 o
  22  14   8        459.79        539.83        39.88 o
  24  14   8       1473.11       1553.81        61.35 o
  26  14   8       2157.68       2170.96        70.04 o
  28  14   8        916.86        893.91        43.64 o
  30  14   8         49.55         74.17        23.27 o
 -31  15   8        302.14        271.80        32.46 o
 -29  15   8       1690.34       1792.95        75.45 o
 -27  15   8       1737.16       1792.66        81.66 o
 -25  15   8        277.81        232.26        24.57 o
 -23  15   8        798.70        773.46        37.34 o
 -21  15   8       6717.70       6858.95       155.66 o
 -19  15   8       7504.43       7527.92       175.06 o
 -17  15   8       1560.11       1517.50        53.43 o
 -15  15   8       1266.10       1193.55        42.97 o
 -13  15   8       5064.80       4934.11       102.79 o
 -11  15   8      10147.60      10391.19       186.68 o
  -9  15   8      11475.56      11530.73       198.24 o
  -7  15   8         45.97         36.51        12.92 o
  -5  15   8       3334.44       3352.19        67.99 o
  -3  15   8      14842.12      14764.65       247.86 o
  -1  15   8      11403.66      11360.85       206.18 o
   1  15   8       3782.09       3827.87        76.92 o
   3  15   8       1537.94       1579.24        47.90 o
   5  15   8      16932.90      17418.69       349.49 o
   7  15   8      21843.86      21610.02       378.96 o
   9  15   8       6325.34       6105.41       123.25 o
  11  15   8         22.66         14.11         6.69 o
  13  15   8       6709.10       6560.75       121.80 o
  15  15   8       8824.77       9065.66       172.90 o
  17  15   8       4662.01       4734.82       122.96 o
  19  15   8         27.21         40.30        21.12 o
  21  15   8       1836.05       1932.70        67.92 o
  23  15   8       2397.80       2582.52       102.76 o
  25  15   8       2000.19       2034.26        70.52 o
  27  15   8        417.83        438.33        32.68 o
  29  15   8        112.31         79.69        28.14 o
 -28  16   8        165.58        159.65        25.35 o
 -26  16   8         66.00         16.10         8.31 o
 -24  16   8        202.26        101.05        27.49 o
 -22  16   8       1247.93       1103.08        48.40 o
 -20  16   8       3247.15       3124.20        78.68 o
 -18  16   8        478.98        420.86        31.66 o
 -16  16   8        103.10         50.16        18.73 o
 -14  16   8        903.68        860.27        36.63 o
 -12  16   8       1315.27       1294.33        49.51 o
 -10  16   8       3136.81       3234.61        74.53 o
  -8  16   8       1032.02       1122.43        39.32 o
  -6  16   8       1067.45        982.97        36.01 o
  -4  16   8        875.00        877.87        36.86 o
  -2  16   8       1454.63       1543.29        44.23 o
   0  16   8       2463.24       2414.10        57.92 o
   2  16   8        846.87        886.85        30.72 o
   4  16   8        136.48        135.27        19.27 o
   6  16   8       4652.08       4636.77        88.66 o
   8  16   8       6373.26       6493.06       126.68 o
  10  16   8        776.53        730.68        35.83 o
  12  16   8        486.36        483.86        25.74 o
  14  16   8       1010.39       1000.93        37.80 o
  16  16   8       3079.81       3120.22        68.31 o
  18  16   8       1152.36       1210.60        70.48 o
  20  16   8         33.03         42.99        21.65 o
  22  16   8         21.81         30.74        21.22 o
  24  16   8        360.41        326.98        33.19 o
  26  16   8        944.54       1013.49       115.70 o
  28  16   8        136.87         73.91        26.78 o
 -27  17   8       1127.52       1150.29        55.05 o
 -25  17   8        183.59        174.25        27.72 o
 -23  17   8        655.01        536.88        36.72 o
 -21  17   8       2232.71       2232.97        74.11 o
 -19  17   8       3342.62       3318.51        92.90 o
 -17  17   8       3624.70       3733.12        97.33 o
 -15  17   8         21.23         -0.59        11.69 o
 -13  17   8       7171.78       7240.89       169.28 o
 -11  17   8      11251.92      11636.53       245.96 o
  -9  17   8       7191.43       7322.69       148.99 o
  -7  17   8         52.77         16.54        13.99 o
  -5  17   8       5405.74       5522.66       112.92 o
  -3  17   8      11519.04      11655.87       216.36 o
  -1  17   8       7427.58       7494.71       149.62 o
   1  17   8       1529.19       1494.57        59.09 o
   3  17   8       2555.35       2600.49        64.81 o
   5  17   8       8722.00       8973.36       169.83 o
   7  17   8       8214.97       8245.10       164.50 o
   9  17   8       4414.85       4396.06        92.12 o
  11  17   8        269.85        288.51        24.64 o
  13  17   8       4153.61       4507.67       130.03 o
  15  17   8       4066.81       4144.58        86.81 o
  17  17   8       2852.67       2852.42        92.88 o
  19  17   8        142.48         90.90        22.53 o
  21  17   8         78.55         76.37        20.77 o
  23  17   8       2847.98       3127.43       120.41 o
  25  17   8       2309.23       2336.20        82.60 o
  27  17   8        450.68        385.36        38.11 o
 -26  18   8         17.40         33.07        21.16 o
 -24  18   8         46.18         15.35        20.83 o
 -22  18   8         79.62         79.83        22.00 o
 -20  18   8        961.43        901.88        54.75 o
 -18  18   8         39.73         37.81        16.74 o
 -16  18   8         25.89          7.62        10.12 o
 -14  18   8         24.84          4.96         6.16 o
 -12  18   8        838.89        775.42        52.65 o
 -10  18   8        673.24        718.98        46.53 o
  -8  18   8        604.84        676.99        40.46 o
  -6  18   8         18.31         29.30        14.22 o
  -4  18   8       1427.05       1416.31        45.27 o
  -2  18   8       2549.09       2479.22        65.91 o
   0  18   8        654.18        680.03        35.02 o
   2  18   8        253.05        221.76        22.89 o
   4  18   8        680.73        828.73        36.27 o
   6  18   8        961.60        954.66        38.13 o
   8  18   8        132.36        126.93        19.40 o
  10  18   8        384.80        411.81        40.82 o
  12  18   8        428.88        407.81        28.74 o
  14  18   8        523.45        544.84        35.40 o
  16  18   8        556.18        507.47        29.93 o
  18  18   8        965.83        991.42        38.02 o
  20  18   8        356.01        401.39        33.57 o
  22  18   8          5.82          9.05        22.34 o
  24  18   8        126.04        130.64        30.27 o
  26  18   8        282.56        274.60        34.23 o
 -25  19   8         50.14         64.59        22.61 o
 -23  19   8        628.50        609.79        35.40 o
 -21  19   8       1518.09       1564.52        54.79 o
 -19  19   8       2537.74       2623.19        75.42 o
 -17  19   8       1165.90       1272.31        49.08 o
 -15  19   8         15.03         17.94        19.88 o
 -13  19   8       3404.39       3250.86        85.27 o
 -11  19   8       6544.36       6835.85       162.28 o
  -9  19   8       1720.16       1810.09        62.74 o
  -7  19   8        505.27        461.08        31.55 o
  -5  19   8       1202.58       1156.16        54.92 o
  -1  19   8       9022.14       8893.30       228.14 o
   1  19   8        884.48        975.14        53.88 o
   3  19   8        769.62        708.51        37.69 o
   5  19   8       4399.87       4493.20       114.29 o
   7  19   8       7097.15       6851.56       219.95 o
   9  19   8       2197.86       2149.48        70.64 o
  11  19   8         24.50         15.64        16.06 o
  13  19   8       3325.07       3497.40        82.50 o
  15  19   8       3364.48       3536.42        97.18 o
  17  19   8       1407.30       1353.10        50.62 o
  19  19   8        206.63        172.77        25.70 o
  21  19   8        228.19        282.97        34.66 o
  23  19   8       1832.62       1957.15       120.09 o
 -24  20   8         98.19         83.30        24.15 o
 -22  20   8        123.83         85.68        23.01 o
 -20  20   8         39.26         33.27        21.71 o
 -18  20   8        146.47        141.10        24.98 o
 -16  20   8        226.87        205.75        26.25 o
 -14  20   8        450.90        377.84        29.72 o
 -12  20   8        285.90        261.63        27.10 o
 -10  20   8          4.37         -9.60         9.60 o
  -8  20   8          0.18          7.82        10.94 o
  -6  20   8         12.29         28.17        19.85 o
  -4  20   8        186.13        158.40        24.19 o
  -2  20   8        447.86        422.14        29.05 o
   0  20   8        424.61        444.67        33.60 o
   2  20   8         51.86         19.80        12.19 o
   4  20   8          8.89         -2.07         6.34 o
   6  20   8         36.97         11.58         8.25 o
   8  20   8        472.84        486.66        33.24 o
  10  20   8        362.56        356.95        28.73 o
  12  20   8         89.31         63.04        16.55 o
  14  20   8        250.31        244.24        25.46 o
  16  20   8        299.40        233.30        27.45 o
  18  20   8        149.24         96.21        20.43 o
  20  20   8        248.73        272.91        21.67 o
  22  20   8         43.91         29.66        27.95 o
 -21  21   8       1235.93       1267.69        50.67 o
 -19  21   8       1343.27       1440.05        54.37 o
 -17  21   8        809.03        803.69        46.14 o
 -15  21   8         11.75         21.43        21.15 o
 -13  21   8       1955.31       1962.26        67.02 o
 -11  21   8       3924.47       3957.17        98.63 o
  -9  21   8        949.44        992.29        47.54 o
  -7  21   8        226.49        195.60        26.17 o
  -5  21   8        815.21        807.35        42.48 o
  -3  21   8       4943.40       5204.53       122.08 o
  -1  21   8       5116.29       5097.92       121.98 o
   1  21   8         81.26         48.38        16.98 o
   3  21   8        454.28        510.19        35.20 o
   5  21   8       2272.56       2324.98        78.76 o
   7  21   8       3135.43       3138.10        78.95 o
   9  21   8       1716.45       1728.82        69.62 o
  11  21   8         32.35         18.03        15.89 o
  13  21   8       1169.95       1295.56        51.38 o
  15  21   8       2261.10       2356.95       111.29 o
  17  21   8       1278.62       1251.67        58.60 o
  19  21   8        186.19        146.38        21.85 o
  21  21   8        186.95        186.19        20.23 o
 -20  22   8          0.54         -1.48        22.34 o
 -18  22   8          8.09         15.40        22.16 o
 -16  22   8          2.98          4.67        21.74 o
 -14  22   8        187.64        162.88        25.85 o
 -12  22   8        144.87        148.71        25.75 o
 -10  22   8         11.62         12.38        20.46 o
  -8  22   8          3.64         -9.95         9.95 o
  -6  22   8          6.20          8.05        10.08 o
  -4  22   8         65.05         30.91        22.57 o
  -2  22   8        429.72        449.16        38.97 o
   0  22   8          4.18         -4.01        10.80 o
   2  22   8        224.12        196.99        24.65 o
   4  22   8         70.98         69.68        22.52 o
   6  22   8         69.80         71.06        22.25 o
   8  22   8         99.26        109.24        22.72 o
  10  22   8        366.84        320.71        27.38 o
  12  22   8         18.85         15.03        19.95 o
  14  22   8          2.14         -3.52        19.19 o
  16  22   8          1.62          9.70        19.24 o
  18  22   8         49.69         30.42        14.88 o
 -17  23   8        434.91        419.87        33.01 o
 -15  23   8         35.59         48.44        25.57 o
 -13  23   8        892.10        836.90        45.42 o
 -11  23   8       1886.85       1949.01        75.73 o
  -9  23   8        770.17        806.52        46.54 o
  -7  23   8         16.40         33.54        24.31 o
  -5  23   8        815.12        707.38        52.90 o
  -3  23   8       1906.61       2105.11       113.94 o
  -1  23   8       2074.44       2110.83       117.36 o
   1  23   8        569.85        553.67        36.28 o
   3  23   8        111.95        129.10        23.91 o
   5  23   8       1537.93       1607.14        64.87 o
   7  23   8       1815.27       1879.16        60.60 o
   9  23   8       1268.59       1305.21        62.40 o
  11  23   8         20.63         26.02        20.70 o
  13  23   8        450.47        470.39        30.71 o
  15  23   8       1629.10       1688.47        55.37 o
 -14  24   8         30.16         12.46        26.28 o
 -12  24   8          9.57          3.14        25.13 o
 -10  24   8        109.03         94.41        27.73 o
  -8  24   8         39.82         31.83        12.97 o
  -6  24   8        139.61         93.63        25.41 o
  -4  24   8          1.76          7.86        22.48 o
  -2  24   8          4.07         12.13        11.38 o
   0  24   8          7.38        -20.79        22.16 o
   2  24   8          4.32         17.16        23.22 o
   4  24   8         39.27         15.37        22.03 o
   6  24   8         20.83         22.15        22.28 o
   8  24   8         39.74         30.25        22.12 o
  10  24   8        100.57         73.69        22.89 o
  12  24   8          3.41         23.36        21.62 o
  -9  25   8        674.93        710.26        62.29 o
  -7  25   8         36.53         13.38        23.06 o
  -5  25   8        426.39        516.24        51.07 o
  -3  25   8       1104.36        989.88        52.96 o
  -1  25   8       1093.30       1123.48        60.49 o
   1  25   8        344.56        364.07        33.92 o
   3  25   8         42.92         23.67        25.04 o
   5  25   8        974.40       1003.51        46.13 o
   7  25   8       1001.44       1000.29        45.34 o
   9  25   8        106.46        106.94        25.17 o
 -37   1   9       1246.45       1232.27        60.68 o
 -35   1   9       5330.40       5774.67       156.84 o
 -33   1   9       4137.16       4215.01       103.29 o
 -31   1   9         58.79         72.94        18.01 o
 -29   1   9       3574.79       3667.73        78.19 o
 -27   1   9       6598.23       6472.40       118.86 o
 -25   1   9      26289.33      26270.77       429.79 o
 -23   1   9      13296.66      12811.16       217.88 o
 -21   1   9       1831.79       1868.51        43.79 o
 -19   1   9      44369.68      44221.36       714.30 o
 -17   1   9      47365.67      48443.60       779.61 o
 -15   1   9      34355.21      32745.51       529.55 o
 -13   1   9      12272.00      12172.35       203.08 o
 -11   1   9      20877.88      21191.45       369.10 o
  -9   1   9     243216.98     239315.77      6228.40 o
  -3   1   9      62232.54      73542.03      1412.39 o
  -1   1   9      93071.99      98241.15      1609.56 o
   1   1   9     209082.73     204065.67      3574.70 o
   3   1   9     137811.42     141645.06      2472.16 o
   5   1   9          8.97          8.90         4.82 o
   7   1   9      81016.99      81390.34      1634.34 o
   9   1   9     147806.52     150991.00      3188.03 o
  11   1   9      70638.67      76075.67      1829.29 o
  13   1   9      18234.28      19674.52       480.11 o
  15   1   9       8358.89       8116.37       204.57 o
  17   1   9      45556.31      43995.12      1151.50 o
  19   1   9      44856.52      43253.75       834.32 o
  21   1   9       8465.43       8262.42       161.31 o
  23   1   9         74.76         78.64         9.61 o
  25   1   9       3229.11       3070.21        67.31 o
  27   1   9      12396.17      12483.69       273.62 o
  29   1   9      10157.73       9802.75       201.89 o
  31   1   9        250.79        276.01        20.92 o
  33   1   9       1178.64       1175.08        43.38 o
  35   1   9       2238.52       2222.10        64.30 o
 -36   2   9          2.71          3.41        12.17 o
 -34   2   9         58.86         74.55        23.20 o
 -32   2   9         36.96         25.54        10.66 o
 -30   2   9        107.35        117.12        18.04 o
 -28   2   9        293.15        265.92        20.42 o
 -26   2   9       1187.72       1116.95        50.26 o
 -24   2   9        571.09        592.97        24.71 o
 -22   2   9         16.37         27.29        13.48 o
 -20   2   9        144.14        189.73        15.61 o
 -18   2   9        695.59        728.63        25.55 o
 -16   2   9        350.20        551.60        20.76 o
 -14   2   9        452.81        320.58        18.22 o
 -12   2   9       3684.40       3748.45        71.54 o
 -10   2   9        113.53        110.18        10.11 o
  -4   2   9        516.77        648.41        40.16 o
  -2   2   9       6665.70       7201.13       143.42 o
   0   2   9       3640.70       3644.16        83.74 o
   2   2   9       1809.47       1749.23        33.99 o
   4   2   9       2359.17       2662.56        55.51 o
   6   2   9       1206.05       1300.85        27.92 o
   8   2   9       1473.25       1323.51        29.00 o
  10   2   9      17335.21      17615.94       399.03 o
  12   2   9       3045.18       3016.73        68.44 o
  14   2   9       8460.20       7919.33       176.52 o
  16   2   9       3066.57       3137.21       103.73 o
  18   2   9       1236.78       1212.50        41.18 o
  20   2   9        527.76        518.20        17.79 o
  22   2   9        164.11        176.94        12.07 o
  24   2   9        260.05        271.16        16.74 o
  26   2   9         15.53          2.88         5.35 o
  28   2   9        601.07        579.53        24.31 o
  30   2   9          6.00          2.74         9.79 o
  32   2   9          1.08         -8.72        10.17 o
  34   2   9        110.67        108.60        17.00 o
  36   2   9         74.05         67.79        16.52 o
 -37   3   9        764.81        732.75        44.88 o
 -35   3   9       3721.00       3794.09        96.99 o
 -33   3   9       3974.87       3939.70        93.48 o
 -31   3   9        382.53        374.02        25.67 o
 -29   3   9       1051.95       1113.14        37.71 o
 -27   3   9       9713.64       9761.13       177.63 o
 -25   3   9      24443.32      24424.72       402.61 o
 -23   3   9      18456.36      19040.75       315.96 o
 -21   3   9        937.66       1042.50        33.74 o
 -19   3   9      38934.25      38368.98       662.17 o
 -17   3   9      64937.78      65056.88      1076.50 o
 -15   3   9      34070.94      33113.45       534.64 o
 -13   3   9        221.39        271.42        15.27 o
 -11   3   9      17461.65      17443.92       285.64 o
  -9   3   9     142495.58     140458.06      2382.66 o
  -3   3   9      16952.24      17618.35       381.60 o
  -1   3   9      79754.23      85971.11      1976.50 o
   1   3   9     140797.30     144222.72      2875.81 o
   3   3   9     102257.14     102309.51      1800.03 o
   5   3   9       3732.84       3822.23        87.39 o
   7   3   9      18951.38      16894.88       311.49 o
   9   3   9     105310.50     108512.91      2177.96 o
  11   3   9      82532.02      83879.19      1473.86 o
  13   3   9      17654.34      18494.15       407.06 o
  15   3   9       3111.74       2959.98        62.75 o
  17   3   9      52721.66      52552.14      1064.36 o
  19   3   9      47671.15      47045.52       996.91 o
  21   3   9      12949.80      12945.32       247.11 o
  23   3   9         28.13          8.04         6.22 o
  25   3   9       7873.75       7522.05       163.08 o
  27   3   9      10056.78       9917.24       203.65 o
  29   3   9       5839.00       5813.68       115.55 o
  31   3   9        210.76        233.27        19.00 o
  33   3   9        447.55        460.84        24.63 o
  35   3   9       1641.64       1536.21        61.48 o
 -36   4   9        157.02        138.18        23.78 o
 -34   4   9        102.13        133.89        25.04 o
 -32   4   9        383.87        413.34        28.80 o
 -30   4   9         77.59         58.15        13.83 o
 -28   4   9       1680.11       1618.37        45.68 o
 -26   4   9        272.84        266.99        20.03 o
 -24   4   9       1950.51       2057.78        48.50 o
 -22   4   9        733.06        733.30        26.97 o
 -20   4   9        682.61        779.07        43.98 o
 -18   4   9       1123.49       1075.97        32.20 o
 -16   4   9       8512.70       8506.64       146.73 o
 -14   4   9       1500.55       1546.36        35.55 o
 -12   4   9        283.65        318.85        15.60 o
 -10   4   9       5447.08       5301.62        93.48 o
  -8   4   9       8962.82       8460.95       153.18 o
  -2   4   9      21012.72      20969.85       488.72 o
   0   4   9      10086.58       8962.27       209.87 o
   2   4   9       4711.27       4945.46        96.63 o
   4   4   9        663.83        840.67        31.31 o
   6   4   9        277.04        309.06        15.56 o
   8   4   9       6498.22       6493.99       107.59 o
  10   4   9      16797.26      16848.30       291.06 o
  12   4   9        392.55        468.52        23.30 o
  14   4   9        359.93        380.08        19.29 o
  16   4   9       1007.74       1004.51        28.32 o
  18   4   9       2473.57       2341.72        61.50 o
  20   4   9       1208.06       1181.42        38.09 o
  22   4   9       1397.90       1316.21        39.68 o
  24   4   9       1291.81       1263.13        39.08 o
  26   4   9        985.58       1119.12        37.03 o
  28   4   9        589.51        651.17        23.50 o
  30   4   9          0.19          1.87        10.68 o
  32   4   9          2.34          6.94         6.93 o
  34   4   9        488.68        509.24        27.49 o
  36   4   9        295.36        341.23        22.82 o
 -37   5   9       1205.55       1137.22        69.13 o
 -35   5   9       3012.35       3159.61        91.73 o
 -33   5   9       2594.12       2691.86        74.52 o
 -31   5   9        417.03        415.08        26.73 o
 -29   5   9       3113.13       3157.91        82.01 o
 -27   5   9      10455.25      10430.14       188.55 o
 -25   5   9       5307.38       5296.77       103.74 o
 -23   5   9       3336.39       3229.05        66.31 o
 -21   5   9        261.77        239.99        17.20 o
 -19   5   9      13084.14      13276.30       231.78 o
 -17   5   9      58518.61      58331.26       968.55 o
 -15   5   9      36983.90      36771.51       594.19 o
 -13   5   9       9841.29       9747.02       165.88 o
 -11   5   9      17798.84      17940.34       303.25 o
  -9   5   9      75041.50      74716.70      1191.00 o
  -7   5   9     100599.05      97081.17      1785.39 o
   3   5   9     115106.20     118979.31      2176.57 o
   5   5   9        564.25        799.27        30.98 o
   7   5   9      72669.26      76846.55      1307.34 o
   9   5   9      96309.25      97904.91      1815.24 o
  11   5   9      42515.35      45646.52       777.20 o
  13   5   9       2919.57       2985.55        88.71 o
  15   5   9       1695.58       1538.47        35.94 o
  17   5   9      14994.02      14988.47       324.85 o
  19   5   9      21297.24      22163.87       507.58 o
  21   5   9      17115.68      17339.17       341.32 o
  23   5   9          9.43          5.48         5.71 o
  25   5   9       7923.26       7839.91       144.04 o
  27   5   9       7889.78       8036.25       148.43 o
  29   5   9       3911.97       3907.39        86.58 o
  31   5   9       1060.83       1006.72        34.88 o
  33   5   9        117.40         89.48        15.16 o
  35   5   9       1888.21       1977.82        55.65 o
 -36   6   9        168.07        116.73        27.02 o
 -34   6   9        441.64        452.41        34.01 o
 -32   6   9        332.24        336.31        26.25 o
 -30   6   9        702.00        780.98        34.81 o
 -28   6   9        253.85        234.58        21.39 o
 -26   6   9       3262.68       3352.36        72.77 o
 -24   6   9       4267.53       4265.54        86.45 o
 -22   6   9        633.69        660.61        30.81 o
 -20   6   9        102.49        104.91        14.10 o
 -18   6   9       8442.79       8356.85       145.52 o
 -16   6   9      13340.32      13119.25       228.15 o
 -14   6   9       1333.70       1132.63        31.95 o
 -12   6   9       2813.46       2796.27        60.07 o
 -10   6   9       3019.10       2830.35        54.75 o
  -8   6   9       5408.60       5468.36        96.37 o
  -6   6   9      14104.56      14674.21       248.81 o
  -4   6   9       2803.20       2568.36        54.28 o
  -2   6   9       6497.58       6764.73       132.33 o
   0   6   9      14200.17      13126.88       269.00 o
   2   6   9       8757.74       8120.99       162.55 o
   4   6   9       3789.31       3794.16        83.68 o
   6   6   9         24.68         43.91         9.06 o
   8   6   9       8756.90       9273.09       183.44 o
  10   6   9      32441.93      32714.10       700.60 o
  12   6   9       5806.50       5639.46       125.15 o
  14   6   9        363.75        422.63        20.14 o
  16   6   9       7491.42       7313.27       131.81 o
  18   6   9       7424.48       7318.37       131.50 o
  20   6   9       3366.27       3391.22        80.01 o
  22   6   9          0.51         -2.85         7.04 o
  24   6   9       2721.73       2606.59        60.18 o
  26   6   9        554.15        555.08        31.86 o
  28   6   9       1215.71       1267.69        43.29 o
  30   6   9         19.92          9.32         7.79 o
  32   6   9         67.21         25.76         8.85 o
  34   6   9        247.87        249.22        20.78 o
 -35   7   9       1428.97       1578.44        69.44 o
 -33   7   9       2500.25       2532.95        72.95 o
 -31   7   9        834.39        777.58        37.33 o
 -29   7   9        637.42        596.47        30.54 o
 -27   7   9      12990.51      12927.54       260.05 o
 -25   7   9      10900.21      10753.34       193.41 o
 -23   7   9       2613.59       2534.30        58.20 o
 -21   7   9        233.19        216.25        17.48 o
 -19   7   9      17005.28      16422.32       273.81 o
 -17   7   9      70220.35      70237.17      1159.44 o
 -15   7   9      26937.43      27348.03       475.93 o
 -13   7   9        724.12        847.92        27.39 o
 -11   7   9      23845.30      23829.40       388.95 o
  -9   7   9      16107.67      16333.94       269.39 o
  -7   7   9      69785.45      70184.23      1157.37 o
  -5   7   9      17599.23      16297.95       291.09 o
  -3   7   9       3739.58       3225.23        87.06 o
  -1   7   9      68288.18      71406.85      1260.77 o
   1   7   9      86560.55      86754.78      1474.53 o
   3   7   9      20247.32      18792.91       440.51 o
   5   7   9      25737.04      27379.05       680.23 o
   7   7   9      17944.66      18364.34       318.37 o
   9   7   9     110992.47     107691.07      2282.94 o
  11   7   9      76140.65      76812.27      1550.72 o
  13   7   9       8012.64       7748.21       184.51 o
  15   7   9       4413.88       4323.36        95.33 o
  17   7   9      12256.03      12305.24       217.34 o
  19   7   9      28802.16      28103.01       470.08 o
  21   7   9      13302.35      12896.42       272.83 o
  23   7   9         83.82         89.14        12.67 o
  25   7   9       6697.45       6684.65       148.74 o
  27   7   9       8587.63       8737.33       222.08 o
  29   7   9       1618.45       1626.48        48.78 o
  31   7   9       1026.00       1039.37        36.74 o
  33   7   9         75.41         47.86        12.73 o
  35   7   9       1336.80       1371.21        41.71 o
 -36   8   9        554.21        502.88        93.34 o
 -34   8   9        876.39        974.85        51.32 o
 -32   8   9        618.59        573.46        39.27 o
 -30   8   9         22.59         26.86        18.51 o
 -28   8   9       1134.30       1235.72        42.43 o
 -26   8   9       1884.20       1898.18        61.79 o
 -24   8   9       1297.97       1321.67        64.69 o
 -22   8   9        687.75        722.99        32.89 o
 -20   8   9        248.67        269.42        18.37 o
 -18   8   9       4188.11       4138.71        79.96 o
 -16   8   9      11215.23      10975.09       199.55 o
 -14   8   9       7366.88       7479.88       158.16 o
 -12   8   9         39.70         58.09        12.21 o
 -10   8   9      20595.85      20011.76       327.34 o
  -8   8   9      15585.96      15270.09       280.62 o
  -6   8   9      16071.52      15701.34       277.06 o
  -4   8   9       4725.32       4506.32        81.40 o
  -2   8   9      10618.79      10453.75       187.01 o
   0   8   9      49256.72      48247.00       890.26 o
   2   8   9      33833.68      33071.89       550.07 o
   4   8   9       5553.76       5595.16       103.44 o
   6   8   9      14510.81      15087.89       263.16 o
   8   8   9      20287.48      20832.29       374.01 o
  10   8   9       3724.80       3814.49        94.09 o
  12   8   9         13.13          9.35         5.78 o
  14   8   9         14.26          5.65         7.04 o
  16   8   9       2219.55       2221.46        59.17 o
  18   8   9       5148.34       4977.48       137.97 o
  20   8   9       2827.70       2840.68        59.94 o
  22   8   9        451.92        475.10        22.52 o
  24   8   9        536.72        535.60        23.27 o
  26   8   9       3014.52       2976.86        72.79 o
  28   8   9       1367.18       1502.01       138.45 o
  30   8   9        729.77        789.57        28.80 o
  32   8   9        129.24        120.37        15.90 o
  34   8   9        589.17        620.01        33.67 o
 -35   9   9       1051.36        964.66        51.33 o
 -33   9   9       1153.89       1115.21        51.79 o
 -31   9   9        123.24         89.34        20.85 o
 -29   9   9       1947.81       1893.36        55.77 o
 -27   9   9       8671.97       8433.41       163.35 o
 -25   9   9       3324.16       3277.78        82.65 o
 -23   9   9        456.29        489.71        24.97 o
 -21   9   9         63.27         51.17        15.35 o
 -19   9   9       4489.41       4478.24        86.19 o
 -17   9   9      24456.15      24508.96       427.90 o
 -15   9   9      27002.73      26810.82       497.93 o
 -13   9   9        282.70        351.15        22.24 o
 -11   9   9      11643.55      11246.34       190.01 o
  -9   9   9      27589.32      26527.34       432.08 o
  -7   9   9      76333.59      78921.42      1260.31 o
  -5   9   9      33927.73      34212.79       553.25 o
  -3   9   9       6215.90       6013.43       128.69 o
  -1   9   9     110695.56     111676.63      1971.36 o
   1   9   9      39469.69      40624.49       801.86 o
   3   9   9      26612.18      28520.86       494.28 o
   5   9   9       5522.34       5222.52        92.15 o
   7   9   9      15542.70      15295.04       289.25 o
   9   9   9      50702.32      51249.00       817.66 o
  11   9   9      35047.98      35594.26       711.57 o
  13   9   9         46.02         39.57        11.54 o
  15   9   9        240.69        293.00        18.58 o
  17   9   9       7864.91       8042.59       168.33 o
  19   9   9      13540.67      13607.88       341.62 o
  21   9   9      11443.54      11505.80       247.37 o
  23   9   9         87.10         91.13        11.61 o
  25   9   9       4659.94       4690.76       104.74 o
  27   9   9       3886.57       3902.75        90.89 o
  29   9   9       2150.19       2123.82        57.29 o
  31   9   9        868.07        822.12        36.00 o
  33   9   9         23.95         19.27        14.30 o
 -34  10   9       1009.15        942.97        42.81 o
 -32  10   9       1293.49       1265.00        75.39 o
 -30  10   9          9.77          6.92         8.96 o
 -28  10   9        219.44        262.38        25.87 o
 -26  10   9       5509.93       5656.36       122.27 o
 -24  10   9       5737.22       5948.85       139.78 o
 -22  10   9       1070.82       1029.60        38.68 o
 -20  10   9       5085.11       5088.73        99.51 o
 -18  10   9      13575.85      13489.20       227.74 o
 -16  10   9      10201.55      10217.71       197.43 o
 -14  10   9       3738.55       3808.09        74.32 o
 -12  10   9        250.20        234.92        17.16 o
 -10  10   9      17383.56      17698.74       292.05 o
  -8  10   9      23534.16      24104.67       421.47 o
  -6  10   9       2204.37       2122.67        48.62 o
  -4  10   9       1867.37       2050.52        46.71 o
  -2  10   9       1042.53       1056.51        37.81 o
   0  10   9      26670.35      26095.53       450.30 o
   2  10   9      27643.16      27111.62       468.93 o
   4  10   9       3239.32       2975.21        59.34 o
   6  10   9       3766.71       3607.66        71.77 o
   8  10   9      18051.02      17090.28       298.54 o
  10  10   9      16798.36      16937.63       275.39 o
  12  10   9      10359.50      10427.97       205.11 o
  14  10   9       1043.77       1097.54        46.73 o
  16  10   9      11419.93      11743.48       229.36 o
  18  10   9      13831.74      14019.27       296.16 o
  20  10   9       4799.65       4988.06       157.40 o
  22  10   9        126.30        114.88        16.85 o
  24  10   9       1294.87       1373.09        50.16 o
  26  10   9       4173.35       4198.90        98.18 o
  28  10   9       1875.92       1894.37        48.93 o
  30  10   9        257.03        255.96        19.60 o
  32  10   9        156.04        100.18        21.08 o
 -33  11   9        708.65        596.72        39.20 o
 -31  11   9         68.93         93.01        22.35 o
 -29  11   9        554.91        532.69        37.16 o
 -27  11   9       4211.50       4318.00       109.50 o
 -25  11   9       5042.64       5051.61       105.99 o
 -23  11   9       2181.41       2123.05        71.48 o
 -21  11   9        355.73        391.82        24.48 o
 -19  11   9       5672.70       5469.50       106.28 o
 -17  11   9      16329.93      16046.21       269.23 o
 -15  11   9       7554.24       7684.80       136.91 o
 -13  11   9        132.36        126.58        14.77 o
 -11  11   9       6444.04       6147.90       110.49 o
  -9  11   9      17077.95      17241.68       306.58 o
  -7  11   9      27514.88      27514.25       447.46 o
  -5  11   9       8257.03       8415.40       146.23 o
  -3  11   9       7182.35       7325.80       128.23 o
  -1  11   9      16527.01      16523.33       273.68 o
   1  11   9      15523.63      16312.10       278.33 o
   3  11   9      12200.12      12301.14       239.16 o
   5  11   9       6921.46       7184.89       129.19 o
   7  11   9       3029.40       2992.02        59.26 o
   9  11   9      33898.23      33457.14       539.09 o
  11  11   9      28451.56      28932.28       467.04 o
  13  11   9       2248.26       2325.02        57.84 o
  15  11   9       1982.46       2087.74        60.80 o
  17  11   9       6347.56       6628.79       151.39 o
  19  11   9      12257.57      12547.10       282.50 o
  21  11   9       3897.96       3911.69       116.48 o
  23  11   9          2.67         -7.95         9.86 o
  25  11   9        718.93        737.34        38.99 o
  27  11   9       2462.18       2311.19        71.46 o
  29  11   9       1534.95       1528.38        46.80 o
  31  11   9        400.25        392.30        24.37 o
  33  11   9          0.50         -3.93         7.85 o
 -32  12   9        380.37        407.85        34.48 o
 -30  12   9         50.19         21.84        20.81 o
 -28  12   9        894.38        959.77        53.14 o
 -26  12   9       2174.25       2169.51        76.31 o
 -24  12   9       2176.27       2205.99        67.93 o
 -22  12   9       1056.00       1102.86        41.55 o
 -20  12   9       3066.74       3152.25        73.24 o
 -18  12   9       5178.99       5268.10       103.52 o
 -16  12   9       8615.58       8604.79       151.72 o
 -14  12   9      10747.20      10882.51       187.63 o
 -12  12   9       2205.99       2295.12        51.48 o
 -10  12   9      22925.65      22696.78       373.19 o
  -8  12   9      41015.71      40856.69       659.85 o
  -6  12   9       9442.46       9307.82       159.97 o
  -4  12   9         51.49         38.66        12.04 o
  -2  12   9      10650.21      10297.71       187.27 o
   0  12   9      21796.64      21002.67       344.76 o
   2  12   9      34232.86      33561.45       542.76 o
   4  12   9       1637.84       1614.59        42.44 o
   6  12   9      11729.39      11904.37       214.38 o
   8  12   9      13692.02      13453.52       224.00 o
  10  12   9       9723.50       9355.93       209.26 o
  12  12   9       9533.56       9595.57       161.96 o
  14  12   9        103.82        119.75        16.92 o
  16  12   9       6957.13       7263.71       157.44 o
  18  12   9       5746.16       5956.12       132.21 o
  20  12   9       2352.47       2263.99        66.58 o
  22  12   9         13.71          5.07        18.02 o
  24  12   9        479.34        505.33        28.54 o
  26  12   9       2569.62       2708.06        72.36 o
  28  12   9       1914.52       2036.46        68.60 o
  30  12   9        640.07        566.53        42.79 o
  32  12   9        300.77        298.56        18.88 o
 -31  13   9         44.22         18.66         9.84 o
 -29  13   9        665.51        500.06        39.57 o
 -27  13   9        592.25        559.82        33.21 o
 -25  13   9       2685.41       2699.97        81.59 o
 -23  13   9       1040.82        984.58        74.50 o
 -21  13   9        292.09        269.47        26.00 o
 -19  13   9       6848.70       6916.46       147.36 o
 -17  13   9       4390.61       4360.12        93.03 o
 -15  13   9       3281.26       3359.74        71.81 o
 -13  13   9         54.47         73.85        15.23 o
 -11  13   9       1179.89       1205.15        46.47 o
  -9  13   9      12428.44      12126.24       220.02 o
  -7  13   9      24233.42      24742.43       434.06 o
  -5  13   9       1973.19       2068.46        46.80 o
  -3  13   9        887.24        867.29        28.94 o
  -1  13   9       5223.46       5222.49        95.89 o
   1  13   9      15875.92      16011.60       266.08 o
   3  13   9       8414.52       8669.71       150.16 o
   5  13   9         91.22         61.57         9.94 o
   7  13   9       4005.49       4042.21        90.15 o
   9  13   9       6796.87       6892.67       121.61 o
  11  13   9       5800.41       5867.37       118.80 o
  13  13   9       2493.23       2386.85        51.43 o
  15  13   9         29.53         13.87        16.22 o
  17  13   9       1206.82       1246.45        44.17 o
  19  13   9       3890.58       3870.99       101.70 o
  21  13   9       2364.90       2199.53        64.01 o
  23  13   9        591.58        619.89        40.29 o
  25  13   9         81.15         79.93        20.17 o
  27  13   9       1474.03       1494.97        51.58 o
  29  13   9       1407.18       1455.71        55.35 o
  31  13   9        245.39        250.20        26.42 o
 -30  14   9          3.56         -5.48         9.69 o
 -28  14   9        552.63        558.51        37.31 o
 -26  14   9       3777.56       3719.15       121.92 o
 -24  14   9       4623.59       4946.03       124.79 o
 -22  14   9        947.37        976.58        47.75 o
 -20  14   9       1730.47       1657.65        82.29 o
 -18  14   9       5095.10       5042.15       119.33 o
 -16  14   9       7060.12       7261.59       141.95 o
 -14  14   9       3852.03       3879.98        84.35 o
 -12  14   9        617.78        637.42        36.26 o
 -10  14   9       7061.62       6745.71       121.93 o
  -8  14   9      24804.75      24387.96       401.29 o
  -6  14   9       2249.05       2097.26        49.89 o
  -4  14   9         45.90         50.44        13.59 o
  -2  14   9       1873.63       1883.78        44.54 o
   0  14   9      14324.52      14224.56       237.77 o
   2  14   9      19317.77      19526.49       368.71 o
   4  14   9       2325.11       2139.17        48.99 o
   6  14   9       1797.69       1816.77        57.61 o
   8  14   9       8776.15       8575.86       160.07 o
  10  14   9      15530.57      15195.68       261.94 o
  12  14   9       5579.34       5583.32       114.17 o
  14  14   9         98.14        107.46        11.95 o
  16  14   9       5747.98       5717.05       129.44 o
  18  14   9      10345.36      10292.02       336.28 o
  20  14   9       2268.81       2372.15        66.66 o
  22  14   9        328.60        326.92        25.51 o
  24  14   9        503.35        563.22        41.08 o
  26  14   9       2636.96       2974.07       112.31 o
  28  14   9       1693.17       1746.12       117.77 o
  30  14   9        178.08        174.92        24.56 o
 -29  15   9        321.55        278.07        26.73 o
 -27  15   9        360.81        335.42        32.68 o
 -25  15   9       1159.88       1123.67        63.02 o
 -23  15   9       1278.33       1196.06        46.65 o
 -21  15   9        163.07         83.34        17.66 o
 -19  15   9       4812.13       4572.60       117.62 o
 -17  15   9       1733.93       1552.94        69.34 o
 -15  15   9         94.93        119.44        20.63 o
 -13  15   9        100.56        102.76        19.69 o
 -11  15   9        317.96        311.49        21.37 o
  -9  15   9       9398.33       9438.00       177.20 o
  -7  15   9       3197.40       3270.58        70.60 o
  -5  15   9        544.60        576.45        24.85 o
  -3  15   9         49.48         37.37        11.45 o
  -1  15   9        958.14       1068.98        37.73 o
   1  15   9       9649.53       9918.88       171.82 o
   3  15   9       8026.27       7988.15       155.68 o
   5  15   9          9.26          9.80        12.96 o
   7  15   9       3413.20       3535.73        72.03 o
   9  15   9       2146.21       2250.34        56.70 o
  11  15   9       1955.40       2013.08        51.01 o
  13  15   9       3336.07       3219.73        71.64 o
  15  15   9         17.80          5.60         7.35 o
  17  15   9       2086.25       2127.74        69.34 o
  19  15   9       4282.70       4391.01       133.93 o
  21  15   9       1110.26       1095.41        47.20 o
  23  15   9        604.80        693.64        39.13 o
  25  15   9         67.57         63.67        23.33 o
  27  15   9        417.04        341.05        34.90 o
  29  15   9        642.30        564.56        47.42 o
 -28  16   9        437.22        385.74        30.42 o
 -26  16   9       2031.47       1977.32        68.88 o
 -24  16   9       2654.96       2591.58       105.04 o
 -22  16   9        346.20        366.33        32.94 o
 -20  16   9        589.19        546.36        35.67 o
 -18  16   9       4425.66       4453.67       115.44 o
 -16  16   9       5087.58       4657.85       416.98 o
 -14  16   9       2883.71       2992.24        81.70 o
 -12  16   9        697.97        762.99        37.72 o
 -10  16   9       4234.45       4140.16        89.49 o
  -8  16   9      11085.81      10822.98       218.54 o
  -6  16   9      15982.74      15864.44       286.49 o
  -4  16   9       1112.38       1186.25        37.28 o
  -2  16   9       4084.29       4082.95        83.55 o
   0  16   9      18295.28      18346.90       304.11 o
   2  16   9      14383.66      14650.71       285.79 o
   4  16   9        605.59        635.23        26.20 o
   6  16   9        407.32        477.27        24.61 o
   8  16   9       9009.73       8938.31       199.70 o
  10  16   9       6334.18       6214.60       166.64 o
  12  16   9       6330.79       6454.28       135.62 o
  14  16   9        706.20        753.33        30.01 o
  16  16   9       2557.02       2702.12        60.51 o
  18  16   9       3715.72       4039.72       105.79 o
  20  16   9       3497.31       3816.64       102.32 o
  22  16   9         49.34         -3.24        20.41 o
  24  16   9        460.04        508.78        41.19 o
  26  16   9       1751.14       1921.74        77.20 o
  28  16   9       1256.46       1348.91       111.22 o
 -27  17   9        117.18         88.36        23.62 o
 -25  17   9        255.26        244.13        27.33 o
 -23  17   9        129.18        107.07        22.73 o
 -21  17   9        152.25        119.58        26.06 o
 -19  17   9       2313.08       2127.19        70.50 o
 -17  17   9        602.71        525.85        35.47 o
 -15  17   9        213.47        178.64        31.46 o
 -13  17   9         73.97         64.72        15.52 o
 -11  17   9        402.87        357.82        29.86 o
  -9  17   9       5860.66       5765.92       118.71 o
  -7  17   9       3144.06       3152.33        73.52 o
  -5  17   9         15.47         21.16        17.04 o
  -3  17   9        309.26        317.12        23.56 o
  -1  17   9        630.86        711.11        51.56 o
   1  17   9       2332.22       2374.76        72.97 o
   3  17   9       3869.37       3929.53        85.94 o
   5  17   9        110.64        102.64        17.97 o
   7  17   9         65.75         82.07        17.09 o
   9  17   9        651.61        672.01        29.43 o
  11  17   9       1319.80       1285.11        52.48 o
  13  17   9       1897.40       1797.25        52.37 o
  15  17   9          3.28        -13.42        13.42 o
  17  17   9        699.25        698.31        39.87 o
  19  17   9        694.78        679.61        45.01 o
  21  17   9        669.20        673.43        46.32 o
  23  17   9        170.37        101.87        27.93 o
  25  17   9         21.39         37.34        20.42 o
  27  17   9        253.71        255.69        29.94 o
 -26  18   9       1576.88       1590.16        56.45 o
 -24  18   9       1042.31       1053.97        48.78 o
 -22  18   9         79.17         93.06        22.20 o
 -20  18   9         53.48         48.10        20.67 o
 -18  18   9       3205.46       3219.06        81.46 o
 -16  18   9       5622.61       5743.96       135.89 o
 -14  18   9       1805.85       1870.13        72.44 o
 -12  18   9        785.27        815.16        55.14 o
 -10  18   9       3724.63       3725.61       107.13 o
  -8  18   9       4952.21       4814.43       136.12 o
  -6  18   9       4486.58       4516.86       115.47 o
  -4  18   9       2064.27       2046.94        56.29 o
  -2  18   9       4566.34       4560.44       111.66 o
   0  18   9      11515.40      11613.26       233.68 o
[truncated: 930,490 more chars]
