# Supplementary material for: Relativistic Hirshfeld atom refinement of an organo-gold(I) compound
Source: IUCrJ. 2021 May 26;8(Pt 4):608–20. doi: 10.1107/S2052252521004541 (PMC8256711; doi:10.1107/S2052252521004541)
Supplement: Supplementary file 13 [file m-08-00608-sup13.fcf]

#\#CIF_2.0

# ========================
# Tonto generated CIF file
# ========================

# NOTE: This is an incomplete CIF file
# Manually edit it to pass checkCIF

data_mg14__SP8_rhf_anh_rel

_audit_creation_date                2020-5-13
_audit_creation_method              'Tonto 20.04.15 github v. 97c7857'

# ============
# QCr software
# ============

_QCr_software                       'Tonto'
_QCr_software_version               '20.04.15 v. 97c7857'
_QCr_software_platform              'Linux-2.6.32-754.24.3.el6.x86_64'
_QCr_software_build_date            '2020-04-15 15:08'
_QCr_software_website               'https://github.com/dylan-jayatilaka/tonto'

# ========
# Symmetry
# ========

_symmetry_cell_setting              Monoclinic
_symmetry_space_group_name_H-M      'c 1 2/c 1'
_symmetry_space_group_name_Hall     '-c 2yc'
_symmetry_Int_Tables_number         '15'

loop_
    _symmetry_equiv_pos_as_xyz
'+x, +y, +z'
'+x+1/2, +y+1/2, +z'
'-x, -y, -z'
'-x+1/2, -y+1/2, -z'
'-x, +y, -z+1/2'
'-x+1/2, +y+1/2, -z+1/2'
'+x, -y, +z+1/2'
'+x+1/2, -y+1/2, +z+1/2'

# =========
# Unit cell
# =========

_cell_measurement_reflns_used      288963
_cell_measurement_temperature      80.01
_cell_measurement_theta_max        15.495
_cell_measurement_theta_min        0.707

_cell_length_a                    17.7234(6)
_cell_length_b                    12.2442(5)
_cell_length_c                    21.3184(8)
_cell_angle_alpha               90.000000(0)
_cell_angle_beta                 94.6480(16)
_cell_angle_gamma               90.000000(0)
_cell_volume                       4611.1(3)

_cell_formula_units_Z               8.000000

_exptl_crystal_F_squared_000         5760000.0000


# ======================
# XD fco reflection data
# ======================

# . checkCIF also accepts this as fcf format

_shelx_refln_list_code              4

_reflns_d_resolution_high           10.0632
_reflns_d_resolution_low            0.4645
_reflns_limit_h_max                 37
_reflns_limit_h_min                 -38
_reflns_limit_k_max                 26
_reflns_limit_k_min                 0
_reflns_limit_l_max                 45
_reflns_limit_l_min                 0

# NOTE: F_squared_meas is scaled to F_squared_calc
#       and so it is on an absolute scale
_reflns_tonto_F_scale_factor        0.1223

loop_
    _refln_index_h
    _refln_index_k
    _refln_index_l
    _refln_F_squared_calc
    _refln_F_squared_meas
    _refln_F_squared_sigma
    _refln_observed_status
   2   0   0   131437.85   136754.18  12255.32 o
   4   0   0    61378.41    68737.86   2565.33 o
   6   0   0   143815.04   137380.18   5153.16 o
   8   0   0   154143.69   157774.12   6025.53 o
  10   0   0   114940.06   116572.03   4105.45 o
  12   0   0    32532.65    33867.87   1484.72 o
  14   0   0    20405.58    19137.27    977.87 o
  16   0   0    57495.61    57712.46   1954.66 o
  20   0   0    12516.50    12805.84    631.10 o
  22   0   0     2260.46     2334.95     82.37 o
  24   0   0     3322.24     3393.87    112.64 o
  26   0   0    30016.07    29865.37    913.58 o
  28   0   0     8910.31     8842.76    269.28 o
  30   0   0     1398.96     1363.76     58.35 o
  32   0   0        8.37       21.88     29.07 o
  34   0   0     3366.18     3553.67    166.57 o
  36   0   0     3829.45     4012.31    135.22 o
   1   1   0     2101.75     2212.09     85.54 o
   3   1   0     2719.98     2950.79    114.08 o
   5   1   0     4471.62     4363.53    141.17 o
   7   1   0     8259.67     8033.05    276.29 o
   9   1   0      562.10      618.51     25.20 o
  11   1   0        1.41        4.06      8.11 o
  13   1   0     1378.65     1271.30     45.98 o
  15   1   0       56.35       61.16     12.67 o
  17   1   0     4374.62     4205.52    137.96 o
  19   1   0     3758.19     3722.50    157.05 o
  21   1   0      148.61      132.93     14.72 o
  23   1   0      864.29      918.22     34.26 o
  25   1   0     1746.99     1647.43     64.02 o
  29   1   0       11.63        4.41      8.88 o
  31   1   0      122.22      118.06     17.04 o
  33   1   0       98.75      109.33     18.33 o
  35   1   0       42.40       28.45     20.60 o
  37   1   0        0.73        0.69      5.06 o
   0   2   0   290550.92   280022.86  10273.84 o
   2   2   0   141957.99   148602.66   4619.63 o
   4   2   0      462.48      511.86     21.45 o
   6   2   0    27158.33    28178.46    882.09 o
   8   2   0    44359.48    43863.07   1608.80 o
  10   2   0   256871.54   258355.55   8168.43 o
  12   2   0    77540.58    78375.64   2328.87 o
  14   2   0    13327.99    13146.56    382.93 o
  18   2   0    56066.37    56564.69   1693.58 o
  20   2   0    29494.50    28646.79    842.64 o
  22   2   0      294.18      312.76     19.75 o
  24   2   0    14210.34    14031.11    377.33 o
  26   2   0    27253.49    27155.62    727.07 o
  28   2   0    10966.96    10906.48    308.84 o
  30   2   0      208.23      227.89     18.91 o
  32   2   0      923.56      966.45     38.19 o
  34   2   0     2381.18     2384.26     73.32 o
  36   2   0     2315.51     2385.33     76.98 o
   1   3   0    93212.07    98172.32   3019.58 o
   3   3   0     3239.51     3379.04    109.99 o
   5   3   0     2463.91     2623.43     85.68 o
   7   3   0    31341.97    33644.73   1089.79 o
   9   3   0     3653.66     3730.85    113.57 o
  11   3   0     9025.37     9087.95    276.01 o
  13   3   0     2952.82     2998.70     93.66 o
  15   3   0      603.31      643.36     39.19 o
  17   3   0     3479.31     3208.74    100.87 o
  19   3   0     7263.79     7050.29    212.04 o
  21   3   0     1037.00     1029.45     40.41 o
  23   3   0       22.75       26.37     15.22 o
  25   3   0      109.41      126.52     16.02 o
  27   3   0      947.92     1040.14     42.46 o
  29   3   0      225.17      269.00     21.65 o
  31   3   0      448.62      437.45     25.31 o
  33   3   0      427.42      456.12     25.87 o
  35   3   0      495.07      433.70     41.72 o
  37   3   0       33.27       26.04     22.61 o
   2   4   0   120443.82   121477.77   4087.65 o
   4   4   0     2570.77     2522.82     88.09 o
   6   4   0    57586.46    57891.51   1768.56 o
   8   4   0   186331.61   186659.41   5923.46 o
  10   4   0   133436.56   136738.15   4055.27 o
  12   4   0    19246.70    18712.37    564.78 o
  14   4   0     9076.16     9392.60    283.40 o
  16   4   0    45198.08    44913.97   1318.45 o
  18   4   0    37255.76    38931.28   1173.99 o
  20   4   0     8745.25     8864.14    243.52 o
  22   4   0     1188.99     1169.62     40.84 o
  24   4   0     3054.28     3147.68     99.33 o
  26   4   0    10551.88    10750.81    287.87 o
  28   4   0    10507.32    10573.10    284.51 o
  30   4   0     1081.64     1129.00     53.00 o
  32   4   0      392.01      405.77     24.87 o
  34   4   0     3331.02     3418.32    110.93 o
  36   4   0     2927.33     2970.17     87.02 o
   1   5   0        4.90       35.08     10.23 o
   3   5   0    30452.24    31515.54    957.29 o
   5   5   0    12794.01    13457.22    441.21 o
   7   5   0     8323.69     8032.38    260.66 o
   9   5   0     7504.36     7851.33    247.81 o
  11   5   0     5349.70     5454.04    196.18 o
  13   5   0      469.80      515.59     32.23 o
  15   5   0     3206.05     3171.26    102.78 o
  17   5   0    12854.34    12405.66    361.39 o
  19   5   0    11197.08    11076.84    314.22 o
  21   5   0      652.41      659.53     28.11 o
  23   5   0     2896.78     2719.57     79.21 o
  25   5   0     2414.89     2261.33     67.17 o
  27   5   0     1175.66     1264.42     53.41 o
  29   5   0      913.36      945.87     42.57 o
  31   5   0       38.06       20.90     18.30 o
  33   5   0      721.44      682.25     34.44 o
  35   5   0      232.96      210.74     21.28 o
  37   5   0       42.73       14.56     29.13 o
   0   6   0    45300.58    46858.10   2786.59 o
   2   6   0   113019.60   117334.98   3889.08 o
   4   6   0    12115.61    12833.23    402.67 o
   6   6   0    35765.24    35559.46   1407.55 o
   8   6   0   137477.41   141533.66   4664.92 o
  10   6   0    49878.77    50282.70   1674.80 o
  12   6   0    19684.72    20099.98    707.04 o
  14   6   0     2584.89     2561.17     81.08 o
  16   6   0    24187.79    24157.93    682.93 o
  18   6   0    47374.56    46721.81   1318.75 o
  20   6   0    21243.95    21370.01    615.73 o
  22   6   0        0.52        7.58     15.17 o
  24   6   0     7109.22     6903.98    199.87 o
  26   6   0    11805.64    11579.91    321.58 o
  28   6   0     8589.21     8451.93    231.40 o
  30   6   0     1581.61     1642.08     66.82 o
  32   6   0     1170.04     1159.66     45.54 o
  34   6   0     2140.50     2027.84     70.15 o
  36   6   0     1214.09     1196.14     52.28 o
   1   7   0    32309.06    32130.85   1249.44 o
   5   7   0     3732.70     3617.61    120.39 o
   7   7   0    29886.05    30109.22   1071.79 o
   9   7   0    40025.00    39755.69   1433.27 o
  11   7   0     1383.80     1242.57     50.14 o
  13   7   0       43.01       52.58     12.65 o
  15   7   0     4879.59     4797.31    152.94 o
  17   7   0     4890.11     4761.57    136.40 o
  19   7   0     2453.84     2303.42     69.94 o
  21   7   0      390.64      449.21     25.12 o
  23   7   0      414.29      412.50     23.92 o
  25   7   0     2094.19     2109.54     65.04 o
  27   7   0     1855.57     1887.14     64.69 o
  29   7   0      226.11      208.17     19.29 o
  31   7   0       23.20        4.76      9.91 o
  33   7   0      868.43      873.25     36.66 o
  35   7   0      542.41      518.07     31.75 o
   0   8   0    35762.50    36697.87   1630.19 o
   2   8   0    83303.37    85269.60   2644.06 o
   4   8   0    10034.30     9734.66    300.28 o
   6   8   0    25045.38    25489.42    727.39 o
   8   8   0    98673.74   100822.61   2913.18 o
  10   8   0    54751.90    55541.86   1592.77 o
  12   8   0    13140.75    12735.69    360.65 o
  14   8   0       29.53       25.90     13.45 o
  16   8   0    12304.18    12322.15    346.50 o
  18   8   0    40995.13    39849.22   1114.81 o
  20   8   0    13158.02    12827.22    396.57 o
  22   8   0      170.09      189.00     17.67 o
  24   8   0     3472.82     3370.95     96.63 o
  26   8   0     5268.47     5108.24    149.95 o
  28   8   0     6623.02     6746.32    190.41 o
  30   8   0     1538.00     1616.76     63.56 o
  32   8   0      578.70      569.59     29.41 o
  34   8   0     1737.67     1633.73     56.00 o
  36   8   0     1487.42     1473.53     58.57 o
   3   9   0     3745.99     3640.93    113.05 o
   5   9   0     2896.16     2824.73     88.28 o
   7   9   0    27153.60    27551.80    774.41 o
   9   9   0    16275.39    15919.78    446.74 o
  11   9   0    24658.95    24291.55    682.23 o
  13   9   0      354.32      386.30     25.94 o
  15   9   0    12446.19    12410.33    343.77 o
  17   9   0     6442.92     6463.38    198.07 o
  19   9   0     9035.02     9057.22    263.81 o
  21   9   0     1018.11     1010.41     63.19 o
  23   9   0     1194.91     1218.99     45.59 o
  25   9   0     4285.84     4337.87    125.30 o
  27   9   0     3677.67     3672.39    107.14 o
  29   9   0      445.88      453.80     32.39 o
  31   9   0      333.58      340.27     23.65 o
  33   9   0      618.71      599.71     30.27 o
  35   9   0      894.66      862.83     45.01 o
   0  10   0    51567.55    49789.65   1912.38 o
   2  10   0    41859.12    41914.27   1227.57 o
   4  10   0       28.39       16.68     14.45 o
   6  10   0    14351.56    14409.91    410.45 o
   8  10   0    51392.84    51232.71   1455.40 o
  10  10   0    29092.50    28454.38    865.06 o
  12  10   0     3724.92     3787.70    112.74 o
  14  10   0        6.80        5.71     11.41 o
  16  10   0    18380.51    17930.71    504.61 o
  18  10   0    21870.15    22026.07    696.98 o
  20  10   0     8610.35     8260.86    270.79 o
  22  10   0        5.09        8.38     16.76 o
  24  10   0     1558.01     1626.45     56.34 o
  26  10   0     3123.61     3081.74     91.34 o
  28  10   0     3982.07     3952.92    112.64 o
  30  10   0     1278.19     1227.60     47.49 o
  32  10   0      114.37       96.07     19.46 o
  34  10   0     1259.22     1271.23     65.03 o
   1  11   0    36452.45    36585.63   1062.62 o
   3  11   0     7985.08     8093.84    232.83 o
   5  11   0     1588.41     1734.35     75.99 o
   7  11   0    14784.49    14464.03    451.13 o
   9  11   0    37490.96    36955.75   1110.68 o
  11  11   0    20733.24    20389.26    590.18 o
  13  11   0      143.64      137.38     18.47 o
  15  11   0    11155.84    11040.09    317.62 o
  17  11   0    14515.91    14381.18    392.84 o
  19  11   0     2844.87     2920.06     89.13 o
  21  11   0     1371.40     1464.98     68.00 o
  23  11   0      615.81      666.91     41.97 o
  25  11   0     6300.75     6350.21    176.87 o
  27  11   0     2863.21     2886.86     84.39 o
  29  11   0      209.18      221.52     21.57 o
  31  11   0      140.88      152.12     20.80 o
  33  11   0      555.91      556.69     30.77 o
   0  12   0    46823.25    47284.33   1528.23 o
   2  12   0    16557.41    16463.60    519.86 o
   4  12   0      420.37      426.96     23.85 o
   6  12   0     4607.11     4645.46    142.93 o
   8  12   0     8261.59     7958.22    236.93 o
  10  12   0    20154.44    20397.28    578.66 o
  12  12   0     4865.99     4682.94    137.43 o
  14  12   0       15.30       24.18     14.55 o
  16  12   0     8208.83     7862.68    254.60 o
  18  12   0    10435.34    10492.93    307.57 o
  20  12   0     3746.33     3735.13    112.82 o
  22  12   0      833.81      776.71     42.95 o
  24  12   0     1163.62     1264.22     57.85 o
  26  12   0     3897.18     4000.82    114.39 o
  28  12   0     1742.97     1771.09     60.10 o
  30  12   0      408.32      396.04     26.30 o
  32  12   0       81.84       77.59     20.88 o
   1  13   0    40694.42    40712.39   1126.16 o
   3  13   0     1911.90     1789.80     59.76 o
   5  13   0     7262.63     7100.40    202.54 o
   7  13   0    15892.31    15966.55    466.39 o
   9  13   0    15638.32    15133.45    436.74 o
  11  13   0     5805.01     5939.80    204.93 o
  13  13   0       45.38       23.79     14.96 o
  15  13   0     3946.76     3953.12    125.39 o
  17  13   0    11805.91    12123.73    389.96 o
  19  13   0     4061.44     4144.80    153.75 o
  21  13   0     1280.41     1253.06     51.50 o
  23  13   0     1458.86     1381.60     53.29 o
  25  13   0     3409.85     3279.02     96.85 o
  27  13   0     3162.06     3080.07     90.86 o
  29  13   0      500.40      507.27     29.19 o
  31  13   0      108.75       60.60     20.79 o
  33  13   0      415.82      441.14     49.86 o
   0  14   0    37503.84    36429.97   1292.86 o
   2  14   0     6318.14     6214.12    240.16 o
   4  14   0       36.59       27.59     19.62 o
   6  14   0     2521.98     2476.52     75.40 o
   8  14   0     2691.70     2616.15     84.60 o
  10  14   0     9556.60     9519.53    261.01 o
  12  14   0     4013.96     4109.12    118.30 o
  14  14   0     1160.72     1219.65     52.27 o
  16  14   0     5547.91     5517.78    163.08 o
  18  14   0     1546.16     1626.92     60.29 o
  20  14   0     1149.14     1231.08     55.75 o
  22  14   0      147.07      130.92     26.96 o
  26  14   0     1885.48     1811.38     65.46 o
  28  14   0     1564.15     1543.68     91.62 o
  30  14   0      291.28      301.24     26.63 o
  32  14   0       42.35       26.87     22.70 o
   1  15   0    12169.42    12053.58    330.97 o
   3  15   0     4788.50     4733.51    136.20 o
   5  15   0      410.40      398.59     26.35 o
   7  15   0     8141.76     8057.76    221.32 o
   9  15   0    15681.01    15263.72    507.28 o
  11  15   0     7449.58     7665.60    221.40 o
  13  15   0        8.89       14.62     29.24 o
  15  15   0     2555.49     2613.88     80.05 o
  17  15   0    10216.34    10526.34    309.60 o
  19  15   0     6313.34     6516.09    193.78 o
  21  15   0      521.60      518.13     34.45 o
  23  15   0      890.66      854.28     42.48 o
  25  15   0     2951.13     2969.57    111.68 o
  27  15   0     1943.55     1905.11     79.46 o
  29  15   0      237.45      200.25     23.95 o
  31  15   0       53.12       39.53     22.70 o
   0  16   0     8376.63     8693.78    302.60 o
   2  16   0     1479.21     1575.74     62.82 o
   4  16   0       23.94        4.44      9.47 o
   6  16   0       99.71      120.76     20.07 o
   8  16   0     1462.63     1414.60     48.72 o
  10  16   0    10222.36    10241.06    282.54 o
  12  16   0     3479.61     3381.64    104.63 o
  14  16   0      252.95      276.15     23.57 o
  16  16   0     3009.75     3037.11     94.81 o
  18  16   0      744.98      773.91     40.48 o
  20  16   0      423.95      460.34     29.69 o
  22  16   0     1273.19     1309.91     59.47 o
  24  16   0       41.98       25.64     21.49 o
  26  16   0      753.47      706.83     35.45 o
  28  16   0      614.81      653.23     35.14 o
  30  16   0      106.75       77.53     21.84 o
   1  17   0    11351.43    11002.68    313.56 o
   3  17   0     4398.09     4249.22    143.17 o
   5  17   0        2.05        8.24     16.47 o
   7  17   0    10573.55    10622.54    334.67 o
   9  17   0    12097.78    12250.66    337.03 o
  11  17   0     2136.35     2151.70     82.36 o
  13  17   0       56.03       45.44     19.85 o
  15  17   0     2529.14     2586.42     88.82 o
  17  17   0     5685.21     5660.21    172.61 o
  19  17   0     3102.07     3180.35    146.39 o
  21  17   0      103.99       54.30     19.75 o
  23  17   0      487.36      424.07     29.94 o
  25  17   0     1237.51     1220.12     67.54 o
  27  17   0     1196.16     1088.24     45.30 o
  29  17   0      868.88      879.80    441.64 o
   0  18   0     3796.56     3830.13    135.48 o
   2  18   0     1304.90     1209.43     58.29 o
   4  18   0      179.85      205.18     22.53 o
   6  18   0      749.00      772.64     37.88 o
   8  18   0      123.51      149.50     27.62 o
  10  18   0     1078.25     1060.25     93.45 o
  12  18   0     1564.35     1581.62     69.03 o
  14  18   0      109.56       65.24     24.74 o
  16  18   0       61.57       46.30     19.68 o
  18  18   0      246.30      229.41     24.19 o
  20  18   0      947.95      905.32     59.85 o
  22  18   0      451.52      430.57     38.30 o
  24  18   0       13.74        3.73      9.91 o
  26  18   0      229.50      218.00     31.36 o
   1  19   0     4744.57     4795.18    142.42 o
   3  19   0     4871.63     4847.02    146.01 o
   5  19   0      109.69      102.42     26.03 o
   7  19   0     4911.58     4985.31    153.23 o
   9  19   0     8104.55     8226.12    264.01 o
  11  19   0     1986.73     2009.06     76.62 o
  13  19   0      264.55      239.41     24.67 o
  15  19   0      745.58      733.82     50.85 o
  17  19   0     4096.65     4349.90    173.15 o
  19  19   0     4441.43     4603.17    194.94 o
  21  19   0      240.36      199.82     30.48 o
  23  19   0      678.75      567.12     40.33 o
  25  19   0     1302.89     1265.82     62.64 o
   0  20   0      625.96      575.41     50.80 o
   2  20   0       81.95       90.18     18.86 o
   6  20   0       30.96       47.31     19.46 o
   8  20   0      166.66      119.26     34.01 o
  10  20   0      156.16      154.49     33.46 o
  12  20   0      409.21      468.69     34.29 o
  14  20   0       78.15       64.07     21.20 o
  18  20   0      284.72      208.11     40.85 o
  20  20   0      210.41      191.73     31.21 o
  22  20   0       69.10       89.91     22.35 o
   1  21   0     3259.75     3113.07    106.67 o
   3  21   0     2678.97     2637.13    113.66 o
   5  21   0      585.82      546.33     35.79 o
   7  21   0     5233.32     5325.83    162.11 o
   9  21   0     4320.86     4336.27    143.62 o
  11  21   0      888.46      940.46     59.19 o
  13  21   0       59.68       48.44     23.49 o
  15  21   0      731.15      737.77     41.19 o
  17  21   0     1953.88     1984.81     72.41 o
  19  21   0     1915.74     1987.48     75.88 o
  21  21   0      156.07      145.92     27.77 o
   0  22   0      264.92      274.76     47.20 o
   2  22   0        6.48        2.89     10.55 o
   4  22   0      115.95      100.83     29.21 o
   6  22   0        3.72       13.98     27.95 o
   8  22   0      106.05      100.59     22.86 o
  12  22   0       40.93       57.98     24.51 o
  14  22   0       74.32       98.82     29.44 o
  16  22   0       61.83       44.62     23.48 o
  18  22   0        2.32        2.39      9.99 o
  20  22   0       27.41       47.17     23.31 o
   1  23   0     2294.93     2467.70    115.94 o
   3  23   0      350.46      317.33     46.20 o
   5  23   0       10.16        1.03      7.33 o
   7  23   0     2415.78     2526.69    112.56 o
   9  23   0     1987.12     2151.70     76.17 o
  11  23   0      657.74      640.15     45.23 o
  13  23   0       39.40       58.46     23.14 o
  15  23   0      570.93      583.20     42.20 o
  17  23   0     1170.98     1158.93     61.13 o
   0  24   0      132.08      150.17     73.52 o
   2  24   0        2.37       23.64     30.77 o
   4  24   0       34.11       37.87     22.85 o
   6  24   0       27.81       21.87     38.08 o
   8  24   0        0.93        1.36      8.08 o
  10  24   0       37.61        8.03     16.06 o
  12  24   0        9.61        7.38     14.75 o
  14  24   0      228.68      243.70     27.05 o
   1  25   0      994.46      968.59     55.37 o
   3  25   0      536.93      532.00     41.17 o
   5  25   0      103.26       96.71     26.86 o
   7  25   0      516.57      491.76     40.23 o
   9  25   0     1171.40     1123.12     64.25 o
  11  25   0      705.18      686.12     40.34 o
   0  26   0       53.67       86.10     39.26 o
   2  26   0        0.07        8.37     16.74 o
   4  26   0       39.23       18.02     36.04 o
   6  26   0       15.83       46.42     92.84 o
 -37   1   1        7.07        2.46      8.05 o
 -35   1   1     1673.43     1679.16     59.66 o
 -33   1   1     4946.00     5019.38    139.80 o
 -31   1   1     7149.72     7107.08    195.76 o
 -29   1   1     2559.89     2467.97     79.95 o
 -27   1   1     2246.95     2323.00     68.79 o
 -25   1   1    23544.67    23382.28    670.21 o
 -23   1   1    21965.91    22236.52    599.98 o
 -21   1   1     4404.70     4604.77    132.84 o
 -19   1   1       53.23       52.61     12.77 o
 -17   1   1    27514.93    27460.94   1114.31 o
 -15   1   1   124025.20   122334.92   4007.25 o
 -13   1   1    83883.82    83228.61   2565.17 o
 -11   1   1     3096.97     2999.23     94.14 o
  -9   1   1    27661.60    27905.88   1005.17 o
  -7   1   1    64617.34    64039.22   1904.17 o
  -5   1   1   372242.15   387525.64  11707.07 o
  -3   1   1   120114.77   129321.08   3958.63 o
  -1   1   1     5883.89     6344.13    236.30 o
   1   1   1   288007.27   279480.37   9831.81 o
   3   1   1   170492.86   174932.53   6361.20 o
   5   1   1    63168.33    61266.00   2154.13 o
   7   1   1    16471.25    17110.31    627.06 o
   9   1   1    14509.34    14078.54    426.12 o
  11   1   1   211692.50   212196.94   6367.85 o
  13   1   1   116633.54   118009.07   3761.22 o
  15   1   1    23630.50    22944.02    679.80 o
  17   1   1     7618.62     7354.27    240.47 o
  19   1   1    21250.39    21108.12    638.85 o
  21   1   1    42910.38    43288.52   1248.97 o
  23   1   1    15034.38    14636.39    394.83 o
  25   1   1       89.73      113.71     15.29 o
  27   1   1     6939.46     6764.35    184.31 o
  29   1   1    12011.21    12063.60    320.13 o
  31   1   1     3717.65     3794.25    110.30 o
  33   1   1     1373.02     1432.64     50.01 o
  35   1   1      203.82      196.24     20.99 o
  37   1   1     2254.55     2245.30     88.80 o
 -36   2   1       29.57       44.65     18.25 o
 -34   2   1       22.39       26.96     18.59 o
 -32   2   1      324.89      333.91     22.78 o
 -30   2   1       28.82       24.20     21.76 o
 -26   2   1      126.23      122.76     16.37 o
 -24   2   1      430.60      454.08     26.91 o
 -22   2   1     1380.11     1378.06     45.61 o
 -20   2   1      459.50      454.21     22.73 o
 -18   2   1     1276.88     1271.83     46.25 o
 -16   2   1      241.88      219.84     27.37 o
 -14   2   1       50.10       37.80     11.86 o
 -12   2   1     8637.72     8612.94    298.55 o
 -10   2   1     4109.39     4343.02    144.17 o
  -8   2   1    25508.37    25538.86    801.31 o
  -6   2   1     4550.29     4894.05    150.54 o
  -4   2   1     6912.94     6728.28    248.14 o
  -2   2   1    37572.27    38627.30   1265.02 o
   0   2   1      998.39     1147.17     52.51 o
   2   2   1     7260.75     7878.72    289.26 o
   4   2   1       94.05       82.32     11.28 o
   6   2   1       27.29       23.67      8.74 o
   8   2   1       12.64       46.59      8.85 o
  10   2   1      193.43      180.64     12.82 o
  12   2   1      228.39      210.41     14.33 o
  14   2   1     2747.28     2848.91     98.12 o
  16   2   1     3443.16     3455.33    112.35 o
  18   2   1     2008.00     2004.45     68.05 o
  20   2   1     4743.26     4690.35    139.40 o
  22   2   1       54.54       23.86     14.33 o
  24   2   1      380.70      343.40     24.13 o
  26   2   1       91.47      107.93     15.60 o
  28   2   1      586.06      659.93     35.18 o
  30   2   1      437.73      406.16     24.51 o
  34   2   1       44.05       42.34     18.00 o
  36   2   1       47.83       23.08     17.86 o
 -37   3   1       26.46       19.37     26.25 o
 -35   3   1     1200.45     1166.01     46.63 o
 -33   3   1     3613.45     3497.49    100.20 o
 -31   3   1     5556.55     5521.45    151.29 o
 -29   3   1     1116.06     1129.26     42.56 o
 -27   3   1     1152.68     1189.26     45.19 o
 -25   3   1    19387.25    19140.62    511.83 o
 -23   3   1    28326.06    28076.91    758.72 o
 -21   3   1    15148.31    15041.25    408.98 o
 -19   3   1     1386.09     1301.23     44.07 o
 -17   3   1    37017.76    37087.36   1364.76 o
 -15   3   1   115576.20   115428.93   4243.25 o
 -13   3   1    97447.46    99527.86   3073.53 o
 -11   3   1     1806.79     1801.09     59.01 o
  -9   3   1    44723.24    44145.01   1511.45 o
  -7   3   1   136973.52   140986.50   4189.95 o
  -5   3   1   212239.87   220269.40   6391.83 o
  -3   3   1   100693.97   103794.25   3462.84 o
  -1   3   1      803.35      813.46     31.44 o
   1   3   1   374133.29   390032.29  12857.01 o
   3   3   1   197651.86   195170.81   6585.41 o
   5   3   1   172674.21   177263.48   5570.15 o
   7   3   1    26487.43    26664.58    881.81 o
   9   3   1    57543.67    59803.57   1788.47 o
  11   3   1   127112.62   132638.79   4065.04 o
  13   3   1    87021.85    87788.28   2705.88 o
  15   3   1    14604.25    14252.24    421.33 o
  17   3   1     1290.48     1285.93     79.18 o
  19   3   1    26215.62    26071.32    910.53 o
  21   3   1    41636.02    40765.17   1137.67 o
  23   3   1    20097.67    19959.02    536.74 o
  25   3   1      407.93      458.03     23.50 o
  27   3   1    10195.71    10166.91    298.15 o
  29   3   1     9773.42     9649.81    264.37 o
  31   3   1     5525.25     5503.61    164.58 o
  33   3   1      723.83      684.79     41.65 o
  35   3   1      261.84      215.21     21.74 o
  37   3   1     1166.11     1150.57     54.90 o
 -36   4   1       39.70       43.12     18.91 o
 -34   4   1      323.67      303.80     29.63 o
 -32   4   1     2077.91     2111.75     67.82 o
 -28   4   1       45.91       34.47     16.71 o
 -26   4   1      115.89      117.26     15.87 o
 -24   4   1     1194.67     1293.88     54.49 o
 -22   4   1     2802.57     2817.38     82.04 o
 -20   4   1       70.88       74.33     13.99 o
 -18   4   1     5063.28     4792.04    141.88 o
 -16   4   1     1610.07     1670.28     57.41 o
 -14   4   1      287.85      401.89     23.55 o
 -12   4   1     5558.21     5902.26    215.15 o
 -10   4   1    23856.80    24443.20    734.40 o
  -8   4   1     7150.57     7672.28    242.43 o
  -6   4   1    31936.75    33428.93    996.19 o
  -4   4   1    21844.54    21464.88    673.37 o
  -2   4   1     2915.94     2873.90     94.78 o
   0   4   1    12788.83    13379.06    443.27 o
   2   4   1   173876.03   178697.85   5238.09 o
   4   4   1    41534.04    41897.57   1396.58 o
   6   4   1      772.59      738.90     41.81 o
   8   4   1    39459.46    39468.42   1194.22 o
  10   4   1    18841.01    19070.47    630.54 o
  12   4   1      111.71      100.31     13.13 o
  14   4   1     6948.83     7014.22    219.51 o
  16   4   1       18.31       13.25     13.25 o
  18   4   1     3979.97     3826.32    158.10 o
  20   4   1     2625.81     2562.50     77.89 o
  22   4   1       29.21       16.19     15.24 o
  24   4   1      727.12      740.50     39.13 o
  26   4   1      258.70      258.25     20.10 o
  28   4   1      141.29      152.30     17.66 o
  30   4   1     1034.33     1040.81     44.71 o
  32   4   1      289.01      278.62     21.49 o
  34   4   1       40.09       39.39     14.86 o
  36   4   1      194.33      181.46     20.46 o
 -37   5   1       33.63       25.17     21.50 o
 -35   5   1     1251.72     1245.84     50.62 o
 -33   5   1     6375.43     6350.81    218.06 o
 -31   5   1     5556.46     5711.52    190.32 o
 -29   5   1      343.38      436.71     25.25 o
 -27   5   1     3937.33     3938.22    113.39 o
 -25   5   1    11837.81    11807.05    390.04 o
 -23   5   1    21286.19    21548.39    579.79 o
 -21   5   1    16075.98    15758.77    441.35 o
 -19   5   1      961.94      930.71     43.88 o
 -17   5   1    31540.33    31024.50    936.37 o
 -15   5   1    54088.93    55551.88   1669.39 o
 -13   5   1    56368.07    57778.60   2021.94 o
 -11   5   1      244.83      262.22     19.23 o
  -9   5   1    14718.16    14358.47    515.03 o
  -7   5   1    95680.16    94929.43   3351.29 o
  -5   5   1   231641.38   238481.38   7511.63 o
  -3   5   1    88446.58    90137.27   2691.09 o
  -1   5   1     9599.42    10164.90    348.38 o
   1   5   1    85025.04    81345.28   2613.83 o
   3   5   1   274869.39   275209.31   8978.12 o
   5   5   1   163105.92   158496.32   5248.49 o
   7   5   1     9666.35     9973.16    374.98 o
   9   5   1    49068.25    49792.32   1460.45 o
  11   5   1   110837.25   107288.99   3260.30 o
  13   5   1    93404.61    93107.57   2807.75 o
  15   5   1     6040.54     6126.93    179.56 o
  17   5   1     3773.37     3629.97    115.97 o
  19   5   1    22611.42    23030.87    685.21 o
  21   5   1    29927.22    29987.63    813.23 o
  23   5   1    10079.02    10028.61    292.08 o
  25   5   1      269.37      256.03     21.81 o
  27   5   1      790.60      826.09     37.91 o
  29   5   1     8724.43     8582.21    254.42 o
  31   5   1     6011.95     6016.17    191.66 o
  33   5   1      737.54      701.69     39.30 o
  35   5   1      257.43      260.68     22.22 o
  37   5   1     1438.45     1462.30     56.26 o
 -36   6   1        9.69       13.23     26.46 o
 -34   6   1      163.15      103.58     18.65 o
 -32   6   1     1097.93     1040.07     44.50 o
 -30   6   1      763.69      764.02     43.17 o
 -28   6   1       77.64       66.80     16.83 o
 -26   6   1       20.67        5.20     10.41 o
 -24   6   1     2831.53     2801.75     81.23 o
 -22   6   1     7624.36     7643.55    209.21 o
 -20   6   1     5562.65     5499.80    171.16 o
 -18   6   1     4116.69     4070.97    121.43 o
 -16   6   1    13578.86    13474.59    382.18 o
 -14   6   1    17279.96    17283.34    486.45 o
 -12   6   1    17959.16    17845.87    531.75 o
 -10   6   1      635.84      564.19     34.40 o
  -8   6   1    48587.62    47573.62   1511.18 o
  -4   6   1      157.92      169.73     16.07 o
  -2   6   1       61.44       67.78     13.51 o
   0   6   1     8581.86     8577.53    403.59 o
   2   6   1     7743.02     8008.33    256.60 o
   4   6   1    40717.58    40354.96   1325.00 o
   6   6   1    10075.03    10057.34    337.54 o
   8   6   1     8144.70     8125.91    264.03 o
  10   6   1     5194.06     4951.97    196.22 o
  12   6   1     8714.49     8622.30    247.63 o
  14   6   1    12880.73    12861.29    401.31 o
  16   6   1     3016.32     2905.03     90.97 o
  18   6   1     4186.38     4093.82    119.39 o
  20   6   1    14223.38    13933.57    392.25 o
  22   6   1     2736.80     2661.31     77.46 o
  24   6   1      690.13      726.34     35.85 o
  26   6   1      731.36      814.53     36.55 o
  28   6   1     3202.45     3207.01     92.05 o
  30   6   1     1759.36     1783.18     58.81 o
  32   6   1       42.78       29.22     17.06 o
  34   6   1      176.77      177.62     19.93 o
  36   6   1      317.39      291.14     23.16 o
 -35   7   1      573.77      578.75     30.33 o
 -33   7   1     3095.05     3081.07     97.58 o
 -31   7   1     3091.77     3160.71     92.06 o
 -29   7   1      551.59      597.88     28.46 o
 -27   7   1     2080.05     2112.68     74.96 o
 -25   7   1     4186.94     4364.33    122.59 o
 -23   7   1    18287.89    18395.03    493.01 o
 -21   7   1    17898.02    17631.41    520.95 o
 -19   7   1        7.79        2.39      6.92 o
 -17   7   1    23483.70    23492.52    675.61 o
 -15   7   1    62034.93    61374.23   1769.14 o
 -13   7   1    31793.00    31279.04    894.95 o
 -11   7   1    19816.56    20232.93    677.09 o
  -9   7   1    28394.31    28607.37    844.00 o
  -7   7   1   186522.27   194079.16   6935.21 o
  -5   7   1   102980.15   100531.32   3192.74 o
   1   7   1    19286.01    18779.18    780.41 o
   5   7   1    49602.89    50076.26   1634.10 o
   7   7   1     6800.25     6566.73    240.37 o
   9   7   1    27252.97    27885.17    821.79 o
  11   7   1    50301.87    48128.79   1429.63 o
  13   7   1    40584.07    40984.97   1189.81 o
  15   7   1    17096.70    16744.20    496.73 o
  17   7   1      629.97      625.83     30.11 o
  19   7   1    29905.10    28908.68    793.79 o
  21   7   1    23001.11    23306.12    649.90 o
  23   7   1    13718.24    13304.23    370.70 o
  25   7   1      143.31      145.99     17.34 o
  27   7   1     3210.92     3364.07     97.24 o
  29   7   1     6453.65     6340.52    175.86 o
  31   7   1     4078.91     4096.23    120.13 o
  33   7   1       96.64       81.17     18.22 o
  35   7   1      305.58      336.00     24.36 o
 -34   8   1      597.14      538.52     32.22 o
 -32   8   1     1833.76     1797.48     67.92 o
 -30   8   1      937.51      981.28     40.64 o
 -26   8   1     1794.02     1838.10     60.49 o
 -24   8   1     3705.64     3601.71    102.75 o
 -22   8   1     4305.67     4254.09    121.86 o
 -20   8   1     1306.00     1313.39     48.96 o
 -18   8   1      307.12      324.81     20.58 o
 -16   8   1     3307.04     3392.26    114.75 o
 -14   8   1    10094.77    10125.49    309.69 o
 -12   8   1     9734.72     9619.75    286.74 o
 -10   8   1        0.01        1.74      5.48 o
  -8   8   1     5037.40     4913.29    163.71 o
  -6   8   1    36040.62    36051.17   1029.52 o
  -4   8   1    32786.09    33161.70    959.63 o
  -2   8   1     1343.78     1359.55     50.03 o
   0   8   1     3409.06     3430.61    118.68 o
   2   8   1    59786.06    60402.84   2061.93 o
   4   8   1    66388.81    64623.13   2093.36 o
   6   8   1    10179.82    10183.61    294.75 o
   8   8   1     4402.58     4260.37    135.63 o
  10   8   1    19486.92    19898.22    633.03 o
  12   8   1    17533.34    17231.90    531.21 o
  14   8   1    10223.24     9957.80    276.50 o
  16   8   1     4314.92     4181.07    121.20 o
  18   8   1     5075.14     5037.09    158.72 o
  20   8   1     4466.56     4553.60    146.49 o
  22   8   1     2763.67     2730.53     96.11 o
  24   8   1      133.65      146.59     16.94 o
  26   8   1      104.38       98.76     16.71 o
  28   8   1     1146.67     1193.00     62.41 o
  30   8   1     1869.75     1912.86     63.73 o
  32   8   1      456.05      440.31     26.03 o
  34   8   1       13.54       11.37     22.74 o
  36   8   1      460.83      488.32     28.34 o
 -35   9   1      517.65      464.53     36.60 o
 -33   9   1     2813.28     2788.72     95.96 o
 -31   9   1     2803.37     2716.63     80.43 o
 -29   9   1        1.43        6.41     12.83 o
 -27   9   1     1612.70     1613.69     54.92 o
 -25   9   1     6025.85     5964.06    171.46 o
 -23   9   1     8820.55     8986.40    261.11 o
 -21   9   1     7601.28     7618.17    258.06 o
 -19   9   1     1749.93     1658.72     56.94 o
 -17   9   1    19144.10    18623.52    554.63 o
 -15   9   1    12278.10    11994.79    374.38 o
 -13   9   1     6355.81     6517.43    197.92 o
 -11   9   1     2765.22     2580.94     80.06 o
  -9   9   1      199.16      250.50     22.13 o
  -7   9   1    58722.05    58388.56   1720.97 o
  -5   9   1   101890.73   102567.64   2973.82 o
  -3   9   1    22187.79    21965.94    673.92 o
  -1   9   1     2444.22     2356.47     89.57 o
   1   9   1    55858.36    55397.55   1614.50 o
   3   9   1   101627.79   100852.67   2960.63 o
   5   9   1    60475.20    58587.65   1791.47 o
   7   9   1      101.79       96.16     14.16 o
   9   9   1    23201.42    23324.16    651.25 o
  11   9   1    25090.26    24332.97    673.41 o
  13   9   1    33841.89    33659.42    958.17 o
  15   9   1     2720.83     2757.79     82.46 o
  17   9   1      918.65      944.87     46.26 o
  19   9   1    13613.61    13731.80    381.45 o
  21   9   1     8726.27     8438.57    249.03 o
  23   9   1     4229.81     3977.84    118.74 o
  25   9   1      367.02      387.06     22.79 o
  27   9   1      349.88      347.16     28.37 o
  29   9   1     3019.28     3019.41    105.75 o
  31   9   1     3686.53     3701.92    104.69 o
  33   9   1      366.07      346.27     24.09 o
  35   9   1       12.12       17.31     34.62 o
 -34  10   1      268.07      272.07     24.06 o
 -32  10   1      418.76      398.47     26.44 o
 -30  10   1     2038.34     1924.15     63.93 o
 -28  10   1      440.98      446.19     25.77 o
 -26  10   1      944.68      924.76     43.61 o
 -24  10   1     6798.59     6732.29    203.97 o
 -22  10   1     6531.46     6496.18    180.57 o
 -20  10   1     1752.42     1792.27     60.98 o
 -18  10   1       48.59       35.73     14.53 o
 -16  10   1    12337.31    12487.16    399.37 o
 -14  10   1    20175.05    19963.03    596.38 o
 -12  10   1     8062.35     8158.65    236.89 o
 -10  10   1     1633.68     1601.53     53.90 o
  -8  10   1    13937.13    14361.14    421.31 o
  -6  10   1    21968.77    20975.17    601.58 o
  -4  10   1    20618.54    19584.89    613.43 o
  -2  10   1     3771.74     3747.42    121.85 o
   0  10   1    25135.61    25840.16    808.02 o
   2  10   1    13809.96    13994.36    437.00 o
   4  10   1    10050.07     9901.01    293.46 o
   6  10   1     2528.34     2650.69     91.65 o
   8  10   1      618.40      690.53     36.29 o
  10  10   1    10990.92    10851.03    302.07 o
  12  10   1    20661.27    20293.06    557.00 o
  14  10   1     5367.93     5339.66    159.60 o
  16  10   1        0.18        8.16     16.33 o
  18  10   1     5026.10     4867.33    140.44 o
  20  10   1     6612.85     6502.20    179.75 o
  22  10   1    10284.42    10267.79    288.64 o
  24  10   1     1215.88     1223.80     46.74 o
  26  10   1     2673.75     2651.63     80.11 o
  28  10   1     3622.44     3581.87    106.08 o
  30  10   1     1602.19     1625.45     59.81 o
  32  10   1       99.01      103.71     19.79 o
  34  10   1       53.93       61.08     19.87 o
 -33  11   1     1377.62     1358.35     71.70 o
 -31  11   1     1216.74     1269.96     60.79 o
 -29  11   1      142.02      123.43     20.58 o
 -27  11   1      972.62     1068.40     43.74 o
 -25  11   1     4516.97     4486.72    141.95 o
 -23  11   1     4985.45     5031.68    162.72 o
 -21  11   1     5739.83     5656.14    161.49 o
 -19  11   1      124.15      102.78     17.21 o
 -17  11   1    11041.55    10725.43    372.01 o
 -15  11   1    32195.19    32152.23    917.14 o
 -13  11   1     8632.84     8536.78    270.04 o
 -11  11   1     1130.08     1132.67     50.06 o
  -9  11   1     7684.04     7984.28    232.85 o
  -7  11   1    36681.89    36152.71   1043.05 o
  -5  11   1    27383.98    25874.24    738.83 o
  -3  11   1     3369.15     3337.01     99.96 o
  -1  11   1     2526.40     2440.58     92.40 o
   1  11   1    11787.29    11901.92    357.44 o
   3  11   1    23936.62    23898.04    726.38 o
   5  11   1    18646.24    18328.22    532.32 o
   7  11   1     4521.95     4401.47    144.83 o
   9  11   1     1189.15     1200.75     43.89 o
  11  11   1    20675.99    20675.87    575.21 o
  13  11   1    23135.36    22931.99    750.38 o
  15  11   1     7819.31     7761.14    217.99 o
  19  11   1     8685.36     8573.53    237.48 o
  21  11   1    10448.40    10575.11    293.32 o
  23  11   1     3846.41     3880.10    159.30 o
  25  11   1      490.60      490.35     29.35 o
  27  11   1     2335.39     2384.46     88.88 o
  29  11   1     2672.63     2738.21     83.55 o
  31  11   1     1664.76     1693.46     69.05 o
  33  11   1      371.46      381.90     26.53 o
 -32  12   1      925.67      917.15     51.29 o
 -30  12   1     2052.02     2085.96     68.30 o
 -28  12   1      416.61      423.10     26.83 o
 -26  12   1     2209.10     2270.48     71.45 o
 -24  12   1     4794.83     4701.91    133.16 o
 -22  12   1     3862.02     3931.41    139.67 o
 -20  12   1      102.04      115.22     18.06 o
 -18  12   1      615.66      566.44     35.38 o
 -16  12   1     4936.79     5051.32    158.71 o
 -14  12   1    14288.40    13723.79    434.35 o
 -12  12   1     4120.97     4285.09    127.96 o
 -10  12   1     2357.61     2433.03     85.53 o
  -8  12   1     2258.76     2191.38     70.38 o
  -6  12   1    16790.69    16647.99    460.15 o
  -4  12   1    36420.10    35858.09   1001.77 o
  -2  12   1     6889.15     7092.38    212.71 o
   0  12   1    16675.68    16269.19    528.74 o
   2  12   1    25625.58    24691.06    752.65 o
   4  12   1    16031.77    15997.28    467.74 o
   6  12   1     5774.41     5979.62    174.44 o
   8  12   1       71.02       58.20     16.10 o
  10  12   1    17515.84    17968.13    503.93 o
  12  12   1    35909.78    36419.28   1005.73 o
  14  12   1     4418.70     4539.10    135.29 o
  16  12   1     1335.48     1357.48     49.83 o
  18  12   1     2409.22     2431.63     74.32 o
  20  12   1     6770.15     6694.87    201.95 o
  22  12   1     5067.71     4897.06    146.27 o
  24  12   1      311.54      314.13     29.70 o
  26  12   1      616.26      657.54     31.30 o
  28  12   1     2041.34     2021.49     65.13 o
  30  12   1      760.44      737.90     35.91 o
  32  12   1      375.87      376.25     26.42 o
 -33  13   1      913.69      913.67     55.29 o
 -31  13   1     1093.02     1072.01     47.42 o
 -29  13   1       12.79       13.59     27.18 o
 -27  13   1     1144.14     1178.83     50.79 o
 -25  13   1     2742.38     2707.55     82.40 o
 -23  13   1      993.28      980.35     40.16 o
 -21  13   1        0.25       10.24     20.48 o
 -19  13   1       42.48       34.59     16.87 o
 -17  13   1     2361.42     2303.42     73.81 o
 -15  13   1    14668.43    14607.00    440.92 o
 -13  13   1     6525.38     6358.63    181.48 o
 -11  13   1      241.74      265.35     20.51 o
  -9  13   1     3732.43     3638.79    120.59 o
  -7  13   1     9669.60     9600.37    265.73 o
  -5  13   1    17873.14    17455.04    501.32 o
  -3  13   1    15051.32    15154.82    419.11 o
  -1  13   1       12.11       17.53     18.41 o
   1  13   1    23977.65    24198.68    703.26 o
   3  13   1    16278.68    16370.07    481.89 o
   5  13   1    12684.96    12174.50    372.98 o
   7  13   1      970.14      907.53     43.07 o
   9  13   1     2885.42     2959.55     96.32 o
  11  13   1    25509.03    25178.09    745.08 o
  13  13   1     8912.82     8818.04    257.76 o
  15  13   1     3364.74     3351.85    107.96 o
  17  13   1       12.41        3.00      7.51 o
  19  13   1      878.79      940.06     42.16 o
  21  13   1     2759.58     2617.02     84.12 o
  23  13   1     4225.85     4206.93    136.53 o
  25  13   1      280.89      258.25     25.83 o
  27  13   1      252.38      278.97     24.40 o
  29  13   1      820.89      797.43     36.36 o
  31  13   1      915.74      963.44     44.47 o
 -32  14   1     1159.27     1015.55     47.80 o
 -30  14   1      873.41      824.95     47.24 o
 -28  14   1      115.66      106.37     20.98 o
 -26  14   1      846.70      779.32     49.49 o
 -24  14   1     6320.87     6587.91    196.28 o
 -22  14   1     3101.25     3138.99     92.75 o
 -20  14   1     1575.54     1537.13     56.44 o
 -18  14   1       16.21        9.73     19.47 o
 -16  14   1     9678.96     9500.83    304.41 o
 -14  14   1    19876.71    20197.52    565.14 o
 -12  14   1     7924.13     8017.01    219.30 o
 -10  14   1       86.30       81.48     16.23 o
  -8  14   1     8023.69     7940.18    218.63 o
  -6  14   1    28420.18    27868.47    775.70 o
  -4  14   1    11417.52    11108.91    308.80 o
  -2  14   1     3152.31     3166.59     94.50 o
   0  14   1    13829.30    13638.27    374.70 o
   2  14   1    24384.76    23759.08    659.97 o
   4  14   1     8669.24     8611.61    240.18 o
   6  14   1     5596.19     5588.32    161.44 o
   8  14   1       21.66       32.62     15.48 o
  10  14   1     9237.70     9174.80    281.42 o
  12  14   1    19780.89    19540.80    572.74 o
  14  14   1     3311.67     3183.69     99.25 o
  16  14   1       66.72       50.01     15.24 o
  18  14   1     4500.79     4503.22    136.52 o
  20  14   1     6680.88     6652.98    208.74 o
  22  14   1     4724.99     4592.61    137.86 o
  24  14   1      387.93      342.89     28.25 o
  26  14   1     1082.38     1084.10     47.76 o
  28  14   1     2261.46     2351.59     78.49 o
  30  14   1     1420.75     1506.73     72.42 o
  32  14   1      603.04      585.97     32.66 o
 -31  15   1      140.85      128.71     22.89 o
 -29  15   1       20.63       31.44     23.42 o
 -27  15   1      448.60      468.95     33.88 o
 -25  15   1     2065.50     2060.31     72.05 o
 -23  15   1     1278.07     1330.02     62.40 o
 -21  15   1      112.92      125.31     19.80 o
 -19  15   1       31.97       20.84     18.99 o
 -17  15   1     1974.12     1922.48     67.26 o
 -15  15   1    10509.83    10804.93    298.02 o
 -13  15   1     4644.40     4750.35    135.86 o
 -11  15   1     1333.00     1364.90     51.66 o
  -9  15   1     2852.07     2890.67     85.55 o
  -7  15   1       87.02      117.32     16.65 o
  -5  15   1     4881.27     4823.57    136.86 o
  -3  15   1     4951.38     5085.32    174.53 o
  -1  15   1        3.38        8.20     16.39 o
   1  15   1     8070.43     7910.79    219.32 o
   3  15   1     4412.79     4335.93    141.93 o
   5  15   1     1426.57     1465.71     50.47 o
   7  15   1     1847.88     1833.96     59.68 o
   9  15   1        2.75       14.36     28.73 o
  11  15   1     6885.85     6998.85    202.56 o
  13  15   1     5100.48     4765.11    152.41 o
  15  15   1     1042.47      959.50     43.18 o
  19  15   1      115.44       65.95     21.24 o
  21  15   1     4492.56     4442.43    134.23 o
  23  15   1     2004.59     1941.25     71.82 o
  25  15   1      202.93      174.84     26.11 o
  27  15   1      455.50      468.95     36.19 o
  29  15   1      722.31      673.76     36.37 o
  31  15   1      385.08      378.16     28.35 o
 -30  16   1     1180.50     1231.75     51.17 o
 -28  16   1       25.78       14.93     29.85 o
 -26  16   1      888.78      864.77     42.34 o
 -24  16   1     2025.06     1983.07     69.83 o
 -22  16   1     4305.85     4225.70    153.52 o
 -20  16   1      345.33      331.33     26.71 o
 -18  16   1      363.44      377.27     30.35 o
 -16  16   1     6234.06     6414.54    185.94 o
 -14  16   1     9230.04     9358.52    257.65 o
 -12  16   1     4494.96     4508.77    130.28 o
 -10  16   1      142.19      131.42     18.05 o
  -8  16   1    13913.30    13260.14    368.67 o
  -6  16   1    10767.20    11010.70    321.02 o
  -4  16   1    12209.23    11913.28    339.81 o
  -2  16   1      525.70      479.45     26.89 o
   0  16   1     2517.50     2479.06     84.43 o
   2  16   1    17575.68    17549.24    497.91 o
   4  16   1    28343.81    28441.68    769.49 o
   6  16   1     2611.73     2613.41     81.74 o
   8  16   1     2085.26     1991.63     64.73 o
  10  16   1    11845.92    12029.53    330.97 o
  12  16   1     9120.45     9240.94    263.09 o
  14  16   1     3894.04     3787.64    124.69 o
  16  16   1      684.61      684.99     38.21 o
  18  16   1     2211.89     2125.11     78.63 o
  20  16   1     4575.14     4515.78    188.70 o
  22  16   1     3410.53     3640.32    141.95 o
  24  16   1      202.03      160.57     34.44 o
  26  16   1      484.73      442.67     33.50 o
  28  16   1     1796.76     1777.30     67.99 o
  30  16   1     1230.15     1201.82     78.79 o
 -29  17   1        3.53        7.80     15.61 o
 -27  17   1      396.58      374.35     28.68 o
 -25  17   1      606.91      627.92     35.72 o
 -23  17   1      313.18      303.09     29.20 o
 -21  17   1       13.74       36.04     20.18 o
 -19  17   1        0.51       14.68     29.36 o
 -17  17   1      726.26      742.04     41.19 o
 -15  17   1     1015.34     1065.79     53.24 o
 -13  17   1     2035.22     2101.59     72.24 o
 -11  17   1      733.73      736.56     56.88 o
  -9  17   1     2177.32     2166.13     81.27 o
  -7  17   1      386.70      460.62     27.61 o
  -5  17   1     1194.88     1322.94     69.05 o
  -3  17   1     1881.55     1823.07     68.11 o
  -1  17   1      404.21      402.91     26.77 o
   1  17   1     3655.12     3608.72    106.27 o
   3  17   1      890.00     1023.57     41.85 o
   5  17   1     3285.61     3171.53     95.11 o
   7  17   1      848.26      843.06     48.46 o
   9  17   1        9.98       21.74     22.76 o
  11  17   1     3765.04     3673.66    108.36 o
  13  17   1     2209.04     2110.95     77.13 o
  15  17   1      167.81      179.45     28.61 o
  17  17   1        0.52        3.49      9.52 o
  19  17   1       30.41       16.68     33.36 o
  21  17   1      366.36      413.10     35.77 o
  23  17   1     1021.10     1001.53     52.05 o
  25  17   1       87.02      102.11     23.18 o
  27  17   1       13.38       18.29     30.85 o
 -26  18   1      147.48      148.76     25.68 o
 -24  18   1     1760.13     1799.95     84.30 o
 -22  18   1     3144.05     3035.98     98.20 o
 -20  18   1     1341.07     1366.17     75.81 o
 -18  18   1     1556.60     1601.53     82.50 o
 -16  18   1     4777.38     4838.00    155.85 o
 -14  18   1     6868.72     6923.36    224.29 o
 -12  18   1     3305.94     3406.29    129.09 o
 -10  18   1       35.92       27.55     21.50 o
  -8  18   1     4598.91     4569.56    155.59 o
  -6  18   1    13190.28    13304.23    388.32 o
  -4  18   1     2967.87     3055.08     92.90 o
  -2  18   1      504.94      495.30     29.56 o
   0  18   1       15.26       30.79     20.87 o
   2  18   1    10104.76    10316.56    297.44 o
   4  18   1    13953.50    13407.12    367.97 o
   6  18   1     1460.80     1524.50     60.60 o
   8  18   1     3911.67     3745.55    112.35 o
  10  18   1     4680.50     4881.09    201.57 o
  12  18   1     5859.91     5929.58    202.08 o
  14  18   1     3524.75     3519.67    118.24 o
  16  18   1       86.03      105.39     31.94 o
  18  18   1     2749.85     2769.68     91.48 o
  20  18   1     4586.62     4807.74    138.35 o
  22  18   1     1162.79     1206.36     51.59 o
  24  18   1       22.91       25.44     21.78 o
  26  18   1      136.82      117.17     22.53 o
 -25  19   1      282.54      293.56     28.38 o
 -23  19   1      167.78      135.35     28.06 o
 -21  19   1       22.78       15.99     31.99 o
 -19  19   1      134.13      129.72     23.82 o
 -17  19   1      406.65      436.91     33.01 o
 -15  19   1      250.33      258.81     28.18 o
 -13  19   1       55.55       19.80     26.48 o
  -9  19   1       11.19       32.23     21.05 o
  -7  19   1      948.96     1065.73     63.55 o
  -5  19   1     2192.07     2149.43     85.43 o
  -3  19   1      349.39      315.57     27.27 o
  -1  19   1      208.34      191.86     25.66 o
   1  19   1      612.72      653.81     36.86 o
   3  19   1      353.17      384.80     40.53 o
   5  19   1       29.95       23.48     20.80 o
   7  19   1      366.41      372.22     35.60 o
   9  19   1       30.09       43.18     19.30 o
  11  19   1       66.72       47.92     21.02 o
  13  19   1      882.07      977.34     43.85 o
  15  19   1      335.75      316.89     26.95 o
  17  19   1       38.45       49.63     22.52 o
  19  19   1        0.14        1.03      7.29 o
  21  19   1      207.72      148.86     30.12 o
  23  19   1      216.50      183.41     31.10 o
  25  19   1      203.62      148.60     33.07 o
 -24  20   1      936.58      782.06     52.59 o
 -22  20   1     1581.46     1591.38     64.45 o
 -20  20   1      252.33      247.91     25.80 o
 -18  20   1      563.55      531.53     34.69 o
 -16  20   1     1459.48     1381.67     68.60 o
 -14  20   1     2361.74     2122.50     95.27 o
 -12  20   1     3019.18     3141.47    115.44 o
 -10  20   1      185.44      118.87     24.68 o
  -8  20   1     6573.74     4926.79   1904.25 o
  -6  20   1     6809.63     6724.27    210.76 o
  -4  20   1     2303.53     2306.83     99.28 o
   0  20   1      713.33      685.65     46.55 o
   2  20   1     5365.18     5233.57    162.88 o
   4  20   1     8126.81     7888.07    279.74 o
   6  20   1     1883.20     1866.43     87.89 o
   8  20   1     1432.27     1453.02     72.18 o
  10  20   1     2702.23     2688.84     97.22 o
  12  20   1     2280.77     2270.15     93.83 o
  14  20   1     3086.28     3090.09    117.22 o
  16  20   1       28.84       28.99     21.77 o
  18  20   1     1104.60     1122.31     59.31 o
  20  20   1     2474.33     2445.39    121.77 o
  22  20   1      730.57      644.43     54.33 o
  24  20   1      250.24      206.65     23.60 o
 -21  21   1        0.11        8.74     17.48 o
 -19  21   1      162.40      167.50     29.49 o
 -17  21   1      583.44      601.55     35.39 o
 -15  21   1       12.52        6.05     12.72 o
  -9  21   1       91.09       85.11     24.11 o
  -7  21   1      505.46      541.51     38.74 o
  -5  21   1      401.91      369.57     32.75 o
  -3  21   1        1.29        1.72      8.46 o
  -1  21   1      272.60      268.38     25.63 o
   1  21   1        1.72        1.51      8.03 o
   3  21   1      225.32      226.77     31.71 o
   5  21   1      427.06      372.89     32.23 o
   9  21   1       19.03       23.70     27.49 o
  13  21   1      183.90      189.66     27.01 o
  15  21   1      214.59      249.56     27.22 o
  17  21   1      216.43      227.32     25.86 o
  19  21   1       27.17       25.56     28.98 o
  21  21   1       45.66       29.68     26.40 o
 -20  22   1       67.47       71.14     28.38 o
 -18  22   1      593.55      632.32     57.44 o
 -16  22   1      842.79      880.54     49.40 o
 -14  22   1     1174.88     1130.67     62.94 o
 -12  22   1     1109.13     1169.41     81.73 o
 -10  22   1       13.93       16.14     32.28 o
  -8  22   1     1185.99     1118.84     53.01 o
  -6  22   1     3992.11     4144.46    169.22 o
  -4  22   1     2550.48     2689.57    100.14 o
  -2  22   1       95.90       82.84     24.30 o
   0  22   1      599.23      670.42     55.74 o
   2  22   1     3459.12     3367.28    119.38 o
   4  22   1     3490.48     3645.94    130.17 o
   6  22   1      293.82      347.72     29.70 o
   8  22   1       54.76       51.78     29.04 o
  10  22   1      947.19      918.62     62.46 o
  12  22   1     1961.62     2055.90     77.15 o
  14  22   1     1437.13     1450.08     90.95 o
  16  22   1       43.59        8.83     17.65 o
  18  22   1      632.56      653.28     37.28 o
  20  22   1     1548.88     1471.92     79.37 o
 -17  23   1       52.50       54.19     24.65 o
 -13  23   1      156.59      135.94     30.15 o
 -11  23   1        9.22        1.20      7.58 o
  -9  23   1        0.38        6.39     13.27 o
  -7  23   1      123.03      131.10     24.81 o
  -5  23   1       10.31        8.35     16.70 o
  -3  23   1       50.52       53.05     23.35 o
  -1  23   1       37.32       27.93     29.08 o
   1  23   1       37.80       13.28     26.56 o
   3  23   1      115.34       45.20     19.50 o
   5  23   1       11.34       22.92     31.19 o
   7  23   1      142.16      153.55     24.57 o
   9  23   1       43.35       32.43     27.30 o
  11  23   1       22.61        9.37     18.73 o
  15  23   1       31.59       30.63     25.78 o
  17  23   1       12.20        4.98     14.47 o
 -14  24   1     1040.01     1000.79     50.96 o
 -12  24   1      424.91      453.86     32.93 o
 -10  24   1       56.65       50.33     24.15 o
  -8  24   1     1214.71     1215.85     51.73 o
  -6  24   1     1432.92     1520.83     90.74 o
  -4  24   1     1332.26     1262.61     58.81 o
  -2  24   1      106.23       77.57     24.26 o
   0  24   1      390.94      338.25     40.94 o
   2  24   1     1646.50     1499.11     78.66 o
   4  24   1     1536.50     1441.53     68.97 o
   6  24   1      458.53      428.50     41.90 o
  10  24   1     1028.20     1142.69     74.57 o
  12  24   1     1470.67     1473.19     65.40 o
  14  24   1      987.56     1046.62     62.53 o
 -11  25   1       49.48       74.22     25.02 o
  -9  25   1       10.18       39.11     28.59 o
  -7  25   1        3.92        5.18     13.52 o
  -5  25   1       45.97       27.36     27.69 o
  -3  25   1      105.89      117.74     28.14 o
  -1  25   1       12.26        2.55     10.24 o
   1  25   1       47.54       28.71     26.86 o
   3  25   1       48.59       34.51     29.20 o
   7  25   1        0.03        4.64     13.02 o
   9  25   1       32.04       18.13     36.26 o
  11  25   1       61.94       58.07     25.50 o
  -6  26   1      745.55      732.96     65.60 o
  -4  26   1      275.08      217.23     53.27 o
  -2  26   1      205.32      183.34     29.09 o
   0  26   1      175.69      161.05     28.12 o
   2  26   1      748.42      641.69     46.79 o
   4  26   1      538.37      528.72     69.54 o
 -38   0   2     2021.33     1848.19    197.48 o
 -36   0   2     1581.92     1572.80     70.47 o
 -34   0   2      153.75      147.71     29.26 o
 -32   0   2     1346.19     1238.96     55.68 o
 -30   0   2    18091.80    16823.03    628.53 o
 -28   0   2    12151.59    11768.97    356.11 o
 -26   0   2     4474.49     4283.02    143.50 o
 -24   0   2    10625.08    10304.53    347.66 o
 -22   0   2    30372.59    28853.22   1072.90 o
 -20   0   2    31146.90    30393.16   1089.39 o
 -18   0   2    40279.23    38584.54   1324.15 o
 -16   0   2      620.58      595.56     79.25 o
 -14   0   2    46532.81    46230.10   2468.11 o
 -12   0   2   113894.74   111660.27   4307.94 o
 -10   0   2    63447.87    61044.20   2818.44 o
  -8   0   2    84464.93    83901.37   2901.18 o
  -6   0   2    59147.31    65049.36   2384.19 o
  -4   0   2   667270.22   668017.49  25985.99 o
   2   0   2    60300.27    62485.92   2904.51 o
   4   0   2    77561.58    75624.47   5151.13 o
   6   0   2   386552.24   382802.95  15886.18 o
   8   0   2   321020.68   336611.60  13108.50 o
  10   0   2     2970.91     2793.46    181.87 o
  12   0   2   114077.13   115665.44   4066.29 o
  14   0   2    89218.74    91176.14   5060.82 o
  16   0   2    62410.04    62368.34   2039.63 o
  18   0   2     9505.22     9307.75    320.77 o
  20   0   2      826.68      846.66     53.49 o
  22   0   2    23923.14    23369.59    985.80 o
  24   0   2    23872.40    22276.60    733.58 o
  26   0   2     6779.57     6541.55    202.73 o
  28   0   2       74.10       84.43     21.55 o
  30   0   2      936.41      901.85     44.10 o
  32   0   2     2938.99     2849.31    158.12 o
  34   0   2     4663.95     4729.70    154.05 o
  36   0   2     1255.83     1344.25     78.44 o
 -35   1   2        8.98       37.21     19.13 o
 -33   1   2       21.73       32.13     18.53 o
 -31   1   2       23.53       27.50     17.43 o
 -29   1   2       15.71        7.66     15.31 o
 -25   1   2      620.44      699.55     32.51 o
 -23   1   2      128.30      157.18     16.31 o
 -21   1   2       61.05       57.77     13.80 o
 -19   1   2      870.52      834.17     32.18 o
 -17   1   2     2740.90     2805.49     99.36 o
 -15   1   2     1292.21     1418.14     61.46 o
 -13   1   2     3635.33     3657.63    118.95 o
 -11   1   2    21345.91    20993.21    669.41 o
  -9   1   2    41797.67    41210.11   1236.55 o
  -7   1   2    28619.16    28341.47    866.45 o
  -5   1   2    57732.77    59375.32   1792.64 o
  -3   1   2       30.36       28.06      8.23 o
  -1   1   2      127.99      133.09      9.34 o
   1   1   2      608.69      642.44     27.51 o
   3   1   2     5504.83     5665.29    249.61 o
   5   1   2      452.12      494.30     24.14 o
   7   1   2     6763.46     6999.52    226.31 o
   9   1   2    11240.36    10915.83    330.53 o
  11   1   2     2250.10     2124.98     66.46 o
  13   1   2      727.62      778.72     30.97 o
  15   1   2      151.15      180.30     14.60 o
  17   1   2     3820.50     3790.71    112.20 o
  19   1   2      838.73      834.97     38.87 o
  21   1   2       13.31        3.23      6.61 o
  23   1   2     1726.81     1600.86     53.15 o
  25   1   2      690.62      709.51     29.09 o
  29   1   2       88.27      124.94     16.23 o
  31   1   2      376.80      372.97     23.89 o
  33   1   2       34.12       34.34     17.68 o
  35   1   2       23.54       11.77     23.54 o
  37   1   2        2.31       10.92     21.83 o
 -36   2   2     1177.37     1192.20     48.80 o
 -34   2   2       13.74       31.86     17.66 o
 -32   2   2     1746.24     1795.28     58.60 o
 -30   2   2     9554.88     9510.18    261.01 o
 -28   2   2    13146.91    13088.44    366.00 o
 -26   2   2      704.26      782.26     39.86 o
 -24   2   2     1423.44     1501.85     59.17 o
 -22   2   2    20165.96    20012.47    563.15 o
 -20   2   2    44770.34    42887.67   1189.42 o
 -18   2   2    46599.40    46784.61   1310.61 o
 -16   2   2     1277.54     1325.48     59.66 o
 -14   2   2    89707.03    95275.50   3322.62 o
 -12   2   2   155812.78   153871.84   4755.42 o
 -10   2   2   160044.46   164044.09   5074.60 o
  -8   2   2    12117.78    12432.38    375.63 o
  -6   2   2    73270.28    75288.42   2271.25 o
  -4   2   2   438913.85   453066.71  14412.29 o
  -2   2   2   273898.92   286008.23   8813.12 o
   0   2   2     2576.64     2737.28    102.64 o
   2   2   2    17439.09    16681.40    603.39 o
   4   2   2    63062.44    62486.59   2056.58 o
   6   2   2   184681.73   181864.57   5407.59 o
   8   2   2   106100.90   110753.01   3311.05 o
  10   2   2     7205.90     7312.85    266.32 o
  12   2   2    43682.28    43829.67   1320.05 o
  14   2   2    63864.94    62110.46   1797.46 o
  16   2   2    53601.90    53050.57   1657.10 o
  18   2   2    24350.19    24316.26    904.99 o
  20   2   2      241.88      247.73     23.49 o
  22   2   2    33458.43    33479.04    940.59 o
  24   2   2    36679.00    36821.47   1005.65 o
  26   2   2    10741.52    10363.32    280.49 o
  28   2   2       38.99       29.38     15.34 o
  30   2   2     3850.29     3825.38    122.91 o
  32   2   2     6161.63     6052.71    164.67 o
  34   2   2     3429.45     3363.40    105.45 o
  36   2   2      493.19      472.08     27.94 o
 -37   3   2      231.09      195.23     22.46 o
 -35   3   2      542.32      510.72     28.13 o
 -33   3   2        1.18        0.63      4.88 o
 -31   3   2     1568.93     1692.93     61.62 o
 -29   3   2      678.91      672.03     35.27 o
 -27   3   2      477.54      467.22     25.96 o
 -25   3   2      435.70      505.05     27.07 o
 -23   3   2     1263.13     1209.90     54.46 o
 -21   3   2     5385.10     5070.43    141.76 o
 -19   3   2       32.39       53.03     13.41 o
 -17   3   2     2988.99     2848.31     89.83 o
 -15   3   2       82.63       42.50     11.87 o
 -13   3   2     2997.98     2780.23    135.47 o
 -11   3   2     3117.97     3030.70     97.39 o
  -9   3   2    17685.00    17692.21    559.60 o
  -7   3   2    10072.82    10206.99    309.67 o
  -5   3   2     9373.86     9981.18    309.04 o
  -3   3   2     2790.26     3003.44    100.59 o
  -1   3   2     4489.60     4814.95    164.55 o
   1   3   2   248198.85   256779.54   9273.90 o
   3   3   2     3042.20     3179.75    114.13 o
   5   3   2    16828.85    17143.71    609.36 o
   7   3   2    31940.58    31167.47    980.44 o
   9   3   2     5810.09     5676.38    169.62 o
  11   3   2     1769.90     1641.02     63.82 o
  13   3   2     8288.88     7990.29    251.17 o
  15   3   2    11454.14    11632.02    345.29 o
  17   3   2     5939.74     5662.48    203.12 o
  19   3   2     1093.30      954.56     62.21 o
  21   3   2     3123.05     2895.74     89.21 o
  23   3   2       88.93       87.59     13.91 o
  25   3   2        1.27        3.14      7.72 o
  27   3   2      695.98      840.38     42.15 o
  29   3   2        0.32        5.38     10.76 o
  31   3   2      193.71      207.38     19.02 o
  33   3   2       21.84       10.74     21.47 o
  35   3   2       32.62       27.48     15.49 o
  37   3   2        0.21       11.40     22.81 o
 -36   4   2     1995.67     1992.70     68.33 o
 -34   4   2       63.55       53.36     17.57 o
 -32   4   2     2643.39     2622.70     80.05 o
 -30   4   2     9204.10     9528.89    256.26 o
 -28   4   2     8150.86     8085.82    221.31 o
 -26   4   2     1736.63     1728.87     54.68 o
 -24   4   2     1442.95     1460.23     48.78 o
 -22   4   2    23153.26    22784.35    616.13 o
 -20   4   2    40325.05    40010.90   1096.49 o
 -18   4   2    13854.01    13793.27    379.41 o
 -16   4   2     8012.05     7873.37    239.66 o
 -14   4   2    42239.58    41679.11   1239.15 o
 -12   4   2    52051.03    53619.78   1861.40 o
 -10   4   2    59767.32    61305.42   2124.88 o
  -8   4   2    22858.57    24248.79    769.73 o
  -6   4   2    19706.64    19949.00    609.27 o
  -4   4   2   139541.62   144295.52   4351.98 o
  -2   4   2   280533.97   280374.27   8974.03 o
   0   4   2    75213.30    77246.58   2384.08 o
   2   4   2       48.91       70.24     10.01 o
   4   4   2   177201.61   182578.75   6044.07 o
   6   4   2   259215.58   257075.50   9103.74 o
   8   4   2   105986.21   110469.74   3437.99 o
  10   4   2     2324.16     2334.49     84.48 o
  12   4   2    54044.50    53470.80   1565.42 o
  14   4   2    74255.76    74414.57   2297.91 o
  16   4   2    71002.35    69187.48   2093.58 o
  18   4   2     5522.59     5484.77    159.90 o
  20   4   2     3385.29     3317.17    102.88 o
  22   4   2    12149.38    11711.52    323.58 o
  24   4   2    19039.34    19018.36    514.57 o
  26   4   2     5903.81     5966.66    168.82 o
  28   4   2      707.92      770.70     34.25 o
  30   4   2     2204.62     2282.18     74.09 o
  32   4   2     3600.68     3579.33    100.99 o
  34   4   2     3190.50     3270.34    107.10 o
  36   4   2      518.23      487.47     27.69 o
 -37   5   2      334.10      303.90     24.23 o
 -35   5   2      150.90      148.64     20.22 o
 -33   5   2       35.74       49.52     18.17 o
 -31   5   2      590.68      607.72     38.90 o
 -29   5   2      621.96      612.19     31.77 o
 -27   5   2      163.03      151.42     18.06 o
 -25   5   2     1325.67     1331.96     52.29 o
 -23   5   2      357.46      338.16     25.83 o
 -21   5   2     8108.17     7992.29    218.62 o
 -19   5   2     6174.56     6021.58    168.13 o
 -17   5   2      532.77      594.32     35.50 o
 -15   5   2      156.76      177.94     17.07 o
 -13   5   2     2532.63     2480.53     88.03 o
 -11   5   2    30241.35    30817.39    911.32 o
  -9   5   2    15536.59    15836.94    538.37 o
  -7   5   2    13911.87    14552.88    461.97 o
  -5   5   2    11677.86    12144.44    385.88 o
  -3   5   2     8466.97     8778.63    283.55 o
  -1   5   2        8.02       22.88     10.69 o
   1   5   2    25156.73    25439.31    971.99 o
   3   5   2      543.46      643.68     34.56 o
   5   5   2    28581.03    29084.38    890.02 o
   7   5   2    10833.06    10791.57    342.78 o
   9   5   2      152.67      195.66     15.76 o
  11   5   2       25.85       31.83     10.06 o
  13   5   2     1765.66     1750.98     59.57 o
  15   5   2     3480.13     3384.65    101.44 o
  17   5   2     7789.99     7908.78    263.41 o
  19   5   2      287.28      257.55     30.69 o
  21   5   2     2251.30     2213.36     75.74 o
  23   5   2     4572.74     4265.45    125.66 o
  25   5   2     1331.23     1414.40     61.19 o
  27   5   2      288.97      302.69     19.78 o
  29   5   2      286.36      271.40     20.46 o
  31   5   2     2661.02     2721.51     79.48 o
  33   5   2      492.27      492.65     35.59 o
  35   5   2       12.16       11.25     22.50 o
  37   5   2      103.84       94.18     18.80 o
 -36   6   2      834.68      781.46     38.28 o
 -34   6   2        4.29       12.19     24.39 o
 -32   6   2     3062.47     3027.02    107.72 o
 -30   6   2     3935.72     3838.48    147.53 o
 -28   6   2     3150.90     2979.12     88.24 o
 -26   6   2     1036.95     1016.42     51.84 o
 -24   6   2      316.89      320.93     20.39 o
 -22   6   2    17904.61    17388.90    499.98 o
 -20   6   2    54507.35    54072.74   1490.07 o
 -18   6   2    16664.78    16418.84    475.78 o
 -16   6   2     3075.40     3033.30     91.82 o
 -14   6   2    19327.57    19106.54    538.26 o
 -12   6   2    76708.92    74513.45   2203.60 o
 -10   6   2   106147.85   109626.62   3604.55 o
  -8   6   2    12996.47    12270.04    507.65 o
  -6   6   2    22644.60    23217.93    770.00 o
  -4   6   2   125049.17   131152.97   5381.85 o
  -2   6   2   126991.91   126245.89   4383.95 o
   0   6   2    42175.69    42985.88   1627.49 o
   2   6   2    12787.67    13014.95    445.41 o
   4   6   2    98976.34    49841.76   3821.19 o
   6   6   2   140357.21   143028.16   4898.24 o
   8   6   2    53899.96    53462.11   1692.97 o
  10   6   2      307.07      331.54     19.38 o
  12   6   2      259.95      337.43     19.52 o
  14   6   2    56411.82    57226.77   1660.21 o
  16   6   2    48721.62    47646.44   1391.76 o
  18   6   2     9527.93     9629.10    309.81 o
  20   6   2     2378.33     2294.00     68.73 o
  22   6   2    12292.15    12497.85    347.82 o
  24   6   2    17363.52    16796.98    497.40 o
  26   6   2     8584.71     8699.79    234.74 o
  28   6   2       34.00       50.05     16.28 o
  30   6   2     2106.30     2135.40     78.83 o
  32   6   2     6425.78     6283.93    189.22 o
  34   6   2     2252.49     2198.06     69.84 o
  36   6   2      240.12      237.25     21.77 o
 -35   7   2      453.21      367.63     28.14 o
 -33   7   2       17.24       28.57     20.75 o
 -31   7   2      816.55      819.54     34.98 o
 -29   7   2     1041.64     1035.33     41.23 o
 -27   7   2     1731.30     1778.37     58.27 o
 -25   7   2      692.33      724.80     31.95 o
 -23   7   2      480.76      508.49     27.75 o
 -21   7   2     7287.95     7256.06    199.12 o
 -19   7   2     2233.75     2237.61     74.71 o
 -17   7   2     2343.43     2324.33     84.34 o
 -15   7   2     2871.40     2831.94     91.60 o
 -13   7   2     6690.10     6566.80    199.81 o
 -11   7   2     9357.38     8957.01    294.37 o
  -9   7   2    11819.02    11425.58    337.88 o
  -7   7   2     1107.08      972.86     45.15 o
  -5   7   2     3288.83     2986.40     96.31 o
  -3   7   2    44196.23    42130.73   1882.31 o
   5   7   2    40002.10    41369.78   1584.50 o
   7   7   2    16299.59    16164.97    502.29 o
   9   7   2     1999.36     1902.97     64.14 o
  11   7   2     7944.03     8290.93    269.42 o
  13   7   2     7759.13     7737.75    227.48 o
  15   7   2    12125.92    12340.85    391.26 o
  17   7   2     5375.41     5185.60    145.26 o
  19   7   2       96.69       91.71     14.77 o
  21   7   2     3239.87     3123.69     97.70 o
  23   7   2     3718.17     3638.72    105.32 o
  25   7   2     1478.80     1478.67     49.38 o
  27   7   2       39.10       52.20     16.89 o
  29   7   2      110.65       83.24     15.62 o
  31   7   2     1194.80     1209.17     62.47 o
  33   7   2      584.36      612.94     31.97 o
  35   7   2       83.58       70.48     18.97 o
 -36   8   2     1228.31     1281.45     62.97 o
 -34   8   2       23.49       40.83     21.31 o
 -32   8   2     2989.41     2997.83     88.71 o
 -30   8   2     4517.30     4594.08    141.39 o
 -28   8   2     3110.69     3236.40     96.05 o
 -26   8   2      884.26      923.89     40.67 o
 -24   8   2     1125.66     1184.51     48.67 o
 -22   8   2    15697.31    15412.70    413.65 o
 -20   8   2    29221.21    29339.59    807.93 o
 -18   8   2     3255.74     3258.25     99.84 o
 -16   8   2      998.10     1035.86     40.89 o
 -14   8   2    12784.27    12736.36    361.32 o
 -12   8   2    49651.74    48872.37   1440.99 o
 -10   8   2    46828.38    46594.87   1356.06 o
  -8   8   2     8115.91     7567.39    231.59 o
  -6   8   2    30417.18    30896.23    905.20 o
  -4   8   2    60765.12    59699.35   1776.29 o
   0   8   2    42071.10    40714.39   1668.60 o
   2   8   2      288.37      393.34     32.12 o
   4   8   2    58459.84    58354.49   1705.39 o
   6   8   2   119775.17   120254.51   4406.29 o
   8   8   2    53358.44    55471.71   1641.60 o
  10   8   2    10706.55    10508.30    310.96 o
  12   8   2     5470.68     5871.06    168.70 o
  14   8   2    55335.36    56370.28   1567.53 o
  16   8   2    37735.87    37975.92   1049.46 o
  18   8   2    13806.99    13429.83    399.14 o
  20   8   2     2902.11     2761.86     81.44 o
  22   8   2     7353.02     7491.90    228.22 o
  24   8   2     8528.05     8511.39    284.31 o
  26   8   2     6318.19     6188.46    169.11 o
  28   8   2      575.71      541.05     39.32 o
  30   8   2     1759.78     1847.92     59.00 o
  32   8   2     2672.01     2737.74     88.57 o
  34   8   2     1671.59     1686.38     58.90 o
  36   8   2      388.31      402.35     54.41 o
 -35   9   2       85.04       55.79     21.64 o
 -33   9   2        2.32       10.01     20.03 o
 -31   9   2      441.25      446.55     26.14 o
 -29   9   2     2953.13     2908.64     94.09 o
 -27   9   2     2528.65     2599.92     79.64 o
 -25   9   2       10.31        7.48     14.95 o
 -23   9   2     1200.98     1310.85     62.61 o
 -21   9   2     6374.37     6516.63    178.46 o
 -19   9   2    16193.72    16164.30    446.02 o
 -17   9   2      771.06      830.23     37.43 o
 -15   9   2     2605.21     2552.28     79.93 o
 -13   9   2    20857.42    21015.93    585.31 o
 -11   9   2    33423.52    32901.82   1051.28 o
  -9   9   2      598.63      715.32     32.09 o
  -7   9   2     4088.89     4105.91    123.18 o
  -5   9   2     5394.70     5413.82    162.97 o
  -3   9   2    47981.01    47347.80   1435.91 o
  -1   9   2    37457.81    36702.55   1152.81 o
   1   9   2     2622.93     2668.40    105.46 o
   3   9   2     4448.15     4354.84    130.99 o
   5   9   2    15741.74    15321.85    434.67 o
   7   9   2    21522.51    21148.88    600.87 o
   9   9   2    10089.60     9899.67    281.26 o
  11   9   2      461.94      432.02     27.49 o
  13   9   2    13319.65    13179.97    363.95 o
  15   9   2    21560.03    20977.85    600.90 o
  17   9   2     2228.54     2234.21     68.40 o
  19   9   2      105.07      117.44     15.24 o
  21   9   2     3334.75     3226.45     96.66 o
  23   9   2     6389.02     6277.99    217.75 o
  25   9   2     2453.22     2358.34     85.08 o
  27   9   2       22.17        8.87     17.73 o
  29   9   2      357.86      401.95     24.51 o
  31   9   2     1399.24     1408.25     67.35 o
  33   9   2     1219.50     1151.04     42.89 o
  35   9   2      290.14      274.35     22.31 o
 -34  10   2        3.94       21.20     26.91 o
 -32  10   2     1834.48     1815.32     77.93 o
 -30  10   2     2876.08     2870.42     85.96 o
 -28  10   2     2671.34     2622.43     78.28 o
 -26  10   2      566.17      532.44     34.37 o
 -24  10   2     1265.50     1305.37     46.72 o
 -22  10   2     9864.13     9669.85    263.01 o
 -20  10   2    17163.82    17030.14    490.57 o
 -18  10   2     2118.90     2086.49     71.90 o
 -16  10   2      285.95      271.67     22.00 o
 -14  10   2    10208.42    10023.94    296.82 o
 -12  10   2    26879.01    27022.01    947.63 o
 -10  10   2    49987.29    50356.85   1434.57 o
  -8  10   2     3336.97     3266.46     98.62 o
  -6  10   2    10167.81    10088.74    306.98 o
  -4  10   2    48886.29    47772.70   1471.77 o
  -2  10   2    59886.51    59265.76   1918.23 o
   0  10   2    21529.21    20938.43    621.93 o
   2  10   2      147.15      132.63     16.20 o
   4  10   2    24402.08    23676.91    723.04 o
   6  10   2    44093.40    44752.30   1266.97 o
   8  10   2    35198.97    34970.87    984.33 o
  10  10   2       81.34       78.71     13.30 o
  12  10   2     6013.95     5969.20    168.14 o
  14  10   2    24540.82    24041.01    687.02 o
  16  10   2    22396.69    22222.49    602.69 o
  18  10   2     2850.49     2751.97     81.10 o
  20  10   2      323.66      325.14     21.20 o
  22  10   2     2817.70     2878.71     86.16 o
  24  10   2     7092.86     6963.44    207.99 o
  26  10   2     3811.91     3679.94    124.24 o
  28  10   2      447.17      477.78     28.22 o
  30  10   2      640.82      616.62     34.96 o
  32  10   2     2131.47     2174.75     76.36 o
  34  10   2     1254.83     1326.95     49.84 o
 -33  11   2       16.14        9.89     19.79 o
 -31  11   2      418.84      396.69     27.00 o
 -29  11   2     3236.56     3234.86     95.23 o
 -27  11   2     2686.83     2683.90     83.22 o
 -25  11   2        7.75        4.64      9.29 o
 -23  11   2     2319.56     2383.52     74.68 o
 -21  11   2     3303.53     3393.27     98.12 o
 -19  11   2     8016.90     7867.36    240.34 o
 -17  11   2    14020.73    14141.34    458.01 o
 -15  11   2     1484.51     1660.99     65.65 o
 -13  11   2    26533.43    26273.08    742.82 o
 -11  11   2    21883.68    22471.02    661.60 o
  -9  11   2     9013.68     8926.27    267.91 o
  -7  11   2      280.49      329.27     22.39 o
  -5  11   2    20319.40    19681.10    578.13 o
  -3  11   2    38391.25    37173.55   1038.10 o
  -1  11   2    32219.79    32416.12    904.21 o
   1  11   2     1814.01     1716.44     56.11 o
   3  11   2    16575.27    16418.84    469.68 o
   5  11   2    26415.94    26015.20    794.40 o
   7  11   2    23656.11    23175.84    649.93 o
   9  11   2    14910.62    15546.99    448.85 o
  11  11   2     1415.28     1432.04     61.66 o
  13  11   2    17845.30    17847.87    543.96 o
  15  11   2    11591.79    12060.93    326.90 o
  17  11   2     1501.01     1572.80     54.79 o
  19  11   2      614.05      650.85     40.52 o
  21  11   2     2550.95     2557.63     77.35 o
  23  11   2     5191.26     5128.82    173.77 o
  25  11   2     5030.55     4909.15    166.63 o
  27  11   2       71.90       62.77     17.08 o
  29  11   2      632.45      692.74     31.49 o
  31  11   2      926.79      973.80     51.39 o
  33  11   2     1458.85     1407.19     51.24 o
 -32  12   2      532.48      516.02     32.39 o
 -30  12   2     2055.33     1960.56     65.69 o
 -28  12   2      963.88      981.22     43.99 o
 -26  12   2      180.08      193.05     21.76 o
 -24  12   2     1245.33     1306.64     67.89 o
 -22  12   2     4299.50     4245.14    122.75 o
 -20  12   2     4382.16     4428.80    125.15 o
 -18  12   2     3226.77     3118.68    109.19 o
 -16  12   2      182.28      204.89     22.48 o
 -14  12   2    10947.27    10790.23    301.41 o
 -12  12   2    16933.90    16928.59    472.97 o
 -10  12   2     7905.93     7904.77    222.03 o
  -8  12   2     2163.08     2147.02     66.79 o
  -6  12   2    12062.62    11917.29    335.06 o
  -4  12   2    31445.21    31697.26    877.25 o
  -2  12   2    15709.85    14926.34    472.74 o
   0  12   2     9265.02     9338.48    278.67 o
   2  12   2     1490.86     1487.56     52.10 o
   4  12   2    11071.77    10885.10    352.94 o
   6  12   2    22732.21    22094.22    852.69 o
   8  12   2    10693.29    10707.39    325.15 o
  10  12   2     2477.15     2436.04     76.09 o
  12  12   2     5577.33     5615.92    159.26 o
  14  12   2     9031.88     8764.60    255.06 o
  16  12   2     4762.03     4547.45    148.59 o
  18  12   2     8753.90     8681.76    237.46 o
  20  12   2      112.57      107.51     20.08 o
  22  12   2     4526.20     4478.64    148.20 o
  24  12   2     5604.78     5488.78    170.75 o
  26  12   2     3089.99     3049.60    100.03 o
  28  12   2        1.69        9.54     19.08 o
  30  12   2      390.30      403.90     25.79 o
  32  12   2      470.58      488.00     28.78 o
 -33  13   2        0.02       18.89     37.77 o
 -31  13   2      465.02      453.09     42.11 o
 -29  13   2     3739.93     3898.14    123.30 o
 -27  13   2     2773.12     2851.85     85.83 o
 -25  13   2       16.48       23.49     21.39 o
 -23  13   2     2798.90     2773.22    100.79 o
 -21  13   2     4708.23     4743.40    139.66 o
 -19  13   2     7457.93     7369.64    209.26 o
 -17  13   2     2165.77     2100.99     79.93 o
 -15  13   2      764.06      832.90     43.05 o
 -13  13   2    11803.57    11725.55    348.66 o
 -11  13   2    14311.38    14214.83    410.49 o
  -9  13   2     5824.07     5886.29    165.24 o
  -7  13   2     1155.71     1130.60     41.74 o
  -5  13   2     6648.77     6537.07    185.64 o
  -3  13   2    36197.47    35260.15   1022.91 o
  -1  13   2    28275.49    28535.22    804.02 o
   1  13   2        6.37       11.77     21.30 o
   3  13   2     5832.81     5768.77    166.28 o
   5  13   2    19263.37    18548.69    514.65 o
   7  13   2    16919.30    16578.51    498.12 o
   9  13   2     9206.19     9160.10    261.75 o
  11  13   2     2170.44     2086.36     72.52 o
  13  13   2    13189.11    12954.82    367.38 o
  15  13   2    14997.23    14845.50    413.75 o
  17  13   2     2696.23     2756.32     93.18 o
  19  13   2      211.76      230.42     20.59 o
  21  13   2     1022.34     1063.46     42.45 o
  23  13   2     6565.27     6566.60    181.30 o
  25  13   2     2281.97     2180.16     84.12 o
  27  13   2       70.31       52.05     18.54 o
  29  13   2      683.15      638.74     37.17 o
  31  13   2     1157.91     1096.33     51.10 o
 -32  14   2      362.03      373.96     29.31 o
 -30  14   2     1202.36     1179.50     64.62 o
 -28  14   2      954.19      950.22     46.81 o
 -24  14   2     1254.72     1248.45     54.71 o
 -22  14   2     1342.07     1391.82     52.20 o
 -20  14   2     4998.95     4815.82    142.15 o
 -18  14   2     2105.29     1975.66     65.55 o
 -16  14   2     1061.21     1033.66     45.19 o
 -14  14   2     5376.61     5301.25    149.50 o
 -12  14   2     6884.44     6877.93    189.71 o
 -10  14   2     1118.90     1192.40     44.10 o
  -8  14   2      187.40      214.51     19.13 o
  -6  14   2      167.96      199.18     18.47 o
  -4  14   2    14429.51    14393.88    395.55 o
  -2  14   2    14421.89    14204.14    396.94 o
   0  14   2     3022.54     2881.85     91.93 o
   2  14   2      142.80      145.13     16.74 o
   4  14   2     2036.55     2013.07     63.09 o
   6  14   2    11238.43    10944.56    333.92 o
   8  14   2    11574.09    11592.60    316.83 o
  10  14   2      575.27      566.58     34.59 o
  12  14   2     3500.88     3574.65    121.42 o
  14  14   2     5947.13     5616.32    162.25 o
  16  14   2     3170.76     3142.40     99.46 o
  18  14   2      405.54      420.81     27.64 o
  20  14   2      117.92       64.61     19.10 o
  22  14   2     1157.01     1212.31     47.77 o
  24  14   2     1890.57     1787.33     64.31 o
  26  14   2      810.54      836.11     43.59 o
  28  14   2       17.51       16.69     26.60 o
  30  14   2        0.00        0.05      1.55 o
 -31  15   2      554.26      485.36     46.01 o
 -29  15   2     1624.80     1515.68     88.89 o
 -27  15   2     1640.55     1579.75     89.11 o
 -25  15   2      141.64      107.64     25.81 o
 -23  15   2     1095.47     1100.13     50.42 o
 -21  15   2     2989.36     3139.93    115.98 o
 -19  15   2     4355.11     4404.28    129.56 o
 -17  15   2     2815.20     2848.51     89.02 o
 -15  15   2      166.84      184.30     20.75 o
 -13  15   2    16384.03    16370.74    469.69 o
 -11  15   2    13231.73    13207.36    357.17 o
  -9  15   2     4441.45     4366.33    123.74 o
  -7  15   2      552.69      618.97     31.86 o
  -5  15   2    13775.21    13812.64    376.02 o
  -3  15   2    13859.37    14106.60    399.00 o
  -1  15   2    10126.74     9937.09    275.83 o
   1  15   2     1912.85     1971.18     73.64 o
   3  15   2     4238.92     4163.90    120.25 o
   5  15   2    12076.34    12475.81    339.69 o
   7  15   2    10829.74    10914.49    303.41 o
   9  15   2     2292.03     2196.66     67.39 o
  11  15   2      332.92      332.99     28.33 o
  13  15   2    12336.22    12384.28    363.43 o
  15  15   2     7776.00     7637.54    218.69 o
  17  15   2     5039.04     4948.10    162.54 o
  19  15   2      579.41      587.83     43.88 o
  21  15   2     3847.23     3738.47    116.89 o
  23  15   2     4314.28     4280.62    126.40 o
  25  15   2     2514.18     2776.63    106.44 o
  27  15   2      260.62      175.92     39.39 o
  29  15   2      878.77      860.02     69.34 o
  31  15   2      755.96      754.33     89.29 o
 -30  16   2      546.88      566.01     34.37 o
 -28  16   2      231.72      246.00     25.85 o
 -26  16   2       23.14       25.43     25.33 o
 -24  16   2      205.91      217.37     23.86 o
 -22  16   2      633.81      658.43     39.24 o
 -20  16   2      424.01      451.76     39.85 o
 -18  16   2     1763.45     1763.14     60.65 o
 -16  16   2      166.03      152.00     26.58 o
 -14  16   2     5393.71     5494.33    158.95 o
 -12  16   2     3225.39     3217.83     97.07 o
 -10  16   2     1316.86     1249.12     54.51 o
  -8  16   2      892.08      961.91     43.86 o
  -6  16   2     1809.07     1876.78     62.65 o
  -4  16   2     6754.67     6579.56    184.82 o
  -2  16   2     8884.02     8946.32    244.86 o
   0  16   2      533.44      533.24     32.22 o
   2  16   2      442.60      505.86     27.26 o
   4  16   2      983.40     1054.50     44.09 o
   6  16   2     3324.70     3283.03     97.94 o
   8  16   2     2701.94     2696.12     81.25 o
  10  16   2      259.48      245.30     22.72 o
  12  16   2     1497.75     1509.94     66.13 o
  14  16   2      444.53      402.09     38.05 o
  16  16   2     1696.37     1789.60     71.87 o
  18  16   2     1398.32     1498.51     80.10 o
  20  16   2      999.89     1034.66     50.18 o
  22  16   2      249.97      240.35     24.72 o
  24  16   2     1722.19     1787.59     70.65 o
  26  16   2     1027.45     1082.03     58.17 o
  28  16   2      126.56      106.75     28.83 o
  30  16   2        4.12       45.55     91.10 o
 -29  17   2     1063.85     1038.67     55.80 o
 -27  17   2     1026.81      930.64     47.92 o
 -25  17   2      110.95      113.63     22.25 o
 -23  17   2     1607.38     1511.61     59.44 o
 -21  17   2     3669.36     3660.57    108.91 o
 -19  17   2     3862.61     3879.10    123.03 o
 -17  17   2      329.50      336.74     30.64 o
 -15  17   2      230.91      181.43     43.30 o
 -13  17   2     4712.93     4707.46    139.73 o
 -11  17   2     9096.41     9174.13    271.24 o
  -9  17   2     3636.19     3570.64    116.19 o
  -7  17   2      107.58      101.88     19.56 o
  -5  17   2     4031.00     4024.41    118.45 o
  -3  17   2     9669.08     9522.21    267.78 o
  -1  17   2    13335.62    13181.30    363.95 o
   1  17   2     3233.65     3075.26     92.02 o
   3  17   2     3689.67     3572.11    104.86 o
   5  17   2    11741.00    11863.84    335.07 o
   7  17   2    16439.74    16478.97    446.63 o
   9  17   2      730.70      693.27     39.03 o
  11  17   2      748.36      787.14     42.53 o
  13  17   2     4855.88     4934.07    144.36 o
  15  17   2     6641.28     6907.99    196.48 o
  17  17   2     2572.12     2666.19    121.30 o
  19  17   2       73.93       34.31     16.47 o
  21  17   2     1361.80     1443.53    107.84 o
  23  17   2     2372.41     2366.35     89.50 o
  25  17   2     1449.62     1330.62     76.80 o
  27  17   2      256.90      166.90     27.24 o
 -26  18   2      113.01      125.77     22.51 o
 -24  18   2      306.89      300.72     29.31 o
 -22  18   2      608.20      608.00     38.23 o
 -20  18   2      517.32      547.70     32.91 o
 -18  18   2       33.45       17.58     35.15 o
 -16  18   2      932.31      919.28     52.94 o
 -14  18   2      495.98      492.26     36.40 o
 -12  18   2      684.73      678.71     44.76 o
 -10  18   2      129.48      129.88     28.84 o
  -8  18   2      264.79      325.68     27.39 o
  -6  18   2      118.06      136.09     21.16 o
  -4  18   2     1712.00     1755.93     67.93 o
  -2  18   2     3269.35     3228.05     97.54 o
   0  18   2       15.86        4.78     10.58 o
   2  18   2       88.98       83.07     18.03 o
   4  18   2      168.23      169.63     21.50 o
   6  18   2     2032.31     2051.55     81.31 o
   8  18   2     2356.33     2286.45     90.89 o
  10  18   2      689.52      772.17     60.79 o
  12  18   2       46.92       28.33     20.06 o
  14  18   2      548.44      522.28     35.02 o
  16  18   2      992.69     1023.77     60.28 o
  18  18   2      390.19      404.14     28.64 o
  20  18   2      104.61      124.37     21.62 o
  22  18   2      169.76      179.01     26.73 o
  24  18   2      442.23      527.00     38.25 o
  26  18   2      198.07      139.28     24.27 o
 -25  19   2       98.23       60.94     23.22 o
 -23  19   2      577.35      528.34     33.69 o
 -21  19   2     4210.54     4159.29    134.30 o
 -19  19   2     2017.68     1907.31     83.76 o
 -17  19   2      166.30      146.48     23.12 o
 -15  19   2      252.66      263.81     27.91 o
 -13  19   2     3117.88     3236.94    120.98 o
 -11  19   2     6773.73     6498.66    210.14 o
  -9  19   2     3418.37     3420.93    110.25 o
  -7  19   2      446.42      459.50     38.63 o
  -5  19   2     2893.46     2824.86     93.10 o
  -3  19   2     8822.81     8568.18    248.32 o
  -1  19   2     5357.56     5421.97    166.22 o
   1  19   2     1564.35     1586.10     60.98 o
   3  19   2     2415.06     2409.85     79.42 o
   5  19   2     9372.73     9337.81    280.70 o
   7  19   2     5343.59     5456.04    199.71 o
   9  19   2     1054.16     1080.56     61.33 o
  11  19   2       21.59       28.83     16.71 o
  13  19   2     2165.72     2169.07     89.85 o
  15  19   2     4638.78     4798.78    145.41 o
  17  19   2     3653.15     3732.99    111.20 o
  19  19   2       27.14       43.85     21.77 o
  21  19   2     1201.07     1167.41     55.78 o
  23  19   2     2066.67     1931.70    108.62 o
  25  19   2     1281.88     1241.97     96.54 o
 -24  20   2       29.16       58.32     22.97 o
 -22  20   2      157.79      156.35     24.66 o
 -20  20   2       57.74       38.21     23.69 o
 -18  20   2       27.14       11.01     22.02 o
 -16  20   2      115.01      148.16     23.31 o
 -14  20   2       76.96       82.31     24.80 o
 -12  20   2      252.50      216.12     25.07 o
 -10  20   2      283.64      297.51     33.43 o
  -6  20   2      349.24      369.26     32.54 o
  -4  20   2      469.45      480.07     36.14 o
  -2  20   2       75.71       51.96     17.61 o
   0  20   2      102.91       66.46     18.23 o
   4  20   2        1.30        6.47     12.95 o
   6  20   2       83.40       70.20     21.43 o
   8  20   2     1107.73     1181.91     60.98 o
  10  20   2      289.66      306.34     39.81 o
  12  20   2       53.78       78.19     21.31 o
  14  20   2       26.94       43.02     25.85 o
  16  20   2      533.17      508.53     35.15 o
  18  20   2      178.73      169.51     31.43 o
  20  20   2        8.36        1.34      7.13 o
  22  20   2        2.53       16.18     32.36 o
 -23  21   2      266.09      250.32     43.60 o
 -21  21   2     1808.72     1747.24     75.37 o
 -19  21   2     1199.70     1171.82     50.11 o
 -17  21   2      193.36      183.74     24.95 o
 -15  21   2      244.92      270.83     34.96 o
 -13  21   2     1826.90     1931.70     69.64 o
 -11  21   2     5122.28     5164.56    152.38 o
  -9  21   2     2274.22     2312.77     80.27 o
  -7  21   2      298.26      292.85     30.15 o
  -5  21   2     2261.88     2238.88    114.92 o
  -3  21   2     3859.04     3777.08    117.70 o
  -1  21   2     2996.89     3000.63     95.22 o
   1  21   2      694.99      702.36     40.26 o
   3  21   2      895.45      897.17     53.65 o
   5  21   2     4990.38     5092.87    168.35 o
   7  21   2     3807.57     3820.71    143.58 o
   9  21   2      779.74      783.53     40.06 o
  11  21   2       34.21       44.86     21.76 o
  13  21   2     2143.90     2192.72     82.35 o
  15  21   2     4081.36     4069.30    125.57 o
  17  21   2     1240.96     1388.75     95.02 o
  21  21   2      813.80      743.58     57.29 o
 -20  22   2        0.66       13.53     27.06 o
 -18  22   2      186.07      125.97     28.30 o
 -16  22   2       68.95       74.26     24.07 o
 -14  22   2       12.69        0.03      1.56 o
 -12  22   2       23.59       36.58     24.98 o
 -10  22   2        5.05       31.17     34.84 o
  -6  22   2      137.33      101.76     22.51 o
  -4  22   2       18.96       14.20     28.41 o
  -2  22   2       52.63       64.42     23.83 o
   0  22   2       85.34       75.81     23.90 o
   2  22   2      147.81      143.11     28.49 o
   4  22   2        7.72        5.19     11.07 o
   6  22   2      148.01      140.71     23.67 o
   8  22   2       10.81       20.05     37.36 o
  10  22   2       10.95        8.58     17.17 o
  12  22   2       52.53       11.28     22.55 o
  16  22   2        4.76       27.00     27.06 o
  18  22   2      213.44      247.54     32.09 o
  20  22   2       74.38       81.70     25.33 o
 -17  23   2      115.24      117.18     25.98 o
 -15  23   2      172.50      180.87     33.32 o
 -13  23   2     1092.93      994.24     57.48 o
 -11  23   2     2673.86     2832.21    116.99 o
  -9  23   2      831.06      839.45     42.08 o
  -7  23   2        6.25       12.09     24.18 o
  -5  23   2     1658.59     1698.47     91.22 o
  -3  23   2     2148.43     2144.82    113.88 o
  -1  23   2     1673.09     1732.28     82.63 o
   1  23   2       18.89       40.01     24.35 o
   3  23   2     1043.32     1043.35     87.69 o
   5  23   2     1521.39     1471.19     63.01 o
   7  23   2     1886.45     1861.55     74.23 o
   9  23   2      522.37      491.52     32.75 o
  11  23   2       37.41       49.22     23.38 o
  13  23   2      794.62      812.26     41.07 o
  15  23   2     1862.46     1925.69     69.37 o
  17  23   2      438.85      452.76     32.35 o
 -14  24   2        1.77        1.94     10.03 o
 -12  24   2       61.52       62.65     27.68 o
  -8  24   2       51.77       68.43     25.78 o
  -6  24   2       10.86       22.53     33.84 o
  -2  24   2       71.89       46.76     21.03 o
   0  24   2       34.45       17.12     34.23 o
   2  24   2       75.82       86.46     25.39 o
   4  24   2       24.20       41.18     27.11 o
   6  24   2       56.65       61.26     24.98 o
  10  24   2       12.71       18.47     36.93 o
  12  24   2      122.51      165.09     25.59 o
  14  24   2       23.00       10.42     20.83 o
 -11  25   2      672.11      644.19     41.36 o
  -9  25   2      167.27      146.46     27.15 o
  -5  25   2      329.44      342.24     32.75 o
  -3  25   2     1447.80     1451.95    124.32 o
  -1  25   2      903.00     1024.24     65.38 o
   1  25   2       33.76       49.43     24.69 o
   3  25   2      365.23      387.30     41.14 o
   5  25   2     1653.96     1753.12    100.72 o
   7  25   2      732.38      738.17     48.57 o
   9  25   2      373.73      399.34     32.59 o
  11  25   2       33.16       37.69     26.77 o
  -4  26   2       53.24       50.31     26.05 o
  -2  26   2       84.44       66.08     28.10 o
   2  26   2        3.22       11.17     22.34 o
   4  26   2       36.41       39.85     27.67 o
 -37   1   3     1333.00     1252.06     69.65 o
 -35   1   3     3565.17     3557.28    106.76 o
 -33   1   3     2914.79     2850.85     85.76 o
 -31   1   3      530.65      538.17     28.27 o
 -29   1   3     5804.58     5803.78    167.90 o
 -27   1   3    18746.81    18539.34    498.40 o
 -25   1   3    11558.16    11479.69    309.40 o
 -23   1   3     3192.13     3161.78     90.98 o
 -21   1   3     2484.73     2344.04     70.34 o
 -19   1   3    42034.47    41589.58   1146.99 o
 -17   1   3    82575.39    82308.65   2484.65 o
 -15   1   3    40854.27    41266.90   1276.56 o
 -13   1   3     3829.64     3803.00    136.38 o
 -11   1   3    48469.93    48229.67   1534.77 o
  -9   1   3   136891.64   138839.28   4128.05 o
  -7   1   3   196642.75   201505.58   5851.47 o
  -5   1   3     3657.08     3591.42    128.01 o
  -3   1   3    48072.09    48510.94   1540.13 o
  -1   1   3   244835.94   232077.12  10154.39 o
   1   1   3   112997.27   120899.88   3700.78 o
   3   1   3   253987.47   268848.48   9497.86 o
   5   1   3      168.47      200.59     15.69 o
   7   1   3   101281.01   103086.08   3120.86 o
   9   1   3   236910.17   246340.72   7682.74 o
  11   1   3   179029.28   178303.68   5965.79 o
  13   1   3      321.83      439.46     30.18 o
  15   1   3    32037.14    31504.85    902.36 o
  17   1   3    46969.69    46975.68   1334.96 o
  19   1   3    41620.84    41625.66   1172.05 o
  21   1   3    14206.42    13918.87    491.37 o
  23   1   3     2251.58     2067.92     68.44 o
  25   1   3    20988.33    21512.31    587.92 o
  27   1   3    12834.96    12559.32    333.58 o
  29   1   3     4083.12     4076.92    119.93 o
  31   1   3      356.10      350.92     21.45 o
  33   1   3     1059.59     1128.26     48.22 o
  35   1   3     3542.61     3636.12    104.37 o
  37   1   3     2694.99     2769.28     95.29 o
 -38   2   3        0.00       28.57     57.13 o
 -36   2   3       71.92       57.03     19.09 o
 -34   2   3      202.60      195.12     21.94 o
 -32   2   3        9.60       20.33     20.42 o
 -30   2   3        1.18       11.22     22.45 o
 -28   2   3       61.56       82.88     18.45 o
 -26   2   3       19.68       14.26     21.42 o
 -24   2   3      119.65      121.59     16.21 o
 -20   2   3     1411.42     1441.73     47.83 o
 -18   2   3       28.61       25.59     13.74 o
 -16   2   3     3004.50     2962.22     92.79 o
 -12   2   3     1538.35     1539.47     53.58 o
 -10   2   3     7960.38     7896.09    279.05 o
  -8   2   3      564.39      571.13     25.90 o
  -6   2   3    14646.78    15520.93    481.41 o
  -4   2   3     3859.73     4080.73    128.01 o
  -2   2   3     8260.20     8705.81    309.40 o
   0   2   3    16767.27    17910.00    660.14 o
   2   2   3      177.86      220.23     19.67 o
   4   2   3     2300.64     2399.69     96.23 o
   6   2   3     2382.88     2648.69    100.50 o
   8   2   3    11649.84    11543.16    364.31 o
  10   2   3      601.63      607.62     27.86 o
  12   2   3     2898.75     3001.70     95.36 o
  14   2   3     1208.41     1360.62     47.58 o
  16   2   3        2.68        8.63     17.26 o
  18   2   3      955.18      958.17     37.79 o
  20   2   3      221.90      227.14     19.76 o
  22   2   3      300.00      335.77     20.67 o
  24   2   3      144.07      132.02     16.63 o
  26   2   3      191.01      168.89     16.41 o
  28   2   3      974.05     1016.22     38.72 o
  30   2   3       15.13       27.26     16.23 o
  32   2   3      230.80      256.88     20.57 o
  34   2   3       93.78       66.37     17.47 o
  36   2   3       29.69       25.55     17.56 o
 -37   3   3     1593.34     1555.90     56.16 o
 -35   3   3     3155.78     3224.78     98.90 o
 -33   3   3     2174.52     2297.81     80.68 o
 -31   3   3       42.03       50.19     17.77 o
 -29   3   3     4323.35     4411.03    125.56 o
 -27   3   3    12149.48    12061.59    328.26 o
 -25   3   3    14517.08    14420.60    386.74 o
 -23   3   3     3691.98     3728.51    105.84 o
 -21   3   3     2989.91     2979.39     87.02 o
 -19   3   3    37329.49    36750.65   1009.73 o
 -17   3   3    74489.25    74920.31   2104.55 o
 -15   3   3    45742.86    45612.79   1577.63 o
 -13   3   3     2635.68     2532.44     88.08 o
 -11   3   3    48737.57    47469.39   1440.63 o
  -9   3   3   173670.62   184367.88   5860.24 o
  -7   3   3   278656.09   278723.43   8853.61 o
  -5   3   3    28229.84    29289.48    923.22 o
  -3   3   3    75479.79    76994.71   2416.04 o
  -1   3   3   376406.33   373699.64  13647.29 o
   1   3   3   386994.78   392675.23  12752.38 o
   3   3   3    15495.81    15852.97    715.58 o
   5   3   3     4266.57     4665.97    216.16 o
   7   3   3   135445.34   142844.44   4511.11 o
   9   3   3   159267.14   161302.94   4896.13 o
  11   3   3    41353.95    41675.77   1269.68 o
  13   3   3    10572.02    10539.70    330.62 o
  15   3   3     7865.58     7799.88    247.82 o
  17   3   3    30146.98    29818.61    859.33 o
  19   3   3    46948.77    45356.24   1467.63 o
  21   3   3    17565.89    16980.03    499.39 o
  23   3   3      762.48      810.32     37.79 o
  25   3   3    16084.96    16119.54    438.57 o
  27   3   3    17975.41    18433.78    503.16 o
  29   3   3     3167.58     3105.19     87.47 o
  31   3   3      502.64      543.65     26.97 o
  33   3   3     1517.00     1542.01     53.58 o
  35   3   3     3559.92     3563.03    119.11 o
  37   3   3     2047.88     2052.56     71.91 o
 -36   4   3       83.12       84.73     21.00 o
 -34   4   3      690.28      690.80     40.62 o
 -32   4   3      131.53      135.08     19.55 o
 -30   4   3       22.76        1.21      6.42 o
 -28   4   3       21.12       23.38     19.13 o
 -26   4   3     2755.35     2762.66     80.35 o
 -24   4   3     4946.39     4939.82    139.68 o
 -22   4   3      165.84      208.81     21.24 o
 -20   4   3     6697.26     6522.44    202.94 o
 -18   4   3     1439.93     1398.57     47.64 o
 -16   4   3     2877.12     2819.38     86.92 o
 -14   4   3      683.50      793.48     48.79 o
 -12   4   3       52.65       42.75     11.53 o
 -10   4   3     3813.23     4043.78    132.57 o
  -6   4   3       72.03       72.57     12.37 o
  -4   4   3      116.66      120.85     12.12 o
  -2   4   3    36260.36    37088.70   1335.50 o
   0   4   3     9485.34     9740.00    338.32 o
   2   4   3    16838.56    16595.21    515.08 o
   4   4   3     3855.28     3993.67    137.13 o
   6   4   3     5072.14     5145.18    182.81 o
   8   4   3    10735.04    10873.07    365.85 o
  10   4   3     4430.22     4309.81    131.55 o
  12   4   3     3117.31     2958.08     90.14 o
  14   4   3     2386.01     2350.12    107.11 o
  16   4   3     2769.28     2702.13     91.64 o
  18   4   3     9046.76     9019.81    262.46 o
  20   4   3      176.57      183.64     21.00 o
  22   4   3       54.00       55.89     13.70 o
  24   4   3      708.78      710.17     29.98 o
  26   4   3      603.78      564.74     25.67 o
  28   4   3      809.19      759.81     35.28 o
  30   4   3      126.34      137.74     16.89 o
  32   4   3      461.23      479.07     26.56 o
  34   4   3       52.19       33.91     14.94 o
 -37   5   3     1537.08     1495.31     60.61 o
 -35   5   3     4245.69     4294.78    127.48 o
 -33   5   3     2248.44     2302.42     77.07 o
 -29   5   3     2222.99     2203.21     72.55 o
 -27   5   3    13686.11    13675.02    384.17 o
 -25   5   3    24903.02    24617.57    674.71 o
 -23   5   3     5562.52     5505.15    152.10 o
 -21   5   3     8334.03     8043.73    229.45 o
 -19   5   3    48941.29    49093.51   1351.48 o
 -17   5   3    43148.46    42726.00   1209.78 o
 -15   5   3     7929.20     8138.60    253.85 o
 -13   5   3      214.86      192.04     17.08 o
 -11   5   3    39948.99    39207.86   1336.20 o
  -9   5   3   123989.01   123876.19   4120.26 o
  -7   5   3    81924.47    88330.77   3880.09 o
  -5   5   3    20907.10    20930.41    670.79 o
  -3   5   3    11961.01    12167.15    491.33 o
  -1   5   3   111039.99   110734.97   3573.69 o
   1   5   3   188341.12   192412.96   5747.02 o
   3   5   3   124935.63   127473.16   3786.77 o
   5   5   3      175.24      182.54     13.34 o
   7   5   3    67194.62    67270.08   2156.49 o
   9   5   3   147822.13   150563.49   4490.27 o
  11   5   3   104393.42   102377.24   3118.99 o
  13   5   3     4348.24     4553.13    138.82 o
  15   5   3    17852.44    18544.02    533.63 o
  17   5   3    72336.74    71268.56   2023.97 o
  19   5   3    40848.01    39334.80   1154.23 o
  21   5   3     3692.89     3752.16    157.04 o
  23   5   3      597.21      656.92     34.56 o
  25   5   3     6696.20     6702.89    183.64 o
  27   5   3     8642.08     8638.33    242.89 o
  29   5   3     5371.72     5560.00    151.76 o
  31   5   3       40.79       52.00     16.71 o
  33   5   3      920.39      883.27     43.42 o
  35   5   3     2003.10     1997.37     63.03 o
  37   5   3     1592.17     1573.07    240.63 o
 -36   6   3      474.00      493.26     30.12 o
 -34   6   3      680.27      673.83     32.46 o
 -32   6   3      112.23      127.00     19.39 o
 -30   6   3       24.08       31.90     14.71 o
 -28   6   3      747.70      818.34     35.25 o
 -26   6   3     1711.90     1733.41     59.16 o
 -24   6   3     1511.67     1496.31     60.40 o
 -22   6   3     1279.08     1243.04     45.44 o
 -20   6   3     2830.53     2831.14     90.31 o
 -18   6   3     4763.05     4725.16    146.44 o
 -16   6   3     6409.39     6298.50    194.92 o
 -14   6   3    14018.27    13709.09    398.40 o
 -12   6   3      675.79      699.42     48.82 o
 -10   6   3    21408.01    21529.02    648.92 o
  -8   6   3    37828.29    37364.62   1281.69 o
  -4   6   3        6.23        0.31      2.38 o
  -2   6   3    19407.94    18970.92    608.83 o
   0   6   3    51544.97    49354.73   1569.11 o
   2   6   3    15153.43    15802.87    574.43 o
   4   6   3     1529.01     1439.19     51.84 o
   6   6   3    11726.33    11658.07    368.35 o
   8   6   3    13306.06    13057.71    398.55 o
  10   6   3      863.44      918.42     40.87 o
  12   6   3     7685.13     7754.45    228.84 o
  14   6   3      215.61      237.28     18.57 o
  16   6   3     1492.28     1456.09     46.94 o
  18   6   3     7807.85     7944.19    257.29 o
  20   6   3     4079.86     3978.11    118.67 o
  22   6   3      107.88       84.94     13.90 o
  24   6   3      987.06      934.92     44.83 o
  26   6   3     3950.00     3923.53    131.65 o
  28   6   3     2309.87     2343.04     70.55 o
  30   6   3       28.99        9.92     19.84 o
  32   6   3      370.07      425.01     25.36 o
  34   6   3      646.36      618.39     29.56 o
  36   6   3      362.07      356.38     24.74 o
 -35   7   3     3083.32     3158.44     94.23 o
 -33   7   3     1169.42     1226.87     54.45 o
 -31   7   3      863.27      887.75     42.87 o
 -29   7   3     1370.42     1501.39     61.42 o
 -27   7   3     5801.58     5886.29    161.72 o
 -25   7   3     7971.95     7976.93    245.06 o
 -23   7   3     6936.27     6842.52    196.49 o
 -21   7   3     2422.26     2384.39     72.91 o
 -19   7   3    20377.36    20633.78    560.32 o
 -17   7   3    23263.22    22758.29    739.56 o
 -15   7   3    28594.31    28677.52    834.50 o
 -13   7   3     1093.18     1175.03     42.95 o
 -11   7   3    49369.15    49398.82   1494.45 o
  -9   7   3   211187.02   218039.33   6901.81 o
  -7   7   3    68732.62    68936.95   2214.44 o
  -5   7   3      820.12      781.73     32.47 o
  -3   7   3    19523.68    18932.17    630.58 o
   5   7   3     9095.59     8981.73    307.95 o
   7   7   3    69370.30    68473.96   2112.07 o
   9   7   3    40793.27    39023.47   1466.87 o
  11   7   3    10741.99    10694.03    346.88 o
  13   7   3     6488.30     6546.96    250.25 o
  15   7   3     4672.05     4804.26    141.00 o
  17   7   3    38130.84    36554.23   1033.48 o
  19   7   3    25611.70    25625.71    694.84 o
  21   7   3     5424.39     5268.85    158.66 o
  23   7   3       71.51       42.01     13.09 o
  25   7   3     4389.81     4249.95    133.05 o
  27   7   3     9973.59    10126.82    282.57 o
  29   7   3     5448.62     5412.55    155.31 o
  31   7   3       64.05       53.33     14.97 o
  33   7   3     1161.60     1159.06     49.09 o
  35   7   3     2383.32     2433.36     75.95 o
 -36   8   3      428.07      455.29     33.67 o
 -34   8   3     1114.54     1144.96     50.60 o
 -32   8   3      790.89      862.56     37.28 o
 -30   8   3       32.77       26.16     19.94 o
 -28   8   3     1496.69     1506.46     77.49 o
 -26   8   3     5947.31     5940.27    174.65 o
 -24   8   3     4207.20     4146.40    119.65 o
 -22   8   3      283.98      284.25     20.64 o
 -20   8   3     3183.52     3145.88     92.54 o
 -18   8   3    14076.13    14087.23    455.98 o
 -16   8   3    13374.94    13481.94    386.92 o
 -14   8   3      193.48      190.24     17.52 o
 -12   8   3      282.53      322.04     21.58 o
 -10   8   3    11600.58    11519.78    348.71 o
  -8   8   3    13794.63    13301.56    383.57 o
  -6   8   3     8364.09     8048.41    257.26 o
  -4   8   3     1022.60     1068.40     42.78 o
  -2   8   3     7665.52     7825.27    260.04 o
   0   8   3    32555.72    32644.60    992.30 o
   2   8   3    27690.73    27851.10    861.14 o
   4   8   3     4508.05     4265.38    128.17 o
   6   8   3     2575.20     2420.67     75.41 o
   8   8   3    33786.20    33107.59   1004.40 o
  10   8   3    54003.70    55966.09   1633.36 o
  12   8   3     5238.15     5096.82    153.07 o
  14   8   3     2844.01     2697.52     85.39 o
  16   8   3    18786.67    18546.02    522.11 o
  18   8   3    11119.93    11008.03    299.33 o
  20   8   3     1077.71     1119.78     45.76 o
  22   8   3      229.46      217.62     19.06 o
  24   8   3     1366.95     1307.64     48.76 o
  26   8   3     3043.67     2979.39     97.67 o
  28   8   3      565.79      619.56     29.10 o
  30   8   3      229.24      273.48     20.92 o
  32   8   3      222.68      221.08     20.01 o
  34   8   3      684.92      614.56     31.78 o
 -35   9   3     1985.70     2066.92     78.31 o
 -33   9   3     1250.26     1317.20     69.32 o
 -31   9   3       90.52       81.75     19.95 o
 -29   9   3     1676.68     1644.76     78.98 o
 -27   9   3     3631.98     3616.27    106.41 o
 -25   9   3    12632.71    12553.30    337.65 o
 -23   9   3     1531.91     1586.37     55.54 o
 -21   9   3     7243.26     7264.75    198.44 o
 -19   9   3    22470.01    22183.07    608.79 o
 -17   9   3    15159.99    14973.11    423.89 o
 -15   9   3     1606.93     1682.37     58.43 o
 -13   9   3      642.03      635.25     29.10 o
 -11   9   3    18295.38    18378.33    524.18 o
  -9   9   3    61365.42    60685.44   2004.78 o
  -7   9   3    22481.80    22699.50    655.45 o
  -5   9   3      755.59      841.32     36.47 o
  -3   9   3     8115.89     8050.42    253.87 o
  -1   9   3    18792.48    18091.05    578.51 o
   1   9   3   111165.12   107610.34   3343.68 o
   3   9   3    29717.63    29503.27    901.45 o
   5   9   3     3799.33     3728.04    110.59 o
   7   9   3    37673.06    36728.60   1137.20 o
   9   9   3    45232.94    45372.95   1418.74 o
  11   9   3    28598.46    28571.29    850.11 o
  13   9   3     8004.86     7793.87    227.47 o
  15   9   3     7799.97     7614.82    210.57 o
  17   9   3    32813.93    32690.70    897.38 o
  19   9   3    17353.98    17265.97    474.93 o
  21   9   3     1442.81     1405.58     47.77 o
  23   9   3      313.14      367.87     25.27 o
  25   9   3     3185.76     3095.17     93.57 o
  27   9   3     4562.87     4408.55    127.05 o
  29   9   3     3169.81     3218.30     96.93 o
  31   9   3       17.29       26.46     18.83 o
  33   9   3      299.47      273.74     25.35 o
  35   9   3      815.00      767.90     44.88 o
 -34  10   3      564.85      506.80     30.52 o
 -32  10   3      509.16      461.57     28.94 o
 -30  10   3       50.25       57.30     20.17 o
 -28  10   3     1852.73     1868.90     67.01 o
 -26  10   3     2901.63     2932.96     87.98 o
 -24  10   3      885.17      920.42     37.87 o
 -22  10   3     1190.20     1315.26     47.60 o
 -20  10   3       24.02       32.81     16.79 o
 -18  10   3     7691.18     7534.65    213.29 o
 -16  10   3    18696.13    18713.04    617.05 o
 -14  10   3     3107.91     3123.29     99.06 o
 -12  10   3     4077.14     4115.07    125.08 o
 -10  10   3    13452.60    13767.21    404.49 o
  -8  10   3    35003.98    34713.66   1109.87 o
  -6  10   3    25131.88    25777.36    763.94 o
  -4  10   3      147.97      166.92     17.57 o
  -2  10   3    24528.93    24614.23    692.33 o
   0  10   3    70983.03    70323.22   2069.59 o
   2  10   3     4729.47     4656.75    152.37 o
   4  10   3     1034.27     1061.99     41.29 o
   6  10   3    12050.08    12074.29    387.93 o
   8  10   3    13784.36    13667.67    388.92 o
  10  10   3    14496.61    14173.41    406.44 o
  12  10   3        7.34       10.80     19.91 o
  14  10   3      175.09      175.81     16.14 o
  16  10   3     5898.60     5888.03    162.67 o
  18  10   3     9276.90     9254.97    259.70 o
  20  10   3     6922.04     6865.90    188.36 o
  22  10   3      352.88      417.49     24.65 o
  24  10   3     3508.34     3445.38    116.09 o
  26  10   3     4904.25     4605.77    243.87 o
  28  10   3     1214.79     1255.13     51.84 o
  30  10   3       76.60       64.11     17.81 o
  32  10   3      410.12      434.52     26.56 o
  34  10   3     1348.31     1362.02     62.10 o
 -33  11   3      357.47      368.72     29.25 o
 -31  11   3      221.79      292.53     24.89 o
 -29  11   3     1613.97     1594.25     56.49 o
 -27  11   3     2268.43     2160.72     69.10 o
 -25  11   3     2159.17     2018.35     73.69 o
 -23  11   3      720.46      801.97     45.95 o
 -21  11   3     1855.86     1817.59     59.21 o
 -19  11   3    10544.57    10393.39    289.97 o
 -17  11   3    10434.87    10607.17    298.06 o
 -15  11   3    10929.29    10598.49    304.83 o
 -13  11   3     1012.72      990.03     53.30 o
 -11  11   3    16389.11    16001.96    458.25 o
  -9  11   3    45449.07    45337.54   1285.15 o
  -7  11   3    25537.38    24731.14    694.34 o
  -5  11   3     1689.49     1749.65     58.89 o
  -3  11   3    15216.72    15298.46    450.26 o
  -1  11   3    16689.15    16994.06    534.66 o
   1  11   3    43920.16    42602.40   1192.86 o
   3  11   3    18136.25    17464.39    515.56 o
   5  11   3     1066.35     1089.04     48.85 o
   7  11   3    14850.58    15139.46    452.33 o
   9  11   3    20133.49    20063.24    557.72 o
  11  11   3    14764.38    14925.67    414.42 o
  13  11   3     4771.30     4541.97    128.51 o
  15  11   3     2905.78     2965.83     85.87 o
  17  11   3     5364.29     5343.27    147.60 o
  19  11   3    11111.72    11046.77    306.78 o
  21  11   3     3800.22     3890.46    109.60 o
  23  11   3      104.29       77.32     15.85 o
  25  11   3     1598.60     1656.45     67.77 o
  27  11   3     4597.50     4512.91    137.67 o
  29  11   3     2204.25     2295.60     76.26 o
  31  11   3       63.35       40.09     18.48 o
  33  11   3      156.83      142.58     20.81 o
 -32  12   3     1112.21     1101.94     50.69 o
 -30  12   3        1.30        6.83     13.66 o
 -28  12   3     3100.34     2981.93     98.28 o
 -26  12   3     4863.34     4964.20    147.34 o
 -24  12   3     1504.02     1450.34     72.94 o
 -22  12   3      104.24       86.68     17.28 o
 -20  12   3      394.80      385.74     27.78 o
 -18  12   3    10434.07    10245.07    286.61 o
 -16  12   3     9256.19     9204.87    256.32 o
 -14  12   3      360.64      378.04     23.19 o
 -12  12   3     5535.08     5471.94    155.57 o
 -10  12   3    11493.84    11212.46    308.78 o
  -8  12   3     6029.06     5866.18    165.65 o
  -6  12   3    18498.31    18859.35    527.47 o
  -4  12   3      286.54      331.36     21.24 o
  -2  12   3    14747.89    14593.63    416.52 o
   0  12   3    23606.37    24159.93    687.00 o
   2  12   3    15920.18    15741.40    436.61 o
   4  12   3     4700.80     4594.08    136.23 o
   6  12   3     1952.71     1901.37     64.07 o
   8  12   3    28003.14    28313.41    857.63 o
  10  12   3    29241.17    29642.23    830.23 o
  12  12   3     2156.29     2125.78     72.37 o
  14  12   3     2299.20     2295.20     69.00 o
  16  12   3    16008.60    16082.79    437.23 o
  18  12   3    10336.79    10535.02    285.88 o
  20  12   3     7427.26     7582.09    217.35 o
  22  12   3      561.19      548.20     31.21 o
  24  12   3     2779.25     2747.83     82.26 o
  26  12   3     3050.72     2975.51     91.09 o
  28  12   3      824.58      752.40     40.15 o
  30  12   3       29.12       40.25     18.57 o
  32  12   3       53.16       65.99     18.87 o
 -33  13   3      294.44      298.71     27.63 o
 -31  13   3        1.65       11.77     23.54 o
 -29  13   3     1038.24     1073.48     48.93 o
 -27  13   3     1972.64     1856.27     73.35 o
 -25  13   3     2453.40     2376.78     77.87 o
 -23  13   3      129.84      136.76     20.24 o
 -21  13   3      825.74      827.76     45.59 o
 -19  13   3     5702.03     5709.31    169.89 o
 -17  13   3     7311.58     7193.93    200.49 o
 -15  13   3     2546.79     2450.27     74.05 o
 -13  13   3      566.16      567.92     32.60 o
 -11  13   3     4668.29     4668.11    145.64 o
  -9  13   3     9418.54     9201.53    254.29 o
  -7  13   3    13054.01    12784.46    351.83 o
  -5  13   3     1050.68     1137.35     64.45 o
  -3  13   3     1852.05     1790.73     61.25 o
  -1  13   3    18078.11    17974.81    495.80 o
   1  13   3    13487.03    13468.58    376.08 o
   3  13   3    10746.70    10533.69    299.43 o
   5  13   3     1755.95     1827.14     62.53 o
   7  13   3     8208.61     7855.34    258.67 o
   9  13   3    26870.93    26873.69    739.99 o
  11  13   3    13885.50    13640.28    374.70 o
  13  13   3       90.37       75.67     20.43 o
  15  13   3     1261.26     1280.52     46.32 o
  17  13   3     5930.16     5878.27    162.67 o
  19  13   3     4574.51     4460.67    125.07 o
  21  13   3     3279.81     3283.90    112.60 o
  23  13   3       64.34       54.68     16.32 o
  25  13   3     1701.40     1698.87     61.69 o
  27  13   3     1411.31     1378.46     64.90 o
  29  13   3     1138.50     1181.31     56.46 o
  31  13   3      381.78      363.28     31.20 o
 -32  14   3      610.96      591.33     34.71 o
 -30  14   3       54.76       54.78     22.14 o
 -28  14   3     1191.37     1262.35     63.33 o
 -26  14   3     2162.28     2237.08     77.57 o
 -24  14   3     2685.32     2572.12    104.55 o
 -22  14   3       16.81        3.14      9.33 o
 -20  14   3      281.55      249.64     27.33 o
 -18  14   3    11402.50    11566.54    319.55 o
 -16  14   3    15719.87    15846.96    429.14 o
 -14  14   3     4554.95     4642.79    132.22 o
 -12  14   3     3198.34     3216.43     95.37 o
 -10  14   3    13179.13    13279.51    380.87 o
  -8  14   3    23106.10    23763.09    687.08 o
  -6  14   3    13914.15    13792.60    392.96 o
  -4  14   3     1090.91     1129.06     49.04 o
  -2  14   3    14490.65    14407.24    404.36 o
   0  14   3    22127.53    21663.97    633.30 o
   2  14   3    13381.36    12926.10    359.25 o
   4  14   3      809.03      841.52     36.81 o
   6  14   3     3147.94     3143.07     92.14 o
   8  14   3    16337.77    16356.71    471.05 o
  10  14   3    18381.47    18550.03    520.07 o
  12  14   3     1808.73     1791.80     80.40 o
  14  14   3      938.04      938.06     45.10 o
  16  14   3     4874.66     4759.63    135.52 o
  18  14   3     5153.47     5170.24    146.28 o
  20  14   3     2370.83     2312.77     76.05 o
  22  14   3        2.77        5.49     10.98 o
  24  14   3     1833.22     1921.81     65.36 o
  26  14   3     2248.01     2365.22    100.61 o
  28  14   3     2320.03     2231.47     93.99 o
  30  14   3      253.92      249.18     43.03 o
 -31  15   3        0.04       17.79     35.58 o
 -29  15   3      473.45      433.12     30.83 o
 -27  15   3     1048.16     1023.10     44.92 o
 -25  15   3      479.20      509.00     46.59 o
 -23  15   3        0.17        3.96      9.98 o
 -21  15   3     1132.15     1108.15     65.78 o
 -19  15   3     2621.40     2736.87     85.99 o
 -17  15   3     4702.38     4705.32    161.73 o
 -15  15   3      447.49      421.46     36.69 o
 -13  15   3      573.40      646.29     45.42 o
 -11  15   3      637.42      702.42     34.22 o
  -9  15   3     2121.86     2200.34     70.65 o
  -7  15   3     9527.71     9597.03    263.02 o
  -5  15   3     5444.47     5278.80    152.42 o
  -3  15   3     4783.72     4665.77    132.83 o
  -1  15   3    11654.61    11380.82    330.43 o
   1  15   3     3943.04     3933.08    116.17 o
   3  15   3     2525.58     2453.94     88.38 o
   5  15   3       70.36       62.81     15.58 o
   7  15   3      438.93      504.52     28.56 o
   9  15   3     9901.07     9956.46    282.60 o
  11  15   3     5875.68     5926.78    168.55 o
  13  15   3      188.72      156.32     21.23 o
  15  15   3       46.04       22.13     22.19 o
  17  15   3      297.55      302.70     23.69 o
  19  15   3     3286.89     3238.74    113.77 o
  21  15   3     2671.14     2665.06     82.07 o
  23  15   3       58.54       75.99     18.23 o
  25  15   3      914.00      912.14     41.49 o
  27  15   3     1309.63     1247.78     67.45 o
  29  15   3      407.08      407.67     31.81 o
 -30  16   3        8.23       14.24     28.47 o
 -28  16   3     1392.42     1432.17     74.39 o
 -26  16   3     2856.20     2966.03    112.64 o
 -24  16   3     2233.20     2408.98     80.37 o
 -22  16   3      149.48      104.74     21.94 o
 -20  16   3     3210.14     3111.00    119.67 o
 -18  16   3     5848.43     5921.57    180.69 o
 -16  16   3     5292.89     5420.64    161.34 o
 -14  16   3     2101.76     2171.74     75.35 o
 -12  16   3      718.69      754.67     44.89 o
 -10  16   3     6800.59     6684.18    199.92 o
  -8  16   3    12583.85    12989.56    355.18 o
  -6  16   3     3400.15     3477.91    107.66 o
  -4  16   3       86.51       61.54     14.89 o
  -2  16   3    10128.17    10045.98    277.84 o
   0  16   3    15050.84    14699.86    398.88 o
   2  16   3    14670.75    14452.67    396.89 o
   4  16   3      498.17      495.64     29.31 o
   6  16   3     5654.76     5378.88    150.03 o
   8  16   3    15671.45    15859.65    431.17 o
  10  16   3     8565.56     8519.41    249.01 o
  12  16   3     3710.53     3670.25    107.68 o
  14  16   3      149.58      120.34     22.29 o
  16  16   3     5156.69     5194.82    238.16 o
  18  16   3     6725.32     6851.20    222.27 o
  20  16   3     2799.88     2869.96     96.55 o
  22  16   3       40.65       35.09     18.10 o
  24  16   3     1517.94     1518.49    110.65 o
  26  16   3     2511.71     2395.75     86.84 o
  28  16   3     1648.39     1649.97     77.54 o
 -29  17   3      397.94      458.01     35.73 o
 -27  17   3      694.85      661.73     48.35 o
 -25  17   3       32.11       11.71     23.42 o
 -23  17   3      112.64       79.22     21.62 o
 -21  17   3        2.01       11.38     22.77 o
 -19  17   3     1098.35     1063.19     55.64 o
 -17  17   3     1299.58     1280.52     69.97 o
 -15  17   3       88.14       72.69     24.98 o
 -13  17   3      121.09      115.24     21.74 o
 -11  17   3     1271.04     1390.48     69.00 o
  -9  17   3      399.13      448.55     29.61 o
  -7  17   3     1822.96     1859.35     95.49 o
  -3  17   3      252.26      258.42     25.06 o
  -1  17   3     5342.59     5174.38    148.99 o
   1  17   3      650.50      756.67     52.21 o
   3  17   3      208.89      220.96     21.25 o
   5  17   3      661.43      710.64     33.12 o
   7  17   3     2416.28     2396.62     74.33 o
   9  17   3     4209.00     4268.06    127.96 o
  11  17   3     1665.39     1744.90     62.56 o
  13  17   3       84.77       82.84     19.34 o
  17  17   3      519.75      512.71     40.89 o
  19  17   3      981.11      982.82     70.82 o
  21  17   3     1105.05     1117.84     70.11 o
  23  17   3       25.48       33.58     20.31 o
  25  17   3      229.05      236.98     27.01 o
  27  17   3      212.77      216.14     25.11 o
 -26  18   3     1984.49     2037.79     98.33 o
 -24  18   3     2355.20     2406.71    122.62 o
 -22  18   3        2.81        0.25      3.72 o
 -20  18   3     1855.49     1958.42     91.32 o
 -18  18   3     4913.94     5081.65    162.17 o
 -16  18   3     2473.82     2438.31     93.83 o
 -14  18   3     1039.79     1020.83     59.25 o
 -12  18   3      283.39      249.04     46.17 o
 -10  18   3     6785.51     6787.07    244.72 o
  -8  18   3    11955.96    11722.21    388.03 o
  -6  18   3     4375.23     4399.74    145.03 o
  -4  18   3      301.87      260.38     23.39 o
  -2  18   3     5382.00     5485.31    162.00 o
   0  18   3     9856.47     9818.83    271.79 o
   2  18   3     9988.67     9948.44    275.15 o
   4  18   3       19.38       11.09     22.18 o
   6  18   3     2722.06     2712.29     94.22 o
   8  18   3     4391.41     4330.32    131.07 o
  10  18   3     5826.01     5711.59    176.20 o
  12  18   3     2346.31     2432.03    141.62 o
  14  18   3      595.41      565.38     44.65 o
  16  18   3     3250.45     3432.02    116.50 o
  18  18   3     5184.81     5219.07    178.09 o
  20  18   3      688.02      577.65     49.55 o
  22  18   3        0.72       16.76     33.52 o
  24  18   3      735.16      706.37     41.08 o
  26  18   3     1300.31     1216.31     50.91 o
 -25  19   3       14.88       16.86     33.72 o
 -21  19   3      222.36      165.78     27.52 o
 -19  19   3      159.75      141.37     25.52 o
 -17  19   3      561.12      529.72     35.84 o
 -13  19   3      466.76      417.11     50.53 o
 -11  19   3      340.44      329.67     58.75 o
  -9  19   3     1749.93     1651.17     77.95 o
  -7  19   3      649.03      623.38     43.54 o
  -5  19   3       44.41       24.72     20.52 o
  -3  19   3      190.98      223.82     29.02 o
  -1  19   3      137.45      112.99     19.89 o
   1  19   3      470.60      499.44     44.85 o
   3  19   3      656.62      610.34     40.64 o
   5  19   3       32.94       21.16     20.33 o
   7  19   3       21.69        2.19      8.03 o
   9  19   3      616.66      685.86     59.48 o
  11  19   3      463.17      495.81     35.34 o
  13  19   3       26.98       36.67     21.67 o
  17  19   3      124.63       92.11     21.70 o
  19  19   3      187.48      197.37     23.99 o
  21  19   3      249.87      244.50     28.42 o
  23  19   3      182.41      155.72     31.91 o
  25  19   3        6.93        1.82      8.68 o
 -24  20   3      537.19      495.78     41.92 o
 -22  20   3       61.84       66.22     23.43 o
 -20  20   3      670.71      637.58     37.19 o
 -18  20   3     1711.89     1684.64     71.03 o
 -16  20   3     2972.59     3046.06    116.70 o
 -14  20   3      892.84      929.10     49.84 o
 -12  20   3      149.23      134.76     24.52 o
 -10  20   3     6324.69     6361.77    194.09 o
  -8  20   3     5218.38     5361.18    176.22 o
  -6  20   3      675.26      806.11     44.51 o
  -4  20   3      127.87      100.73     22.64 o
  -2  20   3     2182.95     2178.82    107.62 o
   0  20   3     7229.81     6860.56    200.55 o
   2  20   3     3814.95     3899.27    140.22 o
   4  20   3       37.03       41.07     19.72 o
   6  20   3      947.96      915.54     56.59 o
  10  20   3     2187.85     2195.12     83.84 o
  12  20   3     1144.14     1194.67     54.13 o
  14  20   3       26.79       17.86     27.84 o
  16  20   3     2712.92     2624.97    100.92 o
  18  20   3     2353.70     2250.58     81.24 o
  20  20   3      763.62      763.89     52.13 o
  24  20   3      191.54      100.69     29.51 o
 -21  21   3       74.84       72.77     23.35 o
 -19  21   3      281.16      244.95     26.65 o
 -17  21   3       10.83        4.28     11.74 o
 -15  21   3       28.77       44.81     24.68 o
 -13  21   3        2.65       14.45     28.90 o
 -11  21   3      339.59      369.94     29.57 o
  -9  21   3      292.86      313.06     28.17 o
  -7  21   3        0.17        1.38      9.74 o
  -5  21   3       88.77       95.60     22.42 o
  -1  21   3       33.46       67.95     21.92 o
   1  21   3      195.52      196.42     24.39 o
   3  21   3      333.24      314.09     29.17 o
   5  21   3        9.29       12.24     24.48 o
   7  21   3      311.09      272.93     27.88 o
   9  21   3       98.11       98.34     22.59 o
  11  21   3       58.78       53.86     22.43 o
  13  21   3      356.81      378.19     27.98 o
  15  21   3      120.82      131.02     23.02 o
  17  21   3       50.75       47.79     23.91 o
  19  21   3      259.37      286.91     37.70 o
  21  21   3      218.73      251.05     25.94 o
 -20  22   3      682.60      632.06     49.36 o
 -18  22   3     1341.71     1350.47     66.83 o
 -16  22   3     1760.16     1809.31     79.30 o
 -14  22   3      229.52      208.67     31.97 o
 -12  22   3      492.64      579.93     36.00 o
 -10  22   3     2158.61     2122.84     82.64 o
  -8  22   3     2122.78     2014.01    120.52 o
  -6  22   3     1470.73     1533.12     65.03 o
  -4  22   3       38.60       61.37     24.11 o
  -2  22   3     1476.82     1441.26     70.61 o
   0  22   3     3635.81     3726.11    134.84 o
   2  22   3     2353.39     2339.50     94.49 o
   4  22   3      595.75      596.17     38.27 o
   6  22   3      859.74      844.86     47.98 o
   8  22   3     1693.33     1707.29     74.71 o
  10  22   3     3561.52     3537.97    118.51 o
  12  22   3      751.02      792.68     48.03 o
  14  22   3       90.20      126.66     23.73 o
  16  22   3      812.11      794.55     39.71 o
  18  22   3     2136.06     2040.00     79.47 o
  20  22   3      512.36      526.25     38.78 o
 -17  23   3       22.61       34.68     26.60 o
 -15  23   3        2.31        7.20     14.39 o
 -13  23   3       12.42       36.48     24.97 o
 -11  23   3        0.53       52.20     24.49 o
  -9  23   3      126.95       83.68     29.93 o
  -7  23   3        1.52        2.85     10.73 o
  -3  23   3       13.83       13.60     27.19 o
  -1  23   3       85.51       84.33     25.14 o
   1  23   3       64.19       41.00     23.29 o
   3  23   3       36.91       25.61     25.42 o
   7  23   3       28.80       31.76     25.37 o
   9  23   3       22.57       21.99     33.59 o
  13  23   3      191.03      215.05     26.27 o
  15  23   3      122.48      138.01     24.98 o
 -14  24   3       48.34       49.46     25.72 o
 -12  24   3      220.91      181.18     28.55 o
 -10  24   3     1106.41      959.10     50.85 o
  -8  24   3     1304.59     1248.45     62.38 o
  -6  24   3      842.59      901.25     55.09 o
  -4  24   3       32.87       44.76     27.81 o
  -2  24   3     1217.79     1426.29    108.35 o
   0  24   3     2551.79     2633.59    132.89 o
   2  24   3      932.05      938.32     68.60 o
   4  24   3       75.43       37.82     26.00 o
   6  24   3      217.90      232.55     26.74 o
   8  24   3     1399.20     1375.72     65.18 o
  10  24   3     1339.60     1348.33     71.29 o
  12  24   3      254.65      235.57     26.91 o
  14  24   3        7.37       37.13     25.57 o
 -11  25   3        2.02       46.46     34.31 o
  -9  25   3       13.33       17.76     35.53 o
  -7  25   3       43.16       74.58     27.25 o
  -5  25   3       28.92       23.22     33.79 o
  -1  25   3       54.38       62.01     24.83 o
   1  25   3       29.22       37.69     27.17 o
   3  25   3        4.56       10.56     21.12 o
   5  25   3       39.44       29.36     31.34 o
   7  25   3        5.38       14.37     28.74 o
   9  25   3       24.78       29.19     28.43 o
  11  25   3        2.03        0.26      4.11 o
  -2  26   3      330.63      280.65     31.28 o
   0  26   3     1025.88      972.60    101.38 o
   2  26   3      497.50      532.64     46.54 o
   4  26   3      127.45      156.65     28.02 o
 -38   0   4      327.86      287.71     35.68 o
 -36   0   4      433.39      401.97     43.11 o
 -34   0   4     1450.81     1540.40     79.25 o
 -32   0   4     6433.34     6472.94    241.49 o
 -30   0   4    11996.44    12385.61    381.75 o
 -28   0   4      421.62      403.16     36.08 o
 -26   0   4     2561.30     2591.23     91.87 o
 -24   0   4    39019.76    38825.05   1207.26 o
 -22   0   4    45749.57    45924.78   1445.76 o
 -20   0   4    14466.36    14228.86    503.51 o
 -18   0   4    15984.82    16117.53    669.01 o
 -16   0   4   105415.46   105386.29   3877.83 o
 -14   0   4   123374.06   122204.64   4799.20 o
 -10   0   4    12893.21    12837.91    518.32 o
  -8   0   4    15219.65    15892.39    564.19 o
  -6   0   4   243578.02   246306.65   9463.45 o
  -4   0   4   261590.55   277438.71   9940.61 o
  -2   0   4    15122.05    14861.54    581.58 o
   0   0   4   127945.90   132875.95   5028.14 o
   2   0   4    83056.77    83457.09   3247.75 o
   4   0   4   168257.98   164634.01   8387.05 o
   6   0   4    98016.97    97371.95   6331.47 o
   8   0   4       78.12       82.21     13.52 o
  10   0   4   119008.71   122870.72   4520.41 o
  12   0   4   177994.93   171232.68  11273.76 o
  16   0   4     1474.20     1277.04     51.29 o
  18   0   4     4864.07     4817.82    158.50 o
  20   0   4    43053.90    42846.25   1401.75 o
  22   0   4    41593.88    40206.65   1354.25 o
  24   0   4     4428.86     4292.64    158.46 o
  26   0   4     1327.24     1274.84     58.66 o
  28   0   4     5942.35     5705.97    175.86 o
  30   0   4     6612.76     6575.75    200.35 o
  32   0   4     5212.02     5312.67    180.11 o
  34   0   4       11.80       35.38     26.12 o
  36   0   4      874.72     1028.92    102.22 o
 -37   1   4       11.02       14.99     29.98 o
 -35   1   4       62.52       46.85     17.72 o
 -33   1   4      216.05      188.51     21.08 o
 -31   1   4      107.51      106.37     18.17 o
 -29   1   4      229.77      275.05     20.73 o
 -27   1   4      299.78      299.84     20.71 o
 -25   1   4       65.32       74.78     15.88 o
 -23   1   4      125.05      105.37     15.73 o
 -21   1   4        1.77        8.29     16.58 o
 -19   1   4     1169.89     1221.46     43.21 o
 -17   1   4      109.83      104.65     14.51 o
 -15   1   4       56.70       50.79     12.13 o
 -11   1   4     1720.06     1319.73    116.48 o
  -9   1   4     1648.65     1781.98     62.34 o
  -7   1   4    28124.46    28513.17    845.38 o
  -5   1   4    22268.52    22777.00    736.16 o
  -3   1   4    39256.44    39100.30   1329.43 o
  -1   1   4    57552.37    61390.93   2079.31 o
   1   1   4   104356.04   112244.84   3716.59 o
   3   1   4    27533.78    28791.09    957.98 o
   5   1   4     5309.35     5100.56    199.30 o
   7   1   4     8488.03     8454.61    283.64 o
   9   1   4     2634.41     2941.04     96.05 o
  11   1   4     4467.17     4363.26    134.45 o
  13   1   4     2074.75     2056.50     69.06 o
  17   1   4       97.26      130.14     12.96 o
  19   1   4      214.00      244.04     16.35 o
  21   1   4      833.38      836.11     41.26 o
  23   1   4      774.27      847.06     44.75 o
  25   1   4      575.02      602.85     38.03 o
  27   1   4      104.22       85.48     14.55 o
  29   1   4      461.65      466.19     23.03 o
  31   1   4       44.71       30.48     15.78 o
  33   1   4       28.41       43.14     16.52 o
  35   1   4       52.97       75.40     17.51 o
  37   1   4       57.11       35.91     18.22 o
 -38   2   4      343.05      323.79    107.15 o
 -36   2   4      231.95      197.06     22.26 o
 -34   2   4     4280.03     4382.77    135.26 o
 -32   2   4     6872.49     7024.91    261.65 o
 -30   2   4     3203.17     3168.66     96.81 o
 -26   2   4    10400.12    10503.62    293.33 o
 -24   2   4    15685.35    15562.36    419.04 o
 -22   2   4    14793.70    15269.73    415.03 o
 -20   2   4    11427.90    11188.41    307.43 o
 -18   2   4     3196.13     3274.82     96.38 o
 -16   2   4    52107.67    51640.91   1475.65 o
 -14   2   4   109595.44   112522.77   3575.94 o
 -12   2   4    62460.77    64041.23   2025.62 o
 -10   2   4        8.80        3.75      7.51 o
  -8   2   4    74239.41    76716.12   2285.84 o
  -6   2   4   341445.55   346157.19  11528.92 o
  -4   2   4   301571.06   316289.82  10206.49 o
  -2   2   4    72709.70    74568.23   2320.95 o
   0   2   4    67085.56    69375.21   2243.53 o
   2   2   4   305021.04   325604.91  10044.62 o
   4   2   4   181832.74   182161.20   6055.06 o
   6   2   4    69709.69    70459.51   2508.26 o
   8   2   4      523.31      530.26     21.51 o
  10   2   4   100376.33   101383.80   3220.35 o
  12   2   4    95441.36    96672.47   3030.80 o
  14   2   4    44561.54    45871.34   1369.78 o
  16   2   4     1607.92     1547.62     62.02 o
  18   2   4     1772.90     1735.55     56.78 o
  20   2   4    35745.91    35558.12    984.22 o
  22   2   4    30187.88    29980.95    851.85 o
  24   2   4     5977.56     5901.19    166.86 o
  26   2   4      188.70      205.21     18.29 o
  28   2   4     6005.94     5916.89    176.96 o
  30   2   4     7562.85     7557.37    203.13 o
  32   2   4     5365.39     5399.26    147.18 o
  34   2   4      109.76       88.92     17.38 o
  36   2   4     1669.71     1697.67     61.83 o
 -35   3   4       76.46       60.00     19.19 o
 -33   3   4      269.33      200.57     22.07 o
 -31   3   4      154.33      143.88     19.20 o
 -29   3   4     1432.78     1462.10     56.19 o
 -27   3   4      500.24      522.08     27.86 o
 -25   3   4       73.03       81.27     15.55 o
 -23   3   4     9354.94     9287.04    278.68 o
 -21   3   4     3516.46     3449.52    102.78 o
 -19   3   4     2199.07     2185.17     70.72 o
 -17   3   4      618.21      701.69     31.62 o
 -15   3   4      628.56      715.25     49.22 o
 -13   3   4     6804.94     6678.91    295.35 o
 -11   3   4      105.61      122.82     17.66 o
  -9   3   4     8794.04     9152.09    301.79 o
  -7   3   4     2212.30     2345.24     83.52 o
  -5   3   4     3146.34     3268.13    110.57 o
  -3   3   4     9381.25     9904.35    321.96 o
  -1   3   4     6225.68     6508.68    218.09 o
   1   3   4    19173.53    20383.92    654.63 o
   3   3   4    25112.93    26245.02    824.88 o
   5   3   4     3626.38     3610.86    122.09 o
   7   3   4      814.80      818.34     30.55 o
   9   3   4       70.37       67.18      9.59 o
  11   3   4     2231.28     2244.50     70.84 o
  13   3   4    64813.20    65478.94   1858.44 o
  15   3   4     1069.30      981.95     34.17 o
  17   3   4     5701.84     5378.41    174.18 o
  19   3   4     6822.95     6861.89    240.62 o
  21   3   4      510.10      557.46     39.69 o
  23   3   4      136.71      133.97     16.05 o
  25   3   4      236.17      281.64     22.13 o
  27   3   4      202.89      245.41     18.16 o
  29   3   4     1395.95     1398.43     45.94 o
  31   3   4       73.39       60.94     15.92 o
  33   3   4      164.01      160.81     18.72 o
  35   3   4       16.00       10.98     21.97 o
  37   3   4       28.22       14.33     28.66 o
 -36   4   4      134.23      103.89     20.76 o
 -34   4   4     2051.31     2096.11     67.55 o
 -32   4   4     5831.00     5861.64    165.72 o
 -30   4   4     5634.01     5527.26    154.20 o
 -28   4   4      483.10      537.15     33.53 o
 -26   4   4     5373.97     5314.34    146.32 o
 -24   4   4    28656.73    29702.36    815.99 o
 -22   4   4    30553.25    30345.73    821.97 o
 -20   4   4     3477.96     3469.29    100.00 o
 -18   4   4     8429.42     8467.97    253.09 o
 -16   4   4    34462.42    33606.64   1035.49 o
 -14   4   4    88671.90    88495.78   2663.65 o
 -12   4   4    38740.68    39738.32   1245.72 o
 -10   4   4     1252.37     1256.00     50.07 o
  -8   4   4   102797.32   106454.56   3621.76 o
  -6   4   4   145438.78   141427.43   4884.45 o
  -4   4   4    61001.65    61595.37   1973.29 o
  -2   4   4    17885.74    18559.38    668.76 o
   0   4   4    48137.55    48639.88   1559.79 o
   2   4   4    86549.41    87863.78   2678.72 o
   4   4   4   230693.34   230865.22   7802.34 o
   6   4   4    60141.15    60998.77   2263.76 o
   8   4   4      156.88      191.58     15.67 o
  10   4   4    51064.92    52558.86   1508.67 o
  12   4   4   155936.33   155638.26   4744.14 o
  14   4   4    47885.02    47431.98   1512.58 o
  16   4   4     3487.49     3326.46    110.75 o
  18   4   4    20678.24    20318.45    622.07 o
  20   4   4    42639.32    42054.57   1232.29 o
  22   4   4    30919.69    30016.36    949.51 o
  24   4   4     4268.73     4382.37    130.72 o
  26   4   4     1459.97     1411.66     55.73 o
  28   4   4     5454.66     5531.67    154.06 o
  30   4   4     6643.37     6589.92    181.16 o
  32   4   4     2467.42     2398.16     73.72 o
  34   4   4      120.69      104.79     16.24 o
  36   4   4      457.81      450.54     25.56 o
 -37   5   4       46.77       67.08     22.58 o
 -35   5   4      224.27      209.18     21.95 o
 -33   5   4      900.09      933.38     39.43 o
 -31   5   4       30.54       24.97     15.61 o
 -29   5   4      202.03      228.77     20.61 o
 -27   5   4       57.52       96.35     17.67 o
 -25   5   4     1097.58     1120.78     50.54 o
 -23   5   4     1319.30     1389.08     59.36 o
 -21   5   4      340.28      370.18     25.54 o
 -17   5   4       66.56       74.58     14.22 o
 -15   5   4     3162.95     3227.25    110.58 o
 -13   5   4    27060.12    28213.87    825.78 o
 -11   5   4     9496.39     8996.42    271.96 o
  -9   5   4     2398.68     2375.24     82.49 o
  -7   5   4    27921.44    28932.73    957.27 o
  -5   5   4    22978.15    23410.34    745.50 o
  -3   5   4    14077.85    14447.32    496.65 o
  -1   5   4     3779.28     3985.26    147.20 o
   1   5   4    34724.79    35191.34   1149.13 o
   3   5   4    34966.32    35634.28   1092.68 o
   5   5   4     4913.10     4908.82    156.71 o
   7   5   4      383.30      421.75     27.83 o
   9   5   4     5419.52     5425.65    238.59 o
  11   5   4     4314.94     4256.77    134.14 o
  13   5   4    20017.40    19771.95    609.31 o
  15   5   4     2114.76     2048.75     73.14 o
  17   5   4     1941.70     1891.28     66.05 o
  19   5   4     5137.71     5155.67    147.09 o
  21   5   4        3.69        9.41     18.81 o
  23   5   4      559.63      619.94     45.68 o
  25   5   4      271.01      273.59     19.14 o
  27   5   4      404.13      447.64     23.39 o
  29   5   4     3151.45     3186.63     92.40 o
  31   5   4      253.01      273.32     20.71 o
  35   5   4      197.70      221.34     20.67 o
 -36   6   4      127.58       95.36     22.04 o
 -34   6   4     2529.27     2571.19     78.16 o
 -32   6   4     3265.97     3411.77     98.32 o
 -30   6   4     1226.41     1176.70     59.27 o
 -28   6   4      201.00      249.16     22.96 o
 -26   6   4     3809.51     3798.39    108.47 o
 -24   6   4    22127.22    21458.20    609.61 o
 -22   6   4    16297.77    16181.67    462.95 o
 -20   6   4      294.81      343.23     21.29 o
 -18   6   4     2195.71     2007.06     69.41 o
 -16   6   4    34368.79    34744.39    981.67 o
 -14   6   4    53081.26    51443.16   1493.99 o
 -12   6   4    73142.90    73810.62   2276.34 o
 -10   6   4     3958.70     4149.67    131.65 o
  -8   6   4    93221.08    92130.83   2856.83 o
  -6   6   4   105569.23   105451.09   4152.27 o
  -4   6   4    98738.78    58244.26   4444.02 o
  -2   6   4    21933.17    20601.05    785.13 o
   0   6   4     8727.12     8926.94    298.46 o
   2   6   4   331140.32   329342.85  11153.91 o
   4   6   4   135922.01   143251.97   4733.73 o
   6   6   4    43793.94    45045.58   1400.50 o
   8   6   4     6367.06     6788.40    227.04 o
  10   6   4    46314.04    45209.93   1407.93 o
  12   6   4    33242.07    31772.09   1004.05 o
  14   6   4    39484.97    39159.76   1228.90 o
  16   6   4     6926.38     6833.17    213.45 o
  18   6   4     5945.95     5858.30    214.00 o
  20   6   4    19193.47    19550.82    634.48 o
  22   6   4    16806.54    16610.58    475.74 o
  24   6   4     5913.92     5929.45    160.83 o
  26   6   4      247.72      279.99     19.83 o
  28   6   4     7028.52     7165.20    195.75 o
  30   6   4     5292.99     5271.72    157.51 o
  32   6   4     2672.00     2668.40     84.45 o
  34   6   4       72.70       78.39     18.92 o
  36   6   4      483.02      487.61     31.34 o
 -35   7   4        0.14       19.97     30.00 o
 -33   7   4      730.43      690.47     37.93 o
 -31   7   4     1201.80     1177.70     55.09 o
 -29   7   4     1283.22     1352.34     60.26 o
 -27   7   4      109.00       97.00     17.76 o
 -25   7   4     3461.80     3515.26    107.65 o
 -23   7   4     5837.61     5867.85    166.46 o
 -21   7   4     3879.85     3860.93    111.44 o
 -17   7   4      888.75      924.96     45.32 o
 -15   7   4    13319.88    13556.10    390.30 o
 -13   7   4     8237.23     8131.92    232.82 o
 -11   7   4      980.53      898.37     42.66 o
  -9   7   4     1615.29     1658.05     55.65 o
  -7   7   4    17572.34    17406.27    512.86 o
  -5   7   4    23616.90    23829.90    714.19 o
  -1   7   4        0.33        3.27      6.53 o
   3   7   4    30645.38    30287.60   1035.70 o
   5   7   4     9337.32     9399.95    280.69 o
   7   7   4       44.97       44.79      9.89 o
   9   7   4    12117.32    11782.33    348.65 o
  11   7   4     9810.47     9641.79    275.21 o
  13   7   4    10846.92    10771.52    308.19 o
  15   7   4     1872.97     1801.89     60.37 o
  17   7   4      785.77      797.49     39.03 o
  19   7   4     9036.42     8794.66    245.56 o
  21   7   4     7779.43     7606.81    216.67 o
  23   7   4     2059.11     1967.37     69.15 o
  27   7   4     1997.30     1943.79     68.34 o
  29   7   4     2017.34     2060.24     64.24 o
  31   7   4      508.87      490.99     25.52 o
  33   7   4        2.69        6.24     12.48 o
  35   7   4       63.14       66.41     17.43 o
 -36   8   4      157.37      140.55     22.83 o
 -34   8   4     2386.70     2481.40     78.25 o
 -32   8   4     3411.92     3353.45    102.40 o
 -30   8   4     1423.86     1403.91     62.77 o
 -28   8   4       75.72       87.00     17.67 o
 -26   8   4     3470.60     3395.07    102.86 o
 -24   8   4    16300.22    15606.45    444.09 o
 -22   8   4    15643.20    15329.86    418.40 o
 -20   8   4     1239.67     1348.26     68.00 o
 -18   8   4     3065.42     3092.63     90.59 o
 -16   8   4    14305.43    14733.26    447.00 o
 -14   8   4    44841.49    45741.73   1362.35 o
 -12   8   4    35557.09    35029.66    997.88 o
 -10   8   4      299.89      359.36     29.10 o
  -8   8   4    33246.13    32925.87    974.60 o
  -6   8   4    52559.88    52382.49   1524.30 o
  -4   8   4    40735.21    40732.43   1191.22 o
  -2   8   4    11038.61    10796.91    348.89 o
   0   8   4        3.99       13.64     10.49 o
   2   8   4    88834.52    88025.45   2789.98 o
   4   8   4   147269.52   142863.82   4587.14 o
   6   8   4    38715.81    38428.88   1225.01 o
   8   8   4     1368.30     1443.13     49.26 o
  10   8   4    19507.98    19329.68    553.12 o
  12   8   4    63771.80    61113.01   1750.22 o
  14   8   4    33523.98    32846.36    951.56 o
  16   8   4     5271.37     5126.21    158.90 o
  18   8   4     9313.66     9283.70    290.21 o
  20   8   4    20998.73    20949.12    591.42 o
  22   8   4    13516.59    13491.29    388.96 o
  24   8   4     2218.28     2218.77     83.97 o
  26   8   4       23.43        8.08     16.15 o
  28   8   4     2942.39     2889.26     84.67 o
  30   8   4     5592.80     5644.91    155.87 o
  32   8   4     1150.06     1131.07     41.67 o
  34   8   4      328.68      328.19     22.64 o
 -35   9   4       77.14       62.97     20.45 o
 -33   9   4      513.69      519.17     31.95 o
 -31   9   4     2551.77     2570.25     79.92 o
 -29   9   4      736.50      781.53     34.86 o
 -27   9   4      130.91      136.40     18.09 o
 -25   9   4     3992.77     4062.29    126.65 o
 -23   9   4     4132.02     4208.73    124.58 o
 -21   9   4     4431.94     4396.13    123.60 o
 -19   9   4      803.38      808.05     45.06 o
 -17   9   4     7165.98     7126.46    197.11 o
 -15   9   4    14876.11    14182.09    429.49 o
 -13   9   4    10494.72    10426.79    354.42 o
 -11   9   4     2951.14     3122.16    103.75 o
  -9   9   4     1786.12     1597.06     56.14 o
  -7   9   4    15814.14    15410.70    452.27 o
  -5   9   4    38942.57    39592.01   1205.04 o
  -3   9   4    10943.44    11315.34    344.68 o
  -1   9   4      118.72      116.48     15.46 o
   1   9   4    16505.53    16524.40    484.57 o
   3   9   4    20521.84    20257.65    581.40 o
   5   9   4    41791.12    41278.26   1161.96 o
   7   9   4     5365.99     5407.01    159.65 o
   9   9   4     6034.26     6001.40    171.11 o
  11   9   4    23052.31    22971.41    664.20 o
  13   9   4     5568.56     5425.45    154.42 o
  15   9   4     1765.03     1771.76     67.86 o
  17   9   4      558.94      605.82     26.01 o
  19   9   4     5515.79     5373.27    161.62 o
  21   9   4     9078.97     9048.53    277.38 o
  23   9   4     1813.80     1774.83     69.70 o
  25   9   4       17.26       11.45     22.90 o
  27   9   4     2293.23     2228.46     71.59 o
  29   9   4     1461.73     1423.82     50.22 o
  31   9   4      680.44      685.52     30.81 o
  33   9   4      141.17      136.11     18.97 o
  35   9   4      209.56      233.11     22.03 o
 -34  10   4     1477.94     1537.13     78.29 o
 -32  10   4     1536.92     1512.41     60.19 o
 -30  10   4      635.57      614.65     32.38 o
 -28  10   4       50.36       52.63     19.43 o
 -26  10   4     1780.46     1849.12     72.67 o
 -24  10   4     7789.57     7662.26    234.28 o
 -22  10   4    12690.93    12940.12    350.44 o
 -20  10   4      285.22      301.71     21.68 o
 -18  10   4      648.93      660.59     30.96 o
 -16  10   4    15929.96    15985.25    444.02 o
 -14  10   4    29761.52    29411.74    832.99 o
 -12  10   4    14468.23    14291.66    403.70 o
 -10  10   4       87.99       72.43     15.49 o
  -8  10   4    46110.51    46078.44   1314.82 o
  -6  10   4    47064.70    47336.45   1362.00 o
  -4  10   4    43134.34    45662.23   1283.73 o
  -2  10   4     3452.09     3509.45    105.21 o
   0  10   4     8825.31     8701.13    284.93 o
   2  10   4    25559.63    25726.59    752.42 o
   4  10   4    54497.70    54788.93   1794.47 o
   6  10   4    23910.54    23556.65    667.47 o
  10  10   4    11545.51    11625.33    329.70 o
  12  10   4    27027.42    27772.93    778.43 o
  14  10   4    18940.75    18483.22    503.15 o
  16  10   4     3852.99     3807.01    109.21 o
  18  10   4     6743.76     6506.81    203.83 o
  20  10   4     8008.72     7913.46    230.84 o
  22  10   4     5382.46     5323.03    164.08 o
  24  10   4     4471.84     4460.40    125.62 o
  26  10   4       32.40       25.25     12.09 o
  28  10   4      809.13      804.44     41.42 o
  30  10   4     3764.43     3765.72    113.56 o
  32  10   4     1593.07     1588.70     60.98 o
  34  10   4       53.05       21.75     28.44 o
 -33  11   4     1254.91     1305.90     68.30 o
 -31  11   4     3245.84     3195.51     95.04 o
 -29  11   4      435.75      475.87     31.19 o
 -27  11   4      491.09      524.35     29.31 o
 -25  11   4     1716.33     1801.22     64.92 o
 -23  11   4     2580.88     2555.89     80.33 o
 -21  11   4     6716.98     6676.83    195.85 o
 -19  11   4     3666.00     3684.08    106.73 o
 -17  11   4     3751.72     3845.83    129.22 o
 -15  11   4    25567.71    25524.16    707.05 o
 -13  11   4    14946.41    14813.43    409.02 o
 -11  11   4     5292.16     5228.63    148.50 o
  -9  11   4      542.36      598.69     40.65 o
  -7  11   4    21239.47    21156.89    590.70 o
  -5  11   4    36337.78    34831.24    970.13 o
  -3  11   4     3988.28     3984.66    135.78 o
  -1  11   4     1499.59     1428.83     55.73 o
   1  11   4    18077.39    17511.16    501.99 o
   3  11   4    28778.12    27943.29    857.72 o
   5  11   4    17024.94    16711.46    469.62 o
   7  11   4     3527.59     3629.03    105.86 o
   9  11   4     9098.00     9029.83    267.88 o
  11  11   4    25816.53    25772.02    813.46 o
  13  11   4     6221.81     6255.54    179.13 o
  15  11   4     2142.88     2220.51     81.11 o
  17  11   4       84.78       81.91     14.19 o
  19  11   4     2372.77     2385.73     71.01 o
  21  11   4    12515.87    12318.14    332.95 o
  23  11   4     1694.54     1663.73     56.19 o
  25  11   4       37.23       29.23     14.10 o
  27  11   4     1322.18     1358.75     49.49 o
  29  11   4     1300.90     1258.40     48.30 o
  31  11   4     1814.11     1803.43     58.40 o
  33  11   4      392.29      363.21     26.64 o
 -32  12   4     1050.02     1042.14     64.12 o
 -30  12   4      610.68      566.17     34.75 o
 -28  12   4       66.57       58.76     19.44 o
 -26  12   4     1162.63     1204.49     53.51 o
 -24  12   4     3466.47     3387.45    117.94 o
 -22  12   4     3637.73     3625.63    107.56 o
 -20  12   4      415.87      442.60     27.69 o
 -18  12   4     2169.09     2189.45     68.62 o
 -16  12   4     8642.89     8477.32    233.43 o
 -14  12   4    10172.87    10098.09    285.96 o
 -12  12   4     4088.26     4222.16    120.92 o
 -10  12   4      317.56      332.04     21.59 o
  -8  12   4     2849.28     2822.32     85.63 o
  -6  12   4    26158.12    26333.88    743.48 o
  -4  12   4    26759.52    27298.59    773.10 o
  -2  12   4     1509.64     1478.87     61.30 o
   0  12   4     4785.17     4524.87    137.60 o
   2  12   4    23783.44    23370.26    664.12 o
   4  12   4    24491.61    23890.69    675.53 o
   6  12   4     3135.78     3167.45    114.07 o
   8  12   4      649.49      606.34     38.45 o
  10  12   4    10525.57    10756.83    295.32 o
  12  12   4    11897.44    11765.63    327.64 o
  14  12   4     9287.13     9218.23    305.17 o
  16  12   4     1726.17     1789.46     57.31 o
  18  12   4       45.80       55.52     15.96 o
  20  12   4     5941.80     5968.60    163.53 o
  22  12   4     7992.12     7656.91    224.79 o
  24  12   4      732.11      709.24     30.80 o
  28  12   4      638.06      669.09     38.71 o
  30  12   4     2339.98     2355.20     87.60 o
  32  12   4      898.68      955.83     43.31 o
 -33  13   4      489.17      470.58     32.91 o
 -31  13   4     2070.59     2075.87     74.22 o
 -29  13   4      743.34      749.12     42.35 o
 -27  13   4      187.79      152.78     22.10 o
 -25  13   4     1231.86     1236.42     59.44 o
 -23  13   4     6263.03     6218.06    201.59 o
 -21  13   4     7404.60     7519.29    216.01 o
 -19  13   4      272.51      277.94     21.99 o
 -17  13   4     6995.97     6948.74    226.32 o
 -15  13   4    14381.44    14466.03    400.96 o
 -13  13   4     7417.68     7272.77    220.81 o
 -11  13   4     1537.62     1612.29     69.09 o
  -9  13   4      330.05      373.53     23.35 o
  -7  13   4    20012.14    20236.94    554.30 o
  -5  13   4    20209.20    20081.95    624.16 o
  -3  13   4    15654.69    15172.86    422.50 o
  -1  13   4     2772.34     2751.17     85.65 o
   1  13   4     8774.30     8753.24    250.32 o
   3  13   4    14937.49    14054.49    426.13 o
   5  13   4    24122.02    23807.18    659.29 o
   7  13   4     1273.68     1219.86     60.20 o
   9  13   4     1742.95     1690.72     59.04 o
  11  13   4    24398.22    24464.58    670.00 o
  13  13   4    11016.85    11078.84    300.67 o
  15  13   4     3194.99     3327.33    112.32 o
  17  13   4      524.69      581.98     27.95 o
  19  13   4     5489.49     5396.05    158.50 o
  21  13   4     6557.44     6513.55    197.51 o
  23  13   4     3412.02     3321.58     93.93 o
  25  13   4      242.68      199.84     19.55 o
  27  13   4     1689.98     1704.35     67.68 o
  29  13   4     1321.61     1238.76     49.81 o
  31  13   4     1508.81     1414.13     60.78 o
 -32  14   4      404.56      390.38     30.11 o
 -30  14   4      511.95      459.29     36.36 o
 -28  14   4       38.76       23.94     24.46 o
 -26  14   4     1117.12     1073.81     77.56 o
 -24  14   4     2665.15     2702.20     92.25 o
 -22  14   4     2256.35     2229.66     92.83 o
 -20  14   4       99.60       74.12     17.18 o
 -18  14   4     3308.80     3295.39    105.67 o
 -16  14   4     7933.48     7892.08    222.03 o
 -14  14   4     3885.68     3918.25    113.26 o
 -12  14   4     1265.61     1290.27     45.97 o
 -10  14   4      324.42      329.01     21.98 o
  -8  14   4     4364.19     4428.33    126.03 o
  -6  14   4    10398.04    10361.32    292.01 o
  -4  14   4     9712.74     9799.46    288.06 o
  -2  14   4      214.43      196.36     21.57 o
   0  14   4     3351.91     3430.88    103.46 o
   2  14   4     1732.58     1586.37     59.96 o
   4  14   4     7110.00     6865.90    205.30 o
   6  14   4     6420.25     6297.36    184.54 o
   8  14   4      746.00      738.83     41.88 o
  10  14   4     5843.50     5953.63    171.33 o
  12  14   4    11140.54    11339.39    322.30 o
  14  14   4     5389.00     5307.19    149.37 o
  16  14   4      327.33      388.54     28.16 o
  20  14   4     2416.49     2400.23     73.18 o
  22  14   4     2513.04     2469.77     75.13 o
  24  14   4      792.98      820.14     35.25 o
  26  14   4       25.59       24.47     19.65 o
  28  14   4       98.61       89.07     18.86 o
  30  14   4      327.91      298.97     28.07 o
 -31  15   4     1322.47     1356.55     56.51 o
 -29  15   4      518.81      550.84     43.82 o
 -27  15   4      125.75      109.66     21.86 o
 -25  15   4      994.92      953.76     52.09 o
 -23  15   4     3691.58     3631.57    131.40 o
 -21  15   4     3634.85     3672.26    139.35 o
 -19  15   4      266.77      277.28     24.63 o
 -17  15   4     2911.50     2858.47     92.41 o
 -15  15   4     5390.43     5636.23    169.77 o
 -13  15   4     8475.46     8570.19    270.03 o
 -11  15   4      991.08     1083.97     55.97 o
  -9  15   4      711.42      805.18     40.46 o
  -7  15   4    10216.15    10076.05    275.12 o
  -5  15   4    26393.16    26797.53    726.45 o
  -3  15   4    10277.57    10063.35    290.71 o
  -1  15   4      253.54      288.20     21.28 o
   1  15   4     7883.49     7507.26    209.91 o
   3  15   4    28459.76    28791.09    782.30 o
   5  15   4     8634.94     8705.14    242.87 o
   7  15   4       27.91        8.35     16.70 o
   9  15   4     5782.89     5829.84    163.08 o
  11  15   4    10727.64    10738.12    309.55 o
  13  15   4    10210.14    10293.84    359.22 o
  15  15   4     1011.03     1052.30     46.96 o
  17  15   4      874.25      892.16     46.30 o
  19  15   4     4215.36     4258.70    143.99 o
  21  15   4     6477.55     6561.99    182.86 o
  23  15   4     1314.87     1270.76     50.75 o
  27  15   4      583.42      549.95     31.02 o
  29  15   4     2093.34     1995.70     80.86 o
 -30  16   4       91.44       79.60     21.72 o
 -28  16   4      179.75      190.52     24.72 o
 -26  16   4      588.35      599.35     34.54 o
 -24  16   4      747.86      679.64     40.14 o
 -22  16   4      114.91       87.45     18.96 o
 -20  16   4      191.44      135.13     29.40 o
 -18  16   4      109.73       96.88     21.83 o
 -16  16   4     1382.97     1252.66     73.84 o
 -14  16   4     3264.30     3208.34    104.61 o
 -12  16   4      970.49      985.49     42.34 o
 -10  16   4       14.21        6.05     12.11 o
  -8  16   4     2544.69     2545.87     78.16 o
  -6  16   4    11101.90    11035.42    299.33 o
  -4  16   4     2667.37     2597.78     84.46 o
  -2  16   4      712.81      681.65     41.59 o
   0  16   4     2100.45     2214.57     79.14 o
   2  16   4     3342.55     3304.75     97.32 o
   4  16   4     2195.45     2179.16     67.60 o
   6  16   4     1380.35     1415.27     49.40 o
   8  16   4      302.12      309.14     21.93 o
  10  16   4     2043.86     2208.09     82.54 o
  12  16   4     1344.57     1378.73     55.41 o
  14  16   4      749.83      800.23     44.99 o
  16  16   4      688.36      655.97     46.35 o
  18  16   4      145.99      142.92     20.76 o
  20  16   4      637.19      618.71     47.12 o
  22  16   4     2686.09     2711.42     84.03 o
  24  16   4      849.01      930.24     41.41 o
  26  16   4       84.34       96.11     19.66 o
  28  16   4       16.51       10.93     21.86 o
 -29  17   4      519.52      505.46     48.01 o
 -25  17   4     1181.43     1105.88     54.66 o
 -23  17   4     4455.46     4421.72    146.11 o
 -21  17   4     1212.62     1240.50     65.74 o
 -19  17   4       93.84      105.91     21.49 o
 -17  17   4     2167.13     2277.43     95.95 o
 -13  17   4     7269.98     7299.49    222.84 o
 -11  17   4     2666.45     2694.92     93.95 o
  -9  17   4     1495.69     1566.19     77.38 o
  -7  17   4    11762.13    11825.76    329.66 o
  -5  17   4    11480.26    11491.72    331.76 o
  -3  17   4     4684.55     4745.80    137.82 o
  -1  17   4       50.26       85.13     23.48 o
   1  17   4     4717.42     4520.59    129.33 o
   3  17   4    11766.11    11745.59    337.81 o
   5  17   4     6517.56     6492.31    180.57 o
   7  17   4     1262.76     1201.42     66.05 o
   9  17   4     2850.98     2837.62     88.41 o
  11  17   4     7306.56     7385.67    213.32 o
  13  17   4    10429.55    10325.24    335.43 o
  15  17   4     2961.58     3043.46    130.81 o
  17  17   4      825.89      745.78     56.24 o
  19  17   4     4285.23     4476.30    137.41 o
  21  17   4     2079.35     2147.89    133.97 o
  23  17   4     1123.03     1109.69     52.94 o
  27  17   4      643.36      598.58     40.99 o
 -26  18   4      366.27      275.71     50.60 o
 -24  18   4      524.03      504.04     35.49 o
 -22  18   4      118.93       87.04     24.23 o
 -18  18   4      608.16      583.08     50.34 o
 -16  18   4     1144.43     1196.27     49.76 o
 -14  18   4      788.22      821.61     43.74 o
 -12  18   4       98.70       48.20     17.14 o
 -10  18   4       54.53       60.55     20.04 o
  -8  18   4      496.64      495.56     34.94 o
  -6  18   4      559.41      518.90     31.25 o
  -4  18   4      651.15      731.89     44.30 o
  -2  18   4      593.12      625.33     42.74 o
   0  18   4        1.47        5.44     10.89 o
   2  18   4      683.44      702.16     42.26 o
   4  18   4     2444.72     2429.89    104.61 o
   6  18   4     2072.34     2220.31     75.67 o
   8  18   4      348.52      328.34     26.04 o
  10  18   4      263.89      262.48     25.19 o
  12  18   4     1075.27     1107.42     54.11 o
  14  18   4      879.84      865.84     49.68 o
  16  18   4      670.71      700.69     53.19 o
  18  18   4       63.94       28.43     19.23 o
  20  18   4      576.86      568.12     36.23 o
  22  18   4      815.67      735.89     44.09 o
  24  18   4      261.70      262.62     24.23 o
  26  18   4       35.34       25.29     30.87 o
 -25  19   4     1023.55      954.63     58.62 o
 -23  19   4     2066.78     2181.03    105.22 o
 -21  19   4     1253.70     1198.94     50.98 o
 -19  19   4       27.23       31.78     22.49 o
 -17  19   4      385.16      367.03     30.43 o
 -15  19   4     3552.01     3675.60    117.25 o
 -13  19   4     5365.18     5278.07    180.25 o
 -11  19   4     1789.26     1780.18     81.71 o
  -9  19   4      427.84      423.07     33.37 o
  -7  19   4     5686.81     5841.53    203.13 o
  -5  19   4     8080.71     7993.63    241.67 o
  -3  19   4     4784.11     4714.40    156.36 o
   1  19   4     4050.87     4025.48    127.34 o
   3  19   4    10713.14    10956.58    319.67 o
   5  19   4     5803.63     5824.29    190.83 o
   9  19   4     1137.48     1265.69     89.09 o
  11  19   4     4019.00     3812.69    168.96 o
  13  19   4     5844.59     6008.62    189.70 o
  15  19   4     1322.60     1233.75     55.68 o
  17  19   4       67.40       85.25     25.92 o
  19  19   4     2839.34     2757.32    115.18 o
  21  19   4     1577.63     1651.97    114.97 o
  23  19   4     1283.07     1269.89     65.72 o
  25  19   4       57.40       39.06     22.40 o
 -24  20   4       99.53       87.53     23.77 o
 -22  20   4        3.40       33.72     26.14 o
 -20  20   4       45.18       40.78     24.42 o
 -18  20   4       59.78       75.74     23.01 o
 -16  20   4       76.45       40.82     23.28 o
 -14  20   4      345.27      330.16     27.63 o
 -12  20   4      134.92      115.04     22.91 o
 -10  20   4       20.38       11.21     22.42 o
  -8  20   4      186.08      185.35     23.66 o
  -6  20   4      141.54      126.13     21.19 o
  -4  20   4       59.80       41.15     26.17 o
  -2  20   4       37.12       24.43     20.22 o
   0  20   4        1.92        4.00      9.71 o
   2  20   4      479.51      508.74     36.08 o
   4  20   4      807.80      893.63     56.68 o
   6  20   4      445.47      446.17     41.93 o
  10  20   4       56.01       51.60     21.23 o
  12  20   4       98.30       73.50     25.98 o
  14  20   4      243.90      252.30     28.09 o
  16  20   4      207.40      184.02     28.41 o
  18  20   4        3.25        0.38      4.71 o
  22  20   4       50.43        8.35     16.70 o
  24  20   4      166.60      115.33     29.77 o
 -21  21   4      983.86      995.85     63.48 o
 -19  21   4       51.98       71.42     23.55 o
 -17  21   4      798.83      798.56     46.03 o
 -15  21   4     3180.23     3225.64    118.20 o
 -13  21   4     2092.26     1924.48     71.41 o
 -11  21   4      498.36      475.14     32.79 o
  -9  21   4     1012.41      990.23     53.71 o
  -7  21   4     2826.34     2844.77    153.11 o
  -5  21   4     3054.75     3109.80    133.92 o
  -3  21   4     1391.42     1386.14     68.25 o
  -1  21   4      511.15      501.25     32.55 o
   1  21   4     2755.08     2801.75     94.39 o
   3  21   4     6471.92     6270.17    178.65 o
   5  21   4     3027.69     3129.84    116.46 o
   7  21   4      312.69      341.75     28.36 o
   9  21   4      875.01      860.83     48.59 o
  11  21   4     2658.18     2625.57    106.23 o
  13  21   4     2763.86     2617.09    106.64 o
  15  21   4      740.20      727.68     46.51 o
  17  21   4      193.02      187.94     24.52 o
  19  21   4     1561.77     1592.58     59.28 o
  21  21   4     1339.66     1383.13     61.96 o
 -20  22   4       67.09       54.57     24.76 o
 -18  22   4       37.45       43.16     25.06 o
 -16  22   4        5.08       11.55     23.10 o
 -12  22   4        5.59        0.65      6.01 o
 -10  22   4       71.76       78.49     24.00 o
  -8  22   4      119.42      103.78     23.88 o
  -6  22   4       10.12        6.18     12.36 o
  -4  22   4      104.14      117.52     25.16 o
  -2  22   4       20.02       13.98     27.97 o
   0  22   4      145.22      174.64     27.96 o
   2  22   4      151.33      149.44     26.86 o
   4  22   4       24.46       27.53     23.21 o
   6  22   4      108.64      100.54     23.24 o
   8  22   4        1.32        5.36     11.92 o
  10  22   4       89.26       84.80     23.00 o
  12  22   4        0.45        0.71      6.02 o
  14  22   4      221.53      226.64     25.64 o
  16  22   4      151.90      176.90     29.86 o
  20  22   4        7.83        5.65     12.50 o
 -17  23   4      319.82      267.92     32.27 o
 -15  23   4     1605.71     1690.85     65.51 o
 -13  23   4     1307.85     1362.49     80.63 o
 -11  23   4      354.69      279.17     32.39 o
  -9  23   4      440.41      455.64     33.01 o
  -7  23   4     1700.62     1777.44    115.24 o
  -5  23   4     2475.09     2438.64    156.30 o
  -3  23   4      486.32      509.67     39.02 o
  -1  23   4       23.44       25.17     29.46 o
   1  23   4     1530.37     1569.60    134.07 o
   3  23   4     1946.38     2015.21     83.78 o
   5  23   4     1711.34     1788.26     74.26 o
   7  23   4      184.61      204.78     26.27 o
   9  23   4      334.21      321.38     31.25 o
  11  23   4     1436.07     1507.20     58.63 o
  13  23   4     1578.14     1692.39     73.08 o
  15  23   4      270.62      309.16     31.76 o
  17  23   4      125.87      111.15     23.76 o
 -14  24   4      103.07       87.81     24.59 o
  -8  24   4       25.58       34.42     30.39 o
  -6  24   4       26.07       12.98     25.96 o
  -4  24   4       31.03       26.40     29.61 o
  -2  24   4       18.96       18.02     25.12 o
   0  24   4       23.75        6.49     13.45 o
   2  24   4       33.51       23.32     26.59 o
   4  24   4       28.95        8.04     16.07 o
   6  24   4       15.67       23.26     31.54 o
   8  24   4        2.88       43.49     24.94 o
  10  24   4      312.02      340.55     30.23 o
  14  24   4       28.30       28.21     28.52 o
 -11  25   4       27.81        3.91     15.12 o
  -9  25   4       55.86       44.95     26.60 o
  -7  25   4      519.23      460.52     41.81 o
  -5  25   4     1259.13     1328.49     66.30 o
  -3  25   4      376.62      301.47     36.88 o
  -1  25   4       27.25       47.29     25.20 o
   1  25   4      706.82      649.18     47.37 o
   3  25   4     1146.70     1084.57     57.96 o
   5  25   4      680.49      671.36     48.72 o
   7  25   4       47.31       60.09     25.14 o
   9  25   4      163.89      147.03     25.43 o
  11  25   4      742.01      793.88     70.79 o
  -4  26   4      161.49      162.65     30.51 o
  -2  26   4        3.09       33.02     29.76 o
   0  26   4       49.10       86.93     26.92 o
   2  26   4       11.44       15.15     30.29 o
   4  26   4       51.65       73.42     27.11 o
 -37   1   5     2409.00     2335.62     78.63 o
 -35   1   5      745.45      752.13     42.76 o
 -33   1   5      131.35      136.62     19.70 o
 -31   1   5     5653.26     5639.17    155.53 o
 -29   1   5    12011.71    12402.32    377.67 o
 -27   1   5     7013.54     6928.70    207.32 o
 -25   1   5      125.32      163.03     17.70 o
 -23   1   5     7329.66     7307.51    202.50 o
 -21   1   5    42068.64    42870.97   1174.52 o
 -19   1   5    66815.72    66992.15   1866.94 o
 -17   1   5     9009.25     8602.25    265.27 o
 -15   1   5     9341.59     9220.90    261.74 o
 -13   1   5    72302.69    75087.33   2691.10 o
 -11   1   5   125716.73   123619.65   5033.14 o
  -9   1   5    72343.59    73976.31   2414.79 o
  -7   1   5       55.49       73.62     12.20 o
  -5   1   5   138175.50   136683.37   4143.46 o
  -3   1   5   346425.72   348087.96  11566.42 o
  -1   1   5   310369.17   324360.27  11558.61 o
   1   1   5    10286.33     9538.24    318.67 o
   3   1   5     6184.01     6165.42    194.82 o
   5   1   5   258135.10   260735.26   9053.64 o
   7   1   5   260979.26   284863.80   9900.18 o
   9   1   5    84192.82    86009.84   2903.28 o
  11   1   5     9359.68     9224.24    306.52 o
  13   1   5    47374.21    48126.79   1496.11 o
  15   1   5    77565.19    77316.06   2329.11 o
  17   1   5    41245.97    41266.90   1225.00 o
  19   1   5     4748.81     4762.44    136.33 o
  21   1   5    18838.71    18654.25    524.80 o
  23   1   5    30269.58    30175.36    840.96 o
  25   1   5    14787.02    14673.80    416.50 o
  27   1   5     3388.73     3351.91    106.20 o
  29   1   5       59.65       32.72     14.53 o
  31   1   5     5019.60     4941.42    135.48 o
  33   1   5     6515.66     6509.08    194.39 o
  35   1   5     1481.58     1477.33     49.79 o
  37   1   5       24.48       23.53     18.97 o
 -38   2   5      344.74      368.89    106.36 o
 -36   2   5      158.48      166.25     22.13 o
 -34   2   5       12.45       15.46     25.21 o
 -32   2   5      185.51      202.67     21.01 o
 -28   2   5      182.69      184.81     18.68 o
 -26   2   5       19.51       43.91     16.03 o
 -24   2   5       92.36       95.88     16.11 o
 -22   2   5     1589.71     1515.15     55.22 o
 -20   2   5      155.26      167.23     16.33 o
 -18   2   5       43.29       56.15     13.93 o
 -14   2   5      398.49      498.37     29.35 o
 -10   2   5      690.81      695.07     54.17 o
  -8   2   5     2644.96     2823.99     96.22 o
  -6   2   5     4548.28     4561.28    149.81 o
  -4   2   5     3376.45     3446.11    117.72 o
  -2   2   5     4524.24     4125.35    132.14 o
   0   2   5      235.07      271.20     18.78 o
   2   2   5     4808.35     4929.66    158.47 o
   4   2   5    36364.22    38152.96   1240.70 o
   6   2   5    16600.50    16769.58    530.65 o
   8   2   5      964.33      997.05     48.77 o
  10   2   5       79.49       87.81      9.60 o
  12   2   5       85.36      114.67     11.48 o
  14   2   5     6504.75     6500.53    188.90 o
  16   2   5     2930.01     2970.24     98.08 o
  18   2   5     1917.48     1760.94     60.24 o
  20   2   5      494.13      524.36     29.92 o
  22   2   5      156.53      151.03     17.50 o
  24   2   5      274.28      279.93     20.83 o
  26   2   5      348.84      354.77     24.02 o
  28   2   5      239.36      265.90     22.78 o
  30   2   5      716.17      745.65     30.10 o
  32   2   5      104.78      120.67     17.17 o
  34   2   5       32.32       41.76     17.12 o
  36   2   5        0.81       12.17     24.34 o
 -37   3   5     2401.05     2555.22     91.00 o
 -35   3   5      727.01      710.91     34.63 o
 -33   3   5       94.16       76.31     16.24 o
 -31   3   5     5581.14     5735.90    172.46 o
 -29   3   5    11296.00    11522.45    313.46 o
 -27   3   5     5365.06     5242.19    148.02 o
 -25   3   5      697.35      744.71     38.92 o
 -23   3   5    11418.44    11261.90    304.70 o
 -21   3   5    28534.65    28833.85    867.69 o
 -19   3   5    42404.04    42050.56   1160.45 o
 -17   3   5    16112.01    15901.74    463.69 o
 -15   3   5     9385.04     9567.64    270.48 o
 -13   3   5    69942.47    71908.59   2204.20 o
  -7   3   5    11216.44    11336.72    409.90 o
  -5   3   5    87311.66    88447.01   2692.16 o
  -3   3   5   362079.89   373952.17  12337.73 o
  -1   3   5   149814.84   151456.72   4671.86 o
   1   3   5    64772.98    67687.63   2287.47 o
   3   3   5    90637.91    91600.37   2672.46 o
   5   3   5   187283.19   187123.73   6245.25 o
   7   3   5   186740.33   190486.20   6331.26 o
   9   3   5    39291.11    40285.48   1568.56 o
  11   3   5     8688.31     8608.27    257.13 o
  13   3   5    16634.74    16671.38    480.47 o
  15   3   5    83911.51    82552.50   2426.27 o
  17   3   5    39381.54    39953.45   1162.23 o
  19   3   5     5442.22     5240.19    156.16 o
  21   3   5     6043.40     6012.63    211.91 o
  23   3   5    21524.34    21533.69    615.70 o
  25   3   5     9999.62     9834.87    281.27 o
  27   3   5     4203.45     4249.75    121.25 o
  31   3   5     3233.25     3246.29    100.39 o
  33   3   5     6241.46     6450.42    194.07 o
  35   3   5     2000.68     2010.27     64.45 o
  37   3   5       14.63       18.31     23.30 o
 -36   4   5       70.20       52.60     21.73 o
 -34   4   5        0.18        5.88     11.76 o
 -32   4   5       40.91       29.04     17.97 o
 -30   4   5       74.74       70.45     18.21 o
 -28   4   5     1508.65     1546.35     58.82 o
 -26   4   5     3108.20     3005.24     92.85 o
 -24   4   5       87.58      118.28     17.01 o
 -22   4   5     6991.01     6958.10    191.05 o
 -20   4   5     5734.19     5602.02    165.30 o
 -18   4   5     4875.31     4883.90    154.75 o
 -16   4   5      243.39      277.15     19.14 o
 -14   4   5     1994.25     1967.64     67.45 o
 -12   4   5    12931.12    12759.07    416.95 o
 -10   4   5    11628.52    11541.16    405.75 o
  -8   4   5     6875.04     6694.20    229.11 o
  -6   4   5    33705.52    34192.55   1124.95 o
  -4   4   5     2966.87     2923.54     99.66 o
  -2   4   5      892.49      972.06     35.40 o
   0   4   5    12277.77    13091.11    454.91 o
   2   4   5     6838.74     6944.74    224.96 o
   4   4   5     4170.47     4306.27    137.11 o
   6   4   5     1116.44     1205.16     44.84 o
   8   4   5     1031.11     1027.45     40.42 o
  10   4   5     2177.27     2131.46     64.63 o
  12   4   5     3101.33     3157.83     94.03 o
  14   4   5    10228.52    10113.46    290.70 o
  16   4   5    10554.27    10594.48    304.83 o
  18   4   5       33.43       43.95     13.09 o
  20   4   5     2831.55     2718.17     85.32 o
  22   4   5      177.92      206.06     17.37 o
  24   4   5     3421.35     3260.79     99.98 o
  26   4   5     2709.92     2599.72     79.64 o
  28   4   5        1.16       12.19     24.37 o
  30   4   5     1463.30     1387.41     49.82 o
  32   4   5      206.11      195.68     18.77 o
 -37   5   5     1607.54     1657.72     62.45 o
 -35   5   5      503.40      496.14     30.14 o
 -33   5   5      215.47      217.66     21.83 o
 -31   5   5     2359.22     2294.94     73.07 o
 -29   5   5    10399.80    10409.42    280.48 o
 -27   5   5    12715.52    12769.10    343.03 o
 -25   5   5      184.71      171.48     18.57 o
 -23   5   5    11416.00    11181.06    302.01 o
 -21   5   5    28578.00    28624.74    776.91 o
 -19   5   5    30516.36    29932.18    817.98 o
 -17   5   5    10963.31    10960.59    312.21 o
 -15   5   5     4429.21     4319.97    135.41 o
 -13   5   5    81130.98    83688.25   2470.10 o
 -11   5   5   106487.64   104626.68   3073.72 o
  -9   5   5    65690.41    68229.45   2031.40 o
  -7   5   5     1863.75      587.97    102.52 o
  -5   5   5    68557.13    69934.40   2538.37 o
  -3   5   5    89800.00    92856.37   3520.77 o
  -1   5   5    93649.20    95928.22   2959.05 o
   1   5   5    31994.61    33860.52   1228.39 o
   3   5   5     2792.56     3062.50    105.67 o
   5   5   5    90933.08    93926.64   2933.07 o
   7   5   5   140096.80   145536.82   5357.23 o
   9   5   5    58818.14    63112.59   2333.13 o
  11   5   5     3065.76     3070.72    104.10 o
  13   5   5    49311.98    49370.76   1438.17 o
  15   5   5    65563.81    64664.55   1878.26 o
  17   5   5    57377.60    55797.73   1616.45 o
  19   5   5     2400.09     2307.16     76.26 o
  21   5   5     8681.30     8969.03    259.08 o
  23   5   5    15742.18    15518.93    464.45 o
  25   5   5    14047.40    13677.02    376.04 o
  27   5   5     4338.50     4256.50    124.98 o
  29   5   5      925.95      945.61     48.59 o
  31   5   5     2971.93     3013.80     85.86 o
  33   5   5     2680.84     2587.29     77.27 o
  35   5   5     1396.55     1391.35     47.91 o
 -36   6   5      636.59      636.19     34.48 o
 -34   6   5       39.34       33.32     21.95 o
 -32   6   5      470.88      538.50     28.91 o
 -30   6   5     1614.93     1522.10     54.67 o
 -28   6   5      850.21      901.38     38.76 o
 -26   6   5      752.76      757.74     33.92 o
 -24   6   5      107.54      148.17     17.60 o
 -22   6   5     2891.55     2889.80     84.67 o
 -20   6   5     2596.32     2634.59     87.31 o
 -18   6   5     2119.16     2123.84     65.44 o
 -16   6   5      556.30      578.33     27.31 o
 -14   6   5      906.96      864.10     42.14 o
 -12   6   5    18508.08    18443.14    600.82 o
 -10   6   5    18363.45    18201.29    540.48 o
  -8   6   5      356.35      370.44     24.98 o
  -6   6   5     4026.50     3972.16    136.80 o
   0   6   5    61806.31    62109.79   2486.78 o
   2   6   5     2490.31     2688.44     94.43 o
   6   6   5    24923.21    26504.24    808.54 o
   8   6   5     3906.95     4200.71    172.40 o
  10   6   5     1026.25     1103.27     57.95 o
  12   6   5      253.78      256.43     17.28 o
  14   6   5    13612.57    13572.80    391.65 o
  16   6   5     8895.64     8701.13    242.87 o
  18   6   5      299.36      310.56     18.28 o
  20   6   5      403.65      438.82     23.03 o
  22   6   5     1466.30     1392.55     49.27 o
  24   6   5     1756.16     1763.48     63.03 o
  26   6   5      624.46      674.90     29.93 o
  28   6   5      374.86      390.40     22.61 o
  30   6   5      951.46      937.32     36.09 o
  32   6   5      339.89      322.26     21.89 o
  34   6   5      536.74      571.22     28.35 o
  36   6   5       84.00       87.93     18.23 o
 -35   7   5      466.55      428.64     28.47 o
 -33   7   5      413.63      405.82     27.15 o
 -31   7   5     3735.75     3815.03    108.60 o
 -29   7   5     6625.89     6434.25    205.20 o
 -27   7   5     5850.57     5762.49    159.10 o
 -25   7   5      121.45      134.63     18.31 o
 -23   7   5     9022.22     9226.91    254.29 o
 -21   7   5    15903.95    15976.57    481.31 o
 -19   7   5     6768.59     6954.09    192.40 o
 -17   7   5     5862.58     5681.59    177.36 o
 -15   7   5      421.28      482.17     27.44 o
 -13   7   5    48577.39    49470.31   1486.97 o
 -11   7   5    78790.20    80210.87   2507.54 o
  -9   7   5    41878.13    41336.38   1197.87 o
  -7   7   5      131.02      176.58     16.74 o
  -5   7   5    38919.71    39958.12   1325.79 o
  -3   7   5   128522.54   128228.76   4011.15 o
   1   7   5    28923.57    26811.56   1142.57 o
   3   7   5    39701.15    39179.14   1252.65 o
   5   7   5   112531.51   113909.71   3737.86 o
   7   7   5    72631.21    72413.66   2112.52 o
   9   7   5     8689.03     8625.64    327.12 o
  11   7   5      282.53      292.27     25.23 o
  13   7   5    26624.54    26213.62    807.93 o
  15   7   5    32202.60    31355.20    892.90 o
  17   7   5    23941.93    22895.92    842.18 o
  19   7   5      277.68      321.60     20.83 o
  21   7   5      333.82      357.45     21.86 o
  23   7   5     7965.72     7984.28    237.60 o
  25   7   5    12067.21    11915.95    338.45 o
  27   7   5     3729.68     3727.71    104.08 o
  29   7   5       19.29       12.39     24.79 o
  31   7   5     2465.18     2477.66     81.30 o
  33   7   5     2839.09     2893.01     87.11 o
  35   7   5     1614.89     1593.72     69.16 o
 -36   8   5      611.32      584.68     36.58 o
 -34   8   5      310.39      242.64     24.35 o
 -32   8   5       27.21       14.92     29.84 o
 -30   8   5     1233.47     1238.96     61.15 o
 -28   8   5     3665.87     3642.93    112.44 o
 -26   8   5     2671.99     2645.61     79.09 o
 -24   8   5       32.82       11.79     23.58 o
 -22   8   5     4408.40     4211.74    118.55 o
 -20   8   5     8552.69     8662.38    236.78 o
 -18   8   5     8221.17     8345.71    231.43 o
 -16   8   5      877.62      856.28     48.25 o
 -14   8   5    10634.14    10626.55    312.29 o
 -12   8   5    17956.66    17375.54    572.59 o
 -10   8   5    38895.01    37643.21   1092.90 o
  -8   8   5     2748.44     2840.36     91.80 o
  -6   8   5     9729.04     9976.50    298.87 o
  -4   8   5    14650.24    14304.35    445.07 o
   0   8   5     8860.45     8590.23    261.20 o
   2   8   5      808.75      939.19     39.57 o
   4   8   5     8263.40     7770.49    232.22 o
   6   8   5    12354.86    12311.46    378.37 o
   8   8   5    24152.43    23888.69    687.73 o
  10   8   5     3679.04     3492.81    113.77 o
  12   8   5     6639.36     6590.72    246.01 o
  14   8   5    17188.47    16961.99    507.53 o
  16   8   5    13862.63    13719.11    401.79 o
  18   8   5     5061.64     5092.94    145.48 o
  20   8   5      568.70      601.03     31.97 o
  22   8   5     5726.01     5494.66    149.87 o
  24   8   5     4024.30     4036.30    116.01 o
  26   8   5     1762.60     1728.47     58.48 o
  28   8   5      412.52      446.29     24.71 o
  30   8   5     1249.78     1316.46     45.90 o
  32   8   5      953.38      946.68     38.40 o
  34   8   5      511.35      515.73     27.02 o
 -35   9   5       53.90       40.79     22.55 o
 -33   9   5      264.89      259.26     26.76 o
 -31   9   5      677.91      614.70     34.71 o
 -29   9   5     3805.64     3764.86    109.36 o
 -27   9   5     6032.47     5934.19    169.64 o
 -25   9   5      304.25      292.80     28.59 o
 -23   9   5     6352.20     6141.16    213.91 o
 -21   9   5    20604.83    20528.89    563.72 o
 -19   9   5    11788.98    11483.03    329.05 o
 -17   9   5     3733.48     3704.79    106.93 o
 -15   9   5     6072.32     6045.49    173.07 o
 -13   9   5    40605.30    39054.20   1139.38 o
 -11   9   5    55526.01    54529.04   1559.10 o
  -9   9   5    17261.76    17175.11    492.57 o
  -7   9   5     6535.69     6901.98    204.61 o
  -5   9   5    21824.36    22405.54    640.60 o
  -3   9   5    26112.62    25400.57    800.66 o
  -1   9   5    42344.72    42781.45   1324.37 o
   1   9   5     5328.23     5210.39    179.39 o
   3   9   5    10333.11     9976.50    298.87 o
   5   9   5    31345.27    31224.26    902.42 o
   7   9   5    43950.14    44633.38   1253.44 o
   9   9   5    20990.18    20721.97    609.09 o
  11   9   5     1714.48     1642.15     59.19 o
  13   9   5    22575.22    22684.13    636.47 o
  15   9   5    35892.93    35648.98    975.39 o
  17   9   5    24369.37    24340.32    665.28 o
  19   9   5      913.99      862.63     36.73 o
  21   9   5     1200.63     1214.91     46.95 o
  23   9   5     8735.09     8556.82    231.39 o
  25   9   5    10669.60    10167.57    317.82 o
  27   9   5     2084.92     2038.19     67.70 o
  29   9   5      743.37      754.53     44.21 o
  31   9   5     1676.20     1773.43     73.18 o
  33   9   5     1426.31     1420.61     50.01 o
  35   9   5      708.75      733.16     32.56 o
 -34  10   5      284.11      256.05     31.62 o
 -32  10   5      148.44      155.70     22.07 o
 -30  10   5     3007.41     3031.23     91.35 o
 -28  10   5     1233.71     1199.61     47.09 o
 -26  10   5      827.17      843.99     36.13 o
 -24  10   5      210.83      191.61     20.07 o
 -22  10   5      751.76      784.73     36.30 o
 -20  10   5     7359.52     7396.36    216.71 o
 -18  10   5     4168.97     4203.85    119.50 o
 -16  10   5      362.29      395.82     24.79 o
 -14  10   5     5064.71     4925.72    144.09 o
 -12  10   5    13548.32    13535.39    378.78 o
 -10  10   5    15729.39    15259.71    423.16 o
  -8  10   5    21589.71    21453.52    596.74 o
  -6  10   5     1796.30     1782.58     60.03 o
  -4  10   5    37663.15    38011.99   1091.47 o
  -2  10   5    53763.42    53591.72   1544.38 o
   0  10   5    12166.94    12117.04    385.88 o
   2  10   5     1078.37     1137.61     49.65 o
   4  10   5    20492.86    20624.43    592.16 o
   6  10   5    47583.94    48239.70   1363.85 o
   8  10   5    15260.19    15002.50    417.79 o
  10  10   5      124.11      122.77     16.14 o
  12  10   5    18314.54    18296.16    522.84 o
  14  10   5     7007.90     6961.44    210.03 o
  16  10   5     5669.78     5704.64    165.41 o
  18  10   5     2601.76     2628.04     75.91 o
  20  10   5       21.25       39.02     14.19 o
  22  10   5     4862.90     4824.90    133.40 o
  24  10   5     5245.97     5080.58    172.02 o
  26  10   5      444.33      472.44     44.09 o
  28  10   5       18.30       17.14     17.60 o
  30  10   5      535.48      478.66     36.69 o
  32  10   5     1834.30     1854.20     59.94 o
  34  10   5      783.62      725.14     32.50 o
 -33  11   5      348.48      352.56     31.70 o
 -31  11   5     1353.30     1293.48     58.18 o
 -29  11   5     2570.60     2650.02     83.64 o
 -27  11   5      992.12     1059.98     59.49 o
 -25  11   5      468.15      438.82     32.61 o
 -23  11   5     2166.04     2242.49     71.52 o
 -21  11   5     9277.28     9037.18    249.58 o
 -19  11   5     5862.39     5752.47    193.30 o
 -17  11   5      874.24      928.84     37.52 o
 -15  11   5      849.82      902.78     41.91 o
 -13  11   5    11196.04    11140.31    350.83 o
 -11  11   5    32316.74    31655.84    965.39 o
  -9  11   5     8089.01     7809.24    222.05 o
  -7  11   5      974.26      966.65     37.71 o
  -5  11   5     8837.03     8641.00    244.92 o
  -3  11   5    50101.77    49047.41   1370.46 o
  -1  11   5    40745.08    40106.44   1192.71 o
   1  11   5     9321.99     9373.22    308.52 o
   3  11   5     5083.86     4851.83    170.66 o
   5  11   5    40736.86    39984.18   1137.83 o
   7  11   5    37323.17    35782.60    991.63 o
   9  11   5     8251.24     7985.61    222.69 o
  11  11   5       51.30       48.47     13.82 o
  13  11   5    10813.91    10985.31    329.84 o
  15  11   5    17056.90    17017.44    477.01 o
  17  11   5     4604.18     4481.38    124.93 o
  19  11   5     1254.98     1252.93     43.67 o
  21  11   5      573.35      669.02     29.18 o
  23  11   5     2427.35     2420.47     79.76 o
  25  11   5     3490.57     3448.85    107.87 o
  27  11   5     1472.68     1563.92     62.69 o
  29  11   5      194.42      138.27     19.08 o
  31  11   5      616.54      694.41     34.50 o
  33  11   5     1293.42     1332.03     52.22 o
 -32  12   5       74.74       32.64     23.29 o
 -30  12   5     2183.67     2239.62     81.31 o
 -28  12   5     3018.45     3056.62     93.72 o
 -26  12   5     1183.63     1179.44     56.60 o
 -22  12   5     2142.61     2197.73     73.03 o
 -20  12   5    12308.85    12729.68    344.39 o
 -18  12   5    10517.87    10672.65    291.95 o
 -16  12   5       20.24       17.00     20.92 o
 -14  12   5     9464.20     9547.59    267.78 o
 -12  12   5    12389.47    12229.95    335.68 o
 -10  12   5    10748.78    10366.00    300.14 o
  -8  12   5     3833.21     3788.77    111.52 o
  -6  12   5     1352.63     1441.79     86.06 o
  -4  12   5    28573.22    28156.41    821.05 o
  -2  12   5    21072.59    20637.79    570.48 o
   0  12   5     2229.82     2203.68     68.68 o
   2  12   5      595.84      650.83     36.25 o
   4  12   5     3570.02     3580.73    109.94 o
   6  12   5    27397.89    27056.75    772.47 o
   8  12   5    32202.66    32331.27    896.10 o
  10  12   5       58.43       82.48     14.87 o
  12  12   5    11054.16    10582.46    295.35 o
  14  12   5    15721.67    16013.98    494.19 o
  16  12   5     7806.15     7640.88    234.29 o
  18  12   5     2823.70     2798.67     87.40 o
  20  12   5      548.64      545.17     34.75 o
  22  12   5     9934.53    10124.82    279.86 o
  24  12   5     4224.64     4225.10    124.65 o
  26  12   5     1253.99     1215.58     54.59 o
  28  12   5      209.58      196.35     20.26 o
  30  12   5      509.84      555.28     34.07 o
  32  12   5     1404.44     1335.97     81.48 o
 -33  13   5       37.89       50.22     23.34 o
 -31  13   5     1134.35     1159.99     60.31 o
 -29  13   5     1474.34     1548.82     83.77 o
 -27  13   5      989.95      950.22     74.06 o
 -23  13   5     1418.67     1480.68     55.30 o
 -21  13   5     5194.61     5332.31    186.83 o
 -19  13   5     8590.18     8671.07    251.69 o
 -17  13   5     2165.49     2168.67     68.62 o
 -15  13   5     1114.43     1104.61     41.27 o
 -13  13   5     8946.47     9073.25    248.22 o
 -11  13   5     7217.25     7069.00    195.77 o
  -9  13   5     6603.19     6577.36    203.13 o
  -7  13   5        2.02       18.44     18.40 o
  -5  13   5    12521.08    12215.25    344.49 o
  -3  13   5    17037.64    17039.49    469.56 o
  -1  13   5    19203.33    18936.85    574.23 o
   1  13   5       54.18       62.65     15.58 o
   3  13   5        1.14       17.18     22.08 o
   5  13   5     9961.78     9649.81    303.02 o
   7  13   5    14626.21    14808.76    421.22 o
   9  13   5     7400.60     7382.33    213.32 o
  11  13   5        9.82        7.33     14.66 o
  13  13   5      799.74      914.47     51.77 o
  15  13   5     6948.85     6961.44    195.79 o
  17  13   5     9480.63     9391.26    307.16 o
  19  13   5      847.86      916.95     36.71 o
  21  13   5      933.24      906.79     57.36 o
  23  13   5     3430.24     3528.02    104.73 o
  25  13   5     3228.48     3152.36    104.01 o
  27  13   5      769.02      760.15     33.98 o
  29  13   5      450.23      427.86     30.63 o
  31  13   5      225.82      225.58     22.85 o
 -32  14   5       88.03       65.80     23.21 o
 -30  14   5     1671.15     1754.46     84.05 o
 -28  14   5     2112.78     2041.60     77.16 o
 -26  14   5      496.92      434.63     32.26 o
 -24  14   5       42.17       21.63     22.92 o
 -22  14   5     2020.85     1941.32     89.69 o
 -20  14   5     7074.03     6936.05    200.54 o
 -18  14   5     5404.67     5289.16    175.90 o
 -16  14   5      107.46      125.91     19.73 o
 -14  14   5     3784.21     3704.19    115.95 o
 -12  14   5    12983.78    12853.94    348.43 o
 -10  14   5    14915.60    14828.13    423.25 o
  -8  14   5     9340.98     9138.06    250.92 o
  -6  14   5     2757.24     2574.93     82.03 o
  -4  14   5    19233.40    19438.58    549.71 o
  -2  14   5    35860.09    35734.49    977.41 o
   0  14   5     4088.76     4155.22    123.17 o
   2  14   5      303.13      283.97     21.79 o
   4  14   5     7357.94     7451.81    217.38 o
   6  14   5    23504.48    23750.40    646.43 o
   8  14   5    15221.30    15080.00    423.87 o
  10  14   5      261.96      300.74     23.55 o
  12  14   5     5602.21     5497.47    155.97 o
  14  14   5     7627.63     7779.84    215.95 o
  16  14   5     5363.13     5550.98    163.82 o
  18  14   5     1354.21     1322.67     66.17 o
  20  14   5       29.74       23.77     16.25 o
  22  14   5     2229.47     2195.79     68.48 o
  24  14   5     3309.67     3218.03     93.07 o
  26  14   5     1070.14     1049.69     41.16 o
  28  14   5        3.84        6.05     12.11 o
  30  14   5      360.58      348.61     24.52 o
 -31  15   5      356.95      321.78     32.57 o
 -29  15   5      882.10      829.63     57.10 o
 -27  15   5       47.12       55.28     22.10 o
 -25  15   5      280.57      285.17     26.10 o
 -23  15   5      396.67      464.40     61.57 o
 -21  15   5     1633.76     1607.61     74.96 o
 -19  15   5     1412.83     1477.80     56.12 o
 -17  15   5      167.55      128.44     20.01 o
 -15  15   5     1126.54     1137.88     46.51 o
 -13  15   5     2244.05     2315.58     75.03 o
 -11  15   5     2786.31     2737.41     81.65 o
  -9  15   5     4078.16     3982.12    114.06 o
  -7  15   5      651.73      732.09     39.96 o
  -5  15   5     3782.27     3714.28    110.79 o
  -3  15   5    16539.74    16884.49    458.75 o
  -1  15   5     5582.97     5435.07    154.69 o
   1  15   5     1010.07     1090.65     43.73 o
   3  15   5       19.58       23.36     17.24 o
   5  15   5     7983.86     7860.01    216.62 o
   7  15   5    10776.30    10606.51    288.57 o
   9  15   5     3943.57     3827.86    116.94 o
  11  15   5       49.56       32.64     16.04 o
  13  15   5      254.08      284.84     26.01 o
  15  15   5     2349.80     2309.30     71.10 o
  17  15   5     3056.42     3217.29     97.68 o
  19  15   5     2306.52     2270.55     72.60 o
  21  15   5     1016.80     1009.68     44.45 o
  23  15   5      941.97      933.25     38.48 o
  25  15   5      528.08      487.76     26.81 o
  27  15   5      438.03      444.51     27.74 o
  29  15   5      233.32      223.72     21.59 o
 -30  16   5      924.89      948.81     79.50 o
 -28  16   5     1998.93     2042.80     75.32 o
 -26  16   5      602.97      583.48     34.13 o
 -24  16   5       14.02        4.15     10.42 o
 -22  16   5     2933.34     2947.05    115.24 o
 -20  16   5     7015.98     7210.63    226.25 o
 -18  16   5     3719.70     3781.16    128.22 o
 -16  16   5      319.69      343.91     38.86 o
 -14  16   5     1886.53     1796.55     86.35 o
 -12  16   5     9748.27     9680.54    267.75 o
 -10  16   5     7348.27     7385.67    204.51 o
  -8  16   5     1621.07     1570.06     55.88 o
  -6  16   5      471.02      507.19     30.34 o
  -4  16   5     7006.80     6843.19    189.71 o
  -2  16   5    19964.50    19918.93    544.20 o
   0  16   5     6612.33     6597.27    194.37 o
   2  16   5      208.23      225.82     22.21 o
   4  16   5     9162.42     8880.18    242.16 o
   6  16   5    10665.70    10342.61    280.49 o
   8  16   5     5190.23     5308.53    161.57 o
  10  16   5     1130.08     1149.71     47.05 o
  12  16   5      717.36      791.48     49.75 o
  14  16   5     9717.43     9916.38    311.77 o
  16  16   5     8013.86     8083.15    283.75 o
  18  16   5     1784.00     1779.11     81.91 o
  20  16   5      478.73      478.00     26.78 o
  22  16   5     2806.93     2777.76     84.55 o
  24  16   5     4265.31     4414.50    140.48 o
  26  16   5     1063.19     1042.75     43.55 o
  28  16   5        0.93        4.65      9.86 o
 -29  17   5      191.49      188.97     31.80 o
 -27  17   5        1.74       12.79     25.57 o
 -23  17   5      753.32      714.38     40.94 o
 -21  17   5      223.09      225.54     25.32 o
 -19  17   5     1527.88     1503.59     59.65 o
 -15  17   5      542.92      554.59     47.84 o
 -13  17   5     2560.32     2614.35     96.56 o
 -11  17   5     1188.42     1312.25     55.84 o
  -9  17   5      243.13      273.08     24.07 o
  -7  17   5       30.56       21.27     21.86 o
  -5  17   5     1257.55     1288.53     54.56 o
  -3  17   5     1428.89     1379.99     67.71 o
  -1  17   5      551.03      696.61     35.39 o
   1  17   5      467.85      437.45     26.00 o
   3  17   5       83.58       92.02     18.68 o
   5  17   5     1967.92     2001.71     69.62 o
   7  17   5     2849.27     2954.80     89.67 o
   9  17   5     1435.87     1442.73     59.06 o
  11  17   5      335.88      353.14     24.90 o
  13  17   5      102.36       73.90     27.13 o
  15  17   5     1137.92     1154.25     85.43 o
  17  17   5     2261.93     2222.45     98.16 o
  19  17   5      487.41      521.87     30.79 o
  21  17   5       99.29       86.44     18.43 o
  23  17   5      508.97      528.51     30.66 o
  25  17   5       86.20       84.03     18.80 o
  27  17   5      381.54      395.16     35.06 o
 -26  18   5      544.72      511.67     34.18 o
 -24  18   5       48.57       45.49     26.44 o
 -22  18   5     2100.06     2146.89    102.78 o
 -20  18   5     3493.67     3644.33    116.17 o
 -18  18   5     1709.15     1694.53     74.10 o
 -16  18   5      140.69      135.05     23.20 o
 -14  18   5     1095.36     1181.84     68.40 o
 -12  18   5     8543.00     8502.71    279.55 o
 -10  18   5     6560.64     6951.42    256.23 o
  -8  18   5      155.90      157.98     31.46 o
  -6  18   5     3202.80     3414.85    107.88 o
  -4  18   5     5079.49     5121.33    161.21 o
  -2  18   5    11127.41    11285.95    312.83 o
   0  18   5     6679.93     6595.60    194.37 o
   2  18   5       94.37       91.61     19.61 o
   4  18   5     5898.68     5854.96    186.55 o
   6  18   5     8050.51     7990.96    233.53 o
   8  18   5     3569.29     3463.35    106.51 o
  10  18   5     2507.64     2533.91     87.54 o
  12  18   5      818.32      975.74     59.57 o
  14  18   5     7268.29     7314.86    265.64 o
  16  18   5     4146.92     4154.01    234.33 o
  18  18   5      397.92      376.41     39.93 o
  20  18   5      531.23      523.06     33.27 o
  22  18   5     1244.98     1237.09     84.97 o
  24  18   5     2029.44     2087.63     86.48 o
  26  18   5     1058.78     1036.20     51.55 o
 -25  19   5       29.28       40.07     24.43 o
 -23  19   5      443.82      433.19     42.27 o
 -21  19   5      263.22      260.20     27.08 o
 -17  19   5       17.50       25.67     22.89 o
 -15  19   5      140.60      156.52     24.15 o
 -13  19   5      502.52      510.03     36.06 o
 -11  19   5      652.58      657.09     42.90 o
  -9  19   5      491.92      528.05     39.17 o
  -7  19   5      647.89      696.08     61.90 o
  -5  19   5      654.17      638.66     40.74 o
  -3  19   5      391.70      437.87     34.14 o
  -1  19   5      421.53      430.30     33.61 o
   1  19   5      469.72      498.58     32.82 o
   3  19   5       64.79       77.10     21.25 o
   5  19   5       28.38       48.00     17.78 o
   7  19   5     1093.30     1015.55     63.11 o
   9  19   5      530.20      490.94     51.10 o
  11  19   5       75.16       83.04     18.16 o
  13  19   5        7.04        2.75      9.65 o
  15  19   5       60.34       72.91     23.40 o
  17  19   5      286.14      312.64     29.07 o
  19  19   5      580.14      562.09     40.13 o
  21  19   5       72.78       46.28     22.62 o
  25  19   5      236.41      242.11     24.76 o
 -22  20   5     1514.05     1523.10     79.06 o
 -20  20   5     1357.38     1271.10     68.33 o
 -18  20   5     1633.86     1680.70     76.22 o
 -16  20   5      143.69      121.80     24.64 o
 -14  20   5     1353.40     1349.86     66.22 o
 -12  20   5     4281.51     4286.16    144.05 o
 -10  20   5     5227.06     5495.66    207.66 o
  -8  20   5       87.13      112.10     25.57 o
  -6  20   5      377.34      348.88     30.64 o
  -4  20   5     4074.50     4293.11    129.18 o
  -2  20   5     3224.29     3110.93    115.58 o
   0  20   5     5108.30     4607.58    345.74 o
   2  20   5      198.15      211.16     31.72 o
   4  20   5     6069.94     6113.51    183.97 o
   6  20   5     3652.17     3617.68    122.70 o
   8  20   5     2764.08     2779.30     96.71 o
  10  20   5       86.62       78.91     22.17 o
  12  20   5      346.16      301.35     28.44 o
  14  20   5     3841.44     4042.58    171.58 o
  16  20   5     3624.03     3691.63    114.19 o
  18  20   5      209.97      189.66     38.31 o
  20  20   5      128.62       59.27     21.28 o
  22  20   5      638.81      594.67     42.58 o
  24  20   5     1571.78     1521.76     93.43 o
 -21  21   5       70.29       61.90     24.21 o
 -19  21   5        5.59        1.72      8.64 o
 -17  21   5      199.14      198.35     26.20 o
 -15  21   5        0.37        1.24      7.75 o
 -13  21   5       68.48       62.52     22.87 o
 -11  21   5      204.72      225.46     27.00 o
  -9  21   5       12.53       27.70     23.77 o
  -5  21   5       83.47       67.87     22.12 o
  -1  21   5      173.98      217.87     25.64 o
   1  21   5      363.89      336.14     28.30 o
   3  21   5       25.01       46.08     24.11 o
   5  21   5      204.36      183.54     29.40 o
   7  21   5        9.60       16.00     32.00 o
   9  21   5       52.51       29.11     24.07 o
  11  21   5      290.52      245.27     27.45 o
  13  21   5        2.41        6.33     12.67 o
  15  21   5       44.54       54.24     20.42 o
  17  21   5      223.23      217.58     28.73 o
  19  21   5       66.05       72.73     21.22 o
  21  21   5      211.68      244.79     33.15 o
 -20  22   5     1469.64     1435.65     68.36 o
 -18  22   5      376.62      369.89     34.64 o
 -16  22   5        5.31        4.98     12.71 o
 -14  22   5      749.49      807.38     41.69 o
 -12  22   5     2450.41     2414.32    105.92 o
 -10  22   5     2424.75     2485.07    106.29 o
  -8  22   5      704.83      610.54     35.57 o
  -6  22   5      335.55      339.91     37.27 o
  -4  22   5     2571.64     2678.22    120.41 o
  -2  22   5     3262.49     3243.35    102.97 o
   0  22   5     1671.51     1672.01     96.80 o
   2  22   5        4.23        4.07     10.41 o
   4  22   5     1444.00     1457.16     71.97 o
   6  22   5     4843.82     4720.15    137.90 o
   8  22   5     1255.20     1191.26     67.77 o
  10  22   5      485.39      443.21     31.10 o
  12  22   5      579.66      556.59     37.15 o
  14  22   5     1989.66     1881.86     95.07 o
  16  22   5     1500.27     1436.31     61.52 o
  18  22   5      439.43      430.57     37.27 o
 -17  23   5        7.09       41.47     26.80 o
 -15  23   5       27.21       10.31     20.62 o
 -13  23   5       35.93       42.01     26.33 o
 -11  23   5      153.11      127.57     24.74 o
  -9  23   5       16.86        8.46     16.93 o
  -7  23   5      174.19      130.06     32.71 o
  -3  23   5       64.76       57.20     24.14 o
   5  23   5       63.71       73.28     23.19 o
  11  23   5      481.54      455.46     31.57 o
  13  23   5       64.66       80.84     26.14 o
  15  23   5       91.82      105.14     23.93 o
  17  23   5       41.80       62.70     23.60 o
 -14  24   5      454.36      427.98     35.49 o
 -12  24   5      773.07      751.46     43.52 o
 -10  24   5     1438.60     1451.81     61.79 o
  -8  24   5      350.19      289.23     43.84 o
  -6  24   5      130.98      126.11     25.92 o
  -4  24   5     1678.09     1612.29     74.48 o
  -2  24   5     1468.04     1478.80    115.15 o
   0  24   5      756.73      670.16     49.28 o
   2  24   5        0.04       21.53     40.79 o
   4  24   5      563.78      561.90     41.12 o
   6  24   5     1608.00     1694.66     63.94 o
   8  24   5     1562.23     1562.78     62.90 o
  10  24   5       36.81       26.06     30.03 o
  12  24   5      441.59      485.82     36.22 o
  14  24   5      876.89      904.05     56.60 o
 -11  25   5       11.56        1.20      8.39 o
  -9  25   5       45.54       33.89     47.29 o
  -5  25   5        0.27        6.81     13.62 o
  -3  25   5       76.34       48.74     28.04 o
   3  25   5        7.09       12.86     25.72 o
   5  25   5        8.59        9.74     19.48 o
   7  25   5       61.82       97.01     25.08 o
  -4  26   5      928.10      911.87     49.72 o
  -2  26   5      974.99     1010.41     61.81 o
   0  26   5      161.76      154.25     27.42 o
   2  26   5        1.66        0.53      5.55 o
   4  26   5      194.99      121.27     42.69 o
 -38   0   6      233.84      199.84     46.15 o
 -36   0   6     2223.90     2116.16    116.86 o
 -34   0   6     3559.70     3721.10    186.53 o
 -32   0   6     4040.18     3956.33    161.18 o
 -30   0   6       95.04      114.84     26.25 o
 -28   0   6     8812.05     9007.11    289.60 o
 -26   0   6    15053.77    14661.11    516.30 o
 -24   0   6    16341.58    15910.43    489.46 o
 -22   0   6     6745.65     6635.41    241.44 o
 -20   0   6    11854.11    11575.23    405.74 o
 -18   0   6    96277.41    95053.03   3276.46 o
 -16   0   6   109108.28   111038.95   3742.75 o
 -14   0   6    14288.59    14182.09    470.90 o
 -12   0   6    10494.48    10366.66    387.77 o
  -8   0   6   315492.99   314906.88  12921.69 o
  -6   0   6   122989.73   127248.01   5107.99 o
  -4   0   6     3252.34     2576.27    352.51 o
  -2   0   6   119681.07   128359.04   5144.35 o
   0   0   6    22718.43    23566.67   1127.86 o
   2   0   6    43893.78    44323.38   1650.16 o
   4   0   6    68888.95    70261.76   4149.27 o
   6   0   6    46243.30    47790.74   2592.59 o
   8   0   6   145061.37   150736.52   8309.92 o
  10   0   6    82838.41    85504.77   3133.29 o
  12   0   6    14907.70    14434.63    566.07 o
  16   0   6    20133.42    19747.24   1050.16 o
  18   0   6    74229.64    74331.73   2939.91 o
  20   0   6    63970.77    60710.16   2101.95 o
  22   0   6     2595.72     2423.21    109.74 o
  24   0   6    10485.14    10317.89    357.18 o
  26   0   6    15050.34    15079.33    608.07 o
  28   0   6     9999.15    10069.37    351.13 o
  30   0   6     3481.65     3389.12    123.11 o
  32   0   6      597.82      685.12     54.11 o
  34   0   6     3699.04     3726.11    119.07 o
  36   0   6     2115.21     2062.04     85.87 o
 -37   1   6       27.37       28.03     21.81 o
 -35   1   6       77.82       56.16     17.30 o
 -33   1   6      206.87      174.59     22.63 o
 -31   1   6        7.54       23.59     19.86 o
 -29   1   6      108.47       89.06     17.14 o
 -27   1   6       21.55        0.47      4.14 o
 -25   1   6      657.00      775.71     42.74 o
 -23   1   6      419.61      428.96     23.76 o
 -21   1   6      526.00      573.71     28.43 o
 -19   1   6      279.47      305.51     20.82 o
 -17   1   6       28.65       55.39     13.81 o
 -15   1   6      321.71      363.61     21.03 o
 -13   1   6      329.75      355.73     20.24 o
 -11   1   6      479.30      504.48     48.07 o
  -9   1   6      114.78      146.54     31.23 o
  -7   1   6      541.63      586.43     33.50 o
  -5   1   6      913.38     1008.41     41.45 o
  -3   1   6    18265.75    18801.23    805.66 o
  -1   1   6    33996.58    36349.13   1129.82 o
   1   1   6    89990.53    91414.64   2722.67 o
   3   1   6      202.97      232.81     15.59 o
   5   1   6     9543.13     9713.28    345.81 o
   7   1   6      755.80      823.68     32.93 o
   9   1   6      796.99      866.24     35.64 o
  11   1   6      545.19      565.39     27.94 o
  13   1   6     1198.15     1117.91     42.56 o
  15   1   6     1377.97     1417.41     48.25 o
  17   1   6      454.21      501.76     31.20 o
  19   1   6      392.73      376.41     21.44 o
  21   1   6      204.82      175.14     16.15 o
  23   1   6      253.41      278.04     19.00 o
  25   1   6       25.75       11.89     19.16 o
  27   1   6       29.09       18.79     16.57 o
  31   1   6       28.20       42.14     15.18 o
  33   1   6      123.31      111.23     17.01 o
  35   1   6       24.44       20.04     20.42 o
  37   1   6       58.31       62.11     19.49 o
 -36   2   6     3139.59     3228.05     99.51 o
 -34   2   6     6114.31     6235.83    207.63 o
 -32   2   6     2795.77     2887.06     96.07 o
 -30   2   6     1190.21     1196.54     53.17 o
 -28   2   6    12831.31    12677.57    388.46 o
 -26   2   6    14881.67    14949.72    400.19 o
 -24   2   6     6532.21     6659.53    182.57 o
 -22   2   6      241.99      271.82     20.64 o
 -20   2   6    12622.17    12739.03    349.13 o
 -18   2   6    57782.54    56835.27   1642.66 o
 -16   2   6    48553.70    49066.12   1369.78 o
 -14   2   6     2160.00     2299.41     72.05 o
 -12   2   6     1396.59     1449.21     67.12 o
  -8   2   6   161403.00   168404.68   5443.45 o
  -6   2   6   142761.13   140586.98   4343.36 o
  -4   2   6    14778.29    15353.25    492.32 o
  -2   2   6    83162.60    86543.64   2767.96 o
   0   2   6   267485.43   267172.93   7786.47 o
   2   2   6   403642.29   398571.75  12464.36 o
   4   2   6    95368.56    95685.04   3092.84 o
   6   2   6    61434.10    62554.74   2057.24 o
   8   2   6   229966.54   237457.20   7425.01 o
  10   2   6   170954.19   173631.77   6081.37 o
  12   2   6    19575.40    19254.86    686.22 o
  14   2   6        8.66       17.44     11.16 o
  16   2   6    22987.19    23126.41    673.66 o
  18   2   6    65226.17    64724.68   1937.92 o
  20   2   6    24090.82    23528.59    661.37 o
  22   2   6       51.81       31.57     12.79 o
  24   2   6     1450.09     1390.22     70.78 o
  26   2   6     7389.94     7405.05    217.39 o
  28   2   6     7158.99     7361.62    208.58 o
  30   2   6     5652.42     5692.35    158.30 o
  32   2   6       98.39       78.25     15.60 o
  34   2   6     2131.16     2176.02     67.60 o
  36   2   6     3183.74     3269.27     96.72 o
 -37   3   6       56.87       53.35     22.85 o
 -35   3   6      161.71      148.15     24.46 o
 -33   3   6       17.93       13.15     26.30 o
 -31   3   6      170.51      183.57     20.77 o
 -29   3   6      485.37      499.24     27.50 o
 -27   3   6     1346.33     1384.00     53.36 o
 -25   3   6      627.04      658.59     37.82 o
 -23   3   6     3232.30     3099.78     90.18 o
 -21   3   6       86.04      126.83     16.41 o
 -19   3   6      131.94      132.80     15.80 o
 -17   3   6     5049.91     5034.48    144.34 o
 -15   3   6    12366.11    12593.39    395.27 o
 -13   3   6     6967.66     7131.13    211.34 o
 -11   3   6    15461.05    15548.99    495.66 o
  -7   3   6     1745.96     1759.60     70.79 o
  -5   3   6     6919.56     6694.87    225.03 o
  -3   3   6     3718.99     3829.39    159.26 o
  -1   3   6      699.80      743.24     32.08 o
   1   3   6     9505.33     9526.21    293.55 o
   3   3   6      128.60       98.39     10.04 o
   5   3   6      672.43      688.53     31.15 o
   7   3   6     5416.43     5072.76    173.86 o
   9   3   6      183.57      195.97     12.87 o
  11   3   6     5797.87     5596.54    165.64 o
  13   3   6     4135.30     4134.71    124.74 o
  15   3   6     2249.90     2028.17     66.15 o
  17   3   6     1623.50     1609.48     54.17 o
  19   3   6      483.05      566.95     35.41 o
  21   3   6     2850.35     2690.24     93.20 o
  23   3   6       11.99       11.64     20.60 o
  25   3   6     4460.29     4532.95    135.97 o
  27   3   6     1552.81     1476.47     58.98 o
  29   3   6        0.32        7.82     15.65 o
  31   3   6      185.43      200.50     18.90 o
  33   3   6       68.38       71.11     18.01 o
  35   3   6       66.41       52.83     16.05 o
 -36   4   6     1935.01     1932.23     68.96 o
 -34   4   6     2464.66     2471.71     77.91 o
 -32   4   6     1208.63     1161.00     47.31 o
 -30   4   6      237.71      265.64     22.55 o
 -28   4   6     6618.51     6466.05    202.61 o
 -26   4   6    18136.92    18315.53    520.12 o
 -24   4   6    14319.80    13830.01    381.43 o
 -22   4   6     1756.03     1721.59     55.70 o
 -20   4   6    13336.28    13102.47    357.86 o
 -18   4   6    57418.51    56096.37   1554.04 o
 -16   4   6    61935.50    59945.20   1694.21 o
 -14   4   6    32517.42    31955.81    894.82 o
 -12   4   6    21204.78    21974.63    648.82 o
 -10   4   6   107748.58   108793.52   4271.57 o
  -6   4   6    31874.67    31248.31   1040.86 o
  -4   4   6     6330.59     6713.58    218.23 o
  -2   4   6   100088.77   105435.06   3142.70 o
   0   4   6   201720.56   211894.96   6257.38 o
   2   4   6    82439.05    83481.14   2920.35 o
   4   4   6    33204.73    33602.64   1148.22 o
   6   4   6    21805.50    21264.46    790.34 o
   8   4   6    65494.52    68287.57   2227.52 o
  10   4   6    94147.97    93865.84   2679.43 o
  12   4   6    57292.68    56565.36   1657.64 o
  14   4   6      743.45      733.69     45.05 o
  16   4   6    33732.69    34915.42   1079.96 o
  18   4   6    53532.72    53522.91   1760.18 o
  20   4   6    21128.37    20234.94    702.92 o
  22   4   6     2155.71     2124.84     79.58 o
  24   4   6     5020.92     4885.77    141.79 o
  26   4   6    13469.36    13419.14    368.64 o
  28   4   6    12847.79    12527.25    368.15 o
  30   4   6     2757.92     2735.60     91.76 o
  32   4   6      382.38      365.42     22.62 o
  34   4   6     2375.69     2420.54     74.26 o
  36   4   6     1869.72     1865.16     63.88 o
 -37   5   6      125.74      133.54     23.62 o
 -35   5   6      835.34      834.44     40.72 o
 -33   5   6      698.33      792.08     35.81 o
 -31   5   6       74.32       86.15     21.60 o
 -29   5   6       14.10       28.09     19.59 o
 -27   5   6     1555.45     1583.76     93.23 o
 -25   5   6     1062.47     1139.62     45.62 o
 -23   5   6      167.86      189.77     18.50 o
 -21   5   6     1504.80     1555.37     58.81 o
 -19   5   6      346.87      398.23     23.45 o
 -17   5   6     2967.51     2936.16     87.37 o
 -15   5   6     5244.25     5270.38    152.08 o
 -13   5   6      107.44      111.14     16.10 o
 -11   5   6     5551.83     5517.91    175.50 o
  -9   5   6    21341.32    21770.86    661.76 o
  -7   5   6     9543.72     9693.24    316.58 o
  -5   5   6     5857.25     3507.98    294.67 o
  -3   5   6     9148.68     8981.73    362.42 o
  -1   5   6    21992.43    22768.31    702.91 o
   1   5   6    50943.05    51053.67   1822.77 o
   3   5   6    14364.54    14478.72    503.44 o
   5   5   6    12235.14    12263.36    497.42 o
   7   5   6    25016.15    24639.62    795.43 o
   9   5   6    20021.67    20167.46    659.45 o
  11   5   6    24906.90    24781.25    737.03 o
  13   5   6     1766.81     1703.21     63.66 o
  15   5   6     4488.54     4676.06    137.30 o
  17   5   6     8935.65     8711.82    260.50 o
  19   5   6      100.37      124.11     14.07 o
  21   5   6       82.28       90.29     13.25 o
  23   5   6      153.13      140.81     16.54 o
  25   5   6      939.30      987.03     41.87 o
  27   5   6      640.25      666.25     36.74 o
  29   5   6      217.39      198.90     19.03 o
  31   5   6       65.79       75.99     16.03 o
  33   5   6       20.01       16.65     16.36 o
  35   5   6      600.46      633.28     38.39 o
 -36   6   6     1672.27     1770.22     69.97 o
 -34   6   6     2654.37     2661.98     83.02 o
 -32   6   6      566.78      613.41     42.72 o
 -30   6   6       69.93       45.64     16.54 o
 -28   6   6     5684.89     5735.97    158.29 o
 -26   6   6    13439.75    13203.35    373.43 o
 -24   6   6    13559.67    13290.20    356.48 o
 -22   6   6     1078.55     1075.95     46.74 o
 -20   6   6    11716.19    11524.45    331.75 o
 -18   6   6    16964.11    17354.83    481.69 o
 -16   6   6    42509.31    42631.13   1178.63 o
 -14   6   6    12955.53    12482.49    402.76 o
 -12   6   6     5072.35     5062.54    160.14 o
 -10   6   6    81670.23    80660.49   2885.20 o
  -8   6   6   114580.30   115221.16   3402.28 o
  -6   6   6    61076.38    61276.69   1931.28 o
  -4   6   6     1310.61      649.92    113.67 o
   2   6   6   203653.41   208253.23   9348.53 o
   4   6   6     3368.75     3320.18    109.60 o
   6   6   6     9625.75    10182.94    327.32 o
   8   6   6    47954.56    48142.82   1566.71 o
  12   6   6    52108.50    51017.59   1686.15 o
  14   6   6     1157.98     1130.33     38.48 o
  16   6   6    34867.18    35106.49    974.82 o
  18   6   6    32376.64    31980.53    993.81 o
  20   6   6    10745.93    10657.28    294.66 o
  22   6   6     2990.35     2993.62    119.99 o
  24   6   6      695.12      682.58     43.17 o
  26   6   6     7550.16     7489.89    247.23 o
  28   6   6     9677.22     9603.71    269.80 o
  30   6   6      584.81      572.02     32.90 o
  32   6   6       18.32       19.10     16.24 o
  34   6   6      978.98      999.45     51.57 o
  36   6   6     1504.21     1503.12     57.54 o
 -35   7   6      455.84      388.41     29.71 o
 -33   7   6      511.63      510.15     30.60 o
 -31   7   6      197.41      187.65     22.47 o
 -29   7   6      121.26      120.07     21.00 o
 -27   7   6     2004.80     2004.39     64.18 o
 -25   7   6     3691.87     3666.91    117.86 o
 -23   7   6     3290.35     3351.31     96.36 o
 -21   7   6      171.07      196.88     18.68 o
 -19   7   6     4712.61     4703.05    133.09 o
 -17   7   6    15391.76    15018.54    422.53 o
 -15   7   6     8896.62     8973.71    250.95 o
 -13   7   6      238.00      246.01     19.91 o
 -11   7   6     4409.63     4466.54    145.36 o
  -9   7   6    26072.98    25886.93    834.48 o
  -7   7   6    17633.56    17933.39    534.44 o
  -5   7   6     1111.48     1114.57     42.77 o
   1   7   6    19912.31    19975.05    695.52 o
   3   7   6      345.36      293.86     28.45 o
   5   7   6      432.91      515.54     26.53 o
   7   7   6     6000.45     5884.55    182.26 o
   9   7   6     7933.95     7906.11    294.70 o
  11   7   6     8961.99     8780.63    268.62 o
  13   7   6     1314.97     1311.32     54.68 o
  15   7   6     4067.17     3957.13    122.88 o
  17   7   6    13057.23    12757.74    355.22 o
  19   7   6     6994.71     6920.02    195.80 o
  21   7   6      585.82      575.59     29.86 o
  23   7   6      273.61      288.31     20.47 o
  25   7   6     5188.89     5079.78    172.90 o
  27   7   6     2377.48     2368.29     80.25 o
  29   7   6      730.57      745.52     35.98 o
  31   7   6        7.61       12.04     24.08 o
  33   7   6      683.78      661.00     29.87 o
  35   7   6      550.27      526.33     32.56 o
 -36   8   6     1985.24     2104.67    102.80 o
 -34   8   6     1195.37     1191.39     48.26 o
 -32   8   6      283.74      258.12     24.31 o
 -30   8   6       12.72        9.58     19.16 o
 -28   8   6     4390.57     4380.63    141.37 o
 -26   8   6    13487.30    13338.30    372.04 o
 -24   8   6     7450.69     7467.18    207.88 o
 -20   8   6     5324.25     5379.15    154.50 o
 -18   8   6    23834.40    23864.64    649.12 o
 -16   8   6    24685.77    24638.95    674.03 o
 -14   8   6    23030.26    23160.48    638.41 o
 -12   8   6     3526.04     3541.51    106.90 o
 -10   8   6    63348.47    61922.06   1787.33 o
  -8   8   6    43206.59    43671.33   1260.42 o
  -6   8   6    28227.89    28065.55    847.52 o
  -4   8   6     5686.43     5630.28    181.10 o
  -2   8   6    15903.85    15826.25    482.02 o
   0   8   6   123204.71   122230.70   3562.80 o
   2   8   6   102911.53   101244.84   2934.78 o
   4   8   6     5311.62     5036.82    162.79 o
   8   8   6    24908.22    23962.85    698.56 o
  10   8   6    43367.62    43020.62   1634.29 o
  12   8   6    45723.51    43616.55   1364.88 o
  14   8   6     1535.48     1563.85     66.92 o
  16   8   6    27301.92    26522.28    773.94 o
  18   8   6    20942.90    21529.02    596.05 o
  20   8   6     5964.07     5956.51    177.22 o
  22   8   6     3622.83     3521.81     98.29 o
  24   8   6      906.82      923.09     35.01 o
  26   8   6     6457.83     6323.89    178.10 o
  28   8   6     8731.12     8789.99    241.50 o
  30   8   6      457.10      464.55     24.22 o
  32   8   6        0.15        1.67      7.08 o
  34   8   6      449.10      431.40     24.80 o
 -35   9   6      804.41      767.03     54.34 o
 -33   9   6      858.47      814.60     45.46 o
 -31   9   6      180.12      163.97     21.79 o
 -29   9   6      870.29      817.00     41.82 o
 -27   9   6     1575.92     1572.27     56.63 o
 -25   9   6     4296.90     4260.37    126.81 o
 -23   9   6     1926.51     1978.67     64.39 o
 -21   9   6       20.65       28.85     17.71 o
 -19   9   6     5266.81     5255.08    163.75 o
 -17   9   6     8026.33     7973.59    219.98 o
 -15   9   6     7386.39     7149.84    205.24 o
 -13   9   6      168.74      175.15     17.93 o
 -11   9   6     2327.83     2417.00     83.29 o
  -9   9   6    11958.78    11473.68    343.97 o
  -7   9   6    40519.66    41241.51   1170.78 o
  -5   9   6     4722.26     4668.91    137.16 o
  -3   9   6    19780.97    19650.36    560.51 o
  -1   9   6    24274.09    24884.80    781.11 o
   1   9   6    22084.67    22036.09    673.90 o
   3   9   6    26358.32    26973.24    760.97 o
   5   9   6      647.72      703.76     41.98 o
   7   9   6     8696.03     8583.55    295.84 o
   9   9   6    27649.82    28210.53    840.70 o
  11   9   6    16136.53    16537.09    542.93 o
  13   9   6      133.03      175.97     20.24 o
  15   9   6     4299.01     4302.00    132.50 o
  17   9   6     7486.53     7421.75    241.81 o
  19   9   6     9098.51     8884.85    249.61 o
  21   9   6     1365.67     1394.83     44.92 o
  23   9   6     1966.72     1939.78     60.60 o
  25   9   6     1410.54     1428.70     56.61 o
  27   9   6     2393.77     2281.98     69.81 o
  29   9   6     1052.99     1081.96     48.17 o
  31   9   6       48.77       38.43     17.88 o
  33   9   6      354.63      371.84     23.59 o
 -34  10   6      998.96      973.47     48.44 o
 -32  10   6      255.43      250.36     26.01 o
 -30  10   6       47.76       39.50     21.05 o
 -28  10   6     1980.96     1963.70     82.03 o
 -26  10   6     8844.51     8834.75    250.98 o
 -24  10   6     3546.83     3586.21    106.14 o
 -20  10   6     4299.91     4267.66    139.70 o
 -18  10   6     9561.21     9572.31    261.00 o
 -16  10   6    22270.79    21305.88    598.80 o
 -14  10   6     8029.02     7684.97    222.75 o
 -12  10   6     6482.87     6449.89    184.44 o
 -10  10   6    34174.13    33328.72    922.32 o
  -8  10   6    38707.09    37203.61   1034.03 o
  -6  10   6    11899.21    12137.76    351.28 o
  -4  10   6     1293.12     1315.26     46.17 o
  -2  10   6     5170.54     4928.99    148.23 o
   0  10   6    75064.10    74827.45   2170.31 o
   2  10   6    53793.70    54917.87   1582.06 o
   4  10   6     6042.72     5865.25    200.40 o
   6  10   6     4543.69     4547.52    141.74 o
   8  10   6    26938.76    27062.09    748.76 o
  10  10   6    21327.82    21259.11    590.68 o
  12  10   6    23159.81    21774.87    675.32 o
  14  10   6        0.48        6.92     13.84 o
  16  10   6     6350.38     6349.07    209.64 o
  18  10   6     9430.62     9407.96    286.79 o
  20  10   6     6330.28     6258.01    171.20 o
  22  10   6     3041.66     2981.93     85.39 o
  24  10   6        3.27        4.64      9.27 o
  26  10   6     6773.17     6753.66    199.22 o
  28  10   6     4844.48     4761.84    134.23 o
  30  10   6      730.74      737.36     33.79 o
  32  10   6        4.76        7.72     15.45 o
  34  10   6      355.95      335.19     23.42 o
 -33  11   6     1232.79     1160.20     50.80 o
 -31  11   6      312.29      297.62     31.14 o
 -29  11   6      694.41      743.85     41.33 o
 -27  11   6     2386.67     2309.57    100.91 o
 -25  11   6     4672.60     4487.92    129.68 o
 -23  11   6     3199.63     3080.14     96.90 o
 -21  11   6       43.09       38.06     17.79 o
 -19  11   6     8052.42     7789.19    214.60 o
 -17  11   6    16455.67    16275.87    462.26 o
 -15  11   6     4791.81     4738.79    134.37 o
 -13  11   6        9.38       14.31     21.30 o
 -11  11   6     1392.37     1463.97     62.67 o
  -9  11   6    18422.94    18578.76    511.26 o
  -7  11   6    20418.49    20065.91    560.43 o
  -5  11   6     9326.13     8978.38    259.76 o
  -3  11   6     3038.13     3041.79     91.75 o
  -1  11   6    20427.75    20183.49    563.11 o
   1  11   6    16526.10    16487.65    481.87 o
   3  11   6    15089.51    14994.48    441.51 o
   5  11   6      677.27      810.45     52.42 o
   7  11   6    10638.78    10370.67    287.94 o
   9  11   6    38687.22    38595.90   1102.19 o
  11  11   6     4183.93     4204.59    120.86 o
  13  11   6       31.60       35.44     13.84 o
  15  11   6     1746.74     1718.38     64.07 o
  17  11   6     7675.69     7881.39    235.59 o
  19  11   6     9661.93     9314.43    369.10 o
  21  11   6     1102.14     1157.32     68.97 o
  23  11   6      451.54      417.42     24.98 o
  25  11   6     2025.04     1978.80     72.35 o
  27  11   6     2052.76     2013.27     62.01 o
  29  11   6     1344.24     1362.76     48.19 o
  31  11   6      108.92       70.22     19.10 o
  33  11   6      910.36      894.10     36.04 o
 -32  12   6      230.88      213.73     25.98 o
 -30  12   6      251.01      208.20     29.77 o
 -28  12   6     2510.69     2614.95     85.75 o
 -26  12   6     3457.81     3409.23    111.41 o
 -24  12   6      529.77      474.47     39.23 o
 -20  12   6     2579.68     2463.03     77.71 o
 -18  12   6    10787.14    10721.42    335.33 o
 -16  12   6     5655.95     5622.66    158.59 o
 -14  12   6      155.00      162.77     18.45 o
 -12  12   6      336.81      393.88     23.54 o
 -10  12   6    14811.68    14678.48    403.63 o
  -8  12   6    15140.83    15071.98    415.07 o
  -6  12   6    11309.33    11104.90    309.47 o
  -4  12   6     2845.06     2749.30     83.54 o
  -2  12   6     5749.93     5723.75    189.57 o
   0  12   6    29411.11    29516.63    836.35 o
   2  12   6    19067.83    19320.33    629.11 o
   4  12   6     3666.40     3599.37    116.32 o
   6  12   6     6900.41     6849.87    211.41 o
   8  12   6    16433.95    16635.97    454.73 o
  10  12   6    15907.25    15956.53    481.31 o
  12  12   6     4651.05     4675.59    141.50 o
  14  12   6     2334.28     2365.42     72.92 o
  16  12   6     5010.96     5031.88    147.19 o
  18  12   6    10659.24    10574.44    336.04 o
  20  12   6     5048.04     4932.87    148.70 o
  22  12   6      516.14      534.17     28.13 o
  24  12   6      522.33      493.19     28.11 o
  26  12   6     1831.46     1770.96     60.78 o
  28  12   6     1772.75     1779.51     59.69 o
  30  12   6     1003.56      931.84     43.53 o
  32  12   6       17.53       17.04     25.81 o
 -33  13   6      984.90     1032.39     77.76 o
 -31  13   6      212.37      183.22     24.81 o
 -29  13   6      177.20      161.28     23.53 o
 -27  13   6     1676.73     1600.13     68.00 o
 -25  13   6     4618.05     4607.91    150.21 o
 -23  13   6     1506.46     1481.61     69.70 o
 -21  13   6       10.70        9.07     18.15 o
 -19  13   6     7156.11     7457.83    230.94 o
 -17  13   6     7708.74     7674.95    211.91 o
 -15  13   6     9706.31     9679.87    263.68 o
 -13  13   6       46.76       40.75     16.48 o
 -11  13   6     6653.87     6848.53    208.70 o
  -9  13   6    12843.12    12947.47    353.83 o
  -7  13   6    30386.24    30699.81    859.83 o
  -5  13   6      777.24      843.92     43.86 o
  -3  13   6     3749.29     3759.38    109.49 o
  -1  13   6    22346.50    21873.08    648.17 o
   1  13   6    17163.28    17895.97    517.50 o
   3  13   6     7864.86     7741.76    215.96 o
   5  13   6      788.09      806.78     36.22 o
   7  13   6    13015.88    12748.38    353.19 o
   9  13   6    22840.15    22691.48    622.92 o
  11  13   6     7480.84     7402.37    203.16 o
  13  13   6      341.63      314.75     25.01 o
  15  13   6     1469.32     1468.52     51.49 o
  17  13   6     4583.08     4520.53    130.35 o
  19  13   6    12263.69    12537.27    481.64 o
  21  13   6     2926.88     3012.66    127.96 o
  23  13   6      778.27      802.44     39.64 o
  25  13   6     3359.79     3449.05    103.46 o
  27  13   6     3460.87     3564.96    111.64 o
  29  13   6      654.85      645.72     35.67 o
 -32  14   6      126.42       87.70     24.55 o
 -30  14   6      397.47      426.04     30.79 o
 -28  14   6     1002.59     1075.75     63.68 o
 -26  14   6      835.11      966.78     53.52 o
 -24  14   6      140.09      135.31     31.52 o
 -22  14   6        3.52        7.68     15.37 o
 -20  14   6     1727.73     1694.46     70.28 o
 -18  14   6     5189.12     5151.46    148.52 o
 -16  14   6     4740.32     4716.27    140.00 o
 -14  14   6      443.57      434.07     26.02 o
 -12  14   6     1844.89     1826.48     69.34 o
 -10  14   6     9183.68     9327.12    263.08 o
  -8  14   6    12173.07    11948.69    325.57 o
  -6  14   6     6229.40     6261.49    175.06 o
  -4  14   6     1836.17     1776.17     74.20 o
  -2  14   6     4667.37     4546.71    130.00 o
   0  14   6     3348.27     3532.23    115.45 o
   2  14   6     4144.62     4021.00    133.25 o
   4  14   6     3263.40     3298.87    102.95 o
   6  14   6      224.10      253.58     20.13 o
   8  14   6     8521.87     8553.48    243.58 o
  10  14   6     8943.34     8943.64    279.44 o
  12  14   6     3821.90     3810.08    107.99 o
  14  14   6     1061.17     1072.74     47.15 o
  16  14   6      987.55     1015.42     39.67 o
  18  14   6     4364.40     4345.62    123.94 o
  20  14   6     6804.24     7030.25    207.30 o
  22  14   6       19.57        0.88      6.87 o
  24  14   6       15.18       38.96     36.72 o
  26  14   6      384.41      431.22     35.08 o
  28  14   6      898.28      976.74     50.08 o
  30  14   6      836.99      805.04     52.29 o
 -31  15   6       90.16       64.61     21.08 o
 -29  15   6      403.60      372.67     32.56 o
 -27  15   6     2704.53     2746.90    104.34 o
 -25  15   6     2660.70     2757.18     88.09 o
 -23  15   6      580.42      515.03     40.88 o
 -21  15   6        7.61       18.71     23.14 o
 -19  15   6     3466.37     3440.63    122.48 o
 -17  15   6     8337.81     8305.62    261.95 o
 -15  15   6     3270.83     3345.70    100.02 o
 -13  15   6      852.94      814.86     37.03 o
 -11  15   6     4075.36     3980.05    115.14 o
  -9  15   6    13067.55    12823.88    347.08 o
  -7  15   6     9030.55     9019.81    249.59 o
  -5  15   6     6517.02     6638.29    186.10 o
  -3  15   6     1425.40     1550.42     58.34 o
  -1  15   6    20695.22    20543.59    589.47 o
   1  15   6    21091.17    20879.64    567.04 o
   3  15   6     7031.49     6853.88    223.63 o
   5  15   6      244.16      249.29     19.86 o
   7  15   6    10662.30    10624.54    287.89 o
   9  15   6    19557.43    19904.24    554.36 o
  11  15   6     6304.61     6341.12    184.60 o
  13  15   6      365.16      386.22     24.86 o
  15  15   6     3381.07     3517.66    105.55 o
  17  15   6     7761.42     7950.87    245.07 o
  19  15   6     4522.85     4604.24    130.40 o
  21  15   6      343.71      375.44     31.73 o
  23  15   6      771.58      907.26     55.08 o
  25  15   6     2298.84     2264.27     98.75 o
  27  15   6     1954.59     1975.53    100.15 o
  29  15   6      589.74      569.97     47.60 o
 -30  16   6      413.32      430.37     31.79 o
 -28  16   6      733.49      832.90     46.89 o
 -26  16   6      377.29      329.89     31.41 o
 -24  16   6      204.71      182.74     24.18 o
 -20  16   6      624.42      594.90     37.76 o
 -18  16   6     3314.56     3353.38    108.64 o
 -16  16   6     1503.84     1544.68     67.96 o
 -12  16   6      356.58      350.40     27.43 o
 -10  16   6      462.45      480.23     27.94 o
  -8  16   6     4027.45     4062.15    119.26 o
  -6  16   6     1867.40     1829.62     65.25 o
  -4  16   6       88.81       76.40     17.41 o
  -2  16   6     2032.10     2051.09     86.49 o
   0  16   6     3139.62     3063.37     90.39 o
   2  16   6     3448.61     3338.48    103.76 o
   4  16   6     3198.76     3200.06     93.41 o
   6  16   6       32.54       32.22     17.36 o
   8  16   6     3702.70     3695.58    107.14 o
  10  16   6     3736.67     3600.84    107.77 o
  12  16   6      298.29      277.44     34.72 o
  14  16   6      753.92      775.71     38.08 o
  16  16   6      107.71       95.50     16.21 o
  18  16   6     2032.89     1985.68     76.50 o
  20  16   6     1279.27     1259.61     61.68 o
  22  16   6      103.68      111.76     25.60 o
  24  16   6       11.06       15.02     30.04 o
  26  16   6       54.08       49.18     25.40 o
  28  16   6      339.37      347.59     37.51 o
 -29  17   6       87.60       77.64     90.74 o
 -27  17   6     1232.41     1243.24     56.29 o
 -25  17   6     2248.37     2215.50    103.97 o
 -23  17   6      989.76      933.98     65.35 o
 -21  17   6      113.72       45.99     20.99 o
 -19  17   6     1487.48     1497.78     76.26 o
 -17  17   6     7963.20     8165.99    232.14 o
 -13  17   6       54.56       35.31     19.96 o
 -11  17   6     6168.65     6063.33    174.29 o
  -9  17   6    14439.55    14448.66    413.16 o
  -7  17   6     9631.17     9597.70    266.41 o
  -5  17   6      703.36      862.23     58.45 o
  -3  17   6     1256.15     1269.36     54.16 o
  -1  17   6     7868.82     7771.82    222.05 o
   1  17   6    13018.35    12638.15    357.96 o
   3  17   6     1970.16     2026.63     66.42 o
   5  17   6      325.00      378.74     25.06 o
   7  17   6     3811.18     3675.47    108.36 o
   9  17   6    11289.45    11320.02    310.11 o
  11  17   6     7045.32     6842.52    212.77 o
  13  17   6      838.54      958.90     49.89 o
  15  17   6     1950.98     1923.68     82.73 o
  17  17   6     5571.66     5550.58    172.10 o
  19  17   6     2588.27     2567.31     86.44 o
  21  17   6      956.10      920.29     57.14 o
  23  17   6       62.73       26.88     26.83 o
  25  17   6     1318.03     1248.85     56.97 o
  27  17   6     2090.54     2186.77     88.34 o
 -26  18   6      125.88      142.30     24.83 o
 -24  18   6       94.76      102.69     24.11 o
 -22  18   6        2.49        2.34      9.12 o
 -20  18   6      487.19      401.56     32.78 o
 -18  18   6      762.79      767.03     55.59 o
 -16  18   6      427.60      381.80     37.74 o
 -12  18   6      495.92      445.07     33.69 o
 -10  18   6      129.77      111.62     24.76 o
  -8  18   6     1738.57     1702.21     72.46 o
  -6  18   6      915.60      921.62     44.57 o
  -4  18   6       24.73        0.69      5.93 o
  -2  18   6     1554.33     1559.11     70.55 o
   0  18   6      359.22      386.01     29.12 o
   2  18   6     2047.51     2139.34     73.66 o
   4  18   6      793.26      851.14     48.25 o
   6  18   6       43.52       36.46     19.96 o
   8  18   6      254.64      202.92     22.60 o
  10  18   6      935.36     1007.07     69.48 o
  12  18   6     1040.86     1060.58     58.94 o
  14  18   6      359.68      386.78     34.87 o
  16  18   6       31.70       40.73     18.51 o
  18  18   6     1014.39     1003.33     63.88 o
  20  18   6     1313.27     1274.64     73.41 o
  22  18   6      167.17      159.76     25.84 o
  24  18   6       10.07       46.33     34.63 o
  26  18   6        5.94       18.42     36.84 o
 -25  19   6     1440.38     1465.91     61.03 o
 -23  19   6      463.59      403.07     30.70 o
 -21  19   6      163.21      151.54     24.14 o
 -19  19   6     1864.59     1788.46     84.85 o
 -17  19   6     2561.19     2657.57     87.10 o
 -15  19   6     2975.48     3015.47     96.98 o
 -13  19   6      380.83      351.31     35.36 o
 -11  19   6     2083.39     1896.09    145.91 o
  -9  19   6     4566.62     4628.62    149.66 o
  -7  19   6     5854.22     5762.09    204.31 o
  -5  19   6     2753.06     2736.61    279.94 o
  -3  19   6       34.93       31.17     16.93 o
  -1  19   6     6917.38     7039.60    257.56 o
   1  19   6    11580.14    11448.29    339.23 o
   3  19   6     2883.14     2742.55     95.29 o
   5  19   6      114.90      105.06     21.01 o
   7  19   6     5014.84     5035.35    185.09 o
   9  19   6     3863.67     3822.91    132.83 o
  11  19   6     6126.06     6102.28    184.25 o
  13  19   6      232.19      245.99     24.08 o
  15  19   6     2071.76     2018.02     78.05 o
  17  19   6     2829.43     2839.83     95.47 o
  19  19   6     1953.12     1983.68     98.91 o
  21  19   6      505.96      506.67     30.59 o
  23  19   6        2.12        0.15      3.15 o
  25  19   6     1067.75      946.07    166.17 o
 -24  20   6        0.80        9.75     19.49 o
 -22  20   6      203.33      176.11     24.98 o
 -20  20   6       68.74       76.91     23.23 o
 -18  20   6       58.83       68.22     23.56 o
 -16  20   6       37.15       51.94     23.24 o
 -14  20   6       26.13       32.22     24.82 o
 -12  20   6      118.83      118.23     23.51 o
 -10  20   6      212.20      218.40     34.49 o
  -8  20   6      382.32      348.11     27.67 o
  -6  20   6       84.34       57.62     22.56 o
  -2  20   6      194.53      161.92     23.39 o
   0  20   6      236.26      178.87     51.20 o
   2  20   6      737.34      750.86     42.70 o
   4  20   6       88.50       87.00     21.97 o
   6  20   6        1.90       14.36     22.61 o
   8  20   6      183.65      155.67     29.78 o
  10  20   6       95.01      114.74     23.31 o
  12  20   6      333.36      353.08     30.91 o
  14  20   6       50.96       72.31     22.00 o
  16  20   6       32.63       27.65     21.29 o
  18  20   6       75.90       33.67     20.16 o
  20  20   6       69.22       48.34     22.15 o
  22  20   6      335.14      350.88     41.64 o
 -21  21   6      121.43       82.12     24.64 o
 -19  21   6      957.66      885.14     49.60 o
 -17  21   6     2564.51     2635.12    101.39 o
 -15  21   6     1550.72     1602.00     71.48 o
 -13  21   6       79.68       90.77     23.94 o
 -11  21   6     1090.07     1030.25     52.99 o
  -9  21   6     3903.97     4018.26    137.40 o
  -7  21   6     2363.32     2312.57    106.11 o
  -5  21   6      678.80      702.29     42.40 o
  -3  21   6      475.80      510.53     38.98 o
  -1  21   6     3803.28     3774.14    113.90 o
   1  21   6     6356.40     6324.62    185.89 o
   3  21   6     1212.43     1222.93     56.50 o
   5  21   6      112.05       98.78     22.27 o
   7  21   6      697.06      815.86     63.01 o
   9  21   6     2649.87     2712.16     98.03 o
  11  21   6     3362.39     3350.84    104.50 o
  13  21   6      113.50       78.70     21.09 o
  15  21   6      421.72      418.42     30.18 o
  17  21   6     1820.75     1877.05     72.59 o
  19  21   6     1646.15     1576.34     67.05 o
  21  21   6      517.22      459.10     44.45 o
 -16  22   6       28.25       18.80     37.60 o
 -14  22   6        0.65        6.87     13.82 o
 -12  22   6       34.47       27.45     27.08 o
 -10  22   6      258.96      292.77     45.97 o
  -8  22   6        0.55       16.11     32.23 o
  -6  22   6      134.11      108.93     27.80 o
  -2  22   6       12.99        4.17     11.97 o
   0  22   6      237.79      163.94     43.98 o
   2  22   6      187.75      160.71     26.54 o
   4  22   6       15.80       18.29     36.58 o
   6  22   6       32.38       47.15     22.86 o
   8  22   6       75.98       44.49     23.93 o
  10  22   6       35.23       67.57     23.12 o
  12  22   6      177.61      160.47     24.18 o
  14  22   6       51.80       72.83     22.38 o
  16  22   6        0.35       13.41     26.82 o
  18  22   6       19.36       17.38     34.75 o
 -17  23   6      789.16      788.21     45.00 o
 -15  23   6      712.55      727.74     41.96 o
 -13  23   6       18.04       47.63     25.83 o
 -11  23   6      572.49      605.63     55.02 o
  -9  23   6     2074.32     1995.50     74.38 o
  -7  23   6     1664.79     1520.23     81.46 o
  -5  23   6      193.81      126.39     40.57 o
  -3  23   6      394.57      324.81     32.47 o
  -1  23   6     1512.94     1463.17    105.25 o
   1  23   6     2315.93     2355.00    126.57 o
   3  23   6     1024.99     1057.24     58.94 o
   5  23   6       54.31       81.19     23.77 o
   7  23   6      928.73      909.66     57.50 o
   9  23   6     2614.52     2712.96    105.04 o
  11  23   6     1345.23     1277.58     62.22 o
  13  23   6       31.83       49.12     24.96 o
  15  23   6      357.33      347.68     28.83 o
  17  23   6      691.79      687.79     40.20 o
 -10  24   6       79.57       74.08     27.60 o
  -8  24   6      101.33       85.62     25.78 o
  -6  24   6       32.62       21.22     42.44 o
  -4  24   6       29.16       49.06     22.48 o
  -2  24   6       63.32       40.40     22.98 o
   0  24   6       39.26       50.89     26.92 o
   2  24   6        1.63       18.47     36.93 o
   6  24   6        5.03        3.91     11.37 o
   8  24   6      126.74      117.17     24.13 o
  12  24   6      219.70      222.14     26.70 o
  14  24   6       16.84       40.89     24.43 o
 -11  25   6      170.58      170.03     30.90 o
  -9  25   6      827.11      761.28     68.06 o
  -7  25   6      817.54      887.28     66.94 o
  -5  25   6      335.02      285.02     43.56 o
  -3  25   6      160.87      149.62     27.64 o
  -1  25   6      941.09     1013.68     57.88 o
   1  25   6      790.23      764.29     49.50 o
   3  25   6      603.39      591.65     47.46 o
   7  25   6      468.64      433.73     39.73 o
   9  25   6     1148.12     1147.17     55.18 o
  -2  26   6      188.73      218.02     29.86 o
   2  26   6       84.91       85.27     26.66 o
 -37   1   7      250.17      255.66     29.49 o
 -35   1   7      467.21      476.14     33.57 o
 -33   1   7     5344.04     5530.94    160.16 o
 -31   1   7     9485.13     9585.01    266.41 o
 -29   1   7     1487.65     1587.90     61.12 o
 -27   1   7      865.04      874.12     41.92 o
 -25   1   7    16471.05    15978.57    429.12 o
 -23   1   7    19243.52    17975.48    501.22 o
 -21   1   7    39272.57    39091.62   1069.57 o
 -19   1   7     2349.30     2282.78     69.81 o
 -17   1   7    22153.75    22320.70    617.57 o
 -15   1   7    83735.32    80943.76   2289.01 o
 -13   1   7    91386.37    88569.27   2520.58 o
 -11   1   7    24223.90    25716.57    937.18 o
  -7   1   7   217114.73   213936.63   6824.80 o
  -5   1   7   264626.06   274267.98   9126.46 o
  -3   1   7   115923.22   124184.18   4025.77 o
  -1   1   7      671.07      748.52     31.33 o
   1   1   7   184438.59   186527.13   5458.77 o
   3   1   7   218498.12   216264.23   6570.41 o
   5   1   7   253553.63   257263.23   8990.12 o
   7   1   7    17741.24    18128.47    615.18 o
   9   1   7    39579.39    40256.09   1314.84 o
  11   1   7    84423.70    84985.00   2838.34 o
  15   1   7    32341.99    32227.72    982.22 o
  17   1   7      169.75      203.65     18.41 o
  19   1   7    31779.70    32196.32    923.91 o
  21   1   7    43931.79    43334.62   1242.19 o
  23   1   7    12660.57    13038.33    389.06 o
  25   1   7     2515.17     2381.32    107.78 o
  27   1   7     3436.87     3387.05    105.17 o
  29   1   7     6228.94     6303.44    180.40 o
  31   1   7     7811.16     7654.24    229.54 o
  33   1   7      943.26      974.53     46.79 o
  35   1   7       45.29       36.36     19.93 o
  37   1   7     1163.68     1138.22     45.14 o
 -36   2   7        2.34       10.92     21.83 o
 -34   2   7       99.38       93.00     20.15 o
 -32   2   7       84.39       92.52     18.59 o
 -30   2   7      256.54      290.54     22.91 o
 -28   2   7      264.36      269.42     25.43 o
 -26   2   7     1741.64     1661.86     61.23 o
 -24   2   7      405.03      412.17     26.14 o
 -22   2   7        0.04       12.31     24.63 o
 -20   2   7       64.03       84.55     15.70 o
 -18   2   7      384.36      442.45     25.37 o
 -16   2   7      344.06      331.44     20.56 o
 -14   2   7     3331.43     3443.57    103.33 o
 -12   2   7      256.05      304.40     19.62 o
 -10   2   7     1852.02     1803.09    204.77 o
  -8   2   7     1575.19     1525.37     60.94 o
  -6   2   7       86.56      113.11     16.26 o
  -4   2   7     5250.12     5086.99    165.90 o
  -2   2   7    40848.29    42850.26   1331.82 o
   0   2   7      322.86      343.23     24.02 o
   2   2   7     4431.21     4418.98    139.73 o
   4   2   7     5251.02     4956.25    150.19 o
   6   2   7     1144.65     1038.67     36.40 o
   8   2   7        0.93        1.70      4.44 o
  10   2   7      308.33      342.01     21.69 o
  12   2   7    23342.85    24075.75    954.12 o
  14   2   7      308.07      312.82     24.57 o
  16   2   7      657.97      636.79     29.86 o
  18   2   7     2343.95     2321.93     73.06 o
  20   2   7      437.69      448.57     22.87 o
  22   2   7     1147.79     1059.72     52.90 o
  24   2   7      307.77      331.20     20.27 o
  26   2   7      291.19      287.68     23.93 o
  28   2   7      210.37      224.55     23.42 o
  30   2   7       95.62       65.51     17.50 o
  32   2   7       12.00       27.89     18.36 o
  34   2   7       42.59       52.19     18.05 o
  36   2   7       15.52       26.36     18.70 o
 -37   3   7      235.29      263.20     39.71 o
 -35   3   7      438.67      422.84     29.82 o
 -33   3   7     4718.42     4906.48    142.54 o
 -31   3   7     9258.33     9422.66    261.02 o
 -29   3   7     4036.82     4200.51    130.76 o
 -27   3   7      532.15      524.56     27.88 o
 -25   3   7    10781.19    10473.56    295.37 o
 -23   3   7    35056.60    33594.62    910.08 o
 -21   3   7    21718.56    21292.51    587.96 o
 -19   3   7      135.32      134.45     15.88 o
 -17   3   7    21776.76    21978.64    607.48 o
 -15   3   7    92979.95    95771.22   2720.38 o
 -13   3   7    46230.29    45802.52   1307.42 o
 -11   3   7    21755.63    22339.40    753.95 o
  -5   3   7   197753.10   205697.81   6536.35 o
  -3   3   7   183548.06   188674.36   5766.88 o
  -1   3   7     1964.76     2031.18     78.73 o
   1   3   7    67845.24    67026.23   2049.31 o
   3   3   7   253581.63   254495.36   8017.35 o
   5   3   7   110088.05   109624.62   3215.69 o
   7   3   7    13785.69    14059.17    586.69 o
   9   3   7    13803.16    14176.75    449.85 o
  11   3   7    82940.62    84210.02   2562.90 o
  13   3   7    83871.14    82820.41   2403.84 o
  15   3   7    36329.70    37536.32   1065.81 o
  17   3   7      367.35      413.80     24.54 o
  19   3   7    19680.04    19240.83    604.69 o
  21   3   7    27357.74    28109.65    826.48 o
  23   3   7    16316.63    16852.43    495.35 o
  25   3   7     1918.26     1893.02     66.86 o
  27   3   7     1668.61     1601.80     52.95 o
  29   3   7     5723.58     5745.32    196.77 o
  31   3   7     5785.01     5877.27    183.08 o
  33   3   7      992.98     1004.80     41.38 o
  35   3   7       50.23       55.37     17.05 o
 -36   4   7        9.55       45.26     24.52 o
 -34   4   7        0.28        8.56     17.13 o
 -32   4   7       58.43       62.73     17.47 o
 -30   4   7      621.80      618.29     44.30 o
 -28   4   7     1092.03     1047.02     49.01 o
 -26   4   7     1213.49     1247.05     50.01 o
 -24   4   7     3118.91     3033.17     88.36 o
 -22   4   7      771.58      824.02     58.56 o
 -20   4   7     1212.89     1277.91     54.36 o
 -18   4   7     2892.16     2929.88     93.41 o
 -16   4   7     1856.84     1865.96     59.53 o
 -14   4   7    16392.19    16630.62    468.96 o
 -12   4   7     7939.68     7552.02    249.25 o
 -10   4   7     4227.80     4382.57    142.59 o
  -2   4   7    18330.57    18777.85    595.30 o
   0   4   7    10340.15    10090.75    350.45 o
   2   4   7    64398.51    66039.47   2005.45 o
   4   4   7     6261.09     6127.80    238.15 o
   6   4   7     2548.86     2569.85     81.08 o
   8   4   7      266.07      280.27     14.28 o
  10   4   7      122.99      156.89     11.99 o
  12   4   7     4232.41     4182.68    124.45 o
  14   4   7      531.11      508.06     22.93 o
  16   4   7      475.66      501.52     30.05 o
  20   4   7      780.27      798.49     51.26 o
  22   4   7     8531.15     8367.09    251.76 o
  24   4   7     3608.67     3510.78    103.65 o
  26   4   7     1424.41     1343.45     58.83 o
  28   4   7     3550.44     3494.62    101.21 o
  30   4   7       17.12       17.98     19.88 o
  32   4   7       57.17       40.03     22.05 o
  34   4   7       10.02       16.08     17.04 o
  36   4   7       96.46       99.08     19.54 o
 -35   5   7      906.97      920.62     55.14 o
 -33   5   7     3293.35     3339.42    105.93 o
 -31   5   7     4245.40     4443.70    127.86 o
 -29   5   7     2513.89     2406.57     90.24 o
 -27   5   7      536.97      537.05     28.78 o
 -25   5   7     8277.21     8145.95    223.33 o
 -23   5   7    15454.35    15424.73    415.00 o
 -21   5   7    15384.58    15866.33    430.49 o
 -19   5   7     3465.25     3489.27    101.35 o
 -17   5   7    10119.18     9836.87    281.27 o
 -15   5   7    50491.73    50492.48   1450.13 o
 -13   5   7   135951.14   134878.87   3903.13 o
 -11   5   7    26052.05    25619.03    802.64 o
  -9   5   7    12417.62    12731.68    397.27 o
  -7   5   7    84173.49    83268.69   2552.26 o
  -3   5   7    73191.97    70589.79   2810.55 o
  -1   5   7      982.18     1031.12     55.67 o
   1   5   7    50744.37    51670.98   1813.73 o
   3   5   7   137156.67   140214.86   4302.06 o
   5   5   7    86241.54    84328.27   2717.62 o
   7   5   7    23044.29    21906.48    700.41 o
   9   5   7     1783.21     1771.63     61.87 o
  11   5   7    59973.32    60425.55   1881.27 o
  13   5   7   101673.63   101294.94   3066.33 o
  15   5   7    17698.77    17817.81    516.16 o
  17   5   7      486.36      498.95     28.82 o
  19   5   7     7397.40     7632.86    219.37 o
  21   5   7    18486.84    18703.69    595.32 o
  23   5   7    18739.20    17747.66    512.78 o
  25   5   7     2411.72     2392.41     78.75 o
  27   5   7     1602.91     1584.30     71.56 o
  29   5   7    10518.98    10715.40    298.03 o
  31   5   7     3928.38     3852.44    133.03 o
  33   5   7     1087.99      995.11     54.05 o
  35   5   7        3.02        3.78      9.66 o
 -36   6   7       21.54       18.95     37.91 o
 -34   6   7      320.44      288.33     25.29 o
 -32   6   7      792.87      822.28     38.33 o
 -30   6   7     1973.43     1934.10     72.70 o
 -28   6   7      553.62      624.63     36.60 o
 -26   6   7     1089.54     1032.99     40.82 o
 -24   6   7     4141.26     4012.18    123.27 o
 -22   6   7     4158.30     3991.94    115.89 o
 -20   6   7       60.59       82.11     15.98 o
 -18   6   7       61.03       48.42     15.01 o
 -16   6   7     2020.20     2028.10     63.63 o
 -14   6   7     8005.02     8340.36    235.49 o
 -12   6   7     2777.83     2833.48     87.46 o
 -10   6   7       45.79       31.45     11.39 o
  -8   6   7        5.55        5.38     10.77 o
  -6   6   7      921.76      955.16     58.69 o
   2   6   7    18495.21    18732.42    619.76 o
   4   6   7    42220.74    42659.19   1297.26 o
   6   6   7    14140.98    14370.49    466.09 o
   8   6   7     1102.41     1171.42     47.04 o
  10   6   7     6697.99     6400.51    229.68 o
  12   6   7    49146.84    47146.71   1662.83 o
  14   6   7     2950.87     3031.10    104.72 o
  16   6   7     1310.35     1245.18     41.36 o
  18   6   7     2766.14     2705.47     82.06 o
  20   6   7     1947.22     1934.97     60.87 o
  22   6   7     2665.18     2760.59     82.39 o
  24   6   7      117.31      119.20     19.23 o
  26   6   7      447.17      464.09     29.63 o
  28   6   7      550.47      506.03     28.48 o
  30   6   7      316.58      303.94     21.35 o
  32   6   7      275.95      280.52     19.78 o
  34   6   7       21.85       39.56     19.15 o
  36   6   7      103.38      136.38     22.11 o
 -35   7   7      569.13      547.56     39.23 o
 -33   7   7     3336.49     3261.92    106.15 o
 -31   7   7     3788.57     3689.43    108.90 o
 -29   7   7     2352.41     2290.46     71.24 o
 -27   7   7      612.77      616.13     36.15 o
 -25   7   7     8542.50     8433.23    251.06 o
 -23   7   7    25148.84    25128.65    681.39 o
 -21   7   7     4374.11     4289.64    121.18 o
 -17   7   7    10263.58    10405.41    286.58 o
 -15   7   7    45820.25    46847.41   1297.72 o
 -13   7   7    52192.19    51948.23   1466.10 o
 -11   7   7     2203.29     2096.25     67.21 o
  -9   7   7     8133.78     8384.46    248.36 o
  -7   7   7    22868.00    22850.49    689.32 o
  -5   7   7    56263.79    54499.65   1713.07 o
  -3   7   7    70502.45    73135.86   2263.61 o
  -1   7   7     3029.58     3193.84    114.53 o
   1   7   7    69140.56    71481.68   2295.26 o
   3   7   7   127270.22   126556.55   3806.64 o
   5   7   7    65415.84    64530.93   1943.39 o
   7   7   7    19418.07    19952.34    626.23 o
   9   7   7       38.84       57.21     15.72 o
  11   7   7    59742.84    59119.45   1785.92 o
  13   7   7   122826.18   125163.59   3916.89 o
  15   7   7     9371.67     9253.64    297.01 o
  17   7   7     1862.72     1806.43     57.51 o
  19   7   7     9899.21     9599.04    265.73 o
  21   7   7     7478.89     7480.54    205.85 o
  23   7   7    10579.30    10466.88    293.34 o
  25   7   7     1189.63     1281.32     54.49 o
  27   7   7     1043.12     1028.58     46.97 o
  29   7   7     4213.60     4078.92    114.58 o
  31   7   7     3770.61     3762.05    109.22 o
  33   7   7     1402.86     1495.57     53.12 o
 -36   8   7        2.93        6.52     13.04 o
 -34   8   7      379.66      409.58     36.38 o
 -32   8   7     1063.29      963.31     50.78 o
 -30   8   7      899.52      936.85     48.32 o
 -28   8   7      530.85      588.60     33.48 o
 -26   8   7       96.04      110.48     18.84 o
 -24   8   7      864.51      946.34     49.90 o
 -22   8   7     6317.68     6145.84    180.84 o
 -20   8   7     4796.90     4667.17    144.56 o
 -18   8   7       91.63      102.53     17.07 o
 -16   8   7     5309.84     5310.80    150.04 o
 -14   8   7    32922.90    32992.68    910.87 o
 -12   8   7    26743.15    26655.23    804.43 o
 -10   8   7      281.73      350.90     29.58 o
  -8   8   7    18908.53    18933.51    532.87 o
  -6   8   7    48580.26    48366.63   1365.85 o
  -4   8   7    17540.95    17771.71    507.36 o
  -2   8   7        3.57       20.40     11.92 o
   0   8   7     6022.68     5925.84    176.55 o
   2   8   7     7291.24     7056.97    224.93 o
   4   8   7     7653.49     7900.10    230.16 o
   6   8   7    10100.00    10046.65    298.17 o
   8   8   7        2.32        5.46     10.93 o
  10   8   7    13101.34    13447.20    424.92 o
  12   8   7    14609.49    14695.85    458.54 o
  14   8   7     6375.50     6171.16    195.56 o
  16   8   7      147.65      146.63     24.62 o
  18   8   7      591.57      611.62     27.68 o
  20   8   7     6065.87     6115.98    171.90 o
  22   8   7     4559.79     4472.96    142.23 o
  24   8   7     1124.31     1177.10     41.93 o
  26   8   7      141.67      143.79     17.07 o
  28   8   7     1775.76     1865.69     75.39 o
  30   8   7     2495.56     2547.87     74.91 o
  32   8   7      560.45      531.40     27.86 o
  34   8   7       25.71       23.35     19.45 o
 -35   9   7      609.65      607.42     44.92 o
 -33   9   7     1487.38     1521.43     77.00 o
 -31   9   7     1421.81     1369.04     55.82 o
 -29   9   7     1224.66     1270.56     59.42 o
 -27   9   7      116.67      100.03     18.80 o
 -25   9   7     5558.36     5490.65    156.58 o
 -23   9   7    13262.22    13175.96    356.50 o
 -21   9   7     4167.75     4149.34    120.60 o
 -19   9   7      325.07      365.13     23.11 o
 -17   9   7     5181.00     5279.40    148.35 o
 -15   9   7    33373.12    33591.28    919.56 o
 -13   9   7    52747.95    52472.68   1545.98 o
 -11   9   7     6545.04     6403.39    182.48 o
  -9   9   7    14032.36    13974.99    392.92 o
  -7   9   7    28599.54    28435.00    818.28 o
  -5   9   7    52506.68    50691.56   1460.94 o
  -3   9   7    56198.42    58553.58   1697.89 o
  -1   9   7      864.14      874.66     47.13 o
   1   9   7    63602.59    64913.08   2024.72 o
   3   9   7    67975.77    69003.76   2293.21 o
   5   9   7     6797.74     6782.39    260.38 o
   7   9   7     3558.37     3431.95    112.83 o
   9   9   7       12.45       18.37     13.02 o
  11   9   7    25008.55    24934.24    755.99 o
  13   9   7    31428.25    31514.87   1173.39 o
  15   9   7    18855.91    18364.97    602.20 o
  17   9   7       31.19       38.02     19.14 o
  19   9   7     3010.59     2759.46     99.10 o
  21   9   7    13204.64    13014.28    357.20 o
  23   9   7    16898.21    16861.11    451.30 o
  25   9   7      542.62      536.95     25.18 o
  27   9   7     1219.31     1184.18     47.78 o
  29   9   7     6136.97     6171.96    209.48 o
  31   9   7     1318.94     1379.59     60.32 o
  33   9   7      758.46      747.99     32.15 o
 -34  10   7      254.07      227.09     30.23 o
 -32  10   7     2133.70     2147.96     86.59 o
 -30  10   7     1661.56     1661.93     75.07 o
 -28  10   7      156.45      175.95     21.74 o
 -26  10   7       23.94       22.87     22.28 o
 -24  10   7     4494.26     4482.98    151.94 o
 -22  10   7     8564.02     8697.12    238.13 o
 -20  10   7     2863.80     2751.44     85.17 o
 -18  10   7     5466.82     5366.79    153.08 o
 -16  10   7    10231.25    10134.84    280.53 o
 -14  10   7     8039.17     7766.48    215.96 o
 -12  10   7     3265.91     3273.01     96.92 o
 -10  10   7     3829.75     3835.54    113.75 o
  -8  10   7     1244.86     1251.39     52.73 o
  -6  10   7    39592.55    39942.09   1113.44 o
  -4  10   7    24064.38    23453.77    654.61 o
  -2  10   7     2226.30     2197.46     68.82 o
   0  10   7     5622.64     5400.59    172.74 o
   2  10   7    20354.26    19480.67    568.00 o
   4  10   7    56953.13    55183.10   1743.44 o
   6  10   7    13312.67    12602.74    355.25 o
   8  10   7     4157.31     3871.41    118.01 o
  10  10   7    17228.92    17541.22    482.33 o
  12  10   7    14690.39    14516.14    473.52 o
  14  10   7    11496.82    11853.15    390.03 o
  16  10   7     1057.59     1160.60     57.29 o
  18  10   7     4005.45     3964.55    123.69 o
  20  10   7    12680.66    12538.61    357.98 o
  22  10   7     2148.38     2074.20     67.02 o
  24  10   7       49.84       45.49     12.57 o
  26  10   7      408.13      435.86     23.79 o
  28  10   7      677.81      705.16     31.48 o
  30  10   7     2377.72     2312.84     76.26 o
  32  10   7      780.65      742.98     37.07 o
  34  10   7       45.61       34.09     18.21 o
 -33  11   7     1563.08     1569.93     66.10 o
 -31  11   7     1994.05     1893.08     74.15 o
 -29  11   7      633.28      704.63     44.60 o
 -27  11   7      626.20      592.80     35.06 o
 -25  11   7     4922.93     4831.45    143.09 o
 -23  11   7     7184.58     7157.19    207.27 o
 -21  11   7     1695.38     1763.34     59.63 o
 -19  11   7        1.53        1.35      6.15 o
 -17  11   7     4718.03     4534.15    131.50 o
 -15  11   7    12647.30    12648.17    347.79 o
 -13  11   7    10499.04    10615.86    295.34 o
 -11  11   7     4679.81     4496.27    129.00 o
  -9  11   7     7462.64     7417.07    208.57 o
  -7  11   7     5576.25     5698.09    170.09 o
  -5  11   7    30767.09    31069.26    939.75 o
  -3  11   7    32999.42    32497.62    913.68 o
  -1  11   7     4867.93     4880.22    164.74 o
   1  11   7    18115.39    17945.41    524.27 o
   3  11   7    49503.48    48604.47   1457.33 o
   5  11   7    25024.59    24417.15    682.20 o
   7  11   7     6513.20     6345.40    178.97 o
   9  11   7     2103.39     2081.68     73.40 o
  11  11   7    21867.10    22056.14    650.16 o
  13  11   7    23940.82    24618.91    703.17 o
  15  11   7     6358.34     6137.36    241.21 o
  17  11   7      240.85      264.94     29.18 o
  19  11   7     2884.58     2871.43    124.75 o
  21  11   7     6436.69     6452.83    191.69 o
  23  11   7     3384.54     3321.98    102.95 o
  25  11   7      944.05      930.51     34.87 o
  27  11   7       68.98       65.39     15.61 o
  29  11   7      918.52      963.24     41.19 o
  31  11   7      956.34      932.04     49.70 o
  33  11   7      634.00      603.88     31.26 o
 -32  12   7     1278.94     1333.76     54.68 o
 -30  12   7     1090.99     1111.36     58.84 o
 -28  12   7       21.78       16.99     29.41 o
 -26  12   7      139.66      146.20     21.97 o
 -24  12   7     2606.32     2686.57     82.95 o
 -22  12   7     8695.06     8744.56    253.71 o
 -20  12   7     5412.91     5294.90    155.20 o
 -18  12   7      770.77      833.97     42.15 o
 -16  12   7    11804.90    11771.65    318.83 o
 -14  12   7     9666.82     9720.63    273.16 o
 -12  12   7    12030.14    11911.28    325.58 o
 -10  12   7     5573.27     5454.57    154.28 o
  -8  12   7     6431.01     6214.59    179.61 o
  -6  12   7    38903.68    39030.15   1102.10 o
  -4  12   7    30418.64    30395.16    837.53 o
  -2  12   7      505.54      536.31     26.33 o
   0  12   7     1666.40     1681.84     56.87 o
   2  12   7    19196.29    19094.52    545.04 o
   4  12   7    43293.84    43184.30   1259.16 o
   6  12   7     4691.65     4781.01    139.72 o
   8  12   7     3979.33     3998.08    114.39 o
  10  12   7    11819.84    11668.09    334.43 o
  12  12   7     2869.12     2959.55     85.60 o
  14  12   7    10568.14    10253.76    308.98 o
  16  12   7     1783.76     1948.80    123.34 o
  18  12   7     1893.84     1887.74     66.53 o
  20  12   7    12667.77    12863.30    372.82 o
  22  12   7     3601.12     3680.34    131.04 o
  24  12   7       32.03       21.54     24.31 o
  26  12   7      182.41      198.64     20.82 o
  28  12   7     1769.98     1752.59     55.42 o
  30  12   7     3039.11     3149.75     89.49 o
  32  12   7      581.86      554.06     36.52 o
 -33  13   7      594.56      507.83    122.19 o
 -31  13   7     1149.46     1087.57     47.83 o
 -27  13   7      101.93       86.02     22.35 o
 -25  13   7     2154.09     2270.02     79.60 o
 -23  13   7     2864.98     2942.98     88.93 o
 -21  13   7     4085.77     4004.96    121.17 o
 -19  13   7      900.38      906.86     40.20 o
 -17  13   7     1504.79     1458.56     53.20 o
 -15  13   7    13296.59    13140.55    359.21 o
 -13  13   7    11262.07    11123.60    302.70 o
 -11  13   7     2851.12     2822.26     84.61 o
  -9  13   7     1198.82     1154.92     57.98 o
  -7  13   7    24624.39    24061.06    664.66 o
  -5  13   7    15962.24    15986.59    439.28 o
  -3  13   7     1369.40     1395.76     49.41 o
  -1  13   7      189.78      190.07     18.00 o
   1  13   7     4184.92     4109.32    118.78 o
   3  13   7     8199.17     7716.37    221.39 o
   5  13   7    14556.87    13985.01    420.72 o
   7  13   7     3192.33     3230.32     98.08 o
   9  13   7       39.12       51.88     15.15 o
  11  13   7     4827.41     4809.87    143.44 o
  13  13   7     4095.84     3976.44    111.89 o
  15  13   7     5716.74     5712.25    165.62 o
  17  13   7      236.75      210.75     30.56 o
  19  13   7     1495.62     1604.81     74.42 o
  21  13   7     3147.74     3207.61    104.67 o
  23  13   7     3039.21     2987.67     99.78 o
  25  13   7     1226.36     1243.17     63.00 o
  27  13   7       49.06       30.76     24.30 o
  29  13   7      828.45      813.39     49.94 o
  31  13   7     1372.25     1335.57     47.86 o
 -32  14   7     1809.09     1839.50     93.45 o
 -30  14   7     1528.52     1535.26    112.22 o
 -28  14   7      201.14      170.44     29.71 o
 -26  14   7      380.67      367.85     28.34 o
 -24  14   7     3285.92     3097.44    101.24 o
 -22  14   7     3700.27     3596.83    112.92 o
 -20  14   7     3694.92     3748.02    113.29 o
 -18  14   7      238.86      221.70     29.64 o
 -16  14   7     6209.45     6254.94    178.79 o
 -14  14   7     8625.85     8785.98    244.89 o
 -12  14   7     6264.52     6356.42    176.06 o
 -10  14   7     1764.10     1795.74     64.99 o
  -8  14   7    10516.62    10293.84    300.15 o
  -6  14   7    23445.51    22845.81    654.74 o
  -4  14   7    10642.70    10718.08    346.19 o
  -2  14   7     1985.89     1952.88     64.74 o
   0  14   7      336.29      380.81     24.33 o
   2  14   7     9383.78     9387.92    261.71 o
   4  14   7    25260.67    25386.54    698.95 o
   6  14   7    11640.08    11353.42    312.81 o
   8  14   7      420.06      418.55     28.28 o
  10  14   7    16545.34    16457.59    448.67 o
  12  14   7     6824.85     6870.58    189.71 o
  14  14   7     8115.30     8437.24    232.09 o
  16  14   7     2061.55     2106.74     68.50 o
  18  14   7     3567.19     3654.15    221.00 o
  20  14   7     5119.60     5171.31    155.56 o
  22  14   7     3194.76     3240.01    118.60 o
  24  14   7      455.53      432.09     34.60 o
  26  14   7       18.29       27.20     30.12 o
  28  14   7     1060.73      955.69     65.25 o
  30  14   7     1315.75     1162.93     83.33 o
 -31  15   7      543.19      475.73     38.49 o
 -29  15   7       51.90       23.28     24.87 o
 -27  15   7      412.75      429.49     34.02 o
 -25  15   7      953.19      943.80     52.71 o
 -23  15   7      463.92      424.21     30.76 o
 -21  15   7     1715.96     1661.79     84.59 o
 -19  15   7       37.73       45.18     21.69 o
 -17  15   7     2005.29     2110.14     88.38 o
 -15  15   7     1836.00     1782.38     62.55 o
 -13  15   7      651.93      676.30     40.49 o
 -11  15   7     1556.52     1528.78     53.85 o
  -9  15   7      204.80      211.73     19.87 o
  -7  15   7     6799.49     6759.68    187.02 o
  -5  15   7    10536.65    10746.80    307.51 o
  -3  15   7     2600.23     2583.08     87.53 o
  -1  15   7        6.14       11.91     23.81 o
   1  15   7      237.95      238.15     20.31 o
   3  15   7     8623.83     8572.86    246.97 o
   5  15   7    14401.47    14204.81    385.43 o
   7  15   7     1823.68     1914.20     69.58 o
   9  15   7     2807.24     2749.57     85.58 o
  11  15   7     2224.55     2184.30     69.23 o
  13  15   7     3301.86     3266.67     95.57 o
  15  15   7     3373.23     3322.05    117.42 o
  17  15   7      190.45      162.30     26.21 o
  19  15   7      435.85      397.65     42.60 o
  21  15   7     1950.20     1945.66     76.79 o
  23  15   7      874.17      975.87     49.88 o
  25  15   7      881.66      915.41     55.15 o
  29  15   7      149.72      137.99     38.28 o
 -30  16   7      869.58      824.15     45.11 o
 -28  16   7      212.98      170.94     25.50 o
 -26  16   7      264.91      214.40     32.53 o
 -24  16   7     2991.93     3074.86    100.16 o
 -22  16   7     4038.17     4119.14    124.94 o
 -20  16   7     1384.92     1330.42     52.97 o
 -18  16   7        4.86       21.34     22.63 o
 -16  16   7     3917.02     4028.15    162.38 o
 -14  16   7    10075.81    10179.60    320.53 o
 -12  16   7     5970.90     6015.50    174.64 o
 -10  16   7      210.49      162.27     26.63 o
  -8  16   7     3127.79     3126.63     94.99 o
  -6  16   7    12493.92    12101.01    330.96 o
  -4  16   7    13428.58    13491.29    365.92 o
  -2  16   7     2809.76     2731.06    105.71 o
   0  16   7      320.59      394.82     26.26 o
   2  16   7     9658.41     9651.15    263.01 o
   4  16   7    11225.97    11150.33    306.08 o
   6  16   7     6140.76     6234.03    173.71 o
   8  16   7       20.94       28.49     17.52 o
  10  16   7     3521.52     3492.34    106.98 o
  12  16   7    10571.98    10579.11    335.36 o
  14  16   7     4269.39     4381.76    179.75 o
  16  16   7      195.82      156.03     29.66 o
  18  16   7     1033.45     1092.05     51.45 o
  20  16   7     5680.55     5450.57    175.65 o
  22  16   7     3503.76     3643.66    136.50 o
  24  16   7      867.12      934.58     53.27 o
  26  16   7      145.45      106.45     30.64 o
  28  16   7     1164.76     1087.51     65.80 o
 -27  17   7      176.49      189.76     25.82 o
 -25  17   7      205.81      167.86     29.13 o
 -23  17   7      548.79      538.40     37.95 o
 -21  17   7      415.57      415.31     41.19 o
 -19  17   7       67.10       49.28     21.10 o
 -17  17   7     1544.92     1636.94     85.02 o
 -15  17   7     2292.77     2365.55    142.86 o
 -13  17   7      635.48      621.48     45.63 o
 -11  17   7        1.60        3.63     10.42 o
  -9  17   7      174.03      177.09     22.37 o
  -7  17   7     2826.82     2823.66     91.13 o
  -5  17   7     4353.56     4240.73    125.87 o
  -3  17   7     1363.57     1454.42     54.97 o
  -1  17   7      288.63      340.18     26.19 o
   1  17   7        2.32       15.69     31.39 o
   3  17   7     2368.42     2319.32     80.74 o
   5  17   7     2535.38     2453.87     90.42 o
   7  17   7       30.71       39.03     18.44 o
  11  17   7      550.96      594.42     33.79 o
  13  17   7     1569.72     1553.10     64.88 o
  15  17   7     1066.23     1074.28     44.21 o
  17  17   7      164.80      135.19     18.22 o
  19  17   7      369.62      386.17     26.52 o
  21  17   7      660.16      679.17     52.11 o
  23  17   7      335.93      319.71     53.43 o
  25  17   7      439.39      405.47     50.06 o
  27  17   7      112.32       81.13     26.60 o
 -26  18   7      613.94      576.17     36.06 o
 -24  18   7     2343.15     2362.61     89.50 o
 -22  18   7     1439.54     1511.41     70.57 o
 -20  18   7      766.57      680.24     37.80 o
 -18  18   7       24.08       17.50     27.35 o
 -16  18   7     1348.71     1322.34     71.24 o
 -14  18   7     5407.20     5258.49    209.32 o
 -12  18   7     5352.05     4187.69   1645.12 o
 -10  18   7      182.17      146.99     30.55 o
  -8  18   7     3281.71     3417.79    109.03 o
  -6  18   7     5572.40     5459.38    176.33 o
  -4  18   7     7674.74     7632.86    220.05 o
  -2  18   7     2660.41     2650.76     84.52 o
   0  18   7     2172.49     2130.59     99.37 o
   2  18   7     9444.13     9196.85    281.41 o
   4  18   7     8222.77     8218.11    231.45 o
   6  18   7     5640.82     5480.03    157.80 o
   8  18   7      134.53      162.56     22.28 o
  10  18   7     4967.94     4913.23    157.53 o
  12  18   7     8633.50     8629.64    323.72 o
  14  18   7     2683.43     2850.05    132.76 o
  16  18   7       99.01       80.30     20.88 o
  18  18   7      826.30      876.79     42.61 o
  20  18   7     1391.99     1420.08     57.03 o
  22  18   7     3791.27     3899.34    152.14 o
  24  18   7      655.37      646.47     52.33 o
  26  18   7       65.03       53.80     50.02 o
 -25  19   7      133.86      131.43     24.58 o
 -23  19   7       36.27       40.11     24.50 o
 -21  19   7        3.76       20.52     32.15 o
 -19  19   7        9.15       24.11     28.27 o
 -17  19   7      296.75      297.52     30.66 o
 -15  19   7      388.45      349.63     28.64 o
 -13  19   7      502.52      486.35     42.94 o
  -9  19   7      135.56      105.08     25.05 o
  -7  19   7      317.74      365.72     50.64 o
  -5  19   7      307.87      309.64     38.07 o
  -3  19   7      314.28      336.57     35.12 o
  -1  19   7       14.96       24.65     17.65 o
   1  19   7      526.84      465.90     37.81 o
   3  19   7      533.74      542.34     35.58 o
   5  19   7      310.96      305.44     31.31 o
   7  19   7     1685.86     1620.84    111.41 o
   9  19   7       22.16       26.32     17.70 o
  13  19   7      891.92      945.21     44.41 o
  15  19   7      779.81      859.82     44.33 o
  17  19   7      219.93      220.50     31.13 o
  21  19   7       75.70       70.38     20.52 o
  23  19   7      354.13      312.18     49.78 o
  25  19   7      248.11      274.42     37.05 o
 -24  20   7     1370.63     1492.17     92.15 o
 -22  20   7     2135.86     2020.89     78.19 o
 -20  20   7       79.21       82.56     23.23 o
 -18  20   7       39.76       34.76     24.34 o
 -16  20   7     2474.28     2607.00    105.08 o
 -14  20   7     5039.41     5218.34    159.96 o
 -12  20   7     1963.21     2093.91     98.70 o
 -10  20   7        6.65       23.56     22.07 o
  -8  20   7     1558.76     1529.71     61.96 o
  -6  20   7     4001.08     3941.70    137.90 o
  -4  20   7     5980.89     5965.06    168.41 o
  -2  20   7      996.76      997.78     51.71 o
   0  20   7      574.67      649.06     58.17 o
   2  20   7     5100.25     5215.13    178.98 o
   4  20   7     3600.36     3672.79    144.32 o
   6  20   7     1372.43     1504.93    114.07 o
   8  20   7      220.44      237.88     27.83 o
  10  20   7     1687.31     1748.98     67.19 o
  12  20   7     6808.64     6937.39    208.00 o
  14  20   7     2203.44     2117.03    110.82 o
  16  20   7        4.36        0.64      5.34 o
  18  20   7      557.71      575.38     35.07 o
  20  20   7     1562.73     1456.16     80.14 o
  22  20   7     1775.79     1782.98     80.00 o
 -19  21   7       86.21       96.14     24.42 o
 -17  21   7       43.89       51.02     24.32 o
 -15  21   7      112.62      141.73     24.76 o
 -13  21   7       84.64       52.87     23.01 o
 -11  21   7      235.16      260.35     27.91 o
  -9  21   7       56.49       26.52     22.24 o
  -7  21   7      180.73      160.07     27.19 o
  -5  21   7        1.35        5.09     12.47 o
  -3  21   7     1303.13     1150.04     56.07 o
  -1  21   7       82.06       77.95     28.28 o
   1  21   7      124.05      151.19     22.86 o
   3  21   7       94.59       71.61     21.06 o
   5  21   7        2.50        4.00     10.44 o
   7  21   7        0.08       17.48     34.95 o
   9  21   7     1036.61     1127.33     51.43 o
  11  21   7       11.01       13.50     26.99 o
  13  21   7      454.42      448.57     35.22 o
  15  21   7       42.53       33.48     21.11 o
  17  21   7      216.18      238.25     33.17 o
  19  21   7       37.09        8.99     17.98 o
 -20  22   7      402.72      423.87     44.77 o
 -18  22   7      213.81      196.57     26.97 o
 -16  22   7      847.36      843.99     49.29 o
 -14  22   7     1986.82     1970.45     98.02 o
 -12  22   7     1612.58     1565.25     63.24 o
  -8  22   7      502.83      468.83     58.11 o
  -6  22   7     3344.39     3328.00    139.42 o
  -4  22   7     3007.14     3130.11    106.67 o
  -2  22   7      892.08      876.73     53.87 o
   0  22   7      930.60      905.25     69.48 o
   2  22   7     2600.08     2682.29    106.00 o
   4  22   7     3286.16     3321.51    118.10 o
   6  22   7     1157.04     1074.08     58.73 o
   8  22   7       76.04       66.56     22.43 o
  10  22   7      842.97      922.89     43.67 o
  12  22   7     2515.42     2462.29     87.09 o
  14  22   7     1383.56     1358.82     61.97 o
  16  22   7      131.98      133.64     23.54 o
  18  22   7      155.82       96.52     22.27 o
 -15  23   7       28.69       44.46     26.72 o
 -13  23   7        1.11       12.27     24.55 o
 -11  23   7       20.80       16.07     32.15 o
  -9  23   7      225.48      214.79     29.82 o
  -7  23   7       25.45       22.59     45.18 o
  -5  23   7       47.97       52.58     23.02 o
  -3  23   7       18.13       15.95     31.89 o
  -1  23   7      171.59      171.61     29.18 o
   1  23   7      119.23      149.18     26.70 o
   3  23   7       35.73       58.24     23.81 o
   5  23   7       95.27       81.53     23.13 o
   7  23   7      211.91      179.05     24.65 o
   9  23   7      149.30      169.12     24.71 o
  11  23   7        4.58        1.32      7.84 o
  13  23   7       77.74       69.79     23.42 o
  15  23   7       67.61       52.70     23.04 o
  17  23   7       61.45       79.94     27.64 o
 -14  24   7      959.42      783.66     45.83 o
 -12  24   7      542.90      472.54     48.83 o
 -10  24   7      159.39      132.51     27.40 o
  -8  24   7      243.13      171.56     32.25 o
  -6  24   7     1802.96     1737.62     89.61 o
  -4  24   7     1306.37     1367.17    145.93 o
  -2  24   7      196.65      207.67     30.01 o
   0  24   7      103.24       63.30     24.46 o
   2  24   7     1314.58     1222.53     71.80 o
   4  24   7     1750.57     1638.08     90.57 o
   6  24   7      717.89      746.58     39.54 o
   8  24   7       13.20       31.17     24.97 o
  10  24   7      543.61      479.94     32.57 o
  12  24   7      814.82      811.86     55.88 o
  14  24   7      524.37      493.23     36.73 o
  -9  25   7       43.56       71.03     27.33 o
  -5  25   7       58.82       63.27     26.52 o
  -3  25   7       32.86       10.41     20.82 o
  -1  25   7       59.08       37.36     24.93 o
   1  25   7       13.90       16.98     33.97 o
   3  25   7       60.24       64.83     26.62 o
   7  25   7       36.19       49.81     24.15 o
   9  25   7      194.04      175.38     26.16 o
  -2  26   7       21.24        5.65     18.82 o
   0  26   7       85.91      130.03     61.05 o
 -36   0   8     2044.47     1950.00    111.77 o
 -34   0   8      399.59      321.61    106.18 o
 -32   0   8     1895.53     1993.36    130.47 o
 -30   0   8     8287.40     8318.99    278.92 o
 -28   0   8     4924.45     4833.52    162.03 o
 -26   0   8     9966.81    10132.17    311.04 o
 -24   0   8      590.05      516.70     50.73 o
 -22   0   8    14067.33    14250.24    443.72 o
 -20   0   8    55024.98    55477.05   1891.43 o
 -18   0   8    37925.24    38783.63   1404.33 o
 -16   0   8     2558.70     2558.03     94.61 o
 -14   0   8    23676.93    23668.22    775.31 o
 -12   0   8    70184.04    68424.53   2660.11 o
 -10   0   8   245167.68   256736.11  12746.93 o
  -6   0   8    34821.82    34513.90   1316.66 o
  -4   0   8   200564.28   199809.32   7482.45 o
  -2   0   8   156249.60   152792.88   5436.46 o
   0   0   8   146343.95   149064.31   5589.48 o
   2   0   8    12757.07    12716.98    652.40 o
   4   0   8   127902.59   129441.33   5573.02 o
   6   0   8    77356.62    80469.42   3069.05 o
   8   0   8   101478.16   107608.34   5314.08 o
  10   0   8    13815.58    12772.44   1238.59 o
  12   0   8     2684.21     2639.94    190.36 o
  16   0   8    84966.14    84081.75   3838.53 o
  18   0   8    18061.88    17993.51    609.78 o
  20   0   8      141.92      133.16     27.54 o
  22   0   8     8698.15     9081.27    300.45 o
  24   0   8    22321.55    22569.89    736.90 o
  26   0   8    16830.66    16001.96    684.76 o
  28   0   8     1481.89     1541.60    175.56 o
  30   0   8     3145.50     3077.13    133.67 o
  32   0   8     5067.13     5073.23    179.29 o
  34   0   8     3243.74     3281.96    160.57 o
  36   0   8      643.28      654.15     66.61 o
 -37   1   8       31.18       10.78     21.57 o
 -33   1   8      342.91      394.76     29.06 o
 -31   1   8      185.96      211.34     22.22 o
 -29   1   8      379.41      400.85     25.48 o
 -27   1   8     1169.86     1149.57     45.75 o
 -25   1   8      755.48      784.26     34.72 o
 -23   1   8     1690.94     1771.89     58.00 o
 -21   1   8     2611.98     2568.58     76.94 o
 -19   1   8      310.02      368.15     22.17 o
 -17   1   8      294.37      301.31     21.80 o
 -15   1   8     1213.36     1274.57     53.06 o
 -13   1   8     2146.49     2103.13     66.80 o
 -11   1   8     5080.47     5017.38    148.82 o
  -7   1   8      380.48      383.73     26.36 o
  -5   1   8     8379.77     8269.55    319.08 o
  -3   1   8     3387.30     3117.82    100.76 o
  -1   1   8     2078.35     2089.03     68.03 o
   1   1   8    14148.95    14544.86    457.90 o
   3   1   8      579.79      550.31     21.91 o
   5   1   8     3437.47     3409.50    105.03 o
   7   1   8     5021.45     4829.51    157.21 o
   9   1   8    15804.69    16160.29    530.81 o
  11   1   8     1750.47     1814.18     64.03 o
  13   1   8     2906.39     2980.32    108.41 o
  15   1   8     2077.28     2032.18     73.62 o
  17   1   8      232.19      250.79     22.02 o
  19   1   8      449.02      504.08     25.72 o
  21   1   8      145.35      161.09     15.99 o
  23   1   8      176.80      188.61     18.93 o
  25   1   8       30.10       15.65     18.23 o
  27   1   8        0.33        2.04      6.93 o
  29   1   8      166.97      181.51     22.55 o
  31   1   8      154.82      217.15     25.42 o
  33   1   8        2.91        7.14     14.27 o
  35   1   8        0.50        4.28     10.79 o
 -36   2   8     3024.98     2881.65    100.83 o
 -34   2   8      631.47      634.55     41.88 o
 -32   2   8      954.07      917.55     48.13 o
 -30   2   8     9511.51     9422.66    272.54 o
 -28   2   8    12051.76    11966.73    322.86 o
 -26   2   8     5960.70     5888.23    186.27 o
 -24   2   8      349.32      365.04     22.56 o
 -22   2   8    22909.26    23183.86    627.57 o
 -20   2   8    66963.53    66328.08   1868.43 o
 -18   2   8    19829.37    19783.98    544.90 o
 -16   2   8       87.24       95.28     14.81 o
 -14   2   8    18388.31    18833.30    536.28 o
 -12   2   8    66510.22    66185.78   1879.98 o
 -10   2   8    96480.79    97844.95   3503.39 o
  -6   2   8      840.78      774.24     89.15 o
  -4   2   8   145840.98   149807.22   4834.51 o
  -2   2   8   161678.73   165769.75   5390.50 o
   0   2   8   135591.85   140801.44   4415.24 o
   2   2   8     2687.35     2914.32    115.59 o
   4   2   8    57700.25    60080.82   1797.90 o
   6   2   8   245264.96   252408.26   8260.98 o
   8   2   8   193421.35   191511.71   8024.92 o
  10   2   8    32304.34    33468.35   1269.37 o
  12   2   8     4207.08     4210.47    138.97 o
  14   2   8   120909.21   124512.21   4093.59 o
  16   2   8    68923.17    69497.47   2138.28 o
  18   2   8    18630.61    19049.76    578.27 o
  20   2   8     1854.46     1813.92     56.42 o
  22   2   8    14721.03    14625.70    411.09 o
  24   2   8    11315.67    11039.43    362.40 o
  26   2   8    12572.48    12270.04    351.25 o
  28   2   8      618.35      620.02     35.67 o
  30   2   8      978.49      967.99     45.98 o
  32   2   8     3801.47     3778.89    141.56 o
  34   2   8     2228.27     2302.35     74.29 o
  36   2   8      916.45      950.15     39.97 o
 -37   3   8       22.38       10.57     21.14 o
 -35   3   8        6.04        0.73      6.07 o
 -33   3   8       34.11       50.78     18.89 o
 -31   3   8      118.35      123.98     18.62 o
 -29   3   8       95.15       83.54     18.17 o
 -27   3   8     1222.97     1316.66     48.07 o
 -25   3   8        1.25       20.36     19.35 o
 -23   3   8     2443.27     2412.59     72.63 o
 -21   3   8      478.08      507.46     27.40 o
 -19   3   8      439.44      489.41     25.54 o
 -17   3   8    14045.55    13548.75    386.91 o
 -15   3   8     1479.33     1516.55     51.07 o
 -13   3   8     4549.06     4446.90    131.24 o
 -11   3   8    20973.09    20999.23    604.96 o
  -9   3   8     4361.83     4468.88    150.38 o
  -5   3   8       73.28      101.20     20.73 o
  -3   3   8    38821.07    38781.63   1266.34 o
  -1   3   8    17157.62    17263.30    527.13 o
   1   3   8     7361.14     7424.42    234.34 o
   3   3   8    49745.48    51171.25   1527.96 o
   5   3   8     7144.30     7421.08    236.38 o
   7   3   8     1686.12     1611.62     54.17 o
   9   3   8     6235.35     6414.75    219.20 o
  11   3   8       21.50       18.75      9.89 o
  13   3   8     3671.01     3808.28    114.43 o
  15   3   8      232.70      219.11     19.26 o
  17   3   8      219.21      233.62     16.46 o
  19   3   8      194.70      174.15     18.20 o
  21   3   8      420.27      447.17     37.04 o
  23   3   8     1683.07     1644.02     67.57 o
  25   3   8     1124.88     1069.80     43.60 o
  27   3   8      187.46      166.36     17.29 o
  29   3   8      748.46      705.70     31.21 o
  31   3   8       63.16       44.96     18.13 o
  33   3   8      248.17      229.35     22.06 o
  35   3   8      183.36      147.11     21.63 o
 -36   4   8     1442.21     1512.81     61.62 o
 -34   4   8      137.42      131.76     22.84 o
 -32   4   8     2096.13     2099.39     70.13 o
 -30   4   8     7634.05     7549.35    215.32 o
 -28   4   8     7227.13     7328.88    220.79 o
 -26   4   8     3023.99     3048.60     89.72 o
 -24   4   8     2245.73     2252.45     68.53 o
 -22   4   8     9528.75     9341.82    254.94 o
 -20   4   8    33602.64    33205.79    911.51 o
 -18   4   8    44785.81    44060.83   1214.26 o
 -16   4   8     5841.84     5929.25    169.03 o
 -14   4   8    21750.04    21353.98    598.79 o
 -12   4   8   145794.53   150877.49   4396.62 o
 -10   4   8   107125.59   105437.73   3103.37 o
  -8   4   8    35948.58    36338.44   1308.53 o
  -4   4   8   136199.52   134840.79   5993.17 o
  -2   4   8   258134.23   272631.84   8743.85 o
   0   4   8    88204.77    91178.81   2947.36 o
   2   4   8     5429.91     5565.48    183.02 o
   4   4   8    53860.71    52476.69   1979.49 o
   6   4   8   126644.82   129556.91   3899.56 o
   8   4   8   105371.64   108409.37   3239.69 o
  10   4   8     9653.72     9450.05    329.57 o
  12   4   8    11211.80    11338.73    326.37 o
  14   4   8    36847.14    37676.61   1257.13 o
  16   4   8    36451.70    35403.12   1026.27 o
  18   4   8    18149.07    18109.09    526.94 o
  20   4   8      998.06     1004.73     39.54 o
  22   4   8     8113.63     7889.41    236.94 o
  24   4   8    23257.50    23450.43    645.81 o
  26   4   8    11914.03    11489.05    342.61 o
  28   4   8      488.25      475.72     25.00 o
  30   4   8     1540.52     1478.34     53.39 o
  32   4   8     4427.26     4334.40    152.19 o
  34   4   8     3664.13     3661.50    111.62 o
  36   4   8      728.75      664.25     32.03 o
 -37   5   8      314.39      278.03     32.98 o
 -35   5   8      182.48      158.85     25.82 o
 -33   5   8      121.06      110.07     21.59 o
 -31   5   8       37.05       40.55     17.67 o
 -29   5   8     1870.49     2007.26     69.14 o
 -27   5   8     4013.50     4122.55    119.59 o
 -23   5   8     2367.77     2343.11     74.14 o
 -21   5   8     1248.23     1270.23     55.05 o
 -19   5   8     1810.49     1844.91     59.06 o
 -17   5   8     1774.11     1850.66     62.05 o
 -15   5   8      308.73      318.62     22.40 o
 -13   5   8    20575.82    20649.82    624.03 o
 -11   5   8     7842.31     7694.33    222.07 o
  -9   5   8       32.13       35.64     12.25 o
  -7   5   8     1044.07     1067.20     57.36 o
   1   5   8     1393.58     1547.22     97.89 o
   3   5   8     2978.39     3009.12    118.00 o
   5   5   8     6300.98     6238.64    193.51 o
   7   5   8    14463.76    14803.41    434.77 o
   9   5   8    17470.37    17511.16    584.10 o
  11   5   8      135.85      168.37     15.50 o
  13   5   8    29817.67    30335.70    895.83 o
  15   5   8     8880.83     8756.58    277.45 o
  17   5   8      879.45      857.89     40.98 o
  19   5   8       10.99       14.54     13.29 o
  21   5   8      170.41      179.92     16.10 o
  23   5   8     4227.99     3996.15    143.59 o
  25   5   8     1075.71     1074.95     47.70 o
  27   5   8      392.86      440.33     29.15 o
  29   5   8      636.81      721.93     33.25 o
  31   5   8       40.34       32.34     19.53 o
  33   5   8      271.67      254.27     29.23 o
  35   5   8      169.89      166.23     20.20 o
 -36   6   8     1102.52     1129.60     64.73 o
 -34   6   8      247.38      243.22     27.31 o
 -32   6   8      739.44      797.22     43.96 o
 -30   6   8     5931.57     6074.22    192.73 o
 -28   6   8    14815.46    15063.96    413.03 o
 -26   6   8     2196.18     2286.92     71.71 o
 -24   6   8        0.12        5.04     10.09 o
 -22   6   8    17480.58    17284.01    475.61 o
 -20   6   8    22365.76    22703.51    622.92 o
 -18   6   8    28069.21    28225.89    770.89 o
 -16   6   8     1463.83     1487.22     50.74 o
 -14   6   8    44170.37    42357.88   1224.09 o
 -12   6   8    88108.61    89932.83   2548.08 o
 -10   6   8    26066.25    26213.62    739.44 o
  -8   6   8     2461.56     2444.79     79.21 o
  -6   6   8       25.37       42.92     12.24 o
  -2   6   8   230615.19    90058.43   6824.15 o
   0   6   8    60191.60    59258.41   2235.79 o
   2   6   8      805.18      904.45     43.14 o
   4   6   8    32361.42    32007.25   1116.08 o
   6   6   8    76818.03    77799.75   2432.13 o
   8   6   8    93209.02    89457.82   3462.11 o
  10   6   8    16010.60    16198.37    625.35 o
  12   6   8    23089.39    22861.84    698.81 o
  14   6   8    53016.47    53508.21   1597.96 o
  16   6   8    33875.72    33211.81   1017.94 o
  18   6   8    14742.19    14572.25    414.49 o
  20   6   8     1581.06     1515.48     48.49 o
  22   6   8     7942.13     7866.69    230.17 o
  24   6   8    21231.95    20158.11    580.74 o
  26   6   8     4721.31     4658.82    135.33 o
  28   6   8      533.34      565.37     33.42 o
  30   6   8      366.37      353.98     29.57 o
  32   6   8     1705.93     1741.23     65.76 o
  34   6   8     2128.70     2072.33     68.10 o
 -35   7   8      147.49      163.19     27.15 o
 -31   7   8      208.76      197.79     22.68 o
 -29   7   8     1430.41     1419.68     72.41 o
 -27   7   8     2078.71     2075.74     78.58 o
 -25   7   8      407.31      401.32     24.97 o
 -23   7   8      968.72      955.69     62.97 o
 -21   7   8     4416.15     4376.55    123.53 o
 -19   7   8    11017.47    10848.35    296.65 o
 -17   7   8     6240.59     6477.34    181.79 o
 -15   7   8     1138.21     1162.20     56.33 o
 -13   7   8    11937.49    11621.33    324.96 o
 -11   7   8    30659.58    30666.41    865.94 o
  -9   7   8     6389.54     6464.38    187.62 o
  -7   7   8       38.24       58.06     13.35 o
  -5   7   8    11817.67    12184.52    372.97 o
  -3   7   8    13663.24    13771.89    420.09 o
  -1   7   8    33493.94    33701.51    975.11 o
   1   7   8     4913.19     4790.97    146.90 o
   3   7   8    12873.57    12955.49    486.93 o
   5   7   8    10625.63    10690.69    331.94 o
   7   7   8    27461.77    27335.34    863.30 o
   9   7   8     2268.38     2196.93     74.93 o
  11   7   8      435.08      491.70     27.71 o
  13   7   8     3654.78     3623.96    114.68 o
  15   7   8     9380.63     9175.47    301.78 o
  17   7   8     3087.13     3121.56     92.41 o
  19   7   8      372.77      388.86     25.97 o
  21   7   8     1078.81     1101.14     51.51 o
  23   7   8     3705.04     3779.55    109.22 o
  25   7   8     5421.69     5385.90    174.72 o
  27   7   8      104.59       95.60     19.54 o
  29   7   8      625.57      744.78     35.16 o
  31   7   8      910.61      912.74     46.01 o
  33   7   8     1302.19     1246.38     49.60 o
  35   7   8      165.14      165.95     19.90 o
 -36   8   8      888.50      856.68     53.07 o
 -32   8   8      752.10      637.31     47.14 o
 -30   8   8     3529.98     3495.68    129.81 o
 -28   8   8     8631.06     8449.26    245.64 o
 -26   8   8      817.55      851.74     47.84 o
 -24   8   8      407.03      426.32     26.98 o
 -22   8   8     6253.39     6402.12    178.08 o
 -20   8   8    14183.08    14280.97    386.77 o
 -18   8   8    26034.93    25315.05    687.45 o
 -16   8   8     1500.11     1528.71     59.16 o
 -14   8   8    15109.63    14896.94    448.32 o
 -12   8   8    59869.84    59536.33   1663.12 o
 -10   8   8    36269.36    35485.30   1058.79 o
  -8   8   8    14284.75    14444.65    428.75 o
  -6   8   8      272.50      321.01     20.87 o
  -4   8   8    48808.92    47987.83   1393.04 o
  -2   8   8   189887.15   189316.38   6308.50 o
   0   8   8    32738.88    33137.65   1074.30 o
   2   8   8     1261.41     1287.73     43.66 o
   4   8   8     9268.97     8930.28    259.77 o
   6   8   8    36572.15    35345.00   1071.71 o
   8   8   8    50764.25    52846.14   1671.40 o
  10   8   8    18228.16    18350.27    697.43 o
  12   8   8    11346.40    11119.60    378.69 o
  14   8   8    26471.28    27195.04    940.10 o
  16   8   8    18041.28    18067.67    547.98 o
  18   8   8     5998.18     6009.42    255.66 o
  20   8   8      734.74      687.19     32.45 o
  22   8   8     3947.38     3779.29    114.44 o
  24   8   8    11452.25    11241.19    308.09 o
  26   8   8     3846.75     3765.99    114.85 o
  28   8   8      491.06      493.95     27.31 o
  30   8   8      139.49      137.79     16.45 o
  32   8   8      994.09      972.60     38.19 o
  34   8   8     2594.58     2655.57     94.37 o
 -35   9   8      457.96      459.04     32.25 o
 -33   9   8       22.24       58.22     21.98 o
 -31   9   8     1148.00     1142.69     51.01 o
 -29   9   8     2222.05     2207.42     71.94 o
 -27   9   8     1318.93     1340.31     61.43 o
 -25   9   8      657.86      623.62     38.35 o
 -21   9   8     5879.26     5961.38    166.65 o
 -19   9   8     9722.12     9799.46    273.82 o
 -17   9   8     1898.92     1930.76     62.98 o
 -15   9   8       17.43       17.76     16.09 o
 -13   9   8     3573.94     3651.75    106.74 o
 -11   9   8    21158.74    20922.40    578.55 o
  -9   9   8    11170.15    10713.40    301.42 o
  -7   9   8      499.44      467.49     33.25 o
  -5   9   8     8686.66     8329.01    237.53 o
  -3   9   8    24612.34    24628.26    771.67 o
  -1   9   8    15028.95    14626.37    459.24 o
   1   9   8    22228.70    22102.90    639.30 o
   3   9   8       41.40       32.98     12.49 o
   5   9   8    69973.76    72408.98   2067.11 o
   7   9   8    24765.55    25033.12    764.78 o
   9   9   8     3128.33     3130.78     91.12 o
  11   9   8     1227.04     1241.90     61.97 o
  13   9   8     5543.43     5494.93    163.49 o
  15   9   8    18828.24    18719.05    553.93 o
  17   9   8     5975.86     6000.13    174.57 o
  19   9   8      504.87      556.54     38.95 o
  21   9   8     2657.01     2577.87     74.70 o
  23   9   8     5133.98     5116.66    139.92 o
  25   9   8     1002.70     1055.17     36.59 o
  27   9   8      506.55      632.47     34.02 o
  29   9   8       24.14       19.84     16.14 o
  31   9   8     1588.91     1620.51     54.30 o
  33   9   8      643.81      656.13     30.40 o
 -34  10   8      183.08      220.43     26.23 o
 -32  10   8      508.29      530.88     37.13 o
 -30  10   8     3299.78     3229.45    112.48 o
 -28  10   8     3709.69     3602.04    116.66 o
 -26  10   8      780.48      763.82     42.75 o
 -24  10   8      599.02      595.31     33.55 o
 -22  10   8     6541.82     6727.61    189.74 o
 -20  10   8     6091.59     5828.70    163.36 o
 -18  10   8    12362.62    12308.79    341.08 o
 -16  10   8     1502.98     1557.44     64.81 o
 -14  10   8     9232.61     9148.75    253.63 o
 -12  10   8    25877.05    25309.71    694.90 o
 -10  10   8    20657.21    21045.32    580.56 o
  -8  10   8    11241.40    11253.21    315.54 o
  -6  10   8      711.99      745.45     34.40 o
  -4  10   8    47483.74    47560.25   1373.48 o
  -2  10   8    46542.17    46209.39   1325.63 o
   0  10   8    18080.94    17797.10    522.26 o
   2  10   8     2449.05     2522.22     80.48 o
   4  10   8    10930.28    10742.13    305.48 o
   6  10   8    20864.36    20236.94    567.85 o
   8  10   8    33503.92    33585.93    961.58 o
  10  10   8    16503.72    16811.01    461.47 o
  12  10   8     2343.03     2312.91     75.58 o
  14  10   8    13465.86    13754.52    396.36 o
  16  10   8    11686.68    11538.48    350.74 o
  18  10   8     9526.71     9395.94    369.07 o
  20  10   8      986.49      966.92     58.40 o
  22  10   8     2205.05     2134.66     76.99 o
  24  10   8     8651.52     8658.37    236.11 o
  26  10   8     3658.12     3722.30    107.60 o
  28  10   8      535.46      532.70     29.08 o
  30  10   8       52.93       43.61     15.72 o
  32  10   8      963.93      964.51     40.10 o
 -33  11   8        0.12       21.59     32.30 o
 -31  11   8     1192.74     1099.93     58.71 o
 -29  11   8     2221.38     2170.00     81.33 o
 -27  11   8     2316.69     2326.47     74.69 o
 -25  11   8      990.00     1002.53     53.35 o
 -21  11   8    10801.09    10833.66    294.62 o
 -19  11   8     9743.48     9935.75    291.42 o
 -17  11   8      871.26      870.85     43.64 o
 -15  11   8      939.74      979.08     47.27 o
 -13  11   8     2477.20     2395.35     73.18 o
 -11  11   8    15500.08    15950.51    441.32 o
  -9  11   8    31808.59    31466.10    866.46 o
  -7  11   8       58.23       62.02     15.61 o
  -5  11   8    13054.52    12666.21    353.21 o
  -3  11   8    19560.04    18620.18    575.66 o
  -1  11   8    18618.40    18383.68    517.40 o
   1  11   8     7218.77     7282.12    207.92 o
   3  11   8      153.93      181.93     17.96 o
   5  11   8    15987.50    16210.40    459.56 o
   7  11   8    19885.74    19843.44    576.06 o
   9  11   8     1975.25     1911.46     72.10 o
  11  11   8       26.26       42.93     13.17 o
  13  11   8     1645.73     1699.27     60.74 o
  15  11   8    20476.30    20790.12    589.42 o
  17  11   8    14233.58    14157.37    414.57 o
  19  11   8        4.52        1.46      7.22 o
  21  11   8     5913.12     5907.07    172.35 o
  23  11   8     1568.20     1496.38     70.58 o
  25  11   8     2607.29     2567.38     84.54 o
  27  11   8      307.89      303.00     21.98 o
  29  11   8        1.39        9.51     19.01 o
  31  11   8     1369.56     1323.81     49.91 o
  33  11   8     1342.61     1306.77     60.97 o
 -32  12   8      405.88      394.39     36.03 o
 -30  12   8     1233.96     1224.13     61.43 o
 -28  12   8     1820.28     1879.59     78.11 o
 -26  12   8      618.91      620.22     40.37 o
 -24  12   8      257.55      249.66     23.44 o
 -22  12   8     4289.99     4399.20    135.39 o
 -20  12   8    11856.61    11905.26    330.32 o
 -18  12   8     2903.01     2821.72     84.82 o
 -16  12   8      136.89      126.48     17.70 o
 -14  12   8     8278.87     8099.19    222.67 o
 -12  12   8     6159.77     6117.85    171.70 o
 -10  12   8    14849.69    14870.89    406.98 o
  -8  12   8     6927.28     6828.49    197.85 o
  -6  12   8     1036.04     1053.23     52.50 o
  -4  12   8     9443.32     9597.03    277.93 o
  -2  12   8    33534.52    34010.84    989.28 o
   0  12   8    12358.10    11944.68    331.67 o
   2  12   8      225.07      215.64     18.51 o
   4  12   8     2385.52     2425.41     86.76 o
   6  12   8    22567.45    21621.88    605.52 o
   8  12   8    21639.43    21400.74    632.00 o
  10  12   8     7573.43     7374.98    216.04 o
  12  12   8     1699.36     1635.74     54.16 o
  14  12   8     6816.31     7014.89    202.56 o
  16  12   8    13489.96    13214.04    432.45 o
  18  12   8     3938.50     3913.97    149.95 o
  20  12   8        0.61       20.53     25.37 o
  22  12   8     1170.16     1104.21     57.13 o
  24  12   8     3422.35     3331.20    120.41 o
  26  12   8     2783.21     2786.05     93.11 o
  28  12   8      303.71      266.96     23.43 o
  30  12   8       73.04       55.62     16.18 o
  32  12   8      524.72      468.29     25.49 o
 -31  13   8     1194.58     1180.71     70.26 o
 -29  13   8     1315.02     1272.83     52.59 o
 -27  13   8     1374.99     1479.01     58.91 o
 -25  13   8     1110.12     1141.29     53.27 o
 -23  13   8      430.82      464.50     31.53 o
 -21  13   8     4743.41     4688.48    138.31 o
 -19  13   8     7451.51     7747.11    215.96 o
 -17  13   8     1170.27     1212.31     48.66 o
 -13  13   8     4424.32     4364.66    123.87 o
 -11  13   8    14805.82    14565.57    407.71 o
  -9  13   8    22001.01    21372.68    581.18 o
  -7  13   8      756.22      750.33     40.50 o
  -5  13   8    17514.72    16781.61    481.13 o
  -3  13   8    22794.66    22289.96    638.59 o
  -1  13   8    11347.87    10921.84    327.82 o
   1  13   8     8403.19     8558.83    237.48 o
   3  13   8     3230.34     3183.22     96.60 o
   5  13   8    28683.32    27846.42    800.78 o
   7  13   8    16432.61    17079.58    491.23 o
   9  13   8     2226.13     2141.81     65.10 o
  11  13   8      137.08      136.12     21.29 o
  13  13   8     2634.81     2616.35     76.25 o
  15  13   8    10533.13    10582.46    306.19 o
  17  13   8     9948.98    10140.85    292.05 o
  19  13   8      651.67      708.30     45.98 o
  21  13   8     3480.13     3367.81    113.46 o
  23  13   8     4408.67     4452.72    140.40 o
  25  13   8     2686.98     2766.07     89.04 o
  27  13   8      706.42      618.78     38.57 o
  31  13   8     1466.30     1405.05     72.69 o
 -32  14   8      465.06      498.71     61.02 o
 -30  14   8     1178.93     1226.60     68.16 o
 -28  14   8      154.91      142.80     27.16 o
 -26  14   8       85.29       78.27     22.32 o
 -24  14   8      175.61      151.21     23.83 o
 -22  14   8     1413.98     1458.43     82.95 o
 -20  14   8     3105.91     3066.51     98.60 o
 -18  14   8     1449.12     1548.08     71.78 o
 -16  14   8       36.75       37.62     18.97 o
 -14  14   8     1763.16     1742.50    110.65 o
 -12  14   8     6067.78     6042.09    167.72 o
 -10  14   8    11874.61    11662.75    324.27 o
  -8  14   8     1299.09     1347.06     58.76 o
  -6  14   8      737.66      712.65     46.38 o
  -4  14   8    12447.27    12371.59    375.64 o
  -2  14   8     3962.36     3962.07    114.26 o
   0  14   8     5754.81     5738.38    165.61 o
   2  14   8     3383.08     3403.02    102.72 o
   4  14   8     6398.25     6472.53    180.23 o
   6  14   8    14322.65    14285.65    470.19 o
   8  14   8     9887.39     9725.97    267.06 o
  10  14   8      786.17      725.41     35.10 o
  12  14   8      514.28      558.57     28.31 o
  14  14   8     2090.29     2101.86     64.29 o
  16  14   8     3591.34     3560.09    146.89 o
  18  14   8     2926.04     2916.79    101.29 o
  20  14   8      445.97      426.84     34.26 o
  22  14   8      476.10      529.98     48.76 o
  24  14   8     1452.59     1567.53     80.81 o
  26  14   8     2083.04     2184.70     79.22 o
  28  14   8      894.44      903.05     46.08 o
  30  14   8       55.36       75.81     30.73 o
 -31  15   8      321.79      274.87     33.39 o
 -29  15   8     1769.08     1827.41     93.87 o
 -27  15   8     1804.96     1776.30    115.59 o
 -25  15   8      287.01      250.40     29.40 o
 -23  15   8      797.86      804.04     41.15 o
 -21  15   8     6712.17     6846.53    233.82 o
 -19  15   8     7559.65     7476.53    223.47 o
 -17  15   8     1588.77     1515.22     60.74 o
 -15  15   8     1204.21     1221.66     56.64 o
 -13  15   8     5007.81     4916.43    141.79 o
 -11  15   8    10276.62    10356.64    283.20 o
  -9  15   8    11467.67    11408.88    345.34 o
  -7  15   8       50.38       39.08     16.75 o
  -5  15   8     3264.68     3329.20     97.18 o
  -3  15   8    14662.17    14699.86    398.20 o
  -1  15   8    11282.45    11267.91    335.88 o
   1  15   8     3716.27     3805.34    110.57 o
   3  15   8     1573.99     1585.36     65.89 o
   5  15   8    16951.76    17304.05    500.68 o
   7  15   8    21852.72    21456.20    589.97 o
   9  15   8     6144.45     6087.72    182.01 o
  11  15   8       29.58       23.11     17.09 o
  13  15   8     6701.68     6491.11    193.18 o
  15  15   8     8868.79     9009.12    248.91 o
  17  15   8     4647.29     4680.40    182.02 o
  19  15   8       31.26       44.67     26.03 o
  21  15   8     1927.53     1936.18     87.71 o
  23  15   8     2526.63     2568.65    136.43 o
  25  15   8     2062.24     2021.22     78.53 o
  27  15   8      428.95      436.39     33.15 o
  29  15   8      115.49      110.11     32.91 o
 -28  16   8      153.46      166.76     25.23 o
 -26  16   8       70.52       31.51     21.42 o
 -24  16   8      180.46      140.63     32.84 o
 -22  16   8     1178.66     1092.65     55.69 o
 -20  16   8     3161.10     3096.50     99.47 o
 -18  16   8      473.12      418.27     31.87 o
 -16  16   8       98.89       70.43     23.32 o
 -14  16   8      838.32      858.56     40.63 o
 -12  16   8     1276.27     1303.50     62.96 o
 -10  16   8     3152.60     3204.67     97.41 o
  -8  16   8     1027.39     1109.35     45.90 o
  -6  16   8     1024.36      958.10     44.27 o
  -4  16   8      849.42      854.35     52.24 o
  -2  16   8     1471.11     1534.19     66.60 o
   0  16   8     2440.99     2405.77     75.76 o
   2  16   8      834.95      878.93     40.48 o
   4  16   8      140.62      139.26     20.97 o
   6  16   8     4723.62     4614.32    129.65 o
   8  16   8     6404.71     6439.33    189.73 o
  10  16   8      722.37      729.15     52.31 o
  12  16   8      471.68      472.74     28.12 o
  14  16   8      998.50     1042.95     46.82 o
  16  16   8     3038.10     3115.01     91.33 o
  18  16   8     1096.19     1156.45     95.64 o
  20  16   8       27.47       44.65     26.02 o
  22  16   8       28.36       40.15     26.70 o
  24  16   8      338.49      325.56     42.03 o
  26  16   8      908.19      950.88    176.04 o
  28  16   8      123.71      101.46     33.34 o
 -27  17   8     1182.80     1162.80     72.69 o
 -25  17   8      199.69      204.99     36.15 o
 -23  17   8      639.92      568.65     46.44 o
 -21  17   8     2262.48     2261.73     83.00 o
 -19  17   8     3400.74     3345.10    108.24 o
 -17  17   8     3706.02     3708.14    116.29 o
 -15  17   8       16.59        2.90      8.94 o
 -13  17   8     7116.17     7217.98    228.96 o
 -11  17   8    11212.26    11578.57    332.42 o
  -9  17   8     7234.44     7282.12    206.57 o
  -7  17   8       54.00       32.28     19.84 o
  -5  17   8     5379.23     5523.39    157.79 o
  -3  17   8    11437.71    11583.91    320.22 o
  -1  17   8     7447.28     7468.51    222.12 o
   1  17   8     1561.76     1522.90     78.37 o
   3  17   8     2598.66     2592.63     82.09 o
   5  17   8     8856.06     8924.27    247.57 o
   7  17   8     8165.46     8184.70    230.78 o
   9  17   8     4315.11     4382.30    125.97 o
  11  17   8      305.65      282.17     27.07 o
  13  17   8     4245.83     4413.83    180.76 o
  15  17   8     4136.36     4129.23    119.65 o
  17  17   8     2868.65     2861.41    121.41 o
  19  17   8      137.84      115.94     27.12 o
  21  17   8       97.06      101.05     24.74 o
  23  17   8     2960.66     3102.92    162.47 o
  25  17   8     2387.71     2278.37    100.72 o
  27  17   8      461.30      387.16     38.75 o
 -26  18   8       16.11       36.43     24.19 o
 -24  18   8       37.64       19.15     38.29 o
 -22  18   8       66.40       78.59     25.70 o
 -20  18   8      904.78      892.56     70.61 o
 -18  18   8       34.61       45.63     21.32 o
 -16  18   8       22.98       14.16     28.33 o
 -14  18   8       20.32       11.54     23.08 o
 -12  18   8      785.18      790.74     70.45 o
 -10  18   8      654.41      712.31     47.49 o
  -8  18   8      611.47      685.79     42.48 o
  -6  18   8       19.65       35.32     19.35 o
  -4  18   8     1432.69     1404.91     54.65 o
  -2  18   8     2505.50     2481.40     80.62 o
   0  18   8      627.38      647.93     36.37 o
   2  18   8      240.06      224.72     24.00 o
   4  18   8      679.65      817.94     44.36 o
   6  18   8      952.43      927.57     44.36 o
   8  18   8      128.14      127.92     25.15 o
  10  18   8      373.02      383.73     56.44 o
  12  18   8      393.93      403.02     32.50 o
  14  18   8      526.24      541.72     37.11 o
  16  18   8      529.84      525.52     33.41 o
  18  18   8      939.41      958.03     41.74 o
  20  18   8      326.80      398.32     33.88 o
  22  18   8        5.77       15.37     30.73 o
  24  18   8      117.46      146.36     36.63 o
  26  18   8      259.27      270.11     33.58 o
 -25  19   8       56.60       65.05     24.02 o
 -23  19   8      607.56      628.53     41.07 o
 -21  19   8     1549.45     1580.82     60.78 o
 -19  19   8     2611.23     2650.09    102.68 o
 -17  19   8     1225.51     1270.10     52.93 o
 -15  19   8       13.30       26.68     26.88 o
 -13  19   8     3390.00     3297.53    115.59 o
 -11  19   8     6614.35     6836.51    203.95 o
  -9  19   8     1755.62     1829.75     82.02 o
  -7  19   8      494.57      459.43     42.87 o
  -5  19   8     1215.16     1170.82     64.42 o
  -1  19   8     8984.16     8862.81    275.39 o
   1  19   8      886.20      981.62     70.20 o
   3  19   8      786.54      729.82     41.54 o
   5  19   8     4492.31     4496.07    139.17 o
   7  19   8     7162.82     6875.92    285.56 o
   9  19   8     2150.03     2124.78     96.43 o
  11  19   8       15.78       16.80     29.11 o
  13  19   8     3425.04     3501.56    106.64 o
  15  19   8     3464.46     3537.91    128.44 o
  17  19   8     1415.28     1345.39     69.78 o
  19  19   8      198.34      203.90     30.96 o
  21  19   8      249.99      287.30     35.26 o
  23  19   8     1938.90     1932.77    152.32 o
 -24  20   8       86.63       90.99     25.10 o
 -22  20   8      103.02       88.41     23.51 o
 -20  20   8       27.60       38.23     24.95 o
 -18  20   8      142.12      143.15     24.82 o
 -16  20   8      218.68      203.98     26.00 o
 -14  20   8      413.42      388.03     30.66 o
 -12  20   8      254.76      252.32     26.54 o
  -8  20   8        0.40       20.68     27.68 o
  -6  20   8       11.74       35.44     23.13 o
  -4  20   8      182.23      169.28     25.38 o
  -2  20   8      430.32      400.74     35.91 o
   0  20   8      394.38      416.12     32.66 o
   2  20   8       46.50       35.84     19.74 o
   6  20   8       41.60       24.33     18.22 o
   8  20   8      442.79      486.34     37.09 o
  10  20   8      342.73      338.14     34.36 o
  12  20   8       79.04       65.95     20.30 o
  14  20   8      239.51      262.04     33.21 o
  16  20   8      273.69      249.00     32.80 o
  18  20   8      132.08       91.36     22.83 o
  20  20   8      239.28      253.86     25.38 o
  22  20   8       42.16       24.91     49.83 o
 -21  21   8     1261.84     1290.87     62.49 o
 -19  21   8     1390.26     1465.38     66.97 o
 -17  21   8      830.82      822.95     58.43 o
 -15  21   8        9.57       23.27     29.41 o
 -13  21   8     1935.87     1995.37     84.68 o
 -11  21   8     3944.42     3953.05    130.89 o
  -9  21   8      996.55      998.52     58.31 o
  -7  21   8      235.35      227.20     31.44 o
  -5  21   8      835.67      807.38     43.41 o
  -3  21   8     5000.54     5088.40    178.75 o
  -1  21   8     5111.29     5082.72    169.84 o
   1  21   8       76.91       79.21     21.38 o
   3  21   8      483.18      502.61     44.66 o
   5  21   8     2356.52     2334.22    105.34 o
   7  21   8     3208.02     3128.44     96.41 o
   9  21   8     1736.97     1769.29     87.46 o
  11  21   8       24.85       27.36     22.70 o
  13  21   8     1239.68     1309.71     56.53 o
  15  21   8     2332.04     2393.88    141.25 o
  17  21   8     1316.84     1270.90     73.21 o
  19  21   8      176.62      166.03     25.36 o
  21  21   8      216.24      194.04     26.29 o
 -18  22   8        5.99       16.16     32.32 o
 -16  22   8        1.78        7.14     14.28 o
 -14  22   8      165.16      161.45     25.53 o
 -12  22   8      122.62      156.34     25.72 o
 -10  22   8       15.69       16.76     33.51 o
  -6  22   8        7.89       17.06     34.13 o
  -4  22   8       55.84       34.97     29.02 o
  -2  22   8      398.09      438.21     37.77 o
   2  22   8      238.07      223.17     29.71 o
   4  22   8       71.69       73.36     23.14 o
   6  22   8       78.14       79.09     23.27 o
   8  22   8       85.19      110.35     22.83 o
  10  22   8      339.25      337.60     32.57 o
  12  22   8       17.07       17.68     35.37 o
  16  22   8        0.27       15.03     30.05 o
  18  22   8       38.51       40.47     22.28 o
 -17  23   8      460.00      441.08     33.39 o
 -15  23   8       28.76       52.18     27.46 o
 -13  23   8      878.11      841.39     45.37 o
 -11  23   8     1918.77     1984.08     97.19 o
  -9  23   8      817.30      783.33     54.74 o
  -7  23   8       20.14       28.87     29.72 o
  -5  23   8      830.89      715.85     59.98 o
  -3  23   8     1949.06     2084.29    161.95 o
  -1  23   8     2098.07     2187.91    142.48 o
   1  23   8      567.48      570.68     43.75 o
   3  23   8      122.45      136.15     24.67 o
   5  23   8     1594.21     1619.77     84.00 o
   7  23   8     1880.75     1900.57     73.33 o
   9  23   8     1253.77     1361.69     77.81 o
  11  23   8       25.12       28.81     26.56 o
  13  23   8      493.64      497.64     35.59 o
  15  23   8     1672.35     1708.43     80.18 o
 -14  24   8       23.29       18.91     37.81 o
 -12  24   8        6.01       10.75     21.50 o
 -10  24   8      128.70       94.89     27.88 o
  -8  24   8       47.39       51.96     26.13 o
  -6  24   8      141.61      116.45     29.55 o
  -4  24   8        5.45       12.34     24.68 o
  -2  24   8        0.95       18.83     37.65 o
   2  24   8        3.81       23.13     39.14 o
   4  24   8       44.07       19.87     39.74 o
   6  24   8       27.71       20.76     34.87 o
   8  24   8       29.85       29.29     26.74 o
  10  24   8       86.48       74.26     23.37 o
  12  24   8        3.11       21.71     33.48 o
  -9  25   8      699.29      710.98     73.10 o
  -7  25   8       35.46       15.98     31.96 o
  -5  25   8      428.70      539.18     49.58 o
  -3  25   8     1117.73     1036.87     65.23 o
  -1  25   8     1098.67     1151.51     67.39 o
   1  25   8      350.80      351.71     31.95 o
   3  25   8       43.81       26.10     36.45 o
   5  25   8     1013.84     1017.69     56.30 o
   7  25   8     1043.04     1026.78     47.72 o
   9  25   8      109.25      114.60     25.57 o
 -37   1   9     1313.28     1216.92     76.43 o
 -35   1   9     5464.30     5769.11    223.77 o
 -33   1   9     4141.47     4236.26    126.88 o
 -31   1   9       55.34       69.87     19.62 o
 -29   1   9     3613.55     3680.48    105.78 o
 -27   1   9     6507.70     6440.80    175.70 o
 -25   1   9    26198.12    26126.10    700.84 o
 -23   1   9    13235.62    12748.38    345.06 o
 -21   1   9     1893.44     1859.68     59.60 o
 -19   1   9    44018.45    43978.65   1211.56 o
 -17   1   9    46881.60    48055.97   1335.42 o
 -15   1   9    33875.98    32502.97    906.90 o
 -13   1   9    12051.76    12076.96    343.84 o
 -11   1   9    20891.53    20958.47    653.13 o
  -9   1   9   240514.18   235300.63   9236.72 o
  -3   1   9    66730.07    72929.42   2311.85 o
  -1   1   9    91403.34    97768.12   2873.84 o
   1   1   9   204157.13   201556.36   6326.97 o
   3   1   9   138307.89   140299.04   4272.86 o
   5   1   9        0.97        9.49      9.63 o
   7   1   9    77812.62    81107.44   2579.27 o
   9   1   9   147797.49   149913.44   5304.75 o
  11   1   9    71663.89    76003.94   2618.73 o
  13   1   9    18703.81    19492.70    793.07 o
  15   1   9     8001.71     8081.82    271.52 o
  17   1   9    44573.51    43838.36   1508.14 o
  19   1   9    44420.39    43128.18   1263.24 o
  21   1   9     8377.92     8217.44    236.87 o
  23   1   9       84.38       82.59     14.62 o
  25   1   9     3043.45     3079.80     92.83 o
  27   1   9    12234.20    12403.65    399.39 o
  29   1   9    10181.62     9802.13    285.34 o
  31   1   9      254.03      271.22     24.74 o
  33   1   9     1170.06     1173.82     51.54 o
  35   1   9     2286.40     2219.38     74.86 o
 -36   2   9        4.22        9.48     18.96 o
 -34   2   9       66.41       74.36     24.36 o
 -32   2   9       32.76       35.88     17.49 o
 -30   2   9      101.06      120.57     19.36 o
 -28   2   9      282.26      271.87     23.16 o
 -26   2   9     1167.08     1119.98     66.94 o
 -24   2   9      585.51      607.86     30.77 o
 -22   2   9       11.42       26.63     16.98 o
 -20   2   9      137.63      188.97     18.13 o
 -18   2   9      694.74      737.57     35.36 o
 -16   2   9      494.15      542.05     26.88 o
 -14   2   9      266.66      314.28     22.23 o
 -12   2   9     3655.64     3718.16    113.44 o
 -10   2   9      109.48      109.89     13.90 o
  -8   2   9     9639.23     5021.59    396.73 o
  -4   2   9      674.86      665.16     50.84 o
  -2   2   9     6977.68     7052.97    239.88 o
   0   2   9     3759.50     3585.94    123.39 o
   2   2   9     1818.52     1715.44     56.79 o
   4   2   9     2690.70     2612.94     92.96 o
   6   2   9     1276.66     1286.33     44.07 o
   8   2   9     1357.03     1307.51     44.40 o
  10   2   9    16864.09    17570.62    581.37 o
  12   2   9     2989.60     3012.46     98.61 o
  14   2   9     8193.53     7862.68    277.02 o
  16   2   9     3062.13     3128.84    123.89 o
  18   2   9     1184.16     1226.74     52.33 o
  20   2   9      545.33      533.79     24.92 o
  22   2   9      159.86      161.56     16.11 o
  24   2   9      268.00      279.33     20.77 o
  26   2   9       11.99        2.26      7.33 o
  28   2   9      614.60      579.40     29.70 o
  30   2   9        6.55        9.54     19.08 o
  34   2   9      116.13      106.53     21.72 o
  36   2   9       81.14       69.47     20.93 o
 -37   3   9      801.27      729.68     54.05 o
 -35   3   9     3791.47     3750.09    122.93 o
 -33   3   9     3966.03     3936.22    116.78 o
 -31   3   9      380.36      379.66     26.80 o
 -29   3   9     1063.64     1113.90     52.46 o
 -27   3   9     9686.69     9687.89    263.68 o
 -25   3   9    24220.13    24202.02    649.73 o
 -23   3   9    18345.31    18773.17    508.52 o
 -21   3   9      972.05     1068.53     47.29 o
 -19   3   9    38910.31    38031.37   1067.74 o
 -17   3   9    64660.02    64760.75   1828.09 o
 -15   3   9    33824.39    32772.88    912.27 o
 -13   3   9      204.56      268.30     19.38 o
 -11   3   9    17663.31    17401.59    495.23 o
  -9   3   9   140904.67   139361.05   4140.14 o
  -3   3   9    17282.62    17384.22    581.42 o
  -1   3   9    78352.41    85134.65   3051.09 o
   1   3   9   136895.26   142037.40   4812.22 o
   3   3   9   100247.22   101211.43   3051.43 o
   5   3   9     3841.62     3748.62    136.94 o
   7   3   9    17483.09    16722.15    540.17 o
   9   3   9   105947.92   107755.32   3424.42 o
  11   3   9    84101.00    83513.88   2658.76 o
  13   3   9    17668.28    18328.89    672.92 o
  15   3   9     2930.86     2935.70     96.87 o
  17   3   9    51792.50    52246.20   1583.33 o
  19   3   9    46799.50    46546.77   1556.28 o
  21   3   9    12883.70    12911.40    364.00 o
  23   3   9       18.58       14.23     14.33 o
  25   3   9     7656.21     7516.62    237.03 o
  27   3   9     9909.85     9903.68    279.22 o
  29   3   9     5869.39     5810.13    160.65 o
  31   3   9      210.90      236.23     23.89 o
  33   3   9      451.74      450.94     27.72 o
  35   3   9     1686.17     1531.12     72.82 o
 -36   4   9      174.56      158.50     26.84 o
 -34   4   9      114.17      143.20     25.82 o
 -32   4   9      391.90      390.18     31.86 o
 -30   4   9       76.84       82.27     16.14 o
 -28   4   9     1687.26     1616.63     56.00 o
 -26   4   9      261.64      256.89     21.25 o
 -24   4   9     2015.24     2048.95     64.51 o
 -22   4   9      764.00      711.58     32.03 o
 -20   4   9      762.96      762.75     54.00 o
 -18   4   9     1018.42     1075.62     47.49 o
 -16   4   9     8465.04     8400.49    236.83 o
 -14   4   9     1618.61     1547.62     51.61 o
 -12   4   9      259.23      314.79     21.07 o
 -10   4   9     5396.23     5255.62    155.21 o
  -8   4   9     8669.21     8388.47    253.11 o
  -2   4   9    20502.74    20656.50    780.34 o
   0   4   9     8761.80     8879.51    319.55 o
   2   4   9     4728.20     4924.45    157.73 o
   4   4   9      784.17      809.12     41.90 o
   6   4   9      302.61      323.67     19.51 o
   8   4   9     6586.97     6443.27    197.67 o
  10   4   9    16837.19    16731.50    483.85 o
  12   4   9      428.93      488.33     29.62 o
  14   4   9      358.38      364.17     24.30 o
  16   4   9      969.68      983.75     35.73 o
  18   4   9     2433.10     2318.19     78.77 o
  20   4   9     1215.25     1146.63     42.35 o
  22   4   9     1409.70     1316.53     54.68 o
  24   4   9     1304.84     1265.08     57.99 o
  26   4   9      991.56     1112.43     47.95 o
  28   4   9      611.12      661.00     28.70 o
  30   4   9        0.11        2.90      8.18 o
  32   4   9        2.28       15.06     26.06 o
  34   4   9      506.56      519.13     29.56 o
  36   4   9      313.63      346.28     28.24 o
 -37   5   9     1238.13     1147.84     67.81 o
 -35   5   9     3060.69     3137.19    134.46 o
 -33   5   9     2612.32     2687.97     98.10 o
 -31   5   9      418.02      383.41     31.30 o
 -29   5   9     3162.08     3144.67     98.44 o
 -27   5   9    10512.61    10342.61    281.85 o
 -25   5   9     5177.40     5273.26    147.88 o
 -23   5   9     3230.43     3209.14     96.80 o
 -21   5   9      246.15      242.73     20.11 o
 -19   5   9    13180.60    13232.75    365.97 o
 -17   5   9    58367.74    57920.24   1626.85 o
 -15   5   9    36471.75    36564.25   1013.15 o
 -13   5   9     9777.86     9651.15    273.85 o
 -11   5   9    17190.85    17793.09    523.62 o
  -9   5   9    73301.61    74236.19   2109.43 o
  -7   5   9    99131.11    96587.62   2935.82 o
   3   5   9   116820.44   117535.40   3795.29 o
   5   5   9      623.27      766.56     42.07 o
   7   5   9    73212.44    76400.12   2231.66 o
   9   5   9    97877.96    96956.40   3076.89 o
  11   5   9    42883.33    45095.69   1294.01 o
  13   5   9     2887.18     2890.40    125.83 o
  15   5   9     1574.39     1548.22     50.72 o
  17   5   9    14551.20    14949.72    452.37 o
  19   5   9    20923.55    21994.00    790.77 o
  21   5   9    17136.32    17205.84    512.90 o
  23   5   9       14.65        6.81     13.63 o
  25   5   9     7826.84     7808.57    212.56 o
  27   5   9     7787.40     8011.67    217.26 o
  29   5   9     3900.54     3915.11    112.99 o
  31   5   9     1086.93      996.31     40.09 o
  33   5   9      117.18       96.50     17.62 o
  35   5   9     1922.53     2005.26     68.46 o
 -36   6   9      197.25      163.60     28.56 o
 -34   6   9      473.89      431.06     32.77 o
 -32   6   9      330.90      338.83     26.62 o
 -30   6   9      698.90      759.61     36.10 o
 -28   6   9      264.86      251.47     25.46 o
 -26   6   9     3276.08     3332.67     97.45 o
 -24   6   9     4308.63     4248.35    121.25 o
 -22   6   9      635.02      634.24     40.10 o
 -20   6   9      105.68      111.49     16.76 o
 -18   6   9     8208.88     8215.43    242.30 o
 -16   6   9    13382.50    13045.68    364.65 o
 -14   6   9     1169.28     1134.54     43.71 o
 -12   6   9     2694.73     2772.48     95.15 o
 -10   6   9     2928.43     2807.56     86.11 o
  -8   6   9     5405.85     5429.19    159.71 o
  -6   6   9    13967.70    14621.69    424.64 o
  -4   6   9     2552.98     2563.84     84.20 o
  -2   6   9     6518.80     6690.86    210.77 o
   0   6   9    13342.78    13013.61    436.58 o
   2   6   9     7934.98     8104.53    256.57 o
   4   6   9     3718.77     3787.64    125.71 o
   6   6   9       42.15       46.53     11.79 o
   8   6   9     9288.76     9246.95    282.76 o
  10   6   9    32039.96    32633.25   1027.59 o
  12   6   9     5753.66     5616.05    180.50 o
  14   6   9      374.20      407.85     21.73 o
  16   6   9     7345.53     7267.42    204.54 o
  18   6   9     7316.06     7259.40    217.42 o
  20   6   9     3332.63     3362.40    106.74 o
  24   6   9     2703.33     2610.67     83.71 o
  26   6   9      535.97      551.98     40.53 o
  28   6   9     1272.01     1298.22     56.47 o
  30   6   9       15.63       14.03     19.27 o
  32   6   9       65.12       41.80     14.94 o
  34   6   9      259.84      239.62     22.05 o
 -35   7   9     1447.75     1558.57     83.36 o
 -33   7   9     2519.52     2542.33     87.54 o
 -31   7   9      823.40      792.08     46.72 o
 -29   7   9      624.56      590.25     32.54 o
 -27   7   9    12894.51    12839.91    412.85 o
 -25   7   9    10773.85    10712.73    290.58 o
 -23   7   9     2569.71     2535.38     77.35 o
 -21   7   9      224.38      217.12     19.82 o
 -19   7   9    16996.28    16402.81    444.62 o
 -17   7   9    69833.32    69681.86   1963.30 o
 -15   7   9    27150.09    27112.87    763.65 o
 -13   7   9      794.15      864.50     38.24 o
 -11   7   9    23985.22    23660.21    660.67 o
  -9   7   9    16657.36    16179.00    457.53 o
  -7   7   9    68854.19    69613.05   1997.20 o
  -5   7   9    16568.28    15994.61    501.66 o
  -3   7   9     3164.60     3180.75    130.14 o
  -1   7   9    69495.98    70902.45   2220.73 o
   1   7   9    87493.33    85767.33   2544.23 o
   3   7   9    19675.10    18531.32    696.00 o
   5   7   9    27023.09    27088.81   1094.69 o
   7   7   9    18805.20    18272.11    526.91 o
   9   7   9   108381.65   106703.08   3470.86 o
  11   7   9    75999.72    76083.44   2361.29 o
  13   7   9     7957.38     7660.25    280.49 o
  15   7   9     4310.59     4278.95    131.62 o
  17   7   9    11931.06    12225.27    338.39 o
  19   7   9    28435.88    27966.68    761.45 o
  21   7   9    13161.43    12774.44    406.76 o
  23   7   9       82.06       83.46     15.78 o
  25   7   9     6634.90     6636.88    210.44 o
  27   7   9     8597.47     8496.70    266.65 o
  29   7   9     1599.74     1619.90     56.14 o
  31   7   9     1041.36     1057.98     41.77 o
  33   7   9       78.02       75.03     17.86 o
  35   7   9     1372.66     1408.05     50.49 o
 -36   8   9      603.25      440.40    104.40 o
 -34   8   9      941.47     1005.40     52.26 o
 -32   8   9      645.11      555.61     52.98 o
 -30   8   9       23.47       28.59     22.65 o
 -28   8   9     1195.17     1222.79     57.74 o
 -26   8   9     1962.19     1902.97     85.47 o
 -24   8   9     1290.24     1365.16     82.97 o
 -22   8   9      665.80      704.43     43.91 o
 -20   8   9      247.79      261.23     20.62 o
 -18   8   9     4114.28     4129.76    118.30 o
 -16   8   9    11018.59    10919.17    306.80 o
 -14   8   9     7370.74     7434.44    224.84 o
 -12   8   9       62.39       60.33     15.25 o
 -10   8   9    19823.02    19724.52    567.27 o
  -8   8   9    15395.81    15152.82    444.87 o
  -6   8   9    15660.35    15620.48    453.58 o
  -4   8   9     4357.51     4458.33    134.36 o
  -2   8   9    10406.09    10386.71    305.56 o
   0   8   9    47873.36    47846.86   1433.76 o
   2   8   9    31937.06    32719.43    936.68 o
   4   8   9     5218.62     5552.58    165.24 o
   6   8   9    14818.28    14840.16    460.54 o
   8   8   9    20248.15    20766.06    600.27 o
  10   8   9     3716.23     3811.15    127.20 o
  12   8   9        6.33       16.62     17.01 o
  14   8   9        9.09       14.09     18.46 o
  16   8   9     2276.39     2205.95     77.31 o
  18   8   9     5053.16     4933.47    167.03 o
  20   8   9     2803.00     2844.77     86.44 o
  22   8   9      464.91      486.91     28.15 o
  24   8   9      516.35      541.11     27.97 o
  26   8   9     3063.94     2956.21     90.28 o
  28   8   9     1417.16     1479.01    197.61 o
  30   8   9      767.88      798.63     36.43 o
  32   8   9      121.41      120.82     19.83 o
  34   8   9      626.12      641.55     42.64 o
 -35   9   9     1035.67      950.08     64.01 o
 -33   9   9     1164.48     1130.60     58.89 o
 -31   9   9      122.06       96.77     24.19 o
 -29   9   9     1894.86     1847.39     74.71 o
 -27   9   9     8544.84     8410.51    231.41 o
 -25   9   9     3302.11     3281.36    101.53 o
 -23   9   9      448.30      482.56     28.92 o
 -21   9   9       56.66       51.82     17.69 o
 -19   9   9     4396.79     4442.56    125.82 o
 -17   9   9    24268.41    24353.68    674.08 o
 -15   9   9    26778.09    26475.51    837.72 o
 -13   9   9      325.15      344.61     27.11 o
 -11   9   9    11599.39    11139.64    310.82 o
  -9   9   9    27103.88    26362.61    732.63 o
  -7   9   9    75678.12    78171.88   2208.25 o
  -5   9   9    33756.74    33935.34    951.34 o
  -3   9   9     5820.48     5931.52    206.97 o
  -1   9   9   109976.15   111120.46   3315.04 o
   1   9   9    40558.68    40232.04   1353.57 o
   3   9   9    27314.81    28319.43    813.56 o
   5   9   9     5304.37     5181.66    151.22 o
   7   9   9    14623.58    15211.61    481.49 o
   9   9   9    51008.51    50747.68   1421.62 o
  11   9   9    34999.48    35105.83   1130.14 o
  13   9   9       45.06       40.99     15.77 o
  15   9   9      235.46      286.92     22.50 o
  17   9   9     7857.19     7996.30    233.53 o
  19   9   9    13360.00    13463.23    507.86 o
  21   9   9    11370.54    11431.59    331.77 o
  23   9   9       86.27       81.17     15.28 o
  25   9   9     4727.82     4636.17    150.34 o
  27   9   9     3873.09     3907.16    115.43 o
  29   9   9     2100.81     2160.18     78.61 o
  31   9   9      854.88      820.34     47.45 o
  33   9   9       27.63       26.43     20.24 o
 -34  10   9     1057.85      970.73     52.76 o
 -32  10   9     1332.48     1264.42    105.56 o
 -30  10   9       10.40       13.24     26.48 o
 -28  10   9      233.33      239.44     25.75 o
 -26  10   9     5624.69     5613.31    161.16 o
 -24  10   9     5784.77     5919.56    176.42 o
 -22  10   9     1087.61     1033.99     56.28 o
 -20  10   9     5088.05     5097.28    143.58 o
 -18  10   9    13476.21    13408.45    362.55 o
 -16  10   9    10148.22    10148.20    307.65 o
 -14  10   9     3800.35     3766.59    113.36 o
 -12  10   9      221.83      240.00     21.14 o
 -10  10   9    17483.14    17396.92    489.14 o
  -8  10   9    23296.90    23959.51    679.58 o
  -6  10   9     2107.50     2117.43     69.31 o
  -4  10   9     1945.86     2014.47     74.92 o
  -2  10   9     1080.81     1056.37     52.56 o
   0  10   9    26428.34    25860.88    787.66 o
   2  10   9    26659.94    26862.33    766.41 o
   4  10   9     3034.30     2959.81     96.52 o
   6  10   9     3771.71     3587.15    109.74 o
   8  10   9    17346.23    17023.46    484.47 o
  10  10   9    16481.88    16825.04    469.60 o
  12  10   9    10166.26    10324.57    299.47 o
  14  10   9     1033.34     1144.63     58.40 o
  16  10   9    11336.68    11670.10    331.72 o
  18  10   9    13774.24    13911.52    424.80 o
  20  10   9     4731.16     4927.26    210.42 o
  22  10   9      125.99      119.39     19.88 o
  24  10   9     1309.01     1401.71     66.80 o
  26  10   9     4234.52     4214.21    144.54 o
  28  10   9     1944.81     1868.97     67.42 o
  30  10   9      277.33      254.21     25.37 o
  32  10   9      161.81      112.77     27.83 o
 -33  11   9      700.48      625.31     45.87 o
 -31  11   9       69.16      102.06     23.48 o
 -29  11   9      534.55      544.18     37.73 o
 -27  11   9     4121.96     4279.08    131.35 o
 -25  11   9     4974.13     5034.22    153.76 o
 -23  11   9     2194.56     2116.42     97.12 o
 -21  11   9      334.52      395.51     27.56 o
 -19  11   9     5518.67     5438.47    152.86 o
 -17  11   9    16284.77    15963.87    430.48 o
 -15  11   9     7548.72     7640.88    211.24 o
 -13  11   9      124.22      129.27     17.41 o
 -11  11   9     6305.51     6125.40    183.36 o
  -9  11   9    17197.27    17149.72    483.09 o
  -7  11   9    27826.00    27285.23    810.39 o
  -5  11   9     8381.87     8330.34    234.82 o
  -3  11   9     7070.99     7276.11    205.89 o
  -1  11   9    16834.53    16419.51    456.81 o
   1  11   9    15939.34    16175.66    467.02 o
   3  11   9    12417.11    12174.50    375.69 o
   5  11   9     7187.98     7145.16    204.56 o
   7  11   9     3149.41     2956.01     92.79 o
   9  11   9    33584.65    33216.48    909.48 o
  11  11   9    28550.05    28712.26    780.96 o
  13  11   9     2227.37     2284.65     74.70 o
  15  11   9     2000.39     2088.77     82.25 o
  17  11   9     6283.20     6588.91    197.63 o
  19  11   9    12147.98    12497.85    370.19 o
  21  11   9     3794.12     3873.35    157.46 o
  25  11   9      715.42      702.96     53.32 o
  27  11   9     2415.73     2317.58     81.90 o
  29  11   9     1517.82     1513.41     66.40 o
  31  11   9      383.82      377.94     26.58 o
 -32  12   9      405.50      393.42     42.54 o
 -30  12   9       53.15       27.33     25.90 o
 -28  12   9      930.56      958.70     67.05 o
 -26  12   9     2233.32     2182.30     98.38 o
 -24  12   9     2231.53     2208.55     91.61 o
 -22  12   9     1064.75     1098.33     54.18 o
 -20  12   9     3033.20     3153.36    102.04 o
 -18  12   9     5162.71     5232.77    147.75 o
 -16  12   9     8525.81     8556.82    237.48 o
 -14  12   9    10907.68    10826.97    295.30 o
 -12  12   9     2221.43     2266.48     70.43 o
 -10  12   9    22628.85    22556.53    614.82 o
  -8  12   9    40593.84    40606.83   1115.34 o
  -6  12   9     9325.09     9246.29    256.99 o
  -4  12   9       46.21       40.51     15.01 o
  -2  12   9    10373.32    10241.06    291.35 o
   0  12   9    21614.44    20842.23    573.83 o
   2  12   9    34090.41    33364.13    918.25 o
   4  12   9     1646.03     1628.66     60.01 o
   6  12   9    11630.65    11833.11    333.05 o
   8  12   9    13684.77    13359.68    365.27 o
  10  12   9     9541.51     9266.33    309.91 o
  12  12   9     9460.44     9520.87    272.52 o
  14  12   9      107.82      120.90     19.58 o
  16  12   9     7035.25     7177.90    210.66 o
  18  12   9     5759.28     5900.52    173.78 o
  20  12   9     2335.61     2249.04     78.31 o
  22  12   9       16.57        3.35     10.33 o
  24  12   9      498.02      490.83     30.17 o
  26  12   9     2654.57     2699.80     85.93 o
  28  12   9     1979.68     2015.81     82.28 o
  30  12   9      665.80      567.79     57.19 o
  32  12   9      292.87      290.12     21.75 o
 -31  13   9       43.25       35.07     22.42 o
 -29  13   9      635.09      525.56     51.73 o
 -27  13   9      551.67      565.03     33.98 o
 -25  13   9     2644.91     2726.72     93.33 o
 -23  13   9     1020.66     1007.81     95.32 o
 -21  13   9      275.15      265.37     29.54 o
 -19  13   9     6718.16     6885.94    198.52 o
 -17  13   9     4319.67     4336.33    126.39 o
 -15  13   9     3288.47     3340.62     98.67 o
 -13  13   9       56.81       76.28     17.11 o
 -11  13   9     1150.96     1221.93     64.38 o
  -9  13   9    12413.70    12106.36    345.87 o
  -7  13   9    24332.81    24561.45    684.88 o
  -5  13   9     2036.93     2046.41     70.08 o
  -3  13   9      838.10      862.03     42.82 o
  -1  13   9     5237.39     5179.52    160.79 o
   1  13   9    16159.86    15874.35    457.59 o
   3  13   9     8534.37     8602.92    259.16 o
   5  13   9       85.12       79.62     15.94 o
   7  13   9     4041.53     4005.90    138.08 o
   9  13   9     6804.88     6843.86    189.04 o
  11  13   9     5766.89     5824.49    167.76 o
  13  13   9     2470.40     2361.81     71.56 o
  15  13   9       27.60       17.09     34.18 o
  17  13   9     1211.47     1248.78     60.80 o
  19  13   9     3840.32     3823.38    142.83 o
  21  13   9     2287.77     2195.39     74.39 o
  23  13   9      566.61      577.50     44.04 o
  25  13   9       81.33       87.59     26.97 o
  27  13   9     1477.68     1498.71     58.43 o
  29  13   9     1380.53     1462.10     62.53 o
  31  13   9      233.22      253.77     28.61 o
 -28  14   9      583.31      557.82     36.92 o
 -26  14   9     3865.71     3760.65    162.97 o
 -24  14   9     4635.24     4936.01    150.46 o
 -22  14   9      981.63      977.01     53.72 o
 -20  14   9     1662.67     1742.10     90.22 o
 -18  14   9     5074.30     5033.15    151.66 o
 -16  14   9     7097.22     7196.60    202.52 o
 -14  14   9     3901.38     3848.77    113.88 o
 -12  14   9      595.05      645.52     44.08 o
 -10  14   9     6996.09     6702.22    185.68 o
  -8  14   9    24559.04    24258.81    657.17 o
  -6  14   9     2141.84     2101.79     69.18 o
  -4  14   9       55.95       52.49     16.34 o
  -2  14   9     1854.20     1871.04     67.82 o
   0  14   9    14219.28    14189.44    389.49 o
   2  14   9    19330.21    19377.79    608.05 o
   4  14   9     2272.84     2140.74     67.34 o
   6  14   9     1887.15     1838.03     80.93 o
   8  14   9     8764.61     8504.05    238.17 o
  10  14   9    15345.73    15098.71    410.32 o
  12  14   9     5457.19     5562.47    175.76 o
  14  14   9      104.92       98.20     16.33 o
  16  14   9     5804.89     5660.01    188.98 o
  18  14   9    10450.84    10094.75    504.70 o
  20  14   9     2290.94     2358.07     78.76 o
  22  14   9      318.35      330.01     27.27 o
  24  14   9      533.28      544.20     41.18 o
  26  14   9     2709.97     2999.90    118.35 o
  28  14   9     1783.94     1807.10    140.35 o
  30  14   9      192.31      183.30     26.87 o
 -29  15   9      297.00      281.25     27.12 o
 -27  15   9      336.23      354.70     33.49 o
 -25  15   9     1105.91     1187.79     70.60 o
 -23  15   9     1250.42     1200.41     53.99 o
 -21  15   9      142.67       96.67     23.73 o
 -19  15   9     4667.78     4556.87    141.67 o
 -17  15   9     1680.61     1576.75     90.63 o
 -15  15   9       89.94      118.67     22.22 o
 -13  15   9      105.60      102.01     21.12 o
 -11  15   9      314.21      303.04     23.12 o
  -9  15   9     9393.86     9410.64    262.38 o
  -7  15   9     3156.99     3238.34    111.94 o
  -5  15   9      559.23      563.14     30.52 o
  -3  15   9       49.51       55.50     15.56 o
  -1  15   9      974.19     1032.12     42.25 o
   1  15   9     9736.47     9880.97    269.74 o
   3  15   9     8032.75     7908.78    239.65 o
   5  15   9       10.16       11.81     23.61 o
   7  15   9     3482.42     3482.79    108.47 o
   9  15   9     2144.90     2243.16     72.88 o
  11  15   9     1910.39     1978.53     65.55 o
  13  15   9     3284.66     3193.04     95.58 o
  15  15   9       13.24        5.87     11.74 o
  17  15   9     2101.21     2112.82     77.88 o
  19  15   9     4241.57     4319.03    184.76 o
  21  15   9     1072.56     1090.78     51.04 o
  23  15   9      581.63      687.73     40.69 o
  25  15   9       68.91       62.33     27.41 o
  27  15   9      406.60      325.61     37.67 o
  29  15   9      623.89      551.96     53.64 o
 -28  16   9      455.58      389.39     32.72 o
 -26  16   9     2079.55     1945.66     74.26 o
 -24  16   9     2675.35     2616.02    128.24 o
 -22  16   9      355.47      364.47     33.23 o
 -20  16   9      569.82      556.51     37.21 o
 -18  16   9     4412.39     4454.39    159.90 o
 -16  16   9     5172.62     4598.02    423.99 o
 -14  16   9     2944.55     2979.19    102.97 o
 -12  16   9      693.38      768.23     46.67 o
 -10  16   9     4154.04     4154.95    121.48 o
  -8  16   9    10988.71    10788.89    307.51 o
  -6  16   9    15891.88    15760.78    433.90 o
  -4  16   9     1134.72     1162.40     55.03 o
  -2  16   9     3992.36     4075.38    124.41 o
   0  16   9    18349.92    18234.69    497.10 o
   2  16   9    14416.61    14518.14    437.55 o
   4  16   9      575.60      621.43     29.66 o
   6  16   9      432.90      453.27     32.66 o
   8  16   9     9073.37     8846.77    301.88 o
  10  16   9     6346.03     6130.68    244.62 o
  12  16   9     6276.86     6391.96    183.37 o
  14  16   9      725.27      755.27     35.01 o
  16  16   9     2646.03     2705.67     87.97 o
  18  16   9     3858.71     4033.83    149.09 o
  20  16   9     3556.93     3802.60    123.46 o
  24  16   9      494.36      495.91     53.47 o
  26  16   9     1846.78     1967.78     88.10 o
  28  16   9     1317.26     1314.52    144.54 o
 -27  17   9      103.25       90.02     23.86 o
 -25  17   9      244.54      231.91     26.07 o
 -23  17   9      127.52      118.52     24.10 o
 -21  17   9      140.76      154.30     34.14 o
 -19  17   9     2231.06     2106.74    102.46 o
 -17  17   9      563.68      511.91     35.19 o
 -15  17   9      205.98      213.23     36.35 o
 -13  17   9       73.82       83.04     21.19 o
 -11  17   9      369.49      363.00     34.20 o
  -9  17   9     5755.96     5690.07    162.84 o
  -7  17   9     3161.48     3146.28     95.59 o
  -5  17   9       15.95       20.46     24.02 o
  -3  17   9      310.65      310.62     26.61 o
  -1  17   9      631.21      664.25     67.12 o
   1  17   9     2305.59     2335.69     98.65 o
   3  17   9     3841.61     3885.44    114.96 o
   5  17   9      102.92       96.97     19.25 o
   7  17   9       66.34       82.31     18.90 o
   9  17   9      645.87      676.17     33.07 o
  11  17   9     1300.08     1295.28     59.13 o
  13  17   9     1795.79     1790.53     65.06 o
  17  17   9      704.92      679.98     45.11 o
  19  17   9      678.80      672.09     46.36 o
  21  17   9      630.08      684.79     58.16 o
  23  17   9      160.50      124.43     35.41 o
  25  17   9       19.35       48.68     25.74 o
  27  17   9      249.68      232.33     29.45 o
 -26  18   9     1621.01     1601.87     68.75 o
 -24  18   9     1071.74     1048.29     64.25 o
 -22  18   9       87.47       93.51     23.08 o
 -20  18   9       47.02       52.43     23.14 o
 -18  18   9     3219.50     3216.16    111.74 o
 -16  18   9     5683.86     5737.71    183.72 o
 -14  18   9     1858.04     1868.83     76.89 o
 -12  18   9      758.51      859.76     70.04 o
 -10  18   9     3712.67     3753.03    133.47 o
  -8  18   9     4878.12     4826.64    181.42 o
  -6  18   9     4500.23     4538.50    141.53 o
  -4  18   9     2081.24     2038.19     72.33 o
  -2  18   9     4566.67     4583.26    159.46 o
   0  18   9    11580.34    11534.48    331.07 o
   2  18   9     5460.50     5485.11    158.61 o
   4  18   9     1329.34     1488.83    137.39 o
   6  18   9     1158.83     1126.99     58.69 o
   8  18   9     6252.09     6131.68    216.70 o
  10  18   9    10489.63    10424.79    319.11 o
  12  18   9     1924.84     1906.45    149.02 o
  14  18   9       25.21       15.96     18.76 o
  16  18   9     1733.33     1657.65     60.27 o
  18  18   9     4797.28     4823.97    141.20 o
  20  18   9     2135.86     2083.89    106.04 o
  22  18   9      440.44      393.96     33.39 o
  24  18   9      657.56      647.84     45.65 o
  26  18   9     1174.52     1028.05     99.34 o
 -25  19   9       21.76       13.38     26.75 o
 -23  19   9        0.16       12.67     25.33 o
 -21  19   9      216.98      207.51     25.67 o
 -19  19   9       74.01       83.63     22.94 o
 -17  19   9      529.40      529.53     34.32 o
 -15  19   9       80.78       73.26     23.12 o
 -13  19   9       94.03       82.06     24.86 o
 -11  19   9       45.08       35.05     22.47 o
  -9  19   9      924.69      888.89     42.26 o
  -7  19   9       38.64       26.31     21.27 o
  -5  19   9      131.50      123.64     28.87 o
  -3  19   9       48.60       33.06     16.44 o
  -1  19   9      107.22       76.49     26.14 o
   1  19   9      610.70      667.86     41.71 o
   3  19   9      707.64      739.17     47.12 o
   5  19   9      333.20      302.05     35.92 o
   7  19   9       85.51       33.83     17.82 o
   9  19   9     1682.73     1734.68     82.90 o
  11  19   9      325.88      332.75     27.03 o
  13  19   9      488.32      537.51     32.63 o
  15  19   9      166.48      167.32     23.87 o
  17  19   9       78.24       57.71     20.54 o
  19  19   9      285.63      233.17     26.89 o
  21  19   9      306.89      312.00     35.31 o
  23  19   9      286.94      330.68     35.29 o
 -24  20   9      793.62      698.21     41.71 o
 -22  20   9       41.70       34.37     26.73 o
 -20  20   9      302.61      289.65     28.02 o
 -18  20   9     1837.46     1824.47     85.31 o
 -16  20   9     4361.03     4527.14    135.09 o
 -14  20   9      796.84      726.47     42.79 o
 -12  20   9      470.64      465.07     37.11 o
 -10  20   9     2938.16     2997.49    131.04 o
  -8  20   9     4186.86     4261.31    140.72 o
  -6  20   9     3980.79     3911.97    125.54 o
  -4  20   9      106.07       89.27     22.39 o
  -2  20   9     1936.37     1918.47    108.63 o
   0  20   9     6928.66     6823.81    210.06 o
   2  20   9     3314.39     3353.38    194.15 o
   4  20   9     1032.76     1085.77     66.77 o
   8  20   9     3205.07     3320.98    105.46 o
  10  20   9     6018.77     6004.74    176.60 o
  12  20   9     1605.56     1566.26     72.94 o
  14  20   9       52.66       42.12     20.89 o
  16  20   9     1766.61     1623.71     77.35 o
  18  20   9     2182.25     2246.37     84.37 o
  20  20   9     1318.34     1366.03     53.91 o
  22  20   9      162.15      153.10     32.20 o
 -21  21   9       15.98       19.09     38.17 o
 -19  21   9      117.52      103.62     24.75 o
 -17  21   9       25.27       17.63     35.26 o
 -15  21   9       30.73       20.17     40.34 o
 -11  21   9       34.85       14.24     28.47 o
  -9  21   9       97.16      107.13     28.98 o
  -7  21   9      322.76      278.08     28.27 o
  -5  21   9      301.08      269.81     32.38 o
  -3  21   9        0.19       16.03     32.05 o
  -1  21   9      341.78      326.06     31.15 o
   1  21   9        1.89       15.23     30.46 o
   3  21   9      103.68      133.18     24.57 o
   5  21   9      462.15      473.51     31.26 o
   7  21   9       79.87       78.91     22.09 o
   9  21   9       57.92       62.57     20.51 o
  11  21   9      435.78      417.67     31.60 o
  13  21   9       61.77       51.94     21.00 o
  15  21   9       58.13       73.22     22.46 o
  17  21   9      127.50      119.42     32.86 o
  19  21   9       12.48        3.27      9.38 o
  21  21   9      306.58      289.23     30.59 o
 -20  22   9       72.01       60.66     28.21 o
 -18  22   9     1098.49     1119.91     51.23 o
 -16  22   9     1226.21     1258.00     95.69 o
 -14  22   9      763.07      826.49     54.89 o
 -12  22   9        0.34        4.98     13.17 o
 -10  22   9     1916.10     1911.46     84.44 o
  -8  22   9     2129.92     2196.59    102.20 o
  -6  22   9     1680.22     1687.85    102.30 o
  -4  22   9       69.63       58.60     24.32 o
  -2  22   9     1001.63      937.46     60.02 o
   0  22   9     3967.76     4136.04    246.45 o
   2  22   9     2387.81     2355.20    102.94 o
   4  22   9      690.10      720.60     38.19 o
   6  22   9      755.33      787.94     44.32 o
   8  22   9     1763.54     1673.22     70.01 o
  10  22   9     2254.88     2234.14    104.64 o
  12  22   9      543.12      516.57     37.48 o
  16  22   9      855.34      887.42     44.52 o
  18  22   9     1105.65     1021.70     95.71 o
 -17  23   9       63.61       59.83     27.38 o
 -15  23   9       10.05       12.19     24.39 o
 -13  23   9      121.33       93.95     27.30 o
  -9  23   9       93.92       91.04     27.17 o
  -7  23   9        0.55        0.98      7.62 o
  -5  23   9       33.12       26.36     20.40 o
  -3  23   9        3.62       16.20     32.40 o
  -1  23   9        0.23       10.30     20.60 o
   3  23   9       25.87       36.95     24.78 o
   5  23   9      203.81      197.19     25.51 o
   7  23   9      207.71      210.19     26.87 o
   9  23   9       28.52       37.11     24.92 o
  11  23   9       60.28       42.52     23.58 o
  15  23   9      134.74      164.98     24.92 o
 -14  24   9      354.62      355.55     33.08 o
 -12  24   9        3.47       13.86     27.71 o
 -10  24   9     1245.36     1373.38     70.79 o
  -8  24   9     1385.97     1340.38    128.27 o
  -6  24   9      603.48      595.01     42.85 o
  -4  24   9       15.35       38.51     33.20 o
  -2  24   9      204.42      236.52     38.56 o
   0  24   9     1164.70     1154.58     64.50 o
   2  24   9     1442.75     1615.56     71.54 o
   4  24   9      255.47      260.31     27.98 o
   6  24   9      107.46       80.52     24.01 o
   8  24   9      685.46      656.35     41.32 o
  10  24   9      887.69      850.40     42.55 o
  12  24   9      743.43      714.52     38.95 o
  -9  25   9       91.52       62.93     25.11 o
  -7  25   9        8.27       36.72     30.66 o
  -3  25   9       13.54       19.34     38.68 o
  -1  25   9        2.73       24.46     25.49 o
   1  25   9       68.82       93.95     27.31 o
   3  25   9        4.60        8.72     17.44 o
   5  25   9       46.95       57.84     25.35 o
   7  25   9       65.33       52.07     29.71 o
 -36   0  10       75.12       97.14     40.86 o
 -34   0  10     3381.02     3218.03    141.11 o
 -32   0  10     9792.18    10127.49    317.15 o
 -30   0  10     2853.87     2969.10    129.89 o
 -28   0  10       86.59       90.49     25.42 o
 -26   0  10     1893.33     1899.83    100.13 o
 -24   0  10    19778.38    19572.20    652.82 o
 -22   0  10    42245.31    41393.84   1338.98 o
 -20   0  10     3239.00     3216.63    137.97 o
 -18   0  10     1169.32     1130.00     54.98 o
 -16   0  10    11658.03    11948.02    388.65 o
 -14   0  10    74157.69    75059.94   2672.75 o
 -12   0  10    59347.42    57648.33   2528.36 o
 -10   0  10    46720.21    45381.63   1519.25 o
  -8   0  10    78905.48    75288.42   3150.23 o
  -2   0  10   146272.26   153357.42   5732.28 o
   0   0  10       29.95       51.80     14.83 o
   2   0  10   222308.91   239885.69  10641.68 o
   4   0  10   435589.58   447466.83  19570.39 o
   6   0  10    40429.19    41403.19   1888.84 o
   8   0  10      751.09      726.54     53.01 o
  10   0  10    24545.77    23934.12    910.57 o
  12   0  10    65491.94    28165.77   1987.19 o
  16   0  10    17562.14    17461.05    679.37 o
  18   0  10     6953.37     6597.33    271.77 o
  20   0  10    30335.26    29814.60   1524.69 o
  22   0  10    14962.30    15206.27    497.11 o
  24   0  10     9426.37     9611.73    337.00 o
  28   0  10     1867.29     1876.38     74.84 o
  30   0  10     8823.92     8632.99    360.52 o
  32   0  10     3087.39     2867.08    111.93 o
  34   0  10      440.66      411.33     42.04 o
  36   0  10      317.41      303.50     73.14 o
 -37   1  10       12.32       61.98     26.90 o
 -35   1  10       71.64       40.93     22.69 o
 -33   1  10      130.86       67.26     26.11 o
 -31   1  10      143.50      159.74     21.75 o
 -29   1  10      607.74      669.15     49.48 o
 -27   1  10       36.10       44.82     17.30 o
 -25   1  10       27.33       33.58     16.94 o
 -23   1  10      928.84      954.56     53.80 o
 -21   1  10     2065.20     1958.69     66.30 o
 -19   1  10      436.96      485.24     26.06 o
 -17   1  10     1634.35     1674.69     55.17 o
 -15   1  10     3006.58     2856.33     86.64 o
 -13   1  10     1056.75     1092.38     45.16 o
 -11   1  10     3286.85     3460.94    104.95 o
  -9   1  10       35.55       31.76     12.73 o
  -7   1  10      350.80      344.86     25.65 o
  -5   1  10      516.85      424.99    161.54 o
  -3   1  10     3940.97     4017.79    141.88 o
  -1   1  10    32292.13    32716.09    990.25 o
   1   1  10     4915.93     5034.48    158.38 o
   3   1  10    12974.87    12734.35    387.09 o
   5   1  10      860.94      915.21     36.92 o
   7   1  10     2999.15     2969.17     92.99 o
   9   1  10      654.87      642.30     27.22 o
  11   1  10       57.23       52.91     18.62 o
  13   1  10      187.33      180.79     23.38 o
  15   1  10     5102.55     5000.48    187.48 o
  17   1  10        1.57       10.00     20.00 o
  19   1  10       23.07       38.54     20.83 o
  21   1  10     1678.26     1637.94     57.02 o
  23   1  10     1504.54     1419.88     48.31 o
  25   1  10      590.64      622.79     35.62 o
  27   1  10      187.59      166.52     17.34 o
  29   1  10      145.94      131.83     18.77 o
  35   1  10       72.48       67.18     25.07 o
 -34   2  10     2503.68     2606.93     92.41 o
 -32   2  10     4837.91     4851.16    147.50 o
 -30   2  10     4731.47     4616.60    140.36 o
 -28   2  10     1792.07     1776.64     60.24 o
 -26   2  10      552.59      590.69     35.26 o
 -24   2  10    16978.88    16656.68    497.43 o
 -22   2  10    56977.09    57447.23   1582.23 o
 -20   2  10    18402.73    17828.50    485.66 o
 -18   2  10     3471.91     3432.22    100.89 o
 -16   2  10    30885.78    30691.12    849.67 o
 -14   2  10    81469.03    81162.22   2294.38 o
 -12   2  10   123991.21   123931.64   3565.83 o
 -10   2  10     3026.07     2872.70     98.79 o
  -8   2  10    74348.53    75538.29   2332.25 o
  -4   2  10   135108.44   136324.61   4578.07 o
   0   2  10      484.00      580.91     25.83 o
   2   2  10    87166.81    89043.61   3043.75 o
   4   2  10   201027.44   202932.61   6126.47 o
   6   2  10   115646.49   113952.47   3575.58 o
   8   2  10       79.77       80.73     11.90 o
  10   2  10    24239.19    23855.95    926.27 o
  12   2  10    83083.98    84214.70   2634.82 o
  14   2  10   103532.63   105419.69   3420.27 o
  16   2  10     7423.61     7464.51    239.76 o
  18   2  10     6067.21     6234.23    212.86 o
  20   2  10    32774.67    32851.04   1199.47 o
  22   2  10    24959.95    25230.87    771.52 o
  24   2  10     8378.44     8469.97    255.13 o
  26   2  10       20.20        4.86      9.71 o
  28   2  10     2993.81     3152.89     98.24 o
  30   2  10     9343.68     9295.06    307.86 o
  32   2  10     3016.40     3040.99    113.77 o
  34   2  10      182.65      191.38     24.81 o
  36   2  10      199.80      168.21     23.32 o
 -37   3  10       65.15       20.63     29.88 o
 -35   3  10       43.42       37.49     24.79 o
 -33   3  10      332.47      353.71     31.09 o
 -31   3  10      455.52      513.37     34.88 o
 -29   3  10      180.43      169.91     20.44 o
 -27   3  10     3180.95     3147.61     95.39 o
 -23   3  10       15.90       13.07     26.14 o
 -21   3  10      124.44      142.11     17.43 o
 -19   3  10     5250.24     5225.89    148.30 o
 -15   3  10     8631.68     8474.65    242.92 o
 -13   3  10      414.13      513.35     31.59 o
 -11   3  10       50.21       64.70     13.60 o
  -9   3  10    10148.70    10225.03    297.46 o
  -7   3  10      548.81      562.81     34.50 o
  -1   3  10     5050.32     5059.00    165.43 o
   1   3  10     2433.32     2321.53     86.66 o
   3   3  10    12046.58    12217.26    374.32 o
   5   3  10    17235.31    18021.57    543.24 o
   7   3  10      492.63      533.89     22.42 o
   9   3  10     2359.34     2299.68     74.43 o
  11   3  10     8270.29     8174.68    240.27 o
  13   3  10      123.25      124.42     13.21 o
  15   3  10     3532.75     3477.04    117.10 o
  17   3  10     1660.42     1600.00     55.87 o
  19   3  10      219.20      218.72     25.40 o
  21   3  10      816.64      756.41     74.45 o
  23   3  10      106.02      113.48     15.94 o
  25   3  10      159.39      178.89     19.10 o
  27   3  10        3.38        3.87      8.51 o
  29   3  10        0.75        5.63     11.25 o
  31   3  10      272.78      302.76     22.92 o
  33   3  10      245.04      226.79     22.13 o
  35   3  10        6.53       12.02     24.04 o
 -36   4  10       12.57        9.30     18.60 o
 -34   4  10     2413.94     2545.20    102.99 o
 -32   4  10     6673.97     6678.04    214.58 o
 -30   4  10     4089.81     4159.56    125.55 o
 -28   4  10      325.10      364.21     24.75 o
 -26   4  10     2899.29     2958.95     87.70 o
 -24   4  10    20115.11    19727.86    529.33 o
 -22   4  10    19393.01    18988.96    562.01 o
 -20   4  10     7264.30     7303.50    223.51 o
 -18   4  10     1629.90     1687.11     54.83 o
 -16   4  10    35412.53    35200.03    972.77 o
 -14   4  10    68680.60    68178.00   1969.03 o
 -12   4  10    50981.69    51221.36   1513.70 o
 -10   4  10    15686.80    16170.31    502.29 o
  -8   4  10    25170.10    24902.17    751.93 o
  -6   4  10   191840.16   194688.45   6639.92 o
   0   4  10     3141.75     3194.58    117.32 o
   2   4  10   125867.70   123184.72   3857.66 o
   4   4  10   196477.48   200425.29   7360.38 o
   6   4  10    84754.95    84445.86   2798.41 o
   8   4  10      123.90      144.57     21.01 o
  10   4  10    47854.63    47966.45   1468.33 o
  12   4  10    71169.81    70973.27   2043.01 o
  14   4  10    40924.88    40920.16   1195.25 o
  16   4  10    12440.58    12362.90    467.40 o
  18   4  10     1406.74     1372.45     47.10 o
  20   4  10    18446.50    18354.95    596.77 o
  22   4  10    16221.45    16229.77    576.33 o
  24   4  10     6181.87     6289.75    180.14 o
  26   4  10      296.82      347.51     22.43 o
  28   4  10     3365.63     3360.06     94.87 o
  30   4  10     4777.13     4992.33    145.97 o
  32   4  10     4155.67     4337.60    159.94 o
  34   4  10      534.00      501.92     27.95 o
 -37   5  10       11.16        2.85     11.57 o
 -35   5  10       15.68       25.77     27.86 o
 -33   5  10      166.16      171.53     26.09 o
 -31   5  10     1176.44     1163.67     63.33 o
 -29   5  10     1283.61     1245.18     51.44 o
 -27   5  10      223.53      243.84     22.13 o
 -25   5  10      479.70      538.54     29.10 o
 -23   5  10     1335.56     1344.99     52.69 o
 -21   5  10     9101.85     8977.72    245.53 o
 -19   5  10     6158.14     5908.00    165.78 o
 -17   5  10     4355.70     4265.18    139.50 o
 -15   5  10    12193.44    11965.39    333.70 o
 -13   5  10    10126.91    10290.50    302.87 o
 -11   5  10     1776.41     1806.70     61.04 o
  -9   5  10        1.52       14.50     16.53 o
  -7   5  10     9787.57    10087.40    291.38 o
  -5   5  10    13219.07    13473.92    401.16 o
  -3   5  10     6389.33     6301.17    202.66 o
  -1   5  10    14188.03    14482.73    697.87 o
   1   5  10     2551.95     2395.42     82.48 o
   3   5  10       20.86       13.21     10.05 o
   5   5  10    26457.46    27940.62    878.08 o
   7   5  10     5942.82     6000.80    178.16 o
   9   5  10      119.14      146.56     13.60 o
  11   5  10    13478.66    13316.26    380.86 o
  13   5  10     6553.45     6520.04    198.46 o
  15   5  10      603.74      597.39     30.65 o
  17   5  10      135.41      153.92     15.07 o
  19   5  10     2575.39     2467.57     81.92 o
  21   5  10     6974.67     6638.55    193.48 o
  23   5  10     3326.54     3293.66    107.50 o
  25   5  10      212.34      241.80     17.91 o
  27   5  10      213.85      212.85     17.42 o
  29   5  10      502.81      461.44     24.21 o
  31   5  10      812.36      809.92     37.24 o
  33   5  10      308.85      315.04     23.72 o
  35   5  10       98.09       96.08     19.99 o
 -34   6  10     1161.45     1289.20     61.46 o
 -32   6  10     3531.96     3516.33    106.43 o
 -30   6  10     7215.22     7215.31    199.80 o
 -28   6  10     2145.22     2109.74     72.44 o
 -26   6  10     3415.31     3569.24    104.45 o
 -24   6  10    16090.18    16181.00    439.92 o
 -22   6  10    23421.29    23667.55    653.22 o
 -20   6  10    11404.41    11118.26    307.44 o
 -18   6  10     1349.37     1384.27     49.07 o
 -16   6  10    39308.64    38982.05   1086.53 o
 -14   6  10    44477.50    45443.09   1290.55 o
 -12   6  10    23666.64    23578.70    673.56 o
 -10   6  10     2718.53     2605.93     86.77 o
  -8   6  10    16639.44    17280.67    504.07 o
  -6   6  10   109937.60   111538.68   3345.46 o
  -4   6  10   107061.12   108363.94   3807.45 o
  -2   6  10    20836.02    20299.07    670.28 o
   0   6  10    13646.63    13518.69    450.70 o
   2   6  10    37328.38    37098.72   1358.63 o
   4   6  10    63071.40    64830.23   2465.28 o
   6   6  10    65573.53    64552.98   2214.31 o
   8   6  10     1208.68     1250.05     73.91 o
  10   6  10    22595.76    22291.30    807.68 o
  12   6  10    49039.93    48573.07   1707.94 o
  14   6  10    36648.94    36545.55   1097.89 o
  16   6  10    16497.79    15953.85    449.45 o
  18   6  10     1618.56     1601.67     62.34 o
  20   6  10    17854.34    18010.22    513.41 o
  22   6  10    28891.94    28916.02    824.28 o
  24   6  10     7768.44     7682.30    228.17 o
  26   6  10      310.00      261.58     20.94 o
  28   6  10     2839.52     2796.40     86.99 o
  30   6  10     3201.41     3104.92    108.03 o
  32   6  10     2814.39     2838.02     94.99 o
  34   6  10      309.56      320.71     24.62 o
 -33   7  10      451.07      451.50     37.37 o
 -31   7  10     1513.49     1514.15     70.30 o
 -29   7  10     1184.26     1177.63     47.04 o
 -27   7  10        7.26        8.68     17.36 o
 -25   7  10      964.28      920.15     52.80 o
 -23   7  10     6744.25     6694.87    187.71 o
 -21   7  10     2353.83     2298.41     70.49 o
 -19   7  10      335.74      389.17     24.13 o
 -17   7  10     3520.94     3482.39    103.45 o
 -15   7  10    12327.90    12167.82    343.82 o
 -13   7  10     4657.25     4689.62    139.26 o
 -11   7  10     6990.29     7166.54    204.56 o
  -9   7  10      189.44      227.67     20.13 o
  -7   7  10    10251.42    10332.59    295.40 o
  -5   7  10    47816.52    48080.69   1422.86 o
  -3   7  10    19147.77    18732.42    602.78 o
  -1   7  10     1120.35     1141.76     41.19 o
   1   7  10    22104.90    22287.29    684.02 o
   3   7  10    30563.78    31112.02    932.96 o
   5   7  10     8983.68     9210.88    297.70 o
   7   7  10     4079.61     4081.59    119.59 o
   9   7  10     1922.79     1962.56     77.46 o
  11   7  10    13532.02    13314.25    397.81 o
  13   7  10     8810.62     8924.27    321.57 o
  15   7  10     4802.81     4752.75    151.59 o
  17   7  10       94.92      107.26     12.97 o
  19   7  10     3257.05     3257.78     95.91 o
  21   7  10     4853.10     4905.34    160.25 o
  23   7  10     2135.63     2154.37     70.66 o
  27   7  10     1564.30     1553.03     60.04 o
  29   7  10     1128.46     1168.95     45.27 o
  31   7  10      827.83      760.28     33.78 o
  33   7  10      139.90      139.64     19.54 o
 -34   8  10      898.78      891.89     50.56 o
 -32   8  10     2886.35     2957.14    108.15 o
 -30   8  10     3538.88     3594.76    114.42 o
 -28   8  10      245.02      251.27     23.74 o
 -26   8  10     2283.97     2329.34     77.13 o
 -24   8  10     7476.03     7633.53    218.69 o
 -22   8  10     6295.90     6298.70    193.76 o
 -20   8  10     7684.78     7823.94    217.30 o
 -18   8  10      124.90      108.87     17.38 o
 -16   8  10    18800.87    18917.48    516.62 o
 -14   8  10    35751.80    36391.22   1022.67 o
 -12   8  10    31099.81    30956.35    856.39 o
 -10   8  10     2372.04     2490.28     77.16 o
  -8   8  10    10401.54    10449.51    304.19 o
  -6   8  10    86797.90    88111.63   2539.65 o
  -4   8  10    79558.90    80675.19   2289.06 o
  -2   8  10    12773.60    12891.35    452.93 o
   0   8  10     4124.73     3997.82    125.38 o
   2   8  10    23649.61    23803.84    780.71 o
   4   8  10    63226.97    61176.48   1765.12 o
   6   8  10    43664.44    42967.17   1500.93 o
   8   8  10     2384.50     2187.11    101.18 o
  10   8  10    24166.83    24058.38    832.28 o
  12   8  10    35357.94    36224.87   1438.64 o
  14   8  10    16229.48    16414.83    479.17 o
  16   8  10     3827.08     3806.28    119.86 o
  18   8  10       54.62       82.15     20.24 o
  20   8  10     4292.68     4215.14    118.69 o
  22   8  10    15559.99    15502.23    473.95 o
  24   8  10     2627.69     2569.32     78.50 o
  26   8  10      299.11      302.17     25.95 o
  28   8  10     1975.29     2059.84    123.79 o
  30   8  10     1762.18     1703.15     63.53 o
  32   8  10     2101.72     2169.54     75.82 o
  34   8  10      531.52      533.04     31.24 o
 -35   9  10      144.30      113.89     27.70 o
 -33   9  10      747.09      762.62     43.99 o
 -31   9  10     1338.99     1269.49     59.69 o
 -29   9  10     1730.31     1778.64     73.58 o
 -27   9  10      250.34      257.93     24.80 o
 -25   9  10     1952.88     1946.46     73.52 o
 -23   9  10     3572.50     3523.28    102.49 o
 -21   9  10     6333.27     6453.69    179.83 o
 -19   9  10      154.20      175.58     19.19 o
 -17   9  10      280.67      307.12     22.03 o
 -15   9  10     7173.63     6956.09    193.76 o
 -13   9  10    13420.84    12946.14    395.18 o
 -11   9  10    18998.98    18727.74    533.59 o
  -9   9  10      860.48      917.88     37.53 o
  -7   9  10    14824.44    14718.57    449.04 o
  -5   9  10    15911.29    15538.97    448.18 o
  -3   9  10    29834.54    29594.13    848.54 o
  -1   9  10     1291.75     1188.32     43.35 o
   1   9  10    12445.03    12787.80    370.12 o
   3   9  10    31992.69    31343.18    984.47 o
   5   9  10    20794.18    20362.54    590.19 o
   7   9  10      498.90      581.56     30.30 o
   9   9  10     3051.67     3047.87    103.22 o
  11   9  10    17757.79    17133.02    531.92 o
  13   9  10    15000.01    15209.61    444.86 o
  15   9  10     6190.37     6045.63    188.94 o
  17   9  10      613.60      636.10     51.25 o
  19   9  10     4550.05     4569.16    143.43 o
  21   9  10     4877.16     4743.53    269.59 o
  23   9  10     2167.65     2226.52     79.75 o
  25   9  10       26.76       22.73     13.33 o
  27   9  10      877.48      869.04     35.16 o
  29   9  10     1860.61     1785.92     62.34 o
  31   9  10     1079.62     1015.69     51.70 o
  33   9  10       27.50       44.11     29.95 o
 -34  10  10      763.43      765.09     44.82 o
 -32  10  10     2307.30     2293.33    105.43 o
 -30  10  10     2590.08     2553.82     94.00 o
 -26  10  10     1252.20     1276.17     51.22 o
 -24  10  10     5475.25     5474.62    161.26 o
 -22  10  10     6110.53     6016.17    169.82 o
 -20  10  10     3920.51     3895.60    114.69 o
 -18  10  10       39.43       31.20     17.56 o
 -16  10  10    16256.82    15773.47    457.62 o
 -14  10  10    22776.20    23149.79    632.99 o
 -12  10  10    18066.19    17920.03    492.42 o
 -10  10  10       97.91      104.94     16.47 o
  -8  10  10     6631.02     6564.80    186.45 o
  -6  10  10    31006.56    31273.03    867.85 o
  -4  10  10    16278.18    16189.02    452.11 o
  -2  10  10     7641.81     7294.81    210.63 o
   0  10  10      328.98      339.69     39.47 o
   2  10  10    18370.96    18220.00    528.28 o
   4  10  10    35834.23    35662.34   1149.69 o
   6  10  10    32046.76    33150.34   1000.32 o
   8  10  10      559.66      602.45     27.07 o
  10  10  10    11516.14    11346.74    311.46 o
  12  10  10    23789.06    23431.72    671.56 o
  14  10  10    16676.01    17026.13    484.47 o
  16  10  10     2870.47     2918.99     90.42 o
  20  10  10     5829.87     5785.41    168.92 o
  22  10  10     8713.89     8494.02    253.76 o
  24  10  10     3440.52     3503.10    119.27 o
  26  10  10       99.66       74.44     16.21 o
  28  10  10      721.85      689.66     29.37 o
  30  10  10     1240.43     1203.75     45.25 o
  32  10  10     2073.36     2121.37     82.85 o
 -33  11  10      787.70      809.18     47.53 o
 -31  11  10     1303.95     1282.92     53.13 o
 -29  11  10      720.71      677.97     38.56 o
 -27  11  10      974.84     1089.65     78.16 o
 -25  11  10     1966.58     1970.65     76.57 o
 -23  11  10     5562.09     5530.40    166.47 o
 -21  11  10     4905.32     5061.87    150.10 o
 -19  11  10      123.30      123.90     19.10 o
 -17  11  10       13.68       12.31     24.63 o
 -15  11  10     8208.01     8298.28    232.11 o
 -13  11  10    24823.44    25079.88    682.07 o
 -11  11  10     8622.38     8181.36    227.39 o
  -9  11  10     6893.32     6795.75    196.50 o
  -7  11  10    19871.47    19701.14    556.43 o
  -5  11  10    17730.69    17602.02    491.80 o
  -3  11  10     3975.16     3951.05    129.06 o
  -1  11  10     6475.34     6693.54    192.46 o
   1  11  10     4077.73     4119.27    119.59 o
   3  11  10    20262.45    19685.77    566.60 o
   5  11  10    17220.32    17199.83    550.23 o
   7  11  10     6082.45     5967.46    169.02 o
   9  11  10     2173.72     2169.07     71.13 o
  11  11  10    10794.26    10847.68    294.62 o
  13  11  10    18147.03    18566.73    575.67 o
  15  11  10     4608.06     4602.97    160.20 o
  17  11  10     1217.16     1171.02     54.55 o
  19  11  10     5193.57     5052.59    193.53 o
  21  11  10     2801.42     2669.33     95.52 o
  23  11  10     1950.22     1962.83     77.32 o
  25  11  10      741.46      763.42     69.25 o
  27  11  10      852.93      888.28     50.70 o
  29  11  10     2542.87     2587.76     78.36 o
  31  11  10     1060.49     1101.54     40.18 o
 -32  12  10      981.53      958.23     52.29 o
 -30  12  10      306.89      308.86     31.42 o
 -28  12  10       64.28       80.90     22.83 o
 -26  12  10      269.15      240.93     29.30 o
 -24  12  10     4785.16     4957.92    165.53 o
 -22  12  10     7366.85     7413.06    223.49 o
 -20  12  10     1958.55     1914.20     71.21 o
 -18  12  10     2258.95     2206.42     72.62 o
 -16  12  10     3469.81     3456.33    101.49 o
 -14  12  10    12588.44    12569.34    341.71 o
 -12  12  10    11299.90    11233.17    307.42 o
 -10  12  10      428.56      477.11     27.46 o
  -8  12  10     3925.09     3799.93    110.64 o
  -6  12  10    30141.00    30242.84    829.43 o
  -4  12  10    19262.06    19093.85    538.26 o
  -2  12  10     4882.05     5024.60    147.53 o
   0  12  10      327.74      316.22     20.60 o
   2  12  10    15065.12    15007.85    413.05 o
   4  12  10    31044.73    31210.89    886.83 o
   6  12  10    11752.16    11616.65    411.85 o
   8  12  10     1178.07     1178.37     44.99 o
  10  12  10     1069.59     1120.91     39.84 o
  12  12  10     8251.89     8290.26    228.73 o
  14  12  10    14813.64    14880.91    421.88 o
  16  12  10     2923.33     2861.81    103.62 o
  18  12  10      198.23      191.01     22.63 o
  20  12  10     4257.24     4297.32    137.46 o
  22  12  10     5895.70     6201.36    192.63 o
  24  12  10     1922.19     2001.31    110.08 o
  26  12  10      233.61      197.68     29.37 o
  28  12  10      331.58      359.00     35.34 o
  30  12  10     1149.06     1134.14     50.13 o
  32  12  10      600.67      578.71     45.43 o
 -31  13  10     1733.13     1654.71     69.27 o
 -29  13  10      827.12      817.33     47.52 o
 -27  13  10      144.34      115.68     23.28 o
 -25  13  10     1782.84     1785.52     74.47 o
 -23  13  10     4737.60     4570.83    156.33 o
 -21  13  10     2844.70     2779.70     88.63 o
 -19  13  10      361.44      380.58     39.21 o
 -17  13  10      232.83      217.08     22.47 o
 -15  13  10     7100.49     7203.95    223.54 o
 -13  13  10    16410.24    17074.23    460.75 o
 -11  13  10     5886.86     5906.20    167.41 o
  -9  13  10     1538.55     1443.13     73.97 o
  -7  13  10     7761.92     7828.61    220.01 o
  -5  13  10    14131.62    13829.35    378.05 o
  -3  13  10    15833.40    15428.07    421.09 o
  -1  13  10     3580.34     3576.32    104.52 o
   1  13  10     7982.80     8052.42    223.35 o
   3  13  10    35822.21    35379.74    968.67 o
   5  13  10    15581.71    15492.87    527.60 o
   7  13  10      953.29     1031.59     40.01 o
   9  13  10     4844.65     4896.66    136.91 o
  11  13  10     8139.89     8158.65    227.40 o
  13  13  10    13808.36    13995.03    415.97 o
  15  13  10     3067.88     3207.67    100.87 o
  17  13  10      271.78      262.86     24.56 o
  19  13  10     4118.09     4138.92    142.25 o
  21  13  10     5510.05     5621.26    169.03 o
  23  13  10     1698.43     1787.86     74.12 o
  25  13  10      295.29      280.76     34.11 o
  27  13  10      648.53      568.00     49.39 o
  29  13  10     1749.30     1735.82     81.19 o
  31  13  10     1000.73     1038.20     68.47 o
 -30  14  10      104.50       91.24     25.19 o
 -26  14  10      371.14      341.22     34.79 o
 -24  14  10     1887.13     1884.40     93.21 o
 -22  14  10     3570.68     3481.05    112.00 o
 -20  14  10      137.60      108.89     22.51 o
 -18  14  10      303.70      299.99     28.71 o
 -16  14  10     1471.36     1529.11     58.21 o
 -14  14  10     2441.71     2449.80     77.85 o
 -12  14  10     5239.29     5235.98    148.63 o
 -10  14  10     2090.63     2072.40     66.54 o
  -8  14  10     3512.45     3481.92    104.54 o
  -6  14  10     6493.19     6502.33    181.24 o
  -4  14  10    12948.27    12851.27    395.20 o
  -2  14  10     4730.84     4710.86    137.49 o
   0  14  10       53.63       73.40     16.27 o
   2  14  10    11365.73    11386.83    329.07 o
   4  14  10    22661.16    22455.65    614.84 o
   6  14  10     3725.10     3690.63    109.37 o
   8  14  10       17.85       22.50     17.10 o
  10  14  10      337.64      366.40     22.82 o
  12  14  10     2956.75     2959.81    103.93 o
  14  14  10     5673.37     5689.61    168.81 o
  16  14  10     1998.69     1933.44     91.68 o
  18  14  10      155.12      140.67     21.26 o
  20  14  10     2934.50     2949.06     93.54 o
  22  14  10     1337.90     1357.75     67.79 o
  24  14  10     1326.47     1333.16     54.61 o
  26  14  10      299.13      259.53     34.54 o
  28  14  10       10.64       20.19     40.38 o
  30  14  10      966.00     1019.16     59.66 o
 -29  15  10      783.75      772.64     48.94 o
 -27  15  10       16.91       26.16     25.48 o
 -25  15  10     1156.87     1215.98     89.92 o
 -23  15  10     4518.06     4571.90    140.58 o
 -21  15  10     3946.77     4200.78    137.07 o
 -19  15  10      344.82      295.92     40.86 o
 -17  15  10     1577.55     1573.54     71.29 o
 -15  15  10     8188.33     8353.73    255.83 o
 -13  15  10    15009.63    15233.66    438.07 o
 -11  15  10     2595.93     2459.42     83.01 o
  -9  15  10      584.99      549.91     31.78 o
  -7  15  10     6633.33     6532.66    183.20 o
  -5  15  10    19343.11    19246.17    519.94 o
  -3  15  10    10323.85    10351.97    281.85 o
  -1  15  10       99.78       82.41     16.25 o
   1  15  10     6969.20     6915.34    208.68 o
   3  15  10    17912.51    17941.40    518.84 o
   5  15  10     7192.88     7076.35    195.09 o
   7  15  10     2273.06     2298.08    119.33 o
   9  15  10      465.28      476.02     26.95 o
  11  15  10     6369.22     6354.88    175.65 o
  13  15  10    14046.89    14047.81    391.55 o
  15  15  10     3018.24     3147.95     98.38 o
  19  15  10     2710.32     2879.24     96.75 o
  21  15  10     4914.55     5078.38    188.89 o
  23  15  10     2343.95     2484.07     86.40 o
  25  15  10       47.75       38.86     25.92 o
  27  15  10      283.90      295.89     29.64 o
  29  15  10     1721.10     1757.53     76.25 o
 -28  16  10       22.36       18.13     36.25 o
 -26  16  10        7.93       15.60     31.20 o
 -24  16  10     1312.54     1340.38     56.99 o
 -22  16  10     2075.10     2107.14     82.24 o
 -20  16  10       51.26       44.58     20.79 o
 -18  16  10      641.43      742.17     39.89 o
 -16  16  10     1055.63      979.75     96.51 o
 -14  16  10     2398.94     2401.50     86.90 o
 -12  16  10     1908.18     1909.79     75.23 o
 -10  16  10      330.01      325.50     27.70 o
  -8  16  10     2423.04     2391.88     80.17 o
  -6  16  10     3120.80     2985.27     91.77 o
  -4  16  10      937.97      967.92     42.90 o
  -2  16  10      382.37      461.91     34.31 o
   0  16  10      561.79      658.60     32.46 o
   2  16  10     1773.01     1867.83     63.20 o
   4  16  10     3039.67     3029.36     90.67 o
   6  16  10     3443.02     3366.61    111.83 o
   8  16  10     1043.31     1019.03     54.65 o
  10  16  10      321.89      359.68     34.34 o
  12  16  10     1222.81     1267.62     50.88 o
  14  16  10     4510.70     4607.91    134.74 o
  16  16  10     1827.66     1856.81     76.69 o
  18  16  10       13.99        9.03     18.05 o
  20  16  10      531.49      590.49     48.28 o
  22  16  10      394.78      406.03     33.02 o
  24  16  10      702.73      730.95     42.16 o
  26  16  10      157.96      170.11     29.47 o
 -27  17  10       59.43       43.32     25.66 o
 -25  17  10      890.25      931.38     65.14 o
 -23  17  10     2739.44     2852.99    125.44 o
 -21  17  10     2520.57     2483.07     97.84 o
 -19  17  10      969.42      992.31     61.48 o
 -17  17  10     1050.40     1053.44     61.01 o
 -15  17  10     6128.08     6318.07    231.61 o
 -13  17  10     5609.81     5687.87    236.90 o
 -11  17  10      690.33      776.58     44.74 o
  -9  17  10        6.67       30.83     21.93 o
  -7  17  10     4846.54     4858.11    145.46 o
  -5  17  10     9778.79     9792.11    297.55 o
  -3  17  10     9805.38     9671.19    271.14 o
  -1  17  10        3.66       16.24     26.13 o
   1  17  10     6298.10     6303.78    180.07 o
   3  17  10    10152.60    10132.17    280.53 o
   5  17  10     6461.68     6514.36    189.78 o
   7  17  10     2536.33     2544.00     78.44 o
   9  17  10      546.59      610.17     50.18 o
  13  17  10     5847.77     5917.82    201.54 o
  15  17  10     1291.45     1250.59     47.01 o
  17  17  10       70.71       44.53     25.41 o
  19  17  10     2149.34     2186.91     90.73 o
  21  17  10     3188.65     3210.81    121.95 o
  23  17  10     2092.98     2034.65     87.25 o
  25  17  10       64.45       33.08     25.79 o
  27  17  10      340.45      307.18     33.52 o
 -26  18  10      173.16      153.57     26.53 o
 -24  18  10      222.00      223.62     26.53 o
 -22  18  10      203.33      176.40     24.67 o
 -20  18  10        4.39        8.40     16.80 o
 -18  18  10      337.72      326.69     28.25 o
 -16  18  10       20.29       21.10     31.33 o
 -14  18  10      102.25       55.46     20.45 o
 -12  18  10      926.46      976.87     68.41 o
 -10  18  10      300.90      306.00     34.14 o
  -8  18  10      638.78      585.05     48.29 o
  -6  18  10      580.80      570.76     40.14 o
  -4  18  10     1184.41     1093.39     47.62 o
  -2  18  10      993.28     1051.16     48.05 o
   2  18  10      500.39      494.42     42.84 o
   4  18  10     1520.53     1492.23     57.41 o
   6  18  10     1376.22     1455.56     80.07 o
   8  18  10       60.66       39.78     16.52 o
  10  18  10       25.42        6.72     13.44 o
  12  18  10      364.78      329.23     47.59 o
  14  18  10      395.01      441.86     31.33 o
  16  18  10      509.07      509.05     45.65 o
  18  18  10      200.58      217.96     32.05 o
  20  18  10       20.52       15.98     31.96 o
  22  18  10      177.30      175.36     28.68 o
  24  18  10      423.40      431.90     40.73 o
 -25  19  10      566.27      569.15     44.63 o
 -23  19  10     1549.36     1448.14     85.30 o
 -21  19  10     1888.09     1855.14     77.57 o
 -19  19  10     1047.15     1059.85     60.87 o
 -17  19  10     1292.96     1179.97     53.04 o
 -15  19  10     4166.51     4355.58    148.99 o
 -13  19  10     3398.11     3480.32    130.36 o
 -11  19  10      483.46      518.39     46.42 o
  -9  19  10        8.31       16.01     32.03 o
  -7  19  10     2198.91     2476.12     91.64 o
  -5  19  10     8850.81     9034.50    307.94 o
  -3  19  10     4458.43     4339.01    145.25 o
   1  19  10     3247.48     3091.09    106.54 o
   3  19  10     4576.35     4556.07    138.95 o
   5  19  10     4463.36     4402.68    140.89 o
   7  19  10     1622.46     1659.92    127.44 o
   9  19  10      230.05      216.55     33.50 o
  11  19  10     3880.46     3598.03    121.68 o
  13  19  10     3815.08     3694.04    129.81 o
  15  19  10      946.93      892.83     59.17 o
  19  19  10      805.75      694.94     67.02 o
  21  19  10     2697.64     2774.42    130.00 o
  23  19  10     1145.78     1186.12     64.68 o
 -24  20  10       74.05       58.75    117.50 o
 -22  20  10       32.38       28.45     26.74 o
 -20  20  10       10.49       32.50     27.63 o
 -16  20  10      299.34      315.52     29.03 o
 -14  20  10      228.51      205.71     27.79 o
 -12  20  10       15.27       20.24     38.03 o
  -8  20  10      743.24      810.45     45.60 o
  -6  20  10      296.53      371.91     31.01 o
  -4  20  10       10.55       10.31     20.62 o
  -2  20  10        7.23        0.92      7.01 o
   0  20  10      136.94      129.94     26.83 o
   2  20  10       19.10        8.77     17.53 o
   4  20  10      103.32       82.10     25.76 o
   6  20  10      382.10      395.88     31.81 o
   8  20  10      587.40      562.31     35.94 o
  12  20  10      140.94      128.73     21.20 o
  14  20  10       73.88       51.52     20.26 o
  16  20  10      608.10      652.33     52.86 o
  18  20  10      296.73      328.50     26.13 o
  22  20  10      207.90      224.20     38.34 o
 -21  21  10      645.04      619.46     37.52 o
 -19  21  10      338.97      315.77     28.87 o
 -17  21  10      407.44      447.56     32.80 o
 -15  21  10     2070.18     1949.27     97.56 o
 -13  21  10     2350.29     2428.35    102.22 o
 -11  21  10      903.01      940.20     53.88 o
  -9  21  10        9.63        0.60      5.40 o
  -7  21  10     1612.10     1533.65     83.17 o
  -5  21  10     5494.45     5642.04    165.77 o
  -3  21  10     2584.70     2478.39    103.77 o
   1  21  10     1579.10     1576.34     95.10 o
   3  21  10     1930.59     1870.77     81.73 o
   5  21  10     3687.68     3715.42    134.91 o
   7  21  10      922.81      937.06     55.75 o
   9  21  10      457.28      474.45     32.79 o
  11  21  10     2817.75     2730.06     97.61 o
  13  21  10     2051.04     1876.05     77.84 o
  15  21  10     1111.26     1116.77     77.30 o
  17  21  10        0.13        3.64      9.67 o
  19  21  10      322.23      268.52     40.16 o
 -18  22  10       56.71       69.63     27.02 o
 -16  22  10       60.65       94.60     26.63 o
 -14  22  10       33.95       24.61     36.38 o
 -12  22  10        0.22       15.97     31.95 o
 -10  22  10       11.15       30.58     33.68 o
  -6  22  10       87.81       54.06     23.75 o
  -4  22  10       60.49       98.73     39.13 o
   2  22  10      183.47      201.35     31.80 o
   6  22  10      326.86      357.57     28.47 o
   8  22  10      132.35      159.58     24.46 o
  10  22  10       13.80       21.04     29.72 o
  14  22  10       21.94       31.75     23.27 o
  16  22  10      111.41      146.50     26.64 o
  18  22  10      125.48      151.66     24.80 o
 -17  23  10       46.35       32.84     29.51 o
 -15  23  10     2089.92     2243.36     91.80 o
 -13  23  10     1402.01     1396.83     70.02 o
 -11  23  10      390.13      337.16     33.38 o
  -9  23  10       71.64       97.97     25.70 o
  -7  23  10     1691.79     1668.61     73.84 o
  -5  23  10     1559.58     1592.91    126.09 o
  -3  23  10     1118.79     1077.15     76.86 o
  -1  23  10      144.03       94.23     26.93 o
   1  23  10      409.67      414.55     30.95 o
   3  23  10     1669.81     1740.36     71.35 o
   5  23  10     2726.85     2795.47    108.96 o
   7  23  10      340.26      341.30     29.01 o
   9  23  10       75.03       74.84     23.44 o
  11  23  10     2271.40     2339.16    104.79 o
  13  23  10     1232.82     1129.26     57.59 o
  15  23  10      770.02      846.26     42.42 o
 -14  24  10        9.44       76.97     87.80 o
 -12  24  10       97.46       66.95     30.85 o
  -8  24  10      186.87      219.38     33.23 o
  -6  24  10        1.61        6.44     14.46 o
  -4  24  10        9.76        5.19     12.91 o
  -2  24  10        0.74       10.22     20.43 o
   0  24  10        2.06       13.88     27.75 o
   2  24  10       64.29       51.46     26.71 o
   6  24  10        0.50       14.21     28.42 o
  10  24  10      101.84       90.26     24.10 o
  -9  25  10       97.41       64.06     40.30 o
  -7  25  10      379.20      402.09     48.28 o
  -5  25  10     1470.43     1433.31     95.59 o
  -3  25  10      849.19      801.77     75.61 o
  -1  25  10       50.13       59.17     25.81 o
   1  25  10      315.30      353.59     34.50 o
   3  25  10     1327.32     1407.79     81.07 o
   5  25  10      978.02      915.94     45.66 o
   7  25  10      135.91      117.46     25.20 o
 -37   1  11     3832.36     1545.95    231.11 o
 -35   1  11     1464.73     1498.51     96.76 o
 -33   1  11       67.75       62.66     20.54 o
 -31   1  11     3804.47     4026.08    129.11 o
 -29   1  11     8729.02     8685.76    255.08 o
 -27   1  11    14213.74    14091.90    380.71 o
 -25   1  11     1238.24     1322.41     61.78 o
 -23   1  11     4357.01     4205.19    119.43 o
 -21   1  11    33158.54    33113.60    933.89 o
 -19   1  11    31290.83    31104.67    850.95 o
 -17   1  11    21208.62    21494.28    613.00 o
 -15   1  11       93.75      121.35     15.29 o
 -13   1  11    78491.64    78519.95   2248.84 o
 -11   1  11   191877.85   194530.11   5868.62 o
  -9   1  11    60652.26    60130.26   1715.18 o
  -7   1  11     4077.31     4124.62    172.91 o
  -1   1  11   206290.42   204322.23   6679.99 o
   1   1  11    79816.09    78712.36   2546.62 o
   3   1  11    12762.22    13085.10    495.06 o
   5   1  11   145823.58   143052.88   4321.06 o
   7   1  11   146928.40   149348.24   4607.91 o
   9   1  11    39884.16    42591.04   1636.49 o
  11   1  11     7709.20     7046.29    368.94 o
  13   1  11    20135.88    20582.34    662.05 o
  15   1  11    89320.18    94247.32   3241.35 o
  17   1  11    40327.37    40590.13   1222.45 o
  19   1  11     8371.04     8505.38    252.40 o
  21   1  11     2556.60     2544.87    101.22 o
  23   1  11     8813.25     8926.94    389.74 o
  25   1  11    15864.01    16071.44    600.88 o
  27   1  11     5283.16     5215.40    151.01 o
  29   1  11       19.29       18.21     19.25 o
  31   1  11     2632.29     2637.46     88.33 o
  33   1  11     3624.16     3632.17    107.96 o
  35   1  11     2367.86     2300.62     85.03 o
 -36   2  11        0.26       14.92     29.84 o
 -34   2  11      120.28       68.67     29.69 o
 -32   2  11       23.57       16.80     33.59 o
 -30   2  11      499.17      474.45     43.65 o
 -28   2  11      190.21      229.75     21.78 o
 -26   2  11      109.01      135.71     19.66 o
 -24   2  11      150.12      181.10     19.03 o
 -22   2  11     1735.46     1626.32     79.33 o
 -20   2  11     1551.71     1570.27     62.21 o
 -18   2  11     9224.28     9154.76    254.30 o
 -16   2  11       51.71       45.37     15.40 o
 -14   2  11      215.49      233.56     19.15 o
 -12   2  11    15482.29    15400.68    445.49 o
 -10   2  11     1702.35     1560.44     54.12 o
  -8   2  11     4379.02     4423.52    137.08 o
  -6   2  11     1535.38     1544.08     62.70 o
  -2   2  11    13115.30    13836.69    532.92 o
   0   2  11      188.77      225.71     26.90 o
   2   2  11      625.99      678.37     32.05 o
   4   2  11      324.38      370.53     18.76 o
   6   2  11     5256.62     5453.10    179.52 o
   8   2  11     4662.18     4750.95    146.44 o
  10   2  11      556.48      540.48     30.87 o
  12   2  11     1417.49     1419.88     50.90 o
  14   2  11     1957.84     1983.61     69.08 o
  16   2  11        5.97       10.60     21.20 o
  18   2  11     1204.56     1178.63     54.61 o
  20   2  11      443.93      507.12     49.32 o
  22   2  11     1850.32     1753.92     59.43 o
  24   2  11      864.82      859.16     63.30 o
  26   2  11       15.82        2.51      8.35 o
  32   2  11      172.06      171.10     21.55 o
  34   2  11      233.27      205.10     23.60 o
  36   2  11       10.88       38.38     45.12 o
 -37   3  11     1965.17     2084.56     98.85 o
 -35   3  11      936.01      885.41     72.01 o
 -31   3  11     2132.30     2126.98    104.64 o
 -29   3  11     6894.43     6896.63    206.65 o
 -27   3  11    16120.24    15660.56    421.73 o
 -25   3  11     3288.88     3322.25     96.30 o
 -23   3  11     6057.60     5938.94    164.49 o
 -21   3  11    35994.57    35759.21    972.66 o
 -19   3  11    35596.13    35731.82    977.41 o
 -17   3  11    17027.88    17158.41    473.60 o
 -15   3  11       31.94       40.80     14.74 o
 -13   3  11    47832.20    47721.26   1338.20 o
 -11   3  11   102498.69   104598.62   3313.21 o
  -9   3  11    74621.96    75742.72   2212.82 o
  -7   3  11      283.89      301.40     19.83 o
  -5   3  11    34850.38    35546.09   1311.52 o
  -1   3  11   172701.57   174192.96   5702.00 o
   1   3  11    49664.26    50708.93   1843.97 o
   3   3  11     8207.55     7923.48    253.22 o
   5   3  11    72088.71    71735.55   2147.26 o
   7   3  11    96092.05    97693.30   3090.28 o
   9   3  11    64587.99    65403.45   2003.56 o
  11   3  11     5255.40     5072.10    181.88 o
  13   3  11    17604.52    17156.40    502.06 o
  15   3  11    43271.86    43769.54   1358.74 o
  17   3  11    48311.87    47458.04   1819.94 o
  19   3  11     5637.62     5770.31    189.28 o
  21   3  11     1950.83     1824.20     69.07 o
  23   3  11    13776.45    13607.54    424.88 o
  25   3  11    20452.47    20385.92   1099.80 o
  27   3  11     4061.02     4132.77    147.29 o
  31   3  11     2737.89     2774.15    115.38 o
  33   3  11     2834.50     2753.71    103.52 o
  35   3  11     1578.30     1526.91     57.05 o
 -36   4  11      213.06      122.28     45.79 o
 -34   4  11      720.50      740.64     41.19 o
 -32   4  11        1.11       36.00     25.55 o
 -30   4  11     1891.29     1771.83     79.66 o
 -28   4  11     2213.01     2222.32     69.90 o
 -26   4  11      312.56      301.67     23.31 o
 -24   4  11      471.42      512.11     27.14 o
 -22   4  11      202.71      211.37     19.88 o
 -20   4  11     2881.07     2984.00     91.83 o
 -18   4  11     4647.83     4688.35    138.24 o
 -16   4  11      731.05      704.29     33.95 o
 -14   4  11     8736.24     8698.46    248.97 o
 -12   4  11     3962.79     4175.79    134.97 o
 -10   4  11      621.03      658.81     41.12 o
  -8   4  11    14509.73    14757.98    434.11 o
  -6   4  11     7288.49     7040.27    250.76 o
  -4   4  11       35.74       44.62     10.95 o
   2   4  11      692.60      666.65     52.88 o
   4   4  11     5325.69     5326.77    161.84 o
   6   4  11    28289.52    27280.55    796.15 o
   8   4  11    14230.31    14290.32    409.80 o
  10   4  11       84.24       96.33     13.19 o
  12   4  11     5057.53     4932.47    162.82 o
  14   4  11     5061.66     4985.85    158.53 o
  16   4  11     1373.11     1401.64     49.54 o
  18   4  11     2314.03     2237.61     74.17 o
  20   4  11      280.27      277.19     25.71 o
  22   4  11     2775.55     2706.08     98.91 o
  24   4  11     1375.75     1381.33     72.23 o
  26   4  11       17.75       22.27     31.15 o
  28   4  11      380.66      400.40     28.33 o
  30   4  11       85.61       76.18     18.12 o
  32   4  11      347.98      365.53     24.89 o
  34   4  11      775.01      802.04     36.08 o
 -35   5  11     1579.78     1538.20     69.87 o
 -33   5  11       18.80        1.66      8.87 o
 -31   5  11     2372.44     2376.98     97.81 o
 -29   5  11     9169.86     8981.73    278.07 o
 -27   5  11     7272.14     7284.12    200.47 o
 -25   5  11      631.27      649.76     38.92 o
 -23   5  11     4475.10     4398.87    128.34 o
 -21   5  11    22055.17    22028.08    595.95 o
 -19   5  11    24622.90    25294.34    688.13 o
 -17   5  11     8366.26     8548.14    240.19 o
 -15   5  11      162.36      149.79     16.99 o
 -13   5  11    18771.86    18936.18    549.82 o
 -11   5  11    70679.98    70536.34   2039.03 o
  -9   5  11    83207.23    85090.56   2418.95 o
  -7   5  11     6333.22     6322.48    214.61 o
  -5   5  11    20796.63    20580.34    597.60 o
  -3   5  11   146858.32   150886.17   5326.21 o
  -1   5  11   153494.74   157150.13   6437.45 o
   1   5  11    36423.19    37316.52   1276.94 o
   3   5  11     2608.16     2534.51     83.19 o
   5   5  11    87758.08    87903.19   2919.04 o
   7   5  11   115167.87   113355.87   3393.21 o
   9   5  11    44530.05    44826.45   1453.51 o
  11   5  11      431.61      515.68     31.31 o
  13   5  11    25581.00    25953.07    752.37 o
  15   5  11    37764.25    38605.25   1099.48 o
  17   5  11    20630.07    21358.66    618.45 o
  19   5  11     3593.71     3673.33    130.30 o
  21   5  11     1464.36     1488.43     63.27 o
  23   5  11    10729.29    10527.00    362.55 o
  25   5  11     6360.32     6423.03    193.33 o
  27   5  11     3861.90     3869.34    121.07 o
  29   5  11      166.85      138.94     22.13 o
  31   5  11      506.14      474.67     28.53 o
  33   5  11     3392.86     3394.67    100.49 o
  35   5  11     1748.62     1725.59     70.13 o
 -36   6  11       74.39       67.29     26.33 o
 -34   6  11      290.02      312.55     36.25 o
 -32   6  11       29.72       26.29     28.98 o
 -30   6  11      270.37      282.57     26.34 o
 -28   6  11     2021.00     2178.09     77.79 o
 -26   6  11     1007.72     1030.99     52.44 o
 -24   6  11       97.87      109.54     18.66 o
 -22   6  11        8.68        0.21      3.05 o
 -20   6  11     5486.15     5367.66    150.71 o
 -18   6  11    13209.31    13191.99    365.98 o
 -16   6  11      909.65     1006.67     46.77 o
 -14   6  11     2155.52     2101.73     66.13 o
 -12   6  11    11006.66    10825.64    308.85 o
 -10   6  11    14721.93    14225.52    403.71 o
  -8   6  11    17688.67    17929.38    508.00 o
  -6   6  11     2307.64     2305.63     75.51 o
  -4   6  11    21757.16    23050.91    770.73 o
  -2   6  11    21696.83    22331.39    794.74 o
   0   6  11       87.47      124.65     14.77 o
   2   6  11      669.15      659.56     35.44 o
   4   6  11     2192.42     2189.85     69.91 o
   6   6  11     8044.10     7929.49    232.87 o
   8   6  11    10925.22    10326.58    302.86 o
  10   6  11     1252.94     1149.44     48.14 o
  12   6  11     6362.28     6301.84    180.47 o
  14   6  11     3515.78     3551.14    106.15 o
  16   6  11     4500.61     4434.14    127.65 o
  18   6  11     3004.76     3043.93     90.39 o
  20   6  11      120.24      129.39     14.27 o
  22   6  11     3065.19     3086.82     90.05 o
  24   6  11     3284.43     3157.10     99.05 o
  26   6  11      649.64      608.30     30.64 o
  28   6  11        5.15        0.59      5.22 o
  30   6  11      485.73      503.50     42.93 o
  32   6  11      640.87      630.53     40.79 o
  34   6  11      353.66      336.30     24.41 o
 -35   7  11      516.58      490.51     35.66 o
 -33   7  11        3.00        1.57      8.01 o
 -31   7  11     1451.94     1473.46     59.80 o
 -29   7  11     5996.39     5896.58    201.07 o
 -27   7  11     4518.20     4575.38    136.84 o
 -25   7  11     2698.55     2668.13     84.85 o
 -23   7  11     4631.73     4580.85    134.20 o
 -21   7  11    12364.36    12568.67    355.26 o
 -19   7  11    35868.00    35401.12    980.18 o
 -17   7  11    16527.30    15875.69    433.20 o
 -15   7  11     1057.68     1075.28     48.86 o
 -13   7  11    18770.18    18600.14    543.79 o
 -11   7  11    78310.72    78380.32   2210.24 o
  -9   7  11    68283.07    68195.37   2102.63 o
  -7   7  11     1428.26     1523.90     65.10 o
  -5   7  11    60165.96    62192.64   1758.13 o
  -3   7  11    78416.69    78085.69   2215.72 o
  -1   7  11    37329.15    38172.33   1155.17 o
   1   7  11    18461.73    18166.55    666.86 o
   3   7  11     3208.71     3342.83    101.18 o
   5   7  11    12491.68    12698.95    409.50 o
   7   7  11    70802.38    71241.84   2076.17 o
   9   7  11    59246.21    58233.57   1687.11 o
  11   7  11       95.35      123.37     18.08 o
  13   7  11     9639.11     9794.78    290.09 o
  15   7  11    25187.02    25381.86    726.06 o
  17   7  11    31107.23    31847.58    897.55 o
  19   7  11     8028.57     7827.28    218.65 o
  21   7  11      669.35      705.83     29.37 o
  23   7  11    12344.28    12294.76    331.60 o
  25   7  11     9616.31     9705.93    283.33 o
  27   7  11     4384.62     4381.76    140.42 o
  31   7  11      849.66      903.52     62.48 o
  33   7  11     2749.88     2690.71    120.26 o
 -34   8  11      364.96      349.23     31.76 o
 -32   8  11       88.18       73.00     21.07 o
 -30   8  11     1604.04     1603.87     87.58 o
 -28   8  11     2554.98     2500.97     82.25 o
 -26   8  11     1038.58      978.68     46.38 o
 -24   8  11      536.42      592.74     30.86 o
 -22   8  11     2129.16     2068.12     66.07 o
 -20   8  11     4321.35     4314.22    122.46 o
 -18   8  11     2661.82     2718.50     81.38 o
 -16   8  11     1429.22     1495.77     60.61 o
 -14   8  11      388.35      416.67     31.39 o
 -12   8  11     4853.68     4843.88    142.14 o
 -10   8  11    10013.47    10076.72    283.25 o
  -8   8  11     9791.69    10120.81    286.63 o
  -6   8  11      762.38      804.04     34.10 o
  -4   8  11    20830.42    21195.64    611.70 o
  -2   8  11    24907.72    24286.87    685.62 o
   0   8  11    20635.26    21207.00    621.87 o
   2   8  11       34.39       53.19     13.52 o
   4   8  11     1445.86     1477.33     48.50 o
   6   8  11    31685.16    30876.85    874.03 o
   8   8  11    16783.80    17276.66    489.84 o
  10   8  11     1750.98     1750.98     65.89 o
  12   8  11     1113.28     1140.22     49.71 o
  14   8  11    12888.85    12294.76    359.38 o
  16   8  11     5587.24     5850.61    181.59 o
  18   8  11     1010.30     1043.61     47.30 o
  20   8  11     1236.32     1269.36     52.86 o
  22   8  11     1992.82     1981.94     64.05 o
  24   8  11     1673.88     1637.07     69.21 o
  26   8  11     1823.21     1835.09     60.83 o
  28   8  11        7.69        2.57      5.99 o
  30   8  11       88.48       42.89     17.70 o
  32   8  11      780.99      748.19     39.54 o
  34   8  11      507.46      539.50     34.04 o
[truncated: 734,560 more chars]
