# Supplementary material for: Relativistic Hirshfeld atom refinement of an organo-gold(I) compound
Source: IUCrJ. 2021 May 26;8(Pt 4):608–20. doi: 10.1107/S2052252521004541 (PMC8256711; doi:10.1107/S2052252521004541)
Supplement: Supplementary file 14 [file m-08-00608-sup14.fcf]

#\#CIF_2.0

# ========================
# Tonto generated CIF file
# ========================

# NOTE: This is an incomplete CIF file
# Manually edit it to pass checkCIF

data_mg14_SP8_rks_anh_nrel

_audit_creation_date                2020-5-13
_audit_creation_method              'Tonto 20.04.15 github v. 97c7857'

# ============
# QCr software
# ============

_QCr_software                       'Tonto'
_QCr_software_version               '20.04.15 v. 97c7857'
_QCr_software_platform              'Linux-2.6.32-754.24.3.el6.x86_64'
_QCr_software_build_date            '2020-04-15 15:08'
_QCr_software_website               'https://github.com/dylan-jayatilaka/tonto'

# ========
# Symmetry
# ========

_symmetry_cell_setting              Monoclinic
_symmetry_space_group_name_H-M      'c 1 2/c 1'
_symmetry_space_group_name_Hall     '-c 2yc'
_symmetry_Int_Tables_number         '15'

loop_
    _symmetry_equiv_pos_as_xyz
'+x, +y, +z'
'+x+1/2, +y+1/2, +z'
'-x, -y, -z'
'-x+1/2, -y+1/2, -z'
'-x, +y, -z+1/2'
'-x+1/2, +y+1/2, -z+1/2'
'+x, -y, +z+1/2'
'+x+1/2, -y+1/2, +z+1/2'

# =========
# Unit cell
# =========

_cell_measurement_reflns_used      288963
_cell_measurement_temperature      80.01
_cell_measurement_theta_max        15.495
_cell_measurement_theta_min        0.707

_cell_length_a                    17.7234(6)
_cell_length_b                    12.2442(5)
_cell_length_c                    21.3184(8)
_cell_angle_alpha               90.000000(0)
_cell_angle_beta                 94.6480(16)
_cell_angle_gamma               90.000000(0)
_cell_volume                       4611.1(3)

_cell_formula_units_Z               8.000000

_exptl_crystal_F_squared_000         5760000.0000


# ======================
# XD fco reflection data
# ======================

# . checkCIF also accepts this as fcf format

_shelx_refln_list_code              4

_reflns_d_resolution_high           10.0632
_reflns_d_resolution_low            0.4645
_reflns_limit_h_max                 37
_reflns_limit_h_min                 -38
_reflns_limit_k_max                 26
_reflns_limit_k_min                 0
_reflns_limit_l_max                 45
_reflns_limit_l_min                 0

# NOTE: F_squared_meas is scaled to F_squared_calc
#       and so it is on an absolute scale
_reflns_tonto_F_scale_factor        0.1224

loop_
    _refln_index_h
    _refln_index_k
    _refln_index_l
    _refln_F_squared_calc
    _refln_F_squared_meas
    _refln_F_squared_sigma
    _refln_observed_status
   2   0   0   131351.91   136530.74  12235.30 o
   4   0   0    61941.13    68625.55   2561.14 o
   6   0   0   143522.40   137155.71   5144.74 o
   8   0   0   153049.42   157516.33   6015.68 o
  10   0   0   114000.18   116381.56   4098.74 o
  12   0   0    32518.41    33812.53   1482.30 o
  14   0   0    20367.80    19106.01    976.28 o
  16   0   0    56947.62    57618.17   1951.47 o
  20   0   0    12385.73    12784.92    630.07 o
  22   0   0     2247.72     2331.14     82.23 o
  24   0   0     3324.44     3388.32    112.45 o
  26   0   0    29949.53    29816.58    912.08 o
  28   0   0     8951.97     8828.32    268.84 o
  30   0   0     1401.89     1361.53     58.25 o
  32   0   0        9.45       21.84     29.02 o
  34   0   0     3359.40     3547.87    166.30 o
  36   0   0     3820.87     4005.76    135.00 o
   1   1   0     2074.10     2208.48     85.40 o
   3   1   0     2753.40     2945.97    113.89 o
   5   1   0     4633.61     4356.40    140.94 o
   7   1   0     8384.84     8019.92    275.84 o
   9   1   0      606.42      617.50     25.16 o
  11   1   0        1.44        4.05      8.10 o
  13   1   0     1380.70     1269.22     45.90 o
  15   1   0       55.72       61.06     12.65 o
  17   1   0     4395.76     4198.65    137.73 o
  19   1   0     3715.89     3716.42    156.80 o
  21   1   0      146.65      132.71     14.69 o
  23   1   0      867.09      916.71     34.20 o
  25   1   0     1738.35     1644.74     63.92 o
  29   1   0       11.44        4.40      8.86 o
  31   1   0      122.39      117.87     17.02 o
  33   1   0       98.55      109.15     18.30 o
  35   1   0       41.58       28.40     20.56 o
  37   1   0        0.89        0.69      5.05 o
   0   2   0   291210.37   279565.33  10257.05 o
   2   2   0   142077.12   148359.86   4612.08 o
   4   2   0      491.51      511.02     21.41 o
   6   2   0    27201.07    28132.42    880.65 o
   8   2   0    43367.55    43791.41   1606.17 o
  10   2   0   257223.66   257933.42   8155.08 o
  12   2   0    77629.69    78247.58   2325.07 o
  14   2   0    13502.48    13125.08    382.30 o
  18   2   0    55450.75    56472.27   1690.81 o
  20   2   0    29359.60    28599.98    841.26 o
  22   2   0      291.81      312.25     19.71 o
  24   2   0    14177.72    14008.18    376.72 o
  26   2   0    27236.61    27111.25    725.88 o
  28   2   0    10981.44    10888.66    308.33 o
  30   2   0      208.40      227.52     18.88 o
  32   2   0      921.62      964.87     38.13 o
  34   2   0     2373.87     2380.36     73.20 o
  36   2   0     2308.99     2381.43     76.86 o
   1   3   0    93994.16    98011.91   3014.64 o
   3   3   0     3237.55     3373.52    109.81 o
   5   3   0     2462.91     2619.15     85.54 o
   7   3   0    31290.20    33589.75   1088.00 o
   9   3   0     3598.68     3724.75    113.38 o
  11   3   0     9187.24     9073.10    275.56 o
  13   3   0     3146.13     2993.80     93.51 o
  15   3   0      633.61      642.31     39.13 o
  17   3   0     3491.84     3203.50    100.71 o
  19   3   0     7271.77     7038.77    211.69 o
  21   3   0     1033.65     1027.77     40.35 o
  23   3   0       23.56       26.33     15.19 o
  25   3   0      106.72      126.32     15.99 o
  27   3   0      939.85     1038.44     42.39 o
  29   3   0      230.75      268.56     21.62 o
  31   3   0      444.18      436.73     25.26 o
  33   3   0      427.41      455.38     25.83 o
  35   3   0      493.44      432.99     41.66 o
  37   3   0       33.04       26.00     22.58 o
   2   4   0   120045.63   121279.29   4080.98 o
   4   4   0     2587.70     2518.70     87.94 o
   6   4   0    57236.97    57796.92   1765.68 o
   8   4   0   186165.08   186354.43   5913.79 o
  10   4   0   133620.02   136514.73   4048.65 o
  12   4   0    19152.46    18681.80    563.86 o
  14   4   0     9013.19     9377.25    282.94 o
  16   4   0    44823.14    44840.59   1316.30 o
  18   4   0    36985.16    38867.67   1172.07 o
  20   4   0     8681.46     8849.66    243.12 o
  22   4   0     1181.88     1167.70     40.78 o
  24   4   0     3061.57     3142.54     99.16 o
  26   4   0    10569.46    10733.25    287.40 o
  28   4   0    10508.60    10555.83    284.05 o
  30   4   0     1090.12     1127.15     52.91 o
  32   4   0      393.10      405.11     24.83 o
  34   4   0     3324.33     3412.73    110.75 o
  36   4   0     2914.59     2965.32     86.88 o
   1   5   0        3.26       35.02     10.21 o
   3   5   0    30844.62    31464.05    955.72 o
   5   5   0    13038.67    13435.23    440.49 o
   7   5   0     8271.10     8019.25    260.24 o
   9   5   0     7355.16     7838.50    247.41 o
  11   5   0     5393.99     5445.13    195.86 o
  13   5   0      462.79      514.75     32.18 o
  15   5   0     3245.10     3166.08    102.61 o
  17   5   0    12825.03    12385.39    360.80 o
  19   5   0    11143.02    11058.74    313.71 o
  21   5   0      648.26      658.45     28.06 o
  23   5   0     2892.80     2715.13     79.08 o
  25   5   0     2415.95     2257.64     67.06 o
  27   5   0     1176.54     1262.35     53.32 o
  29   5   0      907.62      944.33     42.50 o
  31   5   0       38.60       20.87     18.27 o
  33   5   0      720.96      681.13     34.38 o
  35   5   0      232.32      210.40     21.25 o
  37   5   0       41.46       14.54     29.08 o
   0   6   0    44044.14    46781.53   2782.03 o
   2   6   0   113053.42   117143.26   3882.72 o
   4   6   0    12126.11    12812.26    402.02 o
   6   6   0    35719.44    35501.35   1405.25 o
   8   6   0   137033.28   141302.41   4657.30 o
  10   6   0    49006.58    50200.54   1672.07 o
  12   6   0    19628.37    20067.14    705.88 o
  14   6   0     2596.86     2556.98     80.95 o
  16   6   0    24026.10    24118.46    681.82 o
  18   6   0    47117.67    46645.47   1316.60 o
  20   6   0    21160.21    21335.10    614.73 o
  22   6   0        0.49        7.57     15.14 o
  24   6   0     7094.31     6892.70    199.54 o
  26   6   0    11795.37    11560.98    321.05 o
  28   6   0     8581.18     8438.12    231.03 o
  30   6   0     1578.98     1639.40     66.71 o
  32   6   0     1166.67     1157.77     45.47 o
  34   6   0     2137.04     2024.52     70.04 o
  36   6   0     1207.83     1194.18     52.20 o
   1   7   0    32296.03    32078.35   1247.40 o
   5   7   0     3684.14     3611.70    120.19 o
   7   7   0    29823.17    30060.03   1070.04 o
   9   7   0    40371.26    39690.74   1430.92 o
  11   7   0     1335.90     1240.54     50.06 o
  13   7   0       39.71       52.49     12.62 o
  15   7   0     4841.74     4789.47    152.69 o
  17   7   0     4835.57     4753.79    136.17 o
  19   7   0     2445.43     2299.66     69.83 o
  21   7   0      387.35      448.47     25.08 o
  23   7   0      415.91      411.82     23.88 o
  25   7   0     2106.61     2106.10     64.93 o
  27   7   0     1857.41     1884.05     64.58 o
  29   7   0      229.66      207.83     19.26 o
  31   7   0       23.51        4.75      9.89 o
  33   7   0      865.53      871.83     36.60 o
  35   7   0      541.12      517.23     31.69 o
   0   8   0    35126.81    36637.91   1627.53 o
   2   8   0    83201.31    85130.28   2639.74 o
   4   8   0    10061.66     9718.75    299.79 o
   6   8   0    24791.62    25447.77    726.20 o
   8   8   0    98065.10   100657.87   2908.42 o
  10   8   0    54507.95    55451.11   1590.17 o
  12   8   0    13150.22    12714.88    360.06 o
  14   8   0       26.45       25.86     13.43 o
  16   8   0    12239.46    12302.01    345.93 o
  18   8   0    40874.93    39784.11   1112.99 o
  20   8   0    13098.71    12806.26    395.92 o
  22   8   0      167.84      188.69     17.64 o
  24   8   0     3468.55     3365.45     96.47 o
  26   8   0     5275.61     5099.89    149.70 o
  28   8   0     6617.12     6735.29    190.10 o
  30   8   0     1542.64     1614.12     63.45 o
  32   8   0      574.37      568.66     29.37 o
  34   8   0     1733.92     1631.06     55.91 o
  36   8   0     1476.40     1471.12     58.48 o
   3   9   0     3641.23     3634.98    112.86 o
   5   9   0     2883.61     2820.11     88.13 o
   7   9   0    27039.37    27506.78    773.14 o
   9   9   0    16206.52    15893.77    446.01 o
  11   9   0    24879.87    24251.86    681.11 o
  13   9   0      360.42      385.67     25.89 o
  15   9   0    12449.78    12390.06    343.21 o
  17   9   0     6422.73     6452.82    197.74 o
  19   9   0     9045.96     9042.42    263.38 o
  21   9   0     1018.14     1008.76     63.08 o
  23   9   0     1192.03     1216.99     45.51 o
  25   9   0     4288.67     4330.78    125.10 o
  27   9   0     3679.61     3666.39    106.97 o
  29   9   0      443.91      453.05     32.34 o
  31   9   0      331.05      339.71     23.62 o
  33   9   0      612.97      598.73     30.22 o
  35   9   0      886.41      861.42     44.94 o
   0  10   0    51698.36    49708.30   1909.26 o
   2  10   0    41532.10    41845.79   1225.57 o
   4  10   0       52.04       16.65     14.42 o
   6  10   0    14199.28    14386.37    409.78 o
   8  10   0    50925.80    51149.00   1453.02 o
  10  10   0    28916.76    28407.89    863.65 o
  12  10   0     3688.32     3781.52    112.56 o
  14  10   0        6.50        5.70     11.39 o
  16  10   0    18345.72    17901.42    503.79 o
  18  10   0    21810.85    21990.08    695.84 o
  20  10   0     8594.26     8247.36    270.35 o
  22  10   0        5.07        8.36     16.73 o
  24  10   0     1555.47     1623.79     56.25 o
  26  10   0     3129.67     3076.70     91.19 o
  28  10   0     3991.50     3946.46    112.46 o
  30  10   0     1274.94     1225.60     47.41 o
  32  10   0      115.00       95.91     19.43 o
  34  10   0     1252.53     1269.15     64.93 o
   1  11   0    36445.87    36525.85   1060.88 o
   3  11   0     8091.10     8080.62    232.45 o
   5  11   0     1553.35     1731.51     75.87 o
   7  11   0    14762.98    14440.39    450.40 o
   9  11   0    37485.86    36895.37   1108.87 o
  11  11   0    20717.24    20355.95    589.22 o
  13  11   0      142.78      137.15     18.43 o
  15  11   0    11149.03    11022.05    317.10 o
  17  11   0    14520.01    14357.69    392.20 o
  19  11   0     2854.57     2915.29     88.99 o
  21  11   0     1371.25     1462.58     67.89 o
  23  11   0      615.11      665.82     41.90 o
  25  11   0     6304.97     6339.83    176.58 o
  27  11   0     2873.78     2882.14     84.26 o
  29  11   0      207.58      221.15     21.53 o
  31  11   0      140.32      151.87     20.77 o
  33  11   0      550.95      555.78     30.72 o
   0  12   0    46860.07    47207.08   1525.73 o
   2  12   0    16515.94    16436.70    519.02 o
   4  12   0      411.76      426.26     23.81 o
   6  12   0     4599.56     4637.87    142.70 o
   8  12   0     8154.04     7945.22    236.54 o
  10  12   0    19985.29    20363.95    577.71 o
  12  12   0     4842.57     4675.29    137.21 o
  14  12   0       15.18       24.15     14.52 o
  16  12   0     8194.21     7849.84    254.18 o
  18  12   0    10431.15    10475.79    307.07 o
  20  12   0     3747.27     3729.02    112.64 o
  22  12   0      830.35      775.45     42.88 o
  24  12   0     1157.69     1262.15     57.76 o
  26  12   0     3890.42     3994.29    114.21 o
  28  12   0     1745.96     1768.20     60.00 o
  30  12   0      407.11      395.39     26.26 o
  32  12   0       81.12       77.46     20.85 o
   1  13   0    40692.10    40645.87   1124.32 o
   3  13   0     1889.86     1786.87     59.66 o
   5  13   0     7268.47     7088.80    202.21 o
   7  13   0    15878.75    15940.46    465.63 o
   9  13   0    15601.71    15108.72    436.02 o
  11  13   0     5814.59     5930.10    204.60 o
  13  13   0       45.10       23.75     14.93 o
  15  13   0     3956.13     3946.66    125.19 o
  17  13   0    11800.52    12103.92    389.32 o
  19  13   0     4069.55     4138.02    153.50 o
  21  13   0     1279.67     1251.01     51.42 o
  23  13   0     1451.10     1379.34     53.21 o
  25  13   0     3411.04     3273.67     96.69 o
  27  13   0     3155.62     3075.04     90.71 o
  29  13   0      497.72      506.44     29.14 o
  31  13   0      107.01       60.50     20.76 o
  33  13   0      411.80      440.42     49.78 o
   0  14   0    37369.85    36370.45   1290.74 o
   2  14   0     6276.43     6203.97    239.77 o
   4  14   0       38.82       27.54     19.59 o
   6  14   0     2508.56     2472.48     75.28 o
   8  14   0     2677.71     2611.88     84.46 o
  10  14   0     9539.47     9503.98    260.58 o
  12  14   0     4013.77     4102.41    118.11 o
  14  14   0     1155.24     1217.66     52.18 o
  16  14   0     5531.17     5508.76    162.82 o
  18  14   0     1551.75     1624.26     60.19 o
  20  14   0     1154.70     1229.07     55.66 o
  22  14   0      150.74      130.70     26.92 o
  26  14   0     1879.79     1808.42     65.36 o
  28  14   0     1562.31     1541.15     91.47 o
  30  14   0      289.78      300.75     26.59 o
  32  14   0       41.63       26.83     22.66 o
   1  15   0    12188.86    12033.88    330.43 o
   3  15   0     4790.04     4725.78    135.98 o
   5  15   0      411.26      397.93     26.31 o
   7  15   0     8126.99     8044.60    220.96 o
   9  15   0    15686.47    15238.78    506.45 o
  11  15   0     7458.93     7653.07    221.04 o
  13  15   0        9.01       14.59     29.19 o
  15  15   0     2571.11     2609.61     79.92 o
  17  15   0    10230.07    10509.14    309.09 o
  19  15   0     6307.78     6505.45    193.47 o
  21  15   0      521.25      517.28     34.39 o
  23  15   0      892.59      852.88     42.41 o
  25  15   0     2942.80     2964.72    111.50 o
  27  15   0     1937.29     1902.00     79.33 o
  29  15   0      235.28      199.92     23.91 o
  31  15   0       52.21       39.47     22.66 o
   0  16   0     8353.90     8679.58    302.11 o
   2  16   0     1479.22     1573.17     62.72 o
   4  16   0       23.76        4.43      9.46 o
   6  16   0       99.66      120.56     20.04 o
   8  16   0     1457.16     1412.29     48.64 o
  10  16   0    10187.75    10224.33    282.08 o
  12  16   0     3472.10     3376.12    104.46 o
  14  16   0      249.36      275.70     23.53 o
  16  16   0     2997.55     3032.15     94.65 o
  18  16   0      745.51      772.64     40.41 o
  20  16   0      431.64      459.58     29.64 o
  22  16   0     1266.57     1307.77     59.37 o
  24  16   0       42.92       25.60     21.46 o
  26  16   0      756.80      705.68     35.39 o
  28  16   0      612.47      652.16     35.08 o
  30  16   0      104.32       77.40     21.81 o
   1  17   0    11370.15    10984.70    313.05 o
   3  17   0     4393.00     4242.27    142.94 o
   5  17   0        1.53        8.22     16.45 o
   7  17   0    10580.08    10605.18    334.13 o
   9  17   0    12111.54    12230.65    336.48 o
  11  17   0     2145.20     2148.18     82.23 o
  13  17   0       55.00       45.36     19.82 o
  15  17   0     2533.87     2582.20     88.67 o
  17  17   0     5691.66     5650.96    172.33 o
  19  17   0     3105.97     3175.15    146.15 o
  21  17   0      104.81       54.21     19.71 o
  23  17   0      487.75      423.37     29.90 o
  25  17   0     1233.62     1218.13     67.43 o
  27  17   0     1187.64     1086.46     45.23 o
  29  17   0      859.86      878.36    440.92 o
   0  18   0     3784.58     3823.87    135.26 o
   2  18   0     1302.39     1207.46     58.20 o
   4  18   0      178.35      204.85     22.49 o
   6  18   0      746.03      771.38     37.82 o
   8  18   0      125.84      149.26     27.57 o
  10  18   0     1080.72     1058.52     93.30 o
  12  18   0     1555.77     1579.04     68.92 o
  14  18   0      108.34       65.13     24.70 o
  16  18   0       62.49       46.22     19.65 o
  18  18   0      246.79      229.03     24.16 o
  20  18   0      942.69      903.84     59.75 o
  22  18   0      450.59      429.87     38.24 o
  24  18   0       13.41        3.73      9.90 o
  26  18   0      228.79      217.64     31.31 o
   1  19   0     4767.68     4787.34    142.19 o
   3  19   0     4865.30     4839.10    145.77 o
   5  19   0      111.72      102.26     25.99 o
   7  19   0     4930.95     4977.17    152.98 o
   9  19   0     8111.09     8212.68    263.58 o
  11  19   0     1990.10     2005.78     76.50 o
  13  19   0      262.33      239.02     24.63 o
  15  19   0      748.66      732.62     50.77 o
  17  19   0     4089.46     4342.79    172.87 o
  19  19   0     4422.57     4595.65    194.62 o
  21  19   0      237.92      199.50     30.43 o
  23  19   0      677.00      566.20     40.26 o
  25  19   0     1290.08     1263.75     62.54 o
   0  20   0      618.49      574.47     50.72 o
   2  20   0       82.41       90.04     18.83 o
   6  20   0       30.51       47.23     19.43 o
   8  20   0      168.69      119.06     33.96 o
  10  20   0      159.06      154.24     33.40 o
  12  20   0      409.92      467.93     34.24 o
  14  20   0       77.79       63.96     21.17 o
  18  20   0      286.32      207.77     40.79 o
  20  20   0      210.42      191.42     31.16 o
  22  20   0       68.81       89.76     22.31 o
   1  21   0     3270.08     3107.99    106.50 o
   3  21   0     2672.93     2632.82    113.48 o
   5  21   0      581.22      545.43     35.73 o
   7  21   0     5219.53     5317.13    161.84 o
   9  21   0     4325.63     4329.18    143.39 o
  11  21   0      888.85      938.93     59.09 o
  13  21   0       58.68       48.36     23.45 o
  15  21   0      730.13      736.56     41.13 o
  17  21   0     1945.76     1981.57     72.29 o
  19  21   0     1902.89     1984.24     75.76 o
  21  21   0      153.52      145.68     27.73 o
   0  22   0      259.26      274.31     47.13 o
   2  22   0        6.96        2.88     10.53 o
   4  22   0      115.91      100.67     29.16 o
   6  22   0        3.57       13.95     27.91 o
   8  22   0      107.30      100.42     22.82 o
  12  22   0       40.56       57.89     24.47 o
  14  22   0       74.17       98.66     29.40 o
  16  22   0       60.07       44.55     23.44 o
  18  22   0        2.71        2.38      9.97 o
  20  22   0       27.66       47.10     23.27 o
   1  23   0     2289.38     2463.67    115.75 o
   3  23   0      351.01      316.81     46.12 o
   5  23   0       10.24        1.03      7.32 o
   7  23   0     2400.60     2522.57    112.37 o
   9  23   0     1985.34     2148.18     76.04 o
  11  23   0      659.73      639.11     45.15 o
  13  23   0       38.86       58.36     23.10 o
  15  23   0      568.74      582.25     42.14 o
  17  23   0     1159.76     1157.03     61.03 o
   0  24   0      128.06      149.92     73.40 o
   2  24   0        2.06       23.60     30.72 o
   4  24   0       33.67       37.81     22.81 o
   6  24   0       26.80       21.84     38.01 o
   8  24   0        0.80        1.35      8.07 o
  10  24   0       36.94        8.02     16.03 o
  12  24   0        9.61        7.36     14.73 o
  14  24   0      226.33      243.30     27.00 o
   1  25   0      994.02      967.01     55.28 o
   3  25   0      528.50      531.13     41.10 o
   5  25   0      103.91       96.55     26.81 o
   7  25   0      512.90      490.95     40.16 o
   9  25   0     1160.94     1121.28     64.15 o
  11  25   0      697.96      685.00     40.28 o
   0  26   0       52.16       85.96     39.20 o
   2  26   0        0.07        8.36     16.71 o
   4  26   0       38.68       17.99     35.98 o
   6  26   0       15.43       46.34     92.69 o
 -37   1   1        6.57        2.45      8.04 o
 -35   1   1     1669.37     1676.42     59.56 o
 -33   1   1     4935.83     5011.18    139.57 o
 -31   1   1     7134.49     7095.47    195.44 o
 -29   1   1     2564.07     2463.94     79.82 o
 -27   1   1     2247.28     2319.20     68.68 o
 -25   1   1    23496.89    23344.08    669.12 o
 -23   1   1    21911.17    22200.19    599.00 o
 -21   1   1     4396.64     4597.25    132.62 o
 -19   1   1       53.04       52.53     12.75 o
 -17   1   1    27354.08    27416.07   1112.49 o
 -15   1   1   123215.38   122135.04   4000.70 o
 -13   1   1    83360.33    83092.62   2560.98 o
 -11   1   1     3109.66     2994.33     93.98 o
  -9   1   1    27420.23    27860.29   1003.52 o
  -7   1   1    63868.28    63934.59   1901.05 o
  -5   1   1   373333.32   386892.46  11687.94 o
  -3   1   1   120376.37   129109.78   3952.16 o
  -1   1   1     5900.00     6333.76    235.91 o
   1   1   1   288225.29   279023.73   9815.75 o
   3   1   1   169891.91   174646.71   6350.81 o
   5   1   1    62690.86    61165.90   2150.61 o
   7   1   1    16658.13    17082.35    626.04 o
   9   1   1    14378.54    14055.54    425.43 o
  11   1   1   211922.01   211850.23   6357.45 o
  13   1   1   115742.94   117816.26   3755.08 o
  15   1   1    23745.81    22906.53    678.69 o
  17   1   1     7601.29     7342.26    240.08 o
  19   1   1    21061.58    21073.63    637.80 o
  21   1   1    42693.61    43217.79   1246.93 o
  23   1   1    14994.05    14612.48    394.18 o
  25   1   1       90.06      113.53     15.27 o
  27   1   1     6947.77     6753.30    184.01 o
  29   1   1    12000.21    12043.89    319.61 o
  31   1   1     3725.91     3788.05    110.12 o
  33   1   1     1369.56     1430.30     49.93 o
  35   1   1      201.57      195.92     20.96 o
  37   1   1     2240.87     2241.63     88.65 o
 -36   2   1       29.27       44.58     18.22 o
 -34   2   1       22.30       26.91     18.56 o
 -32   2   1      323.39      333.36     22.74 o
 -30   2   1       28.29       24.17     21.72 o
 -28   2   1        0.21       10.77     21.53 o
 -26   2   1      125.81      122.56     16.34 o
 -24   2   1      427.96      453.33     26.86 o
 -22   2   1     1383.69     1375.81     45.53 o
 -20   2   1      455.10      453.47     22.69 o
 -18   2   1     1254.83     1269.75     46.18 o
 -16   2   1      237.62      219.48     27.32 o
 -14   2   1       55.19       37.74     11.84 o
 -12   2   1     8771.23     8598.87    298.06 o
 -10   2   1     4184.81     4335.92    143.93 o
  -8   2   1    25756.74    25497.13    800.00 o
  -6   2   1     4594.10     4886.06    150.30 o
  -4   2   1     6926.12     6717.28    247.74 o
  -2   2   1    37844.54    38564.18   1262.95 o
   0   2   1     1021.59     1145.29     52.43 o
   2   2   1     7295.21     7865.85    288.79 o
   4   2   1       90.41       82.19     11.26 o
   6   2   1       27.64       23.63      8.72 o
   8   2   1       11.61       46.52      8.84 o
  10   2   1      196.98      180.34     12.80 o
  12   2   1      223.96      210.06     14.30 o
  14   2   1     2708.81     2844.26     97.96 o
  16   2   1     3409.12     3449.69    112.17 o
  18   2   1     2007.04     2001.18     67.94 o
  20   2   1     4713.74     4682.69    139.17 o
  22   2   1       53.35       23.82     14.31 o
  24   2   1      377.39      342.83     24.09 o
  26   2   1       90.36      107.75     15.57 o
  28   2   1      583.90      658.85     35.13 o
  30   2   1      439.28      405.50     24.47 o
  34   2   1       44.98       42.27     17.97 o
  36   2   1       47.52       23.04     17.83 o
 -37   3   1       26.16       19.34     26.21 o
 -35   3   1     1196.69     1164.10     46.55 o
 -33   3   1     3618.53     3491.77    100.03 o
 -31   3   1     5563.00     5512.43    151.04 o
 -29   3   1     1118.94     1127.42     42.49 o
 -27   3   1     1156.30     1187.31     45.12 o
 -25   3   1    19340.99    19109.34    511.00 o
 -23   3   1    28262.56    28031.04    757.49 o
 -21   3   1    15105.85    15016.67    408.31 o
 -19   3   1     1400.47     1299.10     43.99 o
 -17   3   1    36849.13    37026.77   1362.53 o
 -15   3   1   114614.28   115240.33   4236.32 o
 -13   3   1    97205.52    99365.24   3068.51 o
 -11   3   1     1806.24     1798.15     58.91 o
  -9   3   1    44433.08    44072.88   1508.98 o
  -7   3   1   135853.91   140756.14   4183.11 o
  -5   3   1   212212.68   219909.50   6381.39 o
  -3   3   1   101026.66   103624.65   3457.18 o
  -1   3   1      763.65      812.13     31.39 o
   1   3   1   375183.75   389395.02  12836.00 o
   3   3   1   196867.49   194851.92   6574.65 o
   5   3   1   172728.31   176973.84   5561.05 o
   7   3   1    26744.17    26621.01    880.37 o
   9   3   1    57781.70    59705.85   1785.55 o
  11   3   1   126431.09   132422.07   4058.40 o
  13   3   1    86092.46    87644.84   2701.46 o
  15   3   1    14422.75    14228.96    420.65 o
  17   3   1     1272.13     1283.83     79.06 o
  19   3   1    26076.78    26028.72    909.04 o
  21   3   1    41436.99    40698.56   1135.81 o
  23   3   1    20041.78    19926.41    535.86 o
  25   3   1      407.60      457.28     23.46 o
  27   3   1    10179.84    10150.30    297.66 o
  29   3   1     9793.86     9634.04    263.94 o
  31   3   1     5523.76     5494.62    164.31 o
  33   3   1      720.69      683.67     41.59 o
  35   3   1      261.31      214.86     21.71 o
  37   3   1     1163.63     1148.69     54.81 o
 -36   4   1       39.97       43.05     18.88 o
 -34   4   1      325.14      303.30     29.58 o
 -32   4   1     2070.09     2108.30     67.71 o
 -28   4   1       43.96       34.42     16.68 o
 -26   4   1      112.56      117.06     15.84 o
 -24   4   1     1189.73     1291.76     54.40 o
 -22   4   1     2798.71     2812.77     81.90 o
 -20   4   1       70.56       74.21     13.96 o
 -18   4   1     5031.32     4784.21    141.65 o
 -16   4   1     1623.08     1667.55     57.32 o
 -14   4   1      290.24      401.23     23.52 o
 -12   4   1     5489.44     5892.61    214.79 o
 -10   4   1    24123.22    24403.26    733.20 o
  -8   4   1     7186.94     7659.74    242.03 o
  -6   4   1    32159.49    33374.31    994.56 o
  -4   4   1    21820.36    21429.81    672.27 o
  -2   4   1     2934.04     2869.20     94.63 o
   0   4   1    13139.46    13357.20    442.55 o
   2   4   1   175803.98   178405.88   5229.53 o
   4   4   1    41682.94    41829.11   1394.29 o
   6   4   1      800.19      737.69     41.74 o
   8   4   1    39805.45    39403.93   1192.26 o
  10   4   1    18971.44    19039.31    629.51 o
  12   4   1       95.45      100.15     13.11 o
  14   4   1     7083.35     7002.76    219.15 o
  16   4   1       19.39       13.23     13.23 o
  18   4   1     3948.47     3820.07    157.84 o
  20   4   1     2606.70     2558.32     77.76 o
  22   4   1       28.17       16.16     15.21 o
  24   4   1      718.39      739.29     39.07 o
  26   4   1      253.80      257.83     20.07 o
  28   4   1      142.51      152.05     17.63 o
  30   4   1     1040.79     1039.11     44.63 o
  32   4   1      287.38      278.17     21.46 o
  34   4   1       40.78       39.33     14.83 o
  36   4   1      193.11      181.16     20.43 o
 -37   5   1       33.61       25.13     21.46 o
 -35   5   1     1251.10     1243.81     50.54 o
 -33   5   1     6364.97     6340.43    217.71 o
 -31   5   1     5555.05     5702.19    190.01 o
 -29   5   1      343.16      436.00     25.21 o
 -27   5   1     3935.97     3931.79    113.20 o
 -25   5   1    11841.46    11787.76    389.40 o
 -23   5   1    21262.10    21513.18    578.84 o
 -21   5   1    16004.51    15733.02    440.63 o
 -19   5   1      956.99      929.19     43.80 o
 -17   5   1    31346.58    30973.81    934.84 o
 -15   5   1    53663.56    55461.11   1666.66 o
 -13   5   1    56159.51    57684.20   2018.64 o
 -11   5   1      197.78      261.79     19.20 o
  -9   5   1    14660.67    14335.01    514.19 o
  -7   5   1    95252.42    94774.33   3345.82 o
  -5   5   1   232427.88   238091.72   7499.36 o
  -3   5   1    88666.47    89989.99   2686.69 o
  -1   5   1     9721.28    10148.29    347.82 o
   1   5   1    84909.82    81212.37   2609.56 o
   3   5   1   275232.92   274759.64   8963.45 o
   5   5   1   163010.16   158237.35   5239.92 o
   7   5   1     9835.49     9956.87    374.37 o
   9   5   1    48847.00    49710.97   1458.07 o
  11   5   1   110368.03   107113.69   3254.97 o
  13   5   1    93340.57    92955.44   2803.16 o
  15   5   1     5930.61     6116.92    179.27 o
  17   5   1     3769.00     3624.04    115.78 o
  19   5   1    22480.66    22993.24    684.09 o
  21   5   1    29816.19    29938.63    811.90 o
  23   5   1    10062.27    10012.23    291.60 o
  25   5   1      271.05      255.61     21.77 o
  27   5   1      800.27      824.74     37.85 o
  29   5   1     8720.11     8568.19    254.01 o
  31   5   1     6010.76     6006.34    191.35 o
  33   5   1      740.47      700.54     39.23 o
  35   5   1      253.62      260.25     22.18 o
  37   5   1     1429.19     1459.91     56.17 o
 -36   6   1        9.25       13.21     26.41 o
 -34   6   1      163.17      103.41     18.62 o
 -32   6   1     1095.12     1038.37     44.43 o
 -30   6   1      760.79      762.77     43.10 o
 -28   6   1       77.68       66.69     16.80 o
 -26   6   1       20.71        5.20     10.39 o
 -24   6   1     2833.78     2797.17     81.09 o
 -22   6   1     7623.39     7631.06    208.86 o
 -20   6   1     5534.69     5490.82    170.88 o
 -18   6   1     4123.42     4064.32    121.23 o
 -16   6   1    13584.01    13452.58    381.56 o
 -14   6   1    17250.26    17255.10    485.65 o
 -12   6   1    18110.96    17816.71    530.88 o
 -10   6   1      641.48      563.27     34.34 o
  -8   6   1    49086.27    47495.88   1508.71 o
  -4   6   1      165.28      169.46     16.05 o
  -2   6   1       58.64       67.67     13.48 o
   0   6   1     8808.06     8563.52    402.93 o
   2   6   1     7823.61     7995.24    256.18 o
   4   6   1    40993.87    40289.03   1322.83 o
   6   6   1    10109.88    10040.91    336.99 o
   8   6   1     8298.35     8112.63    263.60 o
  10   6   1     5129.55     4943.88    195.90 o
  12   6   1     8747.96     8608.21    247.23 o
  14   6   1    12920.93    12840.28    400.65 o
  16   6   1     3018.93     2900.28     90.82 o
  18   6   1     4164.28     4087.13    119.19 o
  20   6   1    14191.43    13910.80    391.61 o
  22   6   1     2745.01     2656.97     77.33 o
  24   6   1      687.68      725.15     35.79 o
  26   6   1      730.64      813.20     36.49 o
  28   6   1     3194.77     3201.77     91.90 o
  30   6   1     1762.72     1780.27     58.71 o
  32   6   1       43.35       29.17     17.03 o
  34   6   1      177.21      177.33     19.89 o
  36   6   1      315.39      290.67     23.12 o
 -35   7   1      570.11      577.80     30.28 o
 -33   7   1     3094.88     3076.04     97.42 o
 -31   7   1     3097.11     3155.54     91.91 o
 -29   7   1      544.89      596.91     28.41 o
 -27   7   1     2066.91     2109.23     74.83 o
 -25   7   1     4198.64     4357.20    122.39 o
 -23   7   1    18272.90    18364.98    492.20 o
 -21   7   1    17836.66    17602.60    520.09 o
 -19   7   1        7.94        2.39      6.91 o
 -17   7   1    23293.32    23454.13    674.51 o
 -15   7   1    61736.57    61273.95   1766.25 o
 -13   7   1    31564.93    31227.93    893.49 o
 -11   7   1    20129.38    20199.87    675.98 o
  -9   7   1    28506.70    28560.63    842.62 o
  -7   7   1   186636.89   193762.05   6923.88 o
  -5   7   1   102456.40   100367.06   3187.52 o
   1   7   1    19034.03    18748.50    779.14 o
   5   7   1    49046.17    49994.44   1631.43 o
   7   7   1     6749.09     6556.00    239.98 o
   9   7   1    27294.13    27839.61    820.44 o
  11   7   1    50228.13    48050.16   1427.29 o
  13   7   1    40003.76    40918.00   1187.86 o
  15   7   1    16844.22    16716.84    495.92 o
  17   7   1      634.47      624.81     30.06 o
  19   7   1    29771.42    28861.44    792.49 o
  21   7   1    22943.75    23268.04    648.84 o
  23   7   1    13682.43    13282.49    370.09 o
  25   7   1      144.33      145.75     17.32 o
  27   7   1     3208.93     3358.58     97.08 o
  29   7   1     6468.77     6330.16    175.57 o
  31   7   1     4082.47     4089.53    119.94 o
  33   7   1       96.74       81.03     18.19 o
  35   7   1      305.61      335.45     24.32 o
 -34   8   1      596.63      537.64     32.17 o
 -32   8   1     1828.99     1794.54     67.81 o
 -30   8   1      942.05      979.68     40.57 o
 -26   8   1     1795.94     1835.10     60.39 o
 -24   8   1     3720.46     3595.82    102.58 o
 -22   8   1     4305.18     4247.14    121.66 o
 -20   8   1     1305.34     1311.24     48.88 o
 -18   8   1      306.56      324.28     20.55 o
 -16   8   1     3286.48     3386.72    114.56 o
 -14   8   1    10049.10    10108.94    309.18 o
 -12   8   1     9633.14     9604.03    286.27 o
 -10   8   1        0.19        1.74      5.47 o
  -8   8   1     4972.08     4905.26    163.44 o
  -6   8   1    36174.38    35992.26   1027.84 o
  -4   8   1    32943.75    33107.52    958.06 o
  -2   8   1     1308.50     1357.33     49.95 o
   0   8   1     3425.21     3425.01    118.48 o
   2   8   1    60202.72    60304.15   2058.57 o
   4   8   1    66827.71    64517.54   2089.94 o
   6   8   1    10212.52    10166.97    294.27 o
   8   8   1     4349.34     4253.41    135.41 o
  10   8   1    19305.52    19865.71    632.00 o
  12   8   1    17469.71    17203.74    530.34 o
  14   8   1    10288.41     9941.53    276.05 o
  16   8   1     4325.57     4174.24    121.00 o
  18   8   1     5059.10     5028.86    158.46 o
  20   8   1     4480.73     4546.16    146.25 o
  22   8   1     2760.23     2726.07     95.96 o
  24   8   1      133.27      146.35     16.92 o
  26   8   1      107.11       98.59     16.68 o
  28   8   1     1151.62     1191.05     62.31 o
  30   8   1     1861.45     1909.73     63.63 o
  32   8   1      456.21      439.59     25.99 o
  34   8   1       12.98       11.35     22.70 o
  36   8   1      456.54      487.52     28.29 o
 -35   9   1      516.67      463.77     36.54 o
 -33   9   1     2814.21     2784.16     95.80 o
 -31   9   1     2799.47     2712.19     80.30 o
 -29   9   1        1.32        6.40     12.81 o
 -27   9   1     1616.42     1611.05     54.83 o
 -25   9   1     6030.36     5954.31    171.18 o
 -23   9   1     8812.13     8971.72    260.69 o
 -21   9   1     7573.85     7605.72    257.64 o
 -19   9   1     1741.29     1656.01     56.85 o
 -17   9   1    19043.96    18593.09    553.72 o
 -15   9   1    12188.38    11975.19    373.76 o
 -13   9   1     6234.14     6506.78    197.60 o
 -11   9   1     2672.78     2576.73     79.93 o
  -9   9   1      234.47      250.09     22.09 o
  -7   9   1    58275.56    58293.16   1718.16 o
  -5   9   1   101866.31   102400.06   2968.96 o
  -3   9   1    22083.72    21930.05    672.82 o
  -1   9   1     2518.58     2352.62     89.43 o
   1   9   1    55934.44    55307.04   1611.86 o
   3   9   1   101297.11   100687.89   2955.79 o
   5   9   1    60035.14    58491.93   1788.54 o
   7   9   1      100.78       96.01     14.13 o
   9   9   1    23027.76    23286.05    650.19 o
  11   9   1    24766.77    24293.21    672.31 o
  13   9   1    33685.88    33604.43    956.61 o
  15   9   1     2676.49     2753.28     82.32 o
  17   9   1      912.82      943.33     46.19 o
  19   9   1    13554.10    13709.37    380.83 o
  21   9   1     8728.64     8424.78    248.62 o
  23   9   1     4230.98     3971.34    118.54 o
  25   9   1      369.12      386.43     22.75 o
  27   9   1      350.80      346.60     28.33 o
  29   9   1     3026.99     3014.47    105.58 o
  31   9   1     3679.33     3695.87    104.52 o
  33   9   1      366.03      345.70     24.05 o
  35   9   1       12.23       17.28     34.56 o
 -34  10   1      263.98      271.63     24.02 o
 -32  10   1      417.90      397.82     26.40 o
 -30  10   1     2037.25     1921.01     63.83 o
 -28  10   1      442.39      445.46     25.73 o
 -26  10   1      942.73      923.25     43.53 o
 -24  10   1     6804.65     6721.29    203.64 o
 -22  10   1     6524.36     6485.57    180.27 o
 -20  10   1     1754.98     1789.34     60.88 o
 -18  10   1       48.10       35.67     14.51 o
 -16  10   1    12310.61    12466.76    398.71 o
 -14  10   1    20125.46    19930.41    595.40 o
 -12  10   1     8022.63     8145.32    236.50 o
 -10  10   1     1629.19     1598.91     53.81 o
  -8  10   1    13858.93    14337.68    420.62 o
  -6  10   1    21796.45    20940.90    600.60 o
  -4  10   1    20542.28    19552.89    612.43 o
  -2  10   1     3826.77     3741.30    121.65 o
   0  10   1    25175.74    25797.94    806.70 o
   2  10   1    13616.45    13971.50    436.28 o
   4  10   1     9915.11     9884.83    292.98 o
   6  10   1     2536.86     2646.36     91.50 o
   8  10   1      610.93      689.40     36.23 o
  10  10   1    10945.20    10833.30    301.58 o
  12  10   1    20491.97    20259.90    556.09 o
  14  10   1     5323.82     5330.94    159.33 o
  16  10   1        0.18        8.15     16.30 o
  18  10   1     5009.26     4859.38    140.21 o
  20  10   1     6626.77     6491.57    179.46 o
  22  10   1    10270.57    10251.01    288.17 o
  24  10   1     1211.78     1221.80     46.67 o
  26  10   1     2672.84     2647.29     79.98 o
  28  10   1     3619.20     3576.01    105.90 o
  30  10   1     1593.22     1622.79     59.71 o
  32  10   1       98.84      103.54     19.76 o
  34  10   1       53.54       60.98     19.84 o
 -33  11   1     1368.25     1356.13     71.58 o
 -31  11   1     1212.11     1267.89     60.69 o
 -29  11   1      140.32      123.23     20.55 o
 -27  11   1      968.78     1066.65     43.67 o
 -25  11   1     4503.64     4479.39    141.72 o
 -23  11   1     4991.22     5023.46    162.46 o
 -21  11   1     5725.11     5646.89    161.23 o
 -19  11   1      124.28      102.62     17.18 o
 -17  11   1    11022.70    10707.90    371.40 o
 -15  11   1    32111.00    32099.69    915.64 o
 -13  11   1     8580.95     8522.83    269.60 o
 -11  11   1     1115.64     1130.82     49.98 o
  -9  11   1     7586.61     7971.23    232.47 o
  -7  11   1    36338.62    36093.64   1041.35 o
  -5  11   1    27258.99    25831.96    737.62 o
  -3  11   1     3368.86     3331.56     99.80 o
  -1  11   1     2563.20     2436.59     92.25 o
   1  11   1    11752.50    11882.48    356.85 o
   3  11   1    23558.57    23859.00    725.20 o
   5  11   1    18371.10    18298.28    531.45 o
   7  11   1     4527.72     4394.28    144.59 o
   9  11   1     1150.55     1198.79     43.82 o
  11  11   1    20567.60    20642.09    574.27 o
  13  11   1    23065.22    22894.52    749.16 o
  15  11   1     7783.51     7748.45    217.63 o
  19  11   1     8660.27     8559.52    237.09 o
  21  11   1    10431.64    10557.83    292.84 o
  23  11   1     3865.40     3873.76    159.04 o
  25  11   1      488.96      489.55     29.31 o
  27  11   1     2321.20     2380.56     88.74 o
  29  11   1     2673.27     2733.74     83.41 o
  31  11   1     1659.04     1690.69     68.94 o
  33  11   1      367.40      381.27     26.49 o
 -32  12   1      919.42      915.65     51.21 o
 -30  12   1     2040.32     2082.55     68.19 o
 -28  12   1      413.94      422.41     26.78 o
 -26  12   1     2209.24     2266.77     71.33 o
 -24  12   1     4794.57     4694.23    132.94 o
 -22  12   1     3858.44     3924.99    139.44 o
 -20  12   1      106.88      115.04     18.04 o
 -18  12   1      611.41      565.51     35.32 o
 -16  12   1     4961.10     5043.07    158.45 o
 -14  12   1    14276.78    13701.36    433.64 o
 -12  12   1     4104.57     4278.09    127.75 o
 -10  12   1     2372.91     2429.05     85.39 o
  -8  12   1     2240.31     2187.80     70.26 o
  -6  12   1    16667.89    16620.79    459.40 o
  -4  12   1    36314.66    35799.50   1000.14 o
  -2  12   1     6855.08     7080.79    212.36 o
   0  12   1    16612.35    16242.61    527.88 o
   2  12   1    25385.97    24650.72    751.42 o
   4  12   1    15923.61    15971.14    466.97 o
   6  12   1     5796.05     5969.85    174.15 o
   8  12   1       77.27       58.10     16.07 o
  10  12   1    17476.14    17938.77    503.11 o
  12  12   1    35814.00    36359.77   1004.09 o
  14  12   1     4418.72     4531.68    135.07 o
  16  12   1     1328.34     1355.26     49.75 o
  18  12   1     2416.33     2427.65     74.20 o
  20  12   1     6776.96     6683.93    201.62 o
  22  12   1     5063.83     4889.06    146.03 o
  24  12   1      310.17      313.61     29.65 o
  26  12   1      616.64      656.47     31.25 o
  28  12   1     2041.94     2018.19     65.02 o
  30  12   1      759.01      736.69     35.85 o
  32  12   1      375.00      375.63     26.38 o
 -33  13   1      908.36      912.18     55.19 o
 -31  13   1     1085.65     1070.26     47.35 o
 -29  13   1       13.10       13.57     27.13 o
 -27  13   1     1143.05     1176.91     50.70 o
 -25  13   1     2749.77     2703.12     82.27 o
 -23  13   1     1002.48      978.75     40.10 o
 -21  13   1        0.53       10.22     20.45 o
 -19  13   1       43.37       34.54     16.84 o
 -17  13   1     2365.58     2299.66     73.69 o
 -15  13   1    14623.08    14583.13    440.20 o
 -13  13   1     6500.93     6348.24    181.18 o
 -11  13   1      242.42      264.92     20.48 o
  -9  13   1     3683.84     3632.84    120.39 o
  -7  13   1     9617.04     9584.69    265.30 o
  -5  13   1    17801.61    17426.52    500.50 o
  -3  13   1    15037.31    15130.06    418.43 o
  -1  13   1       12.61       17.50     18.38 o
   1  13   1    23958.76    24159.14    702.11 o
   3  13   1    16102.88    16343.32    481.11 o
   5  13   1    12603.90    12154.61    372.37 o
   7  13   1      968.33      906.04     43.00 o
   9  13   1     2875.57     2954.71     96.16 o
  11  13   1    25406.48    25136.95    743.86 o
  13  13   1     8888.06     8803.64    257.34 o
  15  13   1     3346.60     3346.37    107.79 o
  17  13   1       12.74        2.99      7.50 o
  19  13   1      879.38      938.53     42.09 o
  21  13   1     2765.86     2612.74     83.98 o
  23  13   1     4215.23     4200.05    136.31 o
  25  13   1      280.76      257.83     25.78 o
  27  13   1      253.66      278.52     24.36 o
  29  13   1      822.97      796.12     36.30 o
  31  13   1      907.71      961.87     44.40 o
 -32  14   1     1146.58     1013.90     47.72 o
 -30  14   1      871.68      823.60     47.16 o
 -28  14   1      116.67      106.20     20.94 o
 -26  14   1      845.78      778.05     49.41 o
 -24  14   1     6295.37     6577.15    195.95 o
 -22  14   1     3116.66     3133.87     92.60 o
 -20  14   1     1576.57     1534.62     56.34 o
 -18  14   1       16.87        9.72     19.44 o
 -16  14   1     9696.02     9485.30    303.92 o
 -14  14   1    19876.79    20164.52    564.22 o
 -12  14   1     7920.52     8003.91    218.94 o
 -10  14   1       86.42       81.35     16.20 o
  -8  14   1     8010.56     7927.21    218.28 o
  -6  14   1    28429.06    27822.93    774.43 o
  -4  14   1    11433.24    11090.75    308.29 o
  -2  14   1     3140.50     3161.41     94.35 o
   0  14   1    13834.03    13615.99    374.08 o
   2  14   1    24334.72    23720.26    658.90 o
   4  14   1     8657.91     8597.54    239.79 o
   6  14   1     5582.53     5579.19    161.18 o
   8  14   1       22.64       32.57     15.45 o
  10  14   1     9244.58     9159.81    280.96 o
  12  14   1    19756.50    19508.87    571.80 o
  14  14   1     3321.43     3178.49     99.09 o
  16  14   1       66.83       49.92     15.21 o
  18  14   1     4500.53     4495.86    136.30 o
  20  14   1     6680.18     6642.11    208.40 o
  22  14   1     4736.62     4585.11    137.63 o
  24  14   1      388.58      342.33     28.21 o
  26  14   1     1080.47     1082.33     47.68 o
  28  14   1     2254.07     2347.75     78.36 o
  30  14   1     1409.21     1504.27     72.30 o
  32  14   1      595.32      585.01     32.61 o
 -31  15   1      140.44      128.50     22.85 o
 -29  15   1       21.26       31.39     23.38 o
 -27  15   1      447.09      468.18     33.83 o
 -25  15   1     2058.98     2056.94     71.93 o
 -23  15   1     1275.11     1327.85     62.29 o
 -21  15   1      113.61      125.10     19.76 o
 -19  15   1       32.51       20.80     18.96 o
 -17  15   1     1976.82     1919.34     67.15 o
 -15  15   1    10478.12    10787.27    297.53 o
 -13  15   1     4629.29     4742.58    135.64 o
 -11  15   1     1326.77     1362.67     51.58 o
  -9  15   1     2836.32     2885.94     85.41 o
  -7  15   1       86.66      117.12     16.62 o
  -5  15   1     4866.79     4815.69    136.64 o
  -3  15   1     4941.02     5077.02    174.25 o
  -1  15   1        3.48        8.18     16.37 o
   1  15   1     8017.55     7897.86    218.96 o
   3  15   1     4377.01     4328.85    141.69 o
   5  15   1     1425.40     1463.32     50.39 o
   7  15   1     1844.70     1830.96     59.58 o
   9  15   1        2.80       14.34     28.68 o
  11  15   1     6872.69     6987.42    202.23 o
  13  15   1     5101.88     4757.33    152.16 o
  15  15   1     1047.56      957.93     43.11 o
  19  15   1      116.42       65.84     21.20 o
  21  15   1     4467.00     4435.17    134.01 o
  23  15   1     2011.16     1938.08     71.70 o
  25  15   1      202.97      174.56     26.07 o
  27  15   1      454.25      468.18     36.13 o
  29  15   1      714.64      672.66     36.31 o
  31  15   1      379.59      377.54     28.30 o
 -30  16   1     1164.76     1229.73     51.09 o
 -28  16   1       25.45       14.90     29.80 o
 -26  16   1      881.79      863.36     42.27 o
 -24  16   1     2028.90     1979.83     69.71 o
 -22  16   1     4301.25     4218.80    153.27 o
 -20  16   1      349.36      330.79     26.66 o
 -18  16   1      365.85      376.66     30.30 o
 -16  16   1     6238.74     6404.06    185.64 o
 -14  16   1     9231.43     9343.23    257.23 o
 -12  16   1     4501.94     4501.40    130.07 o
 -10  16   1      141.58      131.20     18.02 o
  -8  16   1    13865.10    13238.47    368.07 o
  -6  16   1    10787.16    10992.71    320.49 o
  -4  16   1    12226.84    11893.81    339.25 o
  -2  16   1      524.18      478.67     26.85 o
   0  16   1     2519.65     2475.01     84.29 o
   2  16   1    17571.14    17520.56    497.10 o
   4  16   1    28318.98    28395.21    768.24 o
   6  16   1     2617.43     2609.14     81.61 o
   8  16   1     2077.37     1988.37     64.62 o
  10  16   1    11845.83    12009.87    330.43 o
  12  16   1     9143.83     9225.84    262.66 o
  14  16   1     3894.46     3781.45    124.48 o
  16  16   1      680.06      683.87     38.15 o
  18  16   1     2212.48     2121.64     78.50 o
  20  16   1     4588.65     4508.40    188.39 o
  22  16   1     3400.93     3634.38    141.72 o
  24  16   1      199.74      160.31     34.39 o
  26  16   1      481.34      441.95     33.44 o
  28  16   1     1778.66     1774.40     67.88 o
  30  16   1     1219.63     1199.85     78.66 o
 -29  17   1        3.57        7.79     15.58 o
 -27  17   1      395.50      373.74     28.63 o
 -25  17   1      607.64      626.89     35.66 o
 -23  17   1      314.06      302.59     29.16 o
 -21  17   1       13.64       35.98     20.15 o
 -19  17   1        0.47       14.65     29.31 o
 -17  17   1      728.29      740.83     41.12 o
 -15  17   1     1021.36     1064.05     53.16 o
 -13  17   1     2031.86     2098.16     72.12 o
 -11  17   1      727.46      735.36     56.79 o
  -9  17   1     2172.30     2162.59     81.13 o
  -7  17   1      389.73      459.87     27.57 o
  -5  17   1     1195.81     1320.78     68.93 o
  -3  17   1     1873.76     1820.09     68.00 o
  -1  17   1      403.37      402.25     26.73 o
   1  17   1     3638.63     3602.83    106.10 o
   3  17   1      887.62     1021.90     41.78 o
   5  17   1     3277.84     3166.35     94.96 o
   7  17   1      846.90      841.68     48.39 o
   9  17   1        9.82       21.70     22.72 o
  11  17   1     3764.03     3667.66    108.18 o
  13  17   1     2210.56     2107.50     77.01 o
  15  17   1      168.23      179.15     28.57 o
  17  17   1        0.55        3.48      9.51 o
  19  17   1       30.95       16.65     33.31 o
  21  17   1      368.29      412.43     35.71 o
  23  17   1     1018.92      999.89     51.97 o
  25  17   1       87.45      101.94     23.14 o
  27  17   1       13.72       18.26     30.80 o
 -26  18   1      147.91      148.51     25.64 o
 -24  18   1     1749.66     1797.01     84.16 o
 -22  18   1     3130.95     3031.01     98.04 o
 -20  18   1     1332.18     1363.93     75.69 o
 -18  18   1     1550.44     1598.91     82.37 o
 -16  18   1     4767.44     4830.09    155.60 o
 -14  18   1     6864.80     6912.05    223.92 o
 -12  18   1     3305.04     3400.73    128.88 o
 -10  18   1       35.71       27.51     21.46 o
  -8  18   1     4607.63     4562.10    155.33 o
  -6  18   1    13204.48    13282.49    387.68 o
  -4  18   1     2987.40     3050.09     92.75 o
  -2  18   1      503.94      494.49     29.51 o
   0  18   1       17.44       30.74     20.84 o
   2  18   1    10113.67    10299.70    296.95 o
   4  18   1    13952.52    13385.21    367.37 o
   6  18   1     1474.76     1522.01     60.50 o
   8  18   1     3886.72     3739.43    112.16 o
  10  18   1     4697.64     4873.12    201.24 o
  12  18   1     5870.92     5919.89    201.75 o
  14  18   1     3528.57     3513.92    118.05 o
  16  18   1       86.72      105.22     31.89 o
  18  18   1     2742.82     2765.15     91.33 o
  20  18   1     4571.22     4799.88    138.13 o
  22  18   1     1161.63     1204.39     51.51 o
  24  18   1       23.14       25.40     21.74 o
  26  18   1      135.44      116.98     22.49 o
 -25  19   1      281.18      293.08     28.34 o
 -23  19   1      168.01      135.13     28.02 o
 -21  19   1       22.19       15.97     31.94 o
 -19  19   1      134.44      129.51     23.78 o
 -17  19   1      406.40      436.20     32.96 o
 -15  19   1      252.48      258.39     28.13 o
 -13  19   1       55.59       19.76     26.44 o
  -9  19   1       10.23       32.18     21.01 o
  -7  19   1      948.19     1063.99     63.44 o
  -5  19   1     2179.52     2145.92     85.29 o
  -3  19   1      348.62      315.05     27.23 o
  -1  19   1      208.41      191.55     25.62 o
   1  19   1      611.33      652.74     36.80 o
   3  19   1      356.67      384.17     40.46 o
   5  19   1       27.87       23.44     20.77 o
   7  19   1      368.22      371.61     35.54 o
   9  19   1       30.33       43.11     19.27 o
  11  19   1       68.16       47.84     20.98 o
  13  19   1      880.58      975.74     43.78 o
  15  19   1      337.58      316.37     26.90 o
  17  19   1       37.80       49.55     22.49 o
  19  19   1        0.16        1.03      7.28 o
  21  19   1      208.62      148.61     30.08 o
  23  19   1      216.86      183.11     31.05 o
  25  19   1      201.16      148.36     33.01 o
 -24  20   1      928.73      780.78     52.51 o
 -22  20   1     1575.20     1588.78     64.35 o
 -20  20   1      251.71      247.50     25.76 o
 -18  20   1      561.64      530.66     34.64 o
 -16  20   1     1463.00     1379.41     68.48 o
 -14  20   1     2365.97     2119.04     95.11 o
 -12  20   1     3007.71     3136.33    115.25 o
 -10  20   1      184.30      118.67     24.64 o
  -8  20   1     6556.63     4918.74   1901.14 o
  -6  20   1     6812.42     6713.28    210.42 o
  -4  20   1     2316.65     2303.06     99.11 o
   0  20   1      714.55      684.53     46.48 o
   2  20   1     5360.02     5225.02    162.61 o
   4  20   1     8126.69     7875.18    279.28 o
   6  20   1     1883.50     1863.38     87.74 o
   8  20   1     1422.35     1450.64     72.06 o
  10  20   1     2710.43     2684.45     97.06 o
  12  20   1     2290.21     2266.44     93.68 o
  14  20   1     3075.99     3085.04    117.03 o
  16  20   1       28.99       28.95     21.74 o
  18  20   1     1102.92     1120.48     59.21 o
  20  20   1     2467.89     2441.39    121.57 o
  22  20   1      725.87      643.37     54.24 o
  24  20   1      244.98      206.31     23.56 o
 -21  21   1        0.16        8.72     17.45 o
 -19  21   1      161.09      167.22     29.44 o
 -17  21   1      580.98      600.57     35.33 o
 -15  21   1       11.85        6.04     12.70 o
  -9  21   1       90.49       84.97     24.07 o
  -7  21   1      504.75      540.62     38.68 o
  -5  21   1      400.62      368.97     32.70 o
  -3  21   1        1.17        1.72      8.45 o
  -1  21   1      269.87      267.94     25.59 o
   1  21   1        1.61        1.51      8.02 o
   3  21   1      226.30      226.40     31.66 o
   5  21   1      425.43      372.28     32.18 o
   9  21   1       18.67       23.66     27.45 o
  13  21   1      182.68      189.35     26.97 o
  15  21   1      213.89      249.16     27.17 o
  17  21   1      215.92      226.95     25.81 o
  19  21   1       27.55       25.52     28.93 o
  21  21   1       46.45       29.63     26.36 o
 -20  22   1       67.76       71.02     28.33 o
 -18  22   1      588.13      631.28     57.34 o
 -16  22   1      839.36      879.10     49.32 o
 -14  22   1     1171.66     1128.82     62.84 o
 -12  22   1     1103.71     1167.50     81.60 o
 -10  22   1       13.76       16.11     32.23 o
  -8  22   1     1183.04     1117.01     52.92 o
  -6  22   1     3990.24     4137.69    168.94 o
  -4  22   1     2551.41     2685.18     99.98 o
  -2  22   1       96.85       82.70     24.26 o
   0  22   1      601.59      669.33     55.65 o
   2  22   1     3458.33     3361.78    119.18 o
   4  22   1     3490.51     3639.98    129.96 o
   6  22   1      296.40      347.15     29.65 o
   8  22   1       56.44       51.69     28.99 o
  10  22   1      951.70      917.11     62.36 o
  12  22   1     1955.85     2052.54     77.03 o
  14  22   1     1429.00     1447.71     90.80 o
  16  22   1       42.92        8.81     17.62 o
  18  22   1      629.11      652.21     37.22 o
  20  22   1     1533.59     1469.52     79.24 o
 -17  23   1       53.50       54.10     24.61 o
 -13  23   1      154.68      135.71     30.10 o
 -11  23   1        9.14        1.19      7.57 o
  -9  23   1        0.32        6.38     13.25 o
  -7  23   1      123.43      130.88     24.77 o
  -5  23   1        9.64        8.34     16.67 o
  -3  23   1       50.31       52.97     23.31 o
  -1  23   1       36.84       27.89     29.03 o
   1  23   1       37.58       13.26     26.52 o
   3  23   1      114.49       45.12     19.47 o
   5  23   1       11.83       22.88     31.14 o
   7  23   1      141.36      153.29     24.53 o
   9  23   1       43.45       32.38     27.25 o
  11  23   1       22.18        9.35     18.70 o
  15  23   1       32.42       30.58     25.74 o
  17  23   1       12.34        4.97     14.45 o
 -14  24   1     1032.76      999.16     50.87 o
 -12  24   1      421.49      453.12     32.87 o
 -10  24   1       55.90       50.24     24.11 o
  -8  24   1     1205.66     1213.86     51.64 o
  -6  24   1     1427.02     1518.34     90.60 o
  -4  24   1     1325.82     1260.55     58.71 o
  -2  24   1      105.44       77.44     24.22 o
   0  24   1      390.91      337.70     40.87 o
   2  24   1     1640.08     1496.66     78.53 o
   4  24   1     1529.16     1439.17     68.86 o
   6  24   1      456.30      427.80     41.84 o
  10  24   1     1021.57     1140.82     74.45 o
  12  24   1     1459.20     1470.79     65.29 o
  14  24   1      975.58     1044.91     62.43 o
 -11  25   1       47.97       74.10     24.98 o
  -9  25   1       10.12       39.05     28.54 o
  -7  25   1        3.48        5.17     13.50 o
  -5  25   1       44.50       27.32     27.64 o
  -3  25   1      105.00      117.54     28.09 o
  -1  25   1       12.01        2.55     10.22 o
   1  25   1       46.82       28.67     26.81 o
   3  25   1       47.08       34.46     29.15 o
   7  25   1        0.02        4.64     13.00 o
   9  25   1       31.26       18.10     36.20 o
  11  25   1       60.64       57.98     25.46 o
  -6  26   1      739.36      731.76     65.50 o
  -4  26   1      275.18      216.88     53.19 o
  -2  26   1      203.30      183.04     29.04 o
   0  26   1      176.33      160.79     28.08 o
   2  26   1      743.39      640.65     46.71 o
   4  26   1      532.84      527.85     69.42 o
 -38   0   2     2017.88     1845.17    197.16 o
 -36   0   2     1575.45     1570.23     70.36 o
 -34   0   2      153.67      147.47     29.21 o
 -32   0   2     1356.37     1236.94     55.58 o
 -30   0   2    18079.58    16795.54    627.50 o
 -28   0   2    12195.24    11749.74    355.53 o
 -26   0   2     4450.87     4276.02    143.27 o
 -24   0   2    10590.77    10287.70    347.10 o
 -22   0   2    30224.38    28806.08   1071.14 o
 -20   0   2    30945.75    30343.50   1087.61 o
 -18   0   2    40229.05    38521.50   1321.98 o
 -16   0   2      657.92      594.59     79.12 o
 -14   0   2    45963.32    46154.56   2464.08 o
 -12   0   2   113485.64   111477.83   4300.90 o
 -10   0   2    63122.07    60944.46   2813.84 o
  -8   0   2    84489.94    83764.28   2896.44 o
  -6   0   2    59663.64    64943.08   2380.30 o
  -4   0   2   668318.04   666926.01  25943.53 o
   2   0   2    60567.95    62383.83   2899.76 o
   4   0   2    76970.82    75500.91   5142.71 o
   6   0   2   386511.88   382177.49  15860.22 o
   8   0   2   321635.41   336061.61  13087.08 o
  10   0   2     2866.68     2788.90    181.58 o
  12   0   2   114594.50   115476.45   4059.65 o
  14   0   2    87598.54    91027.16   5052.55 o
  16   0   2    61877.32    62266.44   2036.30 o
  18   0   2     9452.39     9292.54    320.25 o
  20   0   2      818.93      845.28     53.40 o
  22   0   2    23864.69    23331.41    984.19 o
  24   0   2    23856.14    22240.21    732.38 o
  26   0   2     6787.46     6530.86    202.40 o
  28   0   2       72.33       84.29     21.52 o
  30   0   2      941.37      900.37     44.03 o
  32   0   2     2944.82     2844.66    157.87 o
  34   0   2     4657.92     4721.97    153.79 o
  36   0   2     1252.46     1342.06     78.31 o
 -35   1   2        8.70       37.14     19.10 o
 -33   1   2       21.81       32.08     18.50 o
 -31   1   2       23.05       27.45     17.41 o
 -29   1   2       15.87        7.64     15.29 o
 -25   1   2      619.79      698.41     32.46 o
 -23   1   2      128.05      156.92     16.28 o
 -21   1   2       60.13       57.67     13.78 o
 -19   1   2      867.83      832.81     32.13 o
 -17   1   2     2772.95     2800.90     99.19 o
 -15   1   2     1291.10     1415.83     61.36 o
 -13   1   2     3693.21     3651.65    118.76 o
 -11   1   2    21379.56    20958.91    668.32 o
  -9   1   2    42175.08    41142.78   1234.53 o
  -7   1   2    28783.96    28295.16    865.03 o
  -5   1   2    57855.34    59278.31   1789.71 o
  -3   1   2       27.06       28.01      8.21 o
  -1   1   2      135.13      132.87      9.33 o
   1   1   2      610.64      641.39     27.46 o
   3   1   2     5570.31     5656.03    249.20 o
   5   1   2      467.36      493.49     24.10 o
   7   1   2     6810.67     6988.08    225.94 o
   9   1   2    11470.27    10897.99    329.99 o
  11   1   2     2230.19     2121.50     66.35 o
  13   1   2      729.24      777.45     30.92 o
  15   1   2      169.10      180.01     14.58 o
  17   1   2     3854.01     3784.52    112.02 o
  19   1   2      836.32      833.61     38.80 o
  21   1   2       14.53        3.22      6.60 o
  23   1   2     1718.17     1598.25     53.07 o
  25   1   2      690.69      708.35     29.05 o
  29   1   2       87.30      124.73     16.21 o
  31   1   2      378.77      372.36     23.85 o
  33   1   2       34.35       34.28     17.65 o
  35   1   2       24.04       11.75     23.50 o
  37   1   2        2.48       10.90     21.80 o
 -36   2   2     1165.91     1190.25     48.72 o
 -34   2   2       13.98       31.81     17.63 o
 -32   2   2     1744.10     1792.34     58.51 o
 -30   2   2     9530.16     9494.64    260.58 o
 -28   2   2    13136.57    13067.05    365.40 o
 -26   2   2      710.94      780.98     39.79 o
 -24   2   2     1421.67     1499.40     59.08 o
 -22   2   2    20078.35    19979.77    562.23 o
 -20   2   2    44536.39    42817.60   1187.48 o
 -18   2   2    46251.32    46708.17   1308.47 o
 -16   2   2     1346.07     1323.31     59.57 o
 -14   2   2    89642.05    95119.83   3317.19 o
 -12   2   2   155385.82   153620.43   4747.65 o
 -10   2   2   160433.83   163776.06   5066.30 o
  -8   2   2    12168.84    12412.07    375.01 o
  -6   2   2    73576.88    75165.41   2267.53 o
  -4   2   2   440476.22   452326.44  14388.74 o
  -2   2   2   274065.92   285540.91   8798.72 o
   0   2   2     2527.06     2732.80    102.48 o
   2   2   2    17691.46    16654.14    602.41 o
   4   2   2    62384.92    62384.50   2053.22 o
   6   2   2   184544.10   181567.42   5398.75 o
   8   2   2   105651.58   110572.05   3305.64 o
  10   2   2     7077.22     7300.90    265.88 o
  12   2   2    43890.33    43758.06   1317.90 o
  14   2   2    62989.89    62008.98   1794.52 o
  16   2   2    53079.39    52963.89   1654.39 o
  18   2   2    24227.55    24276.53    903.51 o
  20   2   2      241.85      247.33     23.45 o
  22   2   2    33369.21    33424.34    939.05 o
  24   2   2    36643.13    36761.30   1004.01 o
  26   2   2    10746.89    10346.39    280.03 o
  28   2   2       38.47       29.33     15.31 o
  30   2   2     3846.60     3819.13    122.71 o
  32   2   2     6157.96     6042.82    164.40 o
  34   2   2     3433.42     3357.91    105.28 o
  36   2   2      491.67      471.30     27.89 o
 -37   3   2      231.62      194.92     22.42 o
 -35   3   2      539.64      509.88     28.09 o
 -33   3   2        1.04        0.63      4.87 o
 -31   3   2     1563.86     1690.16     61.52 o
 -29   3   2      677.43      670.93     35.21 o
 -27   3   2      479.14      466.46     25.92 o
 -25   3   2      434.91      504.22     27.03 o
 -23   3   2     1257.60     1207.92     54.37 o
 -21   3   2     5365.84     5062.14    141.52 o
 -19   3   2       34.32       52.95     13.39 o
 -17   3   2     2979.50     2843.66     89.68 o
 -15   3   2       68.81       42.43     11.85 o
 -13   3   2     3063.91     2775.69    135.25 o
 -11   3   2     3063.25     3025.75     97.23 o
  -9   3   2    17858.23    17663.30    558.69 o
  -7   3   2    10423.07    10190.31    309.16 o
  -5   3   2     9569.27     9964.87    308.54 o
  -3   3   2     2830.69     2998.53    100.42 o
  -1   3   2     4621.53     4807.08    164.28 o
   1   3   2   250982.08   256359.98   9258.75 o
   3   3   2     3062.40     3174.55    113.94 o
   5   3   2    16649.95    17115.70    608.37 o
   7   3   2    32085.84    31116.54    978.84 o
   9   3   2     5979.36     5667.10    169.35 o
  11   3   2     1754.74     1638.33     63.72 o
  13   3   2     8379.65     7977.23    250.76 o
  15   3   2    11482.05    11613.01    344.73 o
  17   3   2     5998.78     5653.23    202.78 o
  19   3   2     1088.27      953.00     62.11 o
  21   3   2     3113.08     2891.01     89.06 o
  23   3   2       90.36       87.45     13.89 o
  25   3   2        1.35        3.13      7.70 o
  27   3   2      691.57      839.01     42.08 o
  29   3   2        0.33        5.37     10.74 o
  31   3   2      195.19      207.04     18.98 o
  33   3   2       22.39       10.72     21.44 o
  35   3   2       32.23       27.44     15.47 o
  37   3   2        0.16       11.39     22.77 o
 -36   4   2     1984.21     1989.44     68.22 o
 -34   4   2       63.15       53.27     17.55 o
 -32   4   2     2647.21     2618.41     79.92 o
 -30   4   2     9209.54     9513.32    255.84 o
 -28   4   2     8159.84     8072.61    220.95 o
 -26   4   2     1737.75     1726.04     54.59 o
 -24   4   2     1446.56     1457.85     48.70 o
 -22   4   2    23103.74    22747.12    615.12 o
 -20   4   2    40120.70    39945.53   1094.70 o
 -18   4   2    13753.25    13770.73    378.79 o
 -16   4   2     8119.39     7860.51    239.27 o
 -14   4   2    41946.35    41611.01   1237.13 o
 -12   4   2    51069.23    53532.17   1858.36 o
 -10   4   2    59224.75    61205.25   2121.41 o
  -8   4   2    23046.57    24209.17    768.47 o
  -6   4   2    19600.50    19916.40    608.27 o
  -4   4   2   139016.78   144059.75   4344.87 o
  -2   4   2   280831.61   279916.17   8959.37 o
   0   4   2    74928.15    77120.37   2380.19 o
   2   4   2       57.78       70.13      9.99 o
   4   4   2   177459.28   182280.44   6034.20 o
   6   4   2   259114.27   256655.46   9088.87 o
   8   4   2   105462.14   110289.25   3432.37 o
  10   4   2     2290.04     2330.67     84.34 o
  12   4   2    54324.38    53383.43   1562.86 o
  14   4   2    73568.73    74292.98   2294.16 o
  16   4   2    70759.08    69074.43   2090.16 o
  18   4   2     5432.81     5475.81    159.64 o
  20   4   2     3376.28     3311.75    102.71 o
  22   4   2    12125.67    11692.38    323.05 o
  24   4   2    19005.98    18987.28    513.72 o
  26   4   2     5904.64     5956.91    168.54 o
  28   4   2      699.28      769.44     34.20 o
  30   4   2     2200.72     2278.45     73.97 o
  32   4   2     3602.89     3573.48    100.83 o
  34   4   2     3184.93     3265.00    106.93 o
  36   4   2      518.26      486.67     27.65 o
 -37   5   2      331.55      303.41     24.19 o
 -35   5   2      150.65      148.40     20.18 o
 -33   5   2       35.81       49.44     18.14 o
 -31   5   2      588.68      606.73     38.84 o
 -29   5   2      616.46      611.19     31.72 o
 -27   5   2      168.45      151.17     18.03 o
 -25   5   2     1325.32     1329.78     52.20 o
 -23   5   2      354.45      337.61     25.79 o
 -21   5   2     8095.67     7979.23    218.27 o
 -19   5   2     6148.65     6011.74    167.85 o
 -17   5   2      536.77      593.35     35.45 o
 -15   5   2      155.63      177.65     17.04 o
 -13   5   2     2510.65     2476.48     87.89 o
 -11   5   2    30346.77    30767.04    909.83 o
  -9   5   2    15502.34    15811.06    537.50 o
  -7   5   2    14069.25    14529.10    461.22 o
  -5   5   2    11502.46    12124.59    385.25 o
  -3   5   2     8510.68     8764.28    283.09 o
  -1   5   2       11.77       22.84     10.67 o
   1   5   2    25643.31    25397.75    970.41 o
   3   5   2      514.32      642.63     34.50 o
   5   5   2    28561.35    29036.86    888.56 o
   7   5   2    10802.02    10773.93    342.22 o
   9   5   2      152.70      195.34     15.73 o
  11   5   2       29.85       31.78     10.05 o
  13   5   2     1756.16     1748.12     59.47 o
  15   5   2     3399.48     3379.12    101.27 o
  17   5   2     7752.86     7895.86    262.98 o
  19   5   2      288.78      257.13     30.64 o
  21   5   2     2255.94     2209.75     75.62 o
  23   5   2     4571.57     4258.48    125.45 o
  25   5   2     1332.49     1412.09     61.09 o
  27   5   2      290.46      302.19     19.75 o
  29   5   2      286.19      270.96     20.43 o
  31   5   2     2651.28     2717.06     79.35 o
  33   5   2      491.94      491.84     35.53 o
  35   5   2       11.64       11.23     22.46 o
  37   5   2      102.21       94.03     18.77 o
 -36   6   2      837.46      780.18     38.22 o
 -34   6   2        4.16       12.17     24.35 o
 -32   6   2     3057.76     3022.08    107.54 o
 -30   6   2     3950.18     3832.21    147.29 o
 -28   6   2     3158.78     2974.25     88.10 o
 -26   6   2     1043.08     1014.76     51.75 o
 -24   6   2      317.43      320.40     20.36 o
 -22   6   2    17876.91    17360.49    499.16 o
 -20   6   2    54279.06    53984.39   1487.64 o
 -18   6   2    16605.02    16392.01    475.01 o
 -16   6   2     3085.87     3028.35     91.67 o
 -14   6   2    19098.88    19075.32    537.38 o
 -12   6   2    75991.90    74391.70   2200.00 o
 -10   6   2   106011.41   109447.50   3598.66 o
  -8   6   2    13084.06    12249.99    506.82 o
  -6   6   2    22254.34    23180.00    768.75 o
  -4   6   2   124446.83   130938.67   5373.05 o
  -2   6   2   126787.50   126039.61   4376.78 o
   0   6   2    42145.05    42915.65   1624.83 o
   2   6   2    12957.40    12993.69    444.69 o
   4   6   2    98949.98    49760.32   3814.95 o
   6   6   2   139782.32   142794.47   4890.24 o
   8   6   2    53750.08    53374.76   1690.20 o
  10   6   2      279.79      331.00     19.35 o
  12   6   2      315.81      336.88     19.49 o
  14   6   2    56165.38    57133.26   1657.49 o
  16   6   2    48226.01    47568.59   1389.49 o
  18   6   2     9451.09     9613.37    309.30 o
  20   6   2     2363.60     2290.25     68.61 o
  22   6   2    12275.59    12477.43    347.25 o
  24   6   2    17340.20    16769.53    496.58 o
  26   6   2     8584.84     8685.58    234.36 o
  28   6   2       35.95       49.96     16.26 o
  30   6   2     2111.08     2131.91     78.70 o
  32   6   2     6404.28     6273.67    188.91 o
  34   6   2     2241.19     2194.47     69.72 o
  36   6   2      239.01      236.86     21.74 o
 -35   7   2      450.32      367.03     28.10 o
 -33   7   2       17.02       28.52     20.72 o
 -31   7   2      818.13      818.20     34.92 o
 -29   7   2     1050.62     1033.64     41.16 o
 -27   7   2     1727.39     1775.47     58.17 o
 -25   7   2      689.27      723.62     31.90 o
 -23   7   2      483.16      507.65     27.70 o
 -21   7   2     7280.95     7244.21    198.79 o
 -19   7   2     2238.95     2233.96     74.59 o
 -17   7   2     2337.88     2320.53     84.20 o
 -15   7   2     2886.85     2827.32     91.45 o
 -13   7   2     6658.23     6556.07    199.48 o
 -11   7   2     9160.95     8942.37    293.89 o
  -9   7   2    11793.61    11406.91    337.32 o
  -7   7   2     1137.72      971.27     45.08 o
  -5   7   2     3196.11     2981.52     96.16 o
  -3   7   2    44326.04    42061.89   1879.23 o
   5   7   2    39961.24    41302.19   1581.91 o
   7   7   2    16323.14    16138.56    501.47 o
   9   7   2     2000.00     1899.86     64.04 o
  11   7   2     8048.51     8277.38    268.98 o
  13   7   2     7630.47     7725.11    227.11 o
  15   7   2    12077.82    12320.69    390.62 o
  17   7   2     5356.58     5177.13    145.02 o
  19   7   2       98.00       91.56     14.75 o
  21   7   2     3238.14     3118.59     97.54 o
  23   7   2     3717.20     3632.78    105.15 o
  25   7   2     1481.27     1476.25     49.30 o
  27   7   2       39.13       52.11     16.87 o
  29   7   2      112.79       83.11     15.60 o
  31   7   2     1194.00     1207.19     62.37 o
  33   7   2      584.27      611.94     31.92 o
  35   7   2       83.25       70.36     18.94 o
 -36   8   2     1222.30     1279.36     62.87 o
 -34   8   2       22.64       40.76     21.28 o
 -32   8   2     2983.62     2992.93     88.56 o
 -30   8   2     4518.30     4586.58    141.15 o
 -28   8   2     3108.71     3231.11     95.89 o
 -26   8   2      884.41      922.38     40.60 o
 -24   8   2     1123.56     1182.58     48.59 o
 -22   8   2    15705.88    15387.52    412.97 o
 -20   8   2    29168.83    29291.65    806.61 o
 -18   8   2     3243.88     3252.92     99.68 o
 -16   8   2      996.04     1034.17     40.82 o
 -14   8   2    12670.03    12715.55    360.73 o
 -12   8   2    49248.23    48792.52   1438.64 o
 -10   8   2    46248.86    46518.74   1353.84 o
  -8   8   2     8095.00     7555.03    231.21 o
  -6   8   2    30336.12    30845.75    903.72 o
  -4   8   2    60207.33    59601.80   1773.39 o
   0   8   2    42023.06    40647.87   1665.87 o
   2   8   2      291.19      392.70     32.06 o
   4   8   2    58250.23    58259.15   1702.60 o
   6   8   2   119488.89   120058.02   4399.09 o
   8   8   2    53275.87    55381.07   1638.92 o
  10   8   2    10828.15    10491.13    310.45 o
  12   8   2     5456.31     5861.47    168.42 o
  14   8   2    55142.52    56278.18   1564.97 o
  16   8   2    37494.31    37913.87   1047.75 o
  18   8   2    13746.47    13407.89    398.49 o
  20   8   2     2890.20     2757.35     81.31 o
  22   8   2     7334.98     7479.66    227.85 o
  24   8   2     8534.42     8497.49    283.84 o
  26   8   2     6317.32     6178.35    168.84 o
  28   8   2      575.99      540.17     39.26 o
  30   8   2     1755.72     1844.90     58.90 o
  32   8   2     2672.43     2733.27     88.42 o
  34   8   2     1665.44     1683.62     58.81 o
  36   8   2      386.17      401.69     54.32 o
 -35   9   2       85.52       55.69     21.60 o
 -33   9   2        2.25       10.00     20.00 o
 -31   9   2      441.35      445.82     26.09 o
 -29   9   2     2948.39     2903.89     93.94 o
 -27   9   2     2525.52     2595.67     79.51 o
 -25   9   2       10.32        7.46     14.93 o
 -23   9   2     1201.68     1308.71     62.51 o
 -21   9   2     6370.90     6505.98    178.17 o
 -19   9   2    16173.17    16137.89    445.29 o
 -17   9   2      762.46      828.87     37.37 o
 -15   9   2     2624.42     2548.11     79.80 o
 -13   9   2    20919.83    20981.59    584.35 o
 -11   9   2    33417.94    32848.06   1049.56 o
  -9   9   2      549.82      714.15     32.04 o
  -7   9   2     4179.47     4099.20    122.98 o
  -5   9   2     5281.20     5404.98    162.70 o
  -3   9   2    48239.65    47270.44   1433.56 o
  -1   9   2    37636.58    36642.58   1150.93 o
   1   9   2     2722.79     2664.04    105.29 o
   3   9   2     4383.52     4347.73    130.78 o
   5   9   2    15555.67    15296.81    433.96 o
   7   9   2    21447.94    21114.32    599.89 o
   9   9   2    10071.40     9883.50    280.80 o
  11   9   2      453.71      431.32     27.44 o
  13   9   2    13239.91    13158.43    363.35 o
  15   9   2    21545.98    20943.57    599.92 o
  17   9   2     2229.97     2230.56     68.29 o
  19   9   2      104.18      117.25     15.21 o
  21   9   2     3339.21     3221.17     96.50 o
  23   9   2     6395.50     6267.73    217.39 o
  25   9   2     2460.48     2354.48     84.94 o
  27   9   2       23.14        8.85     17.70 o
  29   9   2      359.58      401.30     24.47 o
  31   9   2     1392.64     1405.95     67.24 o
  33   9   2     1212.66     1149.16     42.82 o
  35   9   2      290.04      273.90     22.27 o
 -34  10   2        3.98       21.17     26.87 o
 -32  10   2     1828.23     1812.35     77.81 o
 -30  10   2     2874.65     2865.73     85.82 o
 -28  10   2     2665.88     2618.15     78.15 o
 -26  10   2      568.10      531.57     34.31 o
 -24  10   2     1266.24     1303.24     46.64 o
 -22  10   2     9864.81     9654.05    262.58 o
 -20  10   2    17134.28    17002.31    489.76 o
 -18  10   2     2112.01     2083.08     71.79 o
 -16  10   2      281.68      271.23     21.96 o
 -14  10   2    10147.67    10007.56    296.34 o
 -12  10   2    26697.54    26977.85    946.09 o
 -10  10   2    49954.75    50274.58   1432.23 o
  -8  10   2     3353.66     3261.13     98.46 o
  -6  10   2     9967.52    10072.26    306.48 o
  -4  10   2    48844.11    47694.65   1469.36 o
  -2  10   2    60095.56    59168.92   1915.09 o
   0  10   2    21368.30    20904.22    620.91 o
   2  10   2      151.52      132.41     16.17 o
   4  10   2    23918.18    23638.22    721.86 o
   6  10   2    43618.53    44679.17   1264.90 o
   8  10   2    35169.99    34913.73    982.73 o
  10  10   2       69.71       78.58     13.27 o
  12  10   2     6026.87     5959.45    167.86 o
  14  10   2    24414.11    24001.73    685.90 o
  16  10   2    22266.42    22186.18    601.71 o
  18  10   2     2846.04     2747.48     80.97 o
  20  10   2      320.72      324.61     21.16 o
  22  10   2     2827.84     2874.00     86.02 o
  24  10   2     7105.68     6952.07    207.65 o
  26  10   2     3813.34     3673.93    124.04 o
  28  10   2      446.21      477.00     28.17 o
  30  10   2      642.35      615.61     34.90 o
  32  10   2     2117.69     2171.19     76.24 o
  34  10   2     1245.02     1324.78     49.76 o
 -33  11   2       15.81        9.88     19.76 o
 -31  11   2      417.77      396.04     26.96 o
 -29  11   2     3235.71     3229.58     95.08 o
 -27  11   2     2682.24     2679.51     83.08 o
 -25  11   2        7.52        4.64      9.27 o
 -23  11   2     2315.46     2379.63     74.55 o
 -21  11   2     3316.38     3387.72     97.96 o
 -19  11   2     8039.82     7854.51    239.95 o
 -17  11   2    13975.90    14118.23    457.26 o
 -15  11   2     1490.56     1658.28     65.55 o
 -13  11   2    26474.58    26230.16    741.60 o
 -11  11   2    21778.21    22434.30    660.52 o
  -9  11   2     9028.22     8911.69    267.47 o
  -7  11   2      278.20      328.73     22.35 o
  -5  11   2    20463.79    19648.94    577.19 o
  -3  11   2    38310.23    37112.81   1036.41 o
  -1  11   2    32139.15    32363.15    902.73 o
   1  11   2     1804.11     1713.64     56.02 o
   3  11   2    16685.33    16392.01    468.91 o
   5  11   2    26674.65    25972.70    793.11 o
   7  11   2    23682.86    23137.98    648.86 o
   9  11   2    14851.19    15521.59    448.12 o
  11  11   2     1416.71     1429.70     61.56 o
  13  11   2    17809.78    17818.71    543.07 o
  15  11   2    11578.58    12041.22    326.37 o
  17  11   2     1502.60     1570.23     54.70 o
  19  11   2      610.88      649.78     40.45 o
  21  11   2     2554.94     2553.45     77.22 o
  23  11   2     5218.77     5120.44    173.49 o
  25  11   2     5026.50     4901.13    166.36 o
  27  11   2       71.56       62.66     17.05 o
  29  11   2      634.81      691.60     31.44 o
  31  11   2      923.80      972.21     51.30 o
  33  11   2     1448.79     1404.89     51.16 o
 -32  12   2      529.83      515.18     32.34 o
 -30  12   2     2045.90     1957.36     65.58 o
 -28  12   2      965.53      979.61     43.91 o
 -26  12   2      179.84      192.73     21.72 o
 -24  12   2     1244.60     1304.50     67.78 o
 -22  12   2     4296.80     4238.21    122.55 o
 -20  12   2     4391.66     4421.56    124.94 o
 -18  12   2     3214.23     3113.59    109.01 o
 -16  12   2      180.06      204.55     22.45 o
 -14  12   2    10891.40    10772.60    300.91 o
 -12  12   2    16844.49    16900.93    472.19 o
 -10  12   2     7845.24     7891.86    221.66 o
  -8  12   2     2170.64     2143.51     66.68 o
  -6  12   2    12101.78    11897.82    334.51 o
  -4  12   2    31397.81    31645.47    875.82 o
  -2  12   2    15415.70    14901.95    471.97 o
   0  12   2     9115.84     9323.22    278.21 o
   2  12   2     1485.60     1485.13     52.01 o
   4  12   2    10958.75    10867.31    352.36 o
   6  12   2    22614.21    22058.12    851.29 o
   8  12   2    10613.10    10689.89    324.62 o
  10  12   2     2466.71     2432.06     75.96 o
  12  12   2     5551.14     5606.74    159.00 o
  14  12   2     8994.68     8750.28    254.64 o
  16  12   2     4750.34     4540.02    148.35 o
  18  12   2     8736.81     8667.57    237.07 o
  20  12   2      112.98      107.33     20.05 o
  22  12   2     4508.34     4471.32    147.96 o
  24  12   2     5615.47     5479.81    170.48 o
  26  12   2     3085.31     3044.62     99.87 o
  28  12   2        1.83        9.52     19.05 o
  30  12   2      387.43      403.24     25.75 o
  32  12   2      470.33      487.20     28.73 o
 -33  13   2        0.03       18.86     37.71 o
 -31  13   2      462.75      452.35     42.04 o
 -29  13   2     3724.76     3891.77    123.10 o
 -27  13   2     2765.05     2847.19     85.69 o
 -25  13   2       16.11       23.45     21.36 o
 -23  13   2     2798.44     2768.69    100.63 o
 -21  13   2     4721.87     4735.65    139.43 o
 -19  13   2     7466.44     7357.60    208.92 o
 -17  13   2     2169.11     2097.56     79.80 o
 -15  13   2      765.21      831.54     42.98 o
 -13  13   2    11771.43    11706.39    348.09 o
 -11  13   2    14293.87    14191.60    409.82 o
  -9  13   2     5831.89     5876.67    164.97 o
  -7  13   2     1157.48     1128.75     41.67 o
  -5  13   2     6688.97     6526.39    185.34 o
  -3  13   2    36167.82    35202.54   1021.24 o
  -1  13   2    28175.17    28488.59    802.71 o
   1  13   2        6.54       11.75     21.26 o
   3  13   2     5782.63     5759.35    166.01 o
   5  13   2    19231.89    18518.39    513.81 o
   7  13   2    16859.94    16551.42    497.31 o
   9  13   2     9178.10     9145.14    261.33 o
  11  13   2     2168.57     2082.95     72.40 o
  13  13   2    13177.26    12933.66    366.78 o
  15  13   2    14984.12    14821.25    413.08 o
  17  13   2     2708.72     2751.81     93.03 o
  19  13   2      207.12      230.05     20.56 o
  21  13   2     1033.66     1061.72     42.38 o
  23  13   2     6567.95     6555.87    181.00 o
  25  13   2     2281.93     2176.60     83.98 o
  27  13   2       69.49       51.97     18.51 o
  29  13   2      676.94      637.69     37.11 o
  31  13   2     1147.02     1094.54     51.02 o
 -32  14   2      358.53      373.35     29.26 o
 -30  14   2     1197.42     1177.58     64.51 o
 -28  14   2      953.31      948.66     46.73 o
 -24  14   2     1258.85     1246.41     54.62 o
 -22  14   2     1351.36     1389.55     52.11 o
 -20  14   2     4973.53     4807.95    141.92 o
 -18  14   2     2099.41     1972.43     65.44 o
 -16  14   2     1058.04     1031.97     45.11 o
 -14  14   2     5361.73     5292.59    149.26 o
 -12  14   2     6875.43     6866.69    189.40 o
 -10  14   2     1112.18     1190.45     44.03 o
  -8  14   2      185.27      214.16     19.09 o
  -6  14   2      167.41      198.86     18.44 o
  -4  14   2    14383.94    14370.36    394.90 o
  -2  14   2    14293.40    14180.93    396.29 o
   0  14   2     2993.86     2877.14     91.78 o
   2  14   2      139.83      144.89     16.71 o
   4  14   2     2014.16     2009.78     62.99 o
   6  14   2    11171.64    10926.67    333.37 o
   8  14   2    11535.97    11573.66    316.31 o
  10  14   2      574.65      565.66     34.53 o
  12  14   2     3494.82     3568.81    121.22 o
  14  14   2     5945.18     5607.14    161.98 o
  16  14   2     3167.38     3137.27     99.30 o
  18  14   2      411.45      420.12     27.59 o
  20  14   2      117.69       64.50     19.07 o
  22  14   2     1155.62     1210.32     47.69 o
  24  14   2     1896.53     1784.41     64.21 o
  26  14   2      811.24      834.74     43.52 o
  28  14   2       17.69       16.66     26.56 o
  30  14   2        0.00        0.05      1.55 o
 -31  15   2      547.55      484.56     45.94 o
 -29  15   2     1612.98     1513.21     88.74 o
 -27  15   2     1632.34     1577.17     88.96 o
 -25  15   2      140.94      107.47     25.77 o
 -23  15   2     1094.84     1098.34     50.33 o
 -21  15   2     3010.11     3134.80    115.79 o
 -19  15   2     4375.50     4397.08    129.35 o
 -17  15   2     2814.20     2843.86     88.87 o
 -15  15   2      169.45      184.00     20.72 o
 -13  15   2    16351.35    16343.99    468.92 o
 -11  15   2    13253.50    13185.78    356.58 o
  -9  15   2     4451.55     4359.20    123.54 o
  -7  15   2      556.67      617.96     31.80 o
  -5  15   2    13773.01    13790.07    375.40 o
  -3  15   2    13854.42    14083.55    398.34 o
  -1  15   2    10089.60     9920.85    275.38 o
   1  15   2     1910.21     1967.96     73.52 o
   3  15   2     4224.84     4157.10    120.06 o
   5  15   2    12084.43    12455.42    339.14 o
   7  15   2    10852.84    10896.66    302.92 o
   9  15   2     2295.14     2193.07     67.28 o
  11  15   2      335.22      332.45     28.28 o
  13  15   2    12308.80    12364.04    362.84 o
  15  15   2     7797.53     7625.06    218.34 o
  17  15   2     5041.14     4940.01    162.28 o
  19  15   2      573.06      586.87     43.81 o
  21  15   2     3831.73     3732.36    116.70 o
  23  15   2     4310.91     4273.62    126.19 o
  25  15   2     2506.64     2772.09    106.27 o
  27  15   2      259.26      175.63     39.33 o
  29  15   2      868.56      858.62     69.23 o
  31  15   2      750.94      753.10     89.15 o
 -30  16   2      542.75      565.08     34.32 o
 -28  16   2      232.71      245.59     25.80 o
 -26  16   2       23.07       25.39     25.29 o
 -24  16   2      208.71      217.01     23.83 o
 -22  16   2      635.71      657.35     39.18 o
 -20  16   2      428.18      451.02     39.78 o
 -18  16   2     1755.28     1760.26     60.55 o
 -16  16   2      164.77      151.75     26.54 o
 -14  16   2     5378.03     5485.35    158.69 o
 -12  16   2     3226.98     3212.57     96.91 o
 -10  16   2     1311.69     1247.08     54.42 o
  -8  16   2      888.52      960.34     43.79 o
  -6  16   2     1801.82     1873.72     62.55 o
  -4  16   2     6730.89     6568.81    184.52 o
  -2  16   2     8852.96     8931.70    244.46 o
   0  16   2      529.26      532.37     32.17 o
   2  16   2      442.73      505.03     27.21 o
   4  16   2      980.63     1052.78     44.01 o
   6  16   2     3325.74     3277.67     97.78 o
   8  16   2     2703.23     2691.72     81.12 o
  10  16   2      261.25      244.90     22.68 o
  12  16   2     1486.20     1507.47     66.02 o
  14  16   2      447.93      401.44     37.98 o
  16  16   2     1699.16     1786.67     71.76 o
  18  16   2     1398.29     1496.06     79.97 o
  20  16   2      996.54     1032.97     50.10 o
  22  16   2      252.67      239.96     24.68 o
  24  16   2     1722.69     1784.67     70.53 o
  26  16   2     1021.18     1080.26     58.08 o
  28  16   2      123.74      106.58     28.78 o
  30  16   2        3.92       45.48     90.95 o
 -29  17   2     1054.95     1036.97     55.71 o
 -27  17   2     1020.28      929.12     47.84 o
 -25  17   2      110.51      113.44     22.22 o
 -23  17   2     1597.75     1509.14     59.35 o
 -21  17   2     3675.06     3654.59    108.73 o
 -19  17   2     3858.00     3872.76    122.83 o
 -17  17   2      328.91      336.19     30.59 o
 -15  17   2      234.08      181.14     43.23 o
 -13  17   2     4716.97     4699.76    139.50 o
 -11  17   2     9114.58     9159.14    270.80 o
  -9  17   2     3658.78     3564.81    116.00 o
  -7  17   2      108.13      101.72     19.53 o
  -5  17   2     4048.84     4017.83    118.26 o
  -3  17   2     9688.81     9506.65    267.34 o
  -1  17   2    13319.46    13159.77    363.35 o
   1  17   2     3233.62     3070.23     91.87 o
   3  17   2     3680.78     3566.28    104.69 o
   5  17   2    11767.14    11844.46    334.52 o
   7  17   2    16434.50    16452.04    445.90 o
   9  17   2      735.18      692.14     38.97 o
  11  17   2      749.73      785.85     42.46 o
  13  17   2     4866.48     4926.01    144.12 o
  15  17   2     6662.29     6896.70    196.16 o
  17  17   2     2578.82     2661.83    121.10 o
  19  17   2       74.58       34.25     16.44 o
  21  17   2     1366.19     1441.17    107.66 o
  23  17   2     2363.60     2362.49     89.35 o
  25  17   2     1438.44     1328.45     76.68 o
  27  17   2      254.53      166.63     27.20 o
 -26  18   2      111.47      125.57     22.48 o
 -24  18   2      305.53      300.23     29.26 o
 -22  18   2      606.88      607.00     38.17 o
 -20  18   2      515.43      546.81     32.86 o
 -18  18   2       33.91       17.55     35.10 o
 -16  18   2      929.44      917.78     52.85 o
 -14  18   2      499.95      491.45     36.34 o
 -12  18   2      686.15      677.60     44.69 o
 -10  18   2      129.69      129.66     28.79 o
  -8  18   2      264.38      325.15     27.34 o
  -6  18   2      116.28      135.87     21.12 o
  -4  18   2     1708.47     1753.06     67.82 o
  -2  18   2     3264.14     3222.78     97.38 o
   0  18   2       16.55        4.78     10.56 o
   2  18   2       88.11       82.93     18.00 o
   4  18   2      169.57      169.36     21.46 o
   6  18   2     2026.81     2048.20     81.18 o
   8  18   2     2351.44     2282.72     90.75 o
  10  18   2      689.05      770.91     60.69 o
  12  18   2       47.22       28.29     20.03 o
  14  18   2      549.58      521.43     34.96 o
  16  18   2      992.29     1022.10     60.18 o
  18  18   2      390.01      403.48     28.59 o
  20  18   2      104.44      124.17     21.58 o
  22  18   2      169.23      178.71     26.69 o
  24  18   2      439.25      526.14     38.19 o
  26  18   2      197.94      139.05     24.23 o
 -25  19   2       99.11       60.84     23.19 o
 -23  19   2      569.62      527.48     33.64 o
 -21  19   2     4188.63     4152.50    134.08 o
 -19  19   2     2020.64     1904.20     83.63 o
 -17  19   2      166.64      146.24     23.08 o
 -15  19   2      253.39      263.38     27.86 o
 -13  19   2     3118.98     3231.65    120.79 o
 -11  19   2     6787.36     6488.04    209.80 o
  -9  19   2     3425.77     3415.34    110.07 o
  -7  19   2      444.80      458.74     38.57 o
  -5  19   2     2914.79     2820.25     92.94 o
  -3  19   2     8831.67     8554.18    247.92 o
  -1  19   2     5361.53     5413.11    165.95 o
   1  19   2     1560.97     1583.51     60.88 o
   3  19   2     2418.78     2405.91     79.29 o
   5  19   2     9387.95     9322.56    280.24 o
   7  19   2     5358.59     5447.13    199.39 o
   9  19   2     1048.45     1078.79     61.23 o
  11  19   2       22.01       28.78     16.69 o
  13  19   2     2166.76     2165.53     89.71 o
  15  19   2     4638.05     4790.94    145.17 o
  17  19   2     3642.12     3726.89    111.01 o
  19  19   2       26.42       43.77     21.73 o
  21  19   2     1197.24     1165.50     55.69 o
  23  19   2     2044.61     1928.54    108.44 o
  25  19   2     1267.90     1239.94     96.39 o
 -24  20   2       28.77       58.23     22.94 o
 -22  20   2      158.08      156.09     24.62 o
 -20  20   2       58.51       38.15     23.65 o
 -18  20   2       27.18       10.99     21.98 o
 -16  20   2      115.94      147.92     23.27 o
 -14  20   2       78.07       82.17     24.76 o
 -12  20   2      253.82      215.77     25.02 o
 -10  20   2      283.94      297.03     33.38 o
  -6  20   2      350.22      368.66     32.48 o
  -4  20   2      470.67      479.28     36.08 o
  -2  20   2       76.24       51.88     17.58 o
   0  20   2       99.91       66.35     18.20 o
   4  20   2        1.50        6.46     12.93 o
   6  20   2       84.86       70.08     21.40 o
   8  20   2     1100.93     1179.98     60.88 o
  10  20   2      288.71      305.84     39.74 o
  12  20   2       53.39       78.06     21.28 o
  14  20   2       27.61       42.95     25.81 o
  16  20   2      532.72      507.70     35.09 o
  18  20   2      180.51      169.23     31.38 o
  20  20   2        8.34        1.34      7.11 o
  22  20   2        2.56       16.15     32.31 o
 -23  21   2      263.18      249.92     43.53 o
 -21  21   2     1795.54     1744.39     75.25 o
 -19  21   2     1196.77     1169.91     50.03 o
 -17  21   2      191.73      183.44     24.91 o
 -15  21   2      244.58      270.39     34.90 o
 -13  21   2     1821.79     1928.54     69.53 o
 -11  21   2     5104.41     5156.12    152.13 o
  -9  21   2     2272.27     2309.00     80.13 o
  -7  21   2      295.00      292.38     30.10 o
  -5  21   2     2263.90     2235.23    114.73 o
  -3  21   2     3865.74     3770.91    117.51 o
  -1  21   2     3001.69     2995.73     95.07 o
   1  21   2      692.62      701.21     40.20 o
   3  21   2      898.71      895.70     53.56 o
   5  21   2     4997.11     5084.55    168.07 o
   7  21   2     3814.59     3814.46    143.35 o
   9  21   2      777.92      782.25     40.00 o
  11  21   2       34.44       44.79     21.72 o
  13  21   2     2134.01     2189.14     82.21 o
  15  21   2     4064.49     4062.65    125.36 o
  17  21   2     1234.54     1386.48     94.87 o
  21  21   2      808.12      742.36     57.20 o
 -20  22   2        0.44       13.51     27.01 o
 -18  22   2      183.71      125.76     28.25 o
 -16  22   2       69.19       74.14     24.03 o
 -14  22   2       12.76        0.03      1.56 o
 -12  22   2       22.97       36.52     24.94 o
 -10  22   2        5.60       31.12     34.79 o
  -6  22   2      138.70      101.60     22.47 o
  -4  22   2       18.05       14.18     28.36 o
  -2  22   2       51.66       64.31     23.79 o
   0  22   2       85.13       75.69     23.87 o
   2  22   2      147.61      142.88     28.44 o
   4  22   2        8.11        5.18     11.05 o
   6  22   2      149.51      140.48     23.63 o
   8  22   2       11.15       20.02     37.30 o
  10  22   2       10.95        8.57     17.14 o
  12  22   2       52.69       11.26     22.52 o
  16  22   2        5.32       26.96     27.02 o
  18  22   2      210.73      247.13     32.03 o
  20  22   2       72.14       81.57     25.29 o
 -17  23   2      115.23      116.99     25.94 o
 -15  23   2      171.32      180.57     33.27 o
 -13  23   2     1089.38      992.62     57.39 o
 -11  23   2     2656.60     2827.58    116.80 o
  -9  23   2      826.92      838.08     42.01 o
  -7  23   2        6.08       12.07     24.15 o
  -5  23   2     1654.21     1695.70     91.07 o
  -3  23   2     2148.37     2141.31    113.70 o
  -1  23   2     1670.20     1729.45     82.49 o
   1  23   2       19.09       39.95     24.31 o
   3  23   2     1037.55     1041.64     87.55 o
   5  23   2     1522.71     1468.78     62.90 o
   7  23   2     1881.55     1858.51     74.11 o
   9  23   2      522.38      490.72     32.70 o
  11  23   2       37.44       49.14     23.34 o
  13  23   2      793.22      810.93     41.00 o
  15  23   2     1849.01     1922.54     69.26 o
  17  23   2      435.60      452.02     32.30 o
 -14  24   2        1.78        1.94     10.01 o
 -12  24   2       60.19       62.54     27.63 o
  -8  24   2       50.94       68.31     25.74 o
  -6  24   2       10.07       22.49     33.78 o
  -2  24   2       70.94       46.68     21.00 o
   0  24   2       34.36       17.09     34.18 o
   2  24   2       75.37       86.32     25.35 o
   4  24   2       24.89       41.11     27.07 o
   6  24   2       54.66       61.16     24.94 o
  10  24   2       12.40       18.44     36.87 o
  12  24   2      121.27      164.82     25.55 o
  14  24   2       22.58       10.40     20.80 o
 -11  25   2      666.11      643.14     41.29 o
  -9  25   2      167.23      146.22     27.10 o
  -5  25   2      327.35      341.68     32.70 o
  -3  25   2     1443.60     1449.58    124.12 o
  -1  25   2      901.40     1022.57     65.27 o
   1  25   2       33.11       49.35     24.65 o
   3  25   2      363.05      386.66     41.08 o
   5  25   2     1637.63     1750.26    100.56 o
   7  25   2      727.36      736.96     48.49 o
   9  25   2      370.11      398.69     32.54 o
  11  25   2       33.24       37.63     26.72 o
  -4  26   2       51.87       50.23     26.00 o
  -2  26   2       82.88       65.97     28.05 o
   2  26   2        3.30       11.15     22.30 o
   4  26   2       36.36       39.79     27.63 o
 -37   1   3     1330.85     1250.01     69.53 o
 -35   1   3     3550.12     3551.47    106.58 o
 -33   1   3     2913.31     2846.19     85.62 o
 -31   1   3      528.69      537.29     28.22 o
 -29   1   3     5801.60     5794.30    167.63 o
 -27   1   3    18761.95    18509.05    497.59 o
 -25   1   3    11580.07    11460.94    308.90 o
 -23   1   3     3176.90     3156.61     90.83 o
 -21   1   3     2472.40     2340.21     70.23 o
 -19   1   3    41796.62    41521.63   1145.12 o
 -17   1   3    81483.16    82174.17   2480.59 o
 -15   1   3    40953.60    41199.47   1274.47 o
 -13   1   3     3790.84     3796.79    136.15 o
 -11   1   3    48169.87    48150.87   1532.27 o
  -9   1   3   136882.86   138612.42   4121.30 o
  -7   1   3   196705.66   201176.34   5841.91 o
  -5   1   3     3524.76     3585.55    127.80 o
  -3   1   3    48322.08    48431.67   1537.62 o
  -1   1   3   245320.53   231697.93  10137.79 o
   1   1   3   112730.36   120702.34   3694.73 o
   3   1   3   254734.50   268409.21   9482.34 o
   5   1   3      182.67      200.26     15.66 o
   7   1   3   101035.21   102917.64   3115.76 o
   9   1   3   236311.88   245938.22   7670.19 o
  11   1   3   179684.55   178012.35   5956.04 o
  13   1   3      374.60      438.74     30.13 o
  15   1   3    31859.81    31453.38    900.89 o
  17   1   3    46547.53    46898.93   1332.78 o
  19   1   3    41332.63    41557.65   1170.14 o
  21   1   3    14146.72    13896.13    490.57 o
  23   1   3     2250.04     2064.54     68.33 o
  25   1   3    20954.54    21477.17    586.96 o
  27   1   3    12830.02    12538.80    333.04 o
  29   1   3     4083.84     4070.26    119.74 o
  31   1   3      358.33      350.34     21.41 o
  33   1   3     1057.14     1126.42     48.14 o
  35   1   3     3543.80     3630.17    104.20 o
  37   1   3     2680.94     2764.75     95.13 o
 -38   2   3        0.00       28.52     57.04 o
 -36   2   3       72.65       56.94     19.06 o
 -34   2   3      200.31      194.80     21.91 o
 -32   2   3        9.79       20.30     20.39 o
 -30   2   3        1.35       11.21     22.41 o
 -28   2   3       59.47       82.74     18.42 o
 -26   2   3       18.69       14.23     21.39 o
 -24   2   3      119.84      121.39     16.18 o
 -20   2   3     1413.06     1439.37     47.75 o
 -18   2   3       27.33       25.55     13.72 o
 -16   2   3     3045.94     2957.38     92.64 o
 -12   2   3     1574.23     1536.95     53.49 o
 -10   2   3     7976.44     7883.19    278.60 o
  -8   2   3      550.27      570.19     25.86 o
  -6   2   3    15025.53    15495.57    480.63 o
  -4   2   3     3948.54     4074.06    127.80 o
  -2   2   3     8364.11     8691.58    308.89 o
   0   2   3    16935.11    17880.74    659.06 o
   2   2   3      164.49      219.87     19.63 o
   4   2   3     2411.24     2395.77     96.08 o
   6   2   3     2336.74     2644.36    100.33 o
   8   2   3    11917.81    11524.30    363.71 o
  10   2   3      602.48      606.62     27.81 o
  12   2   3     2975.08     2996.80     95.20 o
  14   2   3     1270.33     1358.40     47.51 o
  16   2   3        5.98        8.62     17.24 o
  18   2   3      934.33      956.60     37.72 o
  20   2   3      223.40      226.77     19.73 o
  22   2   3      297.38      335.22     20.64 o
  24   2   3      144.73      131.80     16.60 o
  26   2   3      193.16      168.61     16.39 o
  28   2   3      972.97     1014.56     38.65 o
  30   2   3       14.95       27.21     16.21 o
  32   2   3      230.62      256.46     20.53 o
  34   2   3       94.00       66.27     17.44 o
  36   2   3       29.54       25.51     17.53 o
 -37   3   3     1590.17     1553.36     56.07 o
 -35   3   3     3151.16     3219.51     98.74 o
 -33   3   3     2174.86     2294.05     80.55 o
 -31   3   3       41.86       50.10     17.75 o
 -29   3   3     4327.08     4403.82    125.35 o
 -27   3   3    12163.81    12041.89    327.72 o
 -25   3   3    14515.41    14397.04    386.11 o
 -23   3   3     3685.46     3722.42    105.67 o
 -21   3   3     2969.09     2974.52     86.88 o
 -19   3   3    37143.84    36690.60   1008.08 o
 -17   3   3    74249.49    74797.90   2101.11 o
 -15   3   3    45502.08    45538.26   1575.05 o
 -13   3   3     2698.85     2528.30     87.94 o
 -11   3   3    48436.83    47391.83   1438.28 o
  -9   3   3   173112.28   184066.64   5850.66 o
  -7   3   3   279269.51   278268.03   8839.15 o
  -5   3   3    28337.09    29241.63    921.71 o
  -3   3   3    75302.71    76868.91   2412.09 o
  -1   3   3   376601.35   373089.04  13624.99 o
   1   3   3   388069.40   392033.64  12731.54 o
   3   3   3    15311.92    15827.07    714.41 o
   5   3   3     4240.42     4658.34    215.80 o
   7   3   3   136264.87   142611.05   4503.74 o
   9   3   3   159028.17   161039.39   4888.13 o
  11   3   3    40691.73    41607.67   1267.60 o
  13   3   3    10674.76    10522.48    330.08 o
  15   3   3     7707.28     7787.14    247.42 o
  17   3   3    29746.99    29769.89    857.93 o
  19   3   3    46631.68    45282.14   1465.23 o
  21   3   3    17471.86    16952.29    498.57 o
  23   3   3      761.61      809.00     37.72 o
  25   3   3    16055.92    16093.20    437.86 o
  27   3   3    17953.65    18403.66    502.34 o
  29   3   3     3187.92     3100.12     87.32 o
  31   3   3      500.37      542.76     26.93 o
  33   3   3     1513.41     1539.49     53.49 o
  35   3   3     3553.06     3557.21    118.92 o
  37   3   3     2037.23     2049.20     71.80 o
 -36   4   3       84.91       84.59     20.96 o
 -34   4   3      689.83      689.67     40.55 o
 -32   4   3      131.41      134.86     19.52 o
 -30   4   3       21.70        1.21      6.41 o
 -28   4   3       22.06       23.34     19.10 o
 -26   4   3     2752.26     2758.15     80.22 o
 -24   4   3     4932.26     4931.74    139.45 o
 -22   4   3      164.26      208.47     21.20 o
 -20   4   3     6669.51     6511.78    202.61 o
 -18   4   3     1420.85     1396.28     47.56 o
 -16   4   3     2923.54     2814.78     86.78 o
 -14   4   3      657.47      792.19     48.71 o
 -12   4   3       54.87       42.68     11.51 o
 -10   4   3     3687.19     4037.17    132.35 o
  -6   4   3       66.00       72.45     12.35 o
  -4   4   3      112.78      120.65     12.10 o
  -2   4   3    36833.11    37028.10   1333.32 o
   0   4   3     9533.19     9724.09    337.76 o
   2   4   3    16874.54    16568.10    514.24 o
   4   4   3     3905.35     3987.15    136.91 o
   6   4   3     5000.22     5136.78    182.51 o
   8   4   3    10738.41    10855.31    365.25 o
  10   4   3     4516.05     4302.77    131.33 o
  12   4   3     3065.49     2953.24     90.00 o
  14   4   3     2425.17     2346.28    106.94 o
  16   4   3     2664.26     2697.72     91.49 o
  18   4   3     9028.43     9005.07    262.03 o
  20   4   3      176.49      183.34     20.97 o
  22   4   3       53.55       55.79     13.68 o
  24   4   3      710.76      709.01     29.93 o
  26   4   3      606.43      563.82     25.62 o
  28   4   3      806.02      758.57     35.23 o
  30   4   3      124.60      137.51     16.86 o
  32   4   3      461.26      478.29     26.52 o
  34   4   3       52.37       33.85     14.92 o
 -37   5   3     1524.31     1492.86     60.51 o
 -35   5   3     4225.62     4287.76    127.27 o
 -33   5   3     2244.25     2298.66     76.95 o
 -29   5   3     2228.97     2199.61     72.43 o
 -27   5   3    13689.34    13652.67    383.55 o
 -25   5   3    24831.81    24577.35    673.61 o
 -23   5   3     5556.95     5496.15    151.86 o
 -21   5   3     8305.57     8030.59    229.08 o
 -19   5   3    48662.17    49013.29   1349.27 o
 -17   5   3    42955.29    42656.19   1207.80 o
 -15   5   3     7818.52     8125.31    253.43 o
 -13   5   3      213.69      191.73     17.05 o
 -11   5   3    39689.28    39143.80   1334.01 o
  -9   5   3   123451.94   123673.79   4113.53 o
  -7   5   3    81759.03    88186.44   3873.75 o
  -5   5   3    21031.47    20896.21    669.69 o
  -3   5   3    11891.07    12147.27    490.52 o
  -1   5   3   110983.45   110554.04   3567.85 o
   1   5   3   188120.27   192098.57   5737.63 o
   3   5   3   124934.21   127264.88   3780.58 o
   5   5   3      182.28      182.24     13.32 o
   7   5   3    66878.90    67160.16   2152.97 o
   9   5   3   147523.20   150317.48   4482.93 o
  11   5   3   104338.24   102209.96   3113.89 o
  13   5   3     4287.50     4545.69    138.59 o
  15   5   3    17701.09    18513.72    532.76 o
  17   5   3    72036.61    71152.11   2020.66 o
  19   5   3    40668.40    39270.53   1152.35 o
  21   5   3     3685.85     3746.03    156.78 o
  23   5   3      598.06      655.85     34.50 o
  25   5   3     6712.02     6691.94    183.34 o
  27   5   3     8659.58     8624.22    242.49 o
  29   5   3     5369.38     5550.91    151.51 o
  31   5   3       41.37       51.92     16.68 o
  33   5   3      918.61      881.83     43.35 o
  35   5   3     1992.59     1994.11     62.93 o
  37   5   3     1584.08     1570.50    240.23 o
 -36   6   3      473.09      492.45     30.07 o
 -34   6   3      676.34      672.73     32.41 o
 -32   6   3      110.98      126.79     19.36 o
 -30   6   3       24.31       31.85     14.69 o
 -28   6   3      741.22      817.00     35.20 o
 -26   6   3     1714.74     1730.58     59.07 o
 -24   6   3     1518.37     1493.86     60.30 o
 -22   6   3     1273.80     1241.01     45.37 o
 -20   6   3     2819.27     2826.52     90.16 o
 -18   6   3     4746.87     4717.44    146.20 o
 -16   6   3     6389.89     6288.21    194.60 o
 -14   6   3    13977.70    13686.69    397.75 o
 -12   6   3      711.77      698.27     48.74 o
 -10   6   3    21535.10    21493.84    647.86 o
  -8   6   3    37873.76    37303.57   1279.59 o
  -4   6   3        3.71        0.31      2.38 o
  -2   6   3    19630.44    18939.93    607.84 o
   0   6   3    51958.50    49274.09   1566.54 o
   2   6   3    15087.95    15777.05    573.49 o
   4   6   3     1569.41     1436.84     51.76 o
   6   6   3    11611.83    11639.02    367.75 o
   8   6   3    13367.60    13036.37    397.90 o
  10   6   3      811.51      916.91     40.81 o
  12   6   3     7807.77     7741.78    228.46 o
  14   6   3      217.26      236.89     18.54 o
  16   6   3     1456.03     1453.71     46.87 o
  18   6   3     7808.59     7931.21    256.87 o
  20   6   3     4076.86     3971.61    118.47 o
  22   6   3      106.59       84.80     13.87 o
  24   6   3      986.70      933.39     44.76 o
  26   6   3     3942.26     3917.11    131.43 o
  28   6   3     2321.17     2339.21     70.43 o
  30   6   3       29.52        9.90     19.81 o
  32   6   3      370.35      424.31     25.32 o
  34   6   3      644.59      617.38     29.51 o
  36   6   3      360.48      355.80     24.70 o
 -35   7   3     3072.04     3153.27     94.08 o
 -33   7   3     1163.31     1224.87     54.36 o
 -31   7   3      859.05      886.30     42.80 o
 -29   7   3     1374.51     1498.93     61.32 o
 -27   7   3     5791.47     5876.67    161.45 o
 -25   7   3     7980.09     7963.89    244.66 o
 -23   7   3     6925.66     6831.34    196.17 o
 -21   7   3     2412.84     2380.50     72.79 o
 -19   7   3    20289.32    20600.07    559.40 o
 -17   7   3    23140.40    22721.11    738.36 o
 -15   7   3    28463.07    28630.66    833.13 o
 -13   7   3     1069.45     1173.11     42.88 o
 -11   7   3    49353.70    49318.11   1492.01 o
  -9   7   3   211771.85   217683.08   6890.54 o
  -7   7   3    68152.99    68824.31   2210.83 o
  -5   7   3      806.86      780.45     32.42 o
  -3   7   3    19278.50    18901.24    629.55 o
   5   7   3     9011.78     8967.05    307.45 o
   7   7   3    69393.73    68362.08   2108.62 o
   9   7   3    40327.05    38959.71   1464.47 o
  11   7   3    10323.49    10676.55    346.31 o
  13   7   3     6341.30     6536.26    249.84 o
  15   7   3     4632.39     4796.41    140.77 o
  17   7   3    37955.20    36494.51   1031.79 o
  19   7   3    25509.74    25583.84    693.71 o
  21   7   3     5416.67     5260.24    158.40 o
  23   7   3       70.89       41.94     13.07 o
  25   7   3     4395.70     4243.01    132.84 o
  27   7   3    10003.16    10110.28    282.10 o
  29   7   3     5457.21     5403.71    155.05 o
  31   7   3       62.80       53.25     14.94 o
  33   7   3     1160.27     1157.17     49.01 o
  35   7   3     2364.56     2429.39     75.83 o
 -36   8   3      424.24      454.54     33.62 o
 -34   8   3     1109.78     1143.09     50.52 o
 -32   8   3      791.00      861.15     37.22 o
 -30   8   3       32.29       26.11     19.91 o
 -28   8   3     1499.50     1504.00     77.37 o
 -26   8   3     5953.71     5930.57    174.37 o
 -24   8   3     4207.56     4139.62    119.45 o
 -22   8   3      283.40      283.79     20.60 o
 -20   8   3     3176.91     3140.74     92.39 o
 -18   8   3    14080.52    14064.21    455.24 o
 -16   8   3    13370.84    13459.91    386.29 o
 -14   8   3      205.80      189.93     17.49 o
 -12   8   3      262.70      321.51     21.54 o
 -10   8   3    11478.61    11500.96    348.14 o
  -8   8   3    13764.56    13279.82    382.95 o
  -6   8   3     8372.02     8035.26    256.84 o
  -4   8   3     1021.29     1066.65     42.71 o
  -2   8   3     7614.89     7812.49    259.62 o
   0   8   3    32576.64    32591.26    990.68 o
   2   8   3    27756.98    27805.59    859.73 o
   4   8   3     4511.50     4258.41    127.96 o
   6   8   3     2564.63     2416.71     75.29 o
   8   8   3    33726.30    33053.49   1002.76 o
  10   8   3    54420.65    55874.65   1630.69 o
  12   8   3     5268.74     5088.49    152.82 o
  14   8   3     2840.91     2693.12     85.25 o
  16   8   3    18741.89    18515.72    521.25 o
  18   8   3    11096.75    10990.04    298.84 o
  20   8   3     1080.62     1117.95     45.69 o
  22   8   3      229.70      217.26     19.03 o
  24   8   3     1380.62     1305.50     48.68 o
  26   8   3     3047.05     2974.52     97.51 o
  28   8   3      568.55      618.55     29.06 o
  30   8   3      225.93      273.03     20.88 o
  32   8   3      221.71      220.72     19.98 o
  34   8   3      679.28      613.56     31.73 o
 -35   9   3     1979.03     2063.54     78.18 o
 -33   9   3     1244.81     1315.04     69.21 o
 -31   9   3       90.47       81.61     19.92 o
 -29   9   3     1676.04     1642.07     78.85 o
 -27   9   3     3647.41     3610.36    106.23 o
 -25   9   3    12605.73    12532.79    337.10 o
 -23   9   3     1527.00     1583.77     55.45 o
 -21   9   3     7228.23     7252.88    198.12 o
 -19   9   3    22379.71    22146.83    607.80 o
 -17   9   3    15100.48    14948.64    423.20 o
 -15   9   3     1572.42     1679.62     58.33 o
 -13   9   3      654.51      634.21     29.05 o
 -11   9   3    18011.28    18348.30    523.32 o
  -9   9   3    60978.39    60586.28   2001.50 o
  -7   9   3    22275.34    22662.41    654.37 o
  -5   9   3      720.92      839.94     36.41 o
  -3   9   3     8197.90     8037.26    253.45 o
  -1   9   3    18532.33    18061.50    577.56 o
   1   9   3   110671.44   107434.52   3338.22 o
   3   9   3    29258.94    29455.07    899.98 o
   5   9   3     3852.67     3721.95    110.41 o
   7   9   3    37470.24    36668.59   1135.34 o
   9   9   3    44878.40    45298.81   1416.43 o
  11   9   3    28376.93    28524.61    848.73 o
  13   9   3     7961.47     7781.14    227.10 o
  15   9   3     7769.15     7602.38    210.22 o
  17   9   3    32671.16    32637.29    895.92 o
  19   9   3    17335.96    17237.76    474.16 o
  21   9   3     1449.75     1403.29     47.70 o
  23   9   3      313.83      367.27     25.23 o
  25   9   3     3192.07     3090.11     93.42 o
  27   9   3     4566.34     4401.35    126.84 o
  29   9   3     3165.00     3213.04     96.78 o
  31   9   3       17.40       26.41     18.80 o
  33   9   3      299.43      273.29     25.31 o
  35   9   3      806.32      766.64     44.81 o
 -34  10   3      560.94      505.97     30.47 o
 -32  10   3      508.81      460.82     28.89 o
 -30  10   3       49.18       57.21     20.13 o
 -28  10   3     1853.57     1865.85     66.90 o
 -26  10   3     2901.14     2928.16     87.83 o
 -24  10   3      895.53      918.92     37.81 o
 -22  10   3     1189.75     1313.11     47.52 o
 -20  10   3       25.09       32.76     16.77 o
 -18  10   3     7705.63     7522.34    212.94 o
 -16  10   3    18625.96    18682.47    616.04 o
 -14  10   3     3104.56     3118.19     98.90 o
 -12  10   3     4066.68     4108.34    124.88 o
 -10  10   3    13353.40    13744.72    403.83 o
  -8  10   3    35166.25    34656.94   1108.06 o
  -6  10   3    25229.69    25735.25    762.69 o
  -4  10   3      146.05      166.65     17.54 o
  -2  10   3    24402.81    24574.01    691.20 o
   0  10   3    71022.87    70208.32   2066.20 o
   2  10   3     4706.79     4649.14    152.12 o
   4  10   3     1061.60     1060.25     41.22 o
   6  10   3    12017.19    12054.56    387.30 o
   8  10   3    13668.30    13645.34    388.28 o
  10  10   3    14355.61    14150.25    405.77 o
  12  10   3        7.17       10.79     19.87 o
  14  10   3      170.28      175.53     16.11 o
  16  10   3     5895.32     5878.41    162.40 o
  18  10   3     9270.18     9239.85    259.28 o
  20  10   3     6921.13     6854.68    188.05 o
  22  10   3      352.19      416.81     24.61 o
  24  10   3     3504.75     3439.75    115.90 o
  26  10   3     4911.96     4598.25    243.47 o
  28  10   3     1217.25     1253.08     51.76 o
  30  10   3       76.69       64.00     17.78 o
  32  10   3      404.95      433.81     26.52 o
  34  10   3     1337.14     1359.80     62.00 o
 -33  11   3      353.26      368.11     29.20 o
 -31  11   3      220.05      292.05     24.85 o
 -29  11   3     1606.34     1591.64     56.39 o
 -27  11   3     2274.19     2157.19     68.98 o
 -25  11   3     2165.22     2015.05     73.57 o
 -23  11   3      717.60      800.66     45.88 o
 -21  11   3     1850.63     1814.62     59.11 o
 -19  11   3    10526.44    10376.41    289.49 o
 -17  11   3    10415.36    10589.84    297.57 o
 -15  11   3    10897.75    10581.17    304.34 o
 -13  11   3     1013.79      988.42     53.21 o
 -11  11   3    16316.71    15975.81    457.50 o
  -9  11   3    45297.99    45263.46   1283.05 o
  -7  11   3    25354.42    24690.74    693.20 o
  -5  11   3     1653.70     1746.79     58.79 o
  -3  11   3    15215.50    15273.47    449.53 o
  -1  11   3    16419.88    16966.29    533.79 o
   1  11   3    43542.24    42532.79   1190.91 o
   3  11   3    18088.73    17435.86    514.72 o
   5  11   3     1059.76     1087.26     48.77 o
   7  11   3    14714.07    15114.72    451.59 o
   9  11   3    19995.00    20030.46    556.81 o
  11  11   3    14659.40    14901.28    413.74 o
  13  11   3     4754.52     4534.55    128.30 o
  15  11   3     2901.10     2960.98     85.73 o
  17  11   3     5350.74     5334.54    147.36 o
  19  11   3    11101.83    11028.72    306.28 o
  21  11   3     3796.90     3884.10    109.42 o
  23  11   3      101.47       77.20     15.83 o
  25  11   3     1604.50     1653.74     67.66 o
  27  11   3     4594.65     4505.54    137.45 o
  29  11   3     2203.88     2291.85     76.14 o
  31  11   3       64.39       40.02     18.45 o
  33  11   3      156.39      142.35     20.77 o
 -32  12   3     1106.04     1100.14     50.61 o
 -30  12   3        1.23        6.82     13.63 o
 -28  12   3     3090.48     2977.06     98.12 o
 -26  12   3     4860.17     4956.09    147.10 o
 -24  12   3     1511.11     1447.97     72.82 o
 -22  12   3      104.37       86.54     17.25 o
 -20  12   3      404.40      385.11     27.74 o
 -18  12   3    10462.55    10228.33    286.14 o
 -16  12   3     9254.46     9189.83    255.91 o
 -14  12   3      363.27      377.42     23.15 o
 -12  12   3     5518.53     5463.00    155.31 o
 -10  12   3    11509.97    11194.14    308.27 o
  -8  12   3     5997.58     5856.60    165.38 o
  -6  12   3    18430.51    18828.54    526.60 o
  -4  12   3      282.77      330.82     21.20 o
  -2  12   3    14648.49    14569.79    415.84 o
   0  12   3    23455.41    24120.46    685.88 o
   2  12   3    15940.38    15715.68    435.90 o
   4  12   3     4735.48     4586.58    136.01 o
   6  12   3     1940.06     1898.26     63.97 o
   8  12   3    27920.49    28267.15    856.23 o
  10  12   3    29209.49    29593.80    828.87 o
  12  12   3     2165.52     2122.30     72.25 o
  14  12   3     2297.32     2291.45     68.88 o
  16  12   3    16010.61    16056.52    436.51 o
  18  12   3    10328.60    10517.81    285.41 o
  20  12   3     7401.67     7569.70    216.99 o
  22  12   3      555.06      547.31     31.16 o
  24  12   3     2787.62     2743.34     82.12 o
  26  12   3     3053.82     2970.65     90.94 o
  28  12   3      824.08      751.17     40.09 o
  30  12   3       29.35       40.19     18.54 o
  32  12   3       52.54       65.88     18.83 o
 -33  13   3      293.96      298.22     27.58 o
 -31  13   3        1.63       11.75     23.50 o
 -29  13   3     1037.33     1071.72     48.85 o
 -27  13   3     1981.21     1853.24     73.23 o
 -25  13   3     2450.17     2372.89     77.74 o
 -23  13   3      127.48      136.53     20.20 o
 -21  13   3      832.64      826.40     45.52 o
 -19  13   3     5708.08     5699.99    169.61 o
 -17  13   3     7302.03     7182.18    200.16 o
 -15  13   3     2547.29     2446.26     73.93 o
 -13  13   3      561.85      566.99     32.55 o
 -11  13   3     4640.14     4660.48    145.40 o
  -9  13   3     9373.20     9186.49    253.88 o
  -7  13   3    12999.34    12763.57    351.25 o
  -5  13   3     1042.90     1135.49     64.34 o
  -3  13   3     1825.93     1787.81     61.15 o
  -1  13   3    17951.62    17945.44    494.99 o
   1  13   3    13401.50    13446.57    375.47 o
   3  13   3    10701.95    10516.47    298.94 o
   5  13   3     1767.07     1824.16     62.43 o
   7  13   3     8195.89     7842.50    258.25 o
   9  13   3    26741.38    26829.78    738.78 o
  11  13   3    13813.99    13617.99    374.08 o
  13  13   3       92.72       75.54     20.40 o
  15  13   3     1254.37     1278.42     46.24 o
  17  13   3     5908.76     5868.67    162.40 o
  19  13   3     4579.08     4453.38    124.87 o
  21  13   3     3277.90     3278.54    112.42 o
  23  13   3       62.34       54.59     16.30 o
  25  13   3     1699.15     1696.10     61.59 o
  27  13   3     1405.58     1376.21     64.79 o
  29  13   3     1130.21     1179.38     56.37 o
  31  13   3      378.25      362.68     31.15 o
 -32  14   3      605.61      590.37     34.65 o
 -30  14   3       53.54       54.69     22.10 o
 -28  14   3     1190.90     1260.28     63.22 o
 -26  14   3     2164.70     2233.43     77.44 o
 -24  14   3     2679.88     2567.92    104.38 o
 -22  14   3       15.43        3.13      9.31 o
 -20  14   3      288.46      249.24     27.29 o
 -18  14   3    11389.52    11547.64    319.02 o
 -16  14   3    15690.06    15821.07    428.44 o
 -14  14   3     4549.96     4635.20    132.00 o
 -12  14   3     3191.30     3211.17     95.22 o
 -10  14   3    13187.06    13257.81    380.24 o
  -8  14   3    23120.86    23724.26    685.96 o
  -6  14   3    13851.35    13770.06    392.32 o
  -4  14   3     1092.14     1127.22     48.96 o
  -2  14   3    14432.60    14383.70    403.70 o
   0  14   3    22077.50    21628.57    632.26 o
   2  14   3    13387.04    12904.98    358.67 o
   4  14   3      814.39      840.14     36.75 o
   6  14   3     3151.70     3137.93     91.99 o
   8  14   3    16304.17    16329.98    470.28 o
  10  14   3    18369.96    18519.72    519.22 o
  12  14   3     1813.88     1788.87     80.27 o
  14  14   3      939.17      936.52     45.03 o
  16  14   3     4894.40     4751.86    135.30 o
  18  14   3     5174.15     5161.79    146.04 o
  20  14   3     2376.29     2309.00     75.93 o
  22  14   3        2.92        5.48     10.97 o
  24  14   3     1832.88     1918.67     65.25 o
  26  14   3     2254.83     2361.35    100.45 o
  28  14   3     2301.92     2227.82     93.83 o
  30  14   3      251.93      248.77     42.96 o
 -31  15   3        0.08       17.76     35.52 o
 -29  15   3      472.32      432.41     30.78 o
 -27  15   3     1047.43     1021.43     44.85 o
 -25  15   3      477.33      508.17     46.51 o
 -23  15   3        0.16        3.96      9.96 o
 -21  15   3     1119.34     1106.34     65.67 o
 -19  15   3     2620.81     2732.40     85.85 o
 -17  15   3     4699.84     4697.63    161.47 o
 -15  15   3      447.28      420.77     36.63 o
 -13  15   3      570.75      645.24     45.35 o
 -11  15   3      640.90      701.28     34.17 o
  -9  15   3     2123.28     2196.74     70.53 o
  -7  15   3     9497.70     9581.35    262.59 o
  -5  15   3     5424.95     5270.18    152.17 o
  -3  15   3     4766.05     4658.14    132.61 o
  -1  15   3    11597.86    11362.22    329.89 o
   1  15   3     3930.97     3926.65    115.98 o
   3  15   3     2521.82     2449.93     88.24 o
   5  15   3       68.04       62.70     15.55 o
   7  15   3      438.04      503.70     28.51 o
   9  15   3     9861.77     9940.19    282.14 o
  11  15   3     5852.06     5917.09    168.28 o
  13  15   3      190.29      156.06     21.20 o
  15  15   3       45.57       22.10     22.15 o
  17  15   3      299.93      302.20     23.65 o
  19  15   3     3287.96     3233.45    113.59 o
  21  15   3     2670.45     2660.70     81.94 o
  23  15   3       56.82       75.86     18.20 o
  25  15   3      910.43      910.65     41.42 o
  27  15   3     1301.36     1245.74     67.34 o
  29  15   3      403.98      407.01     31.76 o
 -30  16   3        8.04       14.21     28.43 o
 -28  16   3     1376.98     1429.83     74.27 o
 -26  16   3     2842.89     2961.18    112.46 o
 -24  16   3     2235.02     2405.04     80.24 o
 -22  16   3      147.09      104.56     21.90 o
 -20  16   3     3202.28     3105.92    119.47 o
 -18  16   3     5844.80     5911.89    180.40 o
 -16  16   3     5305.77     5411.78    161.08 o
 -14  16   3     2104.70     2168.19     75.22 o
 -12  16   3      716.69      753.43     44.82 o
 -10  16   3     6823.58     6673.26    199.59 o
  -8  16   3    12605.18    12968.34    354.60 o
  -6  16   3     3410.85     3472.23    107.48 o
  -4  16   3       85.63       61.44     14.87 o
  -2  16   3    10119.51    10029.57    277.39 o
   0  16   3    15057.80    14675.84    398.23 o
   2  16   3    14685.43    14429.05    396.25 o
   4  16   3      496.48      494.83     29.26 o
   6  16   3     5652.31     5370.09    149.78 o
   8  16   3    15666.71    15833.74    430.47 o
  10  16   3     8573.41     8505.49    248.60 o
  12  16   3     3716.12     3664.26    107.51 o
  14  16   3      150.33      120.15     22.25 o
  16  16   3     5168.51     5186.34    237.77 o
  18  16   3     6729.21     6840.01    221.91 o
  20  16   3     2792.67     2865.27     96.39 o
  22  16   3       39.34       35.04     18.07 o
  24  16   3     1509.19     1516.01    110.47 o
  26  16   3     2494.44     2391.84     86.69 o
  28  16   3     1635.14     1647.27     77.41 o
 -29  17   3      395.32      457.26     35.67 o
 -27  17   3      691.09      660.65     48.27 o
 -25  17   3       32.95       11.69     23.38 o
 -23  17   3      110.71       79.09     21.58 o
 -21  17   3        2.49       11.37     22.73 o
 -19  17   3     1095.43     1061.45     55.55 o
 -17  17   3     1306.52     1278.42     69.85 o
 -15  17   3       88.27       72.58     24.94 o
 -13  17   3      122.89      115.06     21.71 o
 -11  17   3     1273.00     1388.21     68.89 o
  -9  17   3      403.55      447.82     29.56 o
  -7  17   3     1821.14     1856.31     95.34 o
  -3  17   3      251.51      257.99     25.02 o
  -1  17   3     5314.20     5165.93    148.74 o
   1  17   3      655.54      755.44     52.12 o
   3  17   3      211.49      220.60     21.21 o
   5  17   3      657.63      709.48     33.07 o
   7  17   3     2405.10     2392.70     74.21 o
   9  17   3     4198.23     4261.08    127.75 o
  11  17   3     1667.92     1742.05     62.46 o
  13  17   3       85.53       82.70     19.31 o
  17  17   3      518.10      511.88     40.82 o
  19  17   3      984.02      981.21     70.71 o
  21  17   3     1104.16     1116.01     70.00 o
  23  17   3       25.14       33.53     20.27 o
  25  17   3      228.55      236.60     26.97 o
  27  17   3      212.62      215.79     25.07 o
 -26  18   3     1966.46     2034.46     98.16 o
 -24  18   3     2339.66     2402.77    122.42 o
 -22  18   3        2.50        0.25      3.71 o
 -20  18   3     1849.79     1955.22     91.17 o
 -18  18   3     4902.62     5073.35    161.90 o
 -16  18   3     2477.93     2434.32     93.68 o
 -14  18   3     1046.10     1019.16     59.15 o
 -12  18   3      282.89      248.63     46.09 o
 -10  18   3     6804.57     6775.98    244.32 o
  -8  18   3    11956.42    11703.05    387.39 o
  -6  18   3     4365.40     4392.55    144.80 o
  -4  18   3      299.30      259.95     23.36 o
  -2  18   3     5383.07     5476.34    161.74 o
   0  18   3     9878.79     9802.79    271.34 o
   2  18   3    10002.86     9932.19    274.70 o
   4  18   3       20.13       11.07     22.14 o
   6  18   3     2730.68     2707.86     94.06 o
   8  18   3     4424.92     4323.25    130.85 o
  10  18   3     5844.11     5702.25    175.91 o
  12  18   3     2347.35     2428.05    141.39 o
  14  18   3      590.25      564.46     44.57 o
  16  18   3     3258.63     3426.41    116.31 o
  18  18   3     5188.25     5210.55    177.80 o
  20  18   3      686.91      576.70     49.46 o
  22  18   3        0.73       16.73     33.47 o
  24  18   3      727.12      705.21     41.02 o
  26  18   3     1291.71     1214.33     50.82 o
 -25  19   3       15.10       16.83     33.67 o
 -21  19   3      222.18      165.51     27.47 o
 -19  19   3      161.77      141.14     25.47 o
 -17  19   3      558.13      528.85     35.78 o
 -13  19   3      462.57      416.42     50.45 o
 -11  19   3      341.61      329.13     58.65 o
  -9  19   3     1741.88     1648.47     77.82 o
  -7  19   3      645.61      622.36     43.47 o
  -5  19   3       43.38       24.68     20.49 o
  -3  19   3      190.73      223.46     28.97 o
  -1  19   3      139.89      112.80     19.86 o
   1  19   3      471.06      498.62     44.77 o
   3  19   3      656.72      609.34     40.57 o
   5  19   3       32.56       21.13     20.29 o
   7  19   3       20.74        2.19      8.01 o
   9  19   3      619.92      684.73     59.38 o
  11  19   3      464.54      495.00     35.28 o
  13  19   3       28.22       36.61     21.63 o
  17  19   3      126.77       91.96     21.67 o
  19  19   3      189.24      197.04     23.95 o
  21  19   3      250.63      244.10     28.37 o
  23  19   3      179.26      155.47     31.85 o
  25  19   3        6.51        1.81      8.67 o
 -24  20   3      536.50      494.97     41.85 o
 -22  20   3       61.04       66.11     23.39 o
 -20  20   3      671.68      636.54     37.13 o
 -18  20   3     1706.35     1681.89     70.92 o
 -16  20   3     2961.31     3041.09    116.51 o
 -14  20   3      889.96      927.59     49.76 o
 -12  20   3      149.29      134.54     24.48 o
 -10  20   3     6313.69     6351.37    193.77 o
  -8  20   3     5235.42     5352.42    175.93 o
  -6  20   3      682.40      804.79     44.43 o
  -4  20   3      126.82      100.57     22.60 o
  -2  20   3     2183.82     2175.26    107.45 o
   0  20   3     7236.63     6849.35    200.23 o
   2  20   3     3839.17     3892.90    139.99 o
   4  20   3       38.10       41.01     19.68 o
   6  20   3      953.58      914.05     56.50 o
  10  20   3     2196.30     2191.54     83.71 o
  12  20   3     1146.90     1192.72     54.04 o
  14  20   3       27.07       17.83     27.79 o
  16  20   3     2709.07     2620.68    100.75 o
  18  20   3     2351.04     2246.90     81.10 o
  20  20   3      759.07      762.64     52.05 o
  24  20   3      190.26      100.53     29.46 o
 -21  21   3       75.00       72.65     23.31 o
 -19  21   3      279.54      244.55     26.61 o
 -17  21   3       10.45        4.27     11.72 o
 -15  21   3       27.86       44.74     24.64 o
 -13  21   3        2.59       14.43     28.85 o
 -11  21   3      338.11      369.33     29.52 o
  -9  21   3      294.03      312.55     28.12 o
  -7  21   3        0.30        1.38      9.73 o
  -5  21   3       87.99       95.44     22.38 o
  -1  21   3       34.03       67.84     21.88 o
   1  21   3      197.29      196.10     24.35 o
   3  21   3      332.82      313.58     29.12 o
   5  21   3        9.32       12.22     24.44 o
   7  21   3      309.16      272.49     27.83 o
   9  21   3       96.79       98.18     22.55 o
  11  21   3       59.36       53.77     22.39 o
  13  21   3      356.30      377.57     27.94 o
  15  21   3      120.09      130.80     22.98 o
  17  21   3       51.04       47.71     23.87 o
  19  21   3      258.66      286.44     37.63 o
  21  21   3      216.13      250.64     25.90 o
 -20  22   3      676.24      631.03     49.28 o
 -18  22   3     1332.49     1348.26     66.72 o
 -16  22   3     1743.64     1806.35     79.17 o
 -14  22   3      228.38      208.33     31.92 o
 -12  22   3      487.31      578.98     35.94 o
 -10  22   3     2156.56     2119.37     82.51 o
  -8  22   3     2124.94     2010.72    120.32 o
  -6  22   3     1470.10     1530.61     64.92 o
  -4  22   3       37.91       61.27     24.07 o
  -2  22   3     1477.19     1438.90     70.50 o
   0  22   3     3642.89     3720.02    134.62 o
   2  22   3     2355.62     2335.68     94.33 o
   4  22   3      589.71      595.19     38.21 o
   6  22   3      862.15      843.48     47.90 o
   8  22   3     1693.89     1704.50     74.59 o
  10  22   3     3540.51     3532.19    118.31 o
  12  22   3      747.47      791.39     47.95 o
  14  22   3       89.84      126.45     23.69 o
  16  22   3      811.99      793.25     39.65 o
  18  22   3     2117.32     2036.66     79.34 o
  20  22   3      506.54      525.39     38.71 o
 -17  23   3       22.40       34.62     26.56 o
 -15  23   3        2.34        7.18     14.37 o
 -13  23   3       12.05       36.42     24.93 o
 -11  23   3        0.42       52.11     24.45 o
  -9  23   3      128.50       83.55     29.88 o
  -7  23   3        1.55        2.85     10.71 o
  -3  23   3       13.78       13.57     27.15 o
  -1  23   3       85.56       84.19     25.09 o
   1  23   3       64.78       40.93     23.25 o
   3  23   3       37.82       25.57     25.38 o
   7  23   3       28.11       31.71     25.33 o
   9  23   3       21.77       21.96     33.53 o
  13  23   3      191.33      214.70     26.23 o
  15  23   3      119.04      137.78     24.94 o
 -14  24   3       48.33       49.38     25.68 o
 -12  24   3      218.79      180.88     28.50 o
 -10  24   3     1100.01      957.53     50.76 o
  -8  24   3     1298.66     1246.41     62.27 o
  -6  24   3      838.49      899.77     55.00 o
  -4  24   3       32.01       44.69     27.76 o
  -2  24   3     1210.85     1423.96    108.17 o
   0  24   3     2538.03     2629.29    132.67 o
   2  24   3      928.95      936.79     68.48 o
   4  24   3       75.06       37.76     25.96 o
   6  24   3      217.73      232.17     26.70 o
   8  24   3     1389.70     1373.47     65.07 o
  10  24   3     1332.71     1346.12     71.18 o
  12  24   3      253.60      235.18     26.87 o
  14  24   3        7.53       37.07     25.52 o
 -11  25   3        1.87       46.38     34.25 o
  -9  25   3       12.24       17.74     35.47 o
  -7  25   3       41.83       74.46     27.20 o
  -5  25   3       28.98       23.18     33.74 o
  -1  25   3       53.66       61.91     24.79 o
   1  25   3       27.87       37.63     27.13 o
   3  25   3        4.13       10.55     21.09 o
   5  25   3       38.54       29.31     31.29 o
   7  25   3        5.05       14.35     28.69 o
   9  25   3       24.27       29.14     28.38 o
  11  25   3        1.80        0.26      4.10 o
  -2  26   3      329.33      280.19     31.22 o
   0  26   3     1016.52      971.01    101.22 o
   2  26   3      490.74      531.77     46.46 o
   4  26   3      126.31      156.40     27.97 o
 -38   0   4      324.75      287.24     35.62 o
 -36   0   4      423.55      401.31     43.04 o
 -34   0   4     1455.45     1537.89     79.12 o
 -32   0   4     6457.37     6462.36    241.10 o
 -30   0   4    11973.96    12365.38    381.12 o
 -28   0   4      419.08      402.50     36.02 o
 -26   0   4     2576.80     2587.00     91.72 o
 -24   0   4    38923.28    38761.61   1205.29 o
 -22   0   4    45562.66    45849.75   1443.39 o
 -20   0   4    14414.29    14205.61    502.69 o
 -18   0   4    15974.23    16091.20    667.92 o
 -16   0   4   104737.35   105214.10   3871.49 o
 -14   0   4   123152.92   122004.97   4791.36 o
 -10   0   4    13194.51    12816.93    517.47 o
  -8   0   4    14627.40    15866.42    563.27 o
  -6   0   4   242915.13   245904.21   9447.99 o
  -4   0   4   262987.31   276985.40   9924.37 o
  -2   0   4    15102.00    14837.25    580.63 o
   0   0   4   127851.62   132658.85   5019.92 o
   2   0   4    82446.50    83320.73   3242.45 o
   4   0   4   166888.93   164365.01   8373.35 o
   6   0   4    97494.67    97212.85   6321.13 o
   8   0   4       72.16       82.08     13.49 o
  10   0   4   118499.74   122669.96   4513.03 o
  12   0   4   177075.39   170952.90  11255.34 o
  16   0   4     1412.94     1274.96     51.21 o
  18   0   4     4796.61     4809.95    158.24 o
  20   0   4    42846.95    42776.24   1399.46 o
  22   0   4    41414.50    40140.96   1352.04 o
  24   0   4     4414.53     4285.63    158.20 o
  26   0   4     1332.41     1272.76     58.57 o
  28   0   4     5951.10     5696.65    175.57 o
  30   0   4     6602.87     6565.01    200.02 o
  32   0   4     5192.52     5303.99    179.81 o
  34   0   4       12.47       35.32     26.08 o
  36   0   4      873.73     1027.24    102.05 o
 -37   1   4       10.67       14.97     29.93 o
 -35   1   4       63.71       46.78     17.69 o
 -33   1   4      216.54      188.20     21.04 o
 -31   1   4      105.77      106.19     18.14 o
 -29   1   4      227.21      274.60     20.69 o
 -27   1   4      295.28      299.35     20.68 o
 -25   1   4       63.82       74.66     15.86 o
 -23   1   4      122.44      105.20     15.70 o
 -21   1   4        1.98        8.28     16.55 o
 -19   1   4     1183.94     1219.46     43.14 o
 -17   1   4       93.69      104.48     14.48 o
 -15   1   4       63.83       50.71     12.11 o
 -11   1   4     1658.49     1317.58    116.29 o
  -9   1   4     1694.21     1779.07     62.24 o
  -7   1   4    28257.12    28466.58    844.00 o
  -5   1   4    22281.69    22739.78    734.96 o
  -3   1   4    39778.77    39036.42   1327.26 o
  -1   1   4    58350.55    61290.63   2075.92 o
   1   1   4   104729.96   112061.45   3710.51 o
   3   1   4    27789.13    28744.05    956.42 o
   5   1   4     5287.01     5092.22    198.97 o
   7   1   4     8424.68     8440.79    283.18 o
   9   1   4     2678.37     2936.24     95.90 o
  11   1   4     4578.58     4356.13    134.23 o
  13   1   4     2095.60     2053.14     68.95 o
  17   1   4      104.46      129.93     12.93 o
  19   1   4      214.50      243.65     16.33 o
  21   1   4      830.20      834.74     41.19 o
  23   1   4      772.80      845.68     44.68 o
  25   1   4      572.92      601.86     37.96 o
  27   1   4      103.32       85.34     14.52 o
  29   1   4      457.96      465.43     23.00 o
  31   1   4       46.28       30.43     15.75 o
  33   1   4       27.84       43.07     16.49 o
  35   1   4       52.14       75.28     17.48 o
  37   1   4       56.33       35.85     18.19 o
 -38   2   4      338.33      323.26    106.98 o
 -36   2   4      232.51      196.74     22.22 o
 -34   2   4     4262.80     4375.61    135.04 o
 -32   2   4     6868.37     7013.43    261.23 o
 -30   2   4     3217.29     3163.48     96.65 o
 -26   2   4    10365.38    10486.46    292.85 o
 -24   2   4    15669.53    15536.93    418.35 o
 -22   2   4    14739.96    15244.79    414.35 o
 -20   2   4    11366.35    11170.13    306.92 o
 -18   2   4     3206.45     3269.46     96.22 o
 -16   2   4    51557.82    51556.54   1473.24 o
 -14   2   4   109399.60   112338.91   3570.10 o
 -12   2   4    62149.53    63936.59   2022.31 o
 -10   2   4       12.99        3.75      7.50 o
  -8   2   4    74502.38    76590.77   2282.11 o
  -6   2   4   342195.72   345591.60  11510.08 o
  -4   2   4   301321.71   315773.03  10189.81 o
  -2   2   4    72805.54    74446.39   2317.15 o
   0   2   4    66982.91    69261.86   2239.86 o
   2   2   4   304974.12   325072.91  10028.20 o
   4   2   4   179783.44   181863.57   6045.17 o
   6   2   4    69168.52    70344.39   2504.17 o
   8   2   4      497.10      529.39     21.47 o
  10   2   4   100032.39   101218.15   3215.09 o
  12   2   4    94583.43    96514.51   3025.85 o
  14   2   4    44272.94    45796.39   1367.54 o
  16   2   4     1562.02     1545.09     61.92 o
  18   2   4     1734.66     1732.71     56.69 o
  20   2   4    35591.63    35500.02    982.61 o
  22   2   4    30065.53    29931.97    850.45 o
  24   2   4     5973.71     5891.55    166.59 o
  26   2   4      189.94      204.87     18.26 o
  28   2   4     6002.00     5907.22    176.67 o
  30   2   4     7581.99     7545.02    202.79 o
  32   2   4     5373.59     5390.44    146.94 o
  34   2   4      110.39       88.77     17.35 o
  36   2   4     1663.31     1694.90     61.73 o
 -35   3   4       76.12       59.90     19.16 o
 -33   3   4      268.43      200.24     22.04 o
 -31   3   4      154.67      143.64     19.17 o
 -29   3   4     1427.11     1459.71     56.10 o
 -27   3   4      500.21      521.23     27.82 o
 -25   3   4       75.59       81.14     15.52 o
 -23   3   4     9343.13     9271.87    278.22 o
 -21   3   4     3509.47     3443.88    102.61 o
 -19   3   4     2229.16     2181.60     70.61 o
 -17   3   4      606.82      700.54     31.57 o
 -15   3   4      597.45      714.08     49.14 o
 -13   3   4     6768.95     6667.99    294.87 o
 -11   3   4      104.95      122.62     17.63 o
  -9   3   4     8809.81     9137.13    301.30 o
  -7   3   4     2296.55     2341.41     83.38 o
  -5   3   4     3238.60     3262.79    110.39 o
  -3   3   4     9627.42     9888.17    321.43 o
  -1   3   4     6189.61     6498.04    217.73 o
   1   3   4    19471.90    20350.61    653.56 o
   3   3   4    25261.61    26202.14    823.54 o
   5   3   4     3612.90     3604.96    121.89 o
   7   3   4      800.27      817.00     30.50 o
   9   3   4       66.29       67.07      9.57 o
  11   3   4     2168.37     2240.83     70.73 o
  13   3   4    66028.65    65371.96   1855.40 o
  15   3   4     1011.43      980.35     34.11 o
  17   3   4     5721.71     5369.62    173.89 o
  19   3   4     6807.80     6850.68    240.22 o
  21   3   4      508.48      556.55     39.62 o
  23   3   4      137.39      133.75     16.03 o
  25   3   4      234.97      281.18     22.10 o
  27   3   4      204.48      245.01     18.13 o
  29   3   4     1394.34     1396.15     45.87 o
  31   3   4       72.14       60.84     15.89 o
  33   3   4      163.29      160.55     18.69 o
  35   3   4       15.30       10.97     21.93 o
  37   3   4       27.56       14.31     28.61 o
 -36   4   4      133.66      103.72     20.72 o
 -34   4   4     2047.98     2092.69     67.44 o
 -32   4   4     5821.68     5852.06    165.45 o
 -30   4   4     5628.13     5518.23    153.95 o
 -28   4   4      482.29      536.28     33.47 o
 -26   4   4     5385.00     5305.66    146.08 o
 -24   4   4    28610.67    29653.83    814.66 o
 -22   4   4    30464.70    30296.14    820.62 o
 -20   4   4     3462.59     3463.63     99.83 o
 -18   4   4     8349.42     8454.13    252.68 o
 -16   4   4    33919.98    33551.73   1033.80 o
 -14   4   4    88121.09    88351.19   2659.30 o
 -12   4   4    38558.39    39673.39   1243.68 o
 -10   4   4     1226.78     1253.95     49.99 o
  -8   4   4   103098.02   106280.62   3615.84 o
  -6   4   4   145393.33   141196.35   4876.47 o
  -4   4   4    60300.18    61494.73   1970.07 o
  -2   4   4    17820.81    18529.06    667.67 o
   0   4   4    48396.36    48560.40   1557.24 o
   2   4   4    85537.32    87720.21   2674.35 o
   4   4   4   230465.38   230488.00   7789.59 o
   6   4   4    59733.13    60899.10   2260.06 o
   8   4   4      163.62      191.27     15.64 o
  10   4   4    50588.35    52472.98   1506.21 o
  12   4   4   155840.85   155383.96   4736.39 o
  14   4   4    47122.48    47354.48   1510.10 o
  16   4   4     3419.02     3321.02    110.57 o
  18   4   4    20652.23    20285.25    621.05 o
  20   4   4    42449.61    41985.86   1230.28 o
  22   4   4    30814.30    29967.32    947.96 o
  24   4   4     4260.31     4375.21    130.50 o
  26   4   4     1454.15     1409.36     55.64 o
  28   4   4     5466.64     5522.63    153.81 o
  30   4   4     6646.26     6579.15    180.86 o
  32   4   4     2461.36     2394.24     73.60 o
  34   4   4      119.80      104.62     16.22 o
  36   4   4      455.31      449.80     25.51 o
 -37   5   4       46.61       66.97     22.54 o
 -35   5   4      225.07      208.84     21.92 o
 -33   5   4      897.04      931.86     39.37 o
 -31   5   4       31.67       24.93     15.58 o
 -29   5   4      202.16      228.40     20.58 o
 -27   5   4       58.31       96.19     17.64 o
 -25   5   4     1098.14     1118.95     50.46 o
 -23   5   4     1328.00     1386.81     59.26 o
 -21   5   4      338.40      369.57     25.50 o
 -17   5   4       71.08       74.46     14.20 o
 -15   5   4     3128.99     3221.98    110.40 o
 -13   5   4    27180.65    28167.77    824.43 o
 -11   5   4     9554.42     8981.72    271.52 o
  -9   5   4     2392.61     2371.36     82.35 o
  -7   5   4    28056.15    28885.45    955.70 o
  -5   5   4    23160.83    23372.09    744.29 o
  -3   5   4    14263.77    14423.72    495.83 o
  -1   5   4     3802.95     3978.74    146.96 o
   1   5   4    34917.42    35133.84   1147.26 o
   3   5   4    34633.76    35576.06   1090.89 o
   5   5   4     4947.99     4900.80    156.46 o
   7   5   4      375.93      421.06     27.79 o
   9   5   4     5451.44     5416.78    238.20 o
  11   5   4     4296.10     4249.81    133.92 o
  13   5   4    20095.74    19739.65    608.32 o
  15   5   4     2089.97     2045.40     73.02 o
  17   5   4     1938.59     1888.19     65.94 o
  19   5   4     5120.43     5147.25    146.85 o
  21   5   4        3.65        9.39     18.78 o
  23   5   4      562.54      618.93     45.61 o
  25   5   4      271.25      273.14     19.11 o
  27   5   4      405.87      446.91     23.35 o
  29   5   4     3143.53     3181.42     92.25 o
  31   5   4      255.87      272.87     20.67 o
  35   5   4      194.78      220.98     20.63 o
 -36   6   4      129.44       95.20     22.01 o
 -34   6   4     2529.47     2566.99     78.03 o
 -32   6   4     3270.39     3406.20     98.15 o
 -30   6   4     1231.53     1174.77     59.17 o
 -28   6   4      199.70      248.75     22.92 o
 -26   6   4     3810.18     3792.19    108.29 o
 -24   6   4    22091.85    21423.14    608.62 o
 -22   6   4    16268.00    16155.23    462.20 o
 -20   6   4      294.13      342.67     21.25 o
 -18   6   4     2154.24     2003.78     69.30 o
 -16   6   4    34325.89    34687.62    980.07 o
 -14   6   4    52486.91    51359.11   1491.55 o
 -12   6   4    73116.04    73690.02   2272.62 o
 -10   6   4     4091.41     4142.89    131.44 o
  -8   6   4    93341.47    91980.30   2852.16 o
  -6   6   4   105001.82   105278.80   4145.48 o
  -4   6   4    98568.45    58149.09   4436.76 o
  -2   6   4    21833.76    20567.39    783.85 o
   0   6   4     8564.24     8912.36    297.97 o
   2   6   4   332824.82   328804.73  11135.68 o
   4   6   4   135534.88   143017.91   4726.00 o
   6   6   4    43948.91    44971.98   1398.21 o
   8   6   4     6397.52     6777.31    226.67 o
  10   6   4    46188.66    45136.06   1405.63 o
  12   6   4    32442.27    31720.17   1002.41 o
  14   6   4    39034.25    39095.78   1226.89 o
  16   6   4     6950.11     6822.00    213.10 o
  18   6   4     5901.46     5848.73    213.65 o
  20   6   4    19123.42    19518.87    633.45 o
  22   6   4    16783.45    16583.44    474.96 o
  24   6   4     5911.74     5919.76    160.57 o
  26   6   4      244.65      279.53     19.80 o
  28   6   4     7015.64     7153.50    195.43 o
  30   6   4     5314.07     5263.11    157.25 o
  32   6   4     2666.93     2664.04     84.31 o
  34   6   4       72.62       78.26     18.89 o
  36   6   4      477.09      486.81     31.29 o
 -35   7   4        0.20       19.94     29.95 o
 -33   7   4      727.16      689.34     37.87 o
 -31   7   4     1202.57     1175.77     55.00 o
 -29   7   4     1280.56     1350.13     60.17 o
 -27   7   4      105.95       96.84     17.73 o
 -25   7   4     3454.71     3509.52    107.47 o
 -23   7   4     5838.21     5858.26    166.19 o
 -21   7   4     3882.32     3854.62    111.26 o
 -17   7   4      884.08      923.45     45.24 o
 -15   7   4    13317.55    13533.95    389.66 o
 -13   7   4     8184.10     8118.64    232.44 o
 -11   7   4      951.48      896.91     42.59 o
  -9   7   4     1597.44     1655.34     55.56 o
  -7   7   4    17472.29    17377.83    512.02 o
  -5   7   4    23679.89    23790.96    713.02 o
  -1   7   4        0.21        3.26      6.52 o
   3   7   4    30696.03    30238.11   1034.01 o
   5   7   4     9262.95     9384.59    280.23 o
   7   7   4       52.11       44.72      9.88 o
   9   7   4    12248.69    11763.08    348.08 o
  11   7   4     9633.92     9626.04    274.76 o
  13   7   4    10768.30    10753.92    307.68 o
  15   7   4     1866.46     1798.95     60.27 o
  17   7   4      778.29      796.19     38.96 o
  19   7   4     9002.95     8780.29    245.16 o
  21   7   4     7771.70     7594.38    216.31 o
  23   7   4     2058.03     1964.16     69.04 o
  27   7   4     1996.98     1940.62     68.23 o
  29   7   4     2017.24     2056.87     64.13 o
  31   7   4      507.79      490.19     25.48 o
  33   7   4        2.68        6.23     12.46 o
  35   7   4       62.93       66.30     17.40 o
 -36   8   4      157.61      140.32     22.79 o
 -34   8   4     2377.73     2477.34     78.12 o
 -32   8   4     3393.05     3347.97    102.23 o
 -30   8   4     1421.73     1401.62     62.66 o
 -28   8   4       76.97       86.86     17.64 o
 -26   8   4     3473.97     3389.52    102.69 o
 -24   8   4    16288.77    15580.95    443.37 o
 -22   8   4    15645.04    15304.81    417.72 o
 -20   8   4     1233.11     1346.06     67.89 o
 -18   8   4     3048.76     3087.58     90.44 o
 -16   8   4    14202.45    14709.19    446.27 o
 -14   8   4    44579.63    45666.99   1360.12 o
 -12   8   4    35464.16    34972.43    996.25 o
 -10   8   4      300.43      358.78     29.06 o
  -8   8   4    32848.51    32872.07    973.01 o
  -6   8   4    52024.07    52296.90   1521.81 o
  -4   8   4    40571.89    40665.88   1189.27 o
  -2   8   4    10993.12    10779.27    348.32 o
   0   8   4        1.04       13.61     10.47 o
   2   8   4    88409.50    87881.63   2785.42 o
   4   8   4   147368.07   142630.39   4579.65 o
   6   8   4    38745.13    38366.09   1223.01 o
   8   8   4     1369.34     1440.77     49.18 o
  10   8   4    19373.17    19298.10    552.22 o
  12   8   4    63558.58    61013.16   1747.36 o
  14   8   4    33317.88    32792.70    950.01 o
  16   8   4     5274.00     5117.84    158.64 o
  18   8   4     9287.52     9268.53    289.74 o
  20   8   4    20937.25    20914.89    590.45 o
  22   8   4    13487.48    13469.25    388.32 o
  24   8   4     2230.66     2215.15     83.83 o
  26   8   4       23.47        8.06     16.13 o
  28   8   4     2949.46     2884.54     84.53 o
  30   8   4     5589.29     5635.69    155.62 o
  32   8   4     1150.17     1129.22     41.60 o
  34   8   4      324.13      327.65     22.60 o
 -35   9   4       75.26       62.87     20.41 o
 -33   9   4      512.18      518.33     31.90 o
 -31   9   4     2540.72     2566.05     79.79 o
 -29   9   4      737.97      780.25     34.80 o
 -27   9   4      129.42      136.17     18.06 o
 -25   9   4     3981.86     4055.65    126.45 o
 -23   9   4     4138.63     4201.85    124.38 o
 -21   9   4     4432.94     4388.95    123.39 o
 -19   9   4      804.34      806.73     44.98 o
 -17   9   4     7140.46     7114.81    196.79 o
 -15   9   4    14812.57    14158.92    428.79 o
 -13   9   4    10439.87    10409.76    353.85 o
 -11   9   4     2927.87     3117.06    103.58 o
  -9   9   4     1795.69     1594.45     56.05 o
  -7   9   4    15816.89    15385.52    451.53 o
  -5   9   4    39043.67    39527.32   1203.07 o
  -3   9   4    10866.98    11296.86    344.12 o
  -1   9   4      122.97      116.29     15.43 o
   1   9   4    16383.94    16497.40    483.78 o
   3   9   4    20328.68    20224.55    580.45 o
   5   9   4    41992.42    41210.81   1160.06 o
   7   9   4     5441.82     5398.17    159.39 o
   9   9   4     5940.64     5991.60    170.83 o
  11   9   4    22868.96    22933.88    663.12 o
  13   9   4     5526.42     5416.58    154.17 o
  15   9   4     1767.97     1768.86     67.75 o
  17   9   4      558.66      604.83     25.96 o
  19   9   4     5531.15     5364.49    161.36 o
  21   9   4     9096.74     9033.75    276.92 o
  23   9   4     1820.86     1771.93     69.58 o
  25   9   4       18.05       11.43     22.86 o
  27   9   4     2290.36     2224.82     71.48 o
  29   9   4     1463.21     1421.49     50.13 o
  31   9   4      682.52      684.40     30.76 o
  33   9   4      141.73      135.89     18.94 o
  35   9   4      207.16      232.73     21.99 o
 -34  10   4     1470.42     1534.62     78.17 o
 -32  10   4     1538.74     1509.94     60.09 o
 -30  10   4      635.13      613.65     32.33 o
 -28  10   4       50.14       52.54     19.40 o
 -26  10   4     1780.99     1846.10     72.55 o
 -24  10   4     7811.75     7649.74    233.90 o
 -22  10   4    12663.57    12918.98    349.87 o
 -20  10   4      287.18      301.22     21.65 o
 -18  10   4      650.44      659.51     30.91 o
 -16  10   4    15853.15    15959.13    443.29 o
 -14  10   4    29635.39    29363.69    831.63 o
 -12  10   4    14350.04    14268.31    403.04 o
 -10  10   4       89.22       72.31     15.47 o
  -8  10   4    45987.80    46003.15   1312.67 o
  -6  10   4    46906.06    47259.10   1359.77 o
  -4  10   4    43248.89    45587.62   1281.63 o
  -2  10   4     3414.93     3503.71    105.04 o
   0  10   4     8820.23     8686.91    284.47 o
   2  10   4    25119.20    25684.56    751.19 o
   4  10   4    54079.80    54699.41   1791.54 o
   6  10   4    24017.15    23518.16    666.38 o
  10  10   4    11458.38    11606.34    329.16 o
  12  10   4    26759.36    27727.55    777.16 o
  14  10   4    18807.16    18453.02    502.33 o
  16  10   4     3839.84     3800.79    109.03 o
  18  10   4     6716.45     6496.18    203.49 o
  20  10   4     8001.62     7900.53    230.46 o
  22  10   4     5401.39     5314.33    163.81 o
  24  10   4     4462.18     4453.11    125.41 o
  26  10   4       31.68       25.21     12.07 o
  28  10   4      816.96      803.13     41.35 o
  30  10   4     3749.48     3759.57    113.38 o
  32  10   4     1583.01     1586.11     60.88 o
  34  10   4       53.34       21.71     28.39 o
 -33  11   4     1241.81     1303.77     68.19 o
 -31  11   4     3228.28     3190.29     94.88 o
 -29  11   4      438.87      475.09     31.14 o
 -27  11   4      490.46      523.49     29.26 o
 -25  11   4     1723.16     1798.28     64.82 o
 -23  11   4     2592.25     2551.71     80.20 o
 -21  11   4     6714.79     6665.93    195.53 o
 -19  11   4     3653.07     3678.06    106.56 o
 -17  11   4     3749.74     3839.54    129.01 o
 -15  11   4    25500.30    25482.46    705.90 o
 -13  11   4    14953.73    14789.23    408.35 o
 -11  11   4     5303.51     5220.09    148.26 o
  -9  11   4      551.55      597.71     40.58 o
  -7  11   4    21253.20    21122.33    589.74 o
  -5  11   4    36023.87    34774.33    968.55 o
  -3  11   4     3871.01     3978.14    135.55 o
  -1  11   4     1463.72     1426.50     55.64 o
   1  11   4    18083.83    17482.55    501.17 o
   3  11   4    28823.57    27897.64    856.32 o
   5  11   4    16813.59    16684.16    468.85 o
   7  11   4     3520.28     3623.10    105.69 o
   9  11   4     9056.99     9015.07    267.45 o
  11  11   4    25714.87    25729.91    812.14 o
  13  11   4     6224.03     6245.32    178.83 o
  15  11   4     2140.01     2216.88     80.98 o
  17  11   4       85.74       81.78     14.17 o
  19  11   4     2385.12     2381.83     70.90 o
  21  11   4    12519.59    12298.01    332.41 o
  23  11   4     1702.74     1661.01     56.10 o
  25  11   4       38.36       29.18     14.08 o
  27  11   4     1324.23     1356.53     49.41 o
  29  11   4     1298.25     1256.35     48.22 o
  31  11   4     1802.81     1800.48     58.30 o
  33  11   4      389.97      362.62     26.59 o
 -32  12   4     1046.24     1040.44     64.02 o
 -30  12   4      608.68      565.24     34.70 o
 -28  12   4       66.99       58.67     19.41 o
 -26  12   4     1166.06     1202.52     53.42 o
 -24  12   4     3461.62     3381.92    117.75 o
 -22  12   4     3633.17     3619.70    107.38 o
 -20  12   4      418.87      441.88     27.65 o
 -18  12   4     2169.26     2185.87     68.50 o
 -16  12   4     8617.36     8463.47    233.05 o
 -14  12   4    10136.98    10081.59    285.49 o
 -12  12   4     4066.07     4215.26    120.72 o
 -10  12   4      320.75      331.50     21.55 o
  -8  12   4     2804.33     2817.71     85.49 o
  -6  12   4    25908.66    26290.85    742.27 o
  -4  12   4    26495.27    27253.99    771.84 o
  -2  12   4     1503.97     1476.46     61.20 o
   0  12   4     4741.27     4517.47    137.38 o
   2  12   4    23694.20    23332.07    663.03 o
   4  12   4    24337.36    23851.66    674.43 o
   6  12   4     3061.15     3162.28    113.88 o
   8  12   4      654.77      605.35     38.39 o
  10  12   4    10488.26    10739.25    294.83 o
  12  12   4    11836.80    11746.41    327.10 o
  14  12   4     9264.05     9203.17    304.67 o
  16  12   4     1721.31     1786.54     57.22 o
  18  12   4       46.37       55.43     15.93 o
  20  12   4     5933.43     5958.85    163.26 o
  22  12   4     7983.98     7644.40    224.42 o
  24  12   4      741.19      708.08     30.75 o
  28  12   4      636.89      667.99     38.64 o
  30  12   4     2326.24     2351.35     87.46 o
  32  12   4      897.83      954.27     43.24 o
 -33  13   4      485.75      469.81     32.86 o
 -31  13   4     2060.84     2072.48     74.10 o
 -29  13   4      743.46      747.90     42.28 o
 -27  13   4      186.47      152.53     22.07 o
 -25  13   4     1236.98     1234.40     59.34 o
 -23  13   4     6257.49     6207.90    201.26 o
 -21  13   4     7383.55     7507.00    215.65 o
 -19  13   4      275.26      277.49     21.96 o
 -17  13   4     6971.66     6937.39    225.95 o
 -15  13   4    14378.25    14442.39    400.30 o
 -13  13   4     7427.64     7260.88    220.45 o
 -11  13   4     1534.80     1609.65     68.97 o
  -9  13   4      331.42      372.92     23.31 o
  -7  13   4    20002.45    20203.88    553.39 o
  -5  13   4    20165.16    20049.13    623.14 o
  -3  13   4    15646.84    15148.07    421.81 o
  -1  13   4     2753.67     2746.68     85.51 o
   1  13   4     8732.64     8738.94    249.91 o
   3  13   4    14884.29    14031.53    425.43 o
   5  13   4    24094.18    23768.29    658.21 o
   7  13   4     1268.25     1217.86     60.10 o
   9  13   4     1735.22     1687.96     58.94 o
  11  13   4    24362.81    24424.61    668.90 o
  13  13   4    11033.83    11060.74    300.18 o
  15  13   4     3196.57     3321.89    112.13 o
  17  13   4      523.63      581.03     27.91 o
  19  13   4     5499.68     5387.23    158.24 o
  21  13   4     6578.06     6502.91    197.19 o
  23  13   4     3397.99     3316.15     93.78 o
  25  13   4      241.10      199.52     19.52 o
  27  13   4     1687.23     1701.57     67.57 o
  29  13   4     1314.22     1236.74     49.72 o
  31  13   4     1496.07     1411.82     60.68 o
 -32  14   4      402.96      389.74     30.06 o
 -30  14   4      509.93      458.54     36.30 o
 -28  14   4       38.87       23.91     24.42 o
 -26  14   4     1115.92     1072.06     77.44 o
 -24  14   4     2655.57     2697.79     92.10 o
 -22  14   4     2250.76     2226.02     92.68 o
 -20  14   4      101.21       74.00     17.15 o
 -18  14   4     3290.51     3290.01    105.50 o
 -16  14   4     7935.45     7879.18    221.67 o
 -14  14   4     3885.64     3911.85    113.07 o
 -12  14   4     1256.15     1288.16     45.90 o
 -10  14   4      325.47      328.47     21.94 o
  -8  14   4     4352.45     4421.09    125.82 o
  -6  14   4    10336.71    10344.39    291.53 o
  -4  14   4     9648.61     9783.45    287.59 o
  -2  14   4      212.86      196.04     21.53 o
   0  14   4     3333.89     3425.27    103.30 o
   2  14   4     1719.98     1583.77     59.86 o
   4  14   4     7056.65     6854.68    204.96 o
   6  14   4     6383.35     6287.07    184.24 o
   8  14   4      742.17      737.63     41.81 o
  10  14   4     5833.36     5943.91    171.05 o
  12  14   4    11110.94    11320.87    321.78 o
  14  14   4     5380.94     5298.52    149.12 o
  16  14   4      329.26      387.91     28.11 o
  20  14   4     2424.46     2396.30     73.06 o
  22  14   4     2520.13     2465.74     75.01 o
  24  14   4      793.24      818.80     35.20 o
  26  14   4       25.52       24.43     19.62 o
  28  14   4       99.53       88.92     18.83 o
  30  14   4      327.11      298.49     28.02 o
 -31  15   4     1306.69     1354.33     56.41 o
 -29  15   4      513.81      549.94     43.75 o
 -27  15   4      125.05      109.48     21.82 o
 -25  15   4      995.45      952.20     52.00 o
 -23  15   4     3688.96     3625.64    131.18 o
 -21  15   4     3631.72     3666.26    139.12 o
 -19  15   4      268.47      276.82     24.59 o
 -17  15   4     2910.09     2853.80     92.26 o
 -15  15   4     5420.29     5627.02    169.49 o
 -13  15   4     8507.88     8556.18    269.59 o
 -11  15   4      993.14     1082.20     55.88 o
  -9  15   4      717.37      803.86     40.39 o
  -7  15   4    10215.99    10059.58    274.68 o
  -5  15   4    26331.02    26753.74    725.27 o
  -3  15   4    10267.12    10046.91    290.24 o
  -1  15   4      252.84      287.73     21.25 o
   1  15   4     7883.19     7495.00    209.57 o
   3  15   4    28434.76    28744.05    781.02 o
   5  15   4     8624.51     8690.92    242.48 o
   7  15   4       28.93        8.34     16.67 o
   9  15   4     5773.77     5820.31    162.82 o
  11  15   4    10764.72    10720.57    309.04 o
  13  15   4    10226.22    10277.02    358.64 o
  15  15   4     1014.70     1050.58     46.88 o
  17  15   4      875.47      890.70     46.22 o
  19  15   4     4213.15     4251.75    143.75 o
  21  15   4     6460.57     6551.27    182.56 o
  23  15   4     1317.24     1268.69     50.66 o
  27  15   4      581.67      549.05     30.96 o
  29  15   4     2077.20     1992.44     80.72 o
 -30  16   4       91.68       79.47     21.68 o
 -28  16   4      179.05      190.21     24.68 o
 -26  16   4      590.71      598.37     34.48 o
 -24  16   4      746.20      678.53     40.08 o
 -22  16   4      115.41       87.31     18.93 o
 -20  16   4      190.58      134.91     29.35 o
 -18  16   4      111.39       96.72     21.80 o
 -16  16   4     1388.65     1250.61     73.72 o
 -14  16   4     3261.66     3203.10    104.44 o
 -12  16   4      967.08      983.88     42.27 o
 -10  16   4       14.52        6.04     12.09 o
  -8  16   4     2531.45     2541.71     78.04 o
  -6  16   4    11064.52    11017.39    298.84 o
  -4  16   4     2655.28     2593.53     84.33 o
  -2  16   4      711.12      680.53     41.52 o
   0  16   4     2098.62     2210.95     79.01 o
   2  16   4     3337.94     3299.35     97.16 o
   4  16   4     2193.09     2175.60     67.49 o
   6  16   4     1375.65     1412.96     49.32 o
   8  16   4      300.67      308.63     21.89 o
  10  16   4     2044.10     2204.48     82.41 o
  12  16   4     1346.41     1376.47     55.32 o
  14  16   4      753.50      798.92     44.92 o
  16  16   4      692.19      654.90     46.27 o
  18  16   4      145.24      142.69     20.72 o
  20  16   4      639.35      617.70     47.04 o
  22  16   4     2683.58     2706.99     83.89 o
  24  16   4      842.47      928.72     41.35 o
  26  16   4       82.71       95.95     19.63 o
  28  16   4       16.21       10.91     21.82 o
 -29  17   4      515.46      504.63     47.93 o
 -25  17   4     1180.34     1104.07     54.57 o
 -23  17   4     4445.52     4414.49    145.88 o
 -21  17   4     1216.15     1238.47     65.63 o
 -19  17   4       91.72      105.74     21.46 o
 -17  17   4     2164.56     2273.71     95.79 o
 -13  17   4     7276.64     7287.56    222.47 o
 -11  17   4     2657.27     2690.52     93.80 o
  -9  17   4     1499.80     1563.63     77.26 o
  -7  17   4    11772.25    11806.44    329.12 o
  -5  17   4    11481.85    11472.94    331.22 o
  -3  17   4     4703.89     4738.05    137.60 o
  -1  17   4       50.45       84.99     23.44 o
   1  17   4     4731.23     4513.21    129.12 o
   3  17   4    11782.99    11726.40    337.26 o
   5  17   4     6529.74     6481.70    180.27 o
   7  17   4     1259.02     1199.45     65.94 o
   9  17   4     2843.57     2832.98     88.26 o
  11  17   4     7325.64     7373.60    212.97 o
  13  17   4    10436.12    10308.37    334.88 o
  15  17   4     2951.90     3038.49    130.60 o
  17  17   4      828.18      744.56     56.15 o
  19  17   4     4282.98     4468.98    137.19 o
  21  17   4     2079.24     2144.38    133.75 o
  23  17   4     1120.67     1107.87     52.86 o
  27  17   4      639.83      597.61     40.93 o
 -26  18   4      364.08      275.26     50.52 o
 -24  18   4      523.11      503.21     35.43 o
 -22  18   4      120.03       86.90     24.20 o
 -18  18   4      606.53      582.12     50.26 o
 -16  18   4     1144.96     1194.32     49.67 o
 -14  18   4      787.84      820.27     43.67 o
 -12  18   4       98.91       48.12     17.11 o
 -10  18   4       54.50       60.45     20.01 o
  -8  18   4      497.69      494.76     34.89 o
  -6  18   4      562.04      518.05     31.20 o
  -4  18   4      653.73      730.69     44.22 o
  -2  18   4      591.63      624.31     42.67 o
   0  18   4        1.55        5.44     10.87 o
   2  18   4      683.50      701.01     42.19 o
   4  18   4     2446.27     2425.92    104.44 o
   6  18   4     2066.88     2216.68     75.55 o
   8  18   4      347.92      327.80     25.99 o
  10  18   4      263.47      262.05     25.15 o
  12  18   4     1074.47     1105.61     54.02 o
  14  18   4      879.88      864.42     49.60 o
  16  18   4      671.70      699.54     53.10 o
  18  18   4       63.37       28.38     19.20 o
  20  18   4      576.39      567.19     36.17 o
  22  18   4      814.86      734.69     44.01 o
  24  18   4      259.28      262.19     24.19 o
  26  18   4       34.66       25.25     30.82 o
 -25  19   4     1014.06      953.07     58.53 o
 -23  19   4     2059.56     2177.46    105.05 o
 -21  19   4     1247.21     1196.99     50.90 o
 -19  19   4       26.94       31.73     22.46 o
 -17  19   4      386.65      366.43     30.38 o
 -15  19   4     3548.79     3669.59    117.06 o
 -13  19   4     5365.06     5269.44    179.96 o
 -11  19   4     1790.83     1777.27     81.58 o
  -9  19   4      432.77      422.38     33.31 o
  -7  19   4     5695.13     5831.98    202.79 o
  -5  19   4     8088.87     7980.57    241.27 o
  -3  19   4     4787.79     4706.70    156.10 o
   1  19   4     4070.77     4018.90    127.13 o
   3  19   4    10738.79    10938.68    319.15 o
   5  19   4     5795.69     5814.78    190.52 o
   9  19   4     1141.90     1263.62     88.94 o
  11  19   4     4018.88     3806.46    168.68 o
  13  19   4     5840.09     5998.80    189.39 o
  15  19   4     1318.87     1231.74     55.59 o
  17  19   4       68.31       85.11     25.88 o
  19  19   4     2823.50     2752.81    114.99 o
  21  19   4     1570.46     1649.27    114.79 o
  23  19   4     1272.78     1267.82     65.61 o
  25  19   4       57.80       38.99     22.36 o
 -24  20   4      100.08       87.39     23.73 o
 -22  20   4        3.57       33.66     26.09 o
 -20  20   4       45.18       40.71     24.38 o
 -18  20   4       59.23       75.62     22.97 o
 -16  20   4       76.76       40.75     23.24 o
 -14  20   4      344.87      329.62     27.58 o
 -12  20   4      135.98      114.85     22.88 o
 -10  20   4       20.84       11.19     22.38 o
  -8  20   4      189.71      185.05     23.63 o
  -6  20   4      142.22      125.93     21.15 o
  -4  20   4       60.26       41.09     26.12 o
  -2  20   4       37.34       24.39     20.18 o
   0  20   4        1.81        3.99      9.70 o
   2  20   4      480.04      507.91     36.02 o
   4  20   4      807.28      892.17     56.59 o
   6  20   4      445.68      445.44     41.86 o
  10  20   4       55.26       51.52     21.20 o
  12  20   4       98.90       73.38     25.94 o
  14  20   4      245.86      251.89     28.05 o
  16  20   4      207.08      183.72     28.36 o
  18  20   4        3.25        0.38      4.70 o
  22  20   4       50.72        8.34     16.67 o
  24  20   4      166.31      115.14     29.72 o
 -21  21   4      973.98      994.22     63.37 o
 -19  21   4       50.58       71.31     23.51 o
 -17  21   4      792.93      797.26     45.95 o
 -15  21   4     3165.36     3220.37    118.00 o
 -13  21   4     2095.62     1921.34     71.30 o
 -11  21   4      500.18      474.37     32.73 o
  -9  21   4     1011.63      988.62     53.62 o
  -7  21   4     2828.69     2840.12    152.86 o
  -5  21   4     3058.46     3104.72    133.70 o
  -3  21   4     1391.87     1383.88     68.14 o
  -1  21   4      506.00      500.43     32.50 o
   1  21   4     2754.53     2797.17     94.24 o
   3  21   4     6471.19     6259.93    178.36 o
   5  21   4     3028.83     3124.73    116.27 o
   7  21   4      311.80      341.19     28.31 o
   9  21   4      872.64      859.42     48.51 o
  11  21   4     2657.95     2621.28    106.06 o
  13  21   4     2761.37     2612.81    106.47 o
  15  21   4      738.54      726.49     46.43 o
  17  21   4      191.93      187.63     24.48 o
  19  21   4     1551.06     1589.98     59.18 o
  21  21   4     1327.06     1380.88     61.86 o
 -20  22   4       67.04       54.48     24.72 o
 -18  22   4       38.26       43.09     25.02 o
 -16  22   4        4.90       11.53     23.06 o
 -12  22   4        5.98        0.65      6.00 o
 -10  22   4       72.08       78.36     23.96 o
  -8  22   4      120.61      103.61     23.84 o
  -6  22   4       10.18        6.17     12.34 o
  -4  22   4      102.94      117.32     25.12 o
  -2  22   4       20.23       13.96     27.92 o
   0  22   4      144.45      174.35     27.92 o
   2  22   4      151.37      149.20     26.82 o
   4  22   4       25.40       27.48     23.18 o
   6  22   4      108.09      100.38     23.20 o
   8  22   4        1.41        5.35     11.91 o
  10  22   4       88.88       84.66     22.96 o
  12  22   4        0.32        0.71      6.01 o
  14  22   4      223.03      226.27     25.60 o
  16  22   4      150.43      176.61     29.81 o
  20  22   4        7.56        5.64     12.47 o
 -17  23   4      314.74      267.48     32.22 o
 -15  23   4     1595.93     1688.09     65.40 o
 -13  23   4     1301.50     1360.26     80.50 o
 -11  23   4      352.99      278.71     32.33 o
  -9  23   4      437.71      454.90     32.95 o
  -7  23   4     1695.36     1774.53    115.05 o
  -5  23   4     2469.30     2434.66    156.04 o
  -3  23   4      487.33      508.84     38.96 o
  -1  23   4       23.12       25.13     29.41 o
   1  23   4     1525.68     1567.03    133.86 o
   3  23   4     1944.47     2011.92     83.64 o
   5  23   4     1712.64     1785.34     74.14 o
   7  23   4      184.02      204.45     26.23 o
   9  23   4      334.54      320.86     31.20 o
  11  23   4     1435.20     1504.74     58.53 o
  13  23   4     1566.21     1689.63     72.96 o
  15  23   4      267.84      308.66     31.71 o
  17  23   4      124.39      110.97     23.72 o
 -14  24   4      100.12       87.66     24.55 o
  -8  24   4       25.93       34.36     30.34 o
  -6  24   4       25.41       12.96     25.92 o
  -4  24   4       30.90       26.35     29.56 o
  -2  24   4       18.29       18.00     25.08 o
   0  24   4       23.15        6.48     13.43 o
   2  24   4       31.78       23.28     26.54 o
   4  24   4       28.94        8.02     16.05 o
   6  24   4       15.73       23.22     31.49 o
   8  24   4        2.82       43.41     24.90 o
  10  24   4      308.21      339.99     30.18 o
  14  24   4       28.95       28.16     28.48 o
 -11  25   4       27.57        3.90     15.10 o
  -9  25   4       55.22       44.88     26.55 o
  -7  25   4      515.28      459.77     41.74 o
  -5  25   4     1257.08     1326.32     66.19 o
  -3  25   4      376.89      300.98     36.82 o
  -1  25   4       27.29       47.22     25.15 o
   1  25   4      703.05      648.12     47.29 o
   3  25   4     1138.85     1082.80     57.87 o
   5  25   4      678.05      670.26     48.64 o
   7  25   4       47.50       59.99     25.10 o
   9  25   4      163.49      146.79     25.39 o
  11  25   4      737.02      792.59     70.68 o
  -4  26   4      157.18      162.38     30.46 o
  -2  26   4        3.12       32.96     29.71 o
   0  26   4       48.27       86.79     26.87 o
   2  26   4       11.05       15.12     30.24 o
   4  26   4       50.46       73.30     27.06 o
 -37   1   5     2383.22     2331.81     78.50 o
 -35   1   5      745.69      750.90     42.69 o
 -33   1   5      130.53      136.40     19.67 o
 -31   1   5     5655.42     5629.95    155.28 o
 -29   1   5    12036.35    12382.05    377.05 o
 -27   1   5     7022.54     6917.38    206.98 o
 -25   1   5      126.25      162.76     17.67 o
 -23   1   5     7322.10     7295.57    202.17 o
 -21   1   5    41893.42    42800.92   1172.60 o
 -19   1   5    66606.74    66882.69   1863.89 o
 -17   1   5     8877.65     8588.20    264.84 o
 -15   1   5     9106.38     9205.83    261.31 o
 -13   1   5    71770.02    74964.65   2686.71 o
 -11   1   5   125239.90   123417.66   5024.91 o
  -9   1   5    71914.98    73855.44   2410.84 o
  -7   1   5       60.86       73.50     12.18 o
  -5   1   5   138489.80   136460.04   4136.69 o
  -3   1   5   346891.34   347519.21  11547.52 o
  -1   1   5   310677.80   323830.30  11539.73 o
   1   1   5    10151.00     9522.65    318.14 o
   3   1   5     5997.98     6155.34    194.50 o
   5   1   5   257858.90   260309.25   9038.85 o
   7   1   5   260691.85   284398.36   9884.00 o
   9   1   5    83931.41    85869.31   2898.53 o
  11   1   5     9458.26     9209.17    306.02 o
  13   1   5    46755.04    48048.15   1493.67 o
  15   1   5    77335.08    77189.73   2325.31 o
  17   1   5    40729.04    41199.47   1223.00 o
  19   1   5     4678.23     4754.66    136.11 o
  21   1   5    18792.64    18623.77    523.94 o
  23   1   5    30192.11    30126.06    839.59 o
  25   1   5    14789.28    14649.83    415.82 o
  27   1   5     3389.42     3346.44    106.02 o
  29   1   5       57.62       32.67     14.50 o
  31   1   5     5010.49     4933.34    135.26 o
  33   1   5     6511.68     6498.44    194.08 o
  35   1   5     1480.49     1474.92     49.71 o
  37   1   5       23.91       23.49     18.94 o
 -38   2   5      339.78      368.29    106.18 o
 -36   2   5      156.49      165.97     22.09 o
 -34   2   5       12.70       15.43     25.16 o
 -32   2   5      183.77      202.34     20.98 o
 -28   2   5      183.07      184.50     18.65 o
 -26   2   5       17.98       43.83     16.00 o
 -24   2   5       90.97       95.73     16.08 o
 -22   2   5     1589.71     1512.67     55.13 o
 -20   2   5      157.42      166.96     16.30 o
 -18   2   5       44.17       56.05     13.91 o
 -14   2   5      410.84      497.56     29.31 o
 -10   2   5      668.30      693.94     54.08 o
  -8   2   5     2734.02     2819.38     96.06 o
  -6   2   5     4578.80     4553.83    149.57 o
  -4   2   5     3444.67     3440.48    117.53 o
  -2   2   5     4510.89     4118.61    131.92 o
   0   2   5      227.78      270.76     18.75 o
   2   2   5     5016.72     4921.61    158.21 o
   4   2   5    36454.59    38090.62   1238.67 o
   6   2   5    16652.96    16742.18    529.78 o
   8   2   5      996.08      995.42     48.69 o
  10   2   5       85.89       87.67      9.59 o
  12   2   5       95.97      114.48     11.46 o
  14   2   5     6528.40     6489.91    188.59 o
  16   2   5     2948.52     2965.38     97.92 o
  18   2   5     1920.32     1758.06     60.14 o
  20   2   5      496.83      523.50     29.87 o
  22   2   5      153.41      150.79     17.47 o
  24   2   5      273.51      279.47     20.80 o
  26   2   5      349.98      354.19     23.98 o
  28   2   5      234.41      265.46     22.74 o
  30   2   5      714.52      744.43     30.05 o
  32   2   5      103.91      120.47     17.14 o
  34   2   5       32.00       41.69     17.09 o
  36   2   5        0.96       12.15     24.31 o
 -37   3   5     2389.65     2551.05     90.85 o
 -35   3   5      727.99      709.75     34.57 o
 -33   3   5       96.25       76.18     16.22 o
 -31   3   5     5591.15     5726.53    172.18 o
 -29   3   5    11316.77    11503.62    312.95 o
 -27   3   5     5378.69     5233.63    147.78 o
 -25   3   5      693.05      743.50     38.86 o
 -23   3   5    11380.77    11243.50    304.21 o
 -21   3   5    28445.86    28786.74    866.27 o
 -19   3   5    42209.71    41981.86   1158.56 o
 -17   3   5    16057.27    15875.76    462.93 o
 -15   3   5     9458.20     9552.00    270.04 o
 -13   3   5    69571.14    71791.09   2200.60 o
  -7   3   5    11362.28    11318.20    409.23 o
  -5   3   5    87138.28    88302.50   2687.76 o
  -3   3   5   363465.64   373341.17  12317.57 o
  -1   3   5   149523.40   151209.25   4664.23 o
   1   3   5    65348.64    67577.03   2283.73 o
   3   3   5    91313.82    91450.70   2668.09 o
   5   3   5   187334.87   186817.99   6235.05 o
   7   3   5   186573.66   190174.96   6320.92 o
   9   3   5    39170.06    40219.66   1566.00 o
  11   3   5     8827.80     8594.20    256.71 o
  13   3   5    16010.66    16644.14    479.69 o
  15   3   5    83481.71    82417.62   2422.31 o
  17   3   5    39061.41    39888.17   1160.33 o
  19   3   5     5432.37     5231.62    155.90 o
  21   3   5     6012.33     6002.80    211.57 o
  23   3   5    21474.23    21498.51    614.69 o
  25   3   5    10020.95     9818.80    280.81 o
  27   3   5     4206.84     4242.81    121.06 o
  31   3   5     3234.54     3240.98    100.22 o
  33   3   5     6224.15     6439.88    193.75 o
  35   3   5     1995.81     2006.98     64.35 o
  37   3   5       14.79       18.28     23.26 o
 -36   4   5       70.50       52.52     21.70 o
 -34   4   5        0.17        5.87     11.74 o
 -32   4   5       40.75       28.99     17.94 o
 -30   4   5       72.11       70.33     18.18 o
 -28   4   5     1506.95     1543.82     58.72 o
 -26   4   5     3101.07     3000.33     92.69 o
 -24   4   5       88.48      118.09     16.98 o
 -22   4   5     6978.06     6946.73    190.74 o
 -20   4   5     5739.22     5592.87    165.03 o
 -18   4   5     4915.90     4875.92    154.50 o
 -16   4   5      221.51      276.70     19.11 o
 -14   4   5     1963.86     1964.43     67.34 o
 -12   4   5    12699.16    12738.23    416.27 o
 -10   4   5    11618.92    11522.30    405.09 o
  -8   4   5     6925.98     6683.27    228.73 o
  -6   4   5    34058.89    34136.69   1123.12 o
  -4   4   5     2947.98     2918.76     99.50 o
  -2   4   5      886.65      970.47     35.34 o
   0   4   5    12464.99    13069.72    454.17 o
   2   4   5     6810.75     6933.39    224.59 o
   4   4   5     4137.43     4299.23    136.89 o
   6   4   5     1124.29     1203.19     44.77 o
   8   4   5     1013.70     1025.77     40.35 o
  10   4   5     2147.43     2127.97     64.52 o
  12   4   5     3212.12     3152.67     93.88 o
  14   4   5    10075.43    10096.94    290.23 o
  16   4   5    10525.45    10577.17    304.34 o
  18   4   5       33.36       43.88     13.07 o
  20   4   5     2831.21     2713.73     85.18 o
  22   4   5      180.24      205.72     17.34 o
  24   4   5     3421.20     3255.46     99.81 o
  26   4   5     2696.75     2595.47     79.51 o
  28   4   5        1.55       12.17     24.33 o
  30   4   5     1460.90     1385.14     49.74 o
  32   4   5      205.73      195.36     18.74 o
 -37   5   5     1597.46     1655.01     62.35 o
 -35   5   5      500.20      495.33     30.09 o
 -33   5   5      213.88      217.30     21.79 o
 -31   5   5     2358.22     2291.19     72.95 o
 -29   5   5    10381.16    10392.41    280.02 o
 -27   5   5    12697.47    12748.23    342.47 o
 -25   5   5      186.70      171.20     18.54 o
 -23   5   5    11384.59    11162.79    301.52 o
 -21   5   5    28510.12    28577.97    775.64 o
 -19   5   5    30305.03    29883.27    816.64 o
 -17   5   5    10921.92    10942.68    311.70 o
 -15   5   5     4341.73     4312.91    135.19 o
 -13   5   5    80835.99    83551.51   2466.06 o
 -11   5   5   105914.37   104455.73   3068.69 o
  -9   5   5    65998.37    68117.96   2028.08 o
  -7   5   5     1839.82      587.01    102.35 o
  -5   5   5    68720.13    69820.13   2534.22 o
  -3   5   5    89324.73    92704.65   3515.02 o
  -1   5   5    93065.97    95771.48   2954.21 o
   1   5   5    31879.05    33805.19   1226.38 o
   3   5   5     2746.54     3057.49    105.49 o
   5   5   5    90517.63    93773.17   2928.28 o
   7   5   5   139934.80   145299.03   5348.48 o
   9   5   5    58326.80    63009.47   2329.32 o
  11   5   5     3120.42     3065.70    103.93 o
  13   5   5    49306.15    49290.09   1435.82 o
  15   5   5    64888.26    64558.89   1875.19 o
  17   5   5    57130.84    55706.56   1613.80 o
  19   5   5     2391.02     2303.39     76.13 o
  21   5   5     8654.17     8954.38    258.66 o
  23   5   5    15743.61    15493.57    463.69 o
  25   5   5    14060.37    13654.67    375.43 o
  27   5   5     4330.04     4249.54    124.78 o
  29   5   5      919.39      944.06     48.51 o
  31   5   5     2973.67     3008.87     85.72 o
  33   5   5     2680.18     2583.06     77.15 o
  35   5   5     1388.90     1389.08     47.83 o
 -36   6   5      633.76      635.15     34.42 o
 -34   6   5       38.75       33.27     21.91 o
 -32   6   5      469.51      537.62     28.86 o
 -30   6   5     1604.02     1519.61     54.58 o
 -28   6   5      859.51      899.91     38.70 o
 -26   6   5      756.52      756.50     33.86 o
 -24   6   5      107.59      147.93     17.57 o
 -22   6   5     2884.56     2885.08     84.53 o
 -20   6   5     2596.46     2630.29     87.16 o
 -18   6   5     2123.79     2120.37     65.33 o
 -16   6   5      542.42      577.39     27.26 o
 -14   6   5      914.99      862.69     42.07 o
 -12   6   5    18571.94    18413.00    599.84 o
 -10   6   5    18204.42    18171.55    539.60 o
  -8   6   5      327.24      369.83     24.94 o
  -6   6   5     4146.02     3965.67    136.58 o
   0   6   5    62201.75    62008.31   2482.72 o
   2   6   5     2571.96     2684.05     94.27 o
   6   6   5    24917.06    26460.93    807.21 o
   8   6   5     3892.12     4193.85    172.12 o
  10   6   5     1083.23     1101.47     57.85 o
  12   6   5      210.06      256.01     17.25 o
  14   6   5    13564.55    13550.62    391.01 o
  16   6   5     8897.40     8686.91    242.48 o
  18   6   5      301.77      310.05     18.25 o
  20   6   5      407.90      438.11     22.99 o
  22   6   5     1470.46     1390.28     49.19 o
  24   6   5     1760.35     1760.59     62.93 o
  26   6   5      631.62      673.80     29.88 o
  28   6   5      370.40      389.76     22.58 o
  30   6   5      950.68      935.79     36.03 o
  32   6   5      341.62      321.73     21.85 o
  34   6   5      534.27      570.29     28.30 o
  36   6   5       84.89       87.78     18.20 o
 -35   7   5      459.84      427.94     28.43 o
 -33   7   5      416.80      405.16     27.11 o
 -31   7   5     3726.27     3808.80    108.42 o
 -29   7   5     6612.96     6423.74    204.87 o
 -27   7   5     5855.99     5753.08    158.84 o
 -25   7   5      119.98      134.41     18.28 o
 -23   7   5     9022.15     9211.84    253.87 o
 -21   7   5    15878.16    15950.46    480.52 o
 -19   7   5     6721.99     6942.73    192.09 o
 -17   7   5     5863.49     5672.31    177.07 o
 -15   7   5      420.18      481.38     27.40 o
 -13   7   5    48458.32    49389.48   1484.54 o
 -11   7   5    78062.74    80079.81   2503.45 o
  -9   7   5    41552.10    41268.84   1195.91 o
  -7   7   5      127.96      176.29     16.72 o
  -5   7   5    38862.02    39892.83   1323.62 o
  -3   7   5   128654.64   128019.25   4004.59 o
   1   7   5    28911.71    26767.75   1140.70 o
   3   7   5    39614.16    39115.12   1250.60 o
   5   7   5   112762.70   113723.59   3731.76 o
   7   7   5    72102.46    72295.34   2109.07 o
   9   7   5     8337.74     8611.54    326.59 o
  11   7   5      280.85      291.80     25.19 o
  13   7   5    26340.45    26170.79    806.61 o
  15   7   5    31803.89    31303.97    891.45 o
  17   7   5    23859.82    22858.51    840.81 o
  19   7   5      274.68      321.08     20.79 o
  21   7   5      333.65      356.87     21.82 o
  23   7   5     7963.27     7971.23    237.21 o
  25   7   5    12065.31    11896.48    337.90 o
  27   7   5     3735.05     3721.62    103.91 o
  29   7   5       19.49       12.37     24.75 o
  31   7   5     2459.79     2473.61     81.17 o
  33   7   5     2825.32     2888.28     86.96 o
  35   7   5     1609.16     1591.11     69.05 o
 -36   8   5      602.54      583.73     36.52 o
 -34   8   5      308.97      242.25     24.32 o
 -32   8   5       26.63       14.89     29.79 o
 -30   8   5     1234.52     1236.94     61.05 o
 -28   8   5     3661.65     3636.98    112.25 o
 -26   8   5     2670.51     2641.29     78.96 o
 -24   8   5       32.20       11.77     23.54 o
 -22   8   5     4407.13     4204.86    118.36 o
 -20   8   5     8565.20     8648.23    236.40 o
 -18   8   5     8190.10     8332.07    231.05 o
 -16   8   5      878.63      854.88     48.17 o
 -14   8   5    10583.24    10609.19    311.78 o
 -12   8   5    17859.56    17347.15    571.65 o
 -10   8   5    39238.27    37581.70   1091.12 o
  -8   8   5     2786.58     2835.72     91.65 o
  -6   8   5     9717.69     9960.20    298.38 o
  -4   8   5    14528.19    14280.98    444.34 o
   0   8   5     8936.26     8576.19    260.78 o
   2   8   5      848.25      937.66     39.50 o
   4   8   5     8333.40     7757.79    231.84 o
   6   8   5    12129.09    12291.34    377.75 o
   8   8   5    24163.49    23849.66    686.61 o
  10   8   5     3699.74     3487.10    113.58 o
  12   8   5     6661.35     6579.95    245.61 o
  14   8   5    17161.96    16934.28    506.70 o
  16   8   5    13803.43    13696.70    401.13 o
  18   8   5     5055.18     5084.62    145.24 o
  20   8   5      568.70      600.05     31.91 o
  22   8   5     5739.39     5485.68    149.63 o
  24   8   5     4033.26     4029.70    115.82 o
  26   8   5     1753.62     1725.64     58.39 o
  28   8   5      409.29      445.56     24.67 o
  30   8   5     1245.69     1314.31     45.82 o
  32   8   5      951.93      945.13     38.34 o
  34   8   5      507.47      514.89     26.98 o
 -35   9   5       53.31       40.73     22.51 o
 -33   9   5      263.08      258.84     26.72 o
 -31   9   5      679.94      613.70     34.65 o
 -29   9   5     3801.77     3758.70    109.18 o
 -27   9   5     6014.72     5924.50    169.36 o
 -25   9   5      303.80      292.32     28.54 o
 -23   9   5     6352.07     6131.13    213.56 o
 -21   9   5    20567.95    20495.35    562.80 o
 -19   9   5    11760.14    11464.27    328.51 o
 -17   9   5     3733.16     3698.74    106.76 o
 -15   9   5     6043.57     6035.62    172.79 o
 -13   9   5    40297.91    38990.39   1137.52 o
 -11   9   5    55201.26    54439.95   1556.55 o
  -9   9   5    17206.89    17147.05    491.76 o
  -7   9   5     6566.19     6890.70    204.28 o
  -5   9   5    21663.74    22368.93    639.55 o
  -3   9   5    25656.36    25359.06    799.35 o
  -1   9   5    41745.17    42711.55   1322.21 o
   1   9   5     5234.73     5201.88    179.09 o
   3   9   5    10234.49     9960.20    298.38 o
   5   9   5    30999.52    31173.24    900.95 o
   7   9   5    43590.20    44560.45   1251.39 o
   9   9   5    20680.55    20688.11    608.10 o
  11   9   5     1679.61     1639.47     59.09 o
  13   9   5    22534.62    22647.07    635.43 o
  15   9   5    35674.07    35590.73    973.80 o
  17   9   5    24328.21    24300.55    664.19 o
  19   9   5      916.77      861.22     36.67 o
  21   9   5     1202.83     1212.93     46.88 o
  23   9   5     8736.53     8542.84    231.01 o
  25   9   5    10657.78    10150.96    317.30 o
  27   9   5     2085.44     2034.86     67.59 o
  29   9   5      737.90      753.30     44.13 o
  31   9   5     1672.41     1770.53     73.06 o
  33   9   5     1417.98     1418.29     49.93 o
  35   9   5      702.33      731.96     32.51 o
 -34  10   5      282.01      255.63     31.57 o
 -32  10   5      149.18      155.44     22.04 o
 -30  10   5     3004.06     3026.28     91.20 o
 -28  10   5     1244.17     1197.65     47.02 o
 -26  10   5      820.37      842.61     36.07 o
 -24  10   5      210.65      191.29     20.04 o
 -22  10   5      757.30      783.45     36.24 o
 -20  10   5     7355.23     7384.28    216.36 o
 -18  10   5     4170.19     4196.98    119.31 o
 -16  10   5      364.07      395.17     24.75 o
 -14  10   5     5060.24     4917.67    143.86 o
 -12  10   5    13578.86    13513.27    378.16 o
 -10  10   5    15685.58    15234.78    422.47 o
  -8  10   5    21580.77    21418.47    595.77 o
  -6  10   5     1815.08     1779.67     59.93 o
  -4  10   5    37698.68    37949.88   1089.68 o
  -2  10   5    53796.14    53504.15   1541.86 o
   0  10   5    12181.96    12097.25    385.25 o
   2  10   5     1072.05     1135.76     49.56 o
   4  10   5    20506.95    20590.73    591.20 o
   6  10   5    47553.97    48160.88   1361.62 o
   8  10   5    15190.56    14977.99    417.11 o
  10  10   5      123.15      122.57     16.11 o
  12  10   5    18231.75    18266.26    521.98 o
  14  10   5     6990.18     6950.06    209.68 o
  16  10   5     5677.69     5695.32    165.14 o
  18  10   5     2607.32     2623.75     75.78 o
  20  10   5       22.13       38.96     14.17 o
  22  10   5     4885.85     4817.02    133.19 o
  24  10   5     5234.82     5072.28    171.74 o
  26  10   5      446.60      471.67     44.02 o
  28  10   5       17.35       17.11     17.57 o
  30  10   5      529.21      477.88     36.63 o
  32  10   5     1826.19     1851.17     59.85 o
  34  10   5      784.01      723.95     32.45 o
 -33  11   5      348.15      351.99     31.65 o
 -31  11   5     1352.01     1291.36     58.08 o
 -29  11   5     2565.14     2645.69     83.50 o
 -27  11   5      994.85     1058.25     59.40 o
 -25  11   5      464.51      438.10     32.55 o
 -23  11   5     2170.18     2238.83     71.40 o
 -21  11   5     9263.05     9022.41    249.17 o
 -19  11   5     5864.07     5743.07    192.98 o
 -17  11   5      870.80      927.32     37.46 o
 -15  11   5      850.38      901.31     41.84 o
 -13  11   5    11128.34    11122.10    350.26 o
 -11  11   5    32187.18    31604.12    963.82 o
  -9  11   5     7965.31     7796.48    221.68 o
  -7  11   5      973.61      965.07     37.65 o
  -5  11   5     8746.38     8626.88    244.52 o
  -3  11   5    49898.52    48967.27   1368.22 o
  -1  11   5    40391.33    40040.91   1190.76 o
   1  11   5     9292.45     9357.91    308.02 o
   3  11   5     5027.42     4843.90    170.38 o
   5  11   5    40513.55    39918.85   1135.97 o
   7  11   5    37073.28    35724.13    990.01 o
   9  11   5     8214.06     7972.56    222.32 o
  11  11   5       50.09       48.39     13.80 o
  13  11   5    10780.00    10967.36    329.30 o
  15  11   5    17002.80    16989.64    476.24 o
  17  11   5     4602.92     4474.05    124.73 o
  19  11   5     1256.30     1250.88     43.60 o
  21  11   5      575.14      667.93     29.13 o
  23  11   5     2433.52     2416.51     79.63 o
  25  11   5     3501.24     3443.22    107.69 o
  27  11   5     1483.50     1561.36     62.59 o
  29  11   5      191.89      138.05     19.05 o
  31  11   5      614.98      693.27     34.44 o
  33  11   5     1286.16     1329.85     52.14 o
 -32  12   5       73.51       32.59     23.25 o
 -30  12   5     2175.49     2235.96     81.18 o
 -28  12   5     3008.25     3051.63     93.56 o
 -26  12   5     1181.42     1177.51     56.51 o
 -22  12   5     2150.34     2194.14     72.91 o
 -20  12   5    12310.79    12708.88    343.83 o
 -18  12   5    10509.85    10655.21    291.47 o
 -16  12   5       20.21       16.97     20.88 o
 -14  12   5     9455.08     9531.99    267.34 o
 -12  12   5    12393.53    12209.97    335.13 o
 -10  12   5    10710.49    10349.06    299.65 o
  -8  12   5     3804.47     3782.58    111.34 o
  -6  12   5     1336.85     1439.44     85.92 o
  -4  12   5    28457.89    28110.41    819.71 o
  -2  12   5    21040.84    20604.07    569.55 o
   0  12   5     2244.22     2200.08     68.57 o
   2  12   5      604.13      649.76     36.19 o
   4  12   5     3571.91     3574.88    109.76 o
   6  12   5    27304.04    27012.54    771.21 o
   8  12   5    32159.02    32278.45    894.63 o
  10  12   5       57.38       82.35     14.85 o
  12  12   5    11023.46    10565.16    294.87 o
  14  12   5    15712.75    15987.82    493.38 o
  16  12   5     7833.96     7628.40    233.91 o
  18  12   5     2827.84     2794.10     87.26 o
  20  12   5      549.60      544.28     34.70 o
  22  12   5     9918.12    10108.27    279.40 o
  24  12   5     4241.56     4218.20    124.44 o
  26  12   5     1248.23     1213.59     54.50 o
  28  12   5      205.85      196.03     20.22 o
  30  12   5      506.68      554.38     34.01 o
  32  12   5     1399.29     1333.79     81.35 o
 -33  13   5       37.37       50.14     23.30 o
 -31  13   5     1129.63     1158.10     60.21 o
 -29  13   5     1471.70     1546.29     83.64 o
 -27  13   5      983.98      948.66     73.94 o
 -23  13   5     1422.21     1478.26     55.21 o
 -21  13   5     5199.40     5323.60    186.52 o
 -19  13   5     8580.24     8656.90    251.28 o
 -17  13   5     2149.31     2165.13     68.51 o
 -15  13   5     1115.07     1102.81     41.20 o
 -13  13   5     8940.37     9058.43    247.82 o
 -11  13   5     7196.10     7057.45    195.45 o
  -9  13   5     6584.62     6566.61    202.80 o
  -7  13   5        2.42       18.41     18.37 o
  -5  13   5    12491.13    12195.29    343.93 o
  -3  13   5    16942.70    17011.65    468.79 o
  -1  13   5    19166.22    18905.91    573.29 o
   1  13   5       51.65       62.55     15.55 o
   3  13   5        1.28       17.16     22.04 o
   5  13   5     9897.69     9634.04    302.52 o
   7  13   5    14580.39    14784.56    420.53 o
   9  13   5     7353.46     7370.27    212.98 o
  11  13   5        9.97        7.32     14.63 o
  13  13   5      798.29      912.98     51.69 o
  15  13   5     6940.35     6950.06    195.47 o
  17  13   5     9471.03     9375.92    306.66 o
  19  13   5      851.58      915.45     36.65 o
  21  13   5      925.54      905.31     57.27 o
  23  13   5     3430.76     3522.26    104.56 o
  25  13   5     3220.50     3147.21    103.84 o
  27  13   5      764.44      758.90     33.93 o
  29  13   5      443.55      427.16     30.58 o
  31  13   5      224.90      225.21     22.81 o
 -32  14   5       88.58       65.69     23.17 o
 -30  14   5     1664.38     1751.59     83.91 o
 -28  14   5     2103.63     2038.26     77.03 o
 -26  14   5      495.81      433.92     32.21 o
 -24  14   5       41.70       21.59     22.89 o
 -22  14   5     2023.12     1938.15     89.54 o
 -20  14   5     7085.93     6924.72    200.21 o
 -18  14   5     5417.50     5280.51    175.61 o
 -16  14   5      107.55      125.71     19.70 o
 -14  14   5     3788.29     3698.14    115.76 o
 -12  14   5    12984.00    12832.94    347.86 o
 -10  14   5    14906.47    14803.90    422.55 o
  -8  14   5     9320.20     9123.13    250.51 o
  -6  14   5     2761.59     2570.72     81.89 o
  -4  14   5    19192.64    19406.82    548.81 o
  -2  14   5    35876.27    35676.11    975.81 o
   0  14   5     4097.52     4148.43    122.97 o
   2  14   5      304.29      283.51     21.75 o
   4  14   5     7352.20     7439.64    217.02 o
   6  14   5    23480.97    23711.59    645.37 o
   8  14   5    15192.82    15055.36    423.18 o
  10  14   5      261.14      300.25     23.51 o
  12  14   5     5608.17     5488.48    155.71 o
  14  14   5     7642.91     7767.13    215.60 o
  16  14   5     5376.89     5541.91    163.55 o
  18  14   5     1358.00     1320.51     66.06 o
  20  14   5       31.10       23.73     16.23 o
  22  14   5     2247.49     2192.20     68.37 o
  24  14   5     3310.19     3212.77     92.92 o
  26  14   5     1066.91     1047.98     41.09 o
  28  14   5        3.92        6.04     12.09 o
  30  14   5      358.19      348.04     24.48 o
 -31  15   5      357.54      321.25     32.52 o
 -29  15   5      881.05      828.27     57.01 o
 -27  15   5       46.93       55.19     22.06 o
 -25  15   5      278.05      284.71     26.06 o
 -23  15   5      397.63      463.64     61.47 o
 -21  15   5     1634.67     1604.98     74.84 o
 -19  15   5     1421.22     1475.39     56.03 o
 -17  15   5      166.60      128.23     19.97 o
 -15  15   5     1126.31     1136.02     46.43 o
 -13  15   5     2243.38     2311.80     74.91 o
 -11  15   5     2786.44     2732.94     81.51 o
  -9  15   5     4062.63     3975.61    113.87 o
  -7  15   5      646.90      730.89     39.90 o
  -5  15   5     3772.02     3708.21    110.61 o
  -3  15   5    16468.38    16856.91    458.00 o
  -1  15   5     5553.17     5426.19    154.44 o
   1  15   5     1009.50     1088.87     43.66 o
   3  15   5       18.78       23.32     17.21 o
   5  15   5     7950.05     7847.17    216.26 o
   7  15   5    10739.07    10589.18    288.10 o
   9  15   5     3943.30     3821.60    116.75 o
  11  15   5       48.10       32.59     16.01 o
  13  15   5      256.82      284.37     25.97 o
  15  15   5     2348.35     2305.53     70.98 o
  17  15   5     3055.35     3212.04     97.52 o
  19  15   5     2308.98     2266.84     72.48 o
  21  15   5     1009.03     1008.03     44.38 o
  23  15   5      944.68      931.72     38.41 o
  25  15   5      528.64      486.96     26.77 o
  27  15   5      438.38      443.78     27.69 o
  29  15   5      232.79      223.36     21.55 o
 -30  16   5      912.90      947.26     79.37 o
 -28  16   5     1984.78     2039.46     75.20 o
 -26  16   5      604.08      582.52     34.07 o
 -24  16   5       13.97        4.14     10.41 o
 -22  16   5     2930.71     2942.24    115.05 o
 -20  16   5     6999.08     7198.85    225.88 o
 -18  16   5     3724.95     3774.98    128.01 o
 -16  16   5      318.79      343.35     38.79 o
 -14  16   5     1899.90     1793.61     86.21 o
 -12  16   5     9767.22     9664.72    267.31 o
 -10  16   5     7365.90     7373.60    204.18 o
  -8  16   5     1626.23     1567.50     55.79 o
  -6  16   5      472.14      506.36     30.29 o
  -4  16   5     7030.61     6832.01    189.40 o
  -2  16   5    19954.20    19886.39    543.31 o
   0  16   5     6614.55     6586.49    194.06 o
   2  16   5      207.00      225.45     22.18 o
   4  16   5     9158.09     8865.67    241.77 o
   6  16   5    10687.72    10325.71    280.03 o
   8  16   5     5221.76     5299.86    161.31 o
  10  16   5     1127.68     1147.83     46.97 o
  12  16   5      723.62      790.19     49.67 o
  14  16   5     9725.38     9900.17    311.26 o
  16  16   5     8023.11     8069.94    283.29 o
  18  16   5     1780.93     1776.20     81.78 o
  20  16   5      477.68      477.22     26.73 o
  22  16   5     2799.73     2773.22     84.42 o
  24  16   5     4243.25     4407.29    140.25 o
  26  16   5     1059.15     1041.04     43.47 o
  28  16   5        0.88        4.64      9.84 o
 -29  17   5      192.14      188.66     31.74 o
 -27  17   5        1.85       12.77     25.53 o
 -23  17   5      749.35      713.22     40.87 o
 -21  17   5      225.24      225.17     25.28 o
 -19  17   5     1519.09     1501.13     59.55 o
 -15  17   5      544.76      553.68     47.76 o
 -13  17   5     2558.14     2610.08     96.40 o
 -11  17   5     1191.06     1310.11     55.75 o
  -9  17   5      245.38      272.63     24.03 o
  -7  17   5       29.65       21.23     21.82 o
  -5  17   5     1257.60     1286.43     54.47 o
  -3  17   5     1429.65     1377.74     67.60 o
  -1  17   5      552.26      695.47     35.33 o
   1  17   5      466.73      436.74     25.96 o
   3  17   5       82.78       91.86     18.65 o
   5  17   5     1961.59     1998.44     69.50 o
   7  17   5     2850.24     2949.98     89.52 o
   9  17   5     1439.98     1440.37     58.97 o
  11  17   5      330.12      352.56     24.86 o
  13  17   5      102.61       73.78     27.08 o
  15  17   5     1137.28     1152.36     85.29 o
  17  17   5     2259.69     2218.82     98.00 o
  19  17   5      489.78      521.01     30.74 o
  21  17   5       98.33       86.30     18.40 o
  23  17   5      507.14      527.64     30.61 o
  25  17   5       87.52       83.89     18.77 o
  27  17   5      376.90      394.51     35.01 o
 -26  18   5      543.59      510.84     34.12 o
 -24  18   5       48.24       45.42     26.39 o
 -22  18   5     2086.89     2143.38    102.61 o
 -20  18   5     3477.62     3638.38    115.98 o
 -18  18   5     1715.07     1691.76     73.98 o
 -16  18   5      142.36      134.83     23.16 o
 -14  18   5     1099.93     1179.91     68.29 o
 -12  18   5     8552.42     8488.82    279.10 o
 -10  18   5     6578.80     6940.06    255.81 o
  -8  18   5      160.40      157.72     31.41 o
  -6  18   5     3193.24     3409.27    107.70 o
  -4  18   5     5099.70     5112.97    160.94 o
  -2  18   5    11137.92    11267.51    312.32 o
   0  18   5     6672.94     6584.82    194.06 o
   2  18   5       94.24       91.46     19.58 o
   4  18   5     5906.74     5845.39    186.24 o
   6  18   5     8077.09     7977.90    233.15 o
   8  18   5     3583.55     3457.69    106.34 o
  10  18   5     2497.72     2529.77     87.40 o
  12  18   5      825.70      974.14     59.47 o
  14  18   5     7275.58     7302.90    265.20 o
  16  18   5     4152.91     4147.23    233.95 o
  18  18   5      399.53      375.80     39.86 o
  20  18   5      528.75      522.20     33.21 o
  22  18   5     1239.51     1235.07     84.83 o
  24  18   5     2017.57     2084.22     86.34 o
  26  18   5     1052.61     1034.51     51.46 o
 -25  19   5       29.27       40.00     24.39 o
 -23  19   5      441.24      432.48     42.20 o
 -21  19   5      262.89      259.77     27.04 o
 -17  19   5       17.15       25.63     22.85 o
 -15  19   5      140.40      156.26     24.11 o
 -13  19   5      505.08      509.20     36.00 o
 -11  19   5      652.56      656.01     42.83 o
  -9  19   5      490.93      527.18     39.10 o
  -7  19   5      641.43      694.94     61.80 o
  -5  19   5      650.55      637.61     40.67 o
  -3  19   5      392.21      437.15     34.09 o
  -1  19   5      421.28      429.60     33.55 o
   1  19   5      467.81      497.76     32.77 o
   3  19   5       63.93       76.97     21.21 o
   5  19   5       29.41       47.92     17.75 o
   7  19   5     1091.67     1013.90     63.01 o
   9  19   5      530.90      490.13     51.02 o
  11  19   5       75.81       82.90     18.13 o
  13  19   5        7.37        2.75      9.64 o
  15  19   5       62.32       72.80     23.37 o
  17  19   5      289.46      312.13     29.02 o
  19  19   5      576.13      561.17     40.07 o
  21  19   5       71.25       46.20     22.58 o
  25  19   5      233.76      241.72     24.72 o
 -22  20   5     1502.31     1520.61     78.93 o
 -20  20   5     1348.65     1269.02     68.22 o
 -18  20   5     1621.52     1677.95     76.10 o
 -16  20   5      144.82      121.60     24.60 o
 -14  20   5     1348.62     1347.66     66.11 o
 -12  20   5     4285.46     4279.16    143.81 o
 -10  20   5     5226.67     5486.68    207.33 o
  -8  20   5       89.22      111.92     25.53 o
  -6  20   5      379.57      348.31     30.59 o
  -4  20   5     4086.36     4286.10    128.97 o
  -2  20   5     3246.04     3105.85    115.39 o
   0  20   5     5107.57     4600.05    345.17 o
   2  20   5      196.34      210.82     31.67 o
   4  20   5     6055.07     6103.52    183.67 o
   6  20   5     3670.14     3611.77    122.50 o
   8  20   5     2774.90     2774.76     96.55 o
  10  20   5       88.33       78.79     22.13 o
  12  20   5      348.27      300.86     28.40 o
  14  20   5     3840.45     4035.97    171.30 o
  16  20   5     3613.63     3685.60    114.00 o
  18  20   5      208.66      189.35     38.25 o
  20  20   5      128.86       59.18     21.24 o
  22  20   5      632.59      593.70     42.51 o
  24  20   5     1553.56     1519.28     93.28 o
 -21  21   5       70.40       61.80     24.17 o
 -19  21   5        5.34        1.72      8.63 o
 -17  21   5      195.98      198.02     26.16 o
 -15  21   5        0.32        1.23      7.73 o
 -13  21   5       69.89       62.42     22.83 o
 -11  21   5      205.65      225.09     26.96 o
  -9  21   5       12.17       27.65     23.74 o
  -5  21   5       81.58       67.76     22.08 o
  -1  21   5      176.29      217.51     25.60 o
   1  21   5      362.36      335.59     28.25 o
   3  21   5       25.31       46.01     24.07 o
   5  21   5      204.51      183.24     29.36 o
   7  21   5        8.92       15.97     31.95 o
   9  21   5       52.60       29.06     24.03 o
  11  21   5      289.58      244.87     27.41 o
  13  21   5        2.43        6.32     12.65 o
  15  21   5       45.28       54.15     20.39 o
  17  21   5      223.71      217.23     28.68 o
  19  21   5       65.55       72.61     21.19 o
  21  21   5      209.02      244.39     33.10 o
 -20  22   5     1456.53     1433.30     68.25 o
 -18  22   5      375.32      369.29     34.59 o
 -16  22   5        5.47        4.98     12.69 o
 -14  22   5      744.93      806.06     41.62 o
 -12  22   5     2442.41     2410.38    105.74 o
 -10  22   5     2420.43     2481.01    106.12 o
  -8  22   5      700.19      609.54     35.51 o
  -6  22   5      335.58      339.36     37.21 o
  -4  22   5     2570.82     2673.84    120.21 o
  -2  22   5     3262.87     3238.05    102.80 o
   0  22   5     1670.55     1669.28     96.65 o
   2  22   5        3.93        4.06     10.40 o
   4  22   5     1445.54     1454.78     71.86 o
   6  22   5     4824.35     4712.44    137.67 o
   8  22   5     1253.12     1189.31     67.66 o
  10  22   5      482.24      442.48     31.05 o
  12  22   5      577.99      555.68     37.09 o
  14  22   5     1978.35     1878.79     94.91 o
  16  22   5     1490.46     1433.97     61.42 o
  18  22   5      436.23      429.87     37.21 o
 -17  23   5        6.71       41.41     26.75 o
 -15  23   5       26.76       10.29     20.58 o
 -13  23   5       35.93       41.94     26.29 o
 -11  23   5      153.46      127.36     24.70 o
  -9  23   5       16.74        8.45     16.90 o
  -7  23   5      173.72      129.84     32.65 o
  -3  23   5       63.13       57.11     24.10 o
   5  23   5       62.47       73.16     23.15 o
  11  23   5      477.15      454.72     31.52 o
  13  23   5       62.66       80.71     26.10 o
  15  23   5       92.68      104.97     23.89 o
  17  23   5       41.49       62.60     23.56 o
 -14  24   5      450.63      427.28     35.43 o
 -12  24   5      768.67      750.23     43.45 o
 -10  24   5     1429.54     1449.44     61.69 o
  -8  24   5      347.95      288.76     43.77 o
  -6  24   5      129.44      125.91     25.88 o
  -4  24   5     1671.17     1609.65     74.36 o
  -2  24   5     1462.94     1476.39    114.96 o
   0  24   5      752.97      669.06     49.19 o
   2  24   5        0.03       21.50     40.72 o
   4  24   5      562.16      560.98     41.05 o
   6  24   5     1604.27     1691.89     63.83 o
   8  24   5     1553.07     1560.23     62.80 o
  10  24   5       36.05       26.01     29.98 o
  12  24   5      438.93      485.02     36.16 o
  14  24   5      868.04      902.57     56.51 o
 -11  25   5       10.69        1.19      8.38 o
  -9  25   5       44.53       33.83     47.22 o
  -5  25   5        0.25        6.80     13.59 o
  -3  25   5       74.45       48.66     27.99 o
   3  25   5        6.86       12.84     25.68 o
   5  25   5        8.08        9.72     19.45 o
   7  25   5       60.22       96.85     25.04 o
  -4  26   5      920.76      910.38     49.63 o
  -2  26   5      964.16     1008.76     61.71 o
   0  26   5      159.01      154.00     27.38 o
   2  26   5        1.70        0.53      5.54 o
   4  26   5      192.23      121.07     42.62 o
 -38   0   6      234.50      199.51     46.07 o
 -36   0   6     2207.13     2112.70    116.67 o
 -34   0   6     3561.40     3715.02    186.22 o
 -32   0   6     4022.98     3949.86    160.92 o
 -30   0   6       95.77      114.65     26.20 o
 -28   0   6     8808.08     8992.40    289.13 o
 -26   0   6    15061.46    14637.16    515.45 o
 -24   0   6    16329.66    15884.43    488.66 o
 -22   0   6     6739.97     6624.57    241.04 o
 -20   0   6    11742.37    11556.32    405.08 o
 -18   0   6    95926.81    94897.72   3271.11 o
 -16   0   6   108877.64   110857.52   3736.63 o
 -14   0   6    14100.51    14158.92    470.13 o
 -12   0   6    10416.02    10349.73    387.14 o
  -8   0   6   314684.64   314392.35  12900.58 o
  -6   0   6   123981.56   127040.10   5099.65 o
  -4   0   6     3059.67     2572.06    351.94 o
  -2   0   6   119218.91   128149.31   5135.94 o
   0   0   6    22026.28    23528.17   1126.02 o
   2   0   6    43682.54    44250.96   1647.46 o
   4   0   6    69268.48    70146.96   4142.49 o
   6   0   6    46924.62    47712.66   2588.35 o
   8   0   6   145035.55   150490.23   8296.34 o
  10   0   6    82042.79    85365.06   3128.17 o
  12   0   6    14395.52    14411.04    565.15 o
  16   0   6    19984.63    19714.97   1048.44 o
  18   0   6    73629.40    74210.28   2935.11 o
  20   0   6    63713.26    60610.96   2098.51 o
  22   0   6     2582.44     2419.25    109.56 o
  24   0   6    10460.87    10301.04    356.59 o
  26   0   6    15027.23    15054.69    607.08 o
  28   0   6    10010.92    10052.91    350.56 o
  30   0   6     3481.01     3383.59    122.91 o
  32   0   6      595.02      684.00     54.03 o
  34   0   6     3689.14     3720.02    118.87 o
  36   0   6     2101.89     2058.67     85.73 o
 -37   1   6       27.94       27.98     21.77 o
 -35   1   6       78.45       56.07     17.27 o
 -33   1   6      206.76      174.31     22.59 o
 -31   1   6        7.46       23.55     19.83 o
 -29   1   6      109.05       88.92     17.11 o
 -27   1   6       23.02        0.47      4.14 o
 -25   1   6      651.50      774.45     42.68 o
 -23   1   6      415.96      428.26     23.72 o
 -21   1   6      526.70      572.77     28.39 o
 -19   1   6      275.72      305.01     20.78 o
 -17   1   6       41.08       55.30     13.79 o
 -15   1   6      355.52      363.02     21.00 o
 -13   1   6      314.16      355.15     20.21 o
 -11   1   6      504.60      503.66     47.99 o
  -9   1   6      110.54      146.30     31.18 o
  -7   1   6      551.23      585.47     33.44 o
  -5   1   6      916.33     1006.76     41.38 o
  -3   1   6    18662.29    18770.51    804.34 o
  -1   1   6    34515.67    36289.74   1127.98 o
   1   1   6    91517.86    91265.28   2718.23 o
   3   1   6      211.63      232.43     15.56 o
   5   1   6     9668.51     9697.41    345.24 o
   7   1   6      752.06      822.34     32.88 o
   9   1   6      802.39      864.82     35.58 o
  11   1   6      537.19      564.47     27.89 o
  13   1   6     1212.19     1116.08     42.49 o
  15   1   6     1473.87     1415.09     48.17 o
  17   1   6      456.65      500.94     31.15 o
  19   1   6      385.82      375.80     21.41 o
  21   1   6      204.62      174.85     16.12 o
  23   1   6      252.38      277.58     18.97 o
  25   1   6       25.04       11.87     19.13 o
  27   1   6       28.55       18.76     16.54 o
  31   1   6       28.27       42.07     15.15 o
  33   1   6      122.14      111.05     16.98 o
  35   1   6       23.84       20.00     20.39 o
  37   1   6       58.69       62.00     19.46 o
 -36   2   6     3119.17     3222.78     99.35 o
 -34   2   6     6095.70     6225.64    207.29 o
 -32   2   6     2797.70     2882.34     95.91 o
 -30   2   6     1187.74     1194.58     53.08 o
 -28   2   6    12831.27    12656.85    387.83 o
 -26   2   6    14896.10    14925.30    399.53 o
 -24   2   6     6536.00     6648.65    182.27 o
 -22   2   6      241.45      271.37     20.61 o
 -20   2   6    12527.58    12718.22    348.56 o
 -18   2   6    57478.58    56742.40   1639.98 o
 -16   2   6    48456.54    48985.95   1367.54 o
 -14   2   6     2037.94     2295.66     71.93 o
 -12   2   6     1352.88     1446.84     67.01 o
  -8   2   6   161163.77   168129.52   5434.55 o
  -6   2   6   142544.41   140357.28   4336.26 o
  -4   2   6    14824.79    15328.16    491.51 o
  -2   2   6    82909.04    86402.24   2763.44 o
   0   2   6   266482.90   266736.39   7773.75 o
   2   2   6   404093.20   397920.52  12443.99 o
   4   2   6    95472.64    95528.70   3087.78 o
   6   2   6    61555.26    62452.53   2053.88 o
   8   2   6   229756.43   237069.22   7412.88 o
  10   2   6   170810.54   173348.07   6071.44 o
  12   2   6    19255.25    19223.40    685.10 o
  14   2   6       13.08       17.41     11.14 o
  16   2   6    22772.00    23088.62    672.56 o
  18   2   6    64937.38    64618.92   1934.75 o
  20   2   6    23975.75    23490.15    660.29 o
  22   2   6       51.48       31.52     12.76 o
  24   2   6     1458.58     1387.95     70.67 o
  26   2   6     7399.39     7392.95    217.03 o
  28   2   6     7180.58     7349.59    208.24 o
  30   2   6     5639.50     5683.04    158.04 o
  32   2   6       96.83       78.12     15.58 o
  34   2   6     2132.35     2172.46     67.49 o
  36   2   6     3164.86     3263.93     96.56 o
 -37   3   6       57.25       53.26     22.81 o
 -35   3   6      158.67      147.91     24.42 o
 -33   3   6       17.63       13.13     26.25 o
 -31   3   6      171.43      183.27     20.74 o
 -29   3   6      485.60      498.42     27.45 o
 -27   3   6     1340.67     1381.74     53.27 o
 -25   3   6      631.29      657.51     37.76 o
 -23   3   6     3219.83     3094.71     90.03 o
 -21   3   6       87.09      126.62     16.38 o
 -19   3   6      126.32      132.58     15.77 o
 -17   3   6     5058.12     5026.26    144.10 o
 -15   3   6    12411.58    12572.81    394.62 o
 -13   3   6     7181.59     7119.48    211.00 o
 -11   3   6    15468.52    15523.59    494.85 o
  -7   3   6     1761.71     1756.73     70.68 o
  -5   3   6     7085.63     6683.93    224.66 o
  -3   3   6     3836.02     3823.14    159.00 o
  -1   3   6      692.87      742.03     32.03 o
   1   3   6     9535.44     9510.65    293.07 o
   3   3   6      128.14       98.23     10.02 o
   5   3   6      681.23      687.40     31.10 o
   7   3   6     5569.31     5064.48    173.57 o
   9   3   6      185.02      195.65     12.85 o
  11   3   6     5740.28     5587.40    165.37 o
  13   3   6     4184.73     4127.95    124.53 o
  15   3   6     2220.23     2024.86     66.04 o
  17   3   6     1613.95     1606.85     54.08 o
  19   3   6      486.38      566.02     35.35 o
  21   3   6     2837.80     2685.85     93.05 o
  23   3   6       12.16       11.62     20.57 o
  25   3   6     4437.62     4525.55    135.75 o
  27   3   6     1560.66     1474.05     58.88 o
  29   3   6        0.24        7.81     15.62 o
  31   3   6      187.34      200.17     18.87 o
  33   3   6       68.12       70.99     17.98 o
  35   3   6       65.67       52.74     16.02 o
 -36   4   6     1928.32     1929.08     68.85 o
 -34   4   6     2458.38     2467.67     77.78 o
 -32   4   6     1205.20     1159.10     47.24 o
 -30   4   6      235.97      265.20     22.52 o
 -28   4   6     6614.50     6455.49    202.28 o
 -26   4   6    18139.05    18285.61    519.27 o
 -24   4   6    14300.21    13807.42    380.81 o
 -22   4   6     1745.79     1718.77     55.61 o
 -20   4   6    13280.95    13081.06    357.28 o
 -18   4   6    57079.86    56004.71   1551.50 o
 -16   4   6    61443.08    59847.26   1691.44 o
 -14   4   6    32905.55    31903.60    893.35 o
 -12   4   6    21264.02    21938.72    647.76 o
 -10   4   6   107123.47   108615.76   4264.59 o
  -6   4   6    31512.50    31197.25   1039.16 o
  -4   4   6     6405.30     6702.61    217.88 o
  -2   4   6    99844.64   105262.79   3137.57 o
   0   4   6   201515.24   211548.75   6247.15 o
   2   4   6    81705.03    83344.74   2915.58 o
   4   4   6    33520.32    33547.73   1146.35 o
   6   4   6    21908.20    21229.71    789.05 o
   8   4   6    65195.58    68175.99   2223.88 o
  10   4   6    93219.47    93712.48   2675.06 o
  12   4   6    56708.84    56472.94   1654.93 o
  14   4   6      790.59      732.49     44.98 o
  16   4   6    33496.61    34858.37   1078.19 o
  18   4   6    53169.55    53435.45   1757.30 o
  20   4   6    21022.97    20201.88    701.77 o
  22   4   6     2155.33     2121.37     79.45 o
  24   4   6     5011.36     4877.78    141.56 o
  26   4   6    13478.54    13397.22    368.04 o
  28   4   6    12836.27    12506.78    367.55 o
  30   4   6     2750.49     2731.14     91.61 o
  32   4   6      381.09      364.83     22.59 o
  34   4   6     2364.25     2416.58     74.14 o
  36   4   6     1859.53     1862.11     63.78 o
 -37   5   6      127.28      133.33     23.58 o
 -35   5   6      828.31      833.07     40.65 o
 -33   5   6      691.74      790.79     35.75 o
 -31   5   6       74.54       86.01     21.57 o
 -29   5   6       14.37       28.04     19.56 o
 -27   5   6     1561.75     1581.17     93.08 o
 -25   5   6     1073.86     1137.76     45.54 o
 -23   5   6      168.55      189.46     18.47 o
 -21   5   6     1503.00     1552.83     58.72 o
 -19   5   6      343.59      397.57     23.41 o
 -17   5   6     2988.77     2931.37     87.22 o
 -15   5   6     5143.73     5261.77    151.84 o
 -13   5   6      100.24      110.95     16.08 o
 -11   5   6     5534.25     5508.89    175.21 o
  -9   5   6    21548.62    21735.29    660.67 o
  -7   5   6     9624.92     9677.40    316.07 o
  -5   5   6     5827.34     3502.25    294.19 o
  -3   5   6     9330.78     8967.05    361.83 o
  -1   5   6    22002.56    22731.11    701.76 o
   1   5   6    51039.63    50970.25   1819.79 o
   3   5   6    14494.94    14455.07    502.61 o
   5   5   6    12418.12    12243.32    496.61 o
   7   5   6    25435.26    24599.36    794.13 o
   9   5   6    20107.41    20134.51    658.37 o
  11   5   6    25136.27    24740.76    735.83 o
  13   5   6     1820.52     1700.43     63.56 o
  15   5   6     4405.61     4668.42    137.07 o
  17   5   6     8926.19     8697.58    260.07 o
  19   5   6      100.49      123.91     14.04 o
  21   5   6       82.38       90.14     13.22 o
  23   5   6      150.64      140.58     16.51 o
  25   5   6      943.47      985.42     41.80 o
  27   5   6      649.40      665.16     36.68 o
  29   5   6      216.99      198.57     19.00 o
  31   5   6       65.73       75.86     16.00 o
  33   5   6       19.96       16.62     16.33 o
  35   5   6      594.42      632.24     38.33 o
 -36   6   6     1678.05     1767.33     69.86 o
 -34   6   6     2644.85     2657.63     82.89 o
 -32   6   6      566.45      612.41     42.65 o
 -30   6   6       71.72       45.57     16.52 o
 -28   6   6     5705.30     5726.60    158.03 o
 -26   6   6    13470.04    13181.78    372.82 o
 -24   6   6    13528.11    13268.49    355.89 o
 -22   6   6     1070.41     1074.19     46.66 o
 -20   6   6    11667.84    11505.62    331.21 o
 -18   6   6    16829.13    17326.47    480.90 o
 -16   6   6    42297.41    42561.47   1176.70 o
 -14   6   6    12761.08    12462.09    402.11 o
 -12   6   6     5000.58     5054.27    159.88 o
 -10   6   6    81452.59    80528.70   2880.49 o
  -8   6   6   114547.90   115032.90   3396.72 o
  -6   6   6    60998.54    61176.57   1928.13 o
  -4   6   6     1277.00      648.86    113.48 o
   2   6   6   204217.47   207912.97   9333.25 o
   4   6   6     3568.28     3314.75    109.42 o
   6   6   6     9564.61    10166.30    326.78 o
   8   6   6    47343.88    48064.16   1564.15 o
  12   6   6    51864.11    50934.23   1683.39 o
  14   6   6     1162.23     1128.48     38.41 o
  16   6   6    34614.75    35049.13    973.23 o
  18   6   6    32232.38    31928.27    992.19 o
  20   6   6    10700.77    10639.87    294.18 o
  22   6   6     2988.11     2988.73    119.79 o
  24   6   6      699.71      681.47     43.10 o
  26   6   6     7571.70     7477.66    246.82 o
  28   6   6     9665.70     9588.02    269.36 o
  30   6   6      591.94      571.09     32.85 o
  32   6   6       17.92       19.07     16.21 o
  34   6   6      973.46      997.82     51.49 o
  36   6   6     1500.03     1500.67     57.44 o
 -35   7   6      455.04      387.78     29.66 o
 -33   7   6      511.26      509.32     30.55 o
 -31   7   6      195.99      187.34     22.44 o
 -29   7   6      120.88      119.87     20.97 o
 -27   7   6     2004.06     2001.11     64.08 o
 -25   7   6     3696.54     3660.92    117.67 o
 -23   7   6     3282.97     3345.84     96.20 o
 -21   7   6      171.55      196.56     18.65 o
 -19   7   6     4721.51     4695.36    132.87 o
 -17   7   6    15383.37    14994.00    421.84 o
 -15   7   6     8866.34     8959.05    250.54 o
 -13   7   6      235.92      245.61     19.88 o
 -11   7   6     4348.82     4459.25    145.12 o
  -9   7   6    25962.31    25844.63    833.12 o
  -7   7   6    17746.14    17904.09    533.57 o
  -5   7   6     1117.91     1112.74     42.70 o
   1   7   6    19800.25    19942.42    694.38 o
   3   7   6      322.87      293.38     28.40 o
   5   7   6      428.01      514.70     26.49 o
   7   7   6     5918.57     5874.94    181.96 o
   9   7   6     7803.11     7893.19    294.22 o
  11   7   6     8912.14     8766.29    268.18 o
  13   7   6     1317.39     1309.17     54.60 o
  15   7   6     4060.68     3950.66    122.68 o
  17   7   6    13034.57    12736.89    354.64 o
  19   7   6     6987.66     6908.71    195.48 o
  21   7   6      590.65      574.65     29.81 o
  23   7   6      275.54      287.83     20.43 o
  25   7   6     5175.31     5071.48    172.62 o
  27   7   6     2382.16     2364.42     80.12 o
  29   7   6      727.98      744.30     35.92 o
  31   7   6        7.66       12.02     24.04 o
  33   7   6      678.47      659.92     29.82 o
  35   7   6      545.71      525.47     32.50 o
 -36   8   6     1968.06     2101.23    102.64 o
 -34   8   6     1192.51     1189.45     48.18 o
 -32   8   6      283.50      257.70     24.27 o
 -30   8   6       12.54        9.56     19.13 o
 -28   8   6     4383.37     4373.47    141.14 o
 -26   8   6    13494.28    13316.51    371.44 o
 -24   8   6     7436.90     7454.98    207.55 o
 -20   8   6     5327.76     5370.36    154.25 o
 -18   8   6    23725.94    23825.65    648.05 o
 -16   8   6    24551.04    24598.69    672.93 o
 -14   8   6    23020.17    23122.64    637.37 o
 -12   8   6     3489.26     3535.73    106.72 o
 -10   8   6    63104.74    61820.89   1784.41 o
  -8   8   6    42769.56    43599.98   1258.36 o
  -6   8   6    28057.77    28019.70    846.13 o
  -4   8   6     5773.92     5621.08    180.81 o
  -2   8   6    15701.07    15800.39    481.23 o
   0   8   6   122867.93   122030.99   3556.98 o
   2   8   6   103050.80   101079.41   2929.99 o
   4   8   6     5236.08     5028.59    162.53 o
   8   8   6    24400.43    23923.69    697.42 o
  10   8   6    42811.56    42950.33   1631.62 o
  12   8   6    45521.13    43545.29   1362.65 o
  14   8   6     1550.56     1561.30     66.81 o
  16   8   6    27206.47    26478.94    772.68 o
  18   8   6    20863.76    21493.84    595.07 o
  20   8   6     5967.49     5946.77    176.94 o
  22   8   6     3622.03     3516.05     98.13 o
  24   8   6      904.47      921.58     34.95 o
  26   8   6     6472.20     6313.55    177.80 o
  28   8   6     8715.36     8775.62    241.11 o
  30   8   6      461.09      463.79     24.18 o
  32   8   6        0.18        1.67      7.07 o
  34   8   6      447.01      430.70     24.76 o
 -35   9   6      799.47      765.77     54.25 o
 -33   9   6      858.26      813.26     45.39 o
 -31   9   6      179.59      163.70     21.75 o
 -29   9   6      865.68      815.67     41.75 o
 -27   9   6     1578.94     1569.70     56.54 o
 -25   9   6     4300.18     4253.41    126.60 o
 -23   9   6     1937.14     1975.43     64.29 o
 -21   9   6       20.08       28.80     17.68 o
 -19   9   6     5273.40     5246.50    163.49 o
 -17   9   6     8011.38     7960.56    219.62 o
 -15   9   6     7356.99     7138.16    204.90 o
 -13   9   6      161.54      174.87     17.90 o
 -11   9   6     2324.41     2413.05     83.16 o
  -9   9   6    11798.46    11454.93    343.41 o
  -7   9   6    40524.41    41174.13   1168.86 o
  -5   9   6     4682.35     4661.28    136.94 o
  -3   9   6    20036.19    19618.26    559.60 o
  -1   9   6    24266.43    24844.14    779.83 o
   1   9   6    21899.27    22000.09    672.80 o
   3   9   6    26472.06    26929.16    759.73 o
   5   9   6      676.16      702.61     41.91 o
   7   9   6     8521.08     8569.52    295.35 o
   9   9   6    27508.11    28164.43    839.33 o
  11   9   6    16127.07    16510.07    542.05 o
  13   9   6      136.41      175.69     20.21 o
  15   9   6     4292.50     4294.97    132.28 o
  17   9   6     7494.99     7409.62    241.42 o
  19   9   6     9078.82     8870.34    249.20 o
  21   9   6     1356.12     1392.55     44.85 o
  23   9   6     1961.03     1936.61     60.50 o
  25   9   6     1421.94     1426.36     56.52 o
  27   9   6     2393.50     2278.25     69.70 o
  29   9   6     1053.08     1080.19     48.09 o
  31   9   6       47.24       38.37     17.85 o
  33   9   6      354.35      371.23     23.55 o
 -34  10   6      991.56      971.88     48.36 o
 -32  10   6      254.07      249.95     25.97 o
 -30  10   6       48.43       39.43     21.02 o
 -28  10   6     1986.82     1960.49     81.89 o
 -26  10   6     8824.50     8820.31    250.57 o
 -24  10   6     3552.84     3580.35    105.97 o
 -20  10   6     4296.65     4260.68    139.48 o
 -18  10   6     9537.76     9556.67    260.57 o
 -16  10   6    22180.85    21271.06    597.82 o
 -14  10   6     7993.28     7672.42    222.39 o
 -12  10   6     6467.17     6439.35    184.14 o
 -10  10   6    33855.64    33274.27    920.82 o
  -8  10   6    38502.65    37142.82   1032.34 o
  -6  10   6    11860.67    12117.92    350.71 o
  -4  10   6     1354.69     1313.11     46.09 o
  -2  10   6     5049.45     4920.94    147.98 o
   0  10   6    74751.23    74705.18   2166.76 o
   2  10   6    53813.62    54828.14   1579.48 o
   4  10   6     6059.76     5855.66    200.07 o
   6  10   6     4524.22     4540.09    141.50 o
   8  10   6    26930.21    27017.87    747.53 o
  10  10   6    21014.03    21224.38    589.72 o
  12  10   6    23044.29    21739.29    674.22 o
  14  10   6        0.70        6.91     13.82 o
  16  10   6     6315.92     6338.70    209.30 o
  18  10   6     9422.68     9392.59    286.32 o
  20  10   6     6339.29     6247.79    170.92 o
  22  10   6     3038.50     2977.06     85.25 o
  24  10   6        3.86        4.63      9.26 o
  26  10   6     6756.72     6742.63    198.90 o
  28  10   6     4831.33     4754.06    134.01 o
  30  10   6      727.64      736.16     33.74 o
  32  10   6        4.78        7.71     15.42 o
  34  10   6      352.65      334.64     23.38 o
 -33  11   6     1229.14     1158.30     50.71 o
 -31  11   6      309.86      297.14     31.09 o
 -29  11   6      695.67      742.63     41.26 o
 -27  11   6     2384.64     2305.79    100.75 o
 -25  11   6     4663.69     4480.59    129.46 o
 -23  11   6     3201.31     3075.10     96.74 o
 -21  11   6       43.97       38.00     17.76 o
 -19  11   6     8061.82     7776.47    214.25 o
 -17  11   6    16439.69    16249.28    461.50 o
 -15  11   6     4784.40     4731.05    134.15 o
 -13  11   6        9.42       14.29     21.27 o
 -11  11   6     1396.91     1461.58     62.57 o
  -9  11   6    18374.95    18548.40    510.43 o
  -7  11   6    20226.42    20033.13    559.51 o
  -5  11   6     9379.64     8963.72    259.33 o
  -3  11   6     2918.04     3036.82     91.60 o
  -1  11   6    20308.56    20150.52    562.19 o
   1  11   6    16502.82    16460.71    481.08 o
   3  11   6    14964.76    14969.98    440.79 o
   5  11   6      679.33      809.13     52.34 o
   7  11   6    10510.28    10353.73    287.47 o
   9  11   6    38549.68    38532.84   1100.39 o
  11  11   6     4170.64     4197.72    120.66 o
  13  11   6       31.02       35.38     13.81 o
  15  11   6     1753.93     1715.57     63.96 o
  17  11   6     7678.92     7868.51    235.21 o
  19  11   6     9664.93     9299.21    368.50 o
  21  11   6     1100.40     1155.43     68.86 o
  23  11   6      458.33      416.74     24.94 o
  25  11   6     2029.83     1975.57     72.23 o
  27  11   6     2045.74     2009.98     61.91 o
  29  11   6     1341.04     1360.53     48.12 o
  31  11   6      108.48       70.10     19.07 o
  33  11   6      901.39      892.64     35.98 o
 -32  12   6      230.38      213.38     25.94 o
 -30  12   6      250.49      207.85     29.72 o
 -28  12   6     2507.54     2610.68     85.61 o
 -26  12   6     3453.44     3403.66    111.23 o
 -24  12   6      535.61      473.69     39.17 o
 -20  12   6     2580.45     2459.00     77.58 o
 -18  12   6    10754.43    10703.90    334.78 o
 -16  12   6     5643.54     5613.48    158.33 o
 -14  12   6      155.29      162.51     18.42 o
 -12  12   6      330.25      393.23     23.50 o
 -10  12   6    14763.13    14654.50    402.97 o
  -8  12   6    15059.96    15047.36    414.39 o
  -6  12   6    11241.03    11086.75    308.97 o
  -4  12   6     2871.71     2744.81     83.41 o
  -2  12   6     5686.39     5714.39    189.26 o
   0  12   6    29171.67    29468.41    834.99 o
   2  12   6    18878.42    19288.76    628.08 o
   4  12   6     3618.31     3593.49    116.13 o
   6  12   6     6903.63     6838.68    211.06 o
   8  12   6    16314.02    16608.79    453.99 o
  10  12   6    15836.52    15930.45    480.52 o
  12  12   6     4643.08     4667.95    141.27 o
  14  12   6     2330.44     2361.55     72.80 o
  16  12   6     4992.84     5023.66    146.95 o
  18  12   6    10647.06    10557.16    335.49 o
  20  12   6     5063.72     4924.81    148.46 o
  22  12   6      517.21      533.30     28.08 o
  24  12   6      520.25      492.38     28.07 o
  26  12   6     1825.21     1768.06     60.68 o
  28  12   6     1772.62     1776.60     59.60 o
  30  12   6     1002.18      930.32     43.46 o
  32  12   6       17.41       17.01     25.77 o
 -33  13   6      977.54     1030.70     77.63 o
 -31  13   6      211.61      182.92     24.77 o
 -29  13   6      178.45      161.01     23.49 o
 -27  13   6     1674.52     1597.51     67.89 o
 -25  13   6     4593.73     4600.38    149.96 o
 -23  13   6     1517.70     1479.19     69.59 o
 -21  13   6       10.82        9.06     18.12 o
 -19  13   6     7153.74     7445.64    230.56 o
 -17  13   6     7735.17     7662.41    211.56 o
 -15  13   6     9700.73     9664.06    263.25 o
 -13  13   6       47.46       40.68     16.45 o
 -11  13   6     6634.62     6837.34    208.36 o
  -9  13   6    12829.99    12926.32    353.25 o
  -7  13   6    30328.93    30649.65    858.43 o
  -5  13   6      772.20      842.55     43.79 o
  -3  13   6     3729.81     3753.23    109.32 o
  -1  13   6    22309.13    21837.34    647.11 o
   1  13   6    17128.53    17866.73    516.65 o
   3  13   6     7873.92     7729.11    215.61 o
   5  13   6      793.53      805.46     36.16 o
   7  13   6    12977.64    12727.55    352.61 o
   9  13   6    22805.74    22654.41    621.90 o
  11  13   6     7468.65     7390.28    202.82 o
  13  13   6      343.93      314.24     24.97 o
  15  13   6     1472.62     1466.12     51.41 o
  17  13   6     4618.53     4513.14    130.13 o
  19  13   6    12266.42    12516.79    480.85 o
  21  13   6     2913.14     3007.74    127.75 o
  23  13   6      780.27      801.12     39.57 o
  25  13   6     3351.44     3443.42    103.29 o
  27  13   6     3442.75     3559.14    111.46 o
  29  13   6      654.96      644.66     35.61 o
 -32  14   6      125.45       87.56     24.51 o
 -30  14   6      393.38      425.34     30.74 o
 -28  14   6      999.80     1073.99     63.57 o
 -26  14   6      834.39      965.21     53.43 o
 -24  14   6      142.61      135.09     31.47 o
 -22  14   6        3.70        7.67     15.34 o
 -20  14   6     1725.49     1691.69     70.16 o
 -18  14   6     5194.42     5143.05    148.27 o
 -16  14   6     4740.91     4708.57    139.77 o
 -14  14   6      443.14      433.36     25.98 o
 -12  14   6     1837.43     1823.49     69.22 o
 -10  14   6     9150.28     9311.89    262.65 o
  -8  14   6    12116.65    11929.16    325.04 o
  -6  14   6     6187.33     6251.26    174.77 o
  -4  14   6     1838.36     1773.27     74.08 o
  -2  14   6     4641.04     4539.29    129.79 o
   0  14   6     3325.40     3526.46    115.26 o
   2  14   6     4128.24     4014.43    133.03 o
   4  14   6     3238.45     3293.48    102.79 o
   6  14   6      220.89      253.17     20.10 o
   8  14   6     8498.18     8539.51    243.18 o
  10  14   6     8898.01     8929.03    278.98 o
  12  14   6     3809.31     3803.86    107.82 o
  14  14   6     1060.79     1070.99     47.07 o
  16  14   6      986.92     1013.76     39.61 o
  18  14   6     4368.85     4338.52    123.74 o
  20  14   6     6797.66     7018.76    206.96 o
  22  14   6       20.39        0.87      6.86 o
  24  14   6       15.36       38.90     36.66 o
  26  14   6      385.88      430.51     35.02 o
  28  14   6      898.19      975.14     50.00 o
  30  14   6      830.98      803.73     52.21 o
 -31  15   6       89.85       64.50     21.05 o
 -29  15   6      401.04      372.06     32.51 o
 -27  15   6     2687.06     2742.41    104.17 o
 -25  15   6     2652.95     2752.68     87.95 o
 -23  15   6      583.01      514.18     40.81 o
 -21  15   6        8.00       18.68     23.10 o
 -19  15   6     3468.13     3435.01    122.28 o
 -17  15   6     8346.89     8292.05    261.52 o
 -15  15   6     3281.59     3340.23     99.86 o
 -13  15   6      850.92      813.53     36.97 o
 -11  15   6     4079.80     3973.54    114.95 o
  -9  15   6    13090.26    12802.93    346.51 o
  -7  15   6     9039.51     9005.07    249.18 o
  -5  15   6     6510.34     6627.44    185.79 o
  -3  15   6     1419.29     1547.89     58.24 o
  -1  15   6    20649.14    20510.03    588.51 o
   1  15   6    21067.22    20845.52    566.12 o
   3  15   6     7042.12     6842.68    223.26 o
   5  15   6      246.20      248.88     19.83 o
   7  15   6    10672.66    10607.19    287.42 o
   9  15   6    19552.11    19871.71    553.46 o
  11  15   6     6322.28     6330.76    184.30 o
  13  15   6      363.47      385.59     24.82 o
  15  15   6     3377.51     3511.92    105.37 o
  17  15   6     7774.61     7937.88    244.67 o
  19  15   6     4536.39     4596.71    130.18 o
  21  15   6      345.31      374.82     31.68 o
  23  15   6      766.36      905.78     54.99 o
  25  15   6     2286.21     2260.57     98.59 o
  27  15   6     1944.12     1972.30     99.98 o
  29  15   6      588.24      569.04     47.52 o
 -30  16   6      411.28      429.66     31.74 o
 -28  16   6      732.14      831.54     46.81 o
 -26  16   6      376.29      329.35     31.36 o
 -24  16   6      202.77      182.44     24.14 o
 -20  16   6      624.54      593.93     37.70 o
 -18  16   6     3311.31     3347.90    108.46 o
 -16  16   6     1502.49     1542.15     67.85 o
 -12  16   6      357.40      349.83     27.39 o
 -10  16   6      464.15      479.45     27.89 o
  -8  16   6     4026.39     4055.52    119.07 o
  -6  16   6     1868.00     1826.63     65.15 o
  -4  16   6       88.27       76.28     17.38 o
  -2  16   6     2022.94     2047.73     86.35 o
   0  16   6     3127.51     3058.36     90.24 o
   2  16   6     3434.86     3333.03    103.59 o
   4  16   6     3187.30     3194.83     93.26 o
   6  16   6       32.80       32.16     17.33 o
   8  16   6     3695.86     3689.54    106.96 o
  10  16   6     3730.02     3594.96    107.59 o
  12  16   6      301.82      276.98     34.66 o
  14  16   6      751.80      774.45     38.02 o
  16  16   6      108.85       95.35     16.19 o
  18  16   6     2037.63     1982.44     76.37 o
  20  16   6     1281.16     1257.55     61.58 o
  22  16   6      103.88      111.57     25.56 o
  24  16   6       10.72       14.99     29.99 o
  26  16   6       53.24       49.10     25.36 o
  28  16   6      336.95      347.02     37.45 o
 -29  17   6       86.06       77.52     90.59 o
 -27  17   6     1224.43     1241.21     56.20 o
 -25  17   6     2238.81     2211.88    103.80 o
 -23  17   6      984.78      932.46     65.24 o
 -21  17   6      113.82       45.92     20.95 o
 -19  17   6     1489.20     1495.33     76.14 o
 -17  17   6     7944.20     8152.65    231.76 o
 -13  17   6       55.56       35.26     19.92 o
 -11  17   6     6163.52     6053.43    174.00 o
  -9  17   6    14444.00    14425.05    412.48 o
  -7  17   6     9638.30     9582.02    265.97 o
  -5  17   6      703.63      860.82     58.35 o
  -3  17   6     1256.27     1267.29     54.07 o
  -1  17   6     7883.99     7759.13    221.69 o
   1  17   6    13043.43    12617.50    357.37 o
   3  17   6     1987.31     2023.32     66.31 o
   5  17   6      323.83      378.12     25.02 o
   7  17   6     3825.59     3669.46    108.18 o
   9  17   6    11287.87    11301.52    309.60 o
  11  17   6     7055.85     6831.34    212.42 o
  13  17   6      838.53      957.33     49.81 o
  15  17   6     1952.12     1920.54     82.59 o
  17  17   6     5573.29     5541.51    171.82 o
  19  17   6     2596.28     2563.12     86.30 o
  21  17   6      953.64      918.78     57.05 o
  23  17   6       62.52       26.84     26.79 o
  25  17   6     1313.91     1246.81     56.88 o
  27  17   6     2072.62     2183.20     88.20 o
 -26  18   6      125.90      142.06     24.79 o
 -24  18   6       95.13      102.52     24.07 o
 -22  18   6        2.39        2.33      9.10 o
 -20  18   6      484.76      400.90     32.72 o
 -18  18   6      767.50      765.77     55.50 o
 -16  18   6      428.93      381.17     37.68 o
 -12  18   6      495.79      444.34     33.63 o
 -10  18   6      132.86      111.44     24.72 o
  -8  18   6     1738.31     1699.43     72.34 o
  -6  18   6      914.20      920.12     44.49 o
  -4  18   6       23.96        0.69      5.92 o
  -2  18   6     1553.90     1556.56     70.43 o
   0  18   6      361.34      385.38     29.08 o
   2  18   6     2041.15     2135.84     73.54 o
   4  18   6      791.57      849.75     48.17 o
   6  18   6       42.63       36.40     19.93 o
   8  18   6      255.14      202.59     22.56 o
  10  18   6      935.85     1005.42     69.36 o
  12  18   6     1043.72     1058.85     58.85 o
  14  18   6      359.59      386.15     34.81 o
  16  18   6       31.25       40.67     18.48 o
  18  18   6     1011.26     1001.69     63.78 o
  20  18   6     1310.85     1272.56     73.29 o
  22  18   6      166.89      159.50     25.80 o
  24  18   6        9.95       46.26     34.57 o
  26  18   6        6.21       18.39     36.78 o
 -25  19   6     1432.07     1463.52     60.93 o
 -23  19   6      459.67      402.41     30.65 o
 -21  19   6      163.49      151.29     24.10 o
 -19  19   6     1853.72     1785.54     84.71 o
 -17  19   6     2563.22     2653.23     86.95 o
 -15  19   6     2974.78     3010.54     96.83 o
 -13  19   6      379.80      350.73     35.30 o
 -11  19   6     2085.59     1892.99    145.67 o
  -9  19   6     4585.17     4621.06    149.41 o
  -7  19   6     5851.95     5752.68    203.97 o
  -5  19   6     2746.97     2732.14    279.48 o
  -3  19   6       36.39       31.12     16.90 o
  -1  19   6     6922.24     7028.10    257.14 o
   1  19   6    11596.46    11429.59    338.67 o
   3  19   6     2886.51     2738.07     95.14 o
   5  19   6      116.01      104.89     20.97 o
   7  19   6     5003.84     5027.12    184.79 o
   9  19   6     3876.55     3816.67    132.62 o
  11  19   6     6116.98     6092.31    183.94 o
  13  19   6      233.37      245.59     24.04 o
  15  19   6     2068.41     2014.72     77.92 o
  17  19   6     2829.69     2835.19     95.31 o
  19  19   6     1945.13     1980.43     98.75 o
  21  19   6      504.55      505.84     30.54 o
  23  19   6        2.02        0.15      3.14 o
  25  19   6     1055.69      944.53    165.90 o
 -24  20   6        0.82        9.73     19.46 o
 -22  20   6      202.11      175.82     24.94 o
 -20  20   6       69.21       76.78     23.19 o
 -18  20   6       58.98       68.11     23.52 o
 -16  20   6       37.70       51.86     23.20 o
 -14  20   6       25.82       32.17     24.78 o
 -12  20   6      118.34      118.04     23.47 o
 -10  20   6      212.19      218.05     34.44 o
  -8  20   6      381.86      347.54     27.63 o
  -6  20   6       83.68       57.52     22.52 o
  -2  20   6      194.40      161.65     23.35 o
   0  20   6      238.54      178.58     51.11 o
   2  20   6      739.06      749.63     42.63 o
   4  20   6       88.59       86.86     21.93 o
   6  20   6        1.62       14.33     22.58 o
   8  20   6      183.35      155.42     29.73 o
  10  20   6       97.20      114.55     23.27 o
  12  20   6      335.25      352.51     30.86 o
  14  20   6       50.73       72.20     21.97 o
  16  20   6       33.01       27.61     21.25 o
  18  20   6       76.19       33.62     20.13 o
  20  20   6       69.23       48.26     22.12 o
  22  20   6      331.33      350.31     41.57 o
 -21  21   6      120.15       81.99     24.60 o
 -19  21   6      950.50      883.70     49.52 o
 -17  21   6     2548.29     2630.82    101.22 o
 -15  21   6     1547.16     1599.38     71.36 o
 -13  21   6       79.70       90.62     23.90 o
 -11  21   6     1093.23     1028.57     52.91 o
  -9  21   6     3906.92     4011.69    137.17 o
  -7  21   6     2366.20     2308.80    105.93 o
  -5  21   6      679.79      701.14     42.33 o
  -3  21   6      476.52      509.70     38.91 o
  -1  21   6     3798.84     3767.98    113.71 o
   1  21   6     6346.04     6314.29    185.59 o
   3  21   6     1215.04     1220.93     56.41 o
   5  21   6      111.11       98.62     22.24 o
   7  21   6      701.45      814.53     62.91 o
   9  21   6     2651.28     2707.72     97.87 o
  11  21   6     3360.58     3345.37    104.33 o
  13  21   6      114.23       78.57     21.05 o
  15  21   6      423.85      417.74     30.13 o
  17  21   6     1814.25     1873.98     72.47 o
  19  21   6     1632.16     1573.77     66.94 o
  21  21   6      511.23      458.35     44.38 o
 -16  22   6       28.00       18.77     37.54 o
 -14  22   6        0.54        6.86     13.79 o
 -12  22   6       35.13       27.41     27.04 o
 -10  22   6      260.12      292.29     45.90 o
  -8  22   6        0.49       16.09     32.18 o
  -6  22   6      131.87      108.75     27.76 o
  -2  22   6       12.82        4.16     11.95 o
   0  22   6      237.73      163.67     43.91 o
   2  22   6      187.46      160.45     26.49 o
   4  22   6       15.32       18.26     36.52 o
   6  22   6       31.95       47.08     22.82 o
   8  22   6       75.54       44.42     23.89 o
  10  22   6       35.97       67.46     23.09 o
  12  22   6      179.61      160.21     24.14 o
  14  22   6       51.37       72.71     22.35 o
  16  22   6        0.37       13.39     26.77 o
  18  22   6       19.40       17.35     34.70 o
 -17  23   6      783.60      786.92     44.93 o
 -15  23   6      707.01      726.56     41.89 o
 -13  23   6       18.14       47.56     25.79 o
 -11  23   6      566.69      604.64     54.93 o
  -9  23   6     2065.09     1992.24     74.26 o
  -7  23   6     1664.39     1517.74     81.33 o
  -5  23   6      193.76      126.18     40.50 o
  -3  23   6      393.21      324.28     32.42 o
  -1  23   6     1511.38     1460.78    105.07 o
   1  23   6     2313.06     2351.15    126.36 o
   3  23   6     1023.21     1055.52     58.85 o
   5  23   6       54.05       81.05     23.73 o
   7  23   6      927.38      908.18     57.40 o
   9  23   6     2602.80     2708.52    104.87 o
  11  23   6     1336.40     1275.49     62.12 o
  13  23   6       31.67       49.04     24.92 o
  15  23   6      355.42      347.11     28.78 o
  17  23   6      688.84      686.67     40.14 o
 -10  24   6       79.85       73.96     27.55 o
  -8  24   6       99.38       85.48     25.74 o
  -6  24   6       32.01       21.18     42.37 o
  -4  24   6       29.23       48.98     22.44 o
  -2  24   6       63.13       40.33     22.95 o
   0  24   6       40.27       50.80     26.87 o
   2  24   6        1.75       18.44     36.87 o
   6  24   6        4.86        3.90     11.35 o
   8  24   6      124.51      116.98     24.09 o
  12  24   6      217.98      221.78     26.65 o
  14  24   6       17.00       40.82     24.39 o
 -11  25   6      168.11      169.75     30.85 o
  -9  25   6      820.88      760.04     67.95 o
  -7  25   6      814.21      885.83     66.83 o
  -5  25   6      332.27      284.56     43.49 o
  -3  25   6      161.79      149.37     27.59 o
  -1  25   6      936.66     1012.03     57.79 o
   1  25   6      786.57      763.04     49.42 o
   3  25   6      601.79      590.68     47.38 o
   7  25   6      466.88      433.02     39.67 o
   9  25   6     1136.60     1145.29     55.09 o
  -2  26   6      185.08      217.67     29.82 o
   2  26   6       81.81       85.13     26.61 o
 -37   1   7      247.69      255.24     29.44 o
 -35   1   7      466.93      475.36     33.51 o
 -33   1   7     5342.96     5521.90    159.90 o
 -31   1   7     9489.00     9569.34    265.98 o
 -29   1   7     1491.61     1585.31     61.02 o
 -27   1   7      868.55      872.69     41.86 o
 -25   1   7    16427.86    15952.46    428.42 o
 -23   1   7    19198.09    17946.11    500.40 o
 -21   1   7    39070.44    39027.74   1067.82 o
 -19   1   7     2349.28     2279.05     69.70 o
 -17   1   7    21817.12    22284.23    616.56 o
 -15   1   7    83547.35    80811.50   2285.27 o
 -13   1   7    91137.24    88424.56   2516.46 o
 -11   1   7    23901.43    25674.55    935.64 o
  -7   1   7   217786.29   213587.07   6813.64 o
  -5   1   7   264466.86   273819.85   9111.55 o
  -3   1   7   115502.78   123981.27   4019.19 o
  -1   1   7      692.09      747.30     31.28 o
   1   1   7   184886.97   186222.36   5449.85 o
   3   1   7   217089.02   215910.88   6559.67 o
   5   1   7   253049.33   256842.89   8975.43 o
   7   1   7    17571.00    18098.85    614.17 o
   9   1   7    39485.69    40190.31   1312.69 o
  11   1   7    84086.48    84846.14   2833.70 o
  15   1   7    31744.46    32175.06    980.61 o
  17   1   7      166.32      203.32     18.38 o
  19   1   7    31603.00    32143.71    922.40 o
  21   1   7    43801.70    43263.82   1240.16 o
  23   1   7    12635.96    13017.03    388.42 o
  25   1   7     2508.14     2377.43    107.60 o
  27   1   7     3415.90     3381.52    105.00 o
  29   1   7     6262.35     6293.14    180.11 o
  31   1   7     7820.83     7641.74    229.16 o
  33   1   7      943.45      972.94     46.72 o
  35   1   7       46.27       36.30     19.89 o
  37   1   7     1154.19     1136.36     45.07 o
 -36   2   7        2.14       10.90     21.80 o
 -34   2   7       97.91       92.85     20.12 o
 -32   2   7       83.32       92.37     18.56 o
 -30   2   7      257.99      290.07     22.88 o
 -28   2   7      265.50      268.98     25.38 o
 -26   2   7     1734.05     1659.14     61.13 o
 -24   2   7      408.20      411.49     26.10 o
 -22   2   7        0.03       12.29     24.59 o
 -20   2   7       67.26       84.41     15.68 o
 -18   2   7      390.13      441.73     25.33 o
 -16   2   7      329.04      330.90     20.53 o
 -14   2   7     3317.36     3437.95    103.16 o
 -12   2   7      267.77      303.90     19.59 o
 -10   2   7     1872.64     1800.15    204.43 o
  -8   2   7     1651.11     1522.88     60.84 o
  -6   2   7       78.62      112.92     16.24 o
  -4   2   7     5195.99     5078.68    165.63 o
  -2   2   7    41153.60    42780.25   1329.64 o
   0   2   7      313.71      342.67     23.98 o
   2   2   7     4261.76     4411.76    139.50 o
   4   2   7     5209.76     4948.15    149.94 o
   6   2   7     1135.72     1036.97     36.34 o
   8   2   7        3.11        1.69      4.43 o
  10   2   7      294.99      341.45     21.65 o
  12   2   7    23646.02    24036.42    952.57 o
  14   2   7      289.04      312.31     24.53 o
  16   2   7      644.70      635.75     29.81 o
  18   2   7     2359.73     2318.13     72.94 o
  20   2   7      436.89      447.84     22.84 o
  22   2   7     1142.10     1057.98     52.82 o
  24   2   7      306.91      330.66     20.24 o
  26   2   7      291.01      287.21     23.90 o
  28   2   7      211.44      224.18     23.38 o
  30   2   7       93.13       65.40     17.48 o
  32   2   7       11.93       27.84     18.33 o
  34   2   7       42.86       52.11     18.02 o
  36   2   7       15.37       26.31     18.67 o
 -37   3   7      234.25      262.77     39.64 o
 -35   3   7      438.86      422.15     29.77 o
 -33   3   7     4725.74     4898.46    142.30 o
 -31   3   7     9260.49     9407.27    260.60 o
 -29   3   7     4026.32     4193.65    130.55 o
 -27   3   7      534.81      523.70     27.83 o
 -25   3   7    10788.23    10456.44    294.89 o
 -23   3   7    34967.34    33539.73    908.59 o
 -21   3   7    21658.99    21257.72    587.00 o
 -19   3   7      136.43      134.23     15.86 o
 -17   3   7    21616.14    21942.73    606.49 o
 -15   3   7    93147.66    95614.74   2715.94 o
 -13   3   7    45401.35    45727.69   1305.28 o
 -11   3   7    21603.71    22302.90    752.72 o
  -5   3   7   197718.60   205361.72   6525.67 o
  -3   3   7   184595.59   188366.08   5757.45 o
  -1   3   7     1965.15     2027.86     78.60 o
   1   3   7    67462.50    66916.71   2045.96 o
   3   3   7   253736.31   254079.54   8004.25 o
   5   3   7   109517.48   109445.50   3210.43 o
   7   3   7    13593.19    14036.19    585.73 o
   9   3   7    13607.59    14153.59    449.11 o
  11   3   7    82162.51    84072.43   2558.71 o
  13   3   7    82820.06    82685.09   2399.91 o
  15   3   7    36153.84    37474.99   1064.07 o
  17   3   7      364.56      413.12     24.50 o
  19   3   7    19587.57    19209.39    603.70 o
  21   3   7    27281.35    28063.72    825.13 o
  23   3   7    16294.84    16824.89    494.54 o
  25   3   7     1910.37     1889.92     66.76 o
  27   3   7     1667.98     1599.18     52.86 o
  29   3   7     5730.62     5735.94    196.44 o
  31   3   7     5787.37     5867.67    182.78 o
  33   3   7      994.06     1003.16     41.31 o
  35   3   7       49.42       55.28     17.02 o
 -36   4   7       10.37       45.18     24.48 o
 -34   4   7        0.39        8.55     17.10 o
 -32   4   7       58.33       62.63     17.44 o
 -30   4   7      621.26      617.28     44.23 o
 -28   4   7     1089.21     1045.31     48.93 o
 -26   4   7     1204.98     1245.01     49.92 o
 -24   4   7     3105.52     3028.21     88.22 o
 -22   4   7      778.12      822.67     58.47 o
 -20   4   7     1206.49     1275.82     54.27 o
 -18   4   7     2902.54     2925.10     93.26 o
 -16   4   7     1891.38     1862.91     59.44 o
 -14   4   7    16218.86    16603.45    468.19 o
 -12   4   7     7929.85     7539.69    248.84 o
 -10   4   7     4237.57     4375.41    142.36 o
  -2   4   7    18738.54    18747.16    594.33 o
   0   4   7    10232.29    10074.26    349.87 o
   2   4   7    65169.61    65931.56   2002.17 o
   4   4   7     6380.34     6117.79    237.76 o
   6   4   7     2600.78     2565.65     80.94 o
   8   4   7      264.28      279.82     14.26 o
  10   4   7      111.75      156.63     11.97 o
  12   4   7     4126.54     4175.84    124.25 o
  14   4   7      496.04      507.23     22.90 o
  16   4   7      489.23      500.70     30.00 o
  20   4   7      784.08      797.19     51.18 o
  22   4   7     8504.06     8353.42    251.35 o
  24   4   7     3584.96     3505.05    103.48 o
  26   4   7     1415.81     1341.26     58.74 o
  28   4   7     3531.28     3488.91    101.05 o
  30   4   7       18.15       17.95     19.85 o
  32   4   7       57.06       39.97     22.01 o
  34   4   7       10.22       16.05     17.01 o
  36   4   7       95.59       98.92     19.50 o
 -35   5   7      901.61      919.12     55.05 o
 -33   5   7     3280.39     3333.96    105.76 o
 -31   5   7     4245.05     4436.44    127.65 o
 -29   5   7     2519.02     2402.64     90.09 o
 -27   5   7      532.37      536.18     28.73 o
 -25   5   7     8279.54     8132.64    222.97 o
 -23   5   7    15451.88    15399.53    414.32 o
 -21   5   7    15360.99    15840.41    429.79 o
 -19   5   7     3452.37     3483.57    101.18 o
 -17   5   7    10092.54     9820.80    280.81 o
 -15   5   7    49915.79    50409.98   1447.76 o
 -13   5   7   135946.91   134658.49   3896.75 o
 -11   5   7    25982.15    25577.17    801.33 o
  -9   5   7    12333.93    12710.88    396.62 o
  -7   5   7    83747.58    83132.64   2548.09 o
  -3   5   7    72526.83    70474.45   2805.95 o
  -1   5   7      974.61     1029.44     55.58 o
   1   5   7    50304.80    51586.55   1810.77 o
   3   5   7   136580.82   139985.76   4295.03 o
   5   5   7    85811.81    84190.49   2713.17 o
   7   5   7    23007.78    21870.69    699.26 o
   9   5   7     1729.55     1768.73     61.77 o
  11   5   7    59273.05    60326.82   1878.20 o
  13   5   7   101271.19   101129.44   3061.32 o
  15   5   7    17469.08    17788.70    515.32 o
  17   5   7      491.25      498.14     28.78 o
  19   5   7     7376.89     7620.39    219.01 o
  21   5   7    18457.83    18673.13    594.35 o
  23   5   7    18721.74    17718.66    511.95 o
  25   5   7     2413.77     2388.50     78.62 o
  27   5   7     1610.14     1581.71     71.44 o
  29   5   7    10496.61    10697.90    297.55 o
  31   5   7     3930.37     3846.15    132.81 o
  33   5   7     1083.98      993.49     53.96 o
  35   5   7        3.06        3.78      9.65 o
 -36   6   7       21.43       18.92     37.85 o
 -34   6   7      317.21      287.86     25.25 o
 -32   6   7      792.59      820.93     38.26 o
 -30   6   7     1974.61     1930.94     72.58 o
 -28   6   7      558.28      623.60     36.54 o
 -26   6   7     1088.57     1031.30     40.76 o
 -24   6   7     4147.34     4005.62    123.07 o
 -22   6   7     4158.44     3985.41    115.70 o
 -20   6   7       60.66       81.97     15.95 o
 -18   6   7       61.52       48.34     14.99 o
 -16   6   7     2006.39     2024.79     63.53 o
 -14   6   7     7976.15     8326.74    235.11 o
 -12   6   7     2742.37     2828.85     87.32 o
 -10   6   7       48.54       31.40     11.38 o
  -8   6   7        8.32        5.38     10.75 o
  -6   6   7      905.98      953.60     58.59 o
   2   6   7    18335.64    18701.81    618.75 o
   4   6   7    42360.19    42589.49   1295.14 o
   6   6   7    14310.75    14347.01    465.33 o
   8   6   7     1166.29     1169.51     46.96 o
  10   6   7     6508.50     6390.06    229.30 o
  12   6   7    49232.53    47069.68   1660.11 o
  14   6   7     2915.90     3026.15    104.55 o
  16   6   7     1309.73     1243.14     41.30 o
  18   6   7     2765.42     2701.05     81.93 o
  20   6   7     1956.25     1931.81     60.77 o
  22   6   7     2664.70     2756.08     82.25 o
  24   6   7      118.41      119.00     19.20 o
  26   6   7      449.41      463.33     29.59 o
  28   6   7      555.63      505.21     28.43 o
  30   6   7      317.85      303.45     21.31 o
  32   6   7      274.88      280.06     19.74 o
  34   6   7       22.23       39.50     19.12 o
  36   6   7      101.93      136.15     22.08 o
 -35   7   7      568.47      546.66     39.17 o
 -33   7   7     3321.87     3256.59    105.98 o
 -31   7   7     3792.53     3683.40    108.72 o
 -29   7   7     2356.60     2286.72     71.12 o
 -27   7   7      613.02      615.13     36.09 o
 -25   7   7     8581.89     8419.45    250.65 o
 -23   7   7    25101.51    25087.60    680.28 o
 -21   7   7     4377.81     4282.63    120.98 o
 -17   7   7    10248.63    10388.41    286.11 o
 -15   7   7    45538.51    46770.86   1295.60 o
 -13   7   7    51829.22    51863.35   1463.70 o
 -11   7   7     2130.36     2092.82     67.10 o
  -9   7   7     8076.36     8370.76    247.96 o
  -7   7   7    22560.15    22813.15    688.19 o
  -5   7   7    55624.72    54410.60   1710.27 o
  -3   7   7    70047.12    73016.36   2259.92 o
  -1   7   7     3048.93     3188.63    114.35 o
   1   7   7    69375.84    71364.89   2291.51 o
   3   7   7   126848.71   126349.76   3800.42 o
   5   7   7    64708.72    64425.49   1940.22 o
   7   7   7    19287.04    19919.74    625.21 o
   9   7   7       52.23       57.11     15.69 o
  11   7   7    59300.91    59022.85   1783.00 o
  13   7   7   122633.90   124959.08   3910.49 o
  15   7   7     9301.44     9238.52    296.52 o
  17   7   7     1859.23     1803.48     57.42 o
  19   7   7     9867.64     9583.35    265.30 o
  21   7   7     7474.08     7468.32    205.51 o
  23   7   7    10584.02    10449.77    292.86 o
  25   7   7     1190.16     1279.23     54.40 o
  27   7   7     1050.17     1026.90     46.89 o
  29   7   7     4200.45     4072.26    114.39 o
  31   7   7     3746.31     3755.90    109.04 o
  33   7   7     1395.89     1493.13     53.03 o
 -36   8   7        2.75        6.51     13.02 o
 -34   8   7      376.58      408.91     36.32 o
 -32   8   7     1056.87      961.74     50.69 o
 -30   8   7      897.93      935.32     48.25 o
 -28   8   7      529.21      587.64     33.42 o
 -26   8   7       94.42      110.30     18.81 o
 -24   8   7      875.69      944.80     49.81 o
 -22   8   7     6323.82     6135.80    180.55 o
 -20   8   7     4794.81     4659.54    144.32 o
 -18   8   7       87.70      102.36     17.04 o
 -16   8   7     5301.03     5302.13    149.80 o
 -14   8   7    32875.37    32938.77    909.38 o
 -12   8   7    26909.10    26611.68    803.12 o
 -10   8   7      276.46      350.33     29.53 o
  -8   8   7    19031.75    18902.57    532.00 o
  -6   8   7    48510.40    48287.60   1363.62 o
  -4   8   7    17413.13    17742.67    506.53 o
  -2   8   7        7.07       20.36     11.90 o
   0   8   7     5932.66     5916.16    176.27 o
   2   8   7     7042.41     7045.44    224.57 o
   4   8   7     7526.33     7887.19    229.79 o
   6   8   7    10241.10    10030.24    297.69 o
   8   8   7        0.62        5.46     10.91 o
  10   8   7    13178.04    13425.23    424.22 o
  12   8   7    14532.83    14671.84    457.79 o
  14   8   7     6330.84     6161.08    195.24 o
  16   8   7      142.19      146.39     24.58 o
  18   8   7      596.08      610.62     27.64 o
  20   8   7     6058.69     6105.98    171.62 o
  22   8   7     4563.97     4465.65    142.00 o
  24   8   7     1126.71     1175.17     41.86 o
  26   8   7      142.90      143.56     17.04 o
  28   8   7     1782.02     1862.64     75.26 o
  30   8   7     2487.65     2543.71     74.79 o
  32   8   7      556.64      530.53     27.82 o
  34   8   7       25.43       23.31     19.42 o
 -35   9   7      607.59      606.43     44.84 o
 -33   9   7     1479.32     1518.94     76.88 o
 -31   9   7     1421.32     1366.80     55.73 o
 -29   9   7     1224.45     1268.49     59.32 o
 -27   9   7      118.73       99.86     18.77 o
 -25   9   7     5558.92     5481.68    156.32 o
 -23   9   7    13238.74    13154.43    355.91 o
 -21   9   7     4180.37     4142.56    120.40 o
 -19   9   7      327.95      364.54     23.08 o
 -17   9   7     5178.81     5270.78    148.11 o
 -15   9   7    33211.42    33536.39    918.06 o
 -13   9   7    52539.09    52386.94   1543.45 o
 -11   9   7     6539.12     6392.93    182.19 o
  -9   9   7    14019.49    13952.15    392.28 o
  -7   9   7    28401.04    28388.54    816.94 o
  -5   9   7    52038.52    50608.74   1458.55 o
  -3   9   7    56227.35    58457.91   1695.11 o
  -1   9   7      874.22      873.23     47.06 o
   1   9   7    63757.15    64807.01   2021.41 o
   3   9   7    67510.37    68891.01   2289.46 o
   5   9   7     6545.90     6771.31    259.95 o
   7   9   7     3424.83     3426.34    112.65 o
   9   9   7       10.98       18.34     12.99 o
  11   9   7    24856.80    24893.50    754.75 o
  13   9   7    31196.96    31463.38   1171.47 o
  15   9   7    18815.24    18334.96    601.22 o
  17   9   7       31.33       37.96     19.11 o
  19   9   7     3011.32     2754.95     98.94 o
  21   9   7    13179.96    12993.02    356.62 o
  23   9   7    16866.39    16833.56    450.57 o
  25   9   7      550.20      536.08     25.14 o
  27   9   7     1219.91     1182.24     47.70 o
  29   9   7     6106.33     6161.88    209.14 o
  31   9   7     1319.52     1377.34     60.22 o
  33   9   7      755.29      746.77     32.09 o
 -34  10   7      255.31      226.72     30.18 o
 -32  10   7     2131.66     2144.45     86.45 o
 -30  10   7     1655.27     1659.21     74.95 o
 -28  10   7      154.60      175.66     21.70 o
 -26  10   7       25.57       22.83     22.25 o
 -24  10   7     4498.85     4475.65    151.69 o
 -22  10   7     8572.13     8682.91    237.74 o
 -20  10   7     2867.49     2746.94     85.03 o
 -18  10   7     5451.30     5358.02    152.83 o
 -16  10   7    10223.55    10118.28    280.07 o
 -14  10   7     8047.35     7753.79    215.60 o
 -12  10   7     3241.75     3267.66     96.76 o
 -10  10   7     3803.23     3829.27    113.56 o
  -8  10   7     1241.63     1249.34     52.65 o
  -6  10   7    39619.37    39876.83   1111.62 o
  -4  10   7    23975.68    23415.45    653.54 o
  -2  10   7     2183.33     2193.87     68.70 o
   0  10   7     5671.27     5391.77    172.46 o
   2  10   7    20301.11    19448.84    567.08 o
   4  10   7    56774.57    55092.93   1740.59 o
   6  10   7    13333.18    12582.15    354.67 o
   8  10   7     4150.52     3865.09    117.82 o
  10  10   7    17160.56    17512.56    481.54 o
  12  10   7    14690.58    14492.42    472.75 o
  14  10   7    11518.73    11833.78    389.39 o
  16  10   7     1048.23     1158.70     57.20 o
  18  10   7     4012.08     3958.07    123.49 o
  20  10   7    12679.67    12518.12    357.39 o
  22  10   7     2161.06     2070.81     66.91 o
  24  10   7       50.03       45.42     12.55 o
  26  10   7      407.18      435.15     23.75 o
  28  10   7      678.78      704.01     31.43 o
  30  10   7     2366.15     2309.06     76.13 o
  32  10   7      777.73      741.76     37.01 o
  34  10   7       44.73       34.03     18.18 o
 -33  11   7     1555.33     1567.37     65.99 o
 -31  11   7     1988.10     1889.99     74.03 o
 -29  11   7      632.87      703.48     44.53 o
 -27  11   7      626.84      591.84     35.00 o
 -25  11   7     4935.43     4823.56    142.86 o
 -23  11   7     7178.60     7145.49    206.93 o
 -21  11   7     1704.66     1760.46     59.53 o
 -19  11   7        1.58        1.35      6.14 o
 -17  11   7     4699.37     4526.75    131.28 o
 -15  11   7    12602.81    12627.51    347.22 o
 -13  11   7    10439.50    10598.51    294.86 o
 -11  11   7     4668.14     4488.93    128.79 o
  -9  11   7     7472.00     7404.95    208.23 o
  -7  11   7     5492.60     5688.78    169.82 o
  -5  11   7    30547.09    31018.50    938.22 o
  -3  11   7    32892.95    32444.53    912.19 o
  -1  11   7     4885.12     4872.25    164.47 o
   1  11   7    18069.11    17916.09    523.41 o
   3  11   7    49364.35    48525.05   1454.95 o
   5  11   7    24717.54    24377.25    681.09 o
   7  11   7     6450.72     6335.03    178.68 o
   9  11   7     2097.40     2078.28     73.28 o
  11  11   7    21771.27    22020.10    649.10 o
  13  11   7    23835.89    24578.68    702.02 o
  15  11   7     6352.52     6127.33    240.82 o
  17  11   7      240.17      264.51     29.13 o
  19  11   7     2884.05     2866.73    124.55 o
  21  11   7     6444.54     6442.28    191.38 o
  23  11   7     3391.34     3316.55    102.78 o
  25  11   7      943.30      928.99     34.81 o
  27  11   7       69.05       65.28     15.58 o
  29  11   7      920.33      961.67     41.13 o
  31  11   7      954.66      930.52     49.62 o
  33  11   7      629.36      602.89     31.21 o
 -32  12   7     1273.23     1331.58     54.59 o
 -30  12   7     1085.96     1109.54     58.74 o
 -28  12   7       22.29       16.96     29.36 o
 -26  12   7      138.72      145.96     21.93 o
 -24  12   7     2605.72     2682.18     82.81 o
 -22  12   7     8689.79     8730.27    253.29 o
 -20  12   7     5413.84     5286.25    154.94 o
 -18  12   7      771.22      832.61     42.09 o
 -16  12   7    11788.33    11752.41    318.31 o
 -14  12   7     9687.47     9704.74    272.71 o
 -12  12   7    12026.86    11891.81    325.05 o
 -10  12   7     5535.48     5445.66    154.03 o
  -8  12   7     6422.81     6204.43    179.32 o
  -6  12   7    38858.58    38966.38   1100.30 o
  -4  12   7    30428.98    30345.50    836.17 o
  -2  12   7      510.80      535.44     26.29 o
   0  12   7     1667.88     1679.09     56.77 o
   2  12   7    19210.27    19063.32    544.15 o
   4  12   7    43260.09    43113.74   1257.11 o
   6  12   7     4636.56     4773.20    139.49 o
   8  12   7     3967.34     3991.55    114.21 o
  10  12   7    11815.81    11649.03    333.89 o
  12  12   7     2896.19     2954.71     85.46 o
  14  12   7    10553.97    10237.00    308.47 o
  16  12   7     1777.70     1945.62    123.14 o
  18  12   7     1899.23     1884.65     66.42 o
  20  12   7    12670.17    12842.28    372.21 o
  22  12   7     3612.18     3674.33    130.83 o
  24  12   7       34.53       21.50     24.27 o
  26  12   7      181.69      198.32     20.79 o
  28  12   7     1765.45     1749.72     55.33 o
  30  12   7     3025.46     3144.60     89.34 o
  32  12   7      578.28      553.16     36.47 o
 -33  13   7      591.51      507.00    121.99 o
 -31  13   7     1142.64     1085.80     47.75 o
 -27  13   7      103.39       85.88     22.31 o
 -25  13   7     2142.65     2266.31     79.47 o
 -23  13   7     2861.57     2938.17     88.78 o
 -21  13   7     4068.53     3998.42    120.97 o
 -19  13   7      891.92      905.38     40.13 o
 -17  13   7     1510.23     1456.18     53.11 o
 -15  13   7    13248.14    13119.08    358.62 o
 -13  13   7    11240.89    11105.43    302.20 o
 -11  13   7     2831.50     2817.64     84.47 o
  -9  13   7     1190.89     1153.03     57.89 o
  -7  13   7    24524.48    24021.74    663.57 o
  -5  13   7    15888.15    15960.47    438.56 o
  -3  13   7     1345.89     1393.48     49.33 o
  -1  13   7      192.33      189.76     17.97 o
   1  13   7     4161.52     4102.61    118.58 o
   3  13   7     8155.88     7703.77    221.03 o
   5  13   7    14442.34    13962.16    420.03 o
   7  13   7     3171.38     3225.04     97.92 o
   9  13   7       38.23       51.80     15.12 o
  11  13   7     4800.33     4802.01    143.20 o
  13  13   7     4088.97     3969.94    111.71 o
  15  13   7     5724.73     5702.92    165.35 o
  17  13   7      240.80      210.40     30.51 o
  19  13   7     1498.07     1602.18     74.30 o
  21  13   7     3157.86     3202.37    104.50 o
  23  13   7     3040.82     2982.79     99.61 o
  25  13   7     1223.48     1241.14     62.89 o
  27  13   7       48.16       30.71     24.26 o
  29  13   7      825.41      812.06     49.86 o
  31  13   7     1364.17     1333.39     47.78 o
 -32  14   7     1794.71     1836.50     93.30 o
 -30  14   7     1515.54     1532.75    112.03 o
 -28  14   7      198.30      170.16     29.66 o
 -26  14   7      381.03      367.25     28.29 o
 -24  14   7     3283.98     3092.38    101.07 o
 -22  14   7     3711.99     3590.96    112.74 o
 -20  14   7     3682.05     3741.90    113.11 o
 -18  14   7      238.60      221.34     29.59 o
 -16  14   7     6204.17     6244.72    178.50 o
 -14  14   7     8655.44     8771.62    244.49 o
 -12  14   7     6270.34     6346.04    175.77 o
 -10  14   7     1758.09     1792.81     64.89 o
  -8  14   7    10513.36    10277.02    299.66 o
  -6  14   7    23402.54    22808.48    653.67 o
  -4  14   7    10610.90    10700.56    345.63 o
  -2  14   7     1997.15     1949.69     64.63 o
   0  14   7      339.79      380.19     24.29 o
   2  14   7     9386.46     9372.58    261.28 o
   4  14   7    25190.48    25345.06    697.81 o
   6  14   7    11627.18    11334.87    312.30 o
   8  14   7      418.80      417.87     28.23 o
  10  14   7    16498.59    16430.70    447.94 o
  12  14   7     6853.97     6859.35    189.40 o
  14  14   7     8119.05     8423.45    231.71 o
  16  14   7     2048.25     2103.29     68.39 o
  18  14   7     3568.31     3648.18    220.64 o
  20  14   7     5137.49     5162.86    155.31 o
  22  14   7     3199.02     3234.71    118.41 o
  24  14   7      452.42      431.38     34.55 o
  26  14   7       18.93       27.15     30.07 o
  28  14   7     1051.79      954.13     65.14 o
  30  14   7     1309.77     1161.03     83.20 o
 -31  15   7      541.48      474.95     38.42 o
 -29  15   7       50.41       23.24     24.83 o
 -27  15   7      411.34      428.79     33.97 o
 -25  15   7      948.85      942.26     52.63 o
 -23  15   7      471.59      423.51     30.71 o
 -21  15   7     1711.63     1659.08     84.45 o
 -19  15   7       38.22       45.11     21.65 o
 -17  15   7     2006.16     2106.70     88.23 o
 -15  15   7     1842.66     1779.47     62.44 o
 -13  15   7      655.51      675.20     40.42 o
 -11  15   7     1551.68     1526.28     53.77 o
  -9  15   7      202.92      211.38     19.83 o
  -7  15   7     6757.63     6748.63    186.72 o
  -5  15   7    10497.93    10729.24    307.01 o
  -3  15   7     2598.92     2578.86     87.38 o
  -1  15   7        5.97       11.89     23.77 o
   1  15   7      237.76      237.76     20.28 o
   3  15   7     8613.69     8558.85    246.56 o
   5  15   7    14352.42    14181.60    384.80 o
   7  15   7     1821.91     1911.07     69.46 o
   9  15   7     2787.75     2745.08     85.44 o
  11  15   7     2214.35     2180.73     69.11 o
  13  15   7     3305.18     3261.33     95.41 o
  15  15   7     3378.92     3316.62    117.23 o
  17  15   7      192.46      162.03     26.17 o
  19  15   7      437.38      397.00     42.53 o
  21  15   7     1956.86     1942.48     76.66 o
  23  15   7      872.06      974.28     49.79 o
  25  15   7      873.38      913.91     55.06 o
  29  15   7      151.34      137.76     38.22 o
 -30  16   7      864.10      822.80     45.04 o
 -28  16   7      213.10      170.66     25.45 o
 -26  16   7      264.47      214.05     32.48 o
 -24  16   7     2979.09     3069.83    100.00 o
 -22  16   7     4029.20     4112.41    124.74 o
 -20  16   7     1384.89     1328.25     52.89 o
 -18  16   7        4.73       21.30     22.59 o
 -16  16   7     3922.44     4021.57    162.11 o
 -14  16   7    10092.34    10162.97    320.01 o
 -12  16   7     5982.61     6005.67    174.35 o
 -10  16   7      210.68      162.01     26.59 o
  -8  16   7     3140.43     3121.53     94.83 o
  -6  16   7    12495.48    12081.24    330.42 o
  -4  16   7    13445.90    13469.25    365.32 o
  -2  16   7     2822.28     2726.60    105.54 o
   0  16   7      323.87      394.17     26.22 o
   2  16   7     9678.06     9635.38    262.58 o
   4  16   7    11248.90    11132.11    305.58 o
   6  16   7     6137.60     6223.84    173.43 o
   8  16   7       21.03       28.44     17.49 o
  10  16   7     3531.84     3486.64    106.80 o
  12  16   7    10580.63    10561.83    334.82 o
  14  16   7     4288.21     4374.61    179.46 o
  16  16   7      196.76      155.78     29.61 o
  18  16   7     1039.28     1090.27     51.36 o
  20  16   7     5668.24     5441.66    175.36 o
  22  16   7     3496.77     3637.71    136.28 o
  24  16   7      865.24      933.06     53.18 o
  26  16   7      143.52      106.27     30.59 o
  28  16   7     1156.70     1085.73     65.69 o
 -27  17   7      175.08      189.45     25.78 o
 -25  17   7      204.96      167.58     29.08 o
 -23  17   7      546.83      537.52     37.89 o
 -21  17   7      416.72      414.64     41.12 o
 -19  17   7       66.82       49.20     21.06 o
 -17  17   7     1545.65     1634.27     84.88 o
 -15  17   7     2289.64     2361.69    142.62 o
 -13  17   7      635.23      620.46     45.56 o
 -11  17   7        1.71        3.63     10.40 o
  -9  17   7      170.38      176.80     22.34 o
  -7  17   7     2822.82     2819.04     90.98 o
  -5  17   7     4331.06     4233.80    125.66 o
  -3  17   7     1365.25     1452.04     54.88 o
  -1  17   7      287.67      339.63     26.14 o
   1  17   7        2.13       15.67     31.34 o
   3  17   7     2363.36     2315.53     80.61 o
   5  17   7     2537.66     2449.86     90.28 o
   7  17   7       32.45       38.97     18.41 o
  11  17   7      551.03      593.45     33.74 o
  13  17   7     1567.88     1550.56     64.77 o
  15  17   7     1074.35     1072.52     44.14 o
  17  17   7      166.59      134.97     18.19 o
  19  17   7      368.52      385.54     26.48 o
  21  17   7      660.15      678.06     52.02 o
  23  17   7      335.72      319.18     53.34 o
  25  17   7      437.31      404.80     49.98 o
  27  17   7      109.84       80.99     26.56 o
 -26  18   7      605.42      575.23     36.00 o
 -24  18   7     2327.99     2358.75     89.36 o
 -22  18   7     1437.56     1508.94     70.46 o
 -20  18   7      764.33      679.13     37.74 o
 -18  18   7       23.47       17.47     27.30 o
 -16  18   7     1360.18     1320.18     71.13 o
 -14  18   7     5431.63     5249.90    208.98 o
 -12  18   7     5352.64     4180.84   1642.43 o
 -10  18   7      179.87      146.75     30.50 o
  -8  18   7     3284.14     3412.20    108.85 o
  -6  18   7     5589.10     5450.46    176.04 o
  -4  18   7     7691.50     7620.39    219.69 o
  -2  18   7     2665.33     2646.43     84.38 o
   0  18   7     2166.35     2127.11     99.20 o
   2  18   7     9455.66     9181.82    280.95 o
   4  18   7     8242.73     8204.68    231.07 o
   6  18   7     5622.32     5471.07    157.54 o
   8  18   7      132.46      162.30     22.24 o
  10  18   7     4955.51     4905.20    157.27 o
  12  18   7     8642.03     8615.54    323.19 o
  14  18   7     2689.87     2845.39    132.54 o
  16  18   7       97.86       80.17     20.84 o
  18  18   7      827.79      875.36     42.54 o
  20  18   7     1392.61     1417.76     56.93 o
  22  18   7     3768.47     3892.97    151.89 o
  24  18   7      651.16      645.42     52.24 o
  26  18   7       65.21       53.71     49.94 o
 -25  19   7      133.66      131.22     24.54 o
 -23  19   7       36.99       40.05     24.46 o
 -21  19   7        3.88       20.48     32.10 o
 -19  19   7        9.21       24.07     28.22 o
 -17  19   7      297.88      297.04     30.61 o
 -15  19   7      390.17      349.06     28.59 o
 -13  19   7      502.64      485.56     42.87 o
  -9  19   7      133.81      104.90     25.01 o
  -7  19   7      319.62      365.13     50.56 o
  -5  19   7      311.48      309.13     38.01 o
  -3  19   7      315.38      336.02     35.06 o
  -1  19   7       14.37       24.61     17.62 o
   1  19   7      522.11      465.14     37.74 o
   3  19   7      534.32      541.46     35.52 o
   5  19   7      312.62      304.94     31.26 o
   7  19   7     1676.06     1618.19    111.23 o
   9  19   7       21.66       26.28     17.67 o
  13  19   7      893.50      943.66     44.34 o
  15  19   7      775.80      858.42     44.26 o
  17  19   7      218.74      220.14     31.08 o
  21  19   7       75.85       70.27     20.49 o
  23  19   7      352.13      311.67     49.70 o
  25  19   7      244.91      273.97     36.99 o
 -24  20   7     1357.38     1489.73     92.00 o
 -22  20   7     2113.18     2017.59     78.06 o
 -20  20   7       79.61       82.42     23.20 o
 -18  20   7       38.91       34.70     24.30 o
 -16  20   7     2459.66     2602.74    104.91 o
 -14  20   7     5026.87     5209.81    159.70 o
 -12  20   7     1968.62     2090.49     98.54 o
 -10  20   7        6.59       23.52     22.04 o
  -8  20   7     1560.85     1527.21     61.86 o
  -6  20   7     4003.77     3935.26    137.67 o
  -4  20   7     5982.34     5955.31    168.14 o
  -2  20   7     1001.00      996.15     51.63 o
   0  20   7      577.81      648.00     58.08 o
   2  20   7     5114.98     5206.61    178.69 o
   4  20   7     3615.36     3666.79    144.09 o
   6  20   7     1379.53     1502.47    113.88 o
   8  20   7      218.37      237.49     27.79 o
  10  20   7     1691.62     1746.12     67.08 o
  12  20   7     6796.56     6926.05    207.66 o
  14  20   7     2201.30     2113.57    110.63 o
  16  20   7        4.25        0.64      5.33 o
  18  20   7      557.07      574.44     35.01 o
  20  20   7     1547.67     1453.78     80.01 o
  22  20   7     1757.89     1780.07     79.87 o
 -19  21   7       84.47       95.98     24.38 o
 -17  21   7       44.82       50.94     24.28 o
 -15  21   7      113.49      141.50     24.72 o
 -13  21   7       85.15       52.78     22.97 o
 -11  21   7      232.04      259.93     27.86 o
  -9  21   7       54.49       26.47     22.20 o
  -7  21   7      175.98      159.81     27.15 o
  -5  21   7        1.17        5.08     12.45 o
  -3  21   7     1296.19     1148.16     55.98 o
  -1  21   7       81.43       77.82     28.23 o
   1  21   7      125.44      150.94     22.83 o
   3  21   7       95.28       71.49     21.03 o
   5  21   7        2.62        3.99     10.43 o
   7  21   7        0.14       17.45     34.90 o
   9  21   7     1027.23     1125.48     51.34 o
  11  21   7       11.35       13.47     26.95 o
  13  21   7      454.84      447.84     35.16 o
  15  21   7       43.40       33.43     21.08 o
  17  21   7      214.09      237.86     33.11 o
  19  21   7       36.06        8.98     17.96 o
 -20  22   7      398.05      423.18     44.69 o
 -18  22   7      209.94      196.25     26.93 o
 -16  22   7      842.06      842.61     49.21 o
 -14  22   7     1981.51     1967.23     97.86 o
 -12  22   7     1607.78     1562.70     63.13 o
  -8  22   7      503.05      468.07     58.01 o
  -6  22   7     3337.28     3322.56    139.19 o
  -4  22   7     3003.86     3124.99    106.49 o
  -2  22   7      889.11      875.29     53.79 o
   0  22   7      928.88      903.78     69.36 o
   2  22   7     2602.35     2677.91    105.83 o
   4  22   7     3279.25     3316.09    117.91 o
   6  22   7     1150.22     1072.32     58.63 o
   8  22   7       74.67       66.45     22.39 o
  10  22   7      840.61      921.38     43.60 o
  12  22   7     2506.11     2458.27     86.94 o
  14  22   7     1375.90     1356.60     61.87 o
  16  22   7      130.01      133.43     23.50 o
  18  22   7      154.22       96.36     22.23 o
 -15  23   7       29.66       44.39     26.68 o
 -13  23   7        1.37       12.25     24.51 o
 -11  23   7       20.43       16.05     32.10 o
  -9  23   7      224.69      214.44     29.77 o
  -7  23   7       24.99       22.55     45.10 o
  -5  23   7       46.78       52.49     22.99 o
  -3  23   7       18.44       15.92     31.84 o
  -1  23   7      170.32      171.33     29.13 o
   1  23   7      119.18      148.93     26.65 o
   3  23   7       34.24       58.15     23.77 o
   5  23   7       93.45       81.39     23.09 o
   7  23   7      211.42      178.75     24.60 o
   9  23   7      148.59      168.84     24.67 o
  11  23   7        4.33        1.32      7.83 o
  13  23   7       78.93       69.68     23.39 o
  15  23   7       66.91       52.61     23.00 o
  17  23   7       59.55       79.81     27.60 o
 -14  24   7      948.12      782.38     45.76 o
 -12  24   7      540.14      471.76     48.75 o
 -10  24   7      157.43      132.30     27.35 o
  -8  24   7      243.31      171.28     32.19 o
  -6  24   7     1791.34     1734.78     89.46 o
  -4  24   7     1301.66     1364.93    145.69 o
  -2  24   7      196.85      207.33     29.96 o
   0  24   7      102.88       63.20     24.42 o
   2  24   7     1309.12     1220.53     71.69 o
   4  24   7     1740.86     1635.40     90.43 o
   6  24   7      713.46      745.36     39.48 o
   8  24   7       12.99       31.12     24.93 o
  10  24   7      542.51      479.15     32.52 o
  12  24   7      812.15      810.53     55.79 o
  14  24   7      521.55      492.43     36.67 o
  -9  25   7       43.83       70.91     27.28 o
  -5  25   7       57.27       63.17     26.48 o
  -3  25   7       31.34       10.39     20.78 o
  -1  25   7       59.04       37.30     24.89 o
   1  25   7       13.08       16.95     33.91 o
   3  25   7       58.74       64.72     26.57 o
   7  25   7       35.73       49.72     24.11 o
   9  25   7      191.74      175.09     26.12 o
  -2  26   7       21.18        5.64     18.79 o
   0  26   7       84.57      129.82     60.95 o
 -36   0   8     2048.64     1946.82    111.59 o
 -34   0   8      396.55      321.08    106.01 o
 -32   0   8     1908.20     1990.11    130.26 o
 -30   0   8     8287.34     8305.39    278.47 o
 -28   0   8     4935.31     4825.63    161.77 o
 -26   0   8     9918.63    10115.61    310.53 o
 -24   0   8      580.91      515.85     50.65 o
 -22   0   8    14013.23    14226.95    443.00 o
 -20   0   8    54905.24    55386.41   1888.34 o
 -18   0   8    37712.03    38720.26   1402.04 o
 -16   0   8     2581.85     2553.85     94.45 o
 -14   0   8    23721.19    23629.55    774.05 o
 -12   0   8    69109.16    68312.73   2655.76 o
 -10   0   8   245627.92   256316.63  12726.11 o
  -6   0   8    34418.36    34457.51   1314.51 o
  -4   0   8   200362.31   199482.85   7470.22 o
  -2   0   8   155890.58   152543.23   5427.58 o
   0   0   8   147384.22   148820.75   5580.35 o
   2   0   8    12921.58    12696.21    651.33 o
   4   0   8   128234.53   129229.84   5563.91 o
   6   0   8    76174.37    80337.94   3064.03 o
   8   0   8   101582.42   107432.52   5305.39 o
  10   0   8    13835.79    12751.57   1236.57 o
  12   0   8     2636.54     2635.62    190.05 o
  16   0   8    84360.43    83944.37   3832.26 o
  18   0   8    17889.37    17964.11    608.79 o
  20   0   8      145.94      132.94     27.49 o
  22   0   8     8666.83     9066.43    299.96 o
  24   0   8    22289.06    22533.01    735.70 o
  26   0   8    16805.18    15975.81    683.64 o
  28   0   8     1493.78     1539.09    175.27 o
  30   0   8     3126.79     3072.10    133.45 o
  32   0   8     5081.06     5064.94    179.00 o
  34   0   8     3235.02     3276.60    160.30 o
  36   0   8      639.18      653.08     66.50 o
 -37   1   8       30.88       10.77     21.53 o
 -33   1   8      339.23      394.11     29.01 o
 -31   1   8      181.72      211.00     22.19 o
 -29   1   8      380.29      400.20     25.44 o
 -27   1   8     1165.26     1147.69     45.68 o
 -25   1   8      744.39      782.98     34.67 o
 -23   1   8     1682.67     1769.00     57.90 o
 -21   1   8     2603.48     2564.39     76.81 o
 -19   1   8      311.25      367.55     22.14 o
 -17   1   8      296.96      300.81     21.76 o
 -15   1   8     1215.11     1272.49     52.98 o
 -13   1   8     2176.67     2099.69     66.70 o
 -11   1   8     5244.93     5009.18    148.57 o
  -7   1   8      406.98      383.11     26.32 o
  -5   1   8     8464.15     8256.04    318.56 o
  -3   1   8     3358.17     3112.72    100.59 o
  -1   1   8     2154.48     2085.62     67.92 o
   1   1   8    14440.97    14521.10    457.15 o
   3   1   8      604.43      549.41     21.87 o
   5   1   8     3467.76     3403.93    104.86 o
   7   1   8     5067.51     4821.62    156.95 o
   9   1   8    15924.62    16133.89    529.94 o
  11   1   8     1830.18     1811.22     63.93 o
  13   1   8     2868.22     2975.45    108.24 o
  15   1   8     2054.21     2028.86     73.50 o
  17   1   8      234.74      250.38     21.98 o
  19   1   8      445.44      503.25     25.68 o
  21   1   8      145.51      160.83     15.96 o
  23   1   8      177.55      188.30     18.90 o
  25   1   8       29.49       15.63     18.20 o
  27   1   8        0.44        2.04      6.92 o
  29   1   8      166.21      181.22     22.52 o
  31   1   8      153.36      216.79     25.37 o
  33   1   8        2.68        7.12     14.25 o
  35   1   8        0.56        4.28     10.77 o
 -36   2   8     3015.42     2876.94    100.66 o
 -34   2   8      634.01      633.52     41.81 o
 -32   2   8      958.86      916.05     48.05 o
 -30   2   8     9531.18     9407.27    272.10 o
 -28   2   8    12060.55    11947.17    322.33 o
 -26   2   8     5970.48     5878.61    185.96 o
 -24   2   8      347.94      364.44     22.52 o
 -22   2   8    22834.26    23145.98    626.54 o
 -20   2   8    66765.72    66219.70   1865.38 o
 -18   2   8    19650.35    19751.66    544.01 o
 -16   2   8       81.38       95.13     14.79 o
 -14   2   8    18266.58    18802.52    535.40 o
 -12   2   8    65948.24    66077.63   1876.91 o
 -10   2   8    96134.66    97685.08   3497.67 o
  -6   2   8      800.83      772.98     89.00 o
  -4   2   8   146541.38   149562.44   4826.61 o
  -2   2   8   161042.88   165498.90   5381.69 o
   0   2   8   135056.05   140571.38   4408.03 o
   2   2   8     2560.17     2909.56    115.40 o
   4   2   8    57650.01    59982.65   1794.97 o
   6   2   8   244793.16   251995.85   8247.48 o
   8   2   8   193649.79   191198.80   8011.81 o
  10   2   8    32271.61    33413.67   1267.30 o
  12   2   8     4084.25     4203.59    138.75 o
  14   2   8   120797.41   124308.77   4086.91 o
  16   2   8    68293.17    69383.92   2134.79 o
  18   2   8    18462.55    19018.63    577.33 o
  20   2   8     1854.13     1810.95     56.33 o
  22   2   8    14693.09    14601.80    410.42 o
  24   2   8    11322.62    11021.39    361.81 o
  26   2   8    12558.27    12249.99    350.68 o
  28   2   8      622.42      619.01     35.61 o
  30   2   8      984.59      966.41     45.90 o
  32   2   8     3798.04     3772.71    141.33 o
  34   2   8     2223.27     2298.59     74.17 o
  36   2   8      911.29      948.60     39.91 o
 -37   3   8       22.96       10.55     21.10 o
 -35   3   8        5.63        0.73      6.06 o
 -33   3   8       33.35       50.70     18.85 o
 -31   3   8      117.23      123.77     18.59 o
 -29   3   8       96.18       83.40     18.14 o
 -27   3   8     1218.98     1314.51     47.99 o
 -25   3   8        1.32       20.33     19.31 o
 -23   3   8     2420.55     2408.64     72.51 o
 -21   3   8      473.52      506.63     27.36 o
 -19   3   8      432.47      488.61     25.50 o
 -17   3   8    14089.28    13526.61    386.28 o
 -15   3   8     1511.66     1514.07     50.99 o
 -13   3   8     4533.89     4439.64    131.03 o
 -11   3   8    21333.03    20964.91    603.98 o
  -9   3   8     4361.98     4461.58    150.14 o
  -5   3   8       76.86      101.04     20.70 o
  -3   3   8    38951.93    38718.26   1264.27 o
  -1   3   8    17106.82    17235.09    526.27 o
   1   3   8     7461.10     7412.29    233.96 o
   3   3   8    50604.87    51087.64   1525.46 o
   5   3   8     7303.28     7408.96    235.99 o
   7   3   8     1692.90     1608.99     54.08 o
   9   3   8     6291.40     6404.26    218.84 o
  11   3   8       15.98       18.72      9.87 o
  13   3   8     3627.43     3802.06    114.25 o
  15   3   8      249.54      218.75     19.22 o
  17   3   8      227.22      233.23     16.44 o
  19   3   8      193.03      173.86     18.17 o
  21   3   8      420.58      446.44     36.98 o
  23   3   8     1684.34     1641.34     67.46 o
  25   3   8     1131.09     1068.06     43.53 o
  27   3   8      185.27      166.09     17.26 o
  29   3   8      740.27      704.54     31.16 o
  31   3   8       63.94       44.89     18.10 o
  33   3   8      249.03      228.97     22.03 o
  35   3   8      183.52      146.87     21.59 o
 -36   4   8     1435.98     1510.34     61.52 o
 -34   4   8      136.18      131.54     22.80 o
 -32   4   8     2090.40     2095.96     70.02 o
 -30   4   8     7631.41     7537.02    214.97 o
 -28   4   8     7241.86     7316.91    220.43 o
 -26   4   8     3025.54     3043.62     89.57 o
 -24   4   8     2226.54     2248.77     68.42 o
 -22   4   8     9514.68     9326.56    254.53 o
 -20   4   8    33481.40    33151.54    910.02 o
 -18   4   8    44649.58    43988.84   1212.27 o
 -16   4   8     5801.28     5919.56    168.75 o
 -14   4   8    21501.52    21319.09    597.81 o
 -12   4   8   145874.30   150630.97   4389.44 o
 -10   4   8   106523.50   105265.46   3098.30 o
  -8   4   8    35959.40    36279.07   1306.39 o
  -4   4   8   135931.98   134620.47   5983.38 o
  -2   4   8   258075.02   272186.39   8729.56 o
   0   4   8    88153.18    91029.83   2942.54 o
   2   4   8     5573.26     5556.38    182.72 o
   4   4   8    53540.81    52390.94   1976.26 o
   6   4   8   126552.56   129345.23   3893.18 o
   8   4   8   104831.35   108232.24   3234.40 o
  10   4   8     9434.13     9434.61    329.03 o
  12   4   8    11140.83    11320.20    325.84 o
  14   4   8    36457.73    37615.05   1255.08 o
  16   4   8    36110.16    35345.28   1024.59 o
  18   4   8    18038.90    18079.50    526.08 o
  20   4   8      992.83     1003.09     39.47 o
  22   4   8     8094.56     7876.52    236.56 o
  24   4   8    23245.28    23412.11    644.75 o
  26   4   8    11925.79    11470.27    342.05 o
  28   4   8      491.27      474.94     24.96 o
  30   4   8     1535.44     1475.92     53.31 o
  32   4   8     4417.25     4327.32    151.94 o
  34   4   8     3647.81     3655.52    111.44 o
  36   4   8      726.21      663.16     31.98 o
 -37   5   8      311.17      277.58     32.93 o
 -35   5   8      180.39      158.59     25.78 o
 -33   5   8      120.24      109.89     21.55 o
 -31   5   8       36.55       40.48     17.64 o
 -29   5   8     1875.35     2003.98     69.03 o
 -27   5   8     4007.23     4115.81    119.39 o
 -23   5   8     2366.05     2339.28     74.02 o
 -21   5   8     1256.97     1268.15     54.96 o
 -19   5   8     1801.18     1841.90     58.97 o
 -17   5   8     1745.40     1847.64     61.95 o
 -15   5   8      333.38      318.10     22.36 o
 -13   5   8    20678.85    20616.08    623.01 o
 -11   5   8     7836.10     7681.76    221.71 o
  -9   5   8       27.81       35.58     12.23 o
  -7   5   8     1027.96     1065.45     57.26 o
   1   5   8     1470.30     1544.69     97.73 o
   3   5   8     3011.04     3004.20    117.81 o
   5   5   8     6327.85     6228.44    193.19 o
   7   5   8    14390.10    14779.22    434.06 o
   9   5   8    17588.33    17482.55    583.15 o
  11   5   8      151.07      168.10     15.47 o
  13   5   8    29874.65    30286.14    894.37 o
  15   5   8     8844.20     8742.27    277.00 o
  17   5   8      879.73      856.49     40.91 o
  19   5   8       10.99       14.51     13.27 o
  21   5   8      172.95      179.63     16.07 o
  23   5   8     4228.99     3989.62    143.36 o
  25   5   8     1080.06     1073.19     47.62 o
  27   5   8      385.72      439.61     29.10 o
  29   5   8      635.40      720.75     33.20 o
  31   5   8       41.07       32.29     19.50 o
  33   5   8      269.93      253.86     29.18 o
  35   5   8      170.77      165.95     20.17 o
 -36   6   8     1095.75     1127.75     64.62 o
 -34   6   8      244.97      242.83     27.26 o
 -32   6   8      739.03      795.92     43.89 o
 -30   6   8     5943.60     6064.30    192.42 o
 -28   6   8    14794.80    15039.35    412.36 o
 -26   6   8     2196.10     2283.18     71.60 o
 -24   6   8        0.27        5.04     10.07 o
 -22   6   8    17437.52    17255.77    474.83 o
 -20   6   8    22328.22    22666.41    621.90 o
 -18   6   8    27997.52    28179.78    769.63 o
 -16   6   8     1457.22     1484.79     50.66 o
 -14   6   8    44187.36    42288.67   1222.09 o
 -12   6   8    87768.69    89785.89   2543.92 o
 -10   6   8    25604.95    26170.79    738.23 o
  -8   6   8     2350.93     2440.79     79.08 o
  -6   6   8       32.12       42.85     12.22 o
  -2   6   8   231762.48    89911.28   6813.00 o
   0   6   8    59822.77    59161.59   2232.14 o
   2   6   8      792.75      902.97     43.07 o
   4   6   8    32097.47    31954.95   1114.25 o
   6   6   8    76343.58    77672.64   2428.15 o
   8   6   8    92353.72    89311.66   3456.45 o
  10   6   8    15763.65    16171.91    624.33 o
  12   6   8    23133.13    22824.49    697.67 o
  14   6   8    52676.52    53420.78   1595.35 o
  16   6   8    33714.63    33157.54   1016.28 o
  18   6   8    14712.68    14548.45    413.81 o
  20   6   8     1567.67     1513.01     48.41 o
  22   6   8     7937.76     7853.84    229.79 o
  24   6   8    21211.96    20125.17    579.79 o
  26   6   8     4749.52     4651.21    135.11 o
  28   6   8      529.65      564.45     33.36 o
  30   6   8      367.47      353.41     29.52 o
  32   6   8     1699.28     1738.38     65.65 o
  34   6   8     2122.04     2068.94     67.99 o
 -35   7   8      146.85      162.92     27.11 o
 -31   7   8      210.71      197.46     22.65 o
 -29   7   8     1432.73     1417.36     72.29 o
 -27   7   8     2080.49     2072.35     78.45 o
 -25   7   8      408.61      400.66     24.93 o
 -23   7   8      968.04      954.13     62.87 o
 -21   7   8     4411.79     4369.40    123.33 o
 -19   7   8    10986.99    10830.63    296.17 o
 -17   7   8     6228.79     6466.76    181.49 o
 -15   7   8     1153.09     1160.30     56.24 o
 -13   7   8    11915.91    11602.34    324.43 o
 -11   7   8    30775.86    30616.30    864.52 o
  -9   7   8     6360.27     6453.82    187.32 o
  -7   7   8       33.88       57.96     13.33 o
  -5   7   8    11863.49    12164.61    372.36 o
  -3   7   8    13423.08    13749.39    419.40 o
  -1   7   8    33687.38    33646.45    973.51 o
   1   7   8     5006.16     4783.14    146.66 o
   3   7   8    12868.79    12934.32    486.14 o
   5   7   8    10595.95    10673.22    331.40 o
   7   7   8    27636.18    27290.67    861.89 o
   9   7   8     2214.25     2193.34     74.81 o
  11   7   8      428.47      490.89     27.66 o
  13   7   8     3611.02     3618.04    114.49 o
  15   7   8     9360.67     9160.48    301.29 o
  17   7   8     3081.20     3116.46     92.26 o
  19   7   8      373.69      388.22     25.93 o
  21   7   8     1085.57     1099.34     51.43 o
  23   7   8     3722.18     3773.38    109.04 o
  25   7   8     5404.36     5377.10    174.43 o
  27   7   8      106.03       95.45     19.51 o
  29   7   8      619.94      743.56     35.10 o
  31   7   8      904.37      911.25     45.93 o
  33   7   8     1293.91     1244.34     49.52 o
  35   7   8      164.88      165.67     19.86 o
 -36   8   8      876.26      855.28     52.98 o
 -32   8   8      746.05      636.27     47.06 o
 -30   8   8     3528.62     3489.97    129.60 o
 -28   8   8     8623.27     8435.46    245.23 o
 -26   8   8      827.19      850.35     47.76 o
 -24   8   8      409.89      425.63     26.93 o
 -22   8   8     6247.80     6391.66    177.79 o
 -20   8   8    14130.74    14257.64    386.14 o
 -18   8   8    25955.92    25273.69    686.33 o
 -16   8   8     1489.38     1526.21     59.07 o
 -14   8   8    14997.74    14872.60    447.58 o
 -12   8   8    59623.58    59439.06   1660.40 o
 -10   8   8    36089.46    35427.32   1057.06 o
  -8   8   8    14262.41    14421.05    428.05 o
  -6   8   8      302.88      320.49     20.84 o
  -4   8   8    48639.74    47909.42   1390.77 o
  -2   8   8   190674.60   189007.06   6298.19 o
   0   8   8    32286.34    33083.51   1072.55 o
   2   8   8     1310.01     1285.63     43.59 o
   4   8   8     8991.80     8915.69    259.35 o
   6   8   8    35946.91    35287.25   1069.96 o
   8   8   8    50206.46    52759.79   1668.67 o
  10   8   8    18158.06    18320.29    696.29 o
  12   8   8    11365.76    11101.43    378.07 o
  14   8   8    26303.47    27150.61    938.57 o
  16   8   8    17940.89    18038.15    547.08 o
  18   8   8     5981.93     5999.60    255.24 o
  20   8   8      735.81      686.07     32.40 o
  22   8   8     3950.56     3773.11    114.25 o
  24   8   8    11468.61    11222.82    307.59 o
  26   8   8     3876.10     3759.84    114.66 o
  28   8   8      489.80      493.15     27.26 o
  30   8   8      141.16      137.57     16.42 o
  32   8   8      992.42      971.01     38.13 o
  34   8   8     2575.10     2651.23     94.22 o
 -35   9   8      457.44      458.29     32.20 o
 -33   9   8       21.81       58.13     21.95 o
 -31   9   8     1140.51     1140.82     50.93 o
 -29   9   8     2221.07     2203.81     71.82 o
 -27   9   8     1330.58     1338.12     61.33 o
 -25   9   8      660.63      622.60     38.29 o
 -21   9   8     5883.41     5951.64    166.38 o
 -19   9   8     9730.48     9783.45    273.38 o
 -17   9   8     1903.67     1927.61     62.88 o
 -15   9   8       17.86       17.73     16.07 o
 -13   9   8     3556.05     3645.78    106.56 o
 -11   9   8    21107.42    20888.21    577.61 o
  -9   9   8    11088.00    10695.90    300.93 o
  -7   9   8      490.70      466.73     33.20 o
  -5   9   8     8637.54     8315.40    237.14 o
  -3   9   8    24457.49    24588.02    770.41 o
  -1   9   8    14861.80    14602.47    458.49 o
   1   9   8    22559.14    22066.79    638.26 o
   3   9   8       33.08       32.92     12.47 o
   5   9   8    70343.74    72290.67   2063.73 o
   7   9   8    24620.18    24992.22    763.54 o
   9   9   8     3143.88     3125.66     90.97 o
  11   9   8     1228.84     1239.87     61.87 o
  13   9   8     5530.65     5485.95    163.23 o
  15   9   8    18832.86    18688.47    553.03 o
  17   9   8     5967.30     5990.33    174.29 o
  19   9   8      499.53      555.63     38.89 o
  21   9   8     2665.91     2573.66     74.58 o
  23   9   8     5133.11     5108.30    139.69 o
  25   9   8     1013.61     1053.45     36.53 o
  27   9   8      506.41      631.44     33.97 o
  29   9   8       24.50       19.80     16.11 o
  31   9   8     1582.50     1617.86     54.21 o
  33   9   8      643.52      655.05     30.35 o
 -34  10   8      177.55      220.07     26.18 o
 -32  10   8      507.08      530.01     37.07 o
 -30  10   8     3286.22     3224.18    112.30 o
 -28  10   8     3712.54     3596.16    116.47 o
 -26  10   8      780.85      762.57     42.68 o
 -24  10   8      601.47      594.34     33.49 o
 -22  10   8     6536.14     6716.62    189.43 o
 -20  10   8     6105.57     5819.18    163.09 o
 -18  10   8    12347.21    12288.67    340.52 o
 -16  10   8     1491.08     1554.89     64.70 o
 -14  10   8     9179.85     9133.80    253.21 o
 -12  10   8    25709.67    25268.35    693.77 o
 -10  10   8    20479.10    21010.94    579.61 o
  -8  10   8    11257.26    11234.83    315.03 o
  -6  10   8      713.61      744.23     34.35 o
  -4  10   8    47536.64    47482.54   1371.23 o
  -2  10   8    45978.72    46133.89   1323.47 o
   0  10   8    17869.43    17768.02    521.41 o
   2  10   8     2530.62     2518.10     80.35 o
   4  10   8    10907.92    10724.58    304.98 o
   6  10   8    20556.63    20203.88    566.92 o
   8  10   8    33260.57    33531.06    960.00 o
  10  10   8    16455.81    16783.54    460.72 o
  12  10   8     2322.26     2309.13     75.45 o
  14  10   8    13406.54    13732.05    395.71 o
  16  10   8    11655.62    11519.63    350.16 o
  18  10   8     9509.44     9380.59    368.46 o
  20  10   8      987.93      965.34     58.31 o
  22  10   8     2203.25     2131.18     76.86 o
  24  10   8     8644.70     8644.23    235.72 o
  26  10   8     3659.85     3716.22    107.43 o
  28  10   8      533.50      531.83     29.04 o
  30  10   8       52.77       43.53     15.69 o
  32  10   8      957.86      962.94     40.04 o
 -33  11   8        0.07       21.55     32.24 o
 -31  11   8     1187.10     1098.14     58.61 o
 -29  11   8     2212.21     2166.46     81.20 o
 -27  11   8     2313.86     2322.67     74.57 o
 -25  11   8      997.93     1000.89     53.27 o
 -21  11   8    10793.01    10815.95    294.14 o
 -19  11   8     9758.43     9919.52    290.94 o
 -17  11   8      876.59      869.43     43.57 o
 -15  11   8      936.14      977.48     47.19 o
 -13  11   8     2487.14     2391.44     73.06 o
 -11  11   8    15489.81    15924.45    440.59 o
  -9  11   8    31775.31    31414.69    865.04 o
  -7  11   8       56.03       61.92     15.58 o
  -5  11   8    12974.50    12645.51    352.63 o
  -3  11   8    19561.64    18589.75    574.72 o
  -1  11   8    18664.46    18353.64    516.55 o
   1  11   8     7197.26     7270.22    207.58 o
   3  11   8      161.89      181.64     17.93 o
   5  11   8    15724.02    16183.91    458.81 o
   7  11   8    19814.87    19811.02    575.12 o
   9  11   8     1962.04     1908.33     71.98 o
  11  11   8       25.73       42.86     13.15 o
  13  11   8     1646.09     1696.50     60.64 o
  15  11   8    20454.63    20756.15    588.46 o
  17  11   8    14198.99    14134.24    413.90 o
  19  11   8        4.28        1.45      7.20 o
  21  11   8     5909.16     5897.42    172.07 o
  23  11   8     1581.62     1493.93     70.46 o
  25  11   8     2601.66     2563.19     84.40 o
  27  11   8      310.73      302.50     21.95 o
  29  11   8        1.29        9.49     18.98 o
  31  11   8     1360.00     1321.65     49.83 o
  33  11   8     1327.53     1304.64     60.87 o
 -32  12   8      404.90      393.75     35.97 o
 -30  12   8     1237.06     1222.13     61.33 o
 -28  12   8     1816.77     1876.52     77.98 o
 -26  12   8      616.97      619.20     40.31 o
 -24  12   8      257.38      249.26     23.40 o
 -22  12   8     4298.86     4392.01    135.17 o
 -20  12   8    11833.96    11885.81    329.78 o
 -18  12   8     2907.07     2817.11     84.68 o
 -16  12   8      135.48      126.28     17.67 o
 -14  12   8     8251.97     8085.95    222.30 o
 -12  12   8     6119.98     6107.85    171.42 o
 -10  12   8    14780.62    14846.59    406.31 o
  -8  12   8     6905.68     6817.33    197.53 o
  -6  12   8     1015.77     1051.51     52.41 o
  -4  12   8     9357.48     9581.35    277.48 o
  -2  12   8    33479.66    33955.27    987.66 o
   0  12   8    12241.50    11925.16    331.13 o
   2  12   8      220.61      215.29     18.48 o
   4  12   8     2336.27     2421.45     86.62 o
   6  12   8    22426.61    21586.55    604.53 o
   8  12   8    21549.78    21365.78    630.96 o
  10  12   8     7557.90     7362.93    215.68 o
  12  12   8     1689.73     1633.06     54.07 o
  14  12   8     6812.45     7003.42    202.22 o
  16  12   8    13470.01    13192.45    431.74 o
  18  12   8     3947.23     3907.58    149.71 o
  20  12   8        0.42       20.50     25.32 o
  22  12   8     1172.89     1102.41     57.03 o
  24  12   8     3419.08     3325.76    120.21 o
  26  12   8     2777.39     2781.49     92.96 o
  28  12   8      305.62      266.52     23.39 o
  30  12   8       73.01       55.53     16.16 o
  32  12   8      522.72      467.52     25.45 o
 -31  13   8     1185.38     1178.78     70.14 o
 -29  13   8     1312.13     1270.75     52.50 o
 -27  13   8     1373.57     1476.59     58.81 o
 -25  13   8     1104.03     1139.42     53.18 o
 -23  13   8      427.87      463.74     31.48 o
 -21  13   8     4753.74     4680.82    138.09 o
 -19  13   8     7469.02     7734.45    215.61 o
 -17  13   8     1178.84     1210.32     48.58 o
 -13  13   8     4441.18     4357.53    123.67 o
 -11  13   8    14807.04    14541.78    407.05 o
  -9  13   8    21979.80    21337.76    580.23 o
  -7  13   8      759.02      749.10     40.43 o
  -5  13   8    17468.22    16754.19    480.34 o
  -3  13   8    22766.24    22253.54    637.54 o
  -1  13   8    11319.36    10904.00    327.28 o
   1  13   8     8402.09     8544.84    237.09 o
   3  13   8     3223.53     3178.02     96.45 o
   5  13   8    28632.50    27800.92    799.47 o
   7  13   8    16416.94    17051.67    490.43 o
   9  13   8     2240.41     2138.31     64.99 o
  11  13   8      136.94      135.89     21.25 o
  13  13   8     2644.65     2612.08     76.12 o
  15  13   8    10552.04    10565.16    305.69 o
  17  13   8     9937.89    10124.28    291.57 o
  19  13   8      646.59      707.15     45.90 o
  21  13   8     3470.42     3362.31    113.28 o
  23  13   8     4404.55     4445.44    140.17 o
  25  13   8     2684.25     2761.55     88.89 o
  27  13   8      708.31      617.77     38.51 o
  31  13   8     1455.38     1402.75     72.57 o
 -32  14   8      464.37      497.90     60.92 o
 -30  14   8     1171.37     1224.60     68.04 o
 -28  14   8      155.35      142.57     27.12 o
 -26  14   8       85.03       78.14     22.29 o
 -24  14   8      173.93      150.97     23.80 o
 -22  14   8     1413.06     1456.05     82.82 o
 -20  14   8     3125.19     3061.50     98.44 o
 -18  14   8     1449.35     1545.56     71.67 o
 -16  14   8       35.66       37.56     18.93 o
 -14  14   8     1760.99     1739.65    110.47 o
 -12  14   8     6053.85     6032.22    167.44 o
 -10  14   8    11830.65    11643.69    323.74 o
  -8  14   8     1293.62     1344.86     58.67 o
  -6  14   8      731.23      711.48     46.31 o
  -4  14   8    12389.20    12351.37    375.03 o
  -2  14   8     3940.77     3955.60    114.08 o
   0  14   8     5721.52     5729.00    165.34 o
   2  14   8     3362.75     3397.46    102.56 o
   4  14   8     6376.93     6461.96    179.94 o
   6  14   8    14258.86    14262.31    469.42 o
   8  14   8     9864.61     9710.08    266.63 o
  10  14   8      787.71      724.22     35.04 o
  12  14   8      508.61      557.66     28.27 o
  14  14   8     2084.51     2098.43     64.19 o
  16  14   8     3601.86     3554.27    146.65 o
  18  14   8     2928.09     2912.02    101.13 o
  20  14   8      446.02      426.14     34.20 o
  22  14   8      473.80      529.12     48.68 o
  24  14   8     1449.06     1564.97     80.68 o
  26  14   8     2077.17     2181.13     79.09 o
  28  14   8      888.57      901.57     46.01 o
  30  14   8       55.52       75.68     30.68 o
 -31  15   8      319.27      274.42     33.33 o
 -29  15   8     1756.50     1824.43     93.72 o
 -27  15   8     1797.54     1773.40    115.40 o
 -25  15   8      287.34      249.99     29.36 o
 -23  15   8      797.05      802.73     41.08 o
 -21  15   8     6693.70     6835.34    233.44 o
 -19  15   8     7554.98     7464.32    223.11 o
 -17  15   8     1596.41     1512.74     60.64 o
 -15  15   8     1200.41     1219.66     56.55 o
 -13  15   8     5027.98     4908.40    141.56 o
 -11  15   8    10281.11    10339.72    282.74 o
  -9  15   8    11456.63    11390.23    344.78 o
  -7  15   8       48.51       39.02     16.73 o
  -5  15   8     3269.06     3323.76     97.02 o
  -3  15   8    14670.85    14675.84    397.55 o
  -1  15   8    11298.85    11249.50    335.33 o
   1  15   8     3712.23     3799.12    110.39 o
   3  15   8     1573.39     1582.77     65.78 o
   5  15   8    16925.16    17275.78    499.86 o
   7  15   8    21833.87    21421.14    589.00 o
   9  15   8     6146.43     6077.77    181.71 o
  11  15   8       29.25       23.07     17.06 o
  13  15   8     6724.20     6480.50    192.86 o
  15  15   8     8880.82     8994.40    248.50 o
  17  15   8     4653.86     4672.75    181.72 o
  19  15   8       29.90       44.60     25.99 o
  21  15   8     1925.07     1933.01     87.57 o
  23  15   8     2527.14     2564.45    136.21 o
  25  15   8     2060.90     2017.92     78.40 o
  27  15   8      427.10      435.68     33.09 o
  29  15   8      115.08      109.93     32.86 o
 -28  16   8      152.28      166.49     25.19 o
 -26  16   8       70.19       31.46     21.38 o
 -24  16   8      177.82      140.40     32.78 o
 -22  16   8     1179.75     1090.87     55.60 o
 -20  16   8     3159.55     3091.44     99.31 o
 -18  16   8      471.85      417.58     31.82 o
 -16  16   8      100.28       70.31     23.28 o
 -14  16   8      841.41      857.15     40.57 o
 -12  16   8     1276.38     1301.37     62.86 o
 -10  16   8     3143.30     3199.43     97.25 o
  -8  16   8     1029.27     1107.54     45.83 o
  -6  16   8     1022.33      956.53     44.20 o
  -4  16   8      850.60      852.95     52.16 o
  -2  16   8     1471.56     1531.68     66.49 o
   0  16   8     2437.50     2401.84     75.63 o
   2  16   8      835.48      877.50     40.42 o
   4  16   8      139.42      139.03     20.94 o
   6  16   8     4711.86     4606.79    129.44 o
   8  16   8     6381.90     6428.81    189.42 o
  10  16   8      725.28      727.96     52.23 o
  12  16   8      469.13      471.96     28.07 o
  14  16   8     1000.24     1041.24     46.75 o
  16  16   8     3044.24     3109.92     91.18 o
  18  16   8     1102.05     1154.56     95.49 o
  20  16   8       26.79       44.58     25.97 o
  22  16   8       28.50       40.09     26.66 o
  24  16   8      337.53      325.03     41.96 o
  26  16   8      900.42      949.33    175.75 o
  28  16   8      124.28      101.30     33.28 o
 -27  17   8     1172.93     1160.90     72.57 o
 -25  17   8      196.87      204.66     36.10 o
 -23  17   8      636.35      567.72     46.37 o
 -21  17   8     2253.52     2258.04     82.87 o
 -19  17   8     3400.60     3339.63    108.06 o
 -17  17   8     3702.54     3702.08    116.10 o
 -15  17   8       16.16        2.89      8.92 o
 -13  17   8     7113.76     7206.19    228.59 o
 -11  17   8    11214.07    11559.65    331.88 o
  -9  17   8     7224.66     7270.22    206.23 o
  -7  17   8       51.62       32.23     19.80 o
  -5  17   8     5371.54     5514.36    157.53 o
  -3  17   8    11466.49    11564.99    319.70 o
  -1  17   8     7474.67     7456.31    221.76 o
   1  17   8     1554.88     1520.41     78.24 o
   3  17   8     2600.88     2588.40     81.96 o
   5  17   8     8853.55     8909.69    247.17 o
   7  17   8     8196.50     8171.33    230.40 o
   9  17   8     4327.58     4375.14    125.76 o
  11  17   8      303.45      281.70     27.03 o
  13  17   8     4255.76     4406.62    180.47 o
  15  17   8     4149.02     4122.48    119.46 o
  17  17   8     2866.76     2856.73    121.21 o
  19  17   8      138.33      115.75     27.08 o
  21  17   8       97.29      100.89     24.70 o
  23  17   8     2948.44     3097.85    162.20 o
  25  17   8     2370.92     2274.65    100.56 o
  27  17   8      454.54      386.53     38.69 o
 -26  18   8       15.57       36.37     24.15 o
 -24  18   8       37.00       19.12     38.23 o
 -22  18   8       67.58       78.46     25.66 o
 -20  18   8      903.47      891.10     70.49 o
 -18  18   8       35.80       45.56     21.28 o
 -16  18   8       23.21       14.14     28.28 o
 -14  18   8       21.09       11.52     23.04 o
 -12  18   8      786.72      789.45     70.33 o
 -10  18   8      657.05      711.15     47.41 o
  -8  18   8      608.04      684.67     42.41 o
  -6  18   8       19.95       35.26     19.32 o
  -4  18   8     1429.97     1402.62     54.56 o
  -2  18   8     2501.08     2477.34     80.49 o
   0  18   8      628.76      646.87     36.31 o
   2  18   8      239.67      224.35     23.96 o
   4  18   8      678.13      816.60     44.29 o
   6  18   8      954.39      926.05     44.28 o
   8  18   8      130.69      127.72     25.11 o
  10  18   8      372.98      383.10     56.34 o
  12  18   8      393.37      402.36     32.44 o
  14  18   8      522.08      540.84     37.05 o
  16  18   8      533.48      524.66     33.36 o
  18  18   8      941.26      956.47     41.67 o
  20  18   8      325.62      397.67     33.82 o
  22  18   8        5.48       15.34     30.68 o
  24  18   8      117.82      146.12     36.57 o
  26  18   8      259.30      269.67     33.52 o
 -25  19   8       55.97       64.95     23.99 o
 -23  19   8      604.96      627.50     41.00 o
 -21  19   8     1543.55     1578.24     60.68 o
 -19  19   8     2601.17     2645.76    102.51 o
 -17  19   8     1225.52     1268.02     52.84 o
 -15  19   8       13.62       26.64     26.83 o
 -13  19   8     3394.78     3292.14    115.40 o
 -11  19   8     6603.35     6825.34    203.62 o
  -9  19   8     1757.80     1826.76     81.89 o
  -7  19   8      495.52      458.68     42.80 o
  -5  19   8     1213.16     1168.90     64.32 o
  -1  19   8     8996.60     8848.33    274.94 o
   1  19   8      885.05      980.01     70.09 o
   3  19   8      789.05      728.62     41.48 o
   5  19   8     4494.64     4488.73    138.94 o
   7  19   8     7162.50     6864.69    285.10 o
   9  19   8     2165.74     2121.30     96.27 o
  11  19   8       15.46       16.77     29.06 o
  13  19   8     3425.81     3495.84    106.46 o
  15  19   8     3463.71     3532.13    128.23 o
  17  19   8     1416.02     1343.19     69.67 o
  19  19   8      197.80      203.57     30.91 o
  21  19   8      248.88      286.83     35.20 o
  23  19   8     1929.42     1929.61    152.07 o
 -24  20   8       86.34       90.84     25.06 o
 -22  20   8      102.65       88.27     23.47 o
 -20  20   8       28.10       38.17     24.91 o
 -18  20   8      141.52      142.92     24.78 o
 -16  20   8      214.37      203.65     25.96 o
 -14  20   8      413.38      387.40     30.61 o
 -12  20   8      256.15      251.90     26.50 o
  -8  20   8        0.43       20.65     27.63 o
  -6  20   8       11.67       35.38     23.09 o
  -4  20   8      180.32      169.00     25.34 o
  -2  20   8      432.33      400.09     35.85 o
   0  20   8      394.23      415.44     32.61 o
   2  20   8       47.09       35.78     19.71 o
   6  20   8       39.93       24.29     18.19 o
   8  20   8      446.55      485.54     37.03 o
  10  20   8      344.55      337.59     34.30 o
  12  20   8       78.03       65.85     20.27 o
  14  20   8      238.76      261.61     33.16 o
  16  20   8      273.62      248.59     32.75 o
  18  20   8      132.12       91.21     22.79 o
  20  20   8      236.17      253.44     25.34 o
  22  20   8       41.00       24.87     49.74 o
 -21  21   8     1244.26     1288.76     62.39 o
 -19  21   8     1379.53     1462.98     66.86 o
 -17  21   8      832.56      821.60     58.33 o
 -15  21   8        9.62       23.23     29.36 o
 -13  21   8     1934.93     1992.11     84.54 o
 -11  21   8     3939.77     3946.60    130.68 o
  -9  21   8      997.29      996.89     58.21 o
  -7  21   8      233.91      226.82     31.39 o
  -5  21   8      836.33      806.06     43.34 o
  -3  21   8     5001.60     5080.08    178.45 o
  -1  21   8     5113.74     5074.41    169.57 o
   1  21   8       78.60       79.09     21.34 o
   3  21   8      482.91      501.79     44.59 o
   5  21   8     2356.82     2330.41    105.17 o
   7  21   8     3208.69     3123.33     96.25 o
   9  21   8     1734.19     1766.40     87.32 o
  11  21   8       24.07       27.32     22.66 o
  13  21   8     1241.23     1307.57     56.44 o
  15  21   8     2322.93     2389.97    141.01 o
  17  21   8     1306.57     1268.82     73.09 o
  19  21   8      176.25      165.75     25.32 o
  21  21   8      213.76      193.72     26.25 o
 -18  22   8        6.27       16.13     32.27 o
 -16  22   8        1.64        7.13     14.26 o
 -14  22   8      164.76      161.19     25.49 o
 -12  22   8      123.85      156.08     25.67 o
 -10  22   8       15.48       16.73     33.46 o
  -6  22   8        7.98       17.03     34.07 o
  -4  22   8       55.96       34.92     28.98 o
  -2  22   8      398.41      437.49     37.70 o
   2  22   8      235.10      222.80     29.66 o
   4  22   8       71.31       73.24     23.10 o
   6  22   8       76.77       78.97     23.23 o
   8  22   8       85.98      110.17     22.80 o
  10  22   8      339.57      337.04     32.52 o
  12  22   8       16.63       17.66     35.31 o
  16  22   8        0.27       15.00     30.00 o
  18  22   8       38.48       40.41     22.24 o
 -17  23   8      455.17      440.36     33.33 o
 -15  23   8       28.57       52.09     27.41 o
 -13  23   8      873.54      840.01     45.30 o
 -11  23   8     1910.31     1980.83     97.04 o
  -9  23   8      814.52      782.05     54.65 o
  -7  23   8       20.33       28.83     29.67 o
  -5  23   8      827.72      714.68     59.88 o
  -3  23   8     1941.91     2080.88    161.68 o
  -1  23   8     2093.88     2184.33    142.25 o
   1  23   8      565.92      569.75     43.68 o
   3  23   8      121.96      135.93     24.63 o
   5  23   8     1590.79     1617.12     83.86 o
   7  23   8     1875.15     1897.46     73.21 o
   9  23   8     1246.95     1359.46     77.68 o
  11  23   8       25.31       28.76     26.51 o
  13  23   8      492.19      496.82     35.53 o
  15  23   8     1657.08     1705.63     80.04 o
 -14  24   8       23.60       18.88     37.75 o
 -12  24   8        6.19       10.73     21.46 o
 -10  24   8      126.15       94.74     27.84 o
  -8  24   8       46.40       51.88     26.08 o
  -6  24   8      141.35      116.26     29.51 o
  -4  24   8        5.08       12.32     24.64 o
  -2  24   8        1.15       18.80     37.59 o
   2  24   8        3.97       23.09     39.07 o
   4  24   8       43.59       19.84     39.67 o
   6  24   8       27.63       20.73     34.81 o
   8  24   8       30.28       29.24     26.70 o
  10  24   8       87.32       74.14     23.33 o
  12  24   8        3.06       21.67     33.43 o
  -9  25   8      693.99      709.81     72.98 o
  -7  25   8       35.04       15.95     31.91 o
  -5  25   8      426.74      538.30     49.50 o
  -3  25   8     1110.14     1035.17     65.12 o
  -1  25   8     1089.51     1149.63     67.28 o
   1  25   8      346.99      351.14     31.90 o
   3  25   8       44.03       26.06     36.39 o
   5  25   8     1007.87     1016.03     56.20 o
   7  25   8     1033.09     1025.10     47.64 o
   9  25   8      108.39      114.42     25.53 o
 -37   1   9     1303.79     1214.93     76.30 o
 -35   1   9     5455.20     5759.68    223.41 o
 -33   1   9     4137.97     4229.33    126.68 o
 -31   1   9       54.75       69.76     19.58 o
 -29   1   9     3603.54     3674.46    105.61 o
 -27   1   9     6517.95     6430.28    175.41 o
 -25   1   9    26173.02    26083.42    699.70 o
 -23   1   9    13213.98    12727.55    344.50 o
 -21   1   9     1884.35     1856.64     59.51 o
 -19   1   9    43879.27    43906.80   1209.58 o
 -17   1   9    46567.59    47977.45   1333.24 o
 -15   1   9    33574.34    32449.86    905.42 o
 -13   1   9    12026.33    12057.23    343.28 o
 -11   1   9    20670.07    20924.23    652.06 o
  -9   1   9   241031.67   234916.17   9221.63 o
  -3   1   9    67511.10    72810.26   2308.08 o
  -1   1   9    90446.07    97608.38   2869.14 o
   1   1   9   202319.25   201227.03   6316.63 o
   3   1   9   137676.14   140069.80   4265.88 o
   5   1   9        1.32        9.48      9.62 o
   7   1   9    77708.58    80974.92   2575.05 o
   9   1   9   147398.26   149668.50   5296.08 o
  11   1   9    70774.94    75879.76   2614.45 o
  13   1   9    18464.20    19460.85    791.77 o
  15   1   9     7983.07     8068.61    271.07 o
  17   1   9    44226.89    43766.73   1505.68 o
  19   1   9    44159.44    43057.71   1261.18 o
  21   1   9     8360.34     8204.01    236.49 o
  23   1   9       83.75       82.45     14.60 o
  25   1   9     3065.23     3074.77     92.68 o
  27   1   9    12259.78    12383.39    398.74 o
  29   1   9    10165.16     9786.12    284.88 o
  31   1   9      254.47      270.78     24.70 o
  33   1   9     1164.72     1171.91     51.46 o
  35   1   9     2271.84     2215.75     74.73 o
 -36   2   9        4.16        9.46     18.93 o
 -34   2   9       64.96       74.24     24.32 o
 -32   2   9       33.92       35.82     17.46 o
 -30   2   9      102.90      120.37     19.33 o
 -28   2   9      283.88      271.43     23.12 o
 -26   2   9     1168.57     1118.15     66.83 o
 -24   2   9      583.73      606.86     30.72 o
 -22   2   9       11.25       26.59     16.95 o
 -20   2   9      136.34      188.66     18.10 o
 -18   2   9      688.91      736.36     35.31 o
 -16   2   9      454.66      541.16     26.83 o
 -14   2   9      289.78      313.77     22.19 o
 -12   2   9     3700.75     3712.08    113.25 o
 -10   2   9      102.23      109.71     13.88 o
  -8   2   9     9997.87     5013.38    396.08 o
  -4   2   9      741.66      664.08     50.76 o
  -2   2   9     6949.36     7041.44    239.49 o
   0   2   9     3680.67     3580.08    123.19 o
   2   2   9     1821.75     1712.64     56.70 o
   4   2   9     2706.64     2608.68     92.80 o
   6   2   9     1270.56     1284.23     44.00 o
   8   2   9     1331.38     1305.37     44.33 o
  10   2   9    16931.65    17541.91    580.42 o
  12   2   9     3051.87     3007.54     98.45 o
  14   2   9     8326.74     7849.84    276.57 o
  16   2   9     3068.25     3123.73    123.68 o
  18   2   9     1187.71     1224.73     52.25 o
  20   2   9      544.98      532.91     24.88 o
  22   2   9      159.52      161.30     16.08 o
  24   2   9      270.66      278.87     20.74 o
  26   2   9       13.37        2.26      7.31 o
  28   2   9      605.19      578.45     29.65 o
  30   2   9        6.48        9.52     19.05 o
  34   2   9      114.55      106.36     21.68 o
  36   2   9       80.75       69.35     20.90 o
 -37   3   9      798.62      728.49     53.96 o
 -35   3   9     3784.26     3743.96    122.73 o
 -33   3   9     3960.13     3929.79    116.59 o
 -31   3   9      379.73      379.04     26.75 o
 -29   3   9     1070.76     1112.08     52.38 o
 -27   3   9     9695.72     9672.06    263.25 o
 -25   3   9    24188.54    24162.48    648.67 o
 -23   3   9    18298.40    18742.50    507.68 o
 -21   3   9      969.41     1066.79     47.21 o
 -19   3   9    38775.24    37969.23   1066.00 o
 -17   3   9    64320.88    64654.94   1825.10 o
 -15   3   9    33505.64    32719.33    910.78 o
 -13   3   9      230.55      267.86     19.35 o
 -11   3   9    17219.59    17373.16    494.42 o
  -9   3   9   140788.46   139133.35   4133.37 o
  -3   3   9    17296.38    17355.82    580.47 o
  -1   3   9    77946.67    84995.55   3046.10 o
   1   3   9   136540.46   141805.32   4804.35 o
   3   3   9   100390.08   101046.06   3046.44 o
   5   3   9     3825.98     3742.50    136.71 o
   7   3   9    17096.47    16694.83    539.28 o
   9   3   9   104643.66   107579.25   3418.82 o
  11   3   9    82977.71    83377.42   2654.41 o
  13   3   9    17468.96    18298.95    671.83 o
  15   3   9     2891.98     2930.90     96.71 o
  17   3   9    51533.36    52160.83   1580.74 o
  19   3   9    46603.08    46470.72   1553.74 o
  21   3   9    12863.07    12890.30    363.40 o
  23   3   9       18.41       14.21     14.31 o
  25   3   9     7662.23     7504.34    236.65 o
  27   3   9     9921.70     9887.50    278.77 o
  29   3   9     5868.46     5800.64    160.39 o
  31   3   9      213.27      235.84     23.85 o
  33   3   9      450.57      450.21     27.68 o
  35   3   9     1677.75     1528.61     72.70 o
 -36   4   9      174.18      158.24     26.79 o
 -34   4   9      114.44      142.97     25.78 o
 -32   4   9      390.75      389.54     31.81 o
 -30   4   9       76.02       82.13     16.12 o
 -28   4   9     1679.63     1613.99     55.91 o
 -26   4   9      268.77      256.47     21.22 o
 -24   4   9     2000.58     2045.60     64.40 o
 -22   4   9      756.40      710.41     31.98 o
 -20   4   9      751.43      761.51     53.91 o
 -18   4   9     1033.40     1073.86     47.41 o
 -16   4   9     8414.31     8386.77    236.45 o
 -14   4   9     1577.48     1545.09     51.52 o
 -12   4   9      256.44      314.28     21.04 o
 -10   4   9     5441.38     5247.03    154.95 o
  -8   4   9     8716.58     8374.76    252.70 o
  -2   4   9    20576.65    20622.75    779.07 o
   0   4   9     8614.69     8865.00    319.02 o
   2   4   9     4773.43     4916.40    157.47 o
   4   4   9      812.95      807.79     41.83 o
   6   4   9      312.19      323.14     19.48 o
   8   4   9     6524.50     6432.74    197.34 o
  10   4   9    16780.76    16704.17    483.06 o
  12   4   9      416.88      487.53     29.58 o
  14   4   9      341.50      363.57     24.26 o
  16   4   9      965.71      982.15     35.67 o
  18   4   9     2436.63     2314.40     78.64 o
  20   4   9     1210.89     1144.76     42.28 o
  22   4   9     1400.96     1314.38     54.59 o
  24   4   9     1303.02     1263.02     57.89 o
  26   4   9      994.46     1110.61     47.87 o
  28   4   9      608.14      659.92     28.65 o
  30   4   9        0.19        2.89      8.16 o
  32   4   9        1.97       15.03     26.01 o
  34   4   9      500.75      518.29     29.51 o
  36   4   9      313.80      345.72     28.20 o
 -37   5   9     1230.18     1145.96     67.70 o
 -35   5   9     3048.89     3132.06    134.24 o
 -33   5   9     2610.48     2683.58     97.94 o
 -31   5   9      415.97      382.78     31.25 o
 -29   5   9     3149.43     3139.53     98.28 o
 -27   5   9    10516.00    10325.71    281.39 o
 -25   5   9     5213.69     5264.64    147.64 o
 -23   5   9     3231.97     3203.90     96.64 o
 -21   5   9      245.62      242.33     20.08 o
 -19   5   9    13111.10    13211.12    365.37 o
 -17   5   9    58069.42    57825.60   1624.19 o
 -15   5   9    36261.31    36504.51   1011.50 o
 -13   5   9     9858.96     9635.38    273.41 o
 -11   5   9    17126.09    17764.02    522.77 o
  -9   5   9    72782.28    74114.90   2105.98 o
  -7   5   9    98370.83    96429.80   2931.03 o
   3   5   9   117344.28   117343.36   3789.09 o
   5   5   9      621.45      765.31     42.00 o
   7   5   9    73338.38    76275.29   2228.02 o
   9   5   9    96786.42    96797.98   3071.86 o
  11   5   9    42212.41    45022.01   1291.89 o
  13   5   9     2823.59     2885.68    125.63 o
  15   5   9     1551.39     1545.69     50.64 o
  17   5   9    14469.69    14925.30    451.64 o
  19   5   9    20854.34    21958.07    789.48 o
  21   5   9    17078.07    17177.73    512.06 o
  23   5   9       14.69        6.80     13.61 o
  25   5   9     7804.71     7795.81    212.21 o
  27   5   9     7809.10     7998.58    216.91 o
  29   5   9     3912.55     3908.71    112.80 o
  31   5   9     1083.45      994.69     40.02 o
  33   5   9      117.03       96.34     17.59 o
  35   5   9     1916.26     2001.98     68.35 o
 -36   6   9      193.24      163.33     28.51 o
 -34   6   9      470.39      430.36     32.72 o
 -32   6   9      337.42      338.28     26.57 o
 -30   6   9      698.15      758.37     36.05 o
 -28   6   9      270.21      251.06     25.42 o
 -26   6   9     3281.89     3327.23     97.29 o
 -24   6   9     4300.73     4241.41    121.06 o
 -22   6   9      635.33      633.20     40.03 o
 -20   6   9      105.53      111.31     16.73 o
 -18   6   9     8200.15     8202.01    241.90 o
 -16   6   9    13333.74    13024.37    364.05 o
 -14   6   9     1191.01     1132.69     43.64 o
 -12   6   9     2690.29     2767.95     94.99 o
 -10   6   9     2865.24     2802.97     85.97 o
  -8   6   9     5320.26     5420.32    159.45 o
  -6   6   9    14012.65    14597.80    423.95 o
  -4   6   9     2581.22     2559.65     84.06 o
  -2   6   9     6437.98     6679.93    210.43 o
   0   6   9    13346.16    12992.35    435.87 o
   2   6   9     7879.00     8091.29    256.15 o
   4   6   9     3711.66     3781.45    125.50 o
   6   6   9       37.20       46.46     11.77 o
   8   6   9     9079.31     9231.85    282.29 o
  10   6   9    31910.52    32579.93   1025.91 o
  12   6   9     5724.02     5606.87    180.20 o
  14   6   9      369.20      407.18     21.69 o
  16   6   9     7355.21     7255.55    204.20 o
  18   6   9     7316.48     7247.54    217.06 o
  20   6   9     3327.35     3356.91    106.56 o
  24   6   9     2704.06     2606.41     83.58 o
  26   6   9      548.91      551.08     40.46 o
  28   6   9     1263.13     1296.10     56.37 o
  30   6   9       15.04       14.01     19.24 o
  32   6   9       64.31       41.73     14.92 o
  34   6   9      259.19      239.23     22.01 o
 -35   7   9     1437.08     1556.03     83.22 o
 -33   7   9     2504.56     2538.17     87.39 o
 -31   7   9      825.01      790.79     46.64 o
 -29   7   9      630.15      589.29     32.49 o
 -27   7   9    12890.21    12818.93    412.18 o
 -25   7   9    10787.13    10695.23    290.11 o
 -23   7   9     2579.02     2531.24     77.23 o
 -21   7   9      227.28      216.77     19.79 o
 -19   7   9    16931.52    16376.01    443.89 o
 -17   7   9    69586.21    69568.01   1960.09 o
 -15   7   9    26940.44    27068.57    762.41 o
 -13   7   9      781.10      863.09     38.17 o
 -11   7   9    23713.16    23621.55    659.59 o
  -9   7   9    16104.17    16152.56    456.78 o
  -7   7   9    68905.34    69499.31   1993.94 o
  -5   7   9    16527.04    15968.47    500.84 o
  -3   7   9     3193.73     3175.55    129.93 o
  -1   7   9    68975.56    70786.60   2217.10 o
   1   7   9    87135.31    85627.19   2540.07 o
   3   7   9    19345.07    18501.04    694.86 o
   5   7   9    27177.06    27044.55   1092.90 o
   7   7   9    18736.07    18242.25    526.05 o
   9   7   9   108264.73   106528.74   3465.19 o
  11   7   9    75409.54    75959.13   2357.43 o
  13   7   9     7920.65     7647.74    280.03 o
  15   7   9     4277.35     4271.95    131.41 o
  17   7   9    11864.88    12205.30    337.84 o
  19   7   9    28364.79    27920.98    760.21 o
  21   7   9    13154.80    12753.57    406.10 o
  23   7   9       80.97       83.33     15.76 o
  25   7   9     6638.73     6626.04    210.10 o
  27   7   9     8579.21     8482.81    266.22 o
  29   7   9     1601.27     1617.26     56.05 o
  31   7   9     1036.37     1056.25     41.70 o
  33   7   9       76.94       74.90     17.83 o
  35   7   9     1363.44     1405.75     50.41 o
 -36   8   9      597.88      439.68    104.23 o
 -34   8   9      937.53     1003.76     52.17 o
 -32   8   9      640.07      554.70     52.89 o
 -30   8   9       23.24       28.54     22.62 o
 -28   8   9     1190.03     1220.80     57.64 o
 -26   8   9     1962.39     1899.86     85.33 o
 -24   8   9     1296.79     1362.93     82.83 o
 -22   8   9      665.44      703.28     43.84 o
 -20   8   9      246.77      260.80     20.59 o
 -18   8   9     4121.23     4123.02    118.10 o
 -16   8   9    11000.97    10901.33    306.30 o
 -14   8   9     7342.96     7422.29    224.47 o
 -12   8   9       60.23       60.24     15.22 o
 -10   8   9    19945.64    19692.29    566.35 o
  -8   8   9    15129.83    15128.06    444.14 o
  -6   8   9    15548.19    15594.96    452.84 o
  -4   8   9     4512.07     4451.04    134.14 o
  -2   8   9    10306.79    10369.74    305.06 o
   0   8   9    48067.58    47768.68   1431.42 o
   2   8   9    32190.04    32665.97    935.15 o
   4   8   9     5277.49     5543.51    164.97 o
   6   8   9    14796.75    14815.91    459.79 o
   8   8   9    20141.77    20732.13    599.29 o
  10   8   9     3625.71     3804.93    126.99 o
  12   8   9        3.63       16.59     16.99 o
  14   8   9       10.33       14.07     18.43 o
  16   8   9     2275.00     2202.34     77.18 o
  18   8   9     5061.37     4925.41    166.76 o
  20   8   9     2807.82     2840.12     86.30 o
  22   8   9      459.80      486.11     28.11 o
  24   8   9      518.85      540.22     27.92 o
  26   8   9     3056.34     2951.38     90.13 o
  28   8   9     1424.97     1476.59    197.28 o
  30   8   9      763.90      797.32     36.37 o
  32   8   9      120.13      120.63     19.79 o
  34   8   9      620.86      640.51     42.57 o
 -35   9   9     1035.30      948.53     63.91 o
 -33   9   9     1158.94     1128.75     58.79 o
 -31   9   9      121.09       96.61     24.15 o
 -29   9   9     1891.86     1844.37     74.59 o
 -27   9   9     8536.49     8396.77    231.03 o
 -25   9   9     3314.05     3276.00    101.37 o
 -23   9   9      453.68      481.77     28.87 o
 -21   9   9       57.54       51.73     17.66 o
 -19   9   9     4396.63     4435.30    125.62 o
 -17   9   9    24199.62    24313.89    672.98 o
 -15   9   9    26694.79    26432.25    836.35 o
 -13   9   9      317.69      344.05     27.07 o
 -11   9   9    11532.85    11121.44    310.32 o
  -9   9   9    26933.78    26319.53    731.44 o
  -7   9   9    75666.15    78044.15   2204.64 o
  -5   9   9    33666.02    33879.89    949.78 o
  -3   9   9     5880.72     5921.83    206.64 o
  -1   9   9   110119.52   110938.90   3309.62 o
   1   9   9    39696.11    40166.30   1351.35 o
   3   9   9    27184.40    28273.15    812.23 o
   5   9   9     5425.98     5173.20    150.97 o
   7   9   9    14667.75    15186.76    480.70 o
   9   9   9    50712.34    50664.77   1419.30 o
  11   9   9    34829.12    35048.47   1128.29 o
  13   9   9       41.69       40.92     15.75 o
  15   9   9      232.18      286.45     22.46 o
  17   9   9     7829.27     7983.24    233.15 o
  19   9   9    13345.43    13441.24    507.03 o
  21   9   9    11361.32    11412.91    331.23 o
  23   9   9       87.71       81.04     15.26 o
  25   9   9     4704.15     4628.60    150.09 o
  27   9   9     3876.04     3900.77    115.24 o
  29   9   9     2105.29     2156.65     78.49 o
  31   9   9      852.95      819.00     47.37 o
  33   9   9       27.38       26.39     20.21 o
 -34  10   9     1052.67      969.14     52.67 o
 -32  10   9     1320.96     1262.35    105.38 o
 -30  10   9       10.13       13.22     26.44 o
 -28  10   9      236.25      239.05     25.70 o
 -26  10   9     5604.32     5604.14    160.90 o
 -24  10   9     5796.90     5909.89    176.13 o
 -22  10   9     1089.04     1032.30     56.19 o
 -20  10   9     5076.02     5088.95    143.35 o
 -18  10   9    13469.20    13386.54    361.96 o
 -16  10   9    10152.14    10131.62    307.14 o
 -14  10   9     3793.24     3760.44    113.17 o
 -12  10   9      223.03      239.61     21.10 o
 -10  10   9    17406.76    17368.49    488.34 o
  -8  10   9    23200.54    23920.36    678.47 o
  -6  10   9     2082.37     2113.97     69.20 o
  -4  10   9     1953.70     2011.18     74.80 o
  -2  10   9     1044.35     1054.65     52.48 o
   0  10   9    26453.57    25818.62    786.37 o
   2  10   9    26665.49    26818.44    765.16 o
   4  10   9     2999.88     2954.98     96.37 o
   6  10   9     3743.72     3581.28    109.56 o
   8  10   9    17342.98    16995.64    483.68 o
  10  10   9    16472.72    16797.54    468.83 o
  12  10   9    10146.51    10307.71    298.98 o
  14  10   9     1030.81     1142.76     58.31 o
  16  10   9    11346.36    11651.03    331.18 o
  18  10   9    13789.64    13888.79    424.11 o
  20  10   9     4726.43     4919.20    210.08 o
  22  10   9      126.07      119.20     19.85 o
  24  10   9     1314.38     1399.42     66.69 o
  26  10   9     4217.96     4207.32    144.31 o
  28  10   9     1945.85     1865.91     67.31 o
  30  10   9      276.82      253.79     25.32 o
  32  10   9      161.54      112.59     27.79 o
 -33  11   9      698.77      624.29     45.80 o
 -31  11   9       69.33      101.89     23.45 o
 -29  11   9      534.04      543.29     37.66 o
 -27  11   9     4117.54     4272.09    131.14 o
 -25  11   9     4987.23     5025.99    153.51 o
 -23  11   9     2193.20     2112.97     96.96 o
 -21  11   9      336.32      394.87     27.51 o
 -19  11   9     5540.63     5429.59    152.61 o
 -17  11   9    16244.06    15937.79    429.77 o
 -15  11   9     7517.01     7628.40    210.89 o
 -13  11   9      123.76      129.06     17.38 o
 -11  11   9     6275.67     6115.39    183.06 o
  -9  11   9    17083.77    17121.70    482.30 o
  -7  11   9    27704.12    27240.65    809.07 o
  -5  11   9     8346.53     8316.73    234.43 o
  -3  11   9     7150.60     7264.22    205.55 o
  -1  11   9    16659.23    16392.68    456.06 o
   1  11   9    15677.61    16149.23    466.26 o
   3  11   9    12269.94    12154.61    375.08 o
   5  11   9     7132.08     7133.49    204.23 o
   7  11   9     3099.17     2951.18     92.64 o
   9  11   9    33468.11    33162.21    907.99 o
  11  11   9    28415.82    28665.35    779.68 o
  13  11   9     2223.50     2280.91     74.58 o
  15  11   9     1989.10     2085.35     82.11 o
  17  11   9     6273.08     6578.15    197.31 o
  19  11   9    12126.28    12477.43    369.58 o
  21  11   9     3808.77     3867.02    157.21 o
  25  11   9      721.95      701.81     53.24 o
  27  11   9     2415.51     2313.80     81.76 o
  29  11   9     1510.62     1510.94     66.29 o
  31  11   9      379.55      377.32     26.53 o
 -32  12   9      402.00      392.78     42.47 o
 -30  12   9       52.92       27.29     25.85 o
 -28  12   9      924.00      957.13     66.94 o
 -26  12   9     2239.01     2178.73     98.22 o
 -24  12   9     2249.56     2204.94     91.46 o
 -22  12   9     1065.22     1096.54     54.09 o
 -20  12   9     3021.22     3148.21    101.87 o
 -18  12   9     5175.54     5224.22    147.51 o
 -16  12   9     8538.50     8542.84    237.09 o
 -14  12   9    10870.96    10809.28    294.82 o
 -12  12   9     2209.31     2262.77     70.31 o
 -10  12   9    22593.55    22519.67    613.81 o
  -8  12   9    40531.85    40540.48   1113.52 o
  -6  12   9     9301.50     9231.18    256.57 o
  -4  12   9       45.95       40.44     14.98 o
  -2  12   9    10391.02    10224.33    290.88 o
   0  12   9    21519.50    20808.17    572.89 o
   2  12   9    33975.15    33309.62    916.75 o
   4  12   9     1632.16     1625.99     59.91 o
   6  12   9    11611.71    11813.77    332.50 o
   8  12   9    13645.30    13337.85    364.67 o
  10  12   9     9546.44     9251.19    309.40 o
  12  12   9     9444.95     9505.31    272.08 o
  14  12   9      109.77      120.71     19.55 o
  16  12   9     7034.38     7166.17    210.31 o
  18  12   9     5790.28     5890.88    173.49 o
  20  12   9     2347.49     2245.36     78.19 o
  22  12   9       16.22        3.34     10.31 o
  24  12   9      497.73      490.03     30.12 o
  26  12   9     2647.75     2695.38     85.79 o
  28  12   9     1985.03     2012.52     82.14 o
  30  12   9      662.21      566.86     57.10 o
  32  12   9      291.96      289.64     21.71 o
 -31  13   9       43.64       35.01     22.38 o
 -29  13   9      633.07      524.70     51.65 o
 -27  13   9      552.00      564.10     33.93 o
 -25  13   9     2634.55     2722.26     93.18 o
 -23  13   9     1021.30     1006.16     95.16 o
 -21  13   9      273.91      264.94     29.49 o
 -19  13   9     6694.94     6874.69    198.19 o
 -17  13   9     4318.36     4329.25    126.18 o
 -15  13   9     3276.18     3335.16     98.51 o
 -13  13   9       57.44       76.15     17.08 o
 -11  13   9     1147.07     1219.93     64.28 o
  -9  13   9    12365.89    12086.57    345.30 o
  -7  13   9    24245.12    24521.32    683.77 o
  -5  13   9     2021.41     2043.07     69.97 o
  -3  13   9      844.84      860.62     42.75 o
  -1  13   9     5190.41     5171.06    160.52 o
   1  13   9    16045.14    15848.41    456.85 o
   3  13   9     8463.87     8588.87    258.74 o
   5  13   9       84.52       79.49     15.91 o
   7  13   9     4011.70     3999.36    137.85 o
   9  13   9     6785.82     6832.67    188.73 o
  11  13   9     5748.00     5814.98    167.49 o
  13  13   9     2471.46     2357.95     71.44 o
  15  13   9       27.34       17.06     34.12 o
  17  13   9     1218.91     1246.74     60.70 o
  19  13   9     3853.98     3817.13    142.60 o
  21  13   9     2293.58     2191.80     74.27 o
  23  13   9      565.93      576.56     43.97 o
  25  13   9       82.25       87.45     26.92 o
  27  13   9     1472.79     1496.26     58.33 o
  29  13   9     1375.10     1459.71     62.43 o
  31  13   9      232.01      253.35     28.57 o
 -28  14   9      578.83      556.91     36.86 o
 -26  14   9     3845.36     3754.50    162.71 o
 -24  14   9     4630.03     4927.94    150.22 o
 -22  14   9      977.60      975.41     53.63 o
 -20  14   9     1665.98     1739.25     90.08 o
 -18  14   9     5096.20     5024.92    151.41 o
 -16  14   9     7118.01     7184.85    202.19 o
 -14  14   9     3902.20     3842.48    113.70 o
 -12  14   9      594.25      644.47     44.01 o
 -10  14   9     6987.90     6691.27    185.37 o
  -8  14   9    24545.12    24219.17    656.10 o
  -6  14   9     2159.46     2098.36     69.07 o
  -4  14   9       56.19       52.41     16.32 o
  -2  14   9     1855.82     1867.98     67.71 o
   0  14   9    14204.83    14166.26    388.86 o
   2  14   9    19289.10    19346.12    607.06 o
   4  14   9     2266.91     2137.24     67.23 o
   6  14   9     1881.24     1835.03     80.80 o
   8  14   9     8780.12     8490.15    237.78 o
  10  14   9    15350.86    15074.04    409.65 o
  12  14   9     5463.20     5553.38    175.47 o
  14  14   9      104.78       98.03     16.31 o
  16  14   9     5811.02     5650.76    188.67 o
  18  14   9    10459.13    10078.26    503.87 o
  20  14   9     2296.21     2354.22     78.63 o
  22  14   9      315.59      329.47     27.23 o
  24  14   9      535.22      543.31     41.12 o
  26  14   9     2697.05     2995.00    118.16 o
  28  14   9     1770.07     1804.15    140.12 o
  30  14   9      191.10      183.00     26.83 o
 -29  15   9      295.91      280.79     27.07 o
 -27  15   9      335.09      354.12     33.43 o
 -25  15   9     1105.71     1185.85     70.48 o
 -23  15   9     1244.81     1198.45     53.90 o
 -21  15   9      145.52       96.51     23.69 o
 -19  15   9     4663.75     4549.42    141.43 o
 -17  15   9     1683.27     1574.17     90.48 o
 -15  15   9       93.00      118.48     22.18 o
 -13  15   9      106.12      101.84     21.08 o
 -11  15   9      314.75      302.55     23.08 o
  -9  15   9     9368.92     9395.26    261.95 o
  -7  15   9     3150.91     3233.05    111.75 o
  -5  15   9      558.50      562.22     30.47 o
  -3  15   9       49.94       55.41     15.54 o
  -1  15   9      970.13     1030.44     42.19 o
   1  15   9     9695.63     9864.82    269.30 o
   3  15   9     8000.25     7895.86    239.26 o
   5  15   9        9.41       11.79     23.57 o
   7  15   9     3462.57     3477.10    108.30 o
   9  15   9     2150.20     2239.49     72.76 o
  11  15   9     1915.97     1975.30     65.44 o
  13  15   9     3286.92     3187.82     95.43 o
  15  15   9       13.41        5.86     11.73 o
  17  15   9     2102.19     2109.36     77.75 o
  19  15   9     4237.22     4311.97    184.46 o
  21  15   9     1071.06     1089.00     50.95 o
  23  15   9      577.22      686.60     40.62 o
  25  15   9       68.77       62.22     27.37 o
  27  15   9      408.38      325.08     37.61 o
  29  15   9      621.84      551.06     53.55 o
 -28  16   9      453.78      388.75     32.67 o
 -26  16   9     2070.53     1942.48     74.14 o
 -24  16   9     2661.21     2611.74    128.03 o
 -22  16   9      356.89      363.87     33.17 o
 -20  16   9      568.77      555.60     37.15 o
 -18  16   9     4422.68     4447.11    159.64 o
 -16  16   9     5193.28     4590.51    423.29 o
 -14  16   9     2941.26     2974.32    102.80 o
 -12  16   9      690.27      766.97     46.60 o
 -10  16   9     4163.98     4148.16    121.28 o
  -8  16   9    11019.81    10771.27    307.00 o
  -6  16   9    15866.64    15735.03    433.19 o
  -4  16   9     1131.35     1160.50     54.94 o
  -2  16   9     4010.81     4068.72    124.21 o
   0  16   9    18338.16    18204.90    496.29 o
   2  16   9    14408.14    14494.42    436.84 o
   4  16   9      581.46      620.41     29.61 o
   6  16   9      436.08      452.53     32.61 o
   8  16   9     9089.09     8832.32    301.38 o
  10  16   9     6380.54     6120.66    244.22 o
  12  16   9     6264.88     6381.52    183.07 o
  14  16   9      722.66      754.04     34.96 o
  16  16   9     2653.66     2701.25     87.82 o
  18  16   9     3868.09     4027.24    148.85 o
  20  16   9     3554.27     3796.39    123.26 o
  24  16   9      494.20      495.10     53.38 o
  26  16   9     1835.68     1964.56     87.96 o
  28  16   9     1307.96     1312.37    144.30 o
 -27  17   9      102.97       89.87     23.82 o
 -25  17   9      244.16      231.53     26.03 o
 -23  17   9      127.02      118.32     24.06 o
 -21  17   9      139.94      154.05     34.08 o
 -19  17   9     2223.32     2103.29    102.29 o
 -17  17   9      565.76      511.07     35.13 o
 -15  17   9      208.26      212.88     36.29 o
 -13  17   9       74.03       82.90     21.15 o
 -11  17   9      368.91      362.41     34.14 o
  -9  17   9     5739.43     5680.78    162.58 o
  -7  17   9     3152.07     3141.14     95.44 o
  -5  17   9       15.75       20.42     23.98 o
  -3  17   9      306.70      310.11     26.57 o
  -1  17   9      633.08      663.16     67.01 o
   1  17   9     2302.61     2331.87     98.49 o
   3  17   9     3833.69     3879.10    114.77 o
   5  17   9      103.89       96.81     19.22 o
   7  17   9       67.13       82.18     18.86 o
   9  17   9      649.38      675.06     33.02 o
  11  17   9     1305.97     1293.17     59.04 o
  13  17   9     1792.77     1787.61     64.95 o
  17  17   9      704.93      678.87     45.04 o
  19  17   9      681.03      670.99     46.29 o
  21  17   9      628.25      683.67     58.06 o
  23  17   9      159.73      124.23     35.35 o
  25  17   9       18.86       48.60     25.70 o
  27  17   9      249.58      231.95     29.40 o
 -26  18   9     1608.98     1599.25     68.64 o
 -24  18   9     1063.68     1046.58     64.15 o
 -22  18   9       87.42       93.35     23.05 o
 -20  18   9       47.62       52.35     23.11 o
 -18  18   9     3220.82     3210.90    111.56 o
 -16  18   9     5687.45     5728.33    183.42 o
 -14  18   9     1855.26     1865.78     76.76 o
 -12  18   9      757.74      858.35     69.92 o
 -10  18   9     3721.83     3746.90    133.25 o
  -8  18   9     4900.37     4818.76    181.12 o
  -6  18   9     4515.34     4531.08    141.30 o
  -4  18   9     2069.52     2034.86     72.21 o
  -2  18   9     4573.25     4575.77    159.20 o
   0  18   9    11585.62    11515.63    330.53 o
   2  18   9     5471.59     5476.14    158.35 o
   4  18   9     1335.57     1486.39    137.16 o
   6  18   9     1152.19     1125.15     58.59 o
   8  18   9     6257.99     6121.66    216.35 o
  10  18   9    10485.95    10407.75    318.59 o
  12  18   9     1925.78     1903.33    148.78 o
  14  18   9       26.14       15.93     18.73 o
  16  18   9     1734.51     1654.94     60.18 o
  18  18   9     4776.49     4816.09    140.97 o
  20  18   9     2126.47     2080.48    105.86 o
  22  18   9      437.68      393.32     33.34 o
  24  18   9      652.82      646.78     45.57 o
  26  18   9     1166.47     1026.37     99.18 o
 -25  19   9       22.03       13.35     26.71 o
 -23  19   9        0.14       12.65     25.29 o
 -21  19   9      215.91      207.17     25.63 o
 -19  19   9       75.28       83.49     22.90 o
 -17  19   9      528.28      528.67     34.27 o
 -15  19   9       81.48       73.14     23.08 o
 -13  19   9       92.83       81.93     24.82 o
 -11  19   9       46.40       35.00     22.43 o
  -9  19   9      922.49      887.43     42.19 o
  -7  19   9       40.37       26.27     21.23 o
  -5  19   9      132.69      123.44     28.82 o
  -3  19   9       48.06       33.01     16.41 o
  -1  19   9      107.97       76.36     26.10 o
   1  19   9      614.94      666.77     41.64 o
   3  19   9      710.02      737.96     47.04 o
   5  19   9      333.98      301.56     35.86 o
   7  19   9       85.40       33.78     17.79 o
   9  19   9     1669.78     1731.85     82.76 o
  11  19   9      328.34      332.21     26.99 o
  13  19   9      489.05      536.63     32.58 o
  15  19   9      165.20      167.05     23.83 o
  17  19   9       78.07       57.61     20.51 o
  19  19   9      285.23      232.79     26.85 o
  21  19   9      305.06      311.49     35.25 o
  23  19   9      284.39      330.14     35.23 o
 -24  20   9      781.53      697.07     41.64 o
 -22  20   9       41.71       34.31     26.69 o
 -20  20   9      297.17      289.18     27.98 o
 -18  20   9     1833.89     1821.49     85.17 o
 -16  20   9     4348.23     4519.74    134.87 o
 -14  20   9      797.82      725.29     42.72 o
 -12  20   9      468.89      464.31     37.05 o
 -10  20   9     2936.11     2992.60    130.83 o
  -8  20   9     4183.22     4254.35    140.49 o
  -6  20   9     3980.95     3905.58    125.33 o
  -4  20   9      105.71       89.12     22.35 o
  -2  20   9     1939.63     1915.34    108.45 o
   0  20   9     6930.18     6812.66    209.72 o
   2  20   9     3317.15     3347.90    193.83 o
   4  20   9     1031.82     1084.00     66.66 o
   8  20   9     3212.90     3315.55    105.29 o
  10  20   9     6014.22     5994.93    176.32 o
  12  20   9     1601.72     1563.70     72.82 o
  14  20   9       53.22       42.05     20.85 o
  16  20   9     1757.17     1621.06     77.22 o
  18  20   9     2167.09     2242.70     84.23 o
  20  20   9     1311.01     1363.80     53.82 o
  22  20   9      160.64      152.85     32.15 o
 -21  21   9       15.92       19.06     38.11 o
 -19  21   9      117.45      103.45     24.71 o
 -17  21   9       26.60       17.60     35.20 o
 -15  21   9       30.64       20.14     40.27 o
 -11  21   9       35.44       14.21     28.43 o
  -9  21   9       94.93      106.95     28.93 o
  -7  21   9      320.87      277.63     28.22 o
  -5  21   9      299.57      269.37     32.33 o
  -3  21   9        0.19       16.00     32.00 o
  -1  21   9      341.25      325.53     31.10 o
   1  21   9        1.59       15.21     30.41 o
   3  21   9      103.54      132.96     24.53 o
   5  21   9      457.99      472.74     31.21 o
   7  21   9       79.15       78.79     22.05 o
   9  21   9       58.18       62.47     20.47 o
  11  21   9      436.63      416.99     31.55 o
  13  21   9       62.36       51.85     20.97 o
  15  21   9       57.78       73.10     22.42 o
  17  21   9      125.65      119.22     32.80 o
  19  21   9       13.03        3.27      9.36 o
  21  21   9      306.42      288.75     30.54 o
 -20  22   9       71.39       60.56     28.16 o
 -18  22   9     1091.68     1118.08     51.14 o
 -16  22   9     1224.50     1255.95     95.53 o
 -14  22   9      757.42      825.14     54.80 o
 -12  22   9        0.43        4.98     13.15 o
 -10  22   9     1904.91     1908.33     84.31 o
  -8  22   9     2123.19     2193.01    102.04 o
  -6  22   9     1680.61     1685.09    102.13 o
  -4  22   9       69.85       58.50     24.28 o
  -2  22   9     1001.69      935.92     59.92 o
   0  22   9     3961.93     4129.29    246.05 o
   2  22   9     2383.01     2351.35    102.77 o
   4  22   9      688.04      719.42     38.12 o
   6  22   9      752.66      786.65     44.24 o
   8  22   9     1759.08     1670.48     69.90 o
  10  22   9     2248.70     2230.49    104.47 o
  12  22   9      539.51      515.73     37.42 o
  16  22   9      845.38      885.97     44.45 o
  18  22   9     1095.85     1020.03     95.55 o
 -17  23   9       64.30       59.74     27.34 o
 -15  23   9        9.32       12.17     24.35 o
 -13  23   9      119.87       93.79     27.25 o
  -9  23   9       91.80       90.89     27.12 o
  -7  23   9        0.42        0.97      7.61 o
  -5  23   9       33.76       26.32     20.37 o
  -3  23   9        3.68       16.17     32.35 o
  -1  23   9        0.15       10.29     20.57 o
   3  23   9       25.11       36.88     24.74 o
   5  23   9      202.68      196.87     25.47 o
   7  23   9      205.32      209.85     26.83 o
   9  23   9       29.61       37.04     24.88 o
  11  23   9       61.10       42.45     23.54 o
  15  23   9      132.09      164.71     24.88 o
 -14  24   9      349.98      354.97     33.02 o
 -12  24   9        3.39       13.83     27.67 o
 -10  24   9     1233.69     1371.14     70.68 o
  -8  24   9     1377.68     1338.19    128.06 o
  -6  24   9      602.13      594.04     42.78 o
  -4  24   9       15.16       38.45     33.14 o
  -2  24   9      204.43      236.14     38.50 o
   0  24   9     1160.54     1152.70     64.40 o
   2  24   9     1436.69     1612.92     71.43 o
   4  24   9      255.30      259.88     27.94 o
   6  24   9      107.32       80.39     23.97 o
   8  24   9      684.92      655.28     41.26 o
  10  24   9      882.53      849.02     42.49 o
  12  24   9      733.87      713.35     38.88 o
  -9  25   9       89.52       62.82     25.06 o
  -7  25   9        7.70       36.66     30.61 o
  -3  25   9       13.00       19.31     38.62 o
  -1  25   9        2.48       24.42     25.44 o
   1  25   9       67.89       93.80     27.27 o
   3  25   9        4.53        8.70     17.41 o
   5  25   9       47.34       57.74     25.31 o
   7  25   9       64.68       51.99     29.66 o
 -36   0  10       72.27       96.98     40.79 o
 -34   0  10     3386.88     3212.77    140.88 o
 -32   0  10     9764.51    10110.94    316.63 o
 -30   0  10     2865.16     2964.25    129.68 o
 -28   0  10       89.54       90.34     25.38 o
 -26   0  10     1895.65     1896.73     99.97 o
 -24   0  10    19806.52    19540.22    651.75 o
 -22   0  10    42161.39    41326.20   1336.79 o
 -20   0  10     3238.30     3211.37    137.74 o
 -18   0  10     1164.49     1128.15     54.89 o
 -16   0  10    11663.34    11928.50    388.01 o
 -14   0  10    73810.86    74937.30   2668.38 o
 -12   0  10    57901.48    57554.13   2524.23 o
 -10   0  10    47626.51    45307.48   1516.76 o
  -8   0  10    79465.54    75165.41   3145.09 o
  -2   0  10   147331.82   153106.84   5722.92 o
   0   0  10       34.32       51.72     14.81 o
   2   0  10   222815.32   239493.74  10624.30 o
   4   0  10   438346.46   446735.71  19538.41 o
   6   0  10    40060.97    41335.54   1885.75 o
   8   0  10      744.93      725.35     52.92 o
  10   0  10    24102.72    23895.01    909.09 o
  12   0  10    64651.32    28119.75   1983.95 o
  16   0  10    17530.40    17432.52    678.26 o
  18   0  10     6934.59     6586.55    271.33 o
  20   0  10    30221.60    29765.88   1522.20 o
  22   0  10    14947.63    15181.42    496.30 o
  24   0  10     9424.07     9596.02    336.45 o
  28   0  10     1875.33     1873.32     74.71 o
  30   0  10     8813.63     8618.88    359.93 o
  32   0  10     3098.18     2862.40    111.74 o
  34   0  10      440.88      410.65     41.97 o
  36   0  10      312.66      303.01     73.02 o
 -37   1  10       12.22       61.88     26.85 o
 -35   1  10       71.66       40.86     22.66 o
 -33   1  10      130.30       67.15     26.07 o
 -31   1  10      141.75      159.48     21.72 o
 -29   1  10      603.23      668.06     49.40 o
 -27   1  10       36.25       44.75     17.27 o
 -25   1  10       26.88       33.53     16.91 o
 -23   1  10      926.36      953.00     53.72 o
 -21   1  10     2067.29     1955.49     66.19 o
 -19   1  10      431.24      484.44     26.02 o
 -17   1  10     1648.05     1671.95     55.08 o
 -15   1  10     2970.64     2851.66     86.50 o
 -13   1  10     1073.88     1090.60     45.09 o
 -11   1  10     3350.06     3455.29    104.78 o
  -9   1  10       24.36       31.71     12.70 o
  -7   1  10      370.91      344.29     25.61 o
  -5   1  10      521.36      424.29    161.28 o
  -3   1  10     3953.65     4011.23    141.65 o
  -1   1  10    32747.70    32662.63    988.63 o
   1   1  10     4997.42     5026.26    158.12 o
   3   1  10    13059.17    12713.55    386.46 o
   5   1  10      881.44      913.71     36.86 o
   7   1  10     3005.58     2964.32     92.84 o
   9   1  10      676.00      641.25     27.17 o
  11   1  10       51.05       52.82     18.59 o
  13   1  10      178.39      180.49     23.34 o
  15   1  10     5124.53     4992.31    187.18 o
  17   1  10        1.76        9.98     19.97 o
  19   1  10       23.46       38.48     20.80 o
  21   1  10     1677.60     1635.27     56.92 o
  23   1  10     1494.12     1417.56     48.23 o
  25   1  10      587.70      621.78     35.57 o
  27   1  10      188.31      166.25     17.31 o
  29   1  10      144.67      131.61     18.74 o
  35   1  10       71.17       67.07     25.03 o
 -34   2  10     2495.42     2602.67     92.26 o
 -32   2  10     4837.79     4843.23    147.26 o
 -30   2  10     4736.50     4609.05    140.13 o
 -28   2  10     1800.97     1773.73     60.14 o
 -26   2  10      556.15      589.73     35.20 o
 -24   2  10    17021.33    16629.46    496.62 o
 -22   2  10    56825.96    57353.37   1579.64 o
 -20   2  10    18326.41    17799.37    484.87 o
 -18   2  10     3447.61     3426.61    100.72 o
 -16   2  10    30579.03    30640.98    848.28 o
 -14   2  10    80763.85    81029.61   2290.63 o
 -12   2  10   124385.62   123729.15   3560.00 o
 -10   2  10     2999.90     2868.00     98.63 o
  -8   2  10    74315.10    75414.87   2328.44 o
  -4   2  10   134921.01   136101.86   4570.59 o
   0   2  10      484.11      579.96     25.79 o
   2   2  10    86839.29    88898.12   3038.77 o
   4   2  10   200796.48   202601.04   6116.46 o
   6   2  10   115506.77   113766.28   3569.73 o
   8   2  10       71.45       80.60     11.88 o
  10   2  10    23999.86    23816.98    924.76 o
  12   2  10    82241.82    84077.10   2630.52 o
  14   2  10   102801.58   105247.45   3414.69 o
  16   2  10     7302.05     7452.31    239.37 o
  18   2  10     6036.66     6224.04    212.52 o
  20   2  10    32669.81    32797.37   1197.51 o
  22   2  10    24952.54    25189.65    770.26 o
  24   2  10     8368.21     8456.13    254.71 o
  26   2  10       19.93        4.85      9.70 o
  28   2  10     3016.04     3147.74     98.08 o
  30   2  10     9332.26     9279.87    307.36 o
  32   2  10     3004.60     3036.02    113.58 o
  34   2  10      181.88      191.07     24.77 o
  36   2  10      198.31      167.94     23.28 o
 -37   3  10       63.41       20.60     29.83 o
 -35   3  10       42.89       37.43     24.75 o
 -33   3  10      328.14      353.13     31.04 o
 -31   3  10      461.43      512.53     34.82 o
 -29   3  10      181.30      169.63     20.40 o
 -27   3  10     3153.68     3142.47     95.23 o
 -23   3  10       16.07       13.05     26.09 o
 -21   3  10      122.00      141.88     17.40 o
 -19   3  10     5252.18     5217.35    148.06 o
 -15   3  10     8707.13     8460.80    242.52 o
 -13   3  10      402.38      512.51     31.53 o
 -11   3  10       59.80       64.59     13.58 o
  -9   3  10    10324.87    10208.32    296.97 o
  -7   3  10      570.04      561.89     34.44 o
  -1   3  10     5134.29     5050.74    165.16 o
   1   3  10     2387.49     2317.73     86.52 o
   3   3  10    12178.34    12197.30    373.71 o
   5   3  10    17321.95    17992.13    542.35 o
   7   3  10      494.88      533.02     22.38 o
   9   3  10     2252.47     2295.92     74.30 o
  11   3  10     8127.97     8161.32    239.88 o
  13   3  10      130.16      124.21     13.19 o
  15   3  10     3549.72     3471.36    116.91 o
  17   3  10     1667.92     1597.38     55.78 o
  19   3  10      223.13      218.37     25.36 o
  21   3  10      816.64      755.17     74.33 o
  23   3  10      106.69      113.30     15.91 o
  25   3  10      158.85      178.59     19.06 o
  27   3  10        2.69        3.87      8.49 o
  29   3  10        0.76        5.62     11.23 o
  31   3  10      272.52      302.27     22.88 o
  33   3  10      246.54      226.42     22.09 o
  35   3  10        6.48       12.00     24.00 o
 -36   4  10       12.99        9.28     18.57 o
 -34   4  10     2412.36     2541.04    102.82 o
 -32   4  10     6662.57     6667.13    214.22 o
 -30   4  10     4101.77     4152.76    125.34 o
 -28   4  10      325.62      363.61     24.70 o
 -26   4  10     2904.03     2954.11     87.56 o
 -24   4  10    20081.68    19695.63    528.47 o
 -22   4  10    19376.54    18957.93    561.09 o
 -20   4  10     7231.95     7291.56    223.15 o
 -18   4  10     1621.11     1684.36     54.74 o
 -16   4  10    35355.58    35142.51    971.18 o
 -14   4  10    68373.08    68066.61   1965.81 o
 -12   4  10    50647.19    51137.66   1511.23 o
 -10   4  10    15761.57    16143.89    501.47 o
  -8   4  10    25212.67    24861.49    750.70 o
  -6   4  10   192269.72   194370.35   6629.07 o
   0   4  10     3050.65     3189.36    117.13 o
   2   4  10   126313.77   122983.45   3851.35 o
   4   4  10   196320.14   200097.81   7348.36 o
   6   4  10    84451.08    84307.88   2793.83 o
   8   4  10      113.57      144.33     20.98 o
  10   4  10    47818.57    47888.08   1465.93 o
  12   4  10    70572.63    70857.30   2039.67 o
  14   4  10    40489.59    40853.30   1193.29 o
  16   4  10    12405.88    12342.70    466.64 o
  18   4  10     1389.75     1370.20     47.03 o
  20   4  10    18401.99    18324.96    595.80 o
  22   4  10    16217.76    16203.25    575.39 o
  24   4  10     6190.87     6279.47    179.84 o
  26   4  10      294.60      346.94     22.39 o
  28   4  10     3359.38     3354.57     94.71 o
  30   4  10     4779.62     4984.17    145.74 o
  32   4  10     4151.13     4330.52    159.68 o
  34   4  10      534.36      501.10     27.91 o
 -37   5  10       10.83        2.85     11.55 o
 -35   5  10       16.12       25.73     27.81 o
 -33   5  10      163.46      171.25     26.05 o
 -31   5  10     1174.11     1161.77     63.22 o
 -29   5  10     1286.86     1243.14     51.36 o
 -27   5  10      221.31      243.45     22.10 o
 -25   5  10      483.51      537.66     29.05 o
 -23   5  10     1340.88     1342.79     52.61 o
 -21   5  10     9075.49     8963.05    245.13 o
 -19   5  10     6159.22     5898.35    165.51 o
 -17   5  10     4360.57     4258.21    139.27 o
 -15   5  10    12074.48    11945.84    333.15 o
 -13   5  10    10176.84    10273.69    302.37 o
 -11   5  10     1845.50     1803.75     60.94 o
  -9   5  10        0.78       14.47     16.50 o
  -7   5  10     9845.55    10070.92    290.91 o
  -5   5  10    13116.23    13451.91    400.51 o
  -3   5  10     6397.65     6290.88    202.32 o
  -1   5  10    14493.88    14459.07    696.73 o
   1   5  10     2507.76     2391.50     82.35 o
   3   5  10       17.63       13.19     10.03 o
   5   5  10    26859.18    27894.97    876.65 o
   7   5  10     5957.48     5991.00    177.87 o
   9   5  10      101.43      146.32     13.57 o
  11   5  10    13444.87    13294.50    380.24 o
  13   5  10     6522.31     6509.38    198.14 o
  15   5  10      596.32      596.41     30.60 o
  17   5  10      139.11      153.67     15.04 o
  19   5  10     2580.43     2463.54     81.79 o
  21   5  10     6967.86     6627.71    193.17 o
  23   5  10     3318.31     3288.27    107.33 o
  25   5  10      212.28      241.40     17.88 o
  27   5  10      219.27      212.50     17.39 o
  29   5  10      503.46      460.69     24.17 o
  31   5  10      805.89      808.60     37.18 o
  33   5  10      305.81      314.53     23.68 o
  35   5  10       96.85       95.93     19.96 o
 -34   6  10     1155.54     1287.10     61.36 o
 -32   6  10     3532.12     3510.58    106.26 o
 -30   6  10     7190.66     7203.52    199.48 o
 -28   6  10     2131.18     2106.30     72.32 o
 -26   6  10     3414.11     3563.41    104.28 o
 -24   6  10    16055.01    16154.56    439.20 o
 -22   6  10    23394.26    23628.88    652.15 o
 -20   6  10    11378.96    11100.09    306.94 o
 -18   6  10     1347.41     1382.01     48.99 o
 -16   6  10    39120.68    38918.36   1084.75 o
 -14   6  10    44168.96    45368.84   1288.44 o
 -12   6  10    23438.10    23540.17    672.46 o
 -10   6  10     2740.63     2601.67     86.63 o
  -8   6  10    16592.54    17252.43    503.25 o
  -6   6  10   110135.58   111356.43   3340.00 o
  -4   6  10   106463.83   108186.89   3801.23 o
  -2   6  10    20692.92    20265.91    669.18 o
   0   6  10    13758.04    13496.60    449.97 o
   2   6  10    36834.40    37038.11   1356.41 o
   4   6  10    62420.79    64724.31   2461.26 o
   6   6  10    64973.28    64447.50   2210.70 o
   8   6  10     1110.30     1248.01     73.79 o
  10   6  10    22355.13    22254.88    806.36 o
  12   6  10    48591.83    48493.71   1705.15 o
  14   6  10    36444.42    36485.84   1096.10 o
  16   6  10    16465.13    15927.79    448.71 o
  18   6  10     1613.71     1599.05     62.24 o
  20   6  10    17844.15    17980.79    512.57 o
  22   6  10    28868.14    28868.78    822.93 o
  24   6  10     7759.62     7669.75    227.80 o
  26   6  10      306.96      261.15     20.90 o
  28   6  10     2830.69     2791.83     86.85 o
  30   6  10     3199.08     3099.85    107.86 o
  32   6  10     2810.19     2833.39     94.84 o
  34   6  10      309.24      320.19     24.58 o
 -33   7  10      451.45      450.77     37.31 o
 -31   7  10     1513.66     1511.67     70.18 o
 -29   7  10     1180.74     1175.71     46.96 o
 -27   7  10        7.34        8.66     17.33 o
 -25   7  10      965.30      918.65     52.71 o
 -23   7  10     6726.22     6683.93    187.40 o
 -21   7  10     2360.53     2294.66     70.37 o
 -19   7  10      337.06      388.54     24.09 o
 -17   7  10     3529.14     3476.70    103.28 o
 -15   7  10    12352.02    12147.94    343.26 o
 -13   7  10     4567.93     4681.96    139.03 o
 -11   7  10     6992.46     7154.83    204.22 o
  -9   7  10      202.59      227.30     20.10 o
  -7   7  10    10251.83    10315.71    294.92 o
  -5   7  10    48165.24    48002.13   1420.53 o
  -3   7  10    19169.66    18701.81    601.80 o
  -1   7  10     1145.29     1139.89     41.12 o
   1   7  10    22390.04    22250.88    682.90 o
   3   7  10    30565.79    31061.18    931.43 o
   5   7  10     8902.54     9195.83    297.21 o
   7   7  10     4166.23     4074.93    119.40 o
   9   7  10     1902.02     1959.36     77.33 o
  11   7  10    13485.64    13292.50    397.16 o
  13   7  10     8766.73     8909.69    321.05 o
  15   7  10     4799.84     4744.99    151.35 o
  17   7  10       93.17      107.09     12.95 o
  19   7  10     3273.28     3252.46     95.75 o
  21   7  10     4860.80     4897.33    159.98 o
  23   7  10     2134.83     2150.85     70.55 o
  27   7  10     1552.83     1550.49     59.94 o
  29   7  10     1129.26     1167.04     45.19 o
  31   7  10      827.27      759.04     33.72 o
  33   7  10      141.13      139.41     19.50 o
 -34   8  10      892.47      890.44     50.47 o
 -32   8  10     2883.51     2952.31    107.97 o
 -30   8  10     3541.60     3588.89    114.23 o
 -28   8  10      245.55      250.86     23.70 o
 -26   8  10     2284.76     2325.54     77.01 o
 -24   8  10     7473.05     7621.06    218.34 o
 -22   8  10     6306.37     6288.41    193.45 o
 -20   8  10     7670.82     7811.15    216.94 o
 -18   8  10      123.05      108.69     17.35 o
 -16   8  10    18683.02    18886.57    515.77 o
 -14   8  10    35532.30    36331.76   1021.00 o
 -12   8  10    31032.02    30905.77    854.99 o
 -10   8  10     2374.69     2486.22     77.03 o
  -8   8  10    10409.44    10432.43    303.69 o
  -6   8  10    86830.05    87967.67   2535.50 o
  -4   8  10    78857.73    80543.37   2285.32 o
  -2   8  10    12479.68    12870.29    452.19 o
   0   8  10     4054.77     3991.28    125.18 o
   2   8  10    23188.52    23764.95    779.44 o
   4   8  10    62806.39    61076.52   1762.23 o
   6   8  10    43125.85    42896.97   1498.48 o
   8   8  10     2343.33     2183.53    101.02 o
  10   8  10    24050.07    24019.07    830.92 o
  12   8  10    35013.88    36165.68   1436.29 o
  14   8  10    16120.22    16388.01    478.39 o
  16   8  10     3822.36     3800.06    119.67 o
  18   8  10       55.02       82.01     20.21 o
  20   8  10     4313.71     4208.26    118.49 o
  22   8  10    15575.40    15476.90    473.18 o
  24   8  10     2643.91     2565.12     78.37 o
  26   8  10      294.04      301.67     25.91 o
  28   8  10     1967.61     2056.47    123.58 o
  30   8  10     1765.16     1700.36     63.42 o
  32   8  10     2098.18     2165.99     75.70 o
  34   8  10      528.82      532.17     31.19 o
 -35   9  10      141.50      113.70     27.65 o
 -33   9  10      745.89      761.37     43.92 o
 -31   9  10     1335.83     1267.42     59.60 o
 -29   9  10     1725.72     1775.73     73.46 o
 -27   9  10      250.16      257.51     24.76 o
 -25   9  10     1951.06     1943.28     73.40 o
 -23   9  10     3594.45     3517.52    102.33 o
 -21   9  10     6337.52     6443.15    179.54 o
 -19   9  10      155.23      175.29     19.16 o
 -17   9  10      284.54      306.62     22.00 o
 -15   9  10     7166.88     6944.73    193.44 o
 -13   9  10    13401.56    12924.98    394.54 o
 -11   9  10    19107.90    18697.14    532.72 o
  -9   9  10      866.81      916.38     37.47 o
  -7   9  10    14751.95    14694.52    448.30 o
  -5   9  10    15856.71    15513.58    447.44 o
  -3   9  10    30092.69    29545.78    847.15 o
  -1   9  10     1273.61     1186.38     43.28 o
   1   9  10    12441.17    12766.91    369.52 o
   3   9  10    31942.82    31291.96    982.86 o
   5   9  10    20620.41    20329.27    589.22 o
   7   9  10      526.47      580.61     30.26 o
   9   9  10     3014.41     3042.89    103.06 o
  11   9  10    17782.42    17105.03    531.05 o
  13   9  10    14980.57    15184.76    444.13 o
  15   9  10     6164.99     6035.75    188.63 o
  17   9  10      615.26      635.06     51.17 o
  19   9  10     4559.64     4561.70    143.19 o
  21   9  10     4890.72     4735.78    269.15 o
  23   9  10     2168.37     2222.89     79.62 o
  25   9  10       27.62       22.70     13.31 o
  27   9  10      874.03      867.62     35.11 o
  29   9  10     1861.57     1783.00     62.24 o
  31   9  10     1076.40     1014.03     51.62 o
  33   9  10       27.15       44.04     29.90 o
 -34  10  10      758.80      763.84     44.74 o
 -32  10  10     2291.53     2289.59    105.26 o
 -30  10  10     2579.15     2549.65     93.84 o
 -26  10  10     1256.42     1274.09     51.14 o
 -24  10  10     5483.10     5465.67    161.00 o
 -22  10  10     6116.23     6006.34    169.55 o
 -20  10  10     3916.49     3889.23    114.50 o
 -18  10  10       40.24       31.15     17.54 o
 -16  10  10    16210.47    15747.70    456.87 o
 -14  10  10    22663.56    23111.96    631.96 o
 -12  10  10    18033.91    17890.75    491.62 o
 -10  10  10       94.78      104.77     16.44 o
  -8  10  10     6615.91     6554.07    186.15 o
  -6  10  10    30739.24    31221.93    866.43 o
  -4  10  10    15827.74    16162.57    451.37 o
  -2  10  10     7523.46     7282.89    210.29 o
   0  10  10      369.06      339.13     39.40 o
   2  10  10    18138.75    18190.23    527.41 o
   4  10  10    35639.66    35604.07   1147.81 o
   6  10  10    31774.96    33096.18    998.69 o
   8  10  10      550.58      601.46     27.03 o
  10  10  10    11448.41    11328.20    310.95 o
  12  10  10    23687.78    23393.44    670.46 o
  14  10  10    16655.10    16998.31    483.68 o
  16  10  10     2873.77     2914.22     90.28 o
  20  10  10     5837.00     5775.96    168.65 o
  22  10  10     8722.89     8480.15    253.35 o
  24  10  10     3440.04     3497.38    119.07 o
  26  10  10       98.91       74.32     16.18 o
  28  10  10      716.76      688.54     29.33 o
  30  10  10     1235.57     1201.79     45.18 o
  32  10  10     2063.58     2117.90     82.71 o
 -33  11  10      783.83      807.86     47.45 o
 -31  11  10     1294.00     1280.83     53.04 o
 -29  11  10      718.71      676.86     38.50 o
 -27  11  10      970.60     1087.87     78.04 o
 -25  11  10     1953.73     1967.43     76.45 o
 -23  11  10     5588.55     5521.37    166.20 o
 -21  11  10     4920.01     5053.60    149.85 o
 -19  11  10      123.10      123.70     19.07 o
 -17  11  10       14.98       12.29     24.59 o
 -15  11  10     8216.44     8284.72    231.73 o
 -13  11  10    24770.62    25038.91    680.96 o
 -11  11  10     8582.12     8167.99    227.02 o
  -9  11  10     6882.59     6784.65    196.18 o
  -7  11  10    19785.82    19668.95    555.53 o
  -5  11  10    17720.73    17573.26    491.00 o
  -3  11  10     3967.25     3944.59    128.85 o
  -1  11  10     6506.57     6682.60    192.14 o
   1  11  10     4029.51     4112.54    119.39 o
   3  11  10    20065.67    19653.61    565.68 o
   5  11  10    17157.99    17171.73    549.33 o
   7  11  10     6155.42     5957.71    168.74 o
   9  11  10     2174.83     2165.53     71.02 o
  11  11  10    10780.78    10829.96    294.14 o
  13  11  10    18123.99    18536.39    574.73 o
  15  11  10     4615.29     4595.45    159.94 o
  17  11  10     1214.25     1169.10     54.46 o
  19  11  10     5207.50     5044.33    193.21 o
  21  11  10     2816.47     2664.97     95.37 o
  23  11  10     1957.55     1959.62     77.20 o
  25  11  10      738.66      762.17     69.13 o
  27  11  10      849.12      886.83     50.61 o
  29  11  10     2533.75     2583.53     78.23 o
  31  11  10     1052.23     1099.74     40.12 o
 -32  12  10      976.64      956.67     52.20 o
 -30  12  10      309.00      308.36     31.37 o
 -28  12  10       64.34       80.77     22.79 o
 -26  12  10      272.08      240.54     29.26 o
 -24  12  10     4785.94     4949.82    165.26 o
 -22  12  10     7365.44     7400.95    223.12 o
 -20  12  10     1951.59     1911.07     71.10 o
 -18  12  10     2245.17     2202.81     72.50 o
 -16  12  10     3472.67     3450.69    101.33 o
 -14  12  10    12575.01    12548.80    341.15 o
 -12  12  10    11262.37    11214.82    306.92 o
 -10  12  10      429.79      476.33     27.41 o
  -8  12  10     3916.45     3793.72    110.46 o
  -6  12  10    30056.52    30193.43    828.08 o
  -4  12  10    19189.90    19062.65    537.38 o
  -2  12  10     4841.36     5016.39    147.29 o
   0  12  10      327.38      315.70     20.56 o
   2  12  10    14958.57    14983.32    412.37 o
   4  12  10    30965.10    31159.90    885.39 o
   6  12  10    11710.38    11597.67    411.18 o
   8  12  10     1172.45     1176.44     44.92 o
  10  12  10     1071.58     1119.08     39.77 o
  12  12  10     8219.24     8276.71    228.35 o
  14  12  10    14806.08    14856.60    421.19 o
  16  12  10     2931.60     2857.13    103.45 o
  18  12  10      197.69      190.70     22.59 o
  20  12  10     4255.63     4290.30    137.23 o
  22  12  10     5889.59     6191.23    192.32 o
  24  12  10     1924.02     1998.04    109.90 o
  26  12  10      232.83      197.36     29.32 o
  28  12  10      331.08      358.42     35.29 o
  30  12  10     1146.36     1132.29     50.04 o
  32  12  10      597.99      577.76     45.35 o
 -31  13  10     1716.41     1652.01     69.16 o
 -29  13  10      821.26      816.00     47.45 o
 -27  13  10      143.32      115.49     23.24 o
 -25  13  10     1779.02     1782.60     74.34 o
 -23  13  10     4748.35     4563.36    156.08 o
 -21  13  10     2863.55     2775.16     88.48 o
 -19  13  10      359.29      379.96     39.15 o
 -17  13  10      237.49      216.73     22.44 o
 -15  13  10     7111.09     7192.18    223.17 o
 -13  13  10    16400.96    17046.33    459.99 o
 -11  13  10     5888.84     5896.55    167.13 o
  -9  13  10     1534.19     1440.77     73.85 o
  -7  13  10     7760.17     7815.82    219.65 o
  -5  13  10    14081.02    13806.75    377.43 o
  -3  13  10    15833.97    15402.86    420.41 o
  -1  13  10     3570.77     3570.48    104.35 o
   1  13  10     7956.45     8039.26    222.99 o
   3  13  10    35744.12    35321.93    967.09 o
   5  13  10    15588.45    15467.56    526.74 o
   7  13  10      955.25     1029.90     39.94 o
   9  13  10     4834.39     4888.66    136.69 o
  11  13  10     8157.55     8145.32    227.03 o
  13  13  10    13831.18    13972.16    415.29 o
  15  13  10     3076.56     3202.43    100.71 o
  17  13  10      274.89      262.43     24.52 o
  19  13  10     4130.25     4132.15    142.02 o
  21  13  10     5503.76     5612.08    168.75 o
  23  13  10     1706.09     1784.94     74.00 o
  25  13  10      294.31      280.30     34.05 o
  27  13  10      642.28      567.07     49.31 o
  29  13  10     1739.22     1732.98     81.05 o
  31  13  10      995.17     1036.51     68.36 o
 -30  14  10      103.84       91.09     25.15 o
 -26  14  10      370.31      340.66     34.73 o
 -24  14  10     1899.58     1881.32     93.06 o
 -22  14  10     3559.97     3475.37    111.82 o
 -20  14  10      138.32      108.71     22.47 o
 -18  14  10      307.34      299.50     28.67 o
 -16  14  10     1473.06     1526.61     58.11 o
 -14  14  10     2446.66     2445.80     77.72 o
 -12  14  10     5241.48     5227.42    148.39 o
 -10  14  10     2082.56     2069.01     66.43 o
  -8  14  10     3514.12     3476.23    104.37 o
  -6  14  10     6468.54     6491.71    180.95 o
  -4  14  10    12893.21    12830.27    394.56 o
  -2  14  10     4709.22     4703.17    137.27 o
   0  14  10       54.75       73.28     16.24 o
   2  14  10    11334.35    11368.22    328.53 o
   4  14  10    22593.87    22418.96    613.83 o
   6  14  10     3708.84     3684.60    109.20 o
   8  14  10       17.76       22.46     17.07 o
  10  14  10      335.74      365.81     22.78 o
  12  14  10     2955.16     2954.98    103.76 o
  14  14  10     5678.00     5680.31    168.53 o
  16  14  10     2003.53     1930.28     91.53 o
  18  14  10      153.87      140.44     21.23 o
  20  14  10     2916.77     2944.24     93.39 o
  22  14  10     1337.67     1355.53     67.68 o
  24  14  10     1326.09     1330.98     54.52 o
  26  14  10      299.17      259.11     34.48 o
  28  14  10       11.08       20.16     40.31 o
  30  14  10      960.03     1017.50     59.57 o
 -29  15  10      780.79      771.38     48.86 o
 -27  15  10       17.26       26.12     25.43 o
 -25  15  10     1152.92     1213.99     89.77 o
 -23  15  10     4514.56     4564.43    140.35 o
 -21  15  10     3954.14     4193.92    136.85 o
 -19  15  10      346.84      295.44     40.79 o
 -17  15  10     1578.79     1570.97     71.17 o
 -15  15  10     8200.13     8340.08    255.41 o
 -13  15  10    14999.54    15208.77    437.36 o
 -11  15  10     2598.62     2455.40     82.87 o
  -9  15  10      585.36      549.02     31.73 o
  -7  15  10     6659.53     6521.99    182.90 o
  -5  15  10    19340.59    19214.73    519.09 o
  -3  15  10    10324.27    10335.05    281.39 o
  -1  15  10       98.12       82.28     16.22 o
   1  15  10     6971.28     6904.04    208.34 o
   3  15  10    17905.40    17912.09    518.00 o
   5  15  10     7212.96     7064.79    194.77 o
   7  15  10     2271.60     2294.32    119.14 o
   9  15  10      468.10      475.25     26.91 o
  11  15  10     6382.93     6344.50    175.36 o
  13  15  10    14049.28    14024.86    390.91 o
  15  15  10     3021.58     3142.80     98.21 o
  19  15  10     2720.21     2874.54     96.59 o
  21  15  10     4916.10     5070.08    188.58 o
  23  15  10     2337.47     2480.01     86.26 o
  25  15  10       47.99       38.80     25.88 o
  27  15  10      285.55      295.41     29.59 o
  29  15  10     1706.27     1754.66     76.13 o
 -28  16  10       22.22       18.10     36.19 o
 -26  16  10        7.89       15.57     31.15 o
 -24  16  10     1308.96     1338.19     56.90 o
 -22  16  10     2073.18     2103.70     82.11 o
 -20  16  10       51.30       44.51     20.76 o
 -18  16  10      640.05      740.96     39.82 o
 -16  16  10     1053.76      978.14     96.35 o
 -14  16  10     2395.22     2397.57     86.76 o
 -12  16  10     1911.60     1906.67     75.11 o
 -10  16  10      326.64      324.97     27.65 o
  -8  16  10     2424.28     2387.97     80.04 o
  -6  16  10     3117.88     2980.39     91.62 o
  -4  16  10      939.97      966.34     42.83 o
  -2  16  10      383.73      461.15     34.25 o
   0  16  10      562.11      657.52     32.41 o
   2  16  10     1773.23     1864.78     63.10 o
   4  16  10     3040.31     3024.41     90.52 o
   6  16  10     3440.18     3361.11    111.65 o
   8  16  10     1041.93     1017.36     54.56 o
  10  16  10      318.50      359.09     34.29 o
  12  16  10     1224.10     1265.55     50.80 o
  14  16  10     4508.31     4600.38    134.52 o
  16  16  10     1826.42     1853.77     76.56 o
  18  16  10       13.60        9.01     18.02 o
  20  16  10      531.25      589.53     48.20 o
  22  16  10      395.50      405.37     32.97 o
  24  16  10      703.21      729.76     42.09 o
  26  16  10      157.88      169.84     29.42 o
 -27  17  10       59.42       43.25     25.62 o
 -25  17  10      884.92      929.85     65.04 o
 -23  17  10     2718.58     2848.33    125.24 o
 -21  17  10     2510.21     2479.01     97.68 o
 -19  17  10      970.57      990.68     61.38 o
 -17  17  10     1047.01     1051.71     60.91 o
 -15  17  10     6131.85     6307.75    231.23 o
 -13  17  10     5623.15     5678.58    236.51 o
 -11  17  10      700.02      775.31     44.66 o
  -9  17  10        6.49       30.78     21.90 o
  -7  17  10     4858.67     4850.17    145.22 o
  -5  17  10     9802.96     9776.11    297.07 o
  -3  17  10     9805.19     9655.39    270.70 o
  -1  17  10        3.89       16.21     26.09 o
   1  17  10     6296.87     6293.48    179.77 o
   3  17  10    10177.99    10115.61    280.07 o
   5  17  10     6490.02     6503.71    189.47 o
   7  17  10     2535.04     2539.84     78.31 o
   9  17  10      554.23      609.18     50.10 o
  13  17  10     5855.35     5908.15    201.21 o
  15  17  10     1293.84     1248.54     46.93 o
  17  17  10       70.06       44.46     25.37 o
  19  17  10     2144.00     2183.33     90.58 o
  21  17  10     3174.74     3205.57    121.75 o
  23  17  10     2080.97     2031.33     87.11 o
  25  17  10       63.54       33.02     25.75 o
  27  17  10      336.74      306.68     33.47 o
 -26  18  10      171.75      153.31     26.49 o
 -24  18  10      223.17      223.26     26.48 o
 -22  18  10      204.28      176.11     24.63 o
 -20  18  10        4.28        8.38     16.77 o
 -18  18  10      336.00      326.15     28.20 o
 -16  18  10       21.38       21.07     31.28 o
 -14  18  10      103.96       55.37     20.42 o
 -12  18  10      924.33      975.28     68.30 o
 -10  18  10      299.88      305.50     34.09 o
  -8  18  10      637.53      584.09     48.21 o
  -6  18  10      582.26      569.83     40.07 o
  -4  18  10     1185.22     1091.60     47.54 o
  -2  18  10      992.99     1049.45     47.97 o
   2  18  10      502.79      493.61     42.77 o
   4  18  10     1519.94     1489.79     57.31 o
   6  18  10     1374.47     1453.18     79.94 o
   8  18  10       58.55       39.71     16.49 o
  10  18  10       25.45        6.71     13.42 o
  12  18  10      366.65      328.69     47.51 o
  14  18  10      398.94      441.14     31.28 o
  16  18  10      511.56      508.22     45.58 o
  18  18  10      198.87      217.61     32.00 o
  20  18  10       20.75       15.95     31.91 o
  22  18  10      178.26      175.07     28.64 o
  24  18  10      422.05      431.19     40.66 o
 -25  19  10      560.62      568.22     44.55 o
 -23  19  10     1535.34     1445.77     85.16 o
 -21  19  10     1878.91     1852.11     77.45 o
 -19  19  10     1043.70     1058.12     60.77 o
 -17  19  10     1288.86     1178.04     52.95 o
 -15  19  10     4163.39     4348.46    148.74 o
 -13  19  10     3401.58     3474.63    130.15 o
 -11  19  10      486.05      517.54     46.34 o
  -9  19  10        8.42       15.99     31.98 o
  -7  19  10     2206.34     2472.08     91.49 o
  -5  19  10     8863.00     9019.74    307.44 o
  -3  19  10     4466.84     4331.92    145.02 o
   1  19  10     3247.19     3086.04    106.37 o
   3  19  10     4591.28     4548.62    138.73 o
   5  19  10     4481.49     4395.48    140.66 o
   7  19  10     1622.51     1657.21    127.24 o
   9  19  10      232.05      216.19     33.45 o
  11  19  10     3890.95     3592.16    121.49 o
  13  19  10     3815.70     3688.00    129.60 o
  15  19  10      947.29      891.37     59.07 o
  19  19  10      801.93      693.81     66.91 o
  21  19  10     2686.28     2769.89    129.78 o
  23  19  10     1138.44     1184.18     64.58 o
 -24  20  10       73.96       58.66    117.31 o
 -22  20  10       32.59       28.40     26.70 o
 -20  20  10        9.97       32.44     27.59 o
 -16  20  10      299.44      315.00     28.98 o
 -14  20  10      230.91      205.37     27.74 o
 -12  20  10       15.57       20.20     37.97 o
  -8  20  10      735.44      809.13     45.53 o
  -6  20  10      297.24      371.30     30.96 o
  -4  20  10       11.44       10.29     20.58 o
  -2  20  10        7.51        0.91      7.00 o
   0  20  10      135.08      129.72     26.79 o
   2  20  10       19.14        8.75     17.50 o
   4  20  10      103.96       81.97     25.72 o
   6  20  10      385.19      395.23     31.76 o
   8  20  10      586.46      561.39     35.88 o
  12  20  10      142.86      128.52     21.16 o
  14  20  10       75.10       51.43     20.22 o
  16  20  10      604.11      651.27     52.77 o
  18  20  10      293.26      327.97     26.08 o
  22  20  10      208.20      223.83     38.28 o
 -21  21  10      641.57      618.45     37.46 o
 -19  21  10      338.16      315.25     28.83 o
 -17  21  10      403.59      446.83     32.74 o
 -15  21  10     2063.46     1946.08     97.40 o
 -13  21  10     2338.56     2424.39    102.06 o
 -11  21  10      901.56      938.66     53.80 o
  -9  21  10        9.68        0.60      5.39 o
  -7  21  10     1613.99     1531.15     83.03 o
  -5  21  10     5489.12     5632.82    165.50 o
  -3  21  10     2585.88     2474.34    103.60 o
   1  21  10     1579.10     1573.77     94.94 o
   3  21  10     1940.34     1867.71     81.60 o
   5  21  10     3685.96     3709.35    134.69 o
   7  21  10      922.87      935.52     55.65 o
   9  21  10      457.49      473.68     32.73 o
  11  21  10     2815.63     2725.60     97.45 o
  13  21  10     2043.63     1872.98     77.71 o
  15  21  10     1102.63     1114.95     77.17 o
  17  21  10        0.11        3.64      9.65 o
  19  21  10      320.90      268.08     40.10 o
 -18  22  10       55.03       69.51     26.98 o
 -16  22  10       60.73       94.45     26.59 o
 -14  22  10       34.46       24.57     36.32 o
 -12  22  10        0.23       15.95     31.90 o
 -10  22  10       10.91       30.53     33.62 o
  -6  22  10       88.96       53.97     23.72 o
  -4  22  10       62.01       98.57     39.07 o
   2  22  10      180.13      201.02     31.75 o
   6  22  10      327.60      356.99     28.42 o
   8  22  10      132.54      159.32     24.42 o
  10  22  10       13.96       21.01     29.67 o
  14  22  10       21.71       31.70     23.23 o
  16  22  10      110.60      146.26     26.59 o
  18  22  10      124.46      151.41     24.76 o
 -17  23  10       46.40       32.79     29.46 o
 -15  23  10     2063.11     2239.69     91.65 o
 -13  23  10     1393.62     1394.55     69.91 o
 -11  23  10      390.60      336.60     33.32 o
  -9  23  10       71.27       97.81     25.66 o
  -7  23  10     1684.19     1665.88     73.72 o
  -5  23  10     1559.50     1590.31    125.88 o
  -3  23  10     1113.66     1075.39     76.74 o
  -1  23  10      142.83       94.07     26.89 o
   1  23  10      408.34      413.87     30.90 o
   3  23  10     1665.17     1737.52     71.23 o
   5  23  10     2713.48     2790.90    108.78 o
   7  23  10      337.12      340.75     28.96 o
   9  23  10       74.82       74.72     23.40 o
  11  23  10     2250.13     2335.34    104.62 o
  13  23  10     1224.51     1127.42     57.49 o
  15  23  10      761.78      844.88     42.35 o
 -14  24  10        8.92       76.84     87.65 o
 -12  24  10       95.48       66.84     30.80 o
  -8  24  10      183.98      219.02     33.18 o
  -6  24  10        1.47        6.43     14.43 o
  -4  24  10       10.34        5.18     12.89 o
  -2  24  10        0.80       10.20     20.40 o
   0  24  10        2.09       13.85     27.71 o
   2  24  10       63.31       51.37     26.66 o
   6  24  10        0.38       14.19     28.37 o
  10  24  10       99.93       90.12     24.06 o
  -9  25  10       96.04       63.95     40.23 o
  -7  25  10      377.99      401.43     48.20 o
  -5  25  10     1454.48     1430.97     95.44 o
  -3  25  10      838.00      800.46     75.48 o
  -1  25  10       50.15       59.08     25.77 o
   1  25  10      312.94      353.01     34.44 o
   3  25  10     1318.63     1405.49     80.94 o
   5  25  10      968.07      914.45     45.59 o
   7  25  10      133.17      117.26     25.16 o
 -37   1  11     3813.16     1543.42    230.73 o
 -35   1  11     1460.24     1496.06     96.61 o
 -33   1  11       68.51       62.56     20.50 o
 -31   1  11     3794.36     4019.50    128.90 o
 -29   1  11     8737.63     8671.57    254.66 o
 -27   1  11    14224.81    14068.88    380.08 o
 -25   1  11     1248.20     1320.25     61.68 o
 -23   1  11     4358.50     4198.32    119.24 o
 -21   1  11    33062.18    33059.49    932.36 o
 -19   1  11    31162.35    31053.85    849.56 o
 -17   1  11    21177.39    21459.16    611.99 o
 -15   1  11       91.78      121.15     15.26 o
 -13   1  11    78464.84    78391.65   2245.17 o
 -11   1  11   191830.68   194212.27   5859.03 o
  -9   1  11    59908.20    60032.01   1712.38 o
  -7   1  11     4145.00     4117.88    172.63 o
  -1   1  11   205684.16   203988.38   6669.08 o
   1   1  11    79796.31    78583.75   2542.46 o
   3   1  11    12688.37    13063.72    494.25 o
   5   1  11   145623.29   142819.15   4314.00 o
   7   1  11   146402.56   149104.22   4600.38 o
   9   1  11    39164.34    42521.45   1633.82 o
  11   1  11     7730.74     7034.77    368.33 o
  13   1  11    19971.54    20548.71    660.97 o
  15   1  11    88811.87    94093.33   3236.06 o
  17   1  11    40091.65    40523.81   1220.45 o
  19   1  11     8337.55     8491.48    251.99 o
  21   1  11     2553.40     2540.71    101.05 o
  23   1  11     8821.34     8912.36    389.10 o
  25   1  11    15860.67    16045.18    599.90 o
  27   1  11     5297.72     5206.88    150.76 o
  29   1  11       18.87       18.18     19.22 o
  31   1  11     2630.14     2633.15     88.18 o
  33   1  11     3608.86     3626.24    107.79 o
  35   1  11     2352.40     2296.86     84.89 o
 -36   2  11        0.29       14.89     29.79 o
 -34   2  11      120.30       68.55     29.64 o
 -32   2  11       22.71       16.77     33.54 o
 -30   2  11      497.75      473.68     43.58 o
 -28   2  11      193.32      229.38     21.75 o
 -26   2  11      107.50      135.49     19.63 o
 -24   2  11      149.25      180.81     18.99 o
 -22   2  11     1719.99     1623.66     79.20 o
 -20   2  11     1546.84     1567.70     62.11 o
 -18   2  11     9198.11     9139.80    253.89 o
 -16   2  11       55.31       45.30     15.37 o
 -14   2  11      193.64      233.17     19.11 o
 -12   2  11    15901.41    15375.52    444.77 o
 -10   2  11     1649.19     1557.89     54.03 o
  -8   2  11     4415.68     4416.29    136.86 o
  -6   2  11     1578.09     1541.55     62.60 o
  -2   2  11    13078.76    13814.09    532.05 o
   0   2  11      197.47      225.34     26.85 o
   2   2  11      637.08      677.26     31.99 o
   4   2  11      339.78      369.93     18.73 o
   6   2  11     5341.57     5444.19    179.23 o
   8   2  11     4693.25     4743.19    146.20 o
  10   2  11      576.60      539.60     30.82 o
  12   2  11     1389.32     1417.56     50.81 o
  14   2  11     1998.10     1980.37     68.97 o
  16   2  11        6.97       10.59     21.17 o
  18   2  11     1195.61     1176.71     54.52 o
  20   2  11      437.42      506.29     49.24 o
  22   2  11     1844.78     1751.06     59.33 o
  24   2  11      864.15      857.75     63.19 o
  26   2  11       16.19        2.50      8.34 o
  32   2  11      171.87      170.82     21.51 o
  34   2  11      231.82      204.76     23.56 o
  36   2  11       10.61       38.32     45.05 o
 -37   3  11     1957.32     2081.15     98.68 o
 -35   3  11      930.37      883.97     71.90 o
 -31   3  11     2131.15     2123.50    104.47 o
 -29   3  11     6902.12     6885.37    206.31 o
 -27   3  11    16084.88    15634.98    421.04 o
 -25   3  11     3280.26     3316.82     96.14 o
 -23   3  11     6032.32     5929.23    164.22 o
 -21   3  11    35898.35    35700.79    971.07 o
 -19   3  11    35475.46    35673.44    975.81 o
 -17   3  11    16957.75    17130.37    472.83 o
 -15   3  11       32.28       40.73     14.72 o
 -13   3  11    47476.95    47643.29   1336.01 o
 -11   3  11   101448.08   104427.71   3307.80 o
  -9   3  11    74509.14    75618.96   2209.21 o
  -7   3  11      279.57      300.91     19.80 o
  -5   3  11    34598.78    35488.01   1309.38 o
  -1   3  11   172920.49   173908.35   5692.68 o
   1   3  11    49471.72    50626.08   1840.96 o
   3   3  11     8299.77     7910.53    252.81 o
   5   3  11    71386.86    71618.34   2143.75 o
   7   3  11    94950.65    97533.68   3085.23 o
   9   3  11    63833.04    65296.59   2000.29 o
  11   3  11     5227.40     5063.81    181.58 o
  13   3  11    17437.86    17128.37    501.24 o
  15   3  11    42847.10    43698.03   1356.52 o
  17   3  11    48109.89    47380.49   1816.97 o
  19   3  11     5613.02     5760.88    188.97 o
  21   3  11     1952.18     1821.22     68.95 o
  23   3  11    13772.79    13585.31    424.18 o
  25   3  11    20426.68    20352.62   1098.01 o
  27   3  11     4075.73     4126.02    147.05 o
  31   3  11     2732.45     2769.62    115.19 o
  33   3  11     2832.09     2749.21    103.35 o
  35   3  11     1571.17     1524.41     56.96 o
 -36   4  11      211.47      122.08     45.71 o
 -34   4  11      715.42      739.43     41.12 o
 -32   4  11        1.04       35.94     25.51 o
 -30   4  11     1890.50     1768.93     79.53 o
 -28   4  11     2204.55     2218.68     69.78 o
 -26   4  11      306.23      301.17     23.27 o
 -24   4  11      463.65      511.28     27.10 o
 -22   4  11      204.42      211.02     19.85 o
 -20   4  11     2884.15     2979.12     91.68 o
 -18   4  11     4634.12     4680.69    138.02 o
 -16   4  11      733.37      703.14     33.89 o
 -14   4  11     8808.07     8684.25    248.57 o
 -12   4  11     4023.93     4168.97    134.75 o
 -10   4  11      683.98      657.73     41.05 o
  -8   4  11    14696.05    14733.87    433.40 o
  -6   4  11     7404.83     7028.77    250.35 o
  -4   4  11       48.48       44.55     10.94 o
   2   4  11      691.10      665.57     52.79 o
   4   4  11     5379.24     5318.07    161.57 o
   6   4  11    28311.53    27235.98    794.85 o
   8   4  11    14199.31    14266.97    409.13 o
  10   4  11       86.87       96.17     13.17 o
  12   4  11     4977.84     4924.41    162.55 o
  14   4  11     5108.98     4977.70    158.27 o
  16   4  11     1379.04     1399.35     49.46 o
  18   4  11     2304.83     2233.96     74.05 o
  20   4  11      275.76      276.74     25.67 o
  22   4  11     2773.94     2701.65     98.75 o
  24   4  11     1374.50     1379.07     72.11 o
  26   4  11       17.04       22.23     31.10 o
  28   4  11      373.31      399.75     28.28 o
  30   4  11       85.36       76.06     18.09 o
  32   4  11      346.63      364.93     24.85 o
  34   4  11      772.73      800.72     36.02 o
 -35   5  11     1569.71     1535.68     69.76 o
 -33   5  11       17.92        1.65      8.86 o
 -31   5  11     2379.51     2373.09     97.65 o
 -29   5  11     9186.11     8967.05    277.62 o
 -27   5  11     7286.98     7272.22    200.14 o
 -25   5  11      630.41      648.70     38.86 o
 -23   5  11     4476.23     4391.68    128.13 o
 -21   5  11    22001.81    21992.08    594.98 o
 -19   5  11    24543.78    25253.01    687.01 o
 -17   5  11     8332.46     8534.17    239.80 o
 -15   5  11      178.30      149.55     16.96 o
 -13   5  11    18606.74    18905.24    548.92 o
 -11   5  11    70300.86    70421.09   2035.70 o
  -9   5  11    83288.32    84951.53   2415.00 o
  -7   5  11     6156.48     6312.15    214.26 o
  -5   5  11    20784.09    20546.71    596.62 o
  -3   5  11   146295.50   150639.64   5317.50 o
  -1   5  11   153506.07   156893.36   6426.93 o
   1   5  11    36114.11    37255.55   1274.86 o
   3   5  11     2628.01     2530.37     83.06 o
   5   5  11    87117.43    87759.57   2914.27 o
   7   5  11   113558.50   113170.65   3387.66 o
   9   5  11    43946.01    44753.21   1451.13 o
  11   5  11      431.17      514.84     31.26 o
  13   5  11    25452.07    25910.67    751.14 o
  15   5  11    37455.95    38542.17   1097.68 o
  17   5  11    20528.55    21323.76    617.44 o
  19   5  11     3584.44     3667.33    130.08 o
  21   5  11     1464.79     1485.99     63.17 o
  23   5  11    10724.13    10509.80    361.96 o
  25   5  11     6381.85     6412.53    193.01 o
  27   5  11     3864.79     3863.02    120.87 o
  29   5  11      167.17      138.71     22.09 o
  31   5  11      509.25      473.89     28.48 o
  33   5  11     3378.83     3389.12    100.32 o
  35   5  11     1741.06     1722.78     70.01 o
 -36   6  11       74.18       67.18     26.29 o
 -34   6  11      289.20      312.04     36.19 o
 -32   6  11       29.91       26.25     28.93 o
 -30   6  11      273.01      282.11     26.30 o
 -28   6  11     2020.48     2174.53     77.66 o
 -26   6  11     1007.21     1029.30     52.36 o
 -24   6  11       99.47      109.36     18.63 o
 -22   6  11        7.78        0.21      3.05 o
 -20   6  11     5494.71     5358.89    150.46 o
 -18   6  11    13168.65    13170.44    365.38 o
 -16   6  11      908.60     1005.02     46.70 o
 -14   6  11     2135.77     2098.29     66.02 o
 -12   6  11    10942.62    10807.95    308.35 o
 -10   6  11    14731.61    14202.28    403.06 o
  -8   6  11    17961.91    17900.08    507.17 o
  -6   6  11     2334.05     2301.86     75.39 o
  -4   6  11    21815.41    23013.25    769.47 o
  -2   6  11    21776.55    22294.90    793.44 o
   0   6  11      109.80      124.45     14.75 o
   2   6  11      662.83      658.48     35.39 o
   4   6  11     2143.77     2186.27     69.79 o
   6   6  11     7909.58     7916.54    232.49 o
   8   6  11    10711.87    10309.71    302.36 o
  10   6  11     1267.99     1147.56     48.06 o
  12   6  11     6407.51     6291.54    180.18 o
  14   6  11     3527.38     3545.33    105.98 o
  16   6  11     4477.68     4426.90    127.45 o
  18   6  11     2987.99     3038.95     90.25 o
  20   6  11      119.11      129.18     14.25 o
  22   6  11     3067.73     3081.77     89.90 o
  24   6  11     3292.70     3151.94     98.89 o
  26   6  11      653.52      607.31     30.59 o
  28   6  11        5.15        0.59      5.21 o
  30   6  11      483.73      502.68     42.86 o
  32   6  11      641.32      629.50     40.72 o
  34   6  11      351.88      335.75     24.37 o
 -35   7  11      511.53      489.71     35.60 o
 -33   7  11        2.83        1.57      7.99 o
 -31   7  11     1450.90     1471.05     59.70 o
 -29   7  11     6004.32     5886.94    200.74 o
 -27   7  11     4523.76     4567.90    136.62 o
 -25   7  11     2674.93     2663.77     84.71 o
 -23   7  11     4602.00     4573.37    133.98 o
 -21   7  11    12360.95    12548.13    354.68 o
 -19   7  11    35757.10    35343.28    978.58 o
 -17   7  11    16446.63    15849.75    432.49 o
 -15   7  11     1045.32     1073.52     48.78 o
 -13   7  11    18474.21    18569.74    542.90 o
 -11   7  11    78327.07    78252.25   2206.63 o
  -9   7  11    68225.13    68083.95   2099.20 o
  -7   7  11     1371.87     1521.41     64.99 o
  -5   7  11    60470.32    62091.02   1755.26 o
  -3   7  11    77464.50    77958.11   2212.10 o
  -1   7  11    36672.29    38109.96   1153.28 o
   1   7  11    18636.25    18136.87    665.77 o
   3   7  11     3245.91     3337.36    101.01 o
   5   7  11    12238.08    12678.20    408.83 o
   7   7  11    69938.31    71125.44   2072.77 o
   9   7  11    59084.15    58138.42   1684.35 o
  11   7  11       90.89      123.17     18.05 o
  13   7  11     9563.45     9778.78    289.62 o
  15   7  11    25082.19    25340.39    724.87 o
  17   7  11    31016.63    31795.54    896.08 o
  19   7  11     8039.44     7814.49    218.30 o
  21   7  11      668.82      704.68     29.32 o
  23   7  11    12348.29    12274.67    331.06 o
  25   7  11     9626.79     9690.07    282.87 o
  27   7  11     4370.65     4374.61    140.19 o
  31   7  11      846.56      902.04     62.37 o
  33   7  11     2742.13     2686.31    120.07 o
 -34   8  11      362.47      348.66     31.71 o
 -32   8  11       87.97       72.88     21.03 o
 -30   8  11     1597.55     1601.25     87.44 o
 -28   8  11     2554.09     2496.89     82.11 o
 -26   8  11     1046.07      977.08     46.30 o
 -24   8  11      530.03      591.78     30.81 o
 -22   8  11     2139.73     2064.74     65.96 o
 -20   8  11     4322.99     4307.17    122.26 o
 -18   8  11     2656.64     2714.06     81.25 o
 -16   8  11     1429.51     1493.33     60.51 o
 -14   8  11      387.68      415.99     31.34 o
 -12   8  11     4816.91     4835.96    141.91 o
 -10   8  11     9946.17    10060.25    282.79 o
  -8   8  11     9794.12    10104.27    286.17 o
  -6   8  11      773.85      802.73     34.04 o
  -4   8  11    20953.63    21161.01    610.70 o
  -2   8  11    24752.42    24247.19    684.50 o
   0   8  11    20506.23    21172.35    620.85 o
   2   8  11       34.20       53.11     13.50 o
   4   8  11     1368.00     1474.92     48.42 o
   6   8  11    31323.42    30826.40    872.60 o
   8   8  11    16808.88    17248.43    489.04 o
  10   8  11     1753.87     1748.12     65.78 o
  12   8  11     1096.89     1138.36     49.63 o
  14   8  11    12861.15    12274.67    358.80 o
  16   8  11     5589.67     5841.06    181.29 o
  18   8  11     1006.29     1041.91     47.22 o
  20   8  11     1231.23     1267.29     52.77 o
  22   8  11     2000.27     1978.70     63.95 o
  24   8  11     1687.14     1634.40     69.10 o
  26   8  11     1820.00     1832.10     60.73 o
  28   8  11        7.95        2.57      5.98 o
  30   8  11       89.23       42.82     17.67 o
  32   8  11      775.45      746.97     39.47 o
[truncated: 734,658 more chars]
