# Supplementary material for: Relativistic Hirshfeld atom refinement of an organo-gold(I) compound
Source: IUCrJ. 2021 May 26;8(Pt 4):608–20. doi: 10.1107/S2052252521004541 (PMC8256711; doi:10.1107/S2052252521004541)
Supplement: Supplementary file 15 [file m-08-00608-sup15.fcf]

#\#CIF_2.0

# ========================
# Tonto generated CIF file
# ========================

# NOTE: This is an incomplete CIF file
# Manually edit it to pass checkCIF

data_mg14_SP8_rks_anh_rel

_audit_creation_date                2020-5-17
_audit_creation_method              'Tonto 20.04.15 github v. 97c7857'

# ============
# QCr software
# ============

_QCr_software                       'Tonto'
_QCr_software_version               '20.04.15 v. 97c7857'
_QCr_software_platform              'Linux-2.6.32-754.24.3.el6.x86_64'
_QCr_software_build_date            '2020-04-15 15:08'
_QCr_software_website               'https://github.com/dylan-jayatilaka/tonto'

# ========
# Symmetry
# ========

_symmetry_cell_setting              Monoclinic
_symmetry_space_group_name_H-M      'c 1 2/c 1'
_symmetry_space_group_name_Hall     '-c 2yc'
_symmetry_Int_Tables_number         '15'

loop_
    _symmetry_equiv_pos_as_xyz
'+x, +y, +z'
'+x+1/2, +y+1/2, +z'
'-x, -y, -z'
'-x+1/2, -y+1/2, -z'
'-x, +y, -z+1/2'
'-x+1/2, +y+1/2, -z+1/2'
'+x, -y, +z+1/2'
'+x+1/2, -y+1/2, +z+1/2'

# =========
# Unit cell
# =========

_cell_measurement_reflns_used      288963
_cell_measurement_temperature      80.01
_cell_measurement_theta_max        15.495
_cell_measurement_theta_min        0.707

_cell_length_a                    17.7234(6)
_cell_length_b                    12.2442(5)
_cell_length_c                    21.3184(8)
_cell_angle_alpha               90.000000(0)
_cell_angle_beta                 94.6480(16)
_cell_angle_gamma               90.000000(0)
_cell_volume                       4611.1(3)

_cell_formula_units_Z               8.000000

_exptl_crystal_F_squared_000         5760000.0000


# ======================
# XD fco reflection data
# ======================

# . checkCIF also accepts this as fcf format

_shelx_refln_list_code              4

_reflns_d_resolution_high           10.0632
_reflns_d_resolution_low            0.4645
_reflns_limit_h_max                 37
_reflns_limit_h_min                 -38
_reflns_limit_k_max                 26
_reflns_limit_k_min                 0
_reflns_limit_l_max                 45
_reflns_limit_l_min                 0

# NOTE: F_squared_meas is scaled to F_squared_calc
#       and so it is on an absolute scale
_reflns_tonto_F_scale_factor        0.1220

loop_
    _refln_index_h
    _refln_index_k
    _refln_index_l
    _refln_F_squared_calc
    _refln_F_squared_meas
    _refln_F_squared_sigma
    _refln_observed_status
   2   0   0   131198.81   137625.80  12333.43 o
   4   0   0    61994.05    69175.96   2581.68 o
   6   0   0   143832.23   138255.78   5186.00 o
   8   0   0   153270.98   158779.71   6063.93 o
  10   0   0   114474.05   117315.01   4131.61 o
  12   0   0    32719.59    34083.73   1494.18 o
  14   0   0    20494.74    19259.25    984.11 o
  16   0   0    57647.78    58080.30   1967.12 o
  20   0   0    12571.42    12887.46    635.12 o
  22   0   0     2267.54     2349.84     82.89 o
  24   0   0     3351.92     3415.50    113.36 o
  26   0   0    30164.72    30055.72    919.40 o
  28   0   0     9001.45     8899.12    271.00 o
  30   0   0     1410.71     1372.45     58.72 o
  32   0   0        9.08       22.02     29.26 o
  34   0   0     3387.88     3576.32    167.63 o
  36   0   0     3860.78     4037.89    136.09 o
   1   1   0     2085.53     2226.19     86.09 o
   3   1   0     2722.88     2969.60    114.80 o
   5   1   0     4646.49     4391.34    142.07 o
   7   1   0     8405.12     8084.24    278.05 o
   9   1   0      607.72      622.45     25.36 o
  11   1   0        1.32        4.08      8.16 o
  13   1   0     1384.05     1279.40     46.27 o
  15   1   0       55.07       61.55     12.75 o
  17   1   0     4420.35     4232.33    138.83 o
  19   1   0     3739.61     3746.22    158.05 o
  21   1   0      147.80      133.78     14.81 o
  23   1   0      872.78      924.07     34.48 o
  25   1   0     1750.70     1657.93     64.43 o
  29   1   0       11.43        4.44      8.93 o
  31   1   0      123.82      118.82     17.15 o
  33   1   0       99.78      110.03     18.44 o
  35   1   0       42.25       28.63     20.73 o
  37   1   0        0.91        0.69      5.10 o
   0   2   0   290823.52   281807.61  10339.32 o
   2   2   0   142007.31   149549.79   4649.07 o
   4   2   0      488.41      515.12     21.59 o
   6   2   0    27196.28    28358.06    887.72 o
   8   2   0    43505.85    44142.64   1619.05 o
  10   2   0   258259.13   260002.20   8220.49 o
  12   2   0    78103.14    78875.18   2343.72 o
  14   2   0    13592.90    13230.35    385.37 o
  18   2   0    56202.05    56925.21   1704.37 o
  20   2   0    29686.77    28829.37    848.01 o
  22   2   0      294.65      314.75     19.87 o
  24   2   0    14292.01    14120.53    379.74 o
  26   2   0    27426.27    27328.70    731.70 o
  28   2   0    11043.01    10975.99    310.81 o
  30   2   0      207.94      229.34     19.03 o
  32   2   0      928.89      972.61     38.43 o
  34   2   0     2391.54     2399.46     73.79 o
  36   2   0     2330.40     2400.53     77.47 o
   1   3   0    93877.22    98798.02   3038.82 o
   3   3   0     3192.06     3400.57    110.69 o
   5   3   0     2494.32     2640.15     86.23 o
   7   3   0    31381.82    33859.16   1096.73 o
   9   3   0     3615.79     3754.63    114.29 o
  11   3   0     9207.64     9145.87    277.77 o
  13   3   0     3141.86     3017.81     94.26 o
  15   3   0      626.84      647.46     39.44 o
  17   3   0     3530.44     3229.19    101.51 o
  19   3   0     7331.20     7095.23    213.39 o
  21   3   0     1037.57     1036.01     40.67 o
  23   3   0       23.42       26.54     15.31 o
  25   3   0      108.31      127.33     16.12 o
  27   3   0      946.02     1046.77     42.73 o
  29   3   0      232.19      270.71     21.79 o
  31   3   0      450.32      440.24     25.47 o
  33   3   0      431.65      459.03     26.04 o
  35   3   0      499.11      436.46     41.99 o
  37   3   0       33.36       26.21     22.76 o
   2   4   0   120037.18   122252.02   4113.71 o
   4   4   0     2587.21     2538.90     88.65 o
   6   4   0    57335.86    58260.49   1779.84 o
   8   4   0   186749.18   187849.10   5961.22 o
  10   4   0   134401.90   137609.66   4081.12 o
  12   4   0    19360.26    18831.64    568.38 o
  14   4   0     9087.65     9452.46    285.21 o
  16   4   0    45376.21    45200.23   1326.86 o
  18   4   0    37496.55    39179.41   1181.47 o
  20   4   0     8805.05     8920.64    245.07 o
  22   4   0     1191.54     1177.07     41.10 o
  24   4   0     3085.83     3167.74     99.96 o
  26   4   0    10634.02    10819.33    289.70 o
  28   4   0    10574.65    10640.49    286.33 o
  30   4   0     1096.64     1136.19     53.34 o
  32   4   0      395.03      408.36     25.03 o
  34   4   0     3353.14     3440.11    111.64 o
  36   4   0     2944.63     2989.10     87.58 o
   1   5   0        2.73       35.30     10.29 o
   3   5   0    30761.07    31716.41    963.39 o
   5   5   0    13023.89    13542.99    444.02 o
   7   5   0     8306.51     8083.57    262.32 o
   9   5   0     7397.09     7901.37    249.39 o
  11   5   0     5430.37     5488.80    197.43 o
  13   5   0      461.61      518.88     32.44 o
  15   5   0     3290.48     3191.47    103.44 o
  17   5   0    12948.09    12484.73    363.70 o
  19   5   0    11233.11    11147.44    316.23 o
  21   5   0      650.73      663.73     28.28 o
  23   5   0     2913.24     2736.90     79.72 o
  25   5   0     2429.30     2275.74     67.60 o
  27   5   0     1181.73     1272.48     53.75 o
  29   5   0      914.32      951.90     42.84 o
  31   5   0       38.79       21.04     18.42 o
  33   5   0      728.21      686.60     34.66 o
  35   5   0      234.25      212.08     21.42 o
  37   5   0       41.80       14.66     29.31 o
   0   6   0    44097.05    47156.75   2804.35 o
   2   6   0   113344.61   118082.82   3913.86 o
   4   6   0    12166.14    12915.02    405.24 o
   6   6   0    35846.97    35786.10   1416.52 o
   8   6   0   137828.02   142435.74   4694.65 o
  10   6   0    49541.74    50603.18   1685.48 o
  12   6   0    19863.08    20228.09    711.54 o
  14   6   0     2626.80     2577.49     81.60 o
  16   6   0    24347.55    24311.90    687.28 o
  18   6   0    47635.92    47019.59   1327.16 o
  20   6   0    21368.93    21506.22    619.66 o
  22   6   0        0.48        7.63     15.26 o
  24   6   0     7149.41     6947.99    201.14 o
  26   6   0    11872.23    11653.71    323.63 o
  28   6   0     8635.84     8505.80    232.88 o
  30   6   0     1590.27     1652.55     67.25 o
  32   6   0     1177.77     1167.05     45.83 o
  34   6   0     2155.93     2040.76     70.60 o
  36   6   0     1219.02     1203.76     52.61 o
   1   7   0    32356.72    32335.63   1257.40 o
   5   7   0     3718.79     3640.67    121.16 o
   7   7   0    29994.65    30301.13   1078.62 o
   9   7   0    40630.64    40009.08   1442.40 o
  11   7   0     1359.49     1250.49     50.46 o
  13   7   0       41.01       52.91     12.73 o
  15   7   0     4905.16     4827.89    153.92 o
  17   7   0     4899.62     4791.92    137.27 o
  19   7   0     2471.13     2318.10     70.39 o
  21   7   0      391.17      452.07     25.28 o
  23   7   0      417.84      415.12     24.07 o
  25   7   0     2115.17     2122.99     65.45 o
  27   7   0     1866.72     1899.17     65.10 o
  29   7   0      230.58      209.50     19.41 o
  31   7   0       23.59        4.79      9.97 o
  33   7   0      874.11      878.82     36.90 o
  35   7   0      546.45      521.37     31.95 o
   0   8   0    35400.48    36931.77   1640.58 o
   2   8   0    83653.25    85813.08   2660.92 o
   4   8   0    10115.21     9796.70    302.20 o
   6   8   0    24969.90    25651.88    732.02 o
   8   8   0    98906.70   101465.21   2931.75 o
  10   8   0    55130.48    55895.86   1602.93 o
  12   8   0    13307.44    12816.86    362.94 o
  14   8   0       28.13       26.07     13.54 o
  16   8   0    12410.23    12400.68    348.71 o
  18   8   0    41266.59    40103.21   1121.92 o
  20   8   0    13218.31    12908.97    399.09 o
  22   8   0      169.15      190.21     17.78 o
  24   8   0     3494.08     3392.44     97.25 o
  26   8   0     5303.89     5140.80    150.91 o
  28   8   0     6662.78     6789.31    191.63 o
  30   8   0     1555.31     1627.07     63.96 o
  32   8   0      579.96      573.22     29.60 o
  34   8   0     1750.66     1644.15     56.35 o
  36   8   0     1493.46     1482.92     58.95 o
   3   9   0     3676.06     3664.13    113.77 o
   5   9   0     2917.23     2842.73     88.84 o
   7   9   0    27280.90    27727.40    779.34 o
   9   9   0    16403.09    16021.25    449.59 o
  11   9   0    25076.87    24446.37    686.58 o
  13   9   0      363.81      388.76     26.10 o
  15   9   0    12560.08    12489.43    345.96 o
  17   9   0     6490.15     6504.58    199.33 o
  19   9   0     9114.62     9114.95    265.49 o
  21   9   0     1025.52     1016.85     63.59 o
  23   9   0     1198.70     1226.76     45.88 o
  25   9   0     4313.74     4365.52    126.10 o
  27   9   0     3704.47     3695.80    107.82 o
  29   9   0      447.13      456.69     32.60 o
  31   9   0      334.74      342.44     23.80 o
  33   9   0      618.87      603.53     30.47 o
  35   9   0      896.76      868.33     45.30 o
   0  10   0    52214.53    50106.99   1924.57 o
   2  10   0    41920.33    42181.42   1235.40 o
   4  10   0       49.57       16.78     14.54 o
   6  10   0    14348.65    14501.75    413.07 o
   8  10   0    51474.22    51559.25   1464.68 o
  10  10   0    29289.78    28635.73    870.58 o
  12  10   0     3746.08     3811.85    113.46 o
  14  10   0        6.29        5.74     11.48 o
  16  10   0    18518.20    18045.00    507.83 o
  18  10   0    22003.40    22166.46    701.42 o
  20  10   0     8661.29     8313.51    272.51 o
  22  10   0        5.22        8.43     16.86 o
  24  10   0     1564.83     1636.82     56.70 o
  26  10   0     3144.16     3101.38     91.92 o
  28  10   0     4018.22     3978.12    113.36 o
  30  10   0     1286.66     1235.43     47.80 o
  32  10   0      115.99       96.68     19.58 o
  34  10   0     1266.95     1279.33     65.45 o
   1  11   0    36787.32    36818.81   1069.39 o
   3  11   0     8170.36     8145.43    234.32 o
   5  11   0     1574.07     1745.40     76.48 o
   7  11   0    14930.39    14556.21    454.01 o
   9  11   0    37851.24    37191.29   1117.76 o
  11  11   0    20890.71    20519.22    593.94 o
  13  11   0      143.45      138.25     18.58 o
  15  11   0    11236.48    11110.46    319.64 o
  17  11   0    14626.23    14472.84    395.35 o
  19  11   0     2873.30     2938.67     89.70 o
  21  11   0     1381.64     1474.31     68.43 o
  23  11   0      618.36      671.16     42.24 o
  25  11   0     6347.61     6390.68    178.00 o
  27  11   0     2890.75     2905.26     84.93 o
  29  11   0      208.72      222.93     21.71 o
  31  11   0      141.87      153.09     20.93 o
  33  11   0      556.59      560.24     30.97 o
   0  12   0    47327.85    47585.71   1537.97 o
   2  12   0    16713.11    16568.53    523.18 o
   4  12   0      420.15      429.68     24.00 o
   6  12   0     4651.59     4675.07    143.84 o
   8  12   0     8278.00     8008.94    238.44 o
  10  12   0    20211.75    20527.29    582.34 o
  12  12   0     4892.73     4712.78    138.31 o
  14  12   0       15.43       24.34     14.64 o
  16  12   0     8261.58     7912.80    256.22 o
  18  12   0    10507.34    10559.81    309.53 o
  20  12   0     3768.66     3758.93    113.54 o
  22  12   0      834.83      781.67     43.22 o
  24  12   0     1167.42     1272.27     58.22 o
  26  12   0     3919.26     4026.32    115.12 o
  28  12   0     1756.40     1782.38     60.49 o
  30  12   0      410.30      398.56     26.47 o
  32  12   0       82.19       78.09     21.01 o
   1  13   0    41067.83    40971.87   1133.34 o
   3  13   0     1915.03     1801.21     60.14 o
   5  13   0     7334.51     7145.65    203.83 o
   7  13   0    16035.06    16068.31    469.36 o
   9  13   0    15763.13    15229.90    439.52 o
  11  13   0     5864.56     5977.66    206.24 o
  13  13   0       45.30       23.94     15.05 o
  15  13   0     3981.52     3978.32    126.19 o
  17  13   0    11871.30    12201.00    392.44 o
  19  13   0     4086.05     4171.21    154.73 o
  21  13   0     1288.77     1261.05     51.83 o
  23  13   0     1459.03     1390.40     53.63 o
  25  13   0     3432.75     3299.92     97.47 o
  27  13   0     3181.20     3099.70     91.44 o
  29  13   0      502.21      510.50     29.37 o
  31  13   0      108.64       60.99     20.92 o
  33  13   0      417.07      443.95     50.18 o
   0  14   0    37702.58    36662.16   1301.10 o
   2  14   0     6348.72     6253.73    241.69 o
   4  14   0       38.32       27.76     19.75 o
   6  14   0     2533.39     2492.31     75.88 o
   8  14   0     2711.80     2632.83     85.13 o
  10  14   0     9623.33     9580.21    262.67 o
  12  14   0     4043.36     4135.31    119.05 o
  14  14   0     1166.28     1227.43     52.60 o
  16  14   0     5576.54     5552.94    164.12 o
  18  14   0     1556.37     1637.29     60.67 o
  20  14   0     1157.61     1238.93     56.10 o
  22  14   0      151.31      131.75     27.13 o
  26  14   0     1895.86     1822.92     65.88 o
  28  14   0     1576.87     1553.51     92.20 o
  30  14   0      292.70      303.16     26.80 o
  32  14   0       42.45       27.04     22.84 o
   1  15   0    12295.01    12130.40    333.08 o
   3  15   0     4827.80     4763.68    137.07 o
   5  15   0      414.56      401.13     26.52 o
   7  15   0     8188.23     8109.12    222.73 o
   9  15   0    15800.37    15361.01    510.52 o
  11  15   0     7508.64     7714.46    222.81 o
  13  15   0        9.26       14.71     29.42 o
  15  15   0     2583.05     2630.54     80.56 o
  17  15   0    10292.92    10593.43    311.57 o
  19  15   0     6344.56     6557.62    195.02 o
  21  15   0      524.36      521.43     34.67 o
  23  15   0      898.69      859.72     42.75 o
  25  15   0     2966.96     2988.49    112.40 o
  27  15   0     1954.71     1917.25     79.97 o
  29  15   0      237.42      201.53     24.10 o
  31  15   0       53.25       39.78     22.84 o
   0  16   0     8422.08     8749.19    304.53 o
   2  16   0     1492.43     1585.79     63.23 o
   4  16   0       24.11        4.46      9.53 o
   6  16   0      100.34      121.53     20.20 o
   8  16   0     1467.55     1423.62     49.03 o
  10  16   0    10262.36    10306.34    284.35 o
  12  16   0     3498.25     3403.20    105.30 o
  14  16   0      252.62      277.91     23.72 o
  16  16   0     3023.59     3056.47     95.41 o
  18  16   0      748.89      778.84     40.74 o
  20  16   0      432.16      463.27     29.88 o
  22  16   0     1278.66     1318.26     59.85 o
  24  16   0       43.16       25.80     21.63 o
  26  16   0      764.09      711.34     35.68 o
  28  16   0      618.26      657.39     35.36 o
  30  16   0      105.41       78.03     21.98 o
   1  17   0    11448.71    11072.81    315.56 o
   3  17   0     4424.53     4276.30    144.09 o
   5  17   0        1.61        8.29     16.58 o
   7  17   0    10647.33    10690.24    336.81 o
   9  17   0    12177.64    12328.74    339.18 o
  11  17   0     2153.03     2165.41     82.89 o
  13  17   0       55.91       45.73     19.98 o
  15  17   0     2546.03     2602.91     89.38 o
  17  17   0     5723.98     5696.29    173.71 o
  19  17   0     3125.32     3200.62    147.32 o
  21  17   0      104.81       54.64     19.87 o
  23  17   0      491.10      426.77     30.14 o
  25  17   0     1242.93     1227.90     67.97 o
  27  17   0     1199.99     1095.18     45.59 o
  29  17   0      872.28      885.41    444.46 o
   0  18   0     3814.79     3854.54    136.35 o
   2  18   0     1312.20     1217.14     58.66 o
   4  18   0      180.41      206.49     22.68 o
   6  18   0      752.46      777.56     38.12 o
   8  18   0      126.07      150.46     27.79 o
  10  18   0     1086.45     1067.01     94.05 o
  12  18   0     1566.64     1591.70     69.47 o
  14  18   0      110.20       65.65     24.90 o
  16  18   0       62.33       46.59     19.81 o
  18  18   0      247.22      230.87     24.35 o
  20  18   0      950.63      911.09     60.23 o
  22  18   0      455.68      433.32     38.55 o
  24  18   0       13.44        3.76      9.98 o
  26  18   0      231.26      219.39     31.56 o
   1  19   0     4786.28     4825.74    143.33 o
   3  19   0     4901.46     4877.91    146.94 o
   5  19   0      111.32      103.08     26.20 o
   7  19   0     4955.15     5017.09    154.21 o
   9  19   0     8157.95     8278.55    265.69 o
  11  19   0     1998.34     2021.87     77.11 o
  13  19   0      265.36      240.94     24.82 o
  15  19   0      750.71      738.50     51.18 o
  17  19   0     4121.39     4377.62    174.26 o
  19  19   0     4466.53     4632.51    196.18 o
  21  19   0      240.33      201.10     30.67 o
  23  19   0      685.41      570.74     40.58 o
  25  19   0     1306.06     1273.89     63.04 o
   0  20   0      622.14      579.08     51.12 o
   2  20   0       82.33       90.76     18.98 o
   6  20   0       30.93       47.61     19.58 o
   8  20   0      169.91      120.02     34.23 o
  10  20   0      159.32      155.47     33.67 o
  12  20   0      413.54      471.68     34.51 o
  14  20   0       78.51       64.48     21.34 o
  18  20   0      288.56      209.44     41.11 o
  20  20   0      212.41      192.96     31.41 o
  22  20   0       69.52       90.48     22.49 o
   1  21   0     3286.51     3132.91    107.35 o
   3  21   0     2694.34     2653.94    114.39 o
   5  21   0      586.03      549.81     36.02 o
   7  21   0     5263.17     5359.78    163.14 o
   9  21   0     4355.09     4363.91    144.54 o
  11  21   0      893.22      946.46     59.57 o
  13  21   0       59.27       48.75     23.64 o
  15  21   0      735.96      742.47     41.46 o
  17  21   0     1963.37     1997.46     72.87 o
  19  21   0     1925.12     2000.15     76.37 o
  21  21   0      155.52      146.85     27.95 o
   0  22   0      263.83      276.51     47.50 o
   2  22   0        6.87        2.90     10.61 o
   4  22   0      116.74      101.48     29.39 o
   6  22   0        3.58       14.07     28.13 o
   8  22   0      108.33      101.23     23.00 o
  12  22   0       40.76       58.35     24.67 o
  14  22   0       75.19       99.45     29.63 o
  16  22   0       61.27       44.91     23.63 o
  18  22   0        2.66        2.40     10.05 o
  20  22   0       27.87       47.47     23.46 o
   1  23   0     2306.41     2483.43    116.68 o
   3  23   0      353.20      319.35     46.49 o
   5  23   0       10.17        1.04      7.38 o
   7  23   0     2425.08     2542.80    113.27 o
   9  23   0     2003.32     2165.41     76.65 o
  11  23   0      665.85      644.23     45.51 o
  13  23   0       39.47       58.83     23.29 o
  15  23   0      575.50      586.92     42.47 o
  17  23   0     1174.38     1166.31     61.52 o
   0  24   0      130.37      151.12     73.99 o
   2  24   0        2.16       23.79     30.97 o
   4  24   0       34.18       38.12     22.99 o
   6  24   0       27.28       22.01     38.32 o
   8  24   0        0.84        1.36      8.14 o
  10  24   0       37.82        8.08     16.16 o
  12  24   0        9.68        7.42     14.85 o
  14  24   0      230.29      245.25     27.22 o
   1  25   0     1003.86      974.76     55.73 o
   3  25   0      534.70      535.39     41.43 o
   5  25   0      105.36       97.32     27.03 o
   7  25   0      518.62      494.89     40.48 o
   9  25   0     1175.89     1130.27     64.66 o
  11  25   0      707.81      690.50     40.60 o
   0  26   0       53.18       86.65     39.51 o
   2  26   0        0.07        8.42     16.85 o
   4  26   0       39.33       18.13     36.27 o
   6  26   0       15.77       46.71     93.43 o
 -37   1   1        6.65        2.47      8.10 o
 -35   1   1     1685.23     1689.87     60.04 o
 -33   1   1     4971.58     5051.38    140.69 o
 -31   1   1     7184.99     7152.38    197.01 o
 -29   1   1     2582.94     2483.70     80.46 o
 -27   1   1     2261.85     2337.80     69.23 o
 -25   1   1    23680.50    23531.31    674.49 o
 -23   1   1    22119.79    22378.24    603.80 o
 -21   1   1     4462.12     4634.12    133.68 o
 -19   1   1       52.52       52.95     12.86 o
 -17   1   1    27744.18    27635.96   1121.41 o
 -15   1   1   124526.80   123114.63   4032.79 o
 -13   1   1    84048.61    83759.07   2581.52 o
 -11   1   1     3126.11     3018.35     94.74 o
  -9   1   1    27514.67    28083.74   1011.57 o
  -7   1   1    63914.30    64447.38   1916.30 o
  -5   1   1   373320.40   389995.57  11781.69 o
  -3   1   1   120305.53   130145.32   3983.86 o
  -1   1   1     5905.36     6384.56    237.80 o
   1   1   1   288235.47   281261.66   9894.48 o
   3   1   1   170177.02   176047.48   6401.75 o
   5   1   1    62798.14    61656.49   2167.86 o
   7   1   1    16681.20    17219.36    631.06 o
   9   1   1    14436.94    14168.27    428.84 o
  11   1   1   213048.79   213549.39   6408.44 o
  13   1   1   116834.87   118761.22   3785.19 o
  15   1   1    24050.02    23090.25    684.13 o
  17   1   1     7674.02     7401.15    242.00 o
  19   1   1    21384.01    21242.66    642.92 o
  21   1   1    43167.03    43564.43   1256.93 o
  23   1   1    15132.10    14729.68    397.34 o
  25   1   1       90.78      114.44     15.39 o
  27   1   1     6993.36     6807.47    185.49 o
  29   1   1    12077.45    12140.49    322.17 o
  31   1   1     3745.08     3818.43    111.00 o
  33   1   1     1382.09     1441.77     50.33 o
  35   1   1      203.26      197.49     21.13 o
  37   1   1     2266.55     2259.61     89.36 o
 -36   2   1       29.76       44.93     18.37 o
 -34   2   1       22.41       27.13     18.71 o
 -32   2   1      326.33      336.04     22.92 o
 -30   2   1       28.42       24.36     21.90 o
 -26   2   1      127.10      123.54     16.47 o
 -24   2   1      431.14      456.97     27.08 o
 -22   2   1     1394.83     1386.84     45.90 o
 -20   2   1      459.28      457.11     22.87 o
 -18   2   1     1262.89     1279.94     46.55 o
 -16   2   1      240.89      221.24     27.54 o
 -14   2   1       57.46       38.04     11.94 o
 -12   2   1     8811.74     8667.84    300.45 o
 -10   2   1     4212.24     4370.70    145.09 o
  -8   2   1    25777.37    25701.63    806.41 o
  -6   2   1     4582.08     4925.24    151.50 o
  -4   2   1     6932.68     6771.16    249.72 o
  -2   2   1    37801.31    38873.49   1273.08 o
   0   2   1     1019.49     1154.48     52.85 o
   2   2   1     7305.67     7928.93    291.11 o
   4   2   1       95.72       82.85     11.35 o
   6   2   1       29.74       23.82      8.79 o
   8   2   1       12.36       46.89      8.91 o
  10   2   1      197.49      181.79     12.90 o
  12   2   1      227.45      211.75     14.42 o
  14   2   1     2726.26     2867.07     98.74 o
  16   2   1     3421.25     3477.35    113.07 o
  18   2   1     2023.55     2017.23     68.49 o
  20   2   1     4753.88     4720.25    140.28 o
  22   2   1       53.17       24.01     14.42 o
  24   2   1      380.62      345.58     24.29 o
  26   2   1       91.05      108.62     15.69 o
  28   2   1      588.51      664.13     35.41 o
  30   2   1      442.52      408.75     24.67 o
  34   2   1       45.48       42.61     18.12 o
  36   2   1       48.06       23.22     17.97 o
 -37   3   1       26.63       19.49     26.42 o
 -35   3   1     1207.22     1173.44     46.93 o
 -33   3   1     3641.45     3519.78    100.83 o
 -31   3   1     5597.79     5556.64    152.25 o
 -29   3   1     1125.73     1136.46     42.83 o
 -27   3   1     1162.41     1196.84     45.48 o
 -25   3   1    19486.73    19262.61    515.10 o
 -23   3   1    28512.44    28255.86    763.56 o
 -21   3   1    15266.10    15137.12    411.58 o
 -19   3   1     1403.99     1309.52     44.35 o
 -17   3   1    37316.68    37323.74   1373.46 o
 -15   3   1   115872.74   116164.63   4270.30 o
 -13   3   1    98026.06   100162.21   3093.12 o
 -11   3   1     1822.18     1812.57     59.38 o
  -9   3   1    44652.41    44426.37   1521.08 o
  -7   3   1   136091.02   141885.09   4216.66 o
  -5   3   1   212068.36   221673.30   6432.57 o
  -3   3   1   100950.44   104455.79   3484.91 o
  -1   3   1      766.62      818.64     31.64 o
   1   3   1   375163.03   392518.19  12938.96 o
   3   3   1   197036.82   196414.74   6627.38 o
   5   3   1   173023.39   178393.28   5605.65 o
   7   3   1    26801.96    26834.53    887.43 o
   9   3   1    57988.55    60184.73   1799.87 o
  11   3   1   127292.06   133484.17   4090.95 o
  13   3   1    87035.76    88347.81   2723.13 o
  15   3   1    14630.37    14343.08    424.02 o
  17   3   1     1295.93     1294.12     79.69 o
  19   3   1    26418.07    26237.49    916.34 o
  21   3   1    41867.08    41024.99   1144.92 o
  23   3   1    20215.16    20086.23    540.16 o
  25   3   1      410.43      460.95     23.65 o
  27   3   1    10249.58    10231.71    300.05 o
  29   3   1     9849.50     9711.31    266.05 o
  31   3   1     5558.35     5538.69    165.63 o
  33   3   1      726.21      689.15     41.92 o
  35   3   1      263.54      216.58     21.88 o
  37   3   1     1174.69     1157.91     55.25 o
 -36   4   1       40.54       43.39     19.03 o
 -34   4   1      328.26      305.73     29.82 o
 -32   4   1     2091.50     2125.21     68.25 o
 -28   4   1       44.27       34.69     16.82 o
 -26   4   1      114.29      118.00     15.97 o
 -24   4   1     1198.47     1302.13     54.84 o
 -22   4   1     2821.86     2835.34     82.56 o
 -20   4   1       71.81       74.80     14.08 o
 -18   4   1     5062.11     4822.58    142.79 o
 -16   4   1     1642.66     1680.92     57.78 o
 -14   4   1      301.38      404.45     23.70 o
 -12   4   1     5531.66     5939.88    216.52 o
 -10   4   1    24206.49    24598.99    739.08 o
  -8   4   1     7179.95     7721.18    243.97 o
  -6   4   1    32142.43    33642.00   1002.54 o
  -4   4   1    21865.16    21601.69    677.66 o
  -2   4   1     2950.61     2892.22     95.39 o
   0   4   1    13148.80    13464.33    446.10 o
   2   4   1   175854.38   179836.80   5271.47 o
   4   4   1    41581.89    42164.61   1405.48 o
   6   4   1      809.94      743.61     42.08 o
   8   4   1    39957.99    39719.97   1201.83 o
  10   4   1    19071.05    19192.01    634.56 o
  12   4   1      100.97      100.95     13.21 o
  14   4   1     7123.24     7058.92    220.91 o
  16   4   1       18.78       13.34     13.34 o
  18   4   1     3985.44     3850.71    159.11 o
  20   4   1     2635.74     2578.84     78.39 o
  22   4   1       28.11       16.29     15.33 o
  24   4   1      724.37      745.22     39.38 o
  26   4   1      257.38      259.89     20.23 o
  28   4   1      142.41      153.27     17.77 o
  30   4   1     1047.83     1047.44     44.99 o
  32   4   1      290.48      280.40     21.63 o
  34   4   1       41.04       39.64     14.95 o
  36   4   1      195.07      182.61     20.59 o
 -37   5   1       34.20       25.33     21.64 o
 -35   5   1     1262.37     1253.78     50.94 o
 -33   5   1     6423.01     6391.29    219.45 o
 -31   5   1     5595.72     5747.92    191.53 o
 -29   5   1      344.18      439.50     25.41 o
 -27   5   1     3966.64     3963.32    114.11 o
 -25   5   1    11923.36    11882.31    392.53 o
 -23   5   1    21438.90    21685.73    583.48 o
 -21   5   1    16153.00    15859.21    444.17 o
 -19   5   1      967.43      936.64     44.16 o
 -17   5   1    31720.33    31222.24    942.34 o
 -15   5   1    54384.84    55905.94   1680.03 o
 -13   5   1    56790.52    58146.86   2034.83 o
 -11   5   1      203.31      263.89     19.36 o
  -9   5   1    14780.67    14449.98    518.32 o
  -7   5   1    95623.18    95534.48   3372.65 o
  -5   5   1   232688.06   240001.36   7559.51 o
  -3   5   1    88802.17    90711.76   2708.24 o
  -1   5   1     9723.65    10229.69    350.61 o
   1   5   1    84889.58    81863.74   2630.49 o
   3   5   1   275425.51   276963.38   9035.34 o
   5   5   1   163458.72   159506.51   5281.95 o
   7   5   1     9874.17    10036.73    377.37 o
   9   5   1    49115.06    50109.68   1469.76 o
  11   5   1   111285.56   107972.81   3281.08 o
  13   5   1    94360.27    93701.00   2825.64 o
  15   5   1     6038.96     6165.98    180.70 o
  17   5   1     3806.11     3653.11    116.71 o
  19   5   1    22746.51    23177.66    689.57 o
  21   5   1    30116.25    30178.76    818.41 o
  23   5   1    10146.51    10092.53    293.94 o
  25   5   1      272.84      257.66     21.95 o
  27   5   1      801.08      831.35     38.16 o
  29   5   1     8773.35     8636.91    256.04 o
  31   5   1     6054.45     6054.51    192.88 o
  33   5   1      746.50      706.16     39.55 o
  35   5   1      256.28      262.34     22.36 o
  37   5   1     1445.46     1471.62     56.62 o
 -36   6   1        9.38       13.31     26.62 o
 -34   6   1      164.43      104.24     18.77 o
 -32   6   1     1103.98     1046.70     44.79 o
 -30   6   1      765.38      768.89     43.44 o
 -28   6   1       78.21       67.23     16.93 o
 -26   6   1       20.47        5.24     10.48 o
 -24   6   1     2851.08     2819.60     81.74 o
 -22   6   1     7682.26     7692.27    210.54 o
 -20   6   1     5577.16     5534.86    172.25 o
 -18   6   1     4149.07     4096.92    122.20 o
 -16   6   1    13699.08    13560.47    384.62 o
 -14   6   1    17427.34    17393.50    489.55 o
 -12   6   1    18250.28    17959.61    535.14 o
 -10   6   1      642.95      567.79     34.62 o
  -8   6   1    49202.42    47876.83   1520.81 o
  -4   6   1      167.29      170.82     16.18 o
  -2   6   1       60.29       68.22     13.59 o
   0   6   1     8832.67     8632.20    406.17 o
   2   6   1     7816.03     8059.37    258.23 o
   4   6   1    41023.23    40612.17   1333.44 o
   6   6   1    10114.00    10121.44    339.69 o
   8   6   1     8335.94     8177.70    265.72 o
  10   6   1     5189.45     4983.54    197.47 o
  12   6   1     8864.37     8677.25    249.21 o
  14   6   1    13006.79    12943.26    403.87 o
  16   6   1     3026.09     2923.55     91.55 o
  18   6   1     4206.76     4119.91    120.15 o
  20   6   1    14307.02    14022.37    394.75 o
  22   6   1     2766.73     2678.28     77.95 o
  24   6   1      692.81      730.97     36.08 o
  26   6   1      734.72      819.72     36.79 o
  28   6   1     3218.32     3227.45     92.64 o
  30   6   1     1774.52     1794.55     59.18 o
  32   6   1       43.37       29.40     17.17 o
  34   6   1      179.31      178.75     20.05 o
  36   6   1      319.18      293.00     23.31 o
 -35   7   1      574.99      582.44     30.53 o
 -33   7   1     3120.31     3100.71     98.20 o
 -31   7   1     3117.20     3180.85     92.65 o
 -29   7   1      548.51      601.69     28.64 o
 -27   7   1     2081.01     2126.15     75.43 o
 -25   7   1     4219.74     4392.14    123.37 o
 -23   7   1    18413.10    18512.28    496.15 o
 -21   7   1    17989.10    17743.79    524.27 o
 -19   7   1        7.79        2.41      6.96 o
 -17   7   1    23557.87    23642.25    679.92 o
 -15   7   1    62457.48    61765.41   1780.42 o
 -13   7   1    31987.97    31478.40    900.66 o
 -11   7   1    20232.72    20361.89    681.40 o
  -9   7   1    28758.87    28789.70    849.38 o
  -7   7   1   187783.55   195316.14   6979.41 o
  -5   7   1   102943.06   101172.07   3213.09 o
   1   7   1    19118.05    18898.87    785.39 o
   5   7   1    49368.50    50395.42   1644.52 o
   7   7   1     6802.92     6608.59    241.90 o
   9   7   1    27497.16    28062.90    827.02 o
  11   7   1    50850.27    48435.55   1438.74 o
  13   7   1    40557.55    41246.19   1197.39 o
  15   7   1    17046.62    16850.92    499.90 o
  17   7   1      640.87      629.82     30.30 o
  19   7   1    30051.49    29092.93    798.85 o
  21   7   1    23149.48    23454.66    654.04 o
  23   7   1    13783.58    13389.03    373.06 o
  25   7   1      144.51      146.92     17.45 o
  27   7   1     3228.72     3385.51     97.86 o
  29   7   1     6507.00     6380.93    176.98 o
  31   7   1     4110.65     4122.33    120.90 o
  33   7   1       96.52       81.68     18.33 o
  35   7   1      309.52      338.14     24.51 o
 -34   8   1      602.81      541.96     32.43 o
 -32   8   1     1846.65     1808.94     68.35 o
 -30   8   1      946.98      987.54     40.90 o
 -26   8   1     1810.09     1849.82     60.88 o
 -24   8   1     3741.42     3624.67    103.40 o
 -22   8   1     4330.90     4281.21    122.64 o
 -20   8   1     1314.68     1321.76     49.27 o
 -18   8   1      309.24      326.88     20.71 o
 -16   8   1     3330.79     3413.89    115.48 o
 -14   8   1    10175.07    10190.02    311.66 o
 -12   8   1     9738.68     9681.06    288.57 o
 -10   8   1        0.14        1.75      5.51 o
  -8   8   1     5012.96     4944.61    164.75 o
  -6   8   1    36379.24    36280.94   1036.08 o
  -4   8   1    33122.30    33373.06    965.75 o
  -2   8   1     1316.09     1368.22     50.35 o
   0   8   1     3447.24     3452.48    119.43 o
   2   8   1    60454.59    60787.82   2075.08 o
   4   8   1    67140.79    65035.01   2106.70 o
   6   8   1    10251.13    10248.52    296.63 o
   8   8   1     4394.27     4287.53    136.50 o
  10   8   1    19503.46    20025.05    637.07 o
  12   8   1    17665.46    17341.73    534.60 o
  14   8   1    10375.89    10021.26    278.26 o
  16   8   1     4355.93     4207.72    121.97 o
  18   8   1     5104.32     5069.19    159.73 o
  20   8   1     4513.10     4582.62    147.42 o
  22   8   1     2779.59     2747.93     96.73 o
  24   8   1      134.85      147.53     17.05 o
  26   8   1      106.43       99.39     16.81 o
  28   8   1     1155.14     1200.60     62.81 o
  30   8   1     1875.25     1925.05     64.14 o
  32   8   1      460.41      443.12     26.20 o
  34   8   1       13.10       11.44     22.89 o
  36   8   1      462.32      491.43     28.52 o
 -35   9   1      521.31      467.49     36.84 o
 -33   9   1     2840.93     2806.49     96.57 o
 -31   9   1     2822.74     2733.95     80.94 o
 -29   9   1        1.26        6.45     12.91 o
 -27   9   1     1627.77     1623.98     55.27 o
 -25   9   1     6066.72     6002.07    172.55 o
 -23   9   1     8870.99     9043.68    262.78 o
 -21   9   1     7632.63     7666.72    259.71 o
 -19   9   1     1754.70     1669.29     57.30 o
 -17   9   1    19230.03    18742.22    558.17 o
 -15   9   1    12371.32    12071.24    376.76 o
 -13   9   1     6346.08     6558.97    199.18 o
 -11   9   1     2698.49     2597.39     80.57 o
  -9   9   1      222.49      252.09     22.27 o
  -7   9   1    58891.50    58760.71   1731.94 o
  -5   9   1   102652.82   103221.37   2992.77 o
  -3   9   1    22265.61    22105.95    678.22 o
  -1   9   1     2529.21     2371.49     90.14 o
   1   9   1    56367.91    55750.63   1624.79 o
   3   9   1   102133.00   101495.46   2979.50 o
   5   9   1    60595.18    58961.07   1802.89 o
   7   9   1      106.28       96.78     14.25 o
   9   9   1    23226.68    23472.82    655.40 o
  11   9   1    25147.84    24488.05    677.70 o
  13   9   1    34109.36    33873.95    964.28 o
  15   9   1     2720.41     2775.36     82.98 o
  17   9   1      922.11      950.89     46.56 o
  19   9   1    13677.02    13819.33    383.88 o
  21   9   1     8793.20     8492.36    250.62 o
  23   9   1     4252.34     4003.19    119.49 o
  25   9   1      371.29      389.53     22.94 o
  27   9   1      351.03      349.38     28.55 o
  29   9   1     3043.00     3038.65    106.42 o
  31   9   1     3711.60     3725.52    105.36 o
  33   9   1      369.13      348.48     24.24 o
  35   9   1       12.32       17.42     34.84 o
 -34  10   1      266.51      273.80     24.22 o
 -32  10   1      419.59      401.01     26.61 o
 -30  10   1     2054.74     1936.41     64.34 o
 -28  10   1      446.41      449.04     25.94 o
 -26  10   1      948.26      930.66     43.88 o
 -24  10   1     6844.77     6775.19    205.27 o
 -22  10   1     6567.59     6537.59    181.72 o
 -20  10   1     1767.15     1803.69     61.37 o
 -18  10   1       48.09       35.96     14.62 o
 -16  10   1    12415.12    12566.75    401.91 o
 -14  10   1    20318.96    20090.26    600.18 o
 -12  10   1     8111.71     8210.65    238.39 o
 -10  10   1     1634.58     1611.74     54.24 o
  -8  10   1    13996.63    14452.67    424.00 o
  -6  10   1    22030.07    21108.86    605.42 o
  -4  10   1    20734.00    19709.72    617.34 o
  -2  10   1     3857.44     3771.30    122.62 o
   0  10   1    25328.49    26004.86    813.17 o
   2  10   1    13756.98    14083.56    439.78 o
   4  10   1    10050.80     9964.11    295.33 o
   6  10   1     2568.22     2667.59     92.24 o
   8  10   1      604.23      694.93     36.52 o
  10  10   1    11084.08    10920.19    304.00 o
  12  10   1    20703.34    20422.40    560.55 o
  14  10   1     5383.43     5373.70    160.61 o
  16  10   1        0.19        8.22     16.43 o
  18  10   1     5049.84     4898.35    141.34 o
  20  10   1     6669.97     6543.64    180.90 o
  22  10   1    10341.77    10333.23    290.48 o
  24  10   1     1221.70     1231.60     47.04 o
  26  10   1     2693.15     2668.53     80.62 o
  28  10   1     3645.64     3604.70    106.75 o
  30  10   1     1605.04     1635.81     60.19 o
  32  10   1       98.97      104.37     19.92 o
  34  10   1       54.44       61.47     19.99 o
 -33  11   1     1382.15     1367.01     72.15 o
 -31  11   1     1222.63     1278.06     61.18 o
 -29  11   1      141.80      124.22     20.71 o
 -27  11   1      974.65     1075.21     44.02 o
 -25  11   1     4530.75     4515.32    142.86 o
 -23  11   1     5023.02     5063.75    163.76 o
 -21  11   1     5772.65     5692.19    162.52 o
 -19  11   1      124.85      103.44     17.32 o
 -17  11   1    11109.53    10793.78    374.38 o
 -15  11   1    32380.95    32357.15    922.98 o
 -13  11   1     8684.08     8591.19    271.76 o
 -11  11   1     1127.47     1139.89     50.38 o
  -9  11   1     7682.36     8035.16    234.34 o
  -7  11   1    36765.83    36383.14   1049.70 o
  -5  11   1    27606.04    26039.15    743.54 o
  -3  11   1     3422.24     3358.28    100.60 o
  -1  11   1     2585.97     2456.13     92.99 o
   1  11   1    11911.52    11977.78    359.71 o
   3  11   1    23879.80    24050.36    731.01 o
   5  11   1    18620.07    18445.04    535.71 o
   7  11   1     4571.92     4429.53    145.75 o
   9  11   1     1172.59     1208.40     44.17 o
  11  11   1    20815.53    20807.65    578.88 o
  13  11   1    23307.98    23078.15    755.17 o
  15  11   1     7862.04     7810.60    219.38 o
  19  11   1     8733.44     8628.17    238.99 o
  21  11   1    10509.85    10642.51    295.19 o
  23  11   1     3887.44     3904.83    160.32 o
  25  11   1      491.84      493.48     29.54 o
  27  11   1     2341.56     2399.66     89.45 o
  29  11   1     2694.14     2755.66     84.08 o
  31  11   1     1673.93     1704.25     69.49 o
  33  11   1      371.03      384.33     26.70 o
 -32  12   1      928.23      922.99     51.62 o
 -30  12   1     2060.93     2099.25     68.74 o
 -28  12   1      417.99      425.80     27.00 o
 -26  12   1     2228.66     2284.96     71.90 o
 -24  12   1     4826.27     4731.88    134.01 o
 -22  12   1     3876.20     3956.47    140.56 o
 -20  12   1      105.93      115.96     18.18 o
 -18  12   1      615.21      570.05     35.61 o
 -16  12   1     4991.89     5083.51    159.73 o
 -14  12   1    14393.67    13811.26    437.12 o
 -12  12   1     4144.29     4312.40    128.77 o
 -10  12   1     2381.44     2448.54     86.08 o
  -8  12   1     2275.67     2205.35     70.83 o
  -6  12   1    16861.60    16754.10    463.08 o
  -4  12   1    36646.96    36086.63   1008.16 o
  -2  12   1     6916.29     7137.59    214.07 o
   0  12   1    16751.32    16372.88    532.11 o
   2  12   1    25660.66    24848.43    757.45 o
   4  12   1    16116.36    16099.24    470.72 o
   6  12   1     5856.38     6017.73    175.55 o
   8  12   1       75.56       58.57     16.20 o
  10  12   1    17649.17    18082.65    507.14 o
  12  12   1    36114.77    36651.40   1012.14 o
  14  12   1     4456.56     4568.03    136.16 o
  16  12   1     1338.41     1366.13     50.15 o
  18  12   1     2431.57     2447.12     74.80 o
  20  12   1     6814.50     6737.54    203.24 o
  22  12   1     5094.60     4928.27    147.20 o
  24  12   1      313.22      316.13     29.89 o
  26  12   1      619.95      661.73     31.50 o
  28  12   1     2055.30     2034.37     65.54 o
  30  12   1      763.85      742.60     36.14 o
  32  12   1      378.36      378.64     26.59 o
 -33  13   1      920.00      919.50     55.64 o
 -31  13   1     1097.64     1078.84     47.73 o
 -29  13   1       13.11       13.68     27.35 o
 -27  13   1     1153.68     1186.35     51.11 o
 -25  13   1     2768.16     2724.80     82.93 o
 -23  13   1     1004.86      986.60     40.42 o
 -21  13   1        0.43       10.31     20.61 o
 -19  13   1       43.23       34.81     16.98 o
 -17  13   1     2377.37     2318.10     74.28 o
 -15  13   1    14740.06    14700.09    443.73 o
 -13  13   1     6561.65     6399.15    182.63 o
 -11  13   1      245.60      267.04     20.64 o
  -9  13   1     3723.42     3661.98    121.35 o
  -7  13   1     9735.55     9661.56    267.43 o
  -5  13   1    18012.97    17566.29    504.52 o
  -3  13   1    15176.07    15251.41    421.79 o
  -1  13   1       13.27       17.64     18.52 o
   1  13   1    24182.81    24352.91    707.74 o
   3  13   1    16304.24    16474.41    484.97 o
   5  13   1    12747.66    12252.10    375.35 o
   7  13   1      978.29      913.31     43.34 o
   9  13   1     2906.87     2978.41     96.93 o
  11  13   1    25623.50    25338.57    749.83 o
  13  13   1     8968.01     8874.25    259.40 o
  15  13   1     3372.78     3373.21    108.65 o
  17  13   1       12.94        3.02      7.56 o
  19  13   1      883.43      946.05     42.43 o
  21  13   1     2780.23     2633.70     84.66 o
  23  13   1     4244.50     4233.74    137.40 o
  25  13   1      282.57      259.90     25.99 o
  27  13   1      255.18      280.75     24.56 o
  29  13   1      828.72      802.51     36.59 o
  31  13   1      917.69      969.58     44.76 o
 -32  14   1     1160.63     1022.03     48.10 o
 -30  14   1      880.70      830.21     47.54 o
 -28  14   1      117.84      107.05     21.11 o
 -26  14   1      852.40      784.29     49.80 o
 -24  14   1     6343.58     6629.90    197.53 o
 -22  14   1     3128.61     3159.00     93.34 o
 -20  14   1     1584.70     1546.93     56.80 o
 -18  14   1       16.61        9.80     19.59 o
 -16  14   1     9754.03     9561.38    306.35 o
 -14  14   1    20014.17    20326.26    568.75 o
 -12  14   1     7976.51     8068.11    220.69 o
 -10  14   1       87.02       82.00     16.33 o
  -8  14   1     8083.64     7990.79    220.03 o
  -6  14   1    28674.64    28046.09    780.64 o
  -4  14   1    11548.51    11179.71    310.76 o
  -2  14   1     3165.06     3186.77     95.11 o
   0  14   1    13953.50    13725.20    377.08 o
   2  14   1    24565.95    23910.51    664.18 o
   4  14   1     8754.65     8666.49    241.71 o
   6  14   1     5628.55     5623.94    162.47 o
   8  14   1       22.98       32.83     15.58 o
  10  14   1     9316.37     9233.28    283.21 o
  12  14   1    19900.44    19665.34    576.39 o
  14  14   1     3342.58     3203.98     99.88 o
  16  14   1       67.64       50.32     15.33 o
  18  14   1     4525.94     4531.92    137.39 o
  20  14   1     6716.68     6695.39    210.07 o
  22  14   1     4766.84     4621.88    138.74 o
  24  14   1      392.09      345.07     28.43 o
  26  14   1     1090.23     1091.01     48.06 o
  28  14   1     2276.39     2366.58     78.99 o
  30  14   1     1424.36     1516.33     72.88 o
  32  14   1      602.45      589.70     32.87 o
 -31  15   1      141.92      129.53     23.04 o
 -29  15   1       21.57       31.64     23.57 o
 -27  15   1      450.57      471.94     34.10 o
 -25  15   1     2076.71     2073.44     72.51 o
 -23  15   1     1282.16     1338.50     62.79 o
 -21  15   1      113.64      126.10     19.92 o
 -19  15   1       32.15       20.97     19.11 o
 -17  15   1     1987.48     1934.73     67.69 o
 -15  15   1    10557.97    10873.79    299.92 o
 -13  15   1     4666.43     4780.62    136.72 o
 -11  15   1     1336.69     1373.60     51.99 o
  -9  15   1     2861.04     2909.09     86.09 o
  -7  15   1       88.85      118.06     16.76 o
  -5  15   1     4915.40     4854.31    137.73 o
  -3  15   1     4980.49     5117.74    175.64 o
  -1  15   1        3.39        8.25     16.50 o
   1  15   1     8092.51     7961.21    220.71 o
   3  15   1     4426.36     4363.57    142.83 o
   5  15   1     1441.73     1475.05     50.80 o
   7  15   1     1860.11     1845.65     60.06 o
   9  15   1        2.90       14.46     28.91 o
  11  15   1     6925.68     7043.46    203.85 o
  13  15   1     5137.74     4795.48    153.38 o
  15  15   1     1053.31      965.62     43.45 o
  19  15   1      116.32       66.37     21.37 o
  21  15   1     4501.04     4470.74    135.09 o
  23  15   1     2025.19     1953.63     72.27 o
  25  15   1      204.21      175.96     26.27 o
  27  15   1      460.24      471.94     36.42 o
  29  15   1      723.19      678.06     36.60 o
  31  15   1      384.50      380.57     28.53 o
 -30  16   1     1180.85     1239.60     51.50 o
 -28  16   1       25.75       15.02     30.04 o
 -26  16   1      890.07      870.28     42.61 o
 -24  16   1     2040.13     1995.71     70.27 o
 -22  16   1     4329.07     4252.63    154.50 o
 -20  16   1      349.61      333.44     26.88 o
 -18  16   1      368.29      379.68     30.55 o
 -16  16   1     6276.66     6455.43    187.12 o
 -14  16   1     9283.01     9418.17    259.29 o
 -12  16   1     4527.20     4537.50    131.11 o
 -10  16   1      142.73      132.26     18.17 o
  -8  16   1    13964.95    13344.65    371.02 o
  -6  16   1    10860.55    11080.87    323.06 o
  -4  16   1    12318.08    11989.21    341.97 o
  -2  16   1      528.50      482.51     27.06 o
   0  16   1     2539.30     2494.86     84.97 o
   2  16   1    17698.47    17661.09    501.09 o
   4  16   1    28528.96    28622.96    774.40 o
   6  16   1     2635.17     2630.07     82.27 o
   8  16   1     2092.31     2004.32     65.14 o
  10  16   1    11920.10    12106.20    333.08 o
  12  16   1     9197.14     9299.84    264.77 o
  14  16   1     3916.49     3811.78    125.48 o
  16  16   1      687.10      689.35     38.46 o
  18  16   1     2225.60     2138.65     79.13 o
  20  16   1     4614.12     4544.56    189.90 o
  22  16   1     3424.28     3663.53    142.85 o
  24  16   1      201.33      161.60     34.66 o
  26  16   1      486.34      445.49     33.71 o
  28  16   1     1799.70     1788.63     68.43 o
  30  16   1     1235.75     1209.48     79.29 o
 -29  17   1        3.61        7.85     15.71 o
 -27  17   1      400.16      376.73     28.86 o
 -25  17   1      612.54      631.92     35.95 o
 -23  17   1      315.58      305.02     29.39 o
 -21  17   1       14.03       36.27     20.31 o
 -19  17   1        0.54       14.77     29.54 o
 -17  17   1      731.57      746.77     41.45 o
 -15  17   1     1026.52     1072.59     53.58 o
 -13  17   1     2048.38     2114.99     72.70 o
 -11  17   1      733.17      741.26     57.25 o
  -9  17   1     2187.23     2179.94     81.78 o
  -7  17   1      391.24      463.56     27.79 o
  -5  17   1     1204.79     1331.37     69.49 o
  -3  17   1     1888.56     1834.69     68.55 o
  -1  17   1      406.69      405.48     26.94 o
   1  17   1     3666.75     3631.72    106.95 o
   3  17   1      894.74     1030.10     42.12 o
   5  17   1     3299.83     3191.74     95.72 o
   7  17   1      852.07      848.43     48.77 o
   9  17   1       10.00       21.88     22.90 o
  11  17   1     3790.57     3697.08    109.05 o
  13  17   1     2224.58     2124.40     77.63 o
  15  17   1      168.03      180.59     28.79 o
  17  17   1        0.51        3.51      9.59 o
  19  17   1       30.78       16.79     33.58 o
  21  17   1      369.96      415.74     36.00 o
  23  17   1     1028.09     1007.91     52.38 o
  25  17   1       88.02      102.76     23.33 o
  27  17   1       13.82       18.40     31.05 o
 -26  18   1      148.60      149.70     25.84 o
 -24  18   1     1765.25     1811.42     84.83 o
 -22  18   1     3159.68     3055.33     98.83 o
 -20  18   1     1344.34     1374.87     76.29 o
 -18  18   1     1565.24     1611.74     83.03 o
 -16  18   1     4798.45     4868.83    156.84 o
 -14  18   1     6905.44     6967.48    225.72 o
 -12  18   1     3325.26     3428.00    129.92 o
 -10  18   1       36.15       27.73     21.63 o
  -8  18   1     4633.82     4598.69    156.58 o
  -6  18   1    13285.91    13389.03    390.79 o
  -4  18   1     2997.60     3074.55     93.49 o
  -2  18   1      506.98      498.45     29.75 o
   0  18   1       16.90       30.99     21.01 o
   2  18   1    10174.37    10382.31    299.33 o
   4  18   1    14040.12    13492.57    370.31 o
   6  18   1     1482.05     1534.22     60.98 o
   8  18   1     3919.32     3769.42    113.06 o
  10  18   1     4720.15     4912.20    202.86 o
  12  18   1     5899.00     5967.37    203.37 o
  14  18   1     3550.60     3542.10    119.00 o
  16  18   1       87.77      106.06     32.15 o
  18  18   1     2763.29     2787.33     92.06 o
  20  18   1     4609.64     4838.38    139.24 o
  22  18   1     1169.77     1214.05     51.92 o
  24  18   1       23.09       25.60     21.92 o
  26  18   1      137.28      117.92     22.67 o
 -25  19   1      284.43      295.43     28.57 o
 -23  19   1      169.48      136.22     28.24 o
 -21  19   1       22.56       16.10     32.19 o
 -19  19   1      135.33      130.55     23.97 o
 -17  19   1      409.29      439.70     33.22 o
 -15  19   1      253.09      260.46     28.36 o
 -13  19   1       55.86       19.92     26.65 o
  -9  19   1       10.64       32.43     21.18 o
  -7  19   1      954.36     1072.52     63.95 o
  -5  19   1     2196.82     2163.13     85.97 o
  -3  19   1      351.01      317.58     27.45 o
  -1  19   1      209.95      193.08     25.82 o
   1  19   1      615.44      657.97     37.09 o
   3  19   1      358.22      387.25     40.79 o
   5  19   1       28.81       23.63     20.93 o
   7  19   1      370.57      374.60     35.83 o
   9  19   1       30.74       43.45     19.42 o
  11  19   1       68.13       48.22     21.15 o
  13  19   1      886.45      983.57     44.13 o
  15  19   1      338.79      318.91     27.12 o
  17  19   1       38.59       49.95     22.67 o
  19  19   1        0.14        1.04      7.34 o
  21  19   1      210.03      149.80     30.32 o
  23  19   1      218.67      184.58     31.30 o
  25  19   1      204.24      149.55     33.28 o
 -24  20   1      939.25      787.04     52.93 o
 -22  20   1     1593.59     1601.52     64.87 o
 -20  20   1      254.37      249.49     25.96 o
 -18  20   1      567.61      534.92     34.91 o
 -16  20   1     1471.48     1390.47     69.03 o
 -14  20   1     2379.88     2136.03     95.88 o
 -12  20   1     3033.20     3161.49    116.17 o
 -10  20   1      186.48      119.62     24.84 o
  -8  20   1     6606.78     4958.19   1916.39 o
  -6  20   1     6854.38     6767.13    212.11 o
  -4  20   1     2324.09     2321.53     99.91 o
   0  20   1      716.62      690.02     46.85 o
   2  20   1     5389.44     5266.93    163.91 o
   4  20   1     8177.99     7938.35    281.52 o
   6  20   1     1894.98     1878.32     88.45 o
   8  20   1     1435.60     1462.28     72.64 o
  10  20   1     2723.39     2705.98     97.84 o
  12  20   1     2299.60     2284.62     94.43 o
  14  20   1     3102.47     3109.79    117.97 o
  16  20   1       29.31       29.18     21.91 o
  18  20   1     1112.58     1129.47     59.69 o
  20  20   1     2494.00     2460.97    122.55 o
  22  20   1      732.72      648.53     54.68 o
  24  20   1      248.06      207.96     23.75 o
 -21  21   1        0.17        8.79     17.59 o
 -19  21   1      163.29      168.56     29.68 o
 -17  21   1      588.07      605.38     35.61 o
 -15  21   1       12.33        6.08     12.80 o
  -9  21   1       90.97       85.65     24.26 o
  -7  21   1      509.08      544.96     38.99 o
  -5  21   1      404.23      371.93     32.96 o
  -3  21   1        1.24        1.73      8.51 o
  -1  21   1      272.85      270.09     25.80 o
   1  21   1        1.70        1.52      8.08 o
   3  21   1      227.58      228.21     31.92 o
   5  21   1      428.64      375.27     32.44 o
   9  21   1       18.97       23.85     27.67 o
  13  21   1      184.19      190.86     27.18 o
  15  21   1      215.84      251.15     27.39 o
  17  21   1      218.39      228.77     26.02 o
  19  21   1       27.81       25.72     29.16 o
  21  21   1       46.72       29.87     26.57 o
 -20  22   1       68.33       71.59     28.56 o
 -18  22   1      596.18      636.35     57.80 o
 -16  22   1      847.16      886.15     49.71 o
 -14  22   1     1180.06     1137.87     63.34 o
 -12  22   1     1113.67     1176.87     82.25 o
 -10  22   1       14.04       16.24     32.49 o
  -8  22   1     1191.61     1125.97     53.34 o
  -6  22   1     4020.16     4170.88    170.29 o
  -4  22   1     2569.93     2706.72    100.78 o
  -2  22   1       97.37       83.36     24.46 o
   0  22   1      604.52      674.70     56.10 o
   2  22   1     3482.92     3388.74    120.14 o
   4  22   1     3515.60     3669.17    131.00 o
   6  22   1      297.51      349.93     29.88 o
   8  22   1       56.55       52.11     29.22 o
  10  22   1      957.67      924.47     62.86 o
  12  22   1     1971.37     2069.00     77.64 o
  14  22   1     1444.21     1459.32     91.53 o
  16  22   1       43.43        8.88     17.76 o
  18  22   1      636.76      657.44     37.52 o
  20  22   1     1553.43     1481.30     79.88 o
 -17  23   1       53.98       54.53     24.81 o
 -13  23   1      157.67      136.80     30.34 o
 -11  23   1        9.34        1.20      7.63 o
  -7  23   1      124.79      131.93     24.97 o
  -5  23   1        9.85        8.40     16.81 o
  -3  23   1       51.02       53.39     23.49 o
  -1  23   1       37.37       28.11     29.27 o
   1  23   1       38.22       13.37     26.73 o
   3  23   1      115.86       45.48     19.62 o
   5  23   1       11.88       23.06     31.39 o
   7  23   1      143.00      154.52     24.73 o
   9  23   1       44.08       32.64     27.47 o
  11  23   1       22.64        9.43     18.85 o
  15  23   1       32.64       30.83     25.95 o
  17  23   1       12.51        5.01     14.56 o
 -14  24   1     1045.69     1007.17     51.28 o
 -12  24   1      426.49      456.76     33.14 o
 -10  24   1       56.78       50.65     24.30 o
  -8  24   1     1219.61     1223.60     52.06 o
  -6  24   1     1441.27     1530.52     91.32 o
  -4  24   1     1340.04     1270.66     59.18 o
  -2  24   1      106.41       78.07     24.41 o
   0  24   1      394.50      340.41     41.20 o
   2  24   1     1655.80     1508.67     79.16 o
   4  24   1     1543.20     1450.71     69.41 o
   6  24   1      460.91      431.23     42.17 o
  10  24   1     1032.87     1149.97     75.05 o
  12  24   1     1476.78     1482.58     65.81 o
  14  24   1      989.78     1053.29     62.93 o
 -11  25   1       48.89       74.70     25.18 o
  -9  25   1       10.27       39.36     28.77 o
  -7  25   1        3.63        5.21     13.61 o
  -5  25   1       45.52       27.54     27.86 o
  -3  25   1      106.87      118.49     28.32 o
  -1  25   1       12.25        2.57     10.30 o
   1  25   1       47.71       28.90     27.03 o
   3  25   1       48.19       34.73     29.38 o
   7  25   1        0.02        4.67     13.10 o
   9  25   1       31.88       18.25     36.49 o
  11  25   1       61.95       58.44     25.66 o
  -6  26   1      749.49      737.63     66.02 o
  -4  26   1      278.32      218.62     53.61 o
  -2  26   1      206.49      184.50     29.27 o
   0  26   1      178.38      162.07     28.30 o
   2  26   1      753.36      645.78     47.09 o
   4  26   1      539.72      532.09     69.98 o
 -38   0   2     2039.80     1859.97    198.74 o
 -36   0   2     1590.42     1582.83     70.92 o
 -34   0   2      155.45      148.65     29.45 o
 -32   0   2     1360.93     1246.86     56.03 o
 -30   0   2    18210.74    16930.25    632.53 o
 -28   0   2    12268.60    11843.98    358.38 o
 -26   0   2     4478.59     4310.32    144.42 o
 -24   0   2    10678.64    10370.21    349.88 o
 -22   0   2    30537.39    29037.12   1079.73 o
 -20   0   2    31366.37    30586.87   1096.33 o
 -18   0   2    40689.13    38830.46   1332.59 o
 -16   0   2      665.89      599.36     79.75 o
 -14   0   2    46486.02    46524.75   2483.84 o
 -12   0   2   114296.61   112371.95   4335.39 o
 -10   0   2    63301.15    61433.27   2836.41 o
  -8   0   2    84675.33    84436.12   2919.67 o
  -6   0   2    59665.10    65463.96   2399.39 o
  -4   0   2   667785.90   672275.16  26151.61 o
   2   0   2    60639.42    62884.18   2923.02 o
   4   0   2    77313.67    76106.47   5183.96 o
   6   0   2   387145.31   385242.78  15987.43 o
   8   0   2   322570.95   338757.02  13192.05 o
  10   0   2     2903.35     2811.27    183.03 o
  12   0   2   115243.91   116402.64   4092.21 o
  14   0   2    88651.37    91757.26   5093.07 o
  16   0   2    62774.73    62765.85   2052.63 o
  18   0   2     9595.37     9367.07    322.82 o
  20   0   2      832.33      852.06     53.83 o
  22   0   2    24093.98    23518.54    992.08 o
  24   0   2    24046.94    22418.58    738.26 o
  26   0   2     6831.97     6583.24    204.02 o
  28   0   2       72.79       84.97     21.69 o
  30   0   2      944.09      907.59     44.38 o
  32   0   2     2957.63     2867.47    159.13 o
  34   0   2     4699.83     4759.85    155.03 o
  36   0   2     1267.99     1352.82     78.94 o
 -35   1   2        8.87       37.44     19.25 o
 -33   1   2       22.13       32.33     18.65 o
 -31   1   2       23.16       27.67     17.55 o
 -29   1   2       16.28        7.71     15.41 o
 -25   1   2      624.44      704.01     32.72 o
 -23   1   2      128.82      158.18     16.41 o
 -21   1   2       60.98       58.14     13.89 o
 -19   1   2      875.17      839.49     32.38 o
 -17   1   2     2791.01     2823.37     99.99 o
 -15   1   2     1298.13     1427.18     61.85 o
 -13   1   2     3713.43     3680.94    119.71 o
 -11   1   2    21429.88    21127.01    673.68 o
  -9   1   2    42247.14    41472.77   1244.43 o
  -7   1   2    28789.16    28522.11    871.97 o
  -5   1   2    57805.43    59753.76   1804.06 o
  -3   1   2       26.52       28.24      8.28 o
  -1   1   2      133.04      133.94      9.40 o
   1   1   2      598.07      646.53     27.68 o
   3   1   2     5536.78     5701.40    251.20 o
   5   1   2      466.25      497.45     24.29 o
   7   1   2     6822.19     7044.13    227.75 o
   9   1   2    11477.09    10985.40    332.64 o
  11   1   2     2240.42     2138.52     66.88 o
  13   1   2      726.79      783.68     31.17 o
  15   1   2      167.81      181.45     14.69 o
  17   1   2     3878.68     3814.87    112.92 o
  19   1   2      841.10      840.29     39.11 o
  21   1   2       14.35        3.25      6.66 o
  23   1   2     1729.87     1611.07     53.49 o
  25   1   2      695.10      714.03     29.28 o
  29   1   2       88.15      125.73     16.34 o
  31   1   2      382.63      375.35     24.04 o
  33   1   2       34.64       34.56     17.79 o
  35   1   2       24.39       11.85     23.69 o
  37   1   2        2.51       10.99     21.97 o
 -36   2   2     1177.02     1199.79     49.11 o
 -34   2   2       14.19       32.06     17.77 o
 -32   2   2     1754.45     1806.72     58.98 o
 -30   2   2     9591.56     9570.79    262.67 o
 -28   2   2    13222.57    13171.86    368.33 o
 -26   2   2      714.60      787.25     40.11 o
 -24   2   2     1435.87     1511.43     59.55 o
 -22   2   2    20297.32    20140.02    566.74 o
 -20   2   2    45068.45    43161.02   1197.00 o
 -18   2   2    46732.36    47082.79   1318.96 o
 -16   2   2     1345.22     1333.93     60.04 o
 -14   2   2    90440.94    95882.75   3343.80 o
 -12   2   2   156510.36   154852.55   4785.73 o
 -10   2   2   160992.89   165089.64   5106.94 o
  -8   2   2    12181.82    12511.62    378.02 o
  -6   2   2    73664.50    75768.28   2285.72 o
  -4   2   2   440326.88   455954.37  14504.15 o
  -2   2   2   273785.48   287831.12   8869.29 o
   0   2   2     2522.05     2754.72    103.30 o
   2   2   2    17679.53    16787.72    607.24 o
   4   2   2    62596.85    62884.86   2069.69 o
   6   2   2   184851.06   183023.70   5442.05 o
   8   2   2   106023.16   111458.90   3332.16 o
  10   2   2     7126.76     7359.46    268.02 o
  12   2   2    44190.25    44109.02   1328.47 o
  14   2   2    63813.68    62506.33   1808.91 o
  16   2   2    53850.93    53388.69   1667.66 o
  18   2   2    24496.71    24471.25    910.76 o
  20   2   2      238.79      249.31     23.63 o
  22   2   2    33663.63    33692.42    946.58 o
  24   2   2    36925.71    37056.15   1012.06 o
  26   2   2    10818.29    10429.38    282.28 o
  28   2   2       39.01       29.56     15.43 o
  30   2   2     3874.65     3849.77    123.70 o
  32   2   2     6200.77     6091.29    165.72 o
  34   2   2     3458.94     3384.84    106.12 o
  36   2   2      496.34      475.08     28.12 o
 -37   3   2      234.56      196.48     22.60 o
 -35   3   2      546.63      513.97     28.31 o
 -33   3   2        1.07        0.63      4.91 o
 -31   3   2     1578.56     1703.72     62.02 o
 -29   3   2      681.70      676.31     35.49 o
 -27   3   2      481.21      470.20     26.13 o
 -25   3   2      437.00      508.26     27.25 o
 -23   3   2     1270.36     1217.61     54.81 o
 -21   3   2     5409.37     5102.74    142.66 o
 -19   3   2       32.91       53.37     13.49 o
 -17   3   2     2982.40     2866.46     90.40 o
 -15   3   2       69.20       42.77     11.95 o
 -13   3   2     3061.87     2797.95    136.33 o
 -11   3   2     3077.59     3050.01     98.01 o
  -9   3   2    17896.09    17804.97    563.17 o
  -7   3   2    10388.35    10272.05    311.64 o
  -5   3   2     9495.70    10044.80    311.01 o
  -3   3   2     2816.69     3022.58    101.23 o
  -1   3   2     4653.09     4845.64    165.60 o
   1   3   2   250540.26   258416.14   9333.01 o
   3   3   2     3113.95     3200.01    114.86 o
   5   3   2    16675.08    17252.98    613.25 o
   7   3   2    32131.04    31366.12    986.69 o
   9   3   2     5978.81     5712.56    170.71 o
  11   3   2     1772.70     1651.47     64.23 o
  13   3   2     8450.16     8041.21    252.77 o
  15   3   2    11574.39    11706.15    347.49 o
  17   3   2     6040.07     5698.57    204.41 o
  19   3   2     1093.41      960.64     62.61 o
  21   3   2     3137.74     2914.20     89.78 o
  23   3   2       91.19       88.15     14.00 o
  25   3   2        1.29        3.16      7.77 o
  27   3   2      697.46      845.74     42.42 o
  29   3   2        0.36        5.41     10.82 o
  31   3   2      195.89      208.70     19.14 o
  33   3   2       22.34       10.80     21.61 o
  35   3   2       32.64       27.66     15.59 o
  37   3   2        0.15       11.48     22.95 o
 -36   4   2     2006.62     2005.40     68.77 o
 -34   4   2       63.98       53.70     17.69 o
 -32   4   2     2666.67     2639.41     80.56 o
 -30   4   2     9271.19     9589.62    257.90 o
 -28   4   2     8209.14     8137.36    222.72 o
 -26   4   2     1748.65     1739.89     55.03 o
 -24   4   2     1457.83     1469.54     49.09 o
 -22   4   2    23322.01    22929.56    620.06 o
 -20   4   2    40567.13    40265.91   1103.48 o
 -18   4   2    13939.67    13881.18    381.83 o
 -16   4   2     8165.47     7923.56    241.19 o
 -14   4   2    42417.44    41944.75   1247.05 o
 -12   4   2    51714.37    53961.53   1873.27 o
 -10   4   2    59652.55    61696.15   2138.43 o
  -8   4   2    23084.66    24403.34    774.63 o
  -6   4   2    19646.61    20076.14    613.15 o
  -4   4   2   138983.58   145215.20   4379.72 o
  -2   4   2   280739.93   282161.26   9031.23 o
   0   4   2    74914.02    77738.92   2399.28 o
   2   4   2       59.03       70.69     10.07 o
   4   4   2   177528.48   183742.44   6082.60 o
   6   4   2   259702.32   258713.99   9161.77 o
   8   4   2   105898.36   111173.83   3459.90 o
  10   4   2     2316.65     2349.37     85.01 o
  12   4   2    54685.68    53811.60   1575.40 o
  14   4   2    74479.15    74888.86   2312.56 o
  16   4   2    71627.95    69628.45   2106.92 o
  18   4   2     5524.01     5519.73    160.92 o
  20   4   2     3407.03     3338.31    103.54 o
  22   4   2    12245.91    11786.16    325.65 o
  24   4   2    19153.08    19139.57    517.84 o
  26   4   2     5942.26     6004.69    169.89 o
  28   4   2      705.66      775.61     34.47 o
  30   4   2     2214.00     2296.72     74.56 o
  32   4   2     3625.62     3602.14    101.64 o
  34   4   2     3211.86     3291.18    107.78 o
  36   4   2      523.31      490.57     27.87 o
 -37   5   2      335.67      305.84     24.38 o
 -35   5   2      152.14      149.59     20.34 o
 -33   5   2       36.28       49.83     18.28 o
 -31   5   2      592.80      611.60     39.15 o
 -29   5   2      618.68      616.09     31.97 o
 -27   5   2      167.97      152.39     18.17 o
 -25   5   2     1334.93     1340.45     52.62 o
 -23   5   2      358.39      340.31     26.00 o
 -21   5   2     8162.75     8043.23    220.02 o
 -19   5   2     6204.82     6059.96    169.20 o
 -17   5   2      547.01      598.11     35.73 o
 -15   5   2      156.21      179.08     17.18 o
 -13   5   2     2547.22     2496.34     88.59 o
 -11   5   2    30540.33    31013.81    917.13 o
  -9   5   2    15592.02    15937.88    541.81 o
  -7   5   2    14077.66    14645.63    464.92 o
  -5   5   2    11510.54    12221.84    388.34 o
  -3   5   2     8494.19     8834.58    285.36 o
  -1   5   2       13.63       23.02     10.76 o
   1   5   2    25546.48    25601.45    978.19 o
   3   5   2      527.63      647.78     34.78 o
   5   5   2    28612.81    29269.75    895.69 o
   7   5   2    10833.59    10860.35    344.96 o
   9   5   2      153.28      196.90     15.86 o
  11   5   2       27.50       32.03     10.13 o
  13   5   2     1788.68     1762.14     59.94 o
  15   5   2     3450.26     3406.22    102.09 o
  17   5   2     7818.26     7959.19    265.09 o
  19   5   2      289.95      259.19     30.89 o
  21   5   2     2274.02     2227.47     76.22 o
  23   5   2     4603.87     4292.64    126.46 o
  25   5   2     1339.79     1423.42     61.58 o
  27   5   2      292.66      304.62     19.91 o
  29   5   2      288.07      273.13     20.59 o
  31   5   2     2676.99     2738.85     79.99 o
  33   5   2      496.26      495.79     35.82 o
  35   5   2       11.65       11.32     22.64 o
  37   5   2      103.98       94.78     18.92 o
 -36   6   2      845.74      786.44     38.53 o
 -34   6   2        4.24       12.27     24.54 o
 -32   6   2     3085.72     3046.32    108.40 o
 -30   6   2     3970.03     3862.94    148.47 o
 -28   6   2     3171.60     2998.11     88.80 o
 -26   6   2     1050.04     1022.90     52.17 o
 -24   6   2      318.66      322.97     20.52 o
 -22   6   2    18024.61    17499.73    503.17 o
 -20   6   2    54777.93    54417.38   1499.57 o
 -18   6   2    16789.71    16523.49    478.81 o
 -16   6   2     3104.32     3052.64     92.41 o
 -14   6   2    19377.53    19228.32    541.69 o
 -12   6   2    76876.58    74988.36   2217.64 o
 -10   6   2   106814.17   110325.34   3627.52 o
  -8   6   2    13133.50    12348.24    510.89 o
  -6   6   2    22361.95    23365.92    774.91 o
  -4   6   2   124784.20   131988.88   5416.15 o
  -2   6   2   126994.30   127050.52   4411.89 o
   0   6   2    42186.09    43259.85   1637.87 o
   2   6   2    12973.55    13097.90    448.25 o
   4   6   2    99128.52    50159.43   3845.55 o
   6   6   2   140420.16   143939.77   4929.46 o
   8   6   2    54162.54    53802.86   1703.76 o
  10   6   2      290.36      333.65     19.50 o
  12   6   2      302.03      339.58     19.65 o
  14   6   2    56871.12    57591.50   1670.79 o
  16   6   2    48837.97    47950.11   1400.63 o
  18   6   2     9570.86     9690.47    311.79 o
  20   6   2     2386.02     2308.62     69.16 o
  22   6   2    12383.10    12577.51    350.04 o
  24   6   2    17462.41    16904.03    500.57 o
  26   6   2     8640.01     8755.24    236.24 o
  28   6   2       35.93       50.37     16.39 o
  30   6   2     2124.75     2149.01     79.33 o
  32   6   2     6461.46     6323.99    190.43 o
  34   6   2     2260.48     2212.07     70.28 o
  36   6   2      240.85      238.76     21.91 o
 -35   7   2      455.88      369.97     28.32 o
 -33   7   2       17.23       28.75     20.88 o
 -31   7   2      823.85      824.76     35.20 o
 -29   7   2     1054.18     1041.93     41.49 o
 -27   7   2     1736.25     1789.71     58.64 o
 -25   7   2      694.22      729.42     32.16 o
 -23   7   2      486.26      511.73     27.93 o
 -21   7   2     7338.85     7302.31    200.39 o
 -19   7   2     2265.53     2251.88     75.19 o
 -17   7   2     2364.06     2339.15     84.88 o
 -15   7   2     2905.51     2849.99     92.18 o
 -13   7   2     6743.71     6608.66    201.08 o
 -11   7   2     9287.98     9014.09    296.25 o
  -9   7   2    11895.59    11498.40    340.03 o
  -7   7   2     1136.39      979.06     45.44 o
  -5   7   2     3225.26     3005.44     96.93 o
  -3   7   2    44447.65    42399.26   1894.30 o
   5   7   2    40145.15    41633.46   1594.60 o
   7   7   2    16431.45    16268.00    505.49 o
   9   7   2     2017.63     1915.10     64.55 o
  11   7   2     8118.05     8343.77    271.14 o
  13   7   2     7732.86     7787.07    228.93 o
  15   7   2    12211.16    12419.51    393.75 o
  17   7   2     5403.63     5218.65    146.18 o
  19   7   2       98.61       92.29     14.87 o
  21   7   2     3261.96     3143.60     98.33 o
  23   7   2     3741.11     3661.91    105.99 o
  25   7   2     1488.89     1488.10     49.70 o
  27   7   2       39.29       52.53     17.00 o
  29   7   2      112.80       83.77     15.72 o
  31   7   2     1202.44     1216.87     62.87 o
  33   7   2      588.47      616.85     32.17 o
  35   7   2       83.82       70.93     19.10 o
 -36   8   2     1237.82     1289.62     63.37 o
 -34   8   2       23.07       41.09     21.45 o
 -32   8   2     3013.60     3016.93     89.28 o
 -30   8   2     4550.66     4623.36    142.29 o
 -28   8   2     3125.63     3257.03     96.66 o
 -26   8   2      890.65      929.78     40.93 o
 -24   8   2     1129.56     1192.06     48.98 o
 -22   8   2    15825.82    15510.94    416.28 o
 -20   8   2    29418.80    29526.59    813.08 o
 -18   8   2     3285.80     3279.01    100.48 o
 -16   8   2     1005.44     1042.47     41.15 o
 -14   8   2    12856.09    12817.54    363.63 o
 -12   8   2    49862.11    49183.86   1450.17 o
 -10   8   2    46730.97    46891.85   1364.70 o
  -8   8   2     8154.30     7615.62    233.07 o
  -6   8   2    30549.94    31093.15    910.97 o
  -4   8   2    60649.31    60079.84   1787.61 o
   0   8   2    42280.65    40973.89   1679.24 o
   2   8   2      291.76      395.85     32.32 o
   4   8   2    58565.19    58726.42   1716.25 o
   6   8   2   120394.05   121020.96   4434.38 o
   8   8   2    53828.78    55825.26   1652.07 o
  10   8   2    10936.51    10575.27    312.94 o
  12   8   2     5538.92     5908.48    169.78 o
  14   8   2    55760.43    56729.56   1577.52 o
  16   8   2    37921.90    38217.96   1056.15 o
  18   8   2    13876.72    13515.43    401.68 o
  20   8   2     2914.06     2779.46     81.96 o
  22   8   2     7393.89     7539.65    229.67 o
  24   8   2     8584.33     8565.64    286.12 o
  26   8   2     6358.59     6227.91    170.19 o
  28   8   2      581.15      544.50     39.57 o
  30   8   2     1768.50     1859.70     59.37 o
  32   8   2     2693.57     2755.19     89.13 o
  34   8   2     1680.56     1697.13     59.28 o
  36   8   2      390.54      404.91     54.76 o
 -35   9   2       86.26       56.14     21.78 o
 -33   9   2        2.27       10.08     20.16 o
 -31   9   2      444.18      449.40     26.30 o
 -29   9   2     2970.87     2927.18     94.69 o
 -27   9   2     2542.14     2616.49     80.15 o
 -25   9   2       10.21        7.52     15.05 o
 -23   9   2     1208.63     1319.20     63.01 o
 -21   9   2     6413.43     6558.16    179.60 o
 -19   9   2    16301.44    16267.32    448.86 o
 -17   9   2      771.30      835.52     37.67 o
 -15   9   2     2645.96     2568.55     80.44 o
 -13   9   2    21102.85    21149.87    589.04 o
 -11   9   2    33749.79    33111.52   1057.98 o
  -9   9   2      567.89      719.88     32.30 o
  -7   9   2     4193.31     4132.08    123.97 o
  -5   9   2     5342.76     5448.33    164.01 o
  -3   9   2    48553.67    47649.58   1445.06 o
  -1   9   2    37851.04    36936.47   1160.16 o
   1   9   2     2728.52     2685.40    106.14 o
   3   9   2     4427.20     4382.60    131.83 o
   5   9   2    15720.75    15419.50    437.44 o
   7   9   2    21658.62    21283.67    604.70 o
   9   9   2    10143.24     9962.77    283.05 o
  11   9   2      463.16      434.78     27.66 o
  13   9   2    13392.15    13263.97    366.27 o
  15   9   2    21759.70    21111.55    604.73 o
  17   9   2     2251.61     2248.45     68.84 o
  19   9   2      105.04      118.19     15.34 o
  21   9   2     3358.99     3247.01     97.28 o
  23   9   2     6431.74     6318.00    219.13 o
  25   9   2     2474.49     2373.37     85.62 o
  27   9   2       23.10        8.92     17.84 o
  29   9   2      361.09      404.51     24.67 o
  31   9   2     1403.46     1417.23     67.78 o
  33   9   2     1224.36     1158.38     43.16 o
  35   9   2      292.91      276.10     22.45 o
 -34  10   2        4.07       21.34     27.08 o
 -32  10   2     1847.60     1826.89     78.43 o
 -30  10   2     2897.76     2888.72     86.51 o
 -28  10   2     2684.31     2639.15     78.78 o
 -26  10   2      572.07      535.83     34.59 o
 -24  10   2     1273.46     1313.69     47.01 o
 -22  10   2     9933.18     9731.48    264.69 o
 -20  10   2    17266.69    17138.68    493.69 o
 -18  10   2     2132.53     2099.79     72.36 o
 -16  10   2      284.67      273.40     22.14 o
 -14  10   2    10262.40    10087.83    298.71 o
 -12  10   2    27026.55    27194.23    953.67 o
 -10  10   2    50436.45    50677.81   1443.72 o
  -8  10   2     3387.62     3287.28     99.25 o
  -6  10   2    10082.91    10153.04    308.94 o
  -4  10   2    49339.30    48077.19   1481.15 o
  -2  10   2    60679.11    59643.49   1930.45 o
   0  10   2    21592.42    21071.88    625.89 o
   2  10   2      153.00      133.47     16.30 o
   4  10   2    24172.41    23827.81    727.65 o
   6  10   2    44154.20    45037.53   1275.05 o
   8  10   2    35572.05    35193.76    990.61 o
  10  10   2       73.79       79.21     13.38 o
  12  10   2     6099.39     6007.24    169.21 o
  14  10   2    24684.79    24194.24    691.40 o
  16  10   2    22495.19    22364.12    606.53 o
  18  10   2     2874.00     2769.51     81.62 o
  20  10   2      323.77      327.22     21.33 o
  22  10   2     2843.75     2897.06     86.71 o
  24  10   2     7141.28     7007.82    209.32 o
  26  10   2     3835.74     3703.40    125.04 o
  28  10   2      449.79      480.83     28.40 o
  30  10   2      646.93      620.55     35.18 o
  32  10   2     2138.98     2188.61     76.85 o
  34  10   2     1259.24     1335.41     50.16 o
 -33  11   2       16.14        9.96     19.91 o
 -31  11   2      420.84      399.22     27.17 o
 -29  11   2     3262.37     3255.48     95.84 o
 -27  11   2     2701.64     2701.00     83.75 o
 -25  11   2        7.80        4.67      9.35 o
 -23  11   2     2330.78     2398.72     75.15 o
 -21  11   2     3332.06     3414.89     98.74 o
 -19  11   2     8089.59     7917.50    241.87 o
 -17  11   2    14073.82    14231.47    460.92 o
 -15  11   2     1502.31     1671.58     66.07 o
 -13  11   2    26702.41    26440.54    747.55 o
 -11  11   2    22005.84    22614.24    665.81 o
  -9  11   2     9132.45     8983.17    269.62 o
  -7  11   2      280.39      331.36     22.53 o
  -5  11   2    20647.51    19806.53    581.81 o
  -3  11   2    38669.85    37410.48   1044.72 o
  -1  11   2    32404.48    32622.73    909.97 o
   1  11   2     1803.80     1727.38     56.47 o
   3  11   2    16829.40    16523.49    472.68 o
   5  11   2    26956.08    26181.01    799.47 o
   7  11   2    23927.75    23323.56    654.07 o
   9  11   2    14958.38    15646.08    451.71 o
  11  11   2     1431.48     1441.17     62.05 o
  13  11   2    17975.93    17961.63    547.42 o
  15  11   2    11686.69    12137.80    328.99 o
  17  11   2     1514.69     1582.83     55.14 o
  19  11   2      616.53      655.00     40.77 o
  21  11   2     2567.41     2573.93     77.84 o
  23  11   2     5244.33     5161.51    174.88 o
  25  11   2     5061.17     4940.44    167.69 o
  27  11   2       71.89       63.17     17.19 o
  29  11   2      639.51      697.15     31.69 o
  31  11   2      930.93      980.01     51.71 o
  33  11   2     1465.25     1416.15     51.57 o
 -32  12   2      534.96      519.31     32.60 o
 -30  12   2     2063.48     1973.06     66.11 o
 -28  12   2      970.64      987.47     44.27 o
 -26  12   2      181.53      194.28     21.90 o
 -24  12   2     1252.07     1314.97     68.32 o
 -22  12   2     4321.93     4272.20    123.53 o
 -20  12   2     4417.57     4457.02    125.95 o
 -18  12   2     3238.21     3138.56    109.88 o
 -16  12   2      181.56      206.19     22.63 o
 -14  12   2    10985.61    10859.00    303.33 o
 -12  12   2    17025.55    17036.48    475.98 o
 -10  12   2     7947.08     7955.16    223.44 o
  -8  12   2     2189.06     2160.71     67.22 o
  -6  12   2    12217.83    11993.24    337.20 o
  -4  12   2    31731.07    31899.28    882.84 o
  -2  12   2    15622.06    15021.47    475.75 o
   0  12   2     9225.22     9398.00    280.44 o
   2  12   2     1493.69     1497.04     52.43 o
   4  12   2    11094.13    10954.47    355.19 o
   6  12   2    22892.60    22235.04    858.12 o
   8  12   2    10751.65    10775.63    327.23 o
  10  12   2     2490.66     2451.56     76.57 o
  12  12   2     5601.55     5651.71    160.28 o
  14  12   2     9082.14     8820.46    256.69 o
  16  12   2     4796.75     4576.43    149.54 o
  18  12   2     8804.37     8737.09    238.97 o
  20  12   2      113.25      108.19     20.21 o
  22  12   2     4543.53     4507.18    149.15 o
  24  12   2     5651.64     5523.76    171.84 o
  26  12   2     3106.37     3069.04    100.67 o
  28  12   2        1.72        9.60     19.20 o
  30  12   2      391.37      406.48     25.96 o
  32  12   2      474.56      491.11     28.96 o
 -33  13   2        0.04       19.01     38.01 o
 -31  13   2      466.64      455.98     42.37 o
 -29  13   2     3763.08     3922.98    124.09 o
 -27  13   2     2790.14     2870.03     86.37 o
 -25  13   2       16.68       23.64     21.53 o
 -23  13   2     2819.25     2790.89    101.44 o
 -21  13   2     4738.26     4773.63    140.55 o
 -19  13   2     7499.08     7416.61    210.59 o
 -17  13   2     2179.51     2114.38     80.44 o
 -15  13   2      772.32      838.21     43.32 o
 -13  13   2    11871.00    11800.28    350.88 o
 -11  13   2    14417.48    14305.43    413.11 o
  -9  13   2     5891.15     5923.81    166.29 o
  -7  13   2     1165.13     1137.81     42.01 o
  -5  13   2     6764.58     6578.74    186.83 o
  -3  13   2    36502.92    35484.89   1029.43 o
  -1  13   2    28431.53    28717.09    809.15 o
   1  13   2        6.06       11.85     21.44 o
   3  13   2     5847.94     5805.54    167.34 o
   5  13   2    19429.10    18666.91    517.93 o
   7  13   2    17029.74    16684.18    501.30 o
   9  13   2     9255.31     9218.49    263.42 o
  11  13   2     2185.63     2099.66     72.98 o
  13  13   2    13285.17    13037.39    369.72 o
  15  13   2    15087.64    14940.12    416.39 o
  17  13   2     2723.49     2773.88     93.78 o
  19  13   2      208.90      231.89     20.72 o
  21  13   2     1036.00     1070.23     42.72 o
  23  13   2     6610.59     6608.45    182.46 o
  25  13   2     2297.28     2194.05     84.66 o
  27  13   2       69.71       52.38     18.66 o
  29  13   2      684.33      642.81     37.41 o
  31  13   2     1158.74     1103.31     51.43 o
 -32  14   2      362.55      376.34     29.50 o
 -30  14   2     1210.24     1187.02     65.03 o
 -28  14   2      962.32      956.27     47.11 o
 -24  14   2     1267.71     1256.41     55.06 o
 -22  14   2     1355.73     1400.69     52.53 o
 -20  14   2     5002.32     4846.51    143.05 o
 -18  14   2     2114.18     1988.25     65.97 o
 -16  14   2     1064.15     1040.25     45.48 o
 -14  14   2     5403.64     5335.04    150.46 o
 -12  14   2     6927.53     6921.76    190.92 o
 -10  14   2     1124.84     1200.00     44.38 o
  -8  14   2      187.67      215.88     19.25 o
  -6  14   2      170.82      200.45     18.58 o
  -4  14   2    14524.49    14485.62    398.07 o
  -2  14   2    14445.69    14294.67    399.47 o
   0  14   2     3033.26     2900.22     92.51 o
   2  14   2      140.11      146.05     16.84 o
   4  14   2     2043.92     2025.90     63.50 o
   6  14   2    11288.39    11014.31    336.04 o
   8  14   2    11639.55    11666.49    318.85 o
  10  14   2      578.55      570.19     34.81 o
  12  14   2     3526.84     3597.44    122.19 o
  14  14   2     5994.08     5652.11    163.28 o
  16  14   2     3187.68     3162.43    100.10 o
  18  14   2      411.52      423.49     27.81 o
  20  14   2      118.74       65.02     19.22 o
  22  14   2     1163.46     1220.03     48.08 o
  24  14   2     1908.37     1798.72     64.72 o
  26  14   2      815.94      841.44     43.87 o
  28  14   2       17.64       16.80     26.77 o
  30  14   2        0.00        0.05      1.56 o
 -31  15   2      553.65      488.45     46.31 o
 -29  15   2     1629.28     1525.34     89.46 o
 -27  15   2     1648.34     1589.82     89.68 o
 -25  15   2      142.35      108.33     25.98 o
 -23  15   2     1100.59     1107.15     50.74 o
 -21  15   2     3017.26     3159.94    116.72 o
 -19  15   2     4392.12     4432.35    130.38 o
 -17  15   2     2832.21     2866.67     89.58 o
 -15  15   2      169.66      185.48     20.89 o
 -13  15   2    16461.58    16475.08    472.69 o
 -11  15   2    13342.22    13291.54    359.44 o
  -9  15   2     4484.49     4394.16    124.53 o
  -7  15   2      560.73      622.92     32.06 o
  -5  15   2    13883.35    13900.68    378.41 o
  -3  15   2    13974.45    14196.51    401.54 o
  -1  15   2    10179.66    10000.42    277.59 o
   1  15   2     1923.87     1983.75     74.11 o
   3  15   2     4262.85     4190.44    121.02 o
   5  15   2    12176.75    12555.32    341.86 o
   7  15   2    10936.31    10984.06    305.35 o
   9  15   2     2311.15     2210.66     67.82 o
  11  15   2      336.36      335.12     28.51 o
  13  15   2    12386.22    12463.21    365.75 o
  15  15   2     7836.63     7686.22    220.09 o
  17  15   2     5073.02     4979.64    163.58 o
  19  15   2      580.23      591.57     44.16 o
  21  15   2     3857.81     3762.29    117.64 o
  23  15   2     4342.90     4307.90    127.20 o
  25  15   2     2529.43     2794.32    107.12 o
  27  15   2      261.80      177.04     39.64 o
  29  15   2      881.28      865.51     69.78 o
  31  15   2      761.40      759.14     89.86 o
 -30  16   2      549.16      569.62     34.59 o
 -28  16   2      234.76      247.56     26.01 o
 -26  16   2       23.37       25.59     25.49 o
 -24  16   2      209.37      218.75     24.02 o
 -22  16   2      637.04      662.63     39.49 o
 -20  16   2      429.39      454.64     40.10 o
 -18  16   2     1774.19     1774.38     61.04 o
 -16  16   2      165.05      152.96     26.75 o
 -14  16   2     5417.90     5529.34    159.96 o
 -12  16   2     3249.19     3238.34     97.69 o
 -10  16   2     1322.01     1257.08     54.86 o
  -8  16   2      895.14      968.04     44.14 o
  -6  16   2     1816.69     1888.74     63.05 o
  -4  16   2     6790.97     6621.50    186.00 o
  -2  16   2     8929.00     9003.34    246.42 o
   0  16   2      534.35      536.64     32.43 o
   2  16   2      446.03      509.08     27.43 o
   4  16   2      989.94     1061.23     44.37 o
   6  16   2     3348.57     3303.96     98.56 o
   8  16   2     2719.78     2713.30     81.77 o
  10  16   2      262.47      246.86     22.86 o
  12  16   2     1499.12     1519.56     66.55 o
  14  16   2      449.47      404.66     38.29 o
  16  16   2     1708.13     1801.00     72.33 o
  18  16   2     1407.33     1508.06     80.62 o
  20  16   2     1006.84     1041.26     50.50 o
  22  16   2      253.64      241.88     24.88 o
  24  16   2     1738.43     1798.99     71.10 o
  26  16   2     1031.08     1088.93     58.54 o
  28  16   2      125.28      107.43     29.01 o
  30  16   2        4.04       45.84     91.68 o
 -29  17   2     1067.63     1045.29     56.16 o
 -27  17   2     1031.29      936.57     48.22 o
 -25  17   2      111.81      114.35     22.40 o
 -23  17   2     1612.61     1521.24     59.82 o
 -21  17   2     3700.80     3683.90    109.60 o
 -19  17   2     3881.62     3903.82    123.82 o
 -17  17   2      329.18      338.89     30.84 o
 -15  17   2      233.92      182.59     43.58 o
 -13  17   2     4737.85     4737.46    140.62 o
 -11  17   2     9162.55     9232.61    272.97 o
  -9  17   2     3675.41     3593.40    116.93 o
  -7  17   2      108.77      102.53     19.68 o
  -5  17   2     4072.56     4050.06    119.21 o
  -3  17   2     9747.96     9582.90    269.49 o
  -1  17   2    13413.70    13265.32    366.27 o
   1  17   2     3258.09     3094.86     92.60 o
   3  17   2     3703.50     3594.88    105.53 o
   5  17   2    11839.72    11939.46    337.21 o
   7  17   2    16542.73    16584.00    449.48 o
   9  17   2      736.69      697.69     39.28 o
  11  17   2      754.49      792.15     42.80 o
  13  17   2     4894.63     4965.52    145.28 o
  15  17   2     6696.14     6952.02    197.73 o
  17  17   2     2593.18     2683.18    122.07 o
  19  17   2       75.39       34.52     16.57 o
  21  17   2     1375.74     1452.73    108.53 o
  23  17   2     2381.48     2381.44     90.07 o
  25  17   2     1452.05     1339.10     77.29 o
  27  17   2      257.28      167.96     27.41 o
 -26  18   2      113.50      126.58     22.66 o
 -24  18   2      308.66      302.63     29.49 o
 -22  18   2      612.22      611.87     38.48 o
 -20  18   2      519.53      551.19     33.12 o
 -18  18   2       34.14       17.69     35.38 o
 -16  18   2      938.72      925.14     53.28 o
 -14  18   2      502.37      495.40     36.63 o
 -12  18   2      688.78      683.03     45.05 o
 -10  18   2      129.93      130.70     29.02 o
  -8  18   2      266.52      327.75     27.56 o
  -6  18   2      118.53      136.96     21.29 o
  -4  18   2     1718.83     1767.12     68.37 o
  -2  18   2     3290.15     3248.62     98.16 o
   0  18   2       16.57        4.81     10.64 o
   2  18   2       88.99       83.60     18.14 o
   4  18   2      170.57      170.71     21.64 o
   6  18   2     2041.15     2064.63     81.83 o
   8  18   2     2369.43     2301.02     91.47 o
  10  18   2      693.64      777.09     61.18 o
  12  18   2       47.74       28.51     20.19 o
  14  18   2      553.14      525.61     35.24 o
  16  18   2      998.39     1030.30     60.66 o
  18  18   2      391.76      406.72     28.82 o
  20  18   2      105.29      125.16     21.75 o
  22  18   2      170.69      180.15     26.90 o
  24  18   2      443.61      530.36     38.50 o
  26  18   2      200.25      140.17     24.42 o
 -25  19   2      100.56       61.33     23.37 o
 -23  19   2      575.37      531.71     33.91 o
 -21  19   2     4234.20     4185.80    135.16 o
 -19  19   2     2036.06     1919.47     84.30 o
 -17  19   2      167.37      147.41     23.27 o
 -15  19   2      254.56      265.49     28.09 o
 -13  19   2     3135.50     3257.57    121.76 o
 -11  19   2     6828.96     6540.08    211.48 o
  -9  19   2     3445.79     3442.73    110.96 o
  -7  19   2      450.02      462.42     38.88 o
  -5  19   2     2929.63     2842.87     93.69 o
  -3  19   2     8881.37     8622.79    249.91 o
  -1  19   2     5388.70     5456.53    167.28 o
   1  19   2     1573.44     1596.21     61.37 o
   3  19   2     2431.33     2425.21     79.93 o
   5  19   2     9440.09     9397.33    282.49 o
   7  19   2     5380.07     5490.82    200.99 o
   9  19   2     1052.83     1087.45     61.72 o
  11  19   2       21.83       29.01     16.82 o
  13  19   2     2175.32     2182.89     90.43 o
  15  19   2     4669.33     4829.37    146.33 o
  17  19   2     3676.69     3756.78    111.90 o
  19  19   2       26.83       44.13     21.91 o
  21  19   2     1208.64     1174.85     56.14 o
  23  19   2     2067.98     1944.01    109.31 o
  25  19   2     1283.70     1249.88     97.16 o
 -24  20   2       28.98       58.70     23.12 o
 -22  20   2      159.46      157.34     24.81 o
 -20  20   2       58.81       38.45     23.84 o
 -18  20   2       27.40       11.08     22.16 o
 -16  20   2      116.75      149.11     23.46 o
 -14  20   2       78.06       82.83     24.96 o
 -12  20   2      255.38      217.50     25.22 o
 -10  20   2      286.78      299.41     33.65 o
  -6  20   2      352.81      371.62     32.74 o
  -4  20   2      473.62      483.13     36.37 o
  -2  20   2       76.14       52.29     17.73 o
   0  20   2      101.89       66.88     18.35 o
   4  20   2        1.48        6.51     13.03 o
   6  20   2       84.94       70.64     21.57 o
   8  20   2     1109.39     1189.44     61.37 o
  10  20   2      291.11      308.30     40.06 o
  12  20   2       54.22       78.69     21.45 o
  14  20   2       27.44       43.30     26.01 o
  16  20   2      537.22      511.77     35.37 o
  18  20   2      181.93      170.59     31.63 o
  20  20   2        8.44        1.35      7.17 o
  22  20   2        2.54       16.28     32.57 o
 -23  21   2      266.63      251.92     43.88 o
 -21  21   2     1818.33     1758.38     75.85 o
 -19  21   2     1207.88     1179.29     50.43 o
 -17  21   2      192.96      184.91     25.11 o
 -15  21   2      246.84      272.55     35.18 o
 -13  21   2     1835.29     1944.01     70.08 o
 -11  21   2     5145.74     5197.48    153.35 o
  -9  21   2     2289.79     2327.51     80.78 o
  -7  21   2      298.10      294.72     30.34 o
  -5  21   2     2277.23     2253.15    115.65 o
  -3  21   2     3886.34     3801.15    118.45 o
  -1  21   2     3020.38     3019.76     95.83 o
   1  21   2      698.68      706.83     40.52 o
   3  21   2      902.81      902.89     53.99 o
   5  21   2     5029.92     5125.33    169.42 o
   7  21   2     3839.24     3845.06    144.50 o
   9  21   2      782.49      788.52     40.32 o
  11  21   2       34.49       45.15     21.90 o
  13  21   2     2151.85     2206.69     82.87 o
  15  21   2     4105.16     4095.24    126.37 o
  17  21   2     1246.87     1397.60     95.63 o
  21  21   2      818.32      748.32     57.65 o
 -20  22   2        0.49       13.61     27.23 o
 -18  22   2      187.30      126.77     28.48 o
 -16  22   2       70.15       74.74     24.22 o
 -14  22   2       12.71        0.03      1.57 o
 -12  22   2       23.61       36.82     25.14 o
 -10  22   2        5.65       31.37     35.06 o
  -6  22   2      139.66      102.41     22.65 o
  -4  22   2       18.61       14.29     28.59 o
  -2  22   2       52.83       64.83     23.98 o
   0  22   2       85.71       76.30     24.06 o
   2  22   2      149.31      144.02     28.67 o
   4  22   2        8.16        5.22     11.14 o
   6  22   2      150.77      141.60     23.82 o
   8  22   2       11.12       20.18     37.60 o
  10  22   2       10.96        8.64     17.28 o
  12  22   2       53.32       11.35     22.70 o
  16  22   2        5.24       27.18     27.24 o
  18  22   2      213.20      249.12     32.29 o
  20  22   2       73.22       82.22     25.49 o
 -17  23   2      116.65      117.93     26.14 o
 -15  23   2      173.39      182.02     33.53 o
 -13  23   2     1100.41     1000.58     57.85 o
 -11  23   2     2686.04     2850.26    117.73 o
  -9  23   2      834.67      844.80     42.35 o
  -7  23   2        6.13       12.17     24.34 o
  -5  23   2     1669.19     1709.30     91.80 o
  -3  23   2     2164.46     2158.49    114.61 o
  -1  23   2     1681.86     1743.32     83.15 o
   1  23   2       19.03       40.27     24.50 o
   3  23   2     1048.19     1050.00     88.25 o
   5  23   2     1533.59     1480.57     63.41 o
   7  23   2     1897.95     1873.41     74.70 o
   9  23   2      527.84      494.66     32.96 o
  11  23   2       37.70       49.54     23.53 o
  13  23   2      800.65      817.43     41.33 o
  15  23   2     1871.54     1937.96     69.81 o
  17  23   2      440.60      455.65     32.56 o
 -14  24   2        1.76        1.96     10.09 o
 -12  24   2       61.49       63.05     27.85 o
  -8  24   2       51.73       68.86     25.94 o
  -6  24   2       10.28       22.67     34.05 o
  -2  24   2       72.46       47.06     21.17 o
   0  24   2       34.76       17.23     34.45 o
   2  24   2       76.33       87.01     25.55 o
   4  24   2       25.17       41.44     27.28 o
   6  24   2       55.72       61.65     25.14 o
  10  24   2       12.54       18.58     37.17 o
  12  24   2      123.47      166.14     25.75 o
  14  24   2       23.18       10.48     20.96 o
 -11  25   2      674.23      648.30     41.62 o
  -9  25   2      169.02      147.39     27.32 o
  -5  25   2      330.16      344.42     32.96 o
  -3  25   2     1460.04     1461.20    125.11 o
  -1  25   2      910.98     1030.77     65.80 o
   1  25   2       33.28       49.75     24.85 o
   3  25   2      367.44      389.76     41.41 o
   5  25   2     1657.73     1764.29    101.37 o
   7  25   2      735.29      742.87     48.88 o
   9  25   2      375.56      401.89     32.80 o
  11  25   2       33.61       37.93     26.94 o
  -4  26   2       52.89       50.63     26.21 o
  -2  26   2       84.38       66.50     28.28 o
   2  26   2        3.36       11.24     22.48 o
   4  26   2       37.10       40.11     27.85 o
 -37   1   3     1343.14     1260.04     70.09 o
 -35   1   3     3581.20     3579.95    107.44 o
 -33   1   3     2935.80     2869.02     86.31 o
 -31   1   3      533.96      541.60     28.45 o
 -29   1   3     5839.91     5840.77    168.97 o
 -27   1   3    18883.48    18657.50    501.58 o
 -25   1   3    11662.09    11552.86    311.38 o
 -23   1   3     3207.26     3181.93     91.56 o
 -21   1   3     2503.80     2358.98     70.79 o
 -19   1   3    42308.73    41854.66   1154.30 o
 -17   1   3    82469.90    82833.25   2500.49 o
 -15   1   3    41364.53    41529.92   1284.70 o
 -13   1   3     3806.94     3827.24    137.25 o
 -11   1   3    48468.62    48537.07   1544.56 o
  -9   1   3   137175.84   139724.18   4154.36 o
  -7   1   3   196718.12   202789.89   5888.77 o
  -5   1   3     3515.25     3614.31    128.83 o
  -3   1   3    48254.51    48820.13   1549.95 o
  -1   1   3   245281.52   233556.28  10219.11 o
   1   1   3   112924.71   121670.44   3724.37 o
   3   1   3   255242.28   270562.01   9558.40 o
   5   1   3      181.34      201.86     15.79 o
   7   1   3   101295.68   103743.10   3140.75 o
   9   1   3   237297.07   247910.79   7731.71 o
  11   1   3   180808.76   179440.12   6003.81 o
  13   1   3      363.67      442.26     30.37 o
  15   1   3    32214.39    31705.65    908.11 o
  17   1   3    47244.89    47275.08   1343.47 o
  19   1   3    41871.45    41890.97   1179.52 o
  21   1   3    14293.51    14007.58    494.50 o
  23   1   3     2267.12     2081.10     68.88 o
  25   1   3    21113.52    21649.42    591.67 o
  27   1   3    12909.23    12639.36    335.71 o
  29   1   3     4106.15     4102.90    120.70 o
  31   1   3      361.20      353.15     21.58 o
  33   1   3     1063.32     1135.45     48.52 o
  35   1   3     3575.09     3659.29    105.03 o
  37   1   3     2711.53     2786.93     95.89 o
 -38   2   3        0.00       28.75     57.50 o
 -36   2   3       73.43       57.40     19.21 o
 -34   2   3      202.54      196.36     22.08 o
 -32   2   3       10.01       20.46     20.55 o
 -30   2   3        1.34       11.30     22.59 o
 -28   2   3       59.60       83.40     18.57 o
 -26   2   3       19.11       14.35     21.56 o
 -24   2   3      120.60      122.37     16.31 o
 -20   2   3     1423.58     1450.91     48.14 o
 -18   2   3       28.29       25.76     13.83 o
 -16   2   3     3076.53     2981.10     93.38 o
 -12   2   3     1581.03     1549.28     53.92 o
 -10   2   3     7985.12     7946.41    280.83 o
  -8   2   3      550.96      574.77     26.07 o
  -6   2   3    14992.09    15619.86    484.48 o
  -4   2   3     3945.46     4106.73    128.82 o
  -2   2   3     8354.36     8761.29    311.37 o
   0   2   3    16960.26    18024.15    664.34 o
   2   2   3      157.68      221.63     19.79 o
   4   2   3     2377.26     2414.99     96.85 o
   6   2   3     2359.02     2665.57    101.14 o
   8   2   3    11938.38    11616.73    366.63 o
  10   2   3      611.58      611.49     28.04 o
  12   2   3     2985.74     3020.83     95.97 o
  14   2   3     1281.42     1369.29     47.89 o
  16   2   3        5.42        8.69     17.37 o
  18   2   3      946.27      964.27     38.03 o
  20   2   3      223.35      228.59     19.88 o
  22   2   3      300.16      337.91     20.81 o
  24   2   3      145.81      132.86     16.74 o
  26   2   3      193.75      169.96     16.52 o
  28   2   3      980.83     1022.70     38.96 o
  30   2   3       15.20       27.43     16.34 o
  32   2   3      232.82      258.52     20.70 o
  34   2   3       94.85       66.80     17.58 o
  36   2   3       29.72       25.72     17.67 o
 -37   3   3     1607.99     1565.82     56.52 o
 -35   3   3     3179.49     3245.33     99.53 o
 -33   3   3     2191.01     2312.45     81.19 o
 -31   3   3       42.10       50.51     17.89 o
 -29   3   3     4354.29     4439.14    126.36 o
 -27   3   3    12236.88    12138.47    330.35 o
 -25   3   3    14620.13    14512.51    389.21 o
 -23   3   3     3717.31     3752.28    106.52 o
 -21   3   3     3003.58     2998.38     87.57 o
 -19   3   3    37593.77    36984.88   1016.17 o
 -17   3   3    75131.42    75397.82   2117.96 o
 -15   3   3    45970.13    45903.50   1587.68 o
 -13   3   3     2701.05     2548.58     88.65 o
 -11   3   3    48802.50    47771.94   1449.81 o
  -9   3   3   173682.68   185542.97   5897.59 o
  -7   3   3   279433.24   280499.90   8910.04 o
  -5   3   3    28344.08    29476.16    929.10 o
  -3   3   3    75273.06    77485.44   2431.44 o
  -1   3   3   376521.85   376081.44  13734.27 o
   1   3   3   388148.97   395177.98  12833.65 o
   3   3   3    15364.56    15954.01    720.14 o
   5   3   3     4248.79     4695.71    217.53 o
   7   3   3   136583.63   143754.87   4539.86 o
   9   3   3   159765.74   162331.02   4927.34 o
  11   3   3    41122.73    41941.39   1277.77 o
  13   3   3    10784.54    10606.87    332.73 o
  15   3   3     7842.74     7849.60    249.40 o
  17   3   3    30245.11    30008.66    864.81 o
  19   3   3    47192.89    45645.32   1476.98 o
  21   3   3    17640.39    17088.25    502.57 o
  23   3   3      766.64      815.48     38.03 o
  25   3   3    16174.74    16222.28    441.37 o
  27   3   3    18075.99    18551.27    506.37 o
  29   3   3     3202.96     3124.98     88.02 o
  31   3   3      504.87      547.11     27.14 o
  33   3   3     1525.14     1551.83     53.92 o
  35   3   3     3585.64     3585.74    119.87 o
  37   3   3     2058.95     2065.64     72.37 o
 -36   4   3       85.60       85.27     21.13 o
 -34   4   3      697.93      695.20     40.87 o
 -32   4   3      132.25      135.94     19.67 o
 -30   4   3       22.07        1.22      6.46 o
 -28   4   3       21.79       23.53     19.26 o
 -26   4   3     2770.88     2780.27     80.87 o
 -24   4   3     4966.48     4971.30    140.57 o
 -22   4   3      165.60      210.14     21.37 o
 -20   4   3     6713.31     6564.01    204.23 o
 -18   4   3     1439.03     1407.48     47.94 o
 -16   4   3     2966.20     2837.35     87.47 o
 -14   4   3      667.86      798.54     49.10 o
 -12   4   3       55.54       43.02     11.60 o
 -10   4   3     3703.60     4069.55    133.41 o
  -6   4   3       66.97       73.03     12.45 o
  -4   4   3      111.21      121.62     12.19 o
  -2   4   3    36797.27    37325.09   1344.01 o
   0   4   3     9516.44     9802.08    340.47 o
   2   4   3    16817.34    16700.98    518.36 o
   4   4   3     3938.68     4019.13    138.01 o
   6   4   3     5027.05     5177.98    183.97 o
   8   4   3    10774.79    10942.37    368.18 o
  10   4   3     4555.15     4337.28    132.39 o
  12   4   3     3082.35     2976.93     90.72 o
  14   4   3     2449.42     2365.10    107.79 o
  16   4   3     2702.45     2719.36     92.22 o
  18   4   3     9114.46     9077.29    264.14 o
  20   4   3      175.29      184.81     21.14 o
  22   4   3       54.07       56.24     13.79 o
  24   4   3      715.14      714.70     30.17 o
  26   4   3      608.30      568.34     25.83 o
  28   4   3      811.57      764.66     35.51 o
  30   4   3      126.15      138.62     16.99 o
  32   4   3      465.59      482.12     26.73 o
  34   4   3       52.35       34.12     15.04 o
 -37   5   3     1541.45     1504.84     60.99 o
 -35   5   3     4269.81     4322.15    128.29 o
 -33   5   3     2263.08     2317.09     77.57 o
 -29   5   3     2240.19     2217.25     73.01 o
 -27   5   3    13779.90    13762.18    386.62 o
 -25   5   3    25020.52    24774.47    679.01 o
 -23   5   3     5600.94     5540.24    153.07 o
 -21   5   3     8384.30     8095.00    230.92 o
 -19   5   3    49159.01    49406.41   1360.10 o
 -17   5   3    43497.31    42998.31   1217.49 o
 -15   5   3     7963.08     8190.48    255.47 o
 -13   5   3      217.88      193.26     17.19 o
 -11   5   3    40053.33    39457.76   1344.71 o
  -9   5   3   124152.61   124665.73   4146.53 o
  -7   5   3    81984.80    88893.75   3904.82 o
  -5   5   3    21051.38    21063.81    675.06 o
  -3   5   3    11910.24    12244.70    494.46 o
  -1   5   3   111016.09   111440.75   3596.47 o
   1   5   3   188266.09   193639.31   5783.65 o
   3   5   3   125157.13   128285.62   3810.90 o
   5   5   3      182.31      183.70     13.42 o
   7   5   3    67192.93    67698.83   2170.23 o
   9   5   3   148509.61   151523.12   4518.89 o
  11   5   3   105236.63   103029.75   3138.87 o
  13   5   3     4347.69     4582.15    139.70 o
  15   5   3    17919.19    18662.21    537.03 o
  17   5   3    72860.05    71722.80   2036.87 o
  19   5   3    41121.22    39585.50   1161.59 o
  21   5   3     3725.69     3776.08    158.04 o
  23   5   3      602.48      661.11     34.78 o
  25   5   3     6751.67     6745.61    184.82 o
  27   5   3     8708.35     8693.39    244.43 o
  29   5   3     5402.79     5595.44    152.72 o
  31   5   3       41.37       52.34     16.81 o
  33   5   3      925.48      888.90     43.70 o
  35   5   3     2010.75     2010.10     63.43 o
  37   5   3     1602.61     1583.10    242.16 o
 -36   6   3      478.89      496.40     30.31 o
 -34   6   3      683.00      678.12     32.67 o
 -32   6   3      111.35      127.81     19.52 o
 -30   6   3       24.44       32.10     14.80 o
 -28   6   3      745.22      823.55     35.48 o
 -26   6   3     1723.15     1744.46     59.54 o
 -24   6   3     1527.08     1505.85     60.79 o
 -22   6   3     1281.89     1250.96     45.73 o
 -20   6   3     2842.86     2849.19     90.89 o
 -18   6   3     4799.38     4755.28    147.38 o
 -16   6   3     6469.22     6338.64    196.16 o
 -14   6   3    14089.60    13796.47    400.94 o
 -12   6   3      715.84      703.88     49.13 o
 -10   6   3    21681.07    21666.23    653.06 o
  -8   6   3    38050.98    37602.77   1289.86 o
  -4   6   3        3.60        0.31      2.40 o
  -2   6   3    19658.27    19091.83    612.71 o
   0   6   3    52027.50    49669.29   1579.11 o
   2   6   3    15067.68    15903.59    578.09 o
   4   6   3     1560.44     1448.36     52.17 o
   6   6   3    11695.44    11732.37    370.70 o
   8   6   3    13456.29    13140.93    401.09 o
  10   6   3      832.07      924.27     41.13 o
  12   6   3     7843.95     7803.88    230.30 o
  14   6   3      223.92      238.79     18.69 o
  16   6   3     1487.08     1465.37     47.24 o
  18   6   3     7892.40     7994.82    258.93 o
  20   6   3     4113.89     4003.46    119.42 o
  22   6   3      107.80       85.48     13.99 o
  24   6   3      990.94      940.88     45.12 o
  26   6   3     3966.90     3948.53    132.49 o
  28   6   3     2337.29     2357.97     71.00 o
  30   6   3       29.82        9.98     19.97 o
  32   6   3      373.74      427.72     25.52 o
  34   6   3      651.26      622.33     29.74 o
  36   6   3      363.85      358.65     24.90 o
 -35   7   3     3104.80     3178.57     94.84 o
 -33   7   3     1171.63     1234.69     54.80 o
 -31   7   3      870.63      893.41     43.15 o
 -29   7   3     1380.75     1510.96     61.82 o
 -27   7   3     5821.74     5923.81    162.75 o
 -25   7   3     8035.48     8027.77    246.63 o
 -23   7   3     6979.68     6886.13    197.74 o
 -21   7   3     2434.60     2399.59     73.38 o
 -19   7   3    20503.35    20765.29    563.89 o
 -17   7   3    23436.46    22903.34    744.28 o
 -15   7   3    28762.05    28860.30    839.81 o
 -13   7   3     1071.63     1182.52     43.22 o
 -11   7   3    49830.95    49713.67   1503.97 o
  -9   7   3   213178.84   219429.02   6945.80 o
  -7   7   3    68638.15    69376.32   2228.56 o
  -5   7   3      816.67      786.71     32.68 o
  -3   7   3    19392.27    19052.84    634.60 o
   5   7   3     9043.33     9038.97    309.92 o
   7   7   3    69858.34    68910.39   2125.53 o
   9   7   3    40841.09    39272.19   1476.22 o
  11   7   3    10543.75    10762.18    349.09 o
  13   7   3     6422.59     6588.69    251.85 o
  15   7   3     4701.54     4834.88    141.90 o
  17   7   3    38375.19    36787.21   1040.07 o
  19   7   3    25769.95    25789.04    699.27 o
  21   7   3     5463.85     5302.43    159.67 o
  23   7   3       71.62       42.28     13.18 o
  25   7   3     4417.95     4277.04    133.90 o
  27   7   3    10063.13    10191.37    284.37 o
  29   7   3     5494.30     5447.05    156.30 o
  31   7   3       63.04       53.67     15.06 o
  33   7   3     1172.50     1166.45     49.40 o
  35   7   3     2391.49     2448.87     76.44 o
 -36   8   3      429.11      458.19     33.89 o
 -34   8   3     1121.32     1152.26     50.92 o
 -32   8   3      798.56      868.06     37.52 o
 -30   8   3       32.85       26.32     20.07 o
 -28   8   3     1509.17     1516.06     77.99 o
 -26   8   3     5993.13     5978.13    175.76 o
 -24   8   3     4233.54     4172.83    120.41 o
 -22   8   3      284.82      286.06     20.77 o
 -20   8   3     3203.39     3165.93     93.13 o
 -18   8   3    14199.56    14177.01    458.89 o
 -16   8   3    13501.37    13567.87    389.39 o
 -14   8   3      201.16      191.46     17.63 o
 -12   8   3      264.32      324.09     21.72 o
 -10   8   3    11589.74    11593.20    350.93 o
  -8   8   3    13904.38    13386.34    386.02 o
  -6   8   3     8455.30     8099.71    258.90 o
  -4   8   3     1028.58     1075.21     43.06 o
  -2   8   3     7660.35     7875.15    261.70 o
   0   8   3    32741.25    32852.67    998.62 o
   2   8   3    27875.57    28028.61    866.62 o
   4   8   3     4520.06     4292.57    128.98 o
   6   8   3     2596.29     2436.10     75.89 o
   8   8   3    34011.38    33318.60   1010.80 o
  10   8   3    54834.75    56322.79   1643.77 o
  12   8   3     5305.12     5129.30    154.05 o
  14   8   3     2871.78     2714.72     85.93 o
  16   8   3    18916.06    18664.22    525.44 o
  18   8   3    11195.67    11078.19    301.24 o
  20   8   3     1090.14     1126.91     46.06 o
  22   8   3      230.74      219.00     19.18 o
  24   8   3     1385.86     1315.98     49.07 o
  26   8   3     3062.42     2998.38     98.30 o
  28   8   3      569.89      623.51     29.29 o
  30   8   3      228.23      275.22     21.05 o
  32   8   3      223.56      222.49     20.14 o
  34   8   3      686.11      618.48     31.98 o
 -35   9   3     2002.19     2080.09     78.81 o
 -33   9   3     1257.24     1325.59     69.77 o
 -31   9   3       91.53       82.27     20.08 o
 -29   9   3     1687.03     1655.24     79.48 o
 -27   9   3     3666.27     3639.32    107.09 o
 -25   9   3    12701.13    12633.31    339.80 o
 -23   9   3     1538.21     1596.48     55.89 o
 -21   9   3     7284.91     7311.05    199.70 o
 -19   9   3    22569.95    22324.46    612.67 o
 -17   9   3    15272.41    15068.54    426.59 o
 -15   9   3     1604.89     1693.09     58.80 o
 -13   9   3      652.86      639.30     29.29 o
 -11   9   3    18252.27    18495.47    527.52 o
  -9   9   3    61628.27    61072.22   2017.55 o
  -7   9   3    22554.37    22844.18    659.62 o
  -5   9   3      735.09      846.68     36.70 o
  -3   9   3     8276.32     8101.73    255.49 o
  -1   9   3    18750.70    18206.36    582.20 o
   1   9   3   111483.84   108296.21   3364.99 o
   3   9   3    29548.02    29691.31    907.20 o
   5   9   3     3857.93     3751.81    111.29 o
   7   9   3    37830.15    36962.70   1144.44 o
   9   9   3    45464.81    45662.13   1427.79 o
  11   9   3    28757.93    28753.39    855.53 o
  13   9   3     8037.60     7843.55    228.92 o
  15   9   3     7852.97     7663.36    211.91 o
  17   9   3    32974.53    32899.06    903.10 o
  19   9   3    17480.72    17376.02    477.96 o
  21   9   3     1457.25     1414.54     48.08 o
  23   9   3      317.09      370.21     25.43 o
  25   9   3     3207.51     3114.90     94.17 o
  27   9   3     4591.35     4436.65    127.86 o
  29   9   3     3185.20     3238.81     97.55 o
  31   9   3       17.29       26.62     18.95 o
  33   9   3      301.94      275.49     25.51 o
  35   9   3      814.98      772.79     45.17 o
 -34  10   3      566.14      510.03     30.71 o
 -32  10   3      513.14      464.51     29.13 o
 -30  10   3       49.80       57.67     20.30 o
 -28  10   3     1867.06     1880.81     67.44 o
 -26  10   3     2915.33     2951.65     88.54 o
 -24  10   3      896.63      926.29     38.11 o
 -22  10   3     1198.73     1323.64     47.90 o
 -20  10   3       25.00       33.02     16.90 o
 -18  10   3     7765.11     7582.68    214.65 o
 -16  10   3    18782.82    18832.31    620.98 o
 -14  10   3     3138.00     3143.20     99.69 o
 -12  10   3     4093.05     4141.29    125.88 o
 -10  10   3    13499.03    13854.96    407.07 o
  -8  10   3    35521.54    34934.91   1116.95 o
  -6  10   3    25437.58    25941.66    768.80 o
  -4  10   3      145.09      167.98     17.68 o
  -2  10   3    24606.69    24771.11    696.74 o
   0  10   3    71553.55    70771.43   2082.78 o
   2  10   3     4782.22     4686.43    153.34 o
   4  10   3     1061.82     1068.76     41.55 o
   6  10   3    12143.49    12151.24    390.41 o
   8  10   3    13838.49    13754.78    391.40 o
  10  10   3    14524.47    14263.74    409.03 o
  12  10   3        7.76       10.87     20.03 o
  14  10   3      173.66      176.93     16.24 o
  16  10   3     5952.22     5925.56    163.70 o
  18  10   3     9341.42     9313.96    261.36 o
  20  10   3     6970.46     6909.66    189.56 o
  22  10   3      356.28      420.15     24.81 o
  24  10   3     3523.65     3467.34    116.83 o
  26  10   3     4942.13     4635.13    245.43 o
  28  10   3     1223.57     1263.13     52.17 o
  30  10   3       77.10       64.52     17.93 o
  32  10   3      409.74      437.28     26.73 o
  34  10   3     1355.31     1370.70     62.50 o
 -33  11   3      356.66      371.07     29.43 o
 -31  11   3      223.07      294.39     25.05 o
 -29  11   3     1619.91     1604.41     56.85 o
 -27  11   3     2284.65     2174.49     69.54 o
 -25  11   3     2176.36     2031.21     74.16 o
 -23  11   3      723.17      807.08     46.25 o
 -21  11   3     1861.47     1829.17     59.58 o
 -19  11   3    10598.05    10459.63    291.81 o
 -17  11   3    10501.50    10674.78    299.95 o
 -15  11   3    10995.87    10666.04    306.78 o
 -13  11   3     1017.13      996.34     53.64 o
 -11  11   3    16497.76    16103.94    461.17 o
  -9  11   3    45773.84    45626.50   1293.34 o
  -7  11   3    25644.43    24888.77    698.76 o
  -5  11   3     1669.81     1760.80     59.26 o
  -3  11   3    15345.16    15395.97    453.13 o
  -1  11   3    16643.51    17102.37    538.07 o
   1  11   3    44039.27    42873.93   1200.47 o
   3  11   3    18291.35    17575.70    518.84 o
   5  11   3     1066.05     1095.99     49.16 o
   7  11   3    14880.10    15235.95    455.21 o
   9  11   3    20264.17    20191.11    561.27 o
  11  11   3    14841.34    15020.80    417.06 o
  13  11   3     4798.97     4570.92    129.33 o
  15  11   3     2928.53     2984.73     86.42 o
  17  11   3     5404.46     5377.33    148.54 o
  19  11   3    11185.87    11117.18    308.73 o
  21  11   3     3821.57     3915.25    110.30 o
  23  11   3      102.37       77.82     15.95 o
  25  11   3     1611.70     1667.01     68.20 o
  27  11   3     4626.21     4541.67    138.55 o
  29  11   3     2221.43     2310.24     76.75 o
  31  11   3       64.58       40.34     18.60 o
  33  11   3      158.17      143.49     20.94 o
 -32  12   3     1120.50     1108.96     51.01 o
 -30  12   3        1.23        6.87     13.74 o
 -28  12   3     3119.78     3000.93     98.91 o
 -26  12   3     4895.47     4995.84    148.28 o
 -24  12   3     1515.60     1459.59     73.40 o
 -22  12   3      104.59       87.23     17.39 o
 -20  12   3      404.03      388.20     27.96 o
 -18  12   3    10522.04    10310.37    288.44 o
 -16  12   3     9316.58     9263.53    257.96 o
 -14  12   3      365.86      380.44     23.34 o
 -12  12   3     5560.36     5506.82    156.56 o
 -10  12   3    11623.11    11283.92    310.74 o
  -8  12   3     6084.41     5903.57    166.71 o
  -6  12   3    18599.13    18979.55    530.83 o
  -4  12   3      284.12      333.48     21.37 o
  -2  12   3    14800.24    14686.65    419.17 o
   0  12   3    23713.50    24313.92    691.38 o
   2  12   3    16118.38    15841.73    439.40 o
   4  12   3     4765.32     4623.36    137.10 o
   6  12   3     1968.35     1913.49     64.48 o
   8  12   3    28197.03    28493.87    863.10 o
  10  12   3    29469.28    29831.16    835.52 o
  12  12   3     2186.87     2139.33     72.83 o
  14  12   3     2316.69     2309.83     69.44 o
  16  12   3    16131.13    16185.30    440.01 o
  18  12   3    10398.45    10602.17    287.70 o
  20  12   3     7457.10     7630.41    218.73 o
  22  12   3      559.69      551.70     31.41 o
  24  12   3     2805.27     2765.34     82.78 o
  26  12   3     3070.10     2994.48     91.67 o
  28  12   3      827.13      757.19     40.41 o
  30  12   3       29.17       40.51     18.69 o
  32  12   3       53.15       66.41     18.99 o
 -33  13   3      297.34      300.61     27.81 o
 -31  13   3        1.69       11.85     23.69 o
 -29  13   3     1046.47     1080.32     49.24 o
 -27  13   3     1995.08     1868.10     73.81 o
 -25  13   3     2468.52     2391.93     78.36 o
 -23  13   3      128.68      137.63     20.37 o
 -21  13   3      835.91      833.03     45.88 o
 -19  13   3     5741.43     5745.70    170.97 o
 -17  13   3     7354.01     7239.78    201.76 o
 -15  13   3     2568.43     2465.88     74.52 o
 -13  13   3      566.70      571.54     32.81 o
 -11  13   3     4689.75     4697.86    146.57 o
  -9  13   3     9484.67     9260.17    255.91 o
  -7  13   3    13130.43    12865.94    354.07 o
  -5  13   3     1054.66     1144.60     64.86 o
  -3  13   3     1850.66     1802.15     61.64 o
  -1  13   3    18148.56    18089.37    498.96 o
   1  13   3    13573.40    13554.42    378.48 o
   3  13   3    10819.23    10600.82    301.33 o
   5  13   3     1777.66     1838.79     62.93 o
   7  13   3     8280.46     7905.40    260.32 o
   9  13   3    26990.61    27044.97    744.70 o
  11  13   3    13942.03    13727.21    377.08 o
  13  13   3       93.94       76.15     20.56 o
  15  13   3     1267.69     1288.68     46.61 o
  17  13   3     5954.38     5915.74    163.70 o
  19  13   3     4606.57     4489.10    125.87 o
  21  13   3     3299.07     3304.83    113.32 o
  23  13   3       62.56       55.02     16.43 o
  25  13   3     1713.23     1709.70     62.08 o
  27  13   3     1415.17     1387.24     65.31 o
  29  13   3     1140.62     1188.84     56.82 o
  31  13   3      383.46      365.59     31.40 o
 -32  14   3      614.04      595.10     34.93 o
 -30  14   3       54.35       55.13     22.28 o
 -28  14   3     1201.85     1270.39     63.73 o
 -26  14   3     2178.30     2251.34     78.06 o
 -24  14   3     2696.66     2588.52    105.21 o
 -22  14   3       15.92        3.16      9.39 o
 -20  14   3      286.70      251.23     27.51 o
 -18  14   3    11457.54    11640.26    321.58 o
 -16  14   3    15797.65    15947.96    431.88 o
 -14  14   3     4581.47     4672.38    133.06 o
 -12  14   3     3213.52     3236.93     95.98 o
 -10  14   3    13293.79    13364.15    383.29 o
  -8  14   3    23307.69    23914.55    691.46 o
  -6  14   3    13970.99    13880.51    395.46 o
  -4  14   3     1098.72     1136.26     49.35 o
  -2  14   3    14573.00    14499.06    406.93 o
   0  14   3    22287.92    21802.05    637.33 o
   2  14   3    13512.86    13008.48    361.54 o
   4  14   3      819.84      846.88     37.05 o
   6  14   3     3180.79     3163.10     92.72 o
   8  14   3    16442.28    16460.96    474.05 o
  10  14   3    18508.16    18668.26    523.39 o
  12  14   3     1826.75     1803.22     80.92 o
  14  14   3      944.25      944.04     45.39 o
  16  14   3     4917.35     4789.97    136.38 o
  18  14   3     5197.90     5203.19    147.21 o
  20  14   3     2391.53     2327.51     76.54 o
  22  14   3        3.01        5.53     11.05 o
  24  14   3     1844.68     1934.06     65.78 o
  26  14   3     2269.47     2380.29    101.26 o
  28  14   3     2324.59     2245.69     94.59 o
  30  14   3      254.05      250.76     43.31 o
 -31  15   3        0.08       17.90     35.81 o
 -29  15   3      476.97      435.88     31.03 o
 -27  15   3     1056.12     1029.63     45.21 o
 -25  15   3      480.23      512.24     46.89 o
 -23  15   3        0.18        3.99     10.04 o
 -21  15   3     1127.10     1115.21     66.20 o
 -19  15   3     2636.18     2754.32     86.54 o
 -17  15   3     4734.65     4735.31    162.76 o
 -15  15   3      451.28      424.15     36.92 o
 -13  15   3      574.03      650.41     45.71 o
 -11  15   3      645.18      706.90     34.44 o
  -9  15   3     2142.41     2214.36     71.10 o
  -7  15   3     9574.45     9658.20    264.70 o
  -5  15   3     5466.02     5312.45    153.39 o
  -3  15   3     4805.60     4695.50    133.67 o
  -1  15   3    11706.99    11453.35    332.53 o
   1  15   3     3973.08     3958.15    116.91 o
   3  15   3     2546.52     2469.58     88.94 o
   5  15   3       68.62       63.21     15.68 o
   7  15   3      443.60      507.74     28.74 o
   9  15   3     9943.24    10019.92    284.40 o
  11  15   3     5897.74     5964.55    169.63 o
  13  15   3      190.64      157.31     21.37 o
  15  15   3       45.92       22.27     22.33 o
  17  15   3      299.99      304.62     23.84 o
  19  15   3     3308.24     3259.38    114.50 o
  21  15   3     2690.66     2682.04     82.59 o
  23  15   3       57.58       76.47     18.35 o
  25  15   3      919.88      917.95     41.76 o
  27  15   3     1315.34     1255.73     67.88 o
  29  15   3      408.41      410.27     32.02 o
 -30  16   3        8.29       14.33     28.66 o
 -28  16   3     1392.54     1441.30     74.86 o
 -26  16   3     2869.89     2984.93    113.36 o
 -24  16   3     2251.37     2424.33     80.89 o
 -22  16   3      148.05      105.40     22.08 o
 -20  16   3     3228.51     3130.83    120.43 o
 -18  16   3     5881.37     5959.31    181.84 o
 -16  16   3     5331.08     5455.18    162.37 o
 -14  16   3     2115.57     2185.58     75.83 o
 -12  16   3      721.01      759.48     45.18 o
 -10  16   3     6864.80     6726.79    201.19 o
  -8  16   3    12687.48    13072.35    357.44 o
  -6  16   3     3432.98     3500.08    108.35 o
  -4  16   3       86.39       61.94     14.99 o
  -2  16   3    10192.79    10110.01    279.61 o
   0  16   3    15169.63    14793.55    401.42 o
   2  16   3    14792.25    14544.78    399.42 o
   4  16   3      501.27      498.80     29.49 o
   6  16   3     5687.32     5413.16    150.99 o
   8  16   3    15767.31    15960.74    433.92 o
  10  16   3     8623.60     8573.71    250.60 o
  12  16   3     3739.66     3693.65    108.37 o
  14  16   3      150.62      121.11     22.43 o
  16  16   3     5193.86     5227.93    239.68 o
  18  16   3     6768.86     6894.87    223.69 o
  20  16   3     2811.33     2888.25     97.16 o
  22  16   3       39.93       35.32     18.22 o
  24  16   3     1522.67     1528.17    111.35 o
  26  16   3     2519.73     2411.02     87.39 o
  28  16   3     1655.00     1660.48     78.03 o
 -29  17   3      400.25      460.92     35.96 o
 -27  17   3      698.59      665.95     48.66 o
 -25  17   3       32.74       11.79     23.57 o
 -23  17   3      112.38       79.73     21.76 o
 -21  17   3        2.34       11.46     22.91 o
 -19  17   3     1102.86     1069.97     56.00 o
 -17  17   3     1314.93     1288.68     70.41 o
 -15  17   3       88.71       73.16     25.14 o
 -13  17   3      123.57      115.98     21.88 o
 -11  17   3     1279.55     1399.35     69.44 o
  -9  17   3      404.49      451.41     29.80 o
  -7  17   3     1834.59     1871.20     96.10 o
  -3  17   3      253.20      260.06     25.22 o
  -1  17   3     5357.14     5207.36    149.94 o
   1  17   3      660.08      761.49     52.54 o
   3  17   3      212.23      222.37     21.38 o
   5  17   3      662.97      715.17     33.33 o
   7  17   3     2423.72     2411.89     74.81 o
   9  17   3     4228.31     4295.26    128.78 o
  11  17   3     1677.62     1756.02     62.96 o
  13  17   3       85.08       83.36     19.46 o
  17  17   3      520.91      515.98     41.15 o
  19  17   3      989.18      989.08     71.27 o
  21  17   3     1113.09     1124.96     70.56 o
  23  17   3       25.38       33.80     20.44 o
  25  17   3      231.39      238.49     27.18 o
  27  17   3      214.91      217.52     25.27 o
 -26  18   3     1988.57     2050.78     98.95 o
 -24  18   3     2365.84     2422.05    123.40 o
 -22  18   3        2.63        0.25      3.74 o
 -20  18   3     1867.94     1970.90     91.90 o
 -18  18   3     4938.23     5114.04    163.20 o
 -16  18   3     2488.39     2453.85     94.43 o
 -14  18   3     1052.15     1027.34     59.63 o
 -12  18   3      283.79      250.62     46.46 o
 -10  18   3     6841.46     6830.33    246.28 o
  -8  18   3    12024.46    11796.92    390.50 o
  -6  18   3     4390.10     4427.78    145.96 o
  -4  18   3      302.19      262.04     23.54 o
  -2  18   3     5412.57     5520.27    163.04 o
   0  18   3     9932.74     9881.42    273.52 o
   2  18   3    10065.53    10011.85    276.90 o
   4  18   3       20.15       11.16     22.32 o
   6  18   3     2745.27     2729.58     94.82 o
   8  18   3     4442.46     4357.92    131.90 o
  10  18   3     5870.48     5747.99    177.32 o
  12  18   3     2362.32     2447.53    142.53 o
  14  18   3      594.07      568.98     44.93 o
  16  18   3     3276.13     3453.89    117.24 o
  18  18   3     5223.52     5252.34    179.23 o
  20  18   3      690.80      581.33     49.86 o
  22  18   3        0.74       16.87     33.74 o
  24  18   3      735.17      710.87     41.35 o
  26  18   3     1307.44     1224.07     51.23 o
 -25  19   3       15.09       16.97     33.94 o
 -21  19   3      223.87      166.84     27.69 o
 -19  19   3      162.41      142.27     25.68 o
 -17  19   3      562.82      533.09     36.07 o
 -13  19   3      467.06      419.76     50.86 o
 -11  19   3      343.27      331.77     59.12 o
  -9  19   3     1754.75     1661.69     78.45 o
  -7  19   3      649.88      627.36     43.82 o
  -5  19   3       43.94       24.88     20.65 o
  -3  19   3      191.79      225.25     29.21 o
  -1  19   3      140.25      113.71     20.02 o
   1  19   3      473.35      502.62     45.13 o
   3  19   3      660.39      614.23     40.90 o
   5  19   3       32.54       21.30     20.46 o
   7  19   3       21.09        2.21      8.08 o
   9  19   3      622.88      690.23     59.86 o
  11  19   3      466.76      498.97     35.56 o
  13  19   3       27.79       36.90     21.80 o
  17  19   3      127.48       92.70     21.84 o
  19  19   3      190.21      198.62     24.14 o
  21  19   3      252.38      246.06     28.60 o
  23  19   3      181.69      156.72     32.11 o
  25  19   3        6.75        1.83      8.74 o
 -24  20   3      542.66      498.94     42.19 o
 -22  20   3       61.86       66.64     23.58 o
 -20  20   3      678.23      641.64     37.43 o
 -18  20   3     1719.40     1695.38     71.48 o
 -16  20   3     2985.26     3065.48    117.44 o
 -14  20   3      897.70      935.03     50.16 o
 -12  20   3      149.51      135.62     24.67 o
 -10  20   3     6359.10     6402.31    195.33 o
  -8  20   3     5264.23     5395.35    177.34 o
  -6  20   3      683.10      811.25     44.79 o
  -4  20   3      128.26      101.38     22.78 o
  -2  20   3     2194.22     2192.71    108.31 o
   0  20   3     7278.39     6904.28    201.83 o
   2  20   3     3856.77     3924.13    141.12 o
   4  20   3       37.86       41.34     19.84 o
   6  20   3      958.05      921.38     56.95 o
  10  20   3     2203.47     2209.12     84.38 o
  12  20   3     1154.87     1202.28     54.47 o
  14  20   3       26.98       17.97     28.02 o
  16  20   3     2732.09     2641.70    101.56 o
  18  20   3     2371.45     2264.92     81.76 o
  20  20   3      766.08      768.76     52.46 o
  24  20   3      192.59      101.34     29.69 o
 -21  21   3       75.88       73.23     23.50 o
 -19  21   3      282.61      246.51     26.82 o
 -17  21   3       10.83        4.30     11.81 o
 -15  21   3       28.35       45.09     24.83 o
 -13  21   3        2.56       14.54     29.09 o
 -11  21   3      341.03      372.30     29.75 o
  -9  21   3      296.66      315.05     28.34 o
  -7  21   3        0.27        1.39      9.81 o
  -5  21   3       89.07       96.21     22.56 o
  -1  21   3       34.03       68.38     22.06 o
   1  21   3      198.62      197.67     24.54 o
   3  21   3      335.07      316.10     29.36 o
   5  21   3        9.56       12.32     24.63 o
   7  21   3      312.82      274.67     28.05 o
   9  21   3       98.86       98.97     22.73 o
  11  21   3       59.27       54.20     22.57 o
  13  21   3      359.79      380.60     28.16 o
  15  21   3      121.86      131.85     23.16 o
  17  21   3       51.42       48.09     24.06 o
  19  21   3      261.52      288.74     37.94 o
  21  21   3      219.00      252.65     26.11 o
 -20  22   3      685.13      636.09     49.67 o
 -18  22   3     1347.18     1359.07     67.26 o
 -16  22   3     1763.51     1820.84     79.81 o
 -14  22   3      230.10      210.00     32.17 o
 -12  22   3      492.77      583.63     36.23 o
 -10  22   3     2172.99     2136.37     83.17 o
  -8  22   3     2138.78     2026.84    121.29 o
  -6  22   3     1480.46     1542.89     65.44 o
  -4  22   3       38.64       61.76     24.26 o
  -2  22   3     1485.56     1450.44     71.06 o
   0  22   3     3668.11     3749.86    135.70 o
   2  22   3     2371.91     2354.41     95.09 o
   4  22   3      595.92      599.96     38.52 o
   6  22   3      868.89      850.24     48.29 o
   8  22   3     1704.48     1718.17     75.18 o
  10  22   3     3573.03     3560.52    119.26 o
  12  22   3      754.22      797.73     48.33 o
  14  22   3       90.74      127.46     23.88 o
  16  22   3      819.79      799.62     39.97 o
  18  22   3     2144.82     2053.00     79.98 o
  20  22   3      513.35      529.60     39.02 o
 -17  23   3       23.03       34.90     26.77 o
 -15  23   3        2.38        7.24     14.48 o
 -13  23   3       12.20       36.71     25.13 o
 -11  23   3        0.45       52.53     24.65 o
  -9  23   3      129.87       84.22     30.12 o
  -7  23   3        1.60        2.87     10.80 o
  -3  23   3       13.85       13.68     27.36 o
  -1  23   3       87.22       84.86     25.30 o
   1  23   3       65.33       41.26     23.44 o
   3  23   3       38.24       25.78     25.58 o
   7  23   3       28.48       31.96     25.53 o
   9  23   3       22.29       22.13     33.80 o
  13  23   3      193.76      216.42     26.44 o
  15  23   3      121.08      138.89     25.14 o
 -14  24   3       48.78       49.77     25.88 o
 -12  24   3      221.81      182.33     28.73 o
 -10  24   3     1112.73      965.21     51.17 o
  -8  24   3     1312.63     1256.41     62.77 o
  -6  24   3      847.78      906.99     55.44 o
  -4  24   3       32.69       45.05     27.99 o
  -2  24   3     1223.80     1435.38    109.04 o
   0  24   3     2565.05     2650.37    133.74 o
   2  24   3      937.28      944.30     69.03 o
   4  24   3       75.79       38.06     26.17 o
   6  24   3      219.56      234.03     26.91 o
   8  24   3     1404.55     1384.49     65.59 o
  10  24   3     1347.34     1356.92     71.75 o
  12  24   3      256.18      237.07     27.08 o
  14  24   3        7.55       37.37     25.73 o
 -11  25   3        1.93       46.75     34.52 o
  -9  25   3       12.57       17.88     35.76 o
  -7  25   3       42.66       75.05     27.42 o
  -5  25   3       29.44       23.37     34.01 o
  -1  25   3       54.70       62.41     24.99 o
   1  25   3       28.55       37.93     27.34 o
   3  25   3        4.27       10.63     21.26 o
   5  25   3       39.22       29.54     31.54 o
   7  25   3        5.21       14.46     28.92 o
   9  25   3       24.86       29.37     28.61 o
  11  25   3        1.88        0.26      4.13 o
  -2  26   3      333.22      282.44     31.48 o
   0  26   3     1029.95      978.80    102.03 o
   2  26   3      497.39      536.04     46.84 o
   4  26   3      128.30      157.65     28.19 o
 -38   0   4      328.10      289.54     35.91 o
 -36   0   4      428.26      404.53     43.39 o
 -34   0   4     1462.32     1550.22     79.76 o
 -32   0   4     6498.23     6514.19    243.03 o
 -30   0   4    12063.93    12464.56    384.18 o
 -28   0   4      421.68      405.73     36.31 o
 -26   0   4     2594.09     2607.75     92.46 o
 -24   0   4    39239.43    39072.51   1214.95 o
 -22   0   4    45997.39    46217.49   1454.97 o
 -20   0   4    14554.82    14319.55    506.72 o
 -18   0   4    16121.41    16220.26    673.28 o
 -16   0   4   105783.19   106057.98   3902.54 o
 -14   0   4   124346.00   122983.53   4829.79 o
 -10   0   4    13229.85    12919.73    521.62 o
  -8   0   4    14681.66    15993.68    567.79 o
  -6   0   4   242763.37   247876.50   9523.77 o
  -4   0   4   262514.50   279206.99  10003.97 o
  -2   0   4    15097.74    14956.26    585.29 o
   0   0   4   128062.56   133722.85   5060.18 o
   2   0   4    82970.54    83989.01   3268.45 o
   4   0   4   167726.36   165683.32   8440.51 o
   6   0   4    97754.71    97992.56   6371.83 o
   8   0   4       72.05       82.74     13.60 o
  10   0   4   119053.68   123653.85   4549.22 o
  12   0   4   178592.41   172324.04  11345.61 o
  16   0   4     1440.48     1285.18     51.62 o
  18   0   4     4884.69     4848.53    159.51 o
  20   0   4    43325.68    43119.33   1410.68 o
  22   0   4    41810.13    40462.91   1362.88 o
  24   0   4     4452.42     4320.00    159.47 o
  26   0   4     1343.74     1282.96     59.04 o
  28   0   4     5984.57     5742.34    176.98 o
  30   0   4     6638.66     6617.66    201.62 o
  32   0   4     5236.64     5346.53    181.25 o
  34   0   4       12.53       35.60     26.29 o
  36   0   4      882.38     1035.47    102.87 o
 -37   1   4       10.90       15.09     30.17 o
 -35   1   4       64.57       47.15     17.84 o
 -33   1   4      218.86      189.71     21.21 o
 -31   1   4      107.55      107.04     18.28 o
 -29   1   4      230.34      276.80     20.86 o
 -27   1   4      297.64      301.75     20.85 o
 -25   1   4       64.49       75.26     15.98 o
 -23   1   4      122.95      106.04     15.83 o
 -21   1   4        2.02        8.34     16.69 o
 -19   1   4     1192.45     1229.24     43.48 o
 -17   1   4       94.63      105.32     14.60 o
 -15   1   4       62.61       51.12     12.21 o
 -11   1   4     1668.62     1328.15    117.22 o
  -9   1   4     1696.63     1793.34     62.74 o
  -7   1   4    28262.81    28694.90    850.77 o
  -5   1   4    22313.53    22922.17    740.86 o
  -3   1   4    39738.05    39349.51   1337.90 o
  -1   1   4    58221.51    61782.21   2092.57 o
   1   1   4   104965.49   112960.25   3740.27 o
   3   1   4    27826.68    28974.60    964.09 o
   5   1   4     5309.11     5133.07    200.57 o
   7   1   4     8465.35     8508.49    285.45 o
   9   1   4     2685.04     2959.79     96.67 o
  11   1   4     4579.88     4391.07    135.31 o
  13   1   4     2097.20     2069.60     69.50 o
  17   1   4      105.05      130.97     13.04 o
  19   1   4      214.33      245.60     16.46 o
  21   1   4      834.14      841.44     41.53 o
  23   1   4      777.24      852.46     45.04 o
  25   1   4      578.34      606.69     38.27 o
  27   1   4      104.67       86.03     14.64 o
  29   1   4      462.28      469.16     23.18 o
  31   1   4       46.72       30.68     15.88 o
  33   1   4       28.20       43.42     16.62 o
  35   1   4       52.89       75.88     17.62 o
  37   1   4       57.10       36.14     18.33 o
 -38   2   4      342.43      325.85    107.84 o
 -36   2   4      234.97      198.32     22.40 o
 -34   2   4     4302.66     4410.70    136.12 o
 -32   2   4     6919.04     7069.68    263.32 o
 -30   2   4     3232.16     3188.85     97.43 o
 -26   2   4    10444.60    10570.57    295.20 o
 -24   2   4    15804.68    15661.54    421.71 o
 -22   2   4    14906.21    15367.06    417.67 o
 -20   2   4    11479.93    11259.72    309.39 o
 -18   2   4     3255.41     3295.69     96.99 o
 -16   2   4    52208.82    51970.05   1485.06 o
 -14   2   4   110498.68   113239.94   3598.73 o
 -12   2   4    62590.74    64449.40   2038.53 o
 -10   2   4       13.05        3.78      7.56 o
  -8   2   4    74650.23    77205.08   2300.41 o
  -6   2   4   342090.21   348363.45  11602.40 o
  -4   2   4   301122.08   318305.71  10271.54 o
  -2   2   4    72778.67    75043.50   2335.74 o
   0   2   4    67090.14    69817.38   2257.83 o
   2   2   4   305595.59   327680.18  10108.64 o
   4   2   4   180352.31   183322.22   6093.65 o
   6   2   4    69375.07    70908.59   2524.25 o
   8   2   4      502.35      533.64     21.65 o
  10   2   4   100568.80   102029.97   3240.88 o
  12   2   4    95608.57    97288.62   3050.12 o
  14   2   4    44900.92    46163.70   1378.51 o
  16   2   4     1593.01     1557.48     62.41 o
  18   2   4     1779.23     1746.61     57.15 o
  20   2   4    36004.39    35784.75    990.49 o
  22   2   4    30357.45    30172.04    857.27 o
  24   2   4     6023.77     5938.80    167.93 o
  26   2   4      191.05      206.52     18.40 o
  28   2   4     6036.46     5954.60    178.09 o
  30   2   4     7626.23     7605.54    204.42 o
  32   2   4     5417.89     5433.67    148.12 o
  34   2   4      111.51       89.48     17.49 o
  36   2   4     1683.15     1708.49     62.22 o
 -35   3   4       76.87       60.38     19.31 o
 -33   3   4      270.63      201.84     22.21 o
 -31   3   4      155.19      144.80     19.32 o
 -29   3   4     1438.61     1471.42     56.55 o
 -27   3   4      504.17      525.41     28.04 o
 -25   3   4       76.30       81.79     15.65 o
 -23   3   4     9409.50     9346.23    280.45 o
 -21   3   4     3538.81     3471.51    103.44 o
 -19   3   4     2233.17     2199.10     71.17 o
 -17   3   4      610.13      706.16     31.82 o
 -15   3   4      610.27      719.81     49.53 o
 -13   3   4     6827.40     6721.47    297.23 o
 -11   3   4      104.12      123.60     17.77 o
  -9   3   4     8832.64     9210.42    303.71 o
  -7   3   4     2306.03     2360.19     84.05 o
  -5   3   4     3245.78     3288.96    111.27 o
  -3   3   4     9561.82     9967.48    324.01 o
  -1   3   4     6139.12     6550.16    219.48 o
   1   3   4    19397.72    20513.84    658.81 o
   3   3   4    25291.15    26412.30    830.14 o
   5   3   4     3591.93     3633.88    122.87 o
   7   3   4      800.67      823.55     30.74 o
   9   3   4       66.81       67.61      9.65 o
  11   3   4     2191.86     2258.80     71.29 o
  13   3   4    66362.82    65896.28   1870.28 o
  15   3   4     1017.57      988.21     34.39 o
  17   3   4     5759.93     5412.69    175.29 o
  19   3   4     6864.72     6905.63    242.15 o
  21   3   4      515.27      561.02     39.94 o
  23   3   4      137.90      134.82     16.16 o
  25   3   4      236.67      283.44     22.28 o
  27   3   4      205.37      246.98     18.28 o
  29   3   4     1405.47     1407.35     46.23 o
  31   3   4       72.62       61.32     16.02 o
  33   3   4      165.62      161.83     18.84 o
  35   3   4       15.46       11.05     22.11 o
  37   3   4       28.38       14.42     28.84 o
 -36   4   4      134.93      104.55     20.89 o
 -34   4   4     2063.58     2109.47     67.98 o
 -32   4   4     5862.87     5899.00    166.78 o
 -30   4   4     5668.11     5562.49    155.18 o
 -28   4   4      486.64      540.58     33.74 o
 -26   4   4     5419.11     5348.21    147.25 o
 -24   4   4    28832.38    29891.67    821.19 o
 -22   4   4    30735.73    30539.14    827.20 o
 -20   4   4     3503.34     3491.41    100.64 o
 -18   4   4     8443.70     8521.94    254.70 o
 -16   4   4    34408.91    33820.84   1042.09 o
 -14   4   4    89084.80    89059.82   2680.63 o
 -12   4   4    38863.54    39991.60   1253.66 o
 -10   4   4     1233.59     1264.00     50.39 o
  -8   4   4   103388.42   107133.05   3644.84 o
  -6   4   4   145515.13   142328.83   4915.58 o
  -4   4   4    60244.77    61987.95   1985.87 o
  -2   4   4    17846.08    18677.67    673.03 o
   0   4   4    48348.14    48949.89   1569.73 o
   2   4   4    85618.81    88423.78   2695.80 o
   4   4   4   231028.31   232336.65   7852.07 o
   6   4   4    59948.85    61387.55   2278.19 o
   8   4   4      162.72      192.80     15.77 o
  10   4   4    50996.37    52893.85   1518.29 o
  12   4   4   157317.59   156630.23   4774.38 o
  14   4   4    47781.41    47734.29   1522.22 o
  16   4   4     3469.30     3347.66    111.46 o
  18   4   4    20867.88    20447.95    626.04 o
  20   4   4    42890.24    42322.61   1240.14 o
  22   4   4    31098.38    30207.67    955.56 o
  24   4   4     4293.59     4410.30    131.55 o
  26   4   4     1466.71     1420.66     56.09 o
  28   4   4     5499.83     5566.93    155.05 o
  30   4   4     6685.03     6631.92    182.31 o
  32   4   4     2478.26     2413.44     74.19 o
  34   4   4      121.01      105.46     16.35 o
  36   4   4      459.85      453.41     25.72 o
 -37   5   4       47.21       67.51     22.72 o
 -35   5   4      227.85      210.51     22.09 o
 -33   5   4      905.78      939.33     39.68 o
 -31   5   4       31.15       25.13     15.71 o
 -29   5   4      202.38      230.23     20.75 o
 -27   5   4       58.56       96.97     17.78 o
 -25   5   4     1105.57     1127.92     50.86 o
 -23   5   4     1337.01     1397.93     59.74 o
 -21   5   4      342.88      372.54     25.70 o
 -17   5   4       72.68       75.05     14.31 o
 -15   5   4     3172.85     3247.82    111.28 o
 -13   5   4    27370.08    28393.69    831.05 o
 -11   5   4     9617.97     9053.76    273.69 o
  -9   5   4     2396.50     2390.38     83.02 o
  -7   5   4    28088.28    29117.13    963.37 o
  -5   5   4    23189.73    23559.55    750.26 o
  -3   5   4    14252.75    14539.40    499.81 o
  -1   5   4     3785.31     4010.66    148.14 o
   1   5   4    35030.30    35415.64   1156.46 o
   3   5   4    34670.19    35861.40   1099.64 o
   5   5   4     4943.22     4940.10    157.71 o
   7   5   4      380.63      424.44     28.01 o
   9   5   4     5483.32     5460.23    240.11 o
  11   5   4     4354.80     4283.90    134.99 o
  13   5   4    20249.99    19897.97    613.19 o
  15   5   4     2102.57     2061.81     73.61 o
  17   5   4     1956.63     1903.33     66.47 o
  19   5   4     5170.66     5188.53    148.03 o
  21   5   4        3.41        9.47     18.93 o
  23   5   4      565.37      623.89     45.97 o
  25   5   4      274.06      275.33     19.26 o
  27   5   4      407.20      450.49     23.54 o
  29   5   4     3169.08     3206.94     92.99 o
  31   5   4      257.62      275.06     20.84 o
  35   5   4      197.48      222.75     20.80 o
 -36   6   4      130.75       95.96     22.19 o
 -34   6   4     2553.00     2587.58     78.66 o
 -32   6   4     3291.13     3433.52     98.94 o
 -30   6   4     1236.75     1184.20     59.65 o
 -28   6   4      202.11      250.74     23.10 o
 -26   6   4     3832.74     3822.60    109.16 o
 -24   6   4    22251.61    21594.97    613.50 o
 -22   6   4    16400.50    16284.81    465.90 o
 -20   6   4      299.82      345.42     21.42 o
 -18   6   4     2185.70     2019.85     69.86 o
 -16   6   4    34762.83    34965.84    987.93 o
 -14   6   4    53151.43    51771.04   1503.52 o
 -12   6   4    73695.09    74281.06   2290.85 o
 -10   6   4     4098.42     4176.12    132.49 o
  -8   6   4    93890.24    92718.03   2875.04 o
  -6   6   4   105512.15   106123.20   4178.73 o
  -4   6   4    98850.41    58615.48   4472.34 o
  -2   6   4    21898.86    20732.35    790.13 o
   0   6   4     8569.98     8983.84    300.36 o
   2   6   4   333600.67   331441.94  11225.00 o
   4   6   4   136170.53   144165.00   4763.91 o
   6   6   4    44220.97    45332.69   1409.43 o
   8   6   4     6405.93     6831.67    228.49 o
  10   6   4    46627.82    45498.08   1416.90 o
  12   6   4    33013.77    31974.59   1010.45 o
  14   6   4    39580.92    39409.35   1236.73 o
  16   6   4     7025.22     6876.72    214.81 o
  18   6   4     5976.69     5895.64    215.37 o
  20   6   4    19329.58    19675.43    638.53 o
  22   6   4    16928.70    16716.45    478.77 o
  24   6   4     5954.74     5967.24    161.85 o
  26   6   4      245.91      281.77     19.96 o
  28   6   4     7063.45     7210.87    197.00 o
  30   6   4     5344.33     5305.32    158.51 o
  32   6   4     2686.98     2685.40     84.98 o
  34   6   4       73.01       78.89     19.04 o
  36   6   4      483.05      490.72     31.54 o
 -35   7   4        0.17       20.10     30.19 o
 -33   7   4      733.18      694.87     38.18 o
 -31   7   4     1210.63     1185.21     55.44 o
 -29   7   4     1290.11     1360.96     60.65 o
 -27   7   4      107.35       97.62     17.87 o
 -25   7   4     3478.87     3537.66    108.34 o
 -23   7   4     5877.18     5905.25    167.53 o
 -21   7   4     3912.66     3885.53    112.15 o
 -17   7   4      895.27      930.86     45.61 o
 -15   7   4    13449.55    13642.50    392.79 o
 -13   7   4     8291.90     8183.75    234.31 o
 -11   7   4      968.48      904.10     42.93 o
  -9   7   4     1606.26     1668.62     56.01 o
  -7   7   4    17561.39    17517.21    516.13 o
  -5   7   4    23784.01    23981.78    718.74 o
  -1   7   4        0.15        3.29      6.58 o
   3   7   4    30774.79    30480.64   1042.30 o
   5   7   4     9321.10     9459.86    282.48 o
   7   7   4       51.75       45.07      9.96 o
   9   7   4    12361.77    11857.43    350.87 o
  11   7   4     9764.77     9703.25    276.96 o
  13   7   4    10884.20    10840.18    310.15 o
  15   7   4     1885.43     1813.37     60.75 o
  17   7   4      787.88      802.58     39.27 o
  19   7   4     9082.93     8850.72    247.13 o
  21   7   4     7831.46     7655.29    218.05 o
  23   7   4     2072.78     1979.91     69.59 o
  27   7   4     2010.58     1956.18     68.78 o
  29   7   4     2030.13     2073.37     64.65 o
  31   7   4      510.72      494.12     25.68 o
  33   7   4        2.80        6.28     12.56 o
  35   7   4       63.65       66.83     17.54 o
 -36   8   4      159.51      141.45     22.97 o
 -34   8   4     2403.32     2497.21     78.75 o
 -32   8   4     3420.44     3374.82    103.05 o
 -30   8   4     1431.00     1412.86     63.17 o
 -28   8   4       77.98       87.55     17.78 o
 -26   8   4     3494.42     3416.71    103.52 o
 -24   8   4    16402.55    15705.92    446.93 o
 -22   8   4    15757.61    15427.57    421.07 o
 -20   8   4     1243.86     1356.85     68.43 o
 -18   8   4     3080.46     3112.34     91.16 o
 -16   8   4    14398.64    14827.17    449.85 o
 -14   8   4    45111.48    46033.27   1371.03 o
 -12   8   4    35817.77    35252.93   1004.24 o
 -10   8   4      304.24      361.65     29.29 o
  -8   8   4    33181.02    33135.72    980.81 o
  -6   8   4    52525.47    52716.35   1534.02 o
  -4   8   4    40912.18    40992.04   1198.81 o
  -2   8   4    11082.62    10865.73    351.11 o
   0   8   4        1.52       13.72     10.55 o
   2   8   4    88956.36    88586.49   2807.76 o
   4   8   4   148417.20   143774.37   4616.38 o
   6   8   4    39108.17    38673.81   1232.82 o
   8   8   4     1373.62     1452.33     49.57 o
  10   8   4    19646.89    19452.88    556.65 o
  12   8   4    64324.29    61502.52   1761.37 o
  14   8   4    33733.73    33055.71    957.63 o
  16   8   4     5325.94     5158.88    159.91 o
  18   8   4     9373.60     9342.87    292.06 o
  20   8   4    21112.32    21082.64    595.19 o
  22   8   4    13588.70    13577.28    391.44 o
  24   8   4     2242.95     2232.92     84.51 o
  26   8   4       23.87        8.13     16.26 o
  28   8   4     2966.85     2907.68     85.20 o
  30   8   4     5630.66     5680.89    156.86 o
  32   8   4     1156.87     1138.28     41.94 o
  34   8   4      328.00      330.28     22.78 o
 -35   9   4       75.97       63.37     20.58 o
 -33   9   4      516.31      522.48     32.16 o
 -31   9   4     2565.09     2586.64     80.43 o
 -29   9   4      742.88      786.51     35.08 o
 -27   9   4      130.77      137.27     18.21 o
 -25   9   4     4008.86     4088.18    127.46 o
 -23   9   4     4160.03     4235.56    125.38 o
 -21   9   4     4459.17     4424.15    124.38 o
 -19   9   4      808.24      813.20     45.34 o
 -17   9   4     7200.86     7171.88    198.37 o
 -15   9   4    14953.51    14272.48    432.23 o
 -13   9   4    10562.62    10493.25    356.68 o
 -11   9   4     2966.69     3142.06    104.41 o
  -9   9   4     1810.73     1607.23     56.50 o
  -7   9   4    15965.88    15508.92    455.15 o
  -5   9   4    39327.68    39844.35   1212.72 o
  -3   9   4    10957.13    11387.46    346.88 o
  -1   9   4      123.51      117.22     15.56 o
   1   9   4    16524.06    16629.72    487.66 o
   3   9   4    20526.13    20386.77    585.10 o
   5   9   4    42299.86    41541.35   1169.36 o
   7   9   4     5463.01     5441.47    160.67 o
   9   9   4     6026.99     6039.65    172.20 o
  11   9   4    23133.22    23117.82    668.43 o
  13   9   4     5605.32     5460.03    155.41 o
  15   9   4     1785.09     1783.05     68.29 o
  17   9   4      564.44      609.68     26.17 o
  19   9   4     5571.70     5407.52    162.65 o
  21   9   4     9154.76     9106.21    279.14 o
  23   9   4     1832.47     1786.14     70.14 o
  25   9   4       17.91       11.52     23.05 o
  27   9   4     2304.04     2242.67     72.05 o
  29   9   4     1470.14     1432.90     50.54 o
  31   9   4      686.35      689.89     31.01 o
  33   9   4      142.84      136.98     19.09 o
  35   9   4      210.44      234.60     22.17 o
 -34  10   4     1488.04     1546.93     78.79 o
 -32  10   4     1550.93     1522.05     60.58 o
 -30  10   4      639.30      618.57     32.59 o
 -28  10   4       50.80       52.96     19.55 o
 -26  10   4     1789.92     1860.91     73.13 o
 -24  10   4     7858.50     7711.09    235.78 o
 -22  10   4    12755.40    13022.60    352.68 o
 -20  10   4      289.46      303.64     21.82 o
 -18  10   4      656.22      664.80     31.16 o
 -16  10   4    16020.09    16087.14    446.85 o
 -14  10   4    29967.31    29599.20    838.30 o
 -12  10   4    14507.13    14382.75    406.27 o
 -10  10   4       88.34       72.89     15.59 o
  -8  10   4    46403.75    46372.13   1323.20 o
  -6  10   4    47428.83    47638.15   1370.68 o
  -4  10   4    43677.13    45953.26   1291.91 o
  -2  10   4     3456.10     3531.81    105.88 o
   0  10   4     8902.43     8756.59    286.75 o
   2  10   4    25434.28    25890.56    757.22 o
   4  10   4    54685.43    55138.13   1805.91 o
   6  10   4    24269.62    23706.79    671.72 o
  10  10   4    11616.60    11699.43    331.80 o
  12  10   4    27102.42    27949.95    783.39 o
  14  10   4    19022.53    18601.02    506.36 o
  16  10   4     3873.46     3831.28    109.91 o
  18  10   4     6770.99     6548.28    205.12 o
  20  10   4     8055.65     7963.90    232.31 o
  22  10   4     5427.24     5356.96    165.12 o
  24  10   4     4489.41     4488.83    126.42 o
  26  10   4       31.94       25.41     12.17 o
  28  10   4      819.63      809.57     41.68 o
  30  10   4     3782.14     3789.73    114.29 o
  32  10   4     1598.55     1598.83     61.37 o
  34  10   4       53.87       21.88     28.62 o
 -33  11   4     1256.65     1314.23     68.74 o
 -31  11   4     3262.76     3215.88     95.65 o
 -29  11   4      440.90      478.90     31.39 o
 -27  11   4      495.75      527.69     29.50 o
 -25  11   4     1730.28     1812.70     65.34 o
 -23  11   4     2601.20     2572.18     80.85 o
 -21  11   4     6755.90     6719.39    197.10 o
 -19  11   4     3678.39     3707.56    107.41 o
 -17  11   4     3779.07     3870.34    130.05 o
 -15  11   4    25714.72    25686.84    711.56 o
 -13  11   4    15097.26    14907.85    411.63 o
 -11  11   4     5356.98     5261.95    149.45 o
  -9  11   4      559.16      602.51     40.91 o
  -7  11   4    21470.23    21291.74    594.47 o
  -5  11   4    36364.53    35053.24    976.32 o
  -3  11   4     3932.75     4010.05    136.64 o
  -1  11   4     1475.27     1437.94     56.08 o
   1  11   4    18276.74    17622.77    505.19 o
   3  11   4    29147.31    28121.39    863.19 o
   5  11   4    16994.60    16817.97    472.62 o
   7  11   4     3537.08     3652.16    106.54 o
   9  11   4     9152.76     9087.38    269.59 o
  11  11   4    25960.52    25936.28    818.65 o
  13  11   4     6290.70     6295.41    180.27 o
  15  11   4     2158.45     2234.66     81.63 o
  17  11   4       85.98       82.44     14.28 o
  19  11   4     2395.14     2400.93     71.46 o
  21  11   4    12595.95    12396.65    335.07 o
  23  11   4     1711.49     1674.33     56.55 o
  25  11   4       38.44       29.41     14.19 o
  27  11   4     1330.29     1367.41     49.80 o
  29  11   4     1305.43     1266.42     48.61 o
  31  11   4     1820.36     1814.92     58.77 o
  33  11   4      394.69      365.53     26.81 o
 -32  12   4     1056.23     1048.79     64.53 o
 -30  12   4      613.93      569.78     34.97 o
 -28  12   4       67.77       59.14     19.56 o
 -26  12   4     1173.00     1212.17     53.85 o
 -24  12   4     3482.80     3409.04    118.69 o
 -22  12   4     3655.42     3648.73    108.24 o
 -20  12   4      421.94      445.42     27.87 o
 -18  12   4     2183.04     2203.40     69.05 o
 -16  12   4     8690.61     8531.35    234.92 o
 -14  12   4    10240.22    10162.46    287.78 o
 -12  12   4     4113.77     4249.07    121.69 o
 -10  12   4      323.60      334.15     21.73 o
  -8  12   4     2853.66     2840.31     86.18 o
  -6  12   4    26211.34    26501.72    748.22 o
  -4  12   4    26781.77    27472.58    778.03 o
  -2  12   4     1525.87     1488.30     61.69 o
   0  12   4     4791.89     4553.71    138.48 o
   2  12   4    23972.19    23519.21    668.35 o
   4  12   4    24639.61    24042.96    679.84 o
   6  12   4     3113.66     3187.64    114.79 o
   8  12   4      656.18      610.20     38.69 o
  10  12   4    10595.91    10825.38    297.20 o
  12  12   4    11968.17    11840.62    329.73 o
  14  12   4     9350.53     9276.98    307.11 o
  16  12   4     1733.74     1800.87     57.68 o
  18  12   4       46.71       55.88     16.06 o
  20  12   4     5972.10     6006.64    164.57 o
  22  12   4     8032.12     7705.72    226.22 o
  24  12   4      742.87      713.76     31.00 o
  28  12   4      641.12      673.35     38.95 o
  30  12   4     2350.28     2370.21     88.16 o
  32  12   4      908.27      961.92     43.59 o
 -33  13   4      491.00      473.58     33.12 o
 -31  13   4     2084.40     2089.10     74.69 o
 -29  13   4      750.28      753.90     42.62 o
 -27  13   4      188.55      153.75     22.25 o
 -25  13   4     1242.78     1244.30     59.82 o
 -23  13   4     6295.48     6257.69    202.88 o
 -21  13   4     7433.66     7567.21    217.38 o
 -19  13   4      276.42      279.71     22.13 o
 -17  13   4     7027.20     6993.03    227.76 o
 -15  13   4    14489.48    14558.23    403.51 o
 -13  13   4     7483.11     7319.12    222.21 o
 -11  13   4     1547.45     1622.56     69.53 o
  -9  13   4      335.35      375.91     23.50 o
  -7  13   4    20183.60    20365.92    557.83 o
  -5  13   4    20369.61    20209.94    628.14 o
  -3  13   4    15786.73    15269.57    425.19 o
  -1  13   4     2773.35     2768.71     86.19 o
   1  13   4     8832.88     8809.03    251.91 o
   3  13   4    15057.92    14144.07    428.84 o
   5  13   4    24314.06    23958.92    663.49 o
   7  13   4     1280.02     1227.63     60.59 o
   9  13   4     1754.61     1701.50     59.42 o
  11  13   4    24562.76    24620.51    674.27 o
  13  13   4    11114.14    11149.45    302.59 o
  15  13   4     3218.24     3348.53    113.03 o
  17  13   4      526.22      585.69     28.13 o
  19  13   4     5532.42     5430.44    159.51 o
  21  13   4     6614.76     6555.07    198.77 o
  23  13   4     3423.53     3342.75     94.53 o
  25  13   4      244.13      201.12     19.68 o
  27  13   4     1700.36     1715.21     68.11 o
  29  13   4     1323.91     1246.66     50.12 o
  31  13   4     1512.73     1423.15     61.17 o
 -32  14   4      407.07      392.87     30.30 o
 -30  14   4      516.00      462.22     36.59 o
 -28  14   4       39.28       24.10     24.61 o
 -26  14   4     1124.93     1080.66     78.06 o
 -24  14   4     2673.87     2719.42     92.84 o
 -22  14   4     2265.80     2243.88     93.42 o
 -20  14   4      101.83       74.60     17.29 o
 -18  14   4     3313.48     3316.40    106.34 o
 -16  14   4     7990.32     7942.38    223.44 o
 -14  14   4     3913.26     3943.22    113.98 o
 -12  14   4     1265.30     1298.49     46.27 o
 -10  14   4      328.26      331.11     22.12 o
  -8  14   4     4396.56     4456.55    126.83 o
  -6  14   4    10443.46    10427.36    293.87 o
  -4  14   4     9748.52     9861.92    289.89 o
  -2  14   4      216.97      197.61     21.71 o
   0  14   4     3363.06     3452.75    104.12 o
   2  14   4     1747.40     1596.48     60.34 o
   4  14   4     7138.36     6909.66    206.61 o
   6  14   4     6448.30     6337.50    185.72 o
   8  14   4      748.36      743.54     42.15 o
  10  14   4     5886.51     5991.58    172.42 o
  12  14   4    11201.11    11411.67    324.36 o
  14  14   4     5420.45     5341.02    150.32 o
  16  14   4      329.95      391.02     28.33 o
  20  14   4     2439.16     2415.52     73.64 o
  22  14   4     2535.64     2485.52     75.61 o
  24  14   4      796.86      825.37     35.48 o
  26  14   4       26.24       24.62     19.78 o
  28  14   4      100.04       89.64     18.98 o
  30  14   4      330.00      300.88     28.25 o
 -31  15   4     1323.51     1365.19     56.87 o
 -29  15   4      519.17      554.35     44.10 o
 -27  15   4      126.75      110.36     22.00 o
 -25  15   4     1000.50      959.84     52.42 o
 -23  15   4     3709.17     3654.72    132.24 o
 -21  15   4     3651.11     3695.66    140.24 o
 -19  15   4      269.81      279.04     24.79 o
 -17  15   4     2928.32     2876.68     93.00 o
 -15  15   4     5445.06     5672.15    170.85 o
 -13  15   4     8553.12     8624.81    271.75 o
 -11  15   4     1000.14     1090.88     56.33 o
  -9  15   4      721.82      810.31     40.72 o
  -7  15   4    10293.92    10140.27    276.88 o
  -5  15   4    26545.13    26968.33    731.08 o
  -3  15   4    10349.32    10127.49    292.56 o
  -1  15   4      255.64      290.04     21.42 o
   1  15   4     7952.13     7555.11    211.25 o
   3  15   4    28659.68    28974.60    787.28 o
   5  15   4     8692.89     8760.62    244.42 o
   7  15   4       29.13        8.40     16.81 o
   9  15   4     5814.06     5866.99    164.12 o
  11  15   4    10831.37    10806.56    311.52 o
  13  15   4    10284.52    10359.45    361.51 o
  15  15   4     1019.36     1059.01     47.25 o
  17  15   4      879.83      897.85     46.59 o
  19  15   4     4234.06     4285.85    144.90 o
  21  15   4     6504.20     6603.81    184.02 o
  23  15   4     1326.26     1278.86     51.07 o
  27  15   4      586.81      553.45     31.21 o
  29  15   4     2103.88     2008.42     81.37 o
 -30  16   4       92.52       80.10     21.86 o
 -28  16   4      181.57      191.73     24.88 o
 -26  16   4      596.33      603.17     34.76 o
 -24  16   4      750.69      683.97     40.40 o
 -22  16   4      115.02       88.01     19.08 o
 -20  16   4      193.07      135.99     29.59 o
 -18  16   4      110.98       97.50     21.97 o
 -16  16   4     1394.46     1260.64     74.31 o
 -14  16   4     3282.90     3228.79    105.27 o
 -12  16   4      975.19      991.77     42.61 o
 -10  16   4       14.74        6.09     12.18 o
  -8  16   4     2550.38     2562.10     78.66 o
  -6  16   4    11156.51    11105.75    301.24 o
  -4  16   4     2681.62     2614.34     85.00 o
  -2  16   4      717.05      685.99     41.85 o
   0  16   4     2116.44     2228.68     79.64 o
   2  16   4     3366.29     3325.81     97.94 o
   4  16   4     2209.72     2193.05     68.03 o
   6  16   4     1385.57     1424.29     49.72 o
   8  16   4      301.67      311.11     22.07 o
  10  16   4     2060.20     2222.16     83.07 o
  12  16   4     1353.99     1387.51     55.76 o
  14  16   4      754.23      805.33     45.28 o
  16  16   4      695.21      660.15     46.64 o
  18  16   4      147.41      143.83     20.89 o
  20  16   4      642.50      622.66     47.42 o
  22  16   4     2705.50     2728.70     84.56 o
  24  16   4      849.94      936.17     41.68 o
  26  16   4       83.63       96.72     19.78 o
  28  16   4       16.25       11.00     22.00 o
 -29  17   4      522.51      508.68     48.32 o
 -25  17   4     1189.99     1112.93     55.00 o
 -23  17   4     4486.26     4449.90    147.05 o
 -21  17   4     1223.26     1248.41     66.16 o
 -19  17   4       92.33      106.59     21.63 o
 -17  17   4     2178.70     2291.95     96.56 o
 -13  17   4     7315.53     7346.01    224.26 o
 -11  17   4     2671.86     2712.09     94.55 o
  -9  17   4     1510.62     1576.17     77.88 o
  -7  17   4    11844.89    11901.13    331.76 o
  -5  17   4    11551.34    11564.96    333.87 o
  -3  17   4     4729.78     4776.05    138.70 o
  -1  17   4       50.73       85.68     23.63 o
   1  17   4     4756.99     4549.40    130.16 o
   3  17   4    11851.25    11820.45    339.96 o
   5  17   4     6567.83     6533.69    181.72 o
   7  17   4     1267.48     1209.07     66.47 o
   9  17   4     2859.61     2855.71     88.97 o
  11  17   4     7363.35     7432.75    214.68 o
  13  17   4    10503.69    10391.05    337.57 o
  15  17   4     2975.36     3062.86    131.65 o
  17  17   4      834.00      750.54     56.60 o
  19  17   4     4314.78     4504.83    138.29 o
  21  17   4     2090.87     2161.58    134.82 o
  23  17   4     1129.31     1116.76     53.28 o
  27  17   4      648.67      602.40     41.26 o
 -26  18   4      368.42      277.47     50.93 o
 -24  18   4      528.75      507.25     35.71 o
 -22  18   4      120.88       87.59     24.39 o
 -18  18   4      611.86      586.79     50.66 o
 -16  18   4     1153.85     1203.90     50.07 o
 -14  18   4      792.76      826.85     44.02 o
 -12  18   4       99.23       48.50     17.25 o
 -10  18   4       54.78       60.93     20.17 o
  -8  18   4      499.53      498.72     35.16 o
  -6  18   4      563.95      522.21     31.45 o
  -4  18   4      657.03      736.55     44.58 o
  -2  18   4      595.98      629.31     43.01 o
   0  18   4        1.48        5.48     10.96 o
   2  18   4      687.37      706.63     42.53 o
   4  18   4     2461.46     2445.38    105.28 o
   6  18   4     2083.78     2234.46     76.15 o
   8  18   4      350.67      330.43     26.20 o
  10  18   4      265.81      264.15     25.35 o
  12  18   4     1081.55     1114.47     54.45 o
  14  18   4      884.80      871.36     50.00 o
  16  18   4      676.06      705.15     53.53 o
  18  18   4       64.07       28.61     19.36 o
  20  18   4      581.68      571.74     36.46 o
  22  18   4      822.63      740.59     44.37 o
  24  18   4      261.98      264.30     24.38 o
  26  18   4       35.24       25.45     31.07 o
 -25  19   4     1027.13      960.71     59.00 o
 -23  19   4     2082.03     2194.93    105.89 o
 -21  19   4     1259.21     1206.59     51.31 o
 -19  19   4       27.47       31.98     22.64 o
 -17  19   4      387.13      369.37     30.62 o
 -15  19   4     3568.22     3699.03    118.00 o
 -13  19   4     5400.43     5311.71    181.40 o
 -11  19   4     1804.50     1791.52     82.23 o
  -9  19   4      434.78      425.77     33.58 o
  -7  19   4     5728.65     5878.76    204.42 o
  -5  19   4     8133.11     8044.58    243.21 o
  -3  19   4     4818.80     4744.45    157.36 o
   1  19   4     4091.71     4051.13    128.15 o
   3  19   4    10798.98    11026.42    321.71 o
   5  19   4     5828.00     5861.41    192.05 o
   9  19   4     1146.76     1273.75     89.65 o
  11  19   4     4037.12     3836.99    170.04 o
  13  19   4     5878.75     6046.91    190.91 o
  15  19   4     1329.27     1241.61     56.03 o
  17  19   4       68.46       85.80     26.09 o
  19  19   4     2849.38     2774.89    115.91 o
  21  19   4     1582.82     1662.50    115.71 o
  23  19   4     1286.69     1277.99     66.14 o
  25  19   4       58.58       39.31     22.54 o
 -24  20   4      100.95       88.09     23.92 o
 -22  20   4        3.51       33.93     26.30 o
 -20  20   4       45.79       41.04     24.58 o
 -18  20   4       59.58       76.22     23.15 o
 -16  20   4       76.74       41.08     23.43 o
 -14  20   4      348.15      332.26     27.80 o
 -12  20   4      137.72      115.77     23.06 o
 -10  20   4       20.74       11.28     22.56 o
  -8  20   4      190.32      186.53     23.81 o
  -6  20   4      142.77      126.94     21.32 o
  -4  20   4       60.18       41.42     26.33 o
  -2  20   4       37.54       24.58     20.35 o
   0  20   4        1.85        4.02      9.78 o
   2  20   4      484.32      511.98     36.31 o
   4  20   4      813.18      899.33     57.05 o
   6  20   4      448.55      449.02     42.20 o
  10  20   4       55.37       51.93     21.37 o
  12  20   4       99.08       73.96     26.14 o
  14  20   4      246.72      253.91     28.27 o
  16  20   4      208.61      185.20     28.59 o
  18  20   4        3.31        0.38      4.74 o
  22  20   4       51.15        8.40     16.81 o
  24  20   4      168.92      116.07     29.96 o
 -21  21   4      986.10     1002.19     63.88 o
 -19  21   4       51.09       71.88     23.70 o
 -17  21   4      800.80      803.65     46.32 o
 -15  21   4     3194.85     3246.20    118.95 o
 -13  21   4     2111.43     1936.75     71.87 o
 -11  21   4      503.18      478.17     33.00 o
  -9  21   4     1020.54      996.55     54.05 o
  -7  21   4     2846.56     2862.90    154.09 o
  -5  21   4     3072.89     3129.62    134.78 o
  -3  21   4     1398.00     1394.98     68.68 o
  -1  21   4      513.02      504.45     32.76 o
   1  21   4     2772.10     2819.60     95.00 o
   3  21   4     6512.11     6310.14    179.79 o
   5  21   4     3047.89     3149.79    117.20 o
   7  21   4      314.36      343.93     28.54 o
   9  21   4      878.23      866.31     48.90 o
  11  21   4     2674.11     2642.31    106.91 o
  13  21   4     2783.58     2633.77    107.32 o
  15  21   4      745.77      732.32     46.80 o
  17  21   4      194.13      189.14     24.67 o
  19  21   4     1569.27     1602.73     59.65 o
  21  21   4     1343.62     1391.95     62.35 o
 -20  22   4       68.25       54.92     24.92 o
 -18  22   4       38.68       43.44     25.22 o
 -16  22   4        5.09       11.62     23.25 o
 -12  22   4        6.02        0.66      6.05 o
 -10  22   4       73.01       78.99     24.15 o
  -8  22   4      121.64      104.44     24.03 o
  -6  22   4       10.05        6.22     12.44 o
  -4  22   4      104.99      118.27     25.32 o
  -2  22   4       20.27       14.07     28.14 o
   0  22   4      146.45      175.75     28.14 o
   2  22   4      153.03      150.40     27.03 o
   4  22   4       25.46       27.70     23.36 o
   6  22   4      108.97      101.18     23.38 o
   8  22   4        1.41        5.39     12.00 o
  10  22   4       90.33       85.34     23.14 o
  12  22   4        0.37        0.71      6.06 o
  14  22   4      225.26      228.09     25.81 o
  16  22   4      151.98      178.02     30.05 o
  20  22   4        7.65        5.69     12.57 o
 -17  23   4      319.01      269.63     32.48 o
 -15  23   4     1615.70     1701.63     65.92 o
 -13  23   4     1315.87     1371.18     81.14 o
 -11  23   4      357.01      280.94     32.59 o
  -9  23   4      442.48      458.54     33.22 o
  -7  23   4     1709.76     1788.77    115.98 o
  -5  23   4     2489.29     2454.18    157.29 o
  -3  23   4      489.53      512.92     39.27 o
  -1  23   4       23.41       25.33     29.65 o
   1  23   4     1539.87     1579.60    134.93 o
   3  23   4     1959.34     2028.05     84.31 o
   5  23   4     1726.03     1799.66     74.73 o
   7  23   4      185.80      206.09     26.44 o
   9  23   4      337.45      323.43     31.45 o
  11  23   4     1447.90     1516.80     59.00 o
  13  23   4     1582.92     1703.18     73.54 o
  15  23   4      270.84      311.13     31.96 o
  17  23   4      126.08      111.86     23.91 o
 -14  24   4      102.27       88.37     24.75 o
  -8  24   4       26.14       34.64     30.59 o
  -6  24   4       26.04       13.06     26.13 o
  -4  24   4       31.16       26.56     29.80 o
  -2  24   4       18.60       18.14     25.28 o
   0  24   4       23.56        6.53     13.54 o
   2  24   4       32.35       23.46     26.75 o
   4  24   4       29.27        8.09     16.18 o
   6  24   4       16.12       23.41     31.75 o
   8  24   4        2.81       43.76     25.10 o
  10  24   4      313.38      342.72     30.43 o
  14  24   4       29.17       28.39     28.70 o
 -11  25   4       27.72        3.93     15.22 o
  -9  25   4       55.69       45.24     26.76 o
  -7  25   4      520.80      463.46     42.08 o
  -5  25   4     1270.87     1336.95     66.72 o
  -3  25   4      380.66      303.39     37.12 o
  -1  25   4       27.74       47.60     25.36 o
   1  25   4      711.73      653.32     47.67 o
   3  25   4     1151.45     1091.48     58.33 o
   5  25   4      685.79      675.64     49.03 o
   7  25   4       48.12       60.47     25.30 o
   9  25   4      165.40      147.97     25.59 o
  11  25   4      746.38      798.94     71.24 o
  -4  26   4      160.14      163.68     30.70 o
  -2  26   4        3.14       33.23     29.95 o
   0  26   4       49.19       87.49     27.09 o
   2  26   4       11.42       15.24     30.48 o
   4  26   4       51.58       73.89     27.28 o
 -37   1   5     2409.12     2350.51     79.13 o
 -35   1   5      752.29      756.92     43.04 o
 -33   1   5      130.90      137.49     19.83 o
 -31   1   5     5691.47     5675.11    156.52 o
 -29   1   5    12107.53    12481.36    380.08 o
 -27   1   5     7062.21     6972.86    208.64 o
 -25   1   5      126.92      164.06     17.82 o
 -23   1   5     7390.73     7354.08    203.79 o
 -21   1   5    42332.81    43144.21   1182.01 o
 -19   1   5    67319.72    67419.13   1878.84 o
 -17   1   5     8991.01     8657.08    266.96 o
 -15   1   5     9199.69     9279.67    263.41 o
 -13   1   5    72457.42    75565.91   2708.26 o
 -11   1   5   125936.50   124407.55   5065.21 o
  -9   1   5    72062.37    74447.80   2430.18 o
  -7   1   5       61.07       74.09     12.27 o
  -5   1   5   138271.36   137554.53   4169.87 o
  -3   1   5   346485.36   350306.52  11640.14 o
  -1   1   5   310722.41   326427.61  11632.28 o
   1   1   5    10187.54     9599.03    320.70 o
   3   1   5     6057.74     6204.71    196.06 o
   5   1   5   258530.86   262397.08   9111.34 o
   7   1   5   261463.69   286679.40   9963.28 o
   9   1   5    84321.67    86558.03   2921.78 o
  11   1   5     9470.49     9283.03    308.48 o
  13   1   5    47324.09    48433.53   1505.65 o
  15   1   5    78406.39    77808.84   2343.96 o
  17   1   5    41283.58    41529.92   1232.81 o
  19   1   5     4734.70     4792.79    137.20 o
  21   1   5    18956.67    18773.14    528.14 o
  23   1   5    30461.91    30367.69    846.32 o
  25   1   5    14895.84    14767.33    419.15 o
  27   1   5     3409.31     3373.28    106.87 o
  29   1   5       58.86       32.93     14.62 o
  31   1   5     5045.31     4972.91    136.34 o
  33   1   5     6567.10     6550.56    195.63 o
  35   1   5     1492.45     1486.75     50.11 o
  37   1   5       24.68       23.68     19.09 o
 -38   2   5      344.96      371.24    107.03 o
 -36   2   5      158.44      167.31     22.27 o
 -34   2   5       12.93       15.56     25.37 o
 -32   2   5      185.34      203.96     21.15 o
 -28   2   5      183.73      185.98     18.80 o
 -26   2   5       18.39       44.19     16.13 o
 -24   2   5       92.06       96.49     16.21 o
 -22   2   5     1601.56     1524.81     55.57 o
 -20   2   5      159.49      168.30     16.43 o
 -18   2   5       43.16       56.50     14.02 o
 -14   2   5      409.10      501.55     29.54 o
 -10   2   5      673.89      699.51     54.51 o
  -8   2   5     2727.49     2841.99     96.84 o
  -6   2   5     4598.40     4590.35    150.77 o
  -4   2   5     3444.59     3468.08    118.47 o
  -2   2   5     4500.40     4151.65    132.98 o
   0   2   5      217.50      272.93     18.90 o
   2   2   5     4951.95     4961.08    159.48 o
   4   2   5    36600.35    38396.13   1248.61 o
   6   2   5    16653.23    16876.47    534.03 o
   8   2   5      996.07     1003.40     49.08 o
  10   2   5       85.95       88.37      9.66 o
  12   2   5       94.29      115.40     11.55 o
  14   2   5     6575.48     6541.96    190.11 o
  16   2   5     2971.76     2989.17     98.71 o
  18   2   5     1930.45     1772.16     60.63 o
  20   2   5      499.78      527.70     30.11 o
  22   2   5      154.25      152.00     17.61 o
  24   2   5      275.35      281.71     20.96 o
  26   2   5      353.17      357.03     24.18 o
  28   2   5      237.20      267.59     22.93 o
  30   2   5      721.37      750.40     30.29 o
  32   2   5      104.76      121.44     17.28 o
  34   2   5       32.19       42.03     17.23 o
  36   2   5        0.94       12.25     24.50 o
 -37   3   5     2416.76     2571.51     91.58 o
 -35   3   5      734.29      715.44     34.85 o
 -33   3   5       96.48       76.79     16.35 o
 -31   3   5     5628.82     5772.46    173.56 o
 -29   3   5    11384.18    11595.89    315.46 o
 -27   3   5     5406.06     5275.60    148.97 o
 -25   3   5      697.73      749.46     39.17 o
 -23   3   5    11476.12    11333.68    306.65 o
 -21   3   5    28751.34    29017.63    873.22 o
 -19   3   5    42701.20    42318.57   1167.85 o
 -17   3   5    16218.83    16003.09    466.65 o
 -15   3   5     9560.07     9628.62    272.21 o
 -13   3   5    70257.15    72366.90   2218.25 o
  -7   3   5    11378.81    11408.98    412.51 o
  -5   3   5    87074.95    89010.74   2709.31 o
  -3   3   5   363236.40   376335.59  12416.36 o
  -1   3   5   149568.97   152422.04   4701.64 o
   1   3   5    65465.73    68119.04   2302.05 o
   3   3   5    91422.20    92184.19   2689.49 o
   5   3   5   187732.16   188316.38   6285.05 o
   7   3   5   187244.25   191700.28   6371.62 o
   9   3   5    39442.08    40542.25   1578.56 o
  11   3   5     8842.34     8663.13    258.77 o
  13   3   5    16304.50    16777.63    483.54 o
  15   3   5    84599.00    83078.66   2441.74 o
  17   3   5    39596.49    40208.09   1169.64 o
  19   3   5     5494.75     5273.58    157.15 o
  21   3   5     6073.45     6050.95    213.26 o
  23   3   5    21657.51    21670.94    619.62 o
  25   3   5    10085.10     9897.55    283.06 o
  27   3   5     4233.11     4276.84    122.03 o
  31   3   5     3254.03     3266.98    101.03 o
  33   3   5     6279.64     6491.53    195.31 o
  35   3   5     2015.60     2023.08     64.86 o
  37   3   5       14.79       18.43     23.44 o
 -36   4   5       71.08       52.94     21.87 o
 -34   4   5        0.18        5.92     11.83 o
 -32   4   5       40.78       29.23     18.09 o
 -30   4   5       74.16       70.90     18.32 o
 -28   4   5     1515.87     1556.20     59.19 o
 -26   4   5     3124.46     3024.40     93.44 o
 -24   4   5       88.68      119.04     17.11 o
 -22   4   5     7027.26     7002.45    192.26 o
 -20   4   5     5787.68     5637.73    166.35 o
 -18   4   5     4964.52     4915.02    155.74 o
 -16   4   5      225.38      278.91     19.27 o
 -14   4   5     1981.52     1980.18     67.88 o
 -12   4   5    12790.47    12840.39    419.61 o
 -10   4   5    11685.20    11614.71    408.34 o
  -8   4   5     6923.64     6736.87    230.57 o
  -6   4   5    34066.93    34410.48   1132.12 o
  -4   4   5     2948.74     2942.17    100.29 o
  -2   4   5      878.86      978.26     35.62 o
   0   4   5    12410.36    13174.55    457.81 o
   2   4   5     6875.92     6989.00    226.40 o
   4   4   5     4156.59     4333.72    137.99 o
   6   4   5     1118.92     1212.84     45.13 o
   8   4   5     1023.31     1034.00     40.67 o
  10   4   5     2152.79     2145.04     65.04 o
  12   4   5     3198.37     3177.96     94.63 o
  14   4   5    10178.69    10177.92    292.55 o
  16   4   5    10620.25    10662.01    306.78 o
  18   4   5       32.92       44.23     13.18 o
  20   4   5     2851.37     2735.49     85.86 o
  22   4   5      181.94      207.37     17.48 o
  24   4   5     3445.06     3281.57    100.61 o
  26   4   5     2720.64     2616.29     80.15 o
  28   4   5        1.51       12.26     24.53 o
  30   4   5     1473.87     1396.25     50.14 o
  32   4   5      206.65      196.92     18.89 o
 -37   5   5     1615.02     1668.28     62.85 o
 -35   5   5      505.08      499.30     30.33 o
 -33   5   5      215.56      219.04     21.96 o
 -31   5   5     2371.14     2309.56     73.53 o
 -29   5   5    10452.64    10475.77    282.27 o
 -27   5   5    12789.33    12850.48    345.21 o
 -25   5   5      187.62      172.57     18.69 o
 -23   5   5    11473.65    11252.32    303.93 o
 -21   5   5    28777.51    28807.18    781.86 o
 -19   5   5    30646.70    30122.96    823.19 o
 -17   5   5    11036.19    11030.45    314.20 o
 -15   5   5     4405.72     4347.50    136.28 o
 -13   5   5    81629.78    84221.64   2485.84 o
 -11   5   5   106805.18   105293.52   3093.31 o
  -9   5   5    66323.86    68664.31   2044.35 o
  -7   5   5     1849.17      591.72    103.17 o
  -5   5   5    68855.44    70380.13   2554.55 o
  -3   5   5    89320.64    93448.20   3543.21 o
  -1   5   5    93131.13    96539.63   2977.91 o
   1   5   5    32007.77    34076.33   1236.22 o
   3   5   5     2735.66     3082.02    106.34 o
   5   5   5    90770.43    94525.29   2951.77 o
   7   5   5   140723.88   146464.41   5391.37 o
   9   5   5    58845.22    63514.84   2348.00 o
  11   5   5     3132.67     3090.29    104.76 o
  13   5   5    49886.04    49685.43   1447.34 o
  15   5   5    65769.25    65076.69   1890.23 o
  17   5   5    57780.07    56153.36   1626.75 o
  19   5   5     2417.78     2321.87     76.74 o
  21   5   5     8733.64     9026.20    260.73 o
  23   5   5    15864.34    15617.84    467.41 o
  25   5   5    14150.04    13764.19    378.44 o
  27   5   5     4357.52     4283.63    125.78 o
  29   5   5      928.20      951.63     48.90 o
  31   5   5     2993.77     3033.00     86.41 o
  33   5   5     2699.48     2603.78     77.77 o
  35   5   5     1402.55     1400.22     48.22 o
 -36   6   5      641.82      640.24     34.70 o
 -34   6   5       39.08       33.54     22.09 o
 -32   6   5      473.87      541.93     29.09 o
 -30   6   5     1617.09     1531.80     55.02 o
 -28   6   5      861.70      907.12     39.01 o
 -26   6   5      758.82      762.57     34.13 o
 -24   6   5      109.10      149.11     17.71 o
 -22   6   5     2908.50     2908.22     85.20 o
 -20   6   5     2621.20     2651.38     87.86 o
 -18   6   5     2150.61     2137.38     65.86 o
 -16   6   5      549.21      582.02     27.48 o
 -14   6   5      911.22      869.61     42.40 o
 -12   6   5    18711.98    18560.68    604.65 o
 -10   6   5    18348.66    18317.30    543.93 o
  -8   6   5      333.11      372.80     25.14 o
  -6   6   5     4150.16     3997.48    137.67 o
   0   6   5    62238.63    62505.66   2502.63 o
   2   6   5     2550.61     2705.57     95.03 o
   6   6   5    25029.85    26673.17    813.69 o
   8   6   5     3940.18     4227.49    173.50 o
  10   6   5     1077.01     1110.31     58.32 o
  12   6   5      222.28      258.07     17.39 o
  14   6   5    13720.93    13659.31    394.15 o
  16   6   5     8998.45     8756.59    244.42 o
  18   6   5      300.27      312.54     18.40 o
  20   6   5      410.37      441.62     23.18 o
  22   6   5     1479.29     1401.43     49.59 o
  24   6   5     1767.75     1774.71     63.43 o
  26   6   5      635.69      679.20     30.12 o
  28   6   5      375.33      392.89     22.76 o
  30   6   5      956.82      943.30     36.32 o
  32   6   5      342.93      324.31     22.03 o
  34   6   5      539.48      574.86     28.53 o
  36   6   5       85.74       88.49     18.34 o
 -35   7   5      464.57      431.37     28.65 o
 -33   7   5      421.07      408.41     27.32 o
 -31   7   5     3756.80     3839.34    109.29 o
 -29   7   5     6657.25     6475.26    206.51 o
 -27   7   5     5893.33     5799.22    160.11 o
 -25   7   5      121.49      135.49     18.43 o
 -23   7   5     9086.48     9285.72    255.91 o
 -21   7   5    16014.02    16078.40    484.37 o
 -19   7   5     6812.34     6998.41    193.63 o
 -17   7   5     5928.91     5717.80    178.49 o
 -15   7   5      432.39      485.24     27.62 o
 -13   7   5    49014.47    49785.61   1496.45 o
 -11   7   5    78871.39    80722.10   2523.53 o
  -9   7   5    41890.24    41599.84   1205.50 o
  -7   7   5      128.00      177.71     16.85 o
  -5   7   5    39095.24    40212.80   1334.24 o
  -3   7   5   129227.22   129046.04   4036.71 o
   1   7   5    29071.05    26982.44   1149.85 o
   3   7   5    39766.83    39428.85   1260.63 o
   5   7   5   113442.25   114635.72   3761.69 o
   7   7   5    72849.97    72875.19   2125.99 o
   9   7   5     8504.40     8680.61    329.21 o
  11   7   5      281.36      294.14     25.39 o
  13   7   5    26684.11    26380.70    813.08 o
  15   7   5    32257.16    31555.05    898.60 o
  17   7   5    24142.90    23041.85    847.55 o
  19   7   5      279.35      323.65     20.96 o
  21   7   5      338.17      359.73     22.00 o
  23   7   5     8016.22     8035.16    239.12 o
  25   7   5    12141.20    11991.90    340.61 o
  27   7   5     3760.83     3751.47    104.74 o
  29   7   5       19.49       12.47     24.94 o
  31   7   5     2479.80     2493.45     81.82 o
  33   7   5     2851.61     2911.44     87.66 o
  35   7   5     1627.48     1603.87     69.60 o
 -36   8   5      610.71      588.41     36.82 o
 -34   8   5      313.03      244.19     24.51 o
 -32   8   5       26.64       15.01     30.03 o
 -30   8   5     1242.84     1246.86     61.54 o
 -28   8   5     3686.64     3666.15    113.15 o
 -26   8   5     2688.57     2662.48     79.60 o
 -24   8   5       32.57       11.87     23.73 o
 -22   8   5     4435.24     4238.58    119.31 o
 -20   8   5     8630.00     8717.59    238.29 o
 -18   8   5     8260.25     8398.90    232.90 o
 -16   8   5      886.61      861.74     48.55 o
 -14   8   5    10666.96    10694.28    314.28 o
 -12   8   5    18048.95    17486.28    576.24 o
 -10   8   5    39546.98    37883.13   1099.87 o
  -8   8   5     2809.49     2858.46     92.39 o
  -6   8   5     9783.63    10040.09    300.77 o
  -4   8   5    14631.13    14395.52    447.90 o
   0   8   5     8977.72     8644.98    262.87 o
   2   8   5      854.88      945.18     39.82 o
   4   8   5     8402.07     7820.01    233.70 o
   6   8   5    12283.87    12389.93    380.78 o
   8   8   5    24379.32    24040.95    692.12 o
  10   8   5     3709.01     3515.07    114.49 o
  12   8   5     6748.97     6632.72    247.58 o
  14   8   5    17354.65    17070.10    510.77 o
  16   8   5    13944.07    13806.55    404.35 o
  18   8   5     5099.43     5125.40    146.41 o
  20   8   5      572.16      604.86     32.17 o
  22   8   5     5776.50     5529.68    150.83 o
  24   8   5     4057.54     4062.02    116.75 o
  26   8   5     1765.24     1739.48     58.86 o
  28   8   5      413.70      449.14     24.86 o
  30   8   5     1256.25     1324.85     46.19 o
  32   8   5      959.08      952.71     38.65 o
  34   8   5      512.14      519.02     27.20 o
 -35   9   5       53.56       41.05     22.69 o
 -33   9   5      266.00      260.92     26.93 o
 -31   9   5      682.03      618.62     34.93 o
 -29   9   5     3827.20     3788.85    110.05 o
 -27   9   5     6065.55     5972.01    170.72 o
 -25   9   5      307.44      294.67     28.77 o
 -23   9   5     6391.05     6180.31    215.28 o
 -21   9   5    20715.97    20659.74    567.32 o
 -19   9   5    11865.25    11556.22    331.15 o
 -17   9   5     3769.36     3728.41    107.61 o
 -15   9   5     6111.30     6084.03    174.17 o
 -13   9   5    40742.80    39303.12   1146.64 o
 -11   9   5    55799.98    54876.59   1569.03 o
  -9   9   5    17402.69    17284.58    495.71 o
  -7   9   5     6590.59     6945.97    205.92 o
  -5   9   5    21893.35    22548.35    644.68 o
  -3   9   5    25982.94    25562.46    805.76 o
  -1   9   5    42153.00    43054.12   1332.81 o
   1   9   5     5299.19     5243.60    180.53 o
   3   9   5    10305.24    10040.09    300.77 o
   5   9   5    31380.29    31423.27    908.17 o
   7   9   5    44152.99    44917.85   1261.43 o
   9   9   5    20961.59    20854.04    612.97 o
  11   9   5     1691.30     1652.62     59.57 o
  13   9   5    22778.55    22828.71    640.53 o
  15   9   5    36047.01    35876.19    981.61 o
  17   9   5    24553.83    24495.45    669.52 o
  19   9   5      924.06      868.13     36.97 o
  21   9   5     1213.04     1222.65     47.25 o
  23   9   5     8793.00     8611.36    232.86 o
  25   9   5    10729.40    10232.38    319.85 o
  27   9   5     2096.98     2051.18     68.14 o
  29   9   5      747.81      759.34     44.49 o
  31   9   5     1688.61     1784.73     73.64 o
  33   9   5     1431.78     1429.67     50.33 o
  35   9   5      710.34      737.83     32.77 o
 -34  10   5      285.58      257.68     31.82 o
 -32  10   5      150.83      156.69     22.21 o
 -30  10   5     3032.43     3050.55     91.93 o
 -28  10   5     1248.49     1207.26     47.39 o
 -26  10   5      823.81      849.37     36.36 o
 -24  10   5      212.07      192.83     20.20 o
 -22  10   5      759.46      789.73     36.53 o
 -20  10   5     7404.55     7443.50    218.09 o
 -18  10   5     4202.96     4230.65    120.26 o
 -16  10   5      368.33      398.34     24.94 o
 -14  10   5     5105.86     4957.11    145.01 o
 -12  10   5    13733.08    13621.66    381.20 o
 -10  10   5    15860.54    15356.97    425.86 o
  -8  10   5    21734.57    21590.26    600.54 o
  -6  10   5     1835.57     1793.94     60.41 o
  -4  10   5    38014.51    38254.27   1098.42 o
  -2  10   5    54227.70    53933.29   1554.22 o
   0  10   5    12295.41    12194.27    388.34 o
   2  10   5     1081.87     1144.86     49.96 o
   4  10   5    20715.99    20755.88    595.94 o
   6  10   5    48000.81    48547.15   1372.54 o
   8  10   5    15345.72    15098.12    420.45 o
  10  10   5      123.20      123.56     16.24 o
  12  10   5    18391.67    18412.77    526.17 o
  14  10   5     7074.86     7005.81    211.37 o
  16  10   5     5727.79     5741.00    166.47 o
  18  10   5     2627.16     2644.79     76.39 o
  20  10   5       21.94       39.27     14.28 o
  22  10   5     4908.68     4855.66    134.25 o
  24  10   5     5263.95     5112.96    173.11 o
  26  10   5      448.05      475.45     44.37 o
  28  10   5       17.46       17.25     17.71 o
  30  10   5      532.74      481.71     36.92 o
  32  10   5     1845.77     1866.02     60.33 o
  34  10   5      793.40      729.76     32.71 o
 -33  11   5      352.37      354.81     31.90 o
 -31  11   5     1364.22     1301.72     58.55 o
 -29  11   5     2585.44     2666.91     84.17 o
 -27  11   5     1000.27     1066.74     59.87 o
 -25  11   5      469.50      441.61     32.81 o
 -23  11   5     2182.03     2256.78     71.98 o
 -21  11   5     9323.97     9094.78    251.17 o
 -19  11   5     5905.05     5789.14    194.53 o
 -17  11   5      878.94      934.76     37.76 o
 -15  11   5      859.81      908.54     42.17 o
 -13  11   5    11260.04    11211.31    353.07 o
 -11  11   5    32507.59    31857.60    971.55 o
  -9  11   5     8072.39     7859.01    223.46 o
  -7  11   5      980.02      972.81     37.95 o
  -5  11   5     8865.38     8696.08    246.48 o
  -3  11   5    50416.71    49360.02   1379.20 o
  -1  11   5    40853.81    40362.06   1200.31 o
   1  11   5     9390.31     9432.96    310.49 o
   3  11   5     5079.79     4882.75    171.75 o
   5  11   5    40947.32    40239.02   1145.08 o
   7  11   5    37511.89    36010.66    997.95 o
   9  11   5     8330.29     8036.51    224.11 o
  11  11   5       50.64       48.78     13.91 o
  13  11   5    10887.26    11055.33    331.94 o
  15  11   5    17160.25    17125.91    480.05 o
  17  11   5     4638.54     4509.94    125.73 o
  19  11   5     1262.76     1260.91     43.95 o
  21  11   5      578.08      673.28     29.37 o
  23  11   5     2441.55     2435.90     80.27 o
  25  11   5     3517.60     3470.83    108.56 o
  27  11   5     1492.08     1573.89     63.09 o
  29  11   5      194.52      139.15     19.21 o
  31  11   5      621.43      698.83     34.72 o
  33  11   5     1301.77     1340.52     52.55 o
 -32  12   5       74.14       32.85     23.44 o
 -30  12   5     2195.61     2253.89     81.83 o
 -28  12   5     3032.46     3076.10     94.31 o
 -26  12   5     1189.92     1186.95     56.96 o
 -22  12   5     2160.66     2211.74     73.49 o
 -20  12   5    12389.62    12810.81    346.58 o
 -18  12   5    10579.58    10740.67    293.81 o
 -16  12   5       20.48       17.11     21.05 o
 -14  12   5     9531.70     9608.45    269.48 o
 -12  12   5    12505.92    12307.90    337.82 o
 -10  12   5    10823.97    10432.06    302.05 o
  -8  12   5     3844.31     3812.92    112.23 o
  -6  12   5     1353.43     1450.98     86.61 o
  -4  12   5    28736.45    28335.87    826.28 o
  -2  12   5    21267.86    20769.33    574.11 o
   0  12   5     2282.51     2217.72     69.12 o
   2  12   5      604.29      654.98     36.48 o
   4  12   5     3629.94     3603.55    110.64 o
   6  12   5    27589.71    27229.19    777.40 o
   8  12   5    32431.57    32537.34    901.81 o
  10  12   5       58.81       83.01     14.97 o
  12  12   5    11111.85    10649.90    297.23 o
  14  12   5    15837.04    16116.05    497.34 o
  16  12   5     7887.38     7689.58    235.78 o
  18  12   5     2849.16     2816.51     87.96 o
  20  12   5      551.81      548.64     34.97 o
  22  12   5     9982.96    10189.35    281.64 o
  24  12   5     4264.60     4252.03    125.44 o
  26  12   5     1254.33     1223.33     54.94 o
  28  12   5      209.23      197.60     20.39 o
  30  12   5      512.02      558.82     34.28 o
  32  12   5     1416.74     1344.48     82.00 o
 -33  13   5       37.66       50.54     23.49 o
 -31  13   5     1141.34     1167.39     60.69 o
 -29  13   5     1484.68     1558.69     84.31 o
 -27  13   5      992.31      956.27     74.54 o
 -23  13   5     1428.83     1490.11     55.65 o
 -21  13   5     5232.38     5366.30    188.02 o
 -19  13   5     8648.12     8726.33    253.29 o
 -17  13   5     2169.48     2182.49     69.06 o
 -15  13   5     1123.54     1111.65     41.54 o
 -13  13   5     9013.97     9131.08    249.80 o
 -11  13   5     7271.23     7114.05    197.02 o
  -9  13   5     6649.99     6619.28    204.42 o
  -7  13   5        2.33       18.56     18.52 o
  -5  13   5    12613.46    12293.11    346.68 o
  -3  13   5    17136.82    17148.09    472.55 o
  -1  13   5    19371.44    19057.55    577.89 o
   1  13   5       54.44       63.05     15.68 o
   3  13   5        1.52       17.29     22.22 o
   5  13   5    10010.97     9711.31    304.95 o
   7  13   5    14738.40    14903.14    423.90 o
   9  13   5     7432.08     7429.38    214.68 o
  11  13   5       10.08        7.38     14.75 o
  13  13   5      806.22      920.30     52.10 o
  15  13   5     6991.57     7005.81    197.04 o
  17  13   5     9536.45     9451.12    309.12 o
  19  13   5      855.56      922.79     36.95 o
  21  13   5      935.07      912.57     57.73 o
  23  13   5     3455.98     3550.51    105.40 o
  25  13   5     3242.01     3172.45    104.67 o
  27  13   5      769.14      764.99     34.20 o
  29  13   5      450.13      430.59     30.82 o
  31  13   5      226.83      227.02     22.99 o
 -32  14   5       89.53       66.22     23.36 o
 -30  14   5     1682.76     1765.64     84.59 o
 -28  14   5     2123.04     2054.61     77.65 o
 -26  14   5      498.31      437.40     32.46 o
 -24  14   5       41.97       21.76     23.07 o
 -22  14   5     2033.16     1953.69     90.26 o
 -20  14   5     7124.07     6980.26    201.82 o
 -18  14   5     5447.99     5322.87    177.02 o
 -16  14   5      108.06      126.72     19.86 o
 -14  14   5     3812.81     3727.80    116.69 o
 -12  14   5    13071.97    12935.87    350.65 o
 -10  14   5    15024.73    14922.64    425.94 o
  -8  14   5     9394.68     9196.30    252.52 o
  -6  14   5     2783.16     2591.34     82.55 o
  -4  14   5    19369.37    19562.47    553.21 o
  -2  14   5    36179.28    35962.25    983.64 o
   0  14   5     4139.58     4181.70    123.96 o
   2  14   5      307.17      285.78     21.93 o
   4  14   5     7425.12     7499.31    218.76 o
   6  14   5    23688.27    23901.77    650.55 o
   8  14   5    15310.00    15176.11    426.57 o
  10  14   5      263.37      302.65     23.70 o
  12  14   5     5645.06     5532.50    156.96 o
  14  14   5     7688.09     7829.43    217.33 o
  16  14   5     5401.13     5586.36    164.86 o
  18  14   5     1365.52     1331.10     66.59 o
  20  14   5       30.54       23.92     16.36 o
  22  14   5     2255.01     2209.79     68.91 o
  24  14   5     3329.40     3238.54     93.66 o
  26  14   5     1073.89     1056.38     41.42 o
  28  14   5        3.89        6.09     12.18 o
  30  14   5      362.33      350.83     24.68 o
 -31  15   5      361.45      323.83     32.78 o
 -29  15   5      890.31      834.91     57.47 o
 -27  15   5       46.86       55.63     22.24 o
 -25  15   5      281.65      286.99     26.27 o
 -23  15   5      399.31      467.36     61.97 o
 -21  15   5     1644.13     1617.86     75.44 o
 -19  15   5     1431.41     1487.22     56.48 o
 -17  15   5      168.51      129.26     20.13 o
 -15  15   5     1133.07     1145.13     46.80 o
 -13  15   5     2255.25     2330.34     75.51 o
 -11  15   5     2806.01     2754.86     82.17 o
  -9  15   5     4096.70     4007.50    114.78 o
  -7  15   5      651.87      736.75     40.22 o
  -5  15   5     3802.95     3737.95    111.50 o
  -3  15   5    16611.43    16992.11    461.67 o
  -1  15   5     5609.25     5469.71    155.68 o
   1  15   5     1019.46     1097.60     44.01 o
   3  15   5       19.21       23.51     17.34 o
   5  15   5     8020.37     7910.11    218.00 o
   7  15   5    10828.91    10674.11    290.41 o
   9  15   5     3972.15     3852.25    117.68 o
  11  15   5       49.15       32.85     16.14 o
  13  15   5      258.36      286.65     26.18 o
  15  15   5     2360.88     2324.02     71.55 o
  17  15   5     3072.42     3237.80     98.30 o
  19  15   5     2325.44     2285.02     73.06 o
  21  15   5     1020.15     1016.11     44.73 o
  23  15   5      951.07      939.20     38.72 o
  25  15   5      530.80      490.87     26.98 o
  27  15   5      442.31      447.34     27.91 o
  29  15   5      236.93      225.15     21.72 o
 -30  16   5      923.96      954.86     80.00 o
 -28  16   5     2008.06     2055.82     75.80 o
 -26  16   5      609.67      587.20     34.35 o
 -24  16   5       14.04        4.18     10.49 o
 -22  16   5     2953.38     2965.84    115.97 o
 -20  16   5     7052.18     7256.59    227.69 o
 -18  16   5     3747.14     3805.26    129.04 o
 -16  16   5      320.76      346.10     39.11 o
 -14  16   5     1907.35     1808.00     86.90 o
 -12  16   5     9820.76     9742.24    269.46 o
 -10  16   5     7406.85     7432.75    205.82 o
  -8  16   5     1635.05     1580.07     56.24 o
  -6  16   5      475.72      510.42     30.53 o
  -4  16   5     7078.17     6886.80    190.92 o
  -2  16   5    20100.67    20045.89    547.67 o
   0  16   5     6665.40     6639.31    195.61 o
   2  16   5      208.53      227.26     22.35 o
   4  16   5     9220.06     8936.78    243.70 o
   6  16   5    10757.79    10408.53    282.28 o
   8  16   5     5249.43     5342.37    162.60 o
  10  16   5     1137.67     1157.03     47.35 o
  12  16   5      724.81      796.52     50.07 o
  14  16   5     9775.97     9979.58    313.76 o
  16  16   5     8066.76     8134.67    285.56 o
  18  16   5     1792.88     1790.45     82.44 o
  20  16   5      481.16      481.05     26.95 o
  22  16   5     2818.55     2795.47     85.09 o
  24  16   5     4282.83     4442.64    141.38 o
  26  16   5     1069.24     1049.39     43.82 o
  28  16   5        0.86        4.68      9.92 o
 -29  17   5      193.95      190.17     32.00 o
 -27  17   5        1.77       12.87     25.74 o
 -23  17   5      756.77      718.94     41.20 o
 -21  17   5      225.57      226.98     25.48 o
 -19  17   5     1532.74     1513.17     60.03 o
 -15  17   5      547.82      558.12     48.14 o
 -13  17   5     2573.04     2631.01     97.18 o
 -11  17   5     1196.85     1320.61     56.20 o
  -9  17   5      246.36      274.82     24.22 o
  -7  17   5       30.00       21.40     22.00 o
  -5  17   5     1267.72     1296.75     54.91 o
  -3  17   5     1440.15     1388.79     68.14 o
  -1  17   5      555.63      701.05     35.62 o
   1  17   5      470.22      440.24     26.17 o
   3  17   5       83.77       92.60     18.80 o
   5  17   5     1976.11     2014.47     70.06 o
   7  17   5     2869.72     2973.64     90.24 o
   9  17   5     1447.38     1451.92     59.44 o
  11  17   5      334.92      355.39     25.06 o
  13  17   5      103.01       74.37     27.30 o
  15  17   5     1142.56     1161.61     85.97 o
  17  17   5     2273.89     2236.61     98.78 o
  19  17   5      492.68      525.19     30.99 o
  21  17   5       99.69       86.99     18.55 o
  23  17   5      512.53      531.88     30.86 o
  25  17   5       87.77       84.57     18.92 o
  27  17   5      382.21      397.68     35.29 o
 -26  18   5      549.69      514.93     34.39 o
 -24  18   5       48.81       45.78     26.60 o
 -22  18   5     2109.37     2160.57    103.43 o
 -20  18   5     3508.00     3667.56    116.91 o
 -18  18   5     1724.95     1705.33     74.57 o
 -16  18   5      143.60      135.91     23.34 o
 -14  18   5     1103.22     1189.37     68.84 o
 -12  18   5     8604.01     8556.90    281.33 o
 -10  18   5     6610.36     6995.72    257.87 o
  -8  18   5      159.52      158.98     31.66 o
  -6  18   5     3215.14     3436.61    108.57 o
  -4  18   5     5122.43     5153.98    162.24 o
  -2  18   5    11203.98    11357.88    314.82 o
   0  18   5     6720.35     6637.63    195.61 o
   2  18   5       94.94       92.19     19.73 o
   4  18   5     5940.80     5892.27    187.73 o
   6  18   5     8117.70     8041.89    235.02 o
   8  18   5     3596.40     3485.42    107.19 o
  10  18   5     2518.04     2550.06     88.10 o
  12  18   5      826.84      981.96     59.95 o
  14  18   5     7319.99     7361.48    267.33 o
  16  18   5     4177.43     4180.49    235.82 o
  18  18   5      400.85      378.81     40.18 o
  20  18   5      533.94      526.39     33.48 o
  22  18   5     1250.02     1244.98     85.51 o
  24  18   5     2039.89     2100.94     87.03 o
  26  18   5     1066.12     1042.80     51.88 o
 -25  19   5       29.68       40.32     24.58 o
 -23  19   5      446.25      435.95     42.53 o
 -21  19   5      265.04      261.86     27.25 o
 -17  19   5       17.43       25.83     23.03 o
 -15  19   5      141.15      157.52     24.30 o
 -13  19   5      507.95      513.28     36.29 o
 -11  19   5      657.21      661.28     43.18 o
  -9  19   5      494.42      531.41     39.42 o
  -7  19   5      647.94      700.51     62.30 o
  -5  19   5      655.32      642.73     41.00 o
  -3  19   5      393.98      440.66     34.36 o
  -1  19   5      422.30      433.04     33.82 o
   1  19   5      470.98      501.76     33.03 o
   3  19   5       64.63       77.59     21.38 o
   5  19   5       29.37       48.31     17.89 o
   7  19   5     1098.32     1022.03     63.51 o
   9  19   5      533.54      494.06     51.43 o
  11  19   5       76.06       83.57     18.27 o
  13  19   5        7.41        2.77      9.72 o
  15  19   5       62.11       73.38     23.55 o
  17  19   5      290.59      314.63     29.25 o
  19  19   5      581.75      565.68     40.39 o
  21  19   5       72.23       46.57     22.76 o
  25  19   5      236.60      243.66     24.92 o
 -22  20   5     1521.62     1532.81     79.56 o
 -20  20   5     1360.24     1279.20     68.76 o
 -18  20   5     1636.11     1691.41     76.71 o
 -16  20   5      146.28      122.57     24.80 o
 -14  20   5     1358.29     1358.47     66.64 o
 -12  20   5     4313.71     4313.48    144.96 o
 -10  20   5     5261.85     5530.69    208.99 o
  -8  20   5       88.41      112.82     25.73 o
  -6  20   5      381.36      351.10     30.83 o
  -4  20   5     4107.00     4320.47    130.00 o
  -2  20   5     3256.36     3130.76    116.32 o
   0  20   5     5144.42     4636.94    347.94 o
   2  20   5      198.29      212.51     31.93 o
   4  20   5     6100.08     6152.47    185.14 o
   6  20   5     3685.28     3640.73    123.48 o
   8  20   5     2788.24     2797.01     97.33 o
  10  20   5       88.41       79.42     22.31 o
  12  20   5      349.20      303.27     28.62 o
  14  20   5     3869.80     4068.34    172.67 o
  16  20   5     3645.80     3715.16    114.92 o
  18  20   5      209.58      190.86     38.56 o
  20  20   5      130.39       59.65     21.41 o
  22  20   5      639.99      598.46     42.85 o
  24  20   5     1575.25     1531.46     94.02 o
 -21  21   5       70.91       62.29     24.36 o
 -19  21   5        5.61        1.73      8.70 o
 -17  21   5      199.01      199.61     26.37 o
 -15  21   5        0.34        1.24      7.80 o
 -13  21   5       70.06       62.92     23.01 o
 -11  21   5      207.45      226.90     27.18 o
  -9  21   5       12.32       27.88     23.93 o
  -5  21   5       83.19       68.30     22.26 o
  -1  21   5      177.29      219.26     25.80 o
   1  21   5      365.79      338.28     28.48 o
   3  21   5       25.77       46.38     24.27 o
   5  21   5      206.19      184.71     29.59 o
   7  21   5        9.28       16.10     32.21 o
   9  21   5       52.62       29.29     24.22 o
  11  21   5      292.30      246.83     27.63 o
  13  21   5        2.47        6.37     12.75 o
  15  21   5       45.47       54.58     20.55 o
  17  21   5      225.55      218.97     28.91 o
  19  21   5       66.24       73.19     21.36 o
  21  21   5      213.11      246.35     33.36 o
 -20  22   5     1475.97     1444.80     68.79 o
 -18  22   5      378.82      372.25     34.86 o
 -16  22   5        5.47        5.02     12.80 o
 -14  22   5      752.51      812.53     41.96 o
 -12  22   5     2464.60     2429.71    106.59 o
 -10  22   5     2440.02     2500.91    106.97 o
  -8  22   5      706.15      614.43     35.80 o
  -6  22   5      338.13      342.08     37.51 o
  -4  22   5     2587.58     2695.29    121.17 o
  -2  22   5     3283.38     3264.02    103.62 o
   0  22   5     1682.80     1682.67     97.42 o
   2  22   5        4.04        4.09     10.48 o
   4  22   5     1454.70     1466.45     72.43 o
   6  22   5     4866.42     4750.23    138.78 o
   8  22   5     1261.49     1198.85     68.20 o
  10  22   5      487.74      446.03     31.30 o
  12  22   5      583.21      560.14     37.39 o
  14  22   5     1998.69     1893.85     95.67 o
  16  22   5     1506.79     1445.47     61.91 o
  18  22   5      441.68      433.32     37.51 o
 -17  23   5        6.87       41.74     26.97 o
 -15  23   5       27.06       10.37     20.75 o
 -13  23   5       36.29       42.28     26.50 o
 -11  23   5      155.52      128.38     24.89 o
  -9  23   5       17.06        8.52     17.04 o
  -7  23   5      175.92      130.88     32.92 o
  -3  23   5       64.43       57.57     24.29 o
   5  23   5       63.50       73.74     23.33 o
  11  23   5      484.33      458.36     31.77 o
  13  23   5       63.85       81.35     26.31 o
  15  23   5       93.73      105.81     24.08 o
  17  23   5       41.97       63.10     23.75 o
 -14  24   5      456.65      430.71     35.72 o
 -12  24   5      776.89      756.25     43.80 o
 -10  24   5     1446.86     1461.07     62.18 o
  -8  24   5      352.51      291.08     44.12 o
  -6  24   5      130.66      126.92     26.09 o
  -4  24   5     1688.44     1622.56     74.96 o
  -2  24   5     1476.32     1488.23    115.88 o
   0  24   5      760.41      674.43     49.59 o
   2  24   5        0.04       21.67     41.05 o
   4  24   5      566.96      565.48     41.38 o
   6  24   5     1620.65     1705.46     64.34 o
   8  24   5     1572.04     1572.74     63.30 o
  10  24   5       36.31       26.22     30.22 o
  12  24   5      444.45      488.91     36.45 o
  14  24   5      879.04      909.81     56.97 o
 -11  25   5       11.02        1.20      8.45 o
  -9  25   5       45.46       34.10     47.60 o
  -5  25   5        0.26        6.85     13.70 o
  -3  25   5       75.93       49.05     28.21 o
   3  25   5        6.98       12.94     25.89 o
   5  25   5        8.28        9.80     19.61 o
   7  25   5       61.49       97.62     25.24 o
  -4  26   5      933.30      917.68     50.03 o
  -2  26   5      976.67     1016.85     62.20 o
   0  26   5      160.70      155.23     27.60 o
   2  26   5        1.75        0.53      5.59 o
   4  26   5      194.27      122.04     42.96 o
 -38   0   6      236.70      201.11     46.44 o
 -36   0   6     2227.70     2129.64    117.60 o
 -34   0   6     3589.53     3744.81    187.72 o
 -32   0   6     4057.36     3981.54    162.21 o
 -30   0   6       96.06      115.57     26.41 o
 -28   0   6     8862.68     9064.52    291.45 o
 -26   0   6    15159.78    14754.55    519.59 o
 -24   0   6    16471.89    16011.83    492.58 o
 -22   0   6     6790.77     6677.70    242.98 o
 -20   0   6    11888.28    11649.00    408.33 o
 -18   0   6    96918.95    95658.86   3297.34 o
 -16   0   6   109927.10   111746.67   3766.60 o
 -14   0   6    14244.49    14272.48    473.90 o
 -12   0   6    10514.85    10432.74    390.25 o
  -8   0   6   315072.61   316913.96  13004.05 o
  -6   0   6   123778.32   128059.04   5140.55 o
  -4   0   6     3058.55     2592.69    354.76 o
  -2   0   6   119327.55   129177.14   5177.14 o
   0   0   6    22179.90    23716.88   1135.05 o
   2   0   6    43915.32    44605.88   1660.68 o
   4   0   6    69404.79    70709.58   4175.71 o
   6   0   6    47046.70    48095.34   2609.11 o
   8   0   6   145619.83   151697.25   8362.88 o
  10   0   6    82791.85    86049.74   3153.26 o
  12   0   6    14645.75    14526.63    569.68 o
  16   0   6    20311.99    19873.10   1056.85 o
  18   0   6    74524.00    74805.49   2958.65 o
  20   0   6    64337.46    61097.10   2115.35 o
  22   0   6     2608.99     2438.65    110.44 o
  24   0   6    10547.30    10383.66    359.45 o
  26   0   6    15132.25    15175.44    611.95 o
  28   0   6    10071.64    10133.54    353.37 o
  30   0   6     3505.75     3410.73    123.89 o
  32   0   6      601.32      689.49     54.46 o
  34   0   6     3724.94     3749.86    119.83 o
  36   0   6     2120.78     2075.18     86.42 o
 -37   1   6       28.29       28.20     21.94 o
 -35   1   6       79.38       56.52     17.41 o
 -33   1   6      208.73      175.70     22.77 o
 -31   1   6        7.50       23.74     19.99 o
 -29   1   6      110.22       89.63     17.25 o
 -27   1   6       23.18        0.48      4.17 o
 -25   1   6      656.59      780.66     43.02 o
 -23   1   6      418.48      431.70     23.91 o
 -21   1   6      529.53      577.37     28.61 o
 -19   1   6      276.69      307.46     20.95 o
 -17   1   6       42.24       55.74     13.90 o
 -15   1   6      356.00      365.93     21.17 o
 -13   1   6      316.05      358.00     20.37 o
 -11   1   6      507.38      507.70     48.38 o
  -9   1   6      109.97      147.48     31.43 o
  -7   1   6      552.00      590.17     33.71 o
  -5   1   6      920.82     1014.83     41.71 o
  -3   1   6    18652.17    18921.06    810.79 o
  -1   1   6    34541.28    36580.80   1137.03 o
   1   1   6    91571.32    91997.28   2740.03 o
   3   1   6      211.15      234.29     15.69 o
   5   1   6     9702.50     9775.19    348.01 o
   7   1   6      754.14      828.93     33.14 o
   9   1   6      806.07      871.76     35.87 o
  11   1   6      541.49      569.00     28.12 o
  13   1   6     1217.80     1125.03     42.83 o
  15   1   6     1472.29     1426.44     48.55 o
  17   1   6      462.08      504.96     31.40 o
  19   1   6      387.44      378.81     21.58 o
  21   1   6      205.24      176.25     16.25 o
  23   1   6      254.39      279.81     19.13 o
  25   1   6       25.22       11.96     19.28 o
  27   1   6       28.91       18.91     16.67 o
  31   1   6       28.66       42.40     15.27 o
  33   1   6      124.24      111.94     17.12 o
  35   1   6       23.99       20.16     20.55 o
  37   1   6       59.45       62.50     19.62 o
 -36   2   6     3151.90     3248.62    100.14 o
 -34   2   6     6152.91     6275.58    208.96 o
 -32   2   6     2819.14     2905.46     96.68 o
 -30   2   6     1197.83     1204.17     53.51 o
 -28   2   6    12919.46    12758.37    390.94 o
 -26   2   6    14990.72    15045.01    402.74 o
 -24   2   6     6588.72     6701.98    183.73 o
 -22   2   6      243.71      273.55     20.77 o
 -20   2   6    12678.01    12820.22    351.35 o
 -18   2   6    58164.39    57197.51   1653.13 o
 -16   2   6    49045.67    49378.84   1378.51 o
 -14   2   6     2078.50     2314.07     72.51 o
 -12   2   6     1375.63     1458.45     67.55 o
  -8   2   6   161405.22   169478.02   5478.14 o
  -6   2   6   142482.75   141483.03   4371.04 o
  -4   2   6    14840.30    15451.10    495.45 o
  -2   2   6    82941.29    87095.23   2785.60 o
   0   2   6   266897.07   268875.77   7836.10 o
   2   2   6   404866.41   401112.07  12543.80 o
   4   2   6    95588.56    96294.89   3112.55 o
   6   2   6    61760.66    62953.44   2070.36 o
   8   2   6   230690.02   238970.66   7472.33 o
  10   2   6   172066.08   174738.43   6120.13 o
  12   2   6    19552.59    19377.58    690.60 o
  14   2   6       12.41       17.55     11.23 o
  16   2   6    23136.13    23273.80    677.95 o
  18   2   6    65722.12    65137.20   1950.27 o
  20   2   6    24254.88    23678.55    665.59 o
  22   2   6       50.72       31.77     12.87 o
  24   2   6     1469.65     1399.08     71.23 o
  26   2   6     7438.45     7452.24    218.77 o
  28   2   6     7219.30     7408.54    209.91 o
  30   2   6     5687.27     5728.63    159.31 o
  32   2   6       97.37       78.74     15.70 o
  34   2   6     2150.21     2189.89     68.03 o
  36   2   6     3199.54     3290.11     97.34 o
 -37   3   6       57.86       53.69     23.00 o
 -35   3   6      160.12      149.09     24.62 o
 -33   3   6       17.52       13.23     26.46 o
 -31   3   6      173.07      184.74     20.90 o
 -29   3   6      491.19      502.42     27.67 o
 -27   3   6     1351.03     1392.82     53.70 o
 -25   3   6      636.16      662.79     38.06 o
 -23   3   6     3244.57     3119.53     90.75 o
 -21   3   6       87.27      127.64     16.52 o
 -19   3   6      128.64      133.65     15.90 o
 -17   3   6     5101.49     5066.57    145.26 o
 -15   3   6    12489.29    12673.65    397.79 o
 -13   3   6     7211.28     7176.58    212.69 o
 -11   3   6    15534.21    15648.10    498.82 o
  -7   3   6     1770.50     1770.82     71.25 o
  -5   3   6     7079.55     6737.54    226.47 o
  -3   3   6     3816.80     3853.80    160.27 o
  -1   3   6      696.40      747.98     32.28 o
   1   3   6     9493.54     9586.93    295.42 o
   3   3   6      124.33       99.02     10.10 o
   5   3   6      688.23      692.92     31.35 o
   7   3   6     5581.11     5105.10    174.96 o
   9   3   6      188.37      197.22     12.95 o
  11   3   6     5773.66     5632.21    166.70 o
  13   3   6     4189.83     4161.06    125.53 o
  15   3   6     2252.03     2041.10     66.57 o
  17   3   6     1638.11     1619.74     54.52 o
  19   3   6      492.17      570.56     35.63 o
  21   3   6     2858.16     2707.39     93.80 o
  23   3   6       12.22       11.71     20.73 o
  25   3   6     4472.88     4561.84    136.84 o
  27   3   6     1572.58     1485.88     59.36 o
  29   3   6        0.28        7.87     15.75 o
  31   3   6      189.46      201.78     19.02 o
  33   3   6       68.57       71.56     18.12 o
  35   3   6       65.95       53.16     16.15 o
 -36   4   6     1946.28     1944.55     69.40 o
 -34   4   6     2476.57     2487.47     78.41 o
 -32   4   6     1213.39     1168.40     47.62 o
 -30   4   6      237.39      267.33     22.70 o
 -28   4   6     6651.89     6507.27    203.91 o
 -26   4   6    18251.03    18432.27    523.44 o
 -24   4   6    14407.81    13918.16    383.86 o
 -22   4   6     1759.98     1732.56     56.06 o
 -20   4   6    13418.02    13185.98    360.15 o
 -18   4   6    57727.19    56453.90   1563.94 o
 -16   4   6    62148.67    60327.27   1705.01 o
 -14   4   6    33170.40    32159.48    900.52 o
 -12   4   6    21407.17    22114.69    652.96 o
 -10   4   6   107838.78   109486.92   4298.80 o
  -6   4   6    31536.89    31447.47   1047.49 o
  -4   4   6     6413.83     6756.37    219.62 o
  -2   4   6    99947.83   106107.06   3162.73 o
   0   4   6   201615.83   213245.49   6297.26 o
   2   4   6    81873.84    84013.22   2938.96 o
   4   4   6    33588.96    33816.81   1155.54 o
   6   4   6    21963.85    21399.99    795.38 o
   8   4   6    65586.67    68722.81   2241.72 o
  10   4   6    94186.16    94464.11   2696.51 o
  12   4   6    57340.90    56925.89   1668.20 o
  14   4   6      792.32      738.37     45.34 o
  16   4   6    33927.02    35137.96   1086.84 o
  18   4   6    53810.72    53864.04   1771.39 o
  20   4   6    21256.74    20363.91    707.40 o
  22   4   6     2173.08     2138.38     80.09 o
  24   4   6     5048.35     4916.91    142.70 o
  26   4   6    13564.75    13504.67    370.99 o
  28   4   6    12922.80    12607.09    370.49 o
  30   4   6     2770.23     2753.04     92.35 o
  32   4   6      385.59      367.75     22.77 o
  34   4   6     2388.90     2435.96     74.73 o
  36   4   6     1879.63     1877.05     64.29 o
 -37   5   6      128.66      134.39     23.77 o
 -35   5   6      837.91      839.76     40.97 o
 -33   5   6      697.52      797.13     36.04 o
 -31   5   6       75.06       86.70     21.74 o
 -29   5   6       14.39       28.27     19.72 o
 -27   5   6     1571.71     1593.85     93.83 o
 -25   5   6     1078.88     1146.88     45.91 o
 -23   5   6      169.47      190.98     18.61 o
 -21   5   6     1512.69     1565.28     59.19 o
 -19   5   6      348.20      400.76     23.60 o
 -17   5   6     3028.03     2954.88     87.92 o
 -15   5   6     5201.05     5303.97    153.05 o
 -13   5   6      102.67      111.84     16.21 o
 -11   5   6     5568.88     5553.08    176.62 o
  -9   5   6    21625.17    21909.62    665.97 o
  -7   5   6     9657.28     9755.02    318.60 o
  -5   5   6     5833.45     3530.34    296.54 o
  -3   5   6     9324.56     9038.97    364.73 o
  -1   5   6    22023.44    22913.43    707.39 o
   1   5   6    51037.65    51379.06   1834.39 o
   3   5   6    14485.55    14571.00    506.64 o
   5   5   6    12462.52    12341.52    500.59 o
   7   5   6    25518.77    24796.66    800.50 o
   9   5   6    20258.17    20296.00    663.65 o
  11   5   6    25280.83    24939.20    741.73 o
  13   5   6     1837.50     1714.07     64.07 o
  15   5   6     4460.93     4705.86    138.17 o
  17   5   6     9025.01     8767.34    262.16 o
  19   5   6      102.88      124.90     14.16 o
  21   5   6       83.08       90.87     13.33 o
  23   5   6      152.40      141.71     16.65 o
  25   5   6      947.25      993.32     42.13 o
  27   5   6      652.07      670.49     36.98 o
  29   5   6      218.61      200.16     19.15 o
  31   5   6       66.19       76.47     16.13 o
  33   5   6       19.79       16.75     16.46 o
  35   5   6      601.05      637.31     38.63 o
 -36   6   6     1694.67     1781.51     70.42 o
 -34   6   6     2669.96     2678.95     83.55 o
 -32   6   6      570.37      617.32     42.99 o
 -30   6   6       71.87       45.93     16.65 o
 -28   6   6     5737.05     5772.53    159.30 o
 -26   6   6    13545.98    13287.50    375.81 o
 -24   6   6    13618.38    13374.91    358.75 o
 -22   6   6     1077.47     1082.81     47.04 o
 -20   6   6    11779.78    11597.91    333.87 o
 -18   6   6    17070.79    17465.44    484.76 o
 -16   6   6    42802.65    42902.84   1186.14 o
 -14   6   6    12891.43    12562.05    405.33 o
 -12   6   6     5063.68     5094.81    161.16 o
 -10   6   6    82144.74    81174.59   2903.59 o
  -8   6   6   115316.69   115955.53   3423.97 o
  -6   6   6    61314.40    61667.24   1943.59 o
  -4   6   6     1280.09      654.06    114.39 o
   2   6   6   204954.93   209580.55   9408.11 o
   4   6   6     3555.86     3341.34    110.30 o
   6   6   6     9612.72    10247.84    329.41 o
   8   6   6    47872.92    48449.67   1576.70 o
  12   6   6    52445.74    51342.75   1696.89 o
  14   6   6     1165.17     1137.54     38.72 o
  16   6   6    35004.55    35330.25    981.03 o
  18   6   6    32618.74    32184.36   1000.15 o
  20   6   6    10816.54    10725.21    296.54 o
  22   6   6     3009.10     3012.70    120.75 o
  24   6   6      702.20      686.93     43.45 o
  26   6   6     7611.46     7537.63    248.80 o
  28   6   6     9729.98     9664.92    271.52 o
  30   6   6      592.94      575.67     33.11 o
  32   6   6       18.12       19.22     16.34 o
  34   6   6      982.50     1005.82     51.90 o
  36   6   6     1517.00     1512.70     57.90 o
 -35   7   6      459.50      390.89     29.90 o
 -33   7   6      514.89      513.40     30.79 o
 -31   7   6      197.44      188.85     22.62 o
 -29   7   6      121.39      120.83     21.13 o
 -27   7   6     2014.97     2017.16     64.59 o
 -25   7   6     3716.35     3690.29    118.61 o
 -23   7   6     3303.23     3372.67     96.98 o
 -21   7   6      172.37      198.13     18.80 o
 -19   7   6     4756.93     4733.02    133.94 o
 -17   7   6    15523.22    15114.26    425.22 o
 -15   7   6     8962.24     9030.90    252.55 o
 -13   7   6      239.54      247.58     20.04 o
 -11   7   6     4393.82     4495.01    146.28 o
  -9   7   6    26162.96    26051.92    839.80 o
  -7   7   6    17872.29    18047.69    537.85 o
  -5   7   6     1119.70     1121.67     43.04 o
   1   7   6    19897.14    20102.37    699.95 o
   3   7   6      326.05      295.74     28.63 o
   5   7   6      433.94      518.83     26.70 o
   7   7   6     5982.79     5922.06    183.42 o
   9   7   6     7915.12     7956.50    296.58 o
  11   7   6     8998.20     8836.60    270.33 o
  13   7   6     1319.53     1319.67     55.03 o
  15   7   6     4105.70     3982.35    123.66 o
  17   7   6    13159.62    12839.05    357.49 o
  19   7   6     7050.80     6964.12    197.05 o
  21   7   6      595.77      579.26     30.05 o
  23   7   6      276.09      290.14     20.60 o
  25   7   6     5209.34     5112.16    174.00 o
  27   7   6     2396.59     2383.39     80.76 o
  29   7   6      733.04      750.27     36.21 o
  31   7   6        7.75       12.12     24.23 o
  33   7   6      686.19      665.22     30.06 o
  35   7   6      552.31      529.68     32.77 o
 -36   8   6     1992.00     2118.08    103.46 o
 -34   8   6     1202.55     1198.99     48.56 o
 -32   8   6      285.45      259.77     24.46 o
 -30   8   6       12.44        9.64     19.28 o
 -28   8   6     4409.78     4408.55    142.27 o
 -26   8   6    13584.03    13423.32    374.42 o
 -24   8   6     7485.84     7514.77    209.21 o
 -20   8   6     5372.97     5413.43    155.49 o
 -18   8   6    23960.90    24016.74    653.25 o
 -16   8   6    24828.63    24795.99    678.33 o
 -14   8   6    23204.12    23308.09    642.48 o
 -12   8   6     3537.86     3564.09    107.58 o
 -10   8   6    63714.95    62316.73   1798.72 o
  -8   8   6    43295.42    43949.68   1268.45 o
  -6   8   6    28344.31    28244.43    852.92 o
  -4   8   6     5785.01     5666.17    182.26 o
  -2   8   6    15858.33    15927.12    485.09 o
   0   8   6   123706.69   123009.75   3585.51 o
   2   8   6   103841.50   101890.13   2953.49 o
   4   8   6     5304.19     5068.92    163.83 o
   8   8   6    24794.64    24115.58    703.01 o
  10   8   6    43453.11    43294.82   1644.71 o
  12   8   6    46010.55    43894.55   1373.58 o
  14   8   6     1553.20     1573.82     67.35 o
  16   8   6    27465.51    26691.32    778.88 o
  18   8   6    21078.54    21666.23    599.85 o
  20   8   6     6020.83     5994.47    178.35 o
  22   8   6     3646.65     3544.25     98.92 o
  24   8   6      909.12      928.98     35.23 o
  26   8   6     6512.29     6364.19    179.23 o
  28   8   6     8777.67     8846.01    243.04 o
  30   8   6      461.61      467.51     24.37 o
  32   8   6        0.18        1.68      7.13 o
  34   8   6      451.07      434.15     24.96 o
 -35   9   6      808.88      771.92     54.69 o
 -33   9   6      866.67      819.79     45.75 o
 -31   9   6      181.00      165.01     21.93 o
 -29   9   6      874.07      822.21     42.09 o
 -27   9   6     1586.09     1582.29     56.99 o
 -25   9   6     4321.21     4287.53    127.62 o
 -23   9   6     1945.03     1991.28     64.80 o
 -21   9   6       20.40       29.03     17.82 o
 -19   9   6     5314.01     5288.58    164.80 o
 -17   9   6     8086.57     8024.41    221.38 o
 -15   9   6     7434.51     7195.41    206.55 o
 -13   9   6      165.14      176.27     18.04 o
 -11   9   6     2354.60     2432.40     83.82 o
  -9   9   6    11949.74    11546.81    346.16 o
  -7   9   6    40840.75    41504.37   1178.24 o
  -5   9   6     4721.85     4698.66    138.04 o
  -3   9   6    20146.93    19775.61    564.08 o
  -1   9   6    24479.62    25043.41    786.09 o
   1   9   6    22098.60    22176.54    678.20 o
   3   9   6    26620.99    27145.15    765.82 o
   5   9   6      671.69      708.25     42.25 o
   7   9   6     8638.60     8638.26    297.72 o
   9   9   6    27803.31    28390.33    846.06 o
  11   9   6    16280.69    16642.49    546.39 o
  13   9   6      137.55      177.09     20.37 o
  15   9   6     4336.66     4329.41    133.34 o
  17   9   6     7560.30     7469.05    243.35 o
  19   9   6     9150.09     8941.48    251.20 o
  21   9   6     1369.00     1403.72     45.21 o
  23   9   6     1971.54     1952.15     60.99 o
  25   9   6     1425.43     1437.80     56.97 o
  27   9   6     2406.25     2296.52     70.26 o
  29   9   6     1061.34     1088.86     48.48 o
  31   9   6       48.13       38.68     17.99 o
  33   9   6      358.63      374.21     23.74 o
 -34  10   6     1001.67      979.67     48.75 o
 -32  10   6      256.48      251.95     26.18 o
 -30  10   6       48.55       39.75     21.18 o
 -28  10   6     1997.02     1976.22     82.55 o
 -26  10   6     8887.05     8891.06    252.58 o
 -24  10   6     3575.85     3609.07    106.82 o
 -20  10   6     4328.77     4294.86    140.59 o
 -18  10   6     9627.87     9633.32    262.66 o
 -16  10   6    22395.20    21441.67    602.62 o
 -14  10   6     8066.88     7733.95    224.17 o
 -12  10   6     6530.12     6491.00    185.62 o
 -10  10   6    34222.05    33541.14    928.20 o
  -8  10   6    38953.25    37440.73   1040.62 o
  -6  10   6    12022.88    12215.12    353.52 o
  -4  10   6     1357.11     1323.64     46.46 o
  -2  10   6     5142.25     4960.41    149.17 o
   0  10   6    75453.64    75304.36   2184.14 o
   2  10   6    54395.29    55267.89   1592.14 o
   4  10   6     6147.48     5902.63    201.68 o
   6  10   6     4572.01     4576.50    142.64 o
   8  10   6    27279.47    27234.57    753.53 o
  10  10   6    21329.51    21394.61    594.45 o
  12  10   6    23300.75    21913.66    679.63 o
  14  10   6        0.75        6.97     13.93 o
  16  10   6     6380.78     6389.54    210.97 o
  18  10   6     9497.66     9467.93    288.62 o
  20  10   6     6379.55     6297.90    172.29 o
  22  10   6     3057.79     3000.93     85.94 o
  24  10   6        3.69        4.67      9.33 o
  26  10   6     6807.94     6796.71    200.49 o
  28  10   6     4867.46     4792.19    135.08 o
  30  10   6      732.51      742.06     34.01 o
  32  10   6        4.84        7.77     15.54 o
  34  10   6      356.31      337.33     23.57 o
 -33  11   6     1243.59     1167.59     51.12 o
 -31  11   6      313.17      299.52     31.34 o
 -29  11   6      701.86      748.59     41.59 o
 -27  11   6     2399.10     2324.29    101.56 o
 -25  11   6     4689.36     4516.53    130.50 o
 -23  11   6     3219.07     3099.77     97.52 o
 -21  11   6       43.96       38.30     17.91 o
 -19  11   6     8117.59     7838.84    215.96 o
 -17  11   6    16561.26    16379.61    465.20 o
 -15  11   6     4831.34     4768.99    135.23 o
 -13  11   6        9.09       14.40     21.44 o
 -11  11   6     1413.76     1473.30     63.07 o
  -9  11   6    18576.67    18697.17    514.52 o
  -7  11   6    20444.98    20193.80    564.00 o
  -5  11   6     9465.31     9035.61    261.41 o
  -3  11   6     2952.14     3061.17     92.34 o
  -1  11   6    20542.09    20312.14    566.70 o
   1  11   6    16708.25    16592.74    484.94 o
   3  11   6    15090.97    15090.05    444.33 o
   5  11   6      676.40      815.62     52.76 o
   7  11   6    10640.00    10436.77    289.77 o
   9  11   6    38919.40    38841.89   1109.22 o
  11  11   6     4225.04     4231.39    121.63 o
  13  11   6       30.75       35.67     13.93 o
  15  11   6     1768.13     1729.33     64.47 o
  17  11   6     7726.77     7931.62    237.09 o
  19  11   6     9726.36     9373.80    371.45 o
  21  11   6     1108.56     1164.70     69.41 o
  23  11   6      459.27      420.08     25.14 o
  25  11   6     2036.54     1991.41     72.81 o
  27  11   6     2056.18     2026.10     62.40 o
  29  11   6     1352.20     1371.44     48.50 o
  31  11   6      109.65       70.66     19.23 o
  33  11   6      914.46      899.80     36.27 o
 -32  12   6      232.94      215.09     26.15 o
 -30  12   6      252.91      209.52     29.96 o
 -28  12   6     2528.66     2631.62     86.30 o
 -26  12   6     3478.02     3430.96    112.12 o
 -24  12   6      536.89      477.49     39.48 o
 -20  12   6     2596.78     2478.72     78.21 o
 -18  12   6    10838.39    10789.75    337.47 o
 -16  12   6     5693.31     5658.50    159.60 o
 -14  12   6      157.82      163.81     18.57 o
 -12  12   6      335.58      396.39     23.69 o
 -10  12   6    14922.06    14772.03    406.20 o
  -8  12   6    15240.76    15168.04    417.71 o
  -6  12   6    11370.15    11175.68    311.45 o
  -4  12   6     2893.06     2766.82     84.08 o
  -2  12   6     5760.65     5760.23    190.78 o
   0  12   6    29510.86    29704.76    841.68 o
   2  12   6    19118.66    19443.47    633.12 o
   4  12   6     3668.41     3622.31    117.06 o
   6  12   6     6967.39     6893.53    212.76 o
   8  12   6    16505.21    16742.00    457.63 o
  10  12   6    16014.35    16058.23    484.38 o
  12  12   6     4693.53     4705.39    142.40 o
  14  12   6     2344.35     2380.50     73.38 o
  16  12   6     5033.10     5063.95    148.12 o
  18  12   6    10717.22    10641.84    338.19 o
  20  12   6     5088.33     4964.31    149.65 o
  22  12   6      518.22      537.58     28.31 o
  24  12   6      523.94      496.33     28.29 o
  26  12   6     1837.14     1782.25     61.17 o
  28  12   6     1785.94     1790.85     60.07 o
  30  12   6     1013.03      937.78     43.81 o
  32  12   6       17.82       17.14     25.97 o
 -33  13   6      990.72     1038.97     78.26 o
 -31  13   6      213.89      184.38     24.97 o
 -29  13   6      179.47      162.30     23.68 o
 -27  13   6     1686.02     1610.33     68.43 o
 -25  13   6     4629.42     4637.28    151.16 o
 -23  13   6     1526.14     1491.05     70.14 o
 -21  13   6       11.10        9.13     18.26 o
 -19  13   6     7202.97     7505.36    232.41 o
 -17  13   6     7786.06     7723.87    213.26 o
 -15  13   6     9770.59     9741.57    265.37 o
 -13  13   6       47.97       41.01     16.58 o
 -11  13   6     6688.60     6892.18    210.03 o
  -9  13   6    12953.46    13030.00    356.08 o
  -7  13   6    30588.33    30895.48    865.31 o
  -5  13   6      781.08      849.30     44.14 o
  -3  13   6     3769.78     3783.34    110.19 o
  -1  13   6    22524.53    22012.49    652.30 o
   1  13   6    17319.81    18010.04    520.80 o
   3  13   6     7948.52     7791.10    217.34 o
   5  13   6      796.30      811.92     36.45 o
   7  13   6    13095.85    12829.64    355.44 o
   9  13   6    23003.65    22836.11    626.89 o
  11  13   6     7536.05     7449.55    204.45 o
  13  13   6      347.16      316.76     25.17 o
  15  13   6     1478.74     1477.88     51.82 o
  17  13   6     4635.00     4549.34    131.18 o
  19  13   6    12351.55    12617.18    484.71 o
  21  13   6     2936.13     3031.86    128.78 o
  23  13   6      785.40      807.55     39.89 o
  25  13   6     3375.06     3471.03    104.12 o
  27  13   6     3470.53     3587.69    112.35 o
  29  13   6      659.32      649.83     35.89 o
 -32  14   6      126.94       88.26     24.71 o
 -30  14   6      398.62      428.75     30.99 o
 -28  14   6     1008.70     1082.61     64.08 o
 -26  14   6      839.04      972.95     53.86 o
 -24  14   6      142.94      136.18     31.72 o
 -22  14   6        3.83        7.73     15.46 o
 -20  14   6     1736.20     1705.26     70.72 o
 -18  14   6     5230.20     5184.30    149.46 o
 -16  14   6     4773.69     4746.33    140.89 o
 -14  14   6      445.58      436.83     26.19 o
 -12  14   6     1852.03     1838.12     69.78 o
 -10  14   6     9229.01     9386.57    264.75 o
  -8  14   6    12228.20    12024.84    327.65 o
  -6  14   6     6243.58     6301.39    176.17 o
  -4  14   6     1848.37     1787.49     74.67 o
  -2  14   6     4685.36     4575.69    130.83 o
   0  14   6     3374.12     3554.74    116.19 o
   2  14   6     4182.22     4046.63    134.10 o
   4  14   6     3268.67     3319.89    103.61 o
   6  14   6      223.90      255.20     20.26 o
   8  14   6     8578.24     8608.00    245.13 o
  10  14   6     8980.21     9000.65    281.22 o
  12  14   6     3837.75     3834.37    108.68 o
  14  14   6     1068.24     1079.58     47.45 o
  16  14   6      992.68     1021.89     39.92 o
  18  14   6     4396.75     4373.32    124.73 o
  20  14   6     6845.90     7075.06    208.62 o
  22  14   6       19.74        0.88      6.91 o
  24  14   6       15.62       39.21     36.95 o
  26  14   6      388.50      433.96     35.30 o
  28  14   6      906.70      982.96     50.40 o
  30  14   6      842.90      810.17     52.62 o
 -31  15   6       91.02       65.02     21.21 o
 -29  15   6      405.88      375.05     32.77 o
 -27  15   6     2716.31     2764.40    105.01 o
 -25  15   6     2673.66     2774.76     88.65 o
 -23  15   6      584.74      518.31     41.14 o
 -21  15   6        8.08       18.83     23.29 o
 -19  15   6     3489.46     3462.56    123.26 o
 -17  15   6     8392.90     8358.56    263.62 o
 -15  15   6     3293.03     3367.02    100.66 o
 -13  15   6      856.71      820.06     37.27 o
 -11  15   6     4107.14     4005.41    115.88 o
  -9  15   6    13179.82    12905.61    349.29 o
  -7  15   6     9105.73     9077.29    251.18 o
  -5  15   6     6563.44     6680.60    187.28 o
  -3  15   6     1430.68     1560.30     58.71 o
  -1  15   6    20811.26    20674.53    593.23 o
   1  15   6    21249.01    21012.72    570.66 o
   3  15   6     7102.00     6897.56    225.05 o
   5  15   6      247.85      250.88     19.99 o
   7  15   6    10755.89    10692.26    289.73 o
   9  15   6    19697.22    20031.10    557.89 o
  11  15   6     6362.96     6381.54    185.78 o
  13  15   6      365.92      388.68     25.02 o
  15  15   6     3397.73     3540.08    106.22 o
  17  15   6     7812.46     8001.55    246.63 o
  19  15   6     4557.35     4633.58    131.23 o
  21  15   6      346.83      377.83     31.93 o
  23  15   6      773.75      913.04     55.44 o
  25  15   6     2306.12     2278.70     99.38 o
  27  15   6     1963.08     1988.12    100.78 o
  29  15   6      594.01      573.60     47.90 o
 -30  16   6      417.51      433.11     32.00 o
 -28  16   6      740.93      838.21     47.19 o
 -26  16   6      378.95      332.00     31.61 o
 -24  16   6      203.94      183.91     24.33 o
 -20  16   6      628.44      598.69     38.01 o
 -18  16   6     3335.98     3374.76    109.33 o
 -16  16   6     1509.74     1554.52     68.39 o
 -12  16   6      358.76      352.64     27.61 o
 -10  16   6      466.23      483.29     28.12 o
  -8  16   6     4058.03     4088.04    120.02 o
  -6  16   6     1884.18     1841.28     65.67 o
  -4  16   6       89.12       76.89     17.52 o
  -2  16   6     2039.81     2064.16     87.04 o
   0  16   6     3156.55     3082.89     90.97 o
   2  16   6     3463.28     3359.76    104.42 o
   4  16   6     3210.99     3220.45     94.01 o
   6  16   6       33.40       32.42     17.47 o
   8  16   6     3726.30     3719.13    107.82 o
  10  16   6     3758.20     3623.79    108.45 o
  12  16   6      301.71      279.20     34.94 o
  14  16   6      755.72      780.66     38.32 o
  16  16   6      108.84       96.11     16.32 o
  18  16   6     2050.15     1998.34     76.99 o
  20  16   6     1286.48     1267.63     62.08 o
  22  16   6      103.54      112.47     25.76 o
  24  16   6       10.87       15.11     30.23 o
  26  16   6       53.18       49.49     25.56 o
  28  16   6      340.91      349.81     37.75 o
 -29  17   6       86.82       78.14     91.32 o
 -27  17   6     1237.90     1251.16     56.65 o
 -25  17   6     2262.41     2229.62    104.63 o
 -23  17   6      994.21      939.93     65.76 o
 -21  17   6      114.74       46.28     21.12 o
 -19  17   6     1496.88     1507.32     76.75 o
 -17  17   6     7996.99     8218.04    233.62 o
 -13  17   6       55.40       35.54     20.08 o
 -11  17   6     6210.54     6101.98    175.40 o
  -9  17   6    14534.38    14540.75    415.79 o
  -7  17   6     9692.57     9658.87    268.11 o
  -5  17   6      706.88      867.73     58.82 o
  -3  17   6     1264.22     1277.45     54.50 o
  -1  17   6     7930.97     7821.36    223.47 o
   1  17   6    13119.46    12718.70    360.24 o
   3  17   6     1994.71     2039.55     66.84 o
   5  17   6      326.50      381.15     25.22 o
   7  17   6     3845.10     3698.89    109.05 o
   9  17   6    11349.86    11392.17    312.09 o
  11  17   6     7101.27     6886.13    214.12 o
  13  17   6      846.01      965.01     50.20 o
  15  17   6     1962.10     1935.94     83.26 o
  17  17   6     5606.36     5585.96    173.19 o
  19  17   6     2609.16     2583.68     86.99 o
  21  17   6      961.25      926.15     57.50 o
  23  17   6       63.20       27.06     27.00 o
  25  17   6     1329.39     1256.81     57.33 o
  27  17   6     2100.01     2200.71     88.91 o
 -26  18   6      126.87      143.20     24.98 o
 -24  18   6       96.28      103.35     24.26 o
 -22  18   6        2.36        2.35      9.18 o
 -20  18   6      488.71      404.12     32.99 o
 -18  18   6      772.69      771.92     55.94 o
 -16  18   6      432.17      384.23     37.98 o
 -12  18   6      498.68      447.91     33.90 o
 -10  18   6      132.62      112.33     24.91 o
  -8  18   6     1750.73     1713.06     72.92 o
  -6  18   6      920.37      927.50     44.85 o
  -4  18   6       24.20        0.70      5.97 o
  -2  18   6     1566.41     1569.05     71.00 o
   0  18   6      362.12      388.47     29.31 o
   2  18   6     2053.72     2152.97     74.13 o
   4  18   6      796.33      856.56     48.56 o
   6  18   6       43.11       36.70     20.09 o
   8  18   6      256.11      204.21     22.74 o
  10  18   6      940.65     1013.49     69.92 o
  12  18   6     1048.87     1067.34     59.32 o
  14  18   6      362.15      389.25     35.09 o
  16  18   6       31.92       40.99     18.63 o
  18  18   6     1019.77     1009.72     64.29 o
  20  18   6     1323.11     1282.76     73.88 o
  22  18   6      168.35      160.78     26.01 o
  24  18   6       10.12       46.63     34.85 o
  26  18   6        6.12       18.54     37.07 o
 -25  19   6     1450.32     1475.25     61.42 o
 -23  19   6      464.40      405.64     30.90 o
 -21  19   6      165.44      152.51     24.29 o
 -19  19   6     1869.59     1799.86     85.39 o
 -17  19   6     2577.45     2674.51     87.65 o
 -15  19   6     2994.48     3034.68     97.60 o
 -13  19   6      382.96      353.54     35.58 o
 -11  19   6     2098.04     1908.17    146.84 o
  -9  19   6     4604.07     4658.12    150.61 o
  -7  19   6     5884.21     5798.82    205.61 o
  -5  19   6     2768.22     2754.05    281.72 o
  -3  19   6       35.60       31.36     17.04 o
  -1  19   6     6961.69     7084.47    259.21 o
   1  19   6    11671.10    11521.26    341.39 o
   3  19   6     2900.46     2760.03     95.90 o
   5  19   6      117.03      105.73     21.14 o
   7  19   6     5036.12     5067.44    186.27 o
   9  19   6     3893.00     3847.28    133.68 o
  11  19   6     6161.42     6141.18    185.42 o
  13  19   6      234.81      247.56     24.23 o
  15  19   6     2085.85     2030.88     78.55 o
  17  19   6     2848.53     2857.93     96.08 o
  19  19   6     1958.28     1996.32     99.54 o
  21  19   6      508.40      509.90     30.78 o
  23  19   6        2.04        0.15      3.17 o
  25  19   6     1070.19      952.10    167.23 o
 -24  20   6        0.80        9.81     19.62 o
 -22  20   6      205.18      177.23     25.14 o
 -20  20   6       69.79       77.40     23.37 o
 -18  20   6       59.11       68.65     23.71 o
 -16  20   6       37.79       52.27     23.38 o
 -14  20   6       26.27       32.43     24.98 o
 -12  20   6      118.98      118.98     23.66 o
 -10  20   6      212.93      219.80     34.71 o
  -8  20   6      384.10      350.32     27.85 o
  -6  20   6       84.23       57.98     22.70 o
  -2  20   6      195.67      162.95     23.54 o
   0  20   6      240.16      180.01     51.52 o
   2  20   6      744.49      755.65     42.97 o
   4  20   6       89.05       87.56     22.11 o
   6  20   6        1.68       14.45     22.76 o
   8  20   6      184.64      156.66     29.97 o
  10  20   6       97.10      115.47     23.46 o
  12  20   6      336.86      355.33     31.11 o
  14  20   6       50.61       72.77     22.14 o
  16  20   6       33.42       27.83     21.42 o
  18  20   6       76.57       33.89     20.29 o
  20  20   6       69.60       48.65     22.29 o
  22  20   6      336.61      353.12     41.91 o
 -21  21   6      121.85       82.64     24.79 o
 -19  21   6      960.14      890.79     49.91 o
 -17  21   6     2573.80     2651.92    102.03 o
 -15  21   6     1562.08     1612.21     71.94 o
 -13  21   6       80.35       91.34     24.09 o
 -11  21   6     1100.83     1036.82     53.33 o
  -9  21   6     3932.85     4043.87    138.27 o
  -7  21   6     2378.65     2327.31    106.78 o
  -5  21   6      683.65      706.77     42.67 o
  -3  21   6      479.47      513.78     39.23 o
  -1  21   6     3822.68     3798.20    114.63 o
   1  21   6     6387.94     6364.93    187.08 o
   3  21   6     1220.74     1230.72     56.86 o
   5  21   6      112.23       99.41     22.42 o
   7  21   6      703.18      821.06     63.42 o
   9  21   6     2665.55     2729.44     98.65 o
  11  21   6     3388.96     3372.20    105.17 o
  13  21   6      115.07       79.20     21.22 o
  15  21   6      426.77      421.09     30.37 o
  17  21   6     1831.35     1889.01     73.05 o
  19  21   6     1650.30     1586.39     67.48 o
  21  21   6      518.38      462.03     44.74 o
 -16  22   6       28.31       18.92     37.84 o
 -14  22   6        0.55        6.91     13.90 o
 -12  22   6       35.36       27.63     27.26 o
 -10  22   6      263.04      294.63     46.26 o
  -8  22   6        0.55       16.22     32.43 o
  -6  22   6      134.39      109.63     27.98 o
  -2  22   6       12.95        4.20     12.04 o
   0  22   6      239.91      164.99     44.26 o
   2  22   6      189.06      161.73     26.71 o
   4  22   6       15.76       18.41     36.82 o
   6  22   6       32.34       47.45     23.01 o
   8  22   6       77.12       44.78     24.08 o
  10  22   6       36.06       68.00     23.27 o
  12  22   6      181.24      161.50     24.33 o
  14  22   6       51.85       73.29     22.53 o
  16  22   6        0.38       13.49     26.99 o
  18  22   6       19.56       17.49     34.98 o
 -17  23   6      793.40      793.23     45.29 o
 -15  23   6      715.18      732.38     42.23 o
 -13  23   6       18.32       47.94     25.99 o
 -11  23   6      572.10      609.49     55.37 o
  -9  23   6     2085.21     2008.22     74.86 o
  -7  23   6     1678.60     1529.92     81.98 o
  -5  23   6      195.20      127.19     40.83 o
  -3  23   6      397.20      326.88     32.68 o
  -1  23   6     1523.22     1472.50    105.92 o
   1  23   6     2331.32     2370.01    127.37 o
   3  23   6     1031.97     1063.98     59.32 o
   5  23   6       54.87       81.70     23.92 o
   7  23   6      935.17      915.46     57.86 o
   9  23   6     2629.76     2730.25    105.71 o
  11  23   6     1349.80     1285.72     62.62 o
  13  23   6       31.86       49.44     25.12 o
  15  23   6      360.00      349.89     29.01 o
  17  23   6      697.63      692.18     40.46 o
 -10  24   6       80.77       74.56     27.77 o
  -8  24   6      101.34       86.16     25.94 o
  -6  24   6       32.60       21.35     42.71 o
  -4  24   6       29.78       49.37     22.62 o
  -2  24   6       64.31       40.66     23.13 o
   0  24   6       40.85       51.21     27.09 o
   2  24   6        1.73       18.58     37.17 o
   6  24   6        4.92        3.93     11.44 o
   8  24   6      126.84      117.92     24.28 o
  12  24   6      221.09      223.55     26.87 o
  14  24   6       17.28       41.15     24.58 o
 -11  25   6      170.01      171.11     31.10 o
  -9  25   6      830.80      766.13     68.50 o
  -7  25   6      823.93      892.94     67.36 o
  -5  25   6      336.14      286.84     43.84 o
  -3  25   6      163.86      150.57     27.82 o
  -1  25   6      947.84     1020.15     58.25 o
   1  25   6      794.44      769.16     49.82 o
   3  25   6      609.08      595.42     47.76 o
   7  25   6      472.60      436.49     39.99 o
   9  25   6     1151.66     1154.48     55.53 o
  -2  26   6      188.79      219.41     30.05 o
   2  26   6       83.64       85.82     26.82 o
 -37   1   7      251.03      257.29     29.68 o
 -35   1   7      470.11      479.17     33.78 o
 -33   1   7     5384.83     5566.19    161.18 o
 -31   1   7     9549.12     9646.10    268.11 o
 -29   1   7     1496.47     1598.02     61.51 o
 -27   1   7      874.50      879.69     42.19 o
 -25   1   7    16548.31    16080.41    431.85 o
 -23   1   7    19386.48    18090.04    504.41 o
 -21   1   7    39436.54    39340.77   1076.39 o
 -19   1   7     2366.00     2297.33     70.26 o
 -17   1   7    22071.30    22462.96    621.51 o
 -15   1   7    84466.11    81459.66   2303.59 o
 -13   1   7    92000.52    89133.78   2536.64 o
 -11   1   7    24057.18    25880.48    943.15 o
  -7   1   7   217995.15   215300.17   6868.29 o
  -5   1   7   264358.56   276016.05   9184.63 o
  -3   1   7   115513.23   124975.68   4051.42 o
  -1   1   7      693.21      753.29     31.53 o
   1   1   7   185289.52   187715.98   5493.56 o
   3   1   7   217774.18   217642.61   6612.28 o
   5   1   7   253930.70   258902.92   9047.42 o
   7   1   7    17643.06    18244.01    619.10 o
   9   1   7    39659.03    40512.66   1323.22 o
  11   1   7    84906.87    85526.66   2856.43 o
  15   1   7    32190.46    32433.12    988.48 o
  17   1   7      166.79      204.95     18.52 o
  19   1   7    31961.63    32401.52    929.80 o
  21   1   7    44224.58    43610.82   1250.10 o
  23   1   7    12743.98    13121.43    391.53 o
  25   1   7     2525.86     2396.50    108.47 o
  27   1   7     3438.56     3408.64    105.84 o
  29   1   7     6293.55     6343.62    181.55 o
  31   1   7     7877.05     7703.03    231.00 o
  33   1   7      950.13      980.75     47.09 o
  35   1   7       46.79       36.60     20.05 o
  37   1   7     1167.97     1145.47     45.43 o
 -36   2   7        2.19       10.99     21.97 o
 -34   2   7       99.00       93.60     20.28 o
 -32   2   7       83.75       93.11     18.71 o
 -30   2   7      259.30      292.39     23.06 o
 -28   2   7      267.02      271.14     25.59 o
 -26   2   7     1748.60     1672.45     61.62 o
 -24   2   7      410.61      414.79     26.31 o
 -22   2   7        0.04       12.39     24.78 o
 -20   2   7       66.95       85.08     15.80 o
 -18   2   7      392.02      445.27     25.53 o
 -16   2   7      333.72      333.55     20.69 o
 -14   2   7     3341.19     3465.52    103.98 o
 -12   2   7      264.45      306.34     19.75 o
 -10   2   7     1875.10     1814.58    206.07 o
  -8   2   7     1654.62     1535.09     61.32 o
  -6   2   7       79.67      113.83     16.37 o
  -4   2   7     5173.14     5119.42    166.96 o
  -2   2   7    41073.68    43123.37   1340.31 o
   0   2   7      320.78      345.42     24.17 o
   2   2   7     4286.31     4447.14    140.62 o
   4   2   7     5211.03     4987.84    151.14 o
   6   2   7     1137.43     1045.29     36.63 o
   8   2   7        2.92        1.71      4.46 o
  10   2   7      300.52      344.19     21.83 o
  12   2   7    23770.67    24229.20    960.21 o
  14   2   7      293.13      314.82     24.73 o
  16   2   7      650.03      640.85     30.05 o
  18   2   7     2381.31     2336.73     73.53 o
  20   2   7      441.66      451.43     23.02 o
  22   2   7     1151.29     1066.47     53.24 o
  24   2   7      309.59      333.31     20.40 o
  26   2   7      293.14      289.51     24.09 o
  28   2   7      212.37      225.98     23.57 o
  30   2   7       95.03       65.92     17.62 o
  32   2   7       12.02       28.06     18.48 o
  34   2   7       43.44       52.52     18.16 o
  36   2   7       15.55       26.52     18.82 o
 -37   3   7      237.22      264.88     39.96 o
 -35   3   7      441.68      425.54     30.01 o
 -33   3   7     4760.90     4937.75    143.44 o
 -31   3   7     9322.89     9482.72    262.69 o
 -29   3   7     4052.65     4227.29    131.59 o
 -27   3   7      538.03      527.90     28.05 o
 -25   3   7    10864.57    10540.31    297.25 o
 -23   3   7    35263.13    33808.74    915.88 o
 -21   3   7    21874.88    21428.22    591.71 o
 -19   3   7      138.20      135.30     15.98 o
 -17   3   7    21861.25    22118.72    611.35 o
 -15   3   7    94124.40    96381.63   2737.72 o
 -13   3   7    45949.32    46094.45   1315.75 o
 -11   3   7    21754.65    22481.78    758.75 o
  -5   3   7   197856.11   207008.84   6578.01 o
  -3   3   7   184781.53   189876.89   5803.63 o
  -1   3   7     1984.44     2044.12     79.23 o
   1   3   7    67573.70    67453.42   2062.37 o
   3   3   7   254364.03   256117.40   8068.45 o
   5   3   7   109905.42   110323.32   3236.18 o
   7   3   7    13670.99    14148.77    590.43 o
   9   3   7    13684.89    14267.11    452.72 o
  11   3   7    83110.25    84746.74   2579.23 o
  13   3   7    84007.74    83348.27   2419.16 o
  15   3   7    36626.52    37775.56   1072.60 o
  17   3   7      365.33      416.44     24.70 o
  19   3   7    19811.42    19363.46    608.54 o
  21   3   7    27549.01    28288.81    831.75 o
  23   3   7    16423.27    16959.84    498.51 o
  25   3   7     1923.89     1905.08     67.29 o
  27   3   7     1676.15     1612.01     53.29 o
  29   3   7     5761.13     5781.94    198.02 o
  31   3   7     5825.72     5914.73    184.24 o
  33   3   7     1000.82     1011.20     41.64 o
  35   3   7       50.08       55.72     17.15 o
 -36   4   7       10.46       45.54     24.68 o
 -34   4   7        0.35        8.62     17.24 o
 -32   4   7       58.00       63.13     17.58 o
 -30   4   7      623.93      622.23     44.58 o
 -28   4   7     1097.28     1053.69     49.32 o
 -26   4   7     1215.16     1254.99     50.33 o
 -24   4   7     3127.92     3052.50     88.93 o
 -22   4   7      784.82      829.27     58.94 o
 -20   4   7     1219.69     1286.06     54.71 o
 -18   4   7     2918.67     2948.56     94.00 o
 -16   4   7     1916.75     1877.85     59.91 o
 -14   4   7    16341.17    16736.62    471.95 o
 -12   4   7     7996.95     7600.16    250.84 o
 -10   4   7     4247.57     4410.50    143.50 o
  -2   4   7    18665.64    18897.53    599.10 o
   0   4   7    10302.96    10155.06    352.68 o
   2   4   7    65294.89    66460.37   2018.23 o
   4   4   7     6402.83     6166.86    239.67 o
   6   4   7     2618.55     2586.23     81.59 o
   8   4   7      263.94      282.06     14.37 o
  10   4   7      117.72      157.89     12.06 o
  12   4   7     4184.92     4209.33    125.25 o
  14   4   7      507.65      511.30     23.08 o
  16   4   7      491.31      504.71     30.24 o
  20   4   7      792.90      803.58     51.59 o
  22   4   7     8567.51     8420.42    253.36 o
  24   4   7     3618.03     3533.16    104.31 o
  26   4   7     1426.61     1352.01     59.21 o
  28   4   7     3561.49     3516.89    101.86 o
  30   4   7       17.76       18.09     20.01 o
  32   4   7       57.37       40.29     22.19 o
  34   4   7       10.25       16.18     17.15 o
  36   4   7       97.04       99.72     19.66 o
 -35   5   7      911.58      926.49     55.49 o
 -33   5   7     3306.27     3360.70    106.60 o
 -31   5   7     4271.13     4472.02    128.67 o
 -29   5   7     2535.75     2421.91     90.81 o
 -27   5   7      535.40      540.48     28.96 o
 -25   5   7     8332.25     8197.87    224.76 o
 -23   5   7    15573.92    15523.04    417.64 o
 -21   5   7    15503.62    15967.46    433.24 o
 -19   5   7     3480.73     3511.51    102.00 o
 -17   5   7    10230.55     9899.57    283.06 o
 -15   5   7    50536.68    50814.29   1459.38 o
 -13   5   7   137092.94   135738.53   3928.00 o
 -11   5   7    26198.32    25782.31    807.76 o
  -9   5   7    12405.67    12812.83    399.80 o
  -7   5   7    84196.42    83799.41   2568.53 o
  -3   5   7    72761.67    71039.70   2828.46 o
  -1   5   7      981.02     1037.69     56.02 o
   1   5   7    50472.96    52000.31   1825.29 o
   3   5   7   137180.67   141108.53   4329.48 o
   5   5   7    86261.54    84865.75   2734.94 o
   7   5   7    23189.71    22046.11    704.87 o
   9   5   7     1756.53     1782.92     62.26 o
  11   5   7    60088.96    60810.68   1893.26 o
  13   5   7   102533.81   101940.55   3085.87 o
  15   5   7    17748.04    17931.37    519.45 o
  17   5   7      493.46      502.13     29.01 o
  19   5   7     7462.97     7681.51    220.77 o
  21   5   7    18620.11    18822.90    599.12 o
  23   5   7    18857.91    17860.78    516.05 o
  25   5   7     2431.15     2407.66     79.25 o
  27   5   7     1620.27     1594.39     72.01 o
  29   5   7    10576.93    10783.70    299.93 o
  31   5   7     3956.90     3877.00    133.88 o
  33   5   7     1092.47     1001.45     54.39 o
  35   5   7        3.11        3.81      9.73 o
 -36   6   7       21.86       19.07     38.15 o
 -34   6   7      320.35      290.17     25.46 o
 -32   6   7      798.30      827.52     38.57 o
 -30   6   7     1988.96     1946.43     73.17 o
 -28   6   7      561.19      628.61     36.83 o
 -26   6   7     1098.51     1039.58     41.08 o
 -24   6   7     4175.77     4037.75    124.06 o
 -22   6   7     4188.12     4017.38    116.62 o
 -20   6   7       61.90       82.63     16.08 o
 -18   6   7       62.00       48.72     15.11 o
 -16   6   7     2035.59     2041.03     64.04 o
 -14   6   7     8068.37     8393.52    236.99 o
 -12   6   7     2778.86     2851.54     88.02 o
 -10   6   7       47.29       31.65     11.47 o
  -8   6   7        7.60        5.42     10.84 o
  -6   6   7      917.11      961.25     59.06 o
   2   6   7    18433.39    18851.81    623.71 o
   4   6   7    42536.70    42931.08   1305.53 o
   6   6   7    14396.84    14462.08    469.06 o
   8   6   7     1155.91     1178.89     47.34 o
  10   6   7     6624.00     6441.31    231.14 o
  12   6   7    49652.46    47447.20   1673.42 o
  14   6   7     2954.82     3050.42    105.39 o
  16   6   7     1315.84     1253.11     41.63 o
  18   6   7     2790.88     2722.72     82.58 o
  20   6   7     1971.12     1947.31     61.26 o
  22   6   7     2679.71     2778.19     82.91 o
  24   6   7      119.08      119.96     19.35 o
  26   6   7      451.27      467.05     29.82 o
  28   6   7      556.46      509.26     28.66 o
  30   6   7      318.47      305.88     21.48 o
  32   6   7      276.90      282.30     19.90 o
  34   6   7       22.39       39.82     19.28 o
  36   6   7      103.26      137.25     22.26 o
 -35   7   7      574.40      551.05     39.48 o
 -33   7   7     3352.04     3282.71    106.83 o
 -31   7   7     3820.01     3712.94    109.59 o
 -29   7   7     2373.56     2305.06     71.69 o
 -27   7   7      616.61      620.06     36.38 o
 -25   7   7     8633.44     8486.98    252.66 o
 -23   7   7    25279.55    25288.81    685.73 o
 -21   7   7     4416.68     4316.98    121.95 o
 -17   7   7    10364.84    10471.73    288.40 o
 -15   7   7    46053.42    47145.99   1305.99 o
 -13   7   7    52391.34    52279.33   1475.44 o
 -11   7   7     2173.69     2109.61     67.64 o
  -9   7   7     8135.28     8437.90    249.95 o
  -7   7   7    22821.50    22996.13    693.71 o
  -5   7   7    56104.92    54847.00   1723.99 o
  -3   7   7    70532.95    73601.99   2278.04 o
  -1   7   7     3071.20     3214.20    115.26 o
   1   7   7    69686.88    71937.27   2309.89 o
   3   7   7   127735.70   127363.16   3830.90 o
   5   7   7    65326.93    64942.22   1955.78 o
   7   7   7    19489.58    20079.51    630.22 o
   9   7   7       47.92       57.57     15.82 o
  11   7   7    60024.13    59496.25   1797.30 o
  13   7   7   123900.80   125961.33   3941.85 o
  15   7   7     9453.10     9312.61    298.90 o
  17   7   7     1872.01     1817.95     57.88 o
  19   7   7     9962.94     9660.22    267.43 o
  21   7   7     7538.49     7528.22    207.16 o
  23   7   7    10653.75    10533.59    295.21 o
  25   7   7     1196.77     1289.49     54.84 o
  27   7   7     1056.06     1035.14     47.27 o
  29   7   7     4229.16     4104.92    115.31 o
  31   7   7     3777.45     3786.03    109.92 o
  33   7   7     1410.80     1505.11     53.46 o
 -36   8   7        2.78        6.56     13.12 o
 -34   8   7      380.57      412.19     36.61 o
 -32   8   7     1065.22      969.45     51.10 o
 -30   8   7      902.86      942.83     48.63 o
 -28   8   7      532.78      592.35     33.69 o
 -26   8   7       94.71      111.19     18.96 o
 -24   8   7      877.22      952.37     50.21 o
 -22   8   7     6364.89     6185.01    182.00 o
 -20   8   7     4832.71     4696.92    145.48 o
 -18   8   7       88.37      103.18     17.18 o
 -16   8   7     5353.98     5344.65    151.00 o
 -14   8   7    33158.82    33202.96    916.68 o
 -12   8   7    27126.76    26825.12    809.56 o
 -10   8   7      280.05      353.14     29.77 o
  -8   8   7    19169.86    19054.18    536.27 o
  -6   8   7    48854.35    48674.90   1374.56 o
  -4   8   7    17548.93    17884.98    510.59 o
  -2   8   7        6.36       20.53     12.00 o
   0   8   7     5993.76     5963.61    177.68 o
   2   8   7     7138.04     7101.95    226.37 o
   4   8   7     7622.04     7950.45    231.63 o
   6   8   7    10308.70    10110.68    300.07 o
   8   8   7        1.14        5.50     11.00 o
  10   8   7    13344.04    13532.91    427.63 o
  12   8   7    14719.93    14789.52    461.46 o
  14   8   7     6401.33     6210.49    196.81 o
  16   8   7      144.84      147.57     24.78 o
  18   8   7      600.01      615.52     27.86 o
  20   8   7     6100.74     6154.96    173.00 o
  22   8   7     4594.13     4501.47    143.14 o
  24   8   7     1135.45     1184.60     42.20 o
  26   8   7      142.98      144.71     17.18 o
  28   8   7     1792.41     1877.58     75.87 o
  30   8   7     2509.54     2564.11     75.39 o
  32   8   7      561.10      534.79     28.04 o
  34   8   7       26.16       23.50     19.57 o
 -35   9   7      615.30      611.29     45.20 o
 -33   9   7     1492.19     1531.13     77.49 o
 -31   9   7     1430.90     1377.76     56.18 o
 -29   9   7     1233.93     1278.66     59.80 o
 -27   9   7      118.41      100.66     18.92 o
 -25   9   7     5588.31     5525.65    157.58 o
 -23   9   7    13322.65    13259.94    358.77 o
 -21   9   7     4207.07     4175.78    121.37 o
 -19   9   7      330.76      367.46     23.26 o
 -17   9   7     5232.48     5313.05    149.30 o
 -15   9   7    33550.68    33805.38    925.43 o
 -13   9   7    53058.05    52807.12   1555.83 o
 -11   9   7     6623.66     6444.20    183.65 o
  -9   9   7    14132.69    14064.06    395.43 o
  -7   9   7    28752.13    28616.24    823.49 o
  -5   9   7    52610.47    51014.65   1470.25 o
  -3   9   7    56723.14    58926.78   1708.71 o
  -1   9   7      884.43      880.23     47.43 o
   1   9   7    64153.18    65326.80   2037.62 o
   3   9   7    68197.47    69443.56   2307.83 o
   5   9   7     6716.34     6825.62    262.04 o
   7   9   7     3490.97     3453.82    113.55 o
   9   9   7       12.38       18.48     13.10 o
  11   9   7    25171.98    25093.16    760.81 o
  13   9   7    31575.88    31715.74   1180.87 o
  15   9   7    19009.50    18482.02    606.04 o
  17   9   7       31.47       38.26     19.26 o
  19   9   7     3037.45     2777.04     99.73 o
  21   9   7    13280.42    13097.23    359.48 o
  23   9   7    16990.03    16968.58    454.18 o
  25   9   7      552.36      540.38     25.34 o
  27   9   7     1231.83     1191.73     48.09 o
  29   9   7     6165.25     6211.30    210.82 o
  31   9   7     1328.68     1388.39     60.70 o
  33   9   7      764.06      752.75     32.35 o
 -34  10   7      257.84      228.54     30.42 o
 -32  10   7     2154.55     2161.65     87.14 o
 -30  10   7     1669.86     1672.52     75.55 o
 -28  10   7      155.26      177.07     21.87 o
 -26  10   7       25.32       23.01     22.43 o
 -24  10   7     4522.78     4511.55    152.91 o
 -22  10   7     8617.73     8752.55    239.65 o
 -20  10   7     2882.66     2768.97     85.71 o
 -18  10   7     5492.98     5400.99    154.06 o
 -16  10   7    10306.43    10199.43    282.32 o
 -14  10   7     8133.22     7815.98    217.33 o
 -12  10   7     3287.81     3293.87     97.54 o
 -10  10   7     3828.81     3859.98    114.47 o
  -8  10   7     1264.70     1259.36     53.07 o
  -6  10   7    39951.86    40196.66   1120.54 o
  -4  10   7    24226.54    23603.25    658.79 o
  -2  10   7     2209.59     2211.47     69.26 o
   0  10   7     5739.10     5435.01    173.85 o
   2  10   7    20529.05    19604.83    571.62 o
   4  10   7    57271.72    55534.81   1754.55 o
   6  10   7    13451.81    12683.07    357.52 o
   8  10   7     4189.04     3896.09    118.77 o
  10  10   7    17354.14    17653.02    485.41 o
  12  10   7    14856.16    14608.66    476.54 o
  14  10   7    11618.84    11928.70    392.52 o
  16  10   7     1057.11     1167.99     57.66 o
  18  10   7     4036.05     3989.81    124.48 o
  20  10   7    12761.14    12618.52    360.26 o
  22  10   7     2169.53     2087.42     67.44 o
  24  10   7       49.93       45.78     12.65 o
  26  10   7      408.97      438.64     23.94 o
  28  10   7      680.80      709.66     31.68 o
  30  10   7     2388.70     2327.58     76.74 o
  32  10   7      786.11      747.71     37.31 o
  34  10   7       45.64       34.30     18.33 o
 -33  11   7     1572.82     1579.94     66.52 o
 -31  11   7     2008.50     1905.15     74.62 o
 -29  11   7      638.21      709.12     44.88 o
 -27  11   7      631.31      596.58     35.28 o
 -25  11   7     4967.60     4862.25    144.01 o
 -23  11   7     7222.52     7202.80    208.59 o
 -21  11   7     1712.38     1774.58     60.01 o
 -19  11   7        1.52        1.36      6.19 o
 -17  11   7     4741.68     4563.05    132.34 o
 -15  11   7    12726.60    12728.79    350.01 o
 -13  11   7    10554.81    10683.52    297.23 o
 -11  11   7     4714.85     4524.93    129.82 o
  -9  11   7     7532.47     7464.35    209.90 o
  -7  11   7     5586.27     5734.41    171.18 o
  -5  11   7    30898.18    31267.28    945.74 o
  -3  11   7    33235.55    32704.75    919.50 o
  -1  11   7     4926.39     4911.33    165.79 o
   1  11   7    18246.64    18059.79    527.61 o
   3  11   7    49882.57    48914.25   1466.61 o
   5  11   7    25050.30    24572.77    686.55 o
   7  11   7     6540.89     6385.84    180.11 o
   9  11   7     2121.05     2094.95     73.87 o
  11  11   7    21998.12    22196.71    654.30 o
  13  11   7    24070.97    24775.82    707.65 o
  15  11   7     6410.07     6176.47    242.75 o
  17  11   7      243.75      266.63     29.36 o
  19  11   7     2904.45     2889.73    125.55 o
  21  11   7     6476.99     6493.95    192.92 o
  23  11   7     3405.76     3343.16    103.60 o
  25  11   7      947.63      936.44     35.09 o
  27  11   7       69.61       65.80     15.71 o
  29  11   7      927.00      969.38     41.46 o
  31  11   7      963.41      937.98     50.02 o
  33  11   7      637.62      607.73     31.46 o
 -32  12   7     1287.32     1342.26     55.02 o
 -30  12   7     1095.74     1118.44     59.21 o
 -28  12   7       22.14       17.10     29.60 o
 -26  12   7      138.79      147.13     22.11 o
 -24  12   7     2616.88     2703.69     83.48 o
 -22  12   7     8743.15     8800.29    255.33 o
 -20  12   7     5448.03     5328.65    156.19 o
 -18  12   7      776.63      839.29     42.42 o
 -16  12   7    11871.05    11846.67    320.86 o
 -14  12   7     9763.91     9782.58    274.90 o
 -12  12   7    12129.04    11987.19    327.65 o
 -10  12   7     5574.94     5489.34    155.27 o
  -8  12   7     6484.93     6254.20    180.75 o
  -6  12   7    39207.82    39278.91   1109.13 o
  -4  12   7    30720.24    30588.89    842.87 o
  -2  12   7      506.92      539.73     26.50 o
   0  12   7     1693.57     1692.55     57.23 o
   2  12   7    19416.06    19216.22    548.51 o
   4  12   7    43660.47    43459.54   1267.19 o
   6  12   7     4688.49     4811.48    140.61 o
   8  12   7     3996.99     4023.57    115.12 o
  10  12   7    11927.99    11742.46    336.57 o
  12  12   7     2927.59     2978.41     86.14 o
  14  12   7    10632.60    10319.11    310.95 o
  16  12   7     1794.52     1961.22    124.13 o
  18  12   7     1905.92     1899.77     66.95 o
  20  12   7    12747.86    12945.28    375.20 o
  22  12   7     3630.01     3703.80    131.88 o
  24  12   7       33.94       21.68     24.46 o
  26  12   7      182.80      199.91     20.95 o
  28  12   7     1781.42     1763.76     55.77 o
  30  12   7     3060.90     3169.83     90.06 o
  32  12   7      585.11      557.59     36.76 o
 -33  13   7      598.27      511.07    122.97 o
 -31  13   7     1154.98     1094.51     48.13 o
 -27  13   7      103.72       86.56     22.49 o
 -25  13   7     2156.72     2284.48     80.11 o
 -23  13   7     2880.68     2961.74     89.49 o
 -21  13   7     4103.40     4030.49    121.94 o
 -19  13   7      901.58      912.64     40.45 o
 -17  13   7     1519.47     1467.86     53.54 o
 -15  13   7    13349.35    13224.30    361.50 o
 -13  13   7    11331.07    11194.50    304.63 o
 -11  13   7     2855.37     2840.24     85.15 o
  -9  13   7     1204.33     1162.28     58.35 o
  -7  13   7    24744.26    24214.41    668.89 o
  -5  13   7    16061.45    16088.48    442.08 o
  -3  13   7     1371.66     1404.66     49.72 o
  -1  13   7      194.52      191.28     18.12 o
   1  13   7     4211.07     4135.51    119.53 o
   3  13   7     8263.32     7765.55    222.80 o
   5  13   7    14599.41    14074.14    423.40 o
   7  13   7     3205.24     3250.91     98.71 o
   9  13   7       39.01       52.21     15.25 o
  11  13   7     4847.85     4840.53    144.35 o
  13  13   7     4123.98     4001.78    112.60 o
  15  13   7     5762.57     5748.66    166.67 o
  17  13   7      241.84      212.09     30.75 o
  19  13   7     1508.49     1615.03     74.89 o
  21  13   7     3173.55     3228.05    105.34 o
  23  13   7     3055.56     3006.72    100.41 o
  25  13   7     1232.88     1251.09     63.40 o
  27  13   7       48.56       30.95     24.46 o
  29  13   7      833.14      818.58     50.26 o
  31  13   7     1380.90     1344.08     48.17 o
 -32  14   7     1818.88     1851.23     94.04 o
 -30  14   7     1533.50     1545.04    112.93 o
 -28  14   7      200.16      171.53     29.90 o
 -26  14   7      383.94      370.20     28.52 o
 -24  14   7     3306.70     3117.18    101.89 o
 -22  14   7     3732.10     3619.76    113.64 o
 -20  14   7     3707.10     3771.91    114.02 o
 -18  14   7      240.83      223.12     29.83 o
 -16  14   7     6245.97     6294.81    179.93 o
 -14  14   7     8701.60     8841.97    246.45 o
 -12  14   7     6310.93     6396.93    177.18 o
 -10  14   7     1769.99     1807.19     65.41 o
  -8  14   7    10591.63    10359.45    302.07 o
  -6  14   7    23591.97    22991.42    658.91 o
  -4  14   7    10715.85    10786.39    348.40 o
  -2  14   7     2016.00     1965.32     65.15 o
   0  14   7      343.99      383.24     24.48 o
   2  14   7     9474.53     9447.76    263.38 o
   4  14   7    25404.20    25548.34    703.41 o
   6  14   7    11720.50    11425.79    314.81 o
   8  14   7      421.27      421.22     28.46 o
  10  14   7    16620.16    16562.48    451.53 o
  12  14   7     6896.31     6914.37    190.92 o
  14  14   7     8173.24     8491.01    233.56 o
  16  14   7     2066.03     2120.16     68.94 o
  18  14   7     3589.62     3677.44    222.41 o
  20  14   7     5162.33     5204.27    156.56 o
  22  14   7     3215.24     3260.66    119.36 o
  24  14   7      453.76      434.84     34.83 o
  26  14   7       18.99       27.37     30.31 o
  28  14   7     1061.94      961.79     65.67 o
  30  14   7     1324.76     1170.35     83.86 o
 -31  15   7      547.68      478.76     38.73 o
 -29  15   7       50.93       23.42     25.03 o
 -27  15   7      416.12      432.23     34.24 o
 -25  15   7      957.44      949.82     53.05 o
 -23  15   7      473.11      426.91     30.96 o
 -21  15   7     1726.62     1672.38     85.13 o
 -19  15   7       38.36       45.47     21.83 o
 -17  15   7     2018.41     2123.59     88.94 o
 -15  15   7     1849.53     1793.74     62.95 o
 -13  15   7      657.38      680.61     40.75 o
 -11  15   7     1564.66     1538.52     54.20 o
  -9  15   7      204.57      213.08     19.99 o
  -7  15   7     6817.01     6802.76    188.21 o
  -5  15   7    10589.36    10815.30    309.47 o
  -3  15   7     2624.80     2599.54     88.08 o
  -1  15   7        6.18       11.98     23.96 o
   1  15   7      240.63      239.67     20.44 o
   3  15   7     8686.62     8627.50    248.54 o
   5  15   7    14468.73    14295.34    387.88 o
   7  15   7     1836.20     1926.40     70.02 o
   9  15   7     2812.64     2767.09     86.12 o
  11  15   7     2234.10     2198.22     69.67 o
  13  15   7     3324.51     3287.49     96.18 o
  15  15   7     3395.80     3343.22    118.17 o
  17  15   7      192.66      163.33     26.38 o
  19  15   7      440.74      400.18     42.87 o
  21  15   7     1967.93     1958.06     77.27 o
  23  15   7      876.50      982.09     50.19 o
  25  15   7      882.91      921.24     55.50 o
  29  15   7      152.21      138.87     38.53 o
 -30  16   7      875.43      829.40     45.40 o
 -28  16   7      215.73      172.03     25.66 o
 -26  16   7      266.86      215.77     32.74 o
 -24  16   7     3006.61     3094.46    100.80 o
 -22  16   7     4060.33     4145.39    125.74 o
 -20  16   7     1394.62     1338.90     53.31 o
 -18  16   7        4.93       21.47     22.77 o
 -16  16   7     3940.69     4053.82    163.41 o
 -14  16   7    10143.04    10244.48    322.57 o
 -12  16   7     6016.61     6053.84    175.75 o
 -10  16   7      211.80      163.31     26.80 o
  -8  16   7     3159.07     3146.56     95.59 o
  -6  16   7    12580.63    12178.14    333.07 o
  -4  16   7    13538.37    13577.28    368.25 o
  -2  16   7     2842.36     2748.47    106.39 o
   0  16   7      325.96      397.33     26.43 o
   2  16   7     9744.25     9712.66    264.69 o
   4  16   7    11320.90    11221.39    308.03 o
   6  16   7     6178.34     6273.76    174.82 o
   8  16   7       21.05       28.67     17.63 o
  10  16   7     3548.69     3514.60    107.66 o
  12  16   7    10640.50    10646.54    337.50 o
  14  16   7     4307.42     4409.69    180.90 o
  16  16   7      198.32      157.03     29.84 o
  18  16   7     1042.05     1099.01     51.78 o
  20  16   7     5705.26     5485.31    176.77 o
  22  16   7     3521.97     3666.89    137.37 o
  24  16   7      872.52      940.54     53.61 o
  26  16   7      145.45      107.12     30.83 o
  28  16   7     1172.14     1094.44     66.22 o
 -27  17   7      177.61      190.97     25.98 o
 -25  17   7      206.47      168.93     29.32 o
 -23  17   7      551.53      541.83     38.20 o
 -21  17   7      420.50      417.96     41.45 o
 -19  17   7       67.31       49.59     21.23 o
 -17  17   7     1555.72     1647.37     85.56 o
 -15  17   7     2302.97     2380.63    143.77 o
 -13  17   7      638.42      625.44     45.92 o
 -11  17   7        1.68        3.66     10.48 o
  -9  17   7      172.45      178.22     22.52 o
  -7  17   7     2844.49     2841.66     91.71 o
  -5  17   7     4364.85     4267.76    126.67 o
  -3  17   7     1374.04     1463.69     55.32 o
  -1  17   7      290.30      342.35     26.35 o
   1  17   7        2.14       15.79     31.59 o
   3  17   7     2379.06     2334.10     81.25 o
   5  17   7     2555.10     2469.51     91.00 o
   7  17   7       32.22       39.28     18.56 o
  11  17   7      554.46      598.21     34.01 o
  13  17   7     1576.88     1562.99     65.29 o
  15  17   7     1078.10     1081.13     44.50 o
  17  17   7      167.34      136.06     18.33 o
  19  17   7      371.97      388.63     26.69 o
  21  17   7      665.36      683.50     52.44 o
  23  17   7      338.35      321.74     53.77 o
  25  17   7      443.23      408.05     50.38 o
  27  17   7      112.13       81.64     26.77 o
 -26  18   7      614.23      579.84     36.29 o
 -24  18   7     2355.60     2377.67     90.07 o
 -22  18   7     1449.67     1521.04     71.02 o
 -20  18   7      770.56      684.58     38.05 o
 -18  18   7       23.42       17.61     27.52 o
 -16  18   7     1363.07     1330.77     71.70 o
 -14  18   7     5458.43     5292.01    210.66 o
 -12  18   7     5385.77     4214.38   1655.60 o
 -10  18   7      182.55      147.92     30.74 o
  -8  18   7     3303.22     3439.57    109.73 o
  -6  18   7     5617.76     5494.18    177.45 o
  -4  18   7     7735.34     7681.51    221.45 o
  -2  18   7     2683.10     2667.65     85.06 o
   0  18   7     2180.08     2144.17    100.00 o
   2  18   7     9510.82     9255.47    283.21 o
   4  18   7     8282.38     8270.48    232.93 o
   6  18   7     5659.29     5514.96    158.81 o
   8  18   7      134.24      163.60     22.42 o
  10  18   7     4985.80     4944.54    158.53 o
  12  18   7     8696.36     8684.65    325.78 o
  14  18   7     2704.11     2868.21    133.60 o
  16  18   7       98.32       80.81     21.01 o
  18  18   7      832.81      882.38     42.88 o
  20  18   7     1400.25     1429.13     57.39 o
  22  18   7     3809.89     3924.19    153.11 o
  24  18   7      659.02      650.59     52.66 o
  26  18   7       66.16       54.14     50.34 o
 -25  19   7      134.99      132.27     24.74 o
 -23  19   7       37.00       40.37     24.65 o
 -21  19   7        3.88       20.65     32.35 o
 -19  19   7        9.27       24.26     28.45 o
 -17  19   7      300.23      299.42     30.86 o
 -15  19   7      392.52      351.86     28.82 o
 -13  19   7      506.66      489.45     43.22 o
  -9  19   7      134.77      105.75     25.21 o
  -7  19   7      320.79      368.05     50.97 o
  -5  19   7      312.55      311.61     38.31 o
  -3  19   7      316.98      338.71     35.35 o
  -1  19   7       14.83       24.80     17.76 o
   1  19   7      527.29      468.87     38.05 o
   3  19   7      537.04      545.80     35.80 o
   5  19   7      313.51      307.39     31.51 o
   7  19   7     1688.71     1631.17    112.12 o
   9  19   7       21.94       26.49     17.81 o
  13  19   7      900.27      951.23     44.70 o
  15  19   7      781.62      865.30     44.61 o
  17  19   7      220.70      221.91     31.33 o
  21  19   7       76.44       70.83     20.65 o
  23  19   7      356.46      314.17     50.10 o
  25  19   7      248.98      276.17     37.29 o
 -24  20   7     1376.20     1501.68     92.74 o
 -22  20   7     2140.21     2033.77     78.69 o
 -20  20   7       79.78       83.08     23.38 o
 -18  20   7       39.76       34.98     24.49 o
 -16  20   7     2481.71     2623.61    105.75 o
 -14  20   7     5067.70     5251.60    160.98 o
 -12  20   7     1978.90     2107.26     99.33 o
 -10  20   7        6.87       23.71     22.21 o
  -8  20   7     1570.90     1539.46     62.35 o
  -6  20   7     4024.91     3966.82    138.77 o
  -4  20   7     6020.66     6003.08    169.48 o
  -2  20   7     1006.69     1004.14     52.04 o
   0  20   7      580.79      653.20     58.54 o
   2  20   7     5143.28     5248.37    180.12 o
   4  20   7     3631.66     3696.20    145.24 o
   6  20   7     1385.39     1514.52    114.79 o
   8  20   7      221.42      239.39     28.01 o
  10  20   7     1701.38     1760.13     67.61 o
  12  20   7     6854.06     6981.60    209.32 o
  14  20   7     2217.68     2130.52    111.52 o
  16  20   7        4.16        0.65      5.38 o
  18  20   7      562.59      579.05     35.29 o
  20  20   7     1564.80     1465.44     80.65 o
  22  20   7     1781.29     1794.35     80.51 o
 -19  21   7       85.92       96.75     24.57 o
 -17  21   7       45.02       51.35     24.47 o
 -15  21   7      114.41      142.64     24.92 o
 -13  21   7       85.77       53.20     23.15 o
 -11  21   7      235.38      262.01     28.08 o
  -9  21   7       55.73       26.69     22.38 o
  -7  21   7      179.58      161.09     27.36 o
  -5  21   7        1.28        5.12     12.55 o
  -3  21   7     1309.85     1157.37     56.42 o
  -1  21   7       82.28       78.45     28.46 o
   1  21   7      126.89      152.15     23.01 o
   3  21   7       95.84       72.07     21.20 o
   5  21   7        2.53        4.02     10.51 o
   7  21   7        0.11       17.59     35.18 o
   9  21   7     1039.55     1134.51     51.76 o
  11  21   7       11.39       13.58     27.16 o
  13  21   7      459.08      451.43     35.44 o
  15  21   7       43.39       33.70     21.25 o
  17  21   7      216.64      239.77     33.38 o
  19  21   7       36.80        9.05     18.10 o
 -20  22   7      403.76      426.57     45.05 o
 -18  22   7      213.31      197.82     27.15 o
 -16  22   7      851.15      849.37     49.60 o
 -14  22   7     2001.27     1983.01     98.65 o
 -12  22   7     1622.36     1575.23     63.64 o
  -8  22   7      505.71      471.82     58.48 o
  -6  22   7     3365.01     3349.21    140.31 o
  -4  22   7     3026.59     3150.06    107.35 o
  -2  22   7      897.07      882.31     54.22 o
   0  22   7      938.57      911.02     69.92 o
   2  22   7     2621.61     2699.39    106.68 o
   4  22   7     3303.85     3342.68    118.85 o
   6  22   7     1159.63     1080.92     59.10 o
   8  22   7       75.77       66.99     22.57 o
  10  22   7      846.43      928.77     43.95 o
  12  22   7     2530.11     2477.99     87.64 o
  14  22   7     1390.10     1367.48     62.36 o
  16  22   7      131.55      134.50     23.69 o
  18  22   7      156.11       97.13     22.41 o
 -15  23   7       29.88       44.74     26.89 o
 -13  23   7        1.36       12.35     24.70 o
 -11  23   7       20.71       16.18     32.35 o
  -9  23   7      227.66      216.16     30.01 o
  -7  23   7       25.60       22.73     45.46 o
  -5  23   7       47.75       52.91     23.17 o
  -3  23   7       18.52       16.05     32.10 o
  -1  23   7      172.44      172.70     29.37 o
   1  23   7      120.86      150.13     26.87 o
   3  23   7       35.06       58.61     23.96 o
   5  23   7       95.41       82.05     23.27 o
   7  23   7      213.76      180.19     24.80 o
   9  23   7      150.76      170.20     24.86 o
  11  23   7        4.51        1.33      7.89 o
  13  23   7       79.64       70.24     23.57 o
  15  23   7       67.76       53.03     23.19 o
  17  23   7       60.69       80.45     27.82 o
 -14  24   7      960.61      788.66     46.12 o
 -12  24   7      545.90      475.55     49.14 o
 -10  24   7      159.88      133.36     27.57 o
  -8  24   7      245.04      172.65     32.45 o
  -6  24   7     1810.60     1748.70     90.18 o
  -4  24   7     1314.02     1375.88    146.86 o
  -2  24   7      198.40      208.99     30.20 o
   0  24   7      103.76       63.70     24.61 o
   2  24   7     1322.18     1230.32     72.26 o
   4  24   7     1759.76     1648.52     91.15 o
   6  24   7      721.80      751.34     39.79 o
   8  24   7       13.19       31.36     25.13 o
  10  24   7      548.40      483.00     32.78 o
  12  24   7      821.17      817.03     56.23 o
  14  24   7      528.18      496.38     36.97 o
  -9  25   7       44.48       71.48     27.50 o
  -5  25   7       58.43       63.68     26.69 o
  -3  25   7       32.09       10.48     20.95 o
  -1  25   7       60.00       37.60     25.09 o
   1  25   7       13.39       17.09     34.18 o
   3  25   7       59.84       65.24     26.79 o
   7  25   7       36.25       50.12     24.31 o
   9  25   7      195.21      176.50     26.33 o
  -2  26   7       21.29        5.68     18.94 o
   0  26   7       85.79      130.86     61.44 o
 -36   0   8     2068.17     1962.43    112.48 o
 -34   0   8      400.12      323.66    106.86 o
 -32   0   8     1923.63     2006.07    131.31 o
 -30   0   8     8337.95     8372.01    280.70 o
 -28   0   8     4955.43     4864.33    163.06 o
 -26   0   8     9993.95    10196.74    313.02 o
 -24   0   8      585.30      519.99     51.05 o
 -22   0   8    14153.56    14341.06    446.55 o
 -20   0   8    55467.55    55830.64   1903.49 o
 -18   0   8    38128.18    39030.82   1413.28 o
 -16   0   8     2607.49     2574.33     95.21 o
 -14   0   8    23990.11    23819.07    780.26 o
 -12   0   8    69781.41    68860.64   2677.06 o
 -10   0   8   246689.79   258372.44  12828.18 o
  -6   0   8    34457.99    34733.88   1325.05 o
  -4   0   8   200308.62   201082.82   7530.14 o
  -2   0   8   155965.49   153766.72   5471.11 o
   0   0   8   147582.36   150014.38   5625.11 o
   2   0   8    12936.20    12798.04    656.56 o
   4   0   8   128586.91   130266.34   5608.54 o
   6   0   8    76544.93    80982.30   3088.61 o
   8   0   8   102185.15   108294.19   5347.95 o
  10   0   8    13989.30    12853.84   1246.49 o
  12   0   8     2674.47     2656.76    191.57 o
  16   0   8    85476.47    84617.65   3862.99 o
  18   0   8    18145.66    18108.20    613.67 o
  20   0   8      146.68      134.01     27.71 o
  22   0   8     8752.16     9139.15    302.37 o
  24   0   8    22452.51    22713.74    741.60 o
  26   0   8    16921.28    16103.94    689.13 o
  28   0   8     1504.64     1551.43    176.68 o
  30   0   8     3151.41     3096.74    134.52 o
  32   0   8     5118.82     5105.57    180.44 o
  34   0   8     3263.58     3302.88    161.59 o
  36   0   8      644.46      658.32     67.03 o
 -37   1   8       31.33       10.85     21.70 o
 -33   1   8      343.91      397.27     29.24 o
 -31   1   8      184.13      212.69     22.37 o
 -29   1   8      383.53      403.41     25.65 o
 -27   1   8     1174.87     1156.90     46.04 o
 -25   1   8      750.92      789.26     34.95 o
 -23   1   8     1694.13     1783.19     58.37 o
 -21   1   8     2620.85     2584.95     77.43 o
 -19   1   8      314.72      370.49     22.31 o
 -17   1   8      297.57      303.23     21.94 o
 -15   1   8     1224.19     1282.69     53.40 o
 -13   1   8     2189.19     2116.53     67.23 o
 -11   1   8     5251.69     5049.36    149.77 o
  -7   1   8      405.30      386.18     26.53 o
  -5   1   8     8477.82     8322.25    321.12 o
  -3   1   8     3370.20     3137.69    101.40 o
  -1   1   8     2149.87     2102.35     68.46 o
   1   1   8    14468.50    14637.57    460.82 o
   3   1   8      609.61      553.82     22.05 o
   5   1   8     3478.79     3431.23    105.70 o
   7   1   8     5084.09     4860.30    158.21 o
   9   1   8    15990.67    16263.29    534.19 o
  11   1   8     1826.67     1825.75     64.44 o
  13   1   8     2887.24     2999.32    109.10 o
  15   1   8     2074.92     2045.13     74.09 o
  17   1   8      237.29      252.39     22.16 o
  19   1   8      448.83      507.29     25.89 o
  21   1   8      146.96      162.12     16.09 o
  23   1   8      178.70      189.81     19.05 o
  25   1   8       29.84       15.75     18.34 o
  27   1   8        0.45        2.06      6.98 o
  29   1   8      167.67      182.67     22.70 o
  31   1   8      156.01      218.53     25.58 o
  33   1   8        2.67        7.18     14.36 o
  35   1   8        0.55        4.31     10.86 o
 -36   2   8     3047.65     2900.01    101.47 o
 -34   2   8      640.56      638.60     42.15 o
 -32   2   8      964.29      923.40     48.44 o
 -30   2   8     9589.75     9482.72    274.28 o
 -28   2   8    12133.31    12043.00    324.92 o
 -26   2   8     6009.16     5925.76    187.45 o
 -24   2   8      351.39      367.37     22.70 o
 -22   2   8    23038.98    23331.63    631.57 o
 -20   2   8    67401.51    66750.82   1880.34 o
 -18   2   8    19901.97    19910.08    548.37 o
 -16   2   8       79.28       95.89     14.91 o
 -14   2   8    18480.80    18953.33    539.70 o
 -12   2   8    66608.95    66607.62   1891.96 o
 -10   2   8    96673.31    98468.58   3525.72 o
  -6   2   8      797.14      779.18     89.72 o
  -4   2   8   146500.36   150762.02   4865.33 o
  -2   2   8   161073.49   166826.30   5424.86 o
   0   2   8   135255.95   141698.85   4443.38 o
   2   2   8     2570.44     2932.89    116.33 o
   4   2   8    57797.51    60463.75   1809.36 o
   6   2   8   245680.81   254017.01   8313.63 o
   8   2   8   194752.07   192732.33   8076.06 o
  10   2   8    32555.85    33681.66   1277.46 o
  12   2   8     4152.33     4237.30    139.86 o
  14   2   8   122191.70   125305.80   4119.69 o
  16   2   8    69236.85    69940.42   2151.91 o
  18   2   8    18711.13    19171.17    581.96 o
  20   2   8     1865.95     1825.48     56.78 o
  22   2   8    14819.43    14718.92    413.71 o
  24   2   8    11400.48    11109.79    364.71 o
  26   2   8    12636.31    12348.24    353.49 o
  28   2   8      625.50      623.97     35.89 o
  30   2   8      988.69      974.16     46.27 o
  32   2   8     3823.58     3802.97    142.46 o
  34   2   8     2240.97     2317.03     74.76 o
  36   2   8      920.91      956.21     40.23 o
 -37   3   8       23.11       10.64     21.27 o
 -35   3   8        5.64        0.74      6.11 o
 -33   3   8       33.85       51.10     19.01 o
 -31   3   8      118.76      124.77     18.74 o
 -29   3   8       96.12       84.07     18.29 o
 -27   3   8     1227.33     1325.05     48.38 o
 -25   3   8        1.34       20.49     19.47 o
 -23   3   8     2436.16     2427.96     73.10 o
 -21   3   8      474.74      510.70     27.58 o
 -19   3   8      439.08      492.53     25.70 o
 -17   3   8    14176.06    13635.10    389.38 o
 -15   3   8     1515.44     1526.22     51.40 o
 -13   3   8     4565.88     4475.25    132.08 o
 -11   3   8    21440.72    21133.07    608.82 o
  -9   3   8     4387.07     4497.37    151.34 o
  -5   3   8       78.13      101.85     20.86 o
  -3   3   8    39000.63    39028.80   1274.41 o
  -1   3   8    17089.09    17373.33    530.49 o
   1   3   8     7507.05     7471.74    235.84 o
   3   3   8    50737.14    51497.39   1537.70 o
   5   3   8     7341.81     7468.38    237.89 o
   7   3   8     1707.99     1621.89     54.51 o
   9   3   8     6324.16     6455.63    220.60 o
  11   3   8       17.65       18.87      9.95 o
  13   3   8     3668.94     3832.55    115.16 o
  15   3   8      242.20      220.51     19.38 o
  17   3   8      224.78      235.10     16.57 o
  19   3   8      195.09      175.26     18.32 o
  21   3   8      422.55      450.02     37.28 o
  23   3   8     1694.21     1654.50     68.00 o
  25   3   8     1138.66     1076.62     43.88 o
  27   3   8      187.48      167.42     17.40 o
  29   3   8      746.75      710.20     31.41 o
  31   3   8       63.81       45.25     18.24 o
  33   3   8      251.04      230.81     22.20 o
  35   3   8      185.32      148.05     21.76 o
 -36   4   8     1449.47     1522.45     62.02 o
 -34   4   8      137.05      132.60     22.98 o
 -32   4   8     2108.03     2112.77     70.58 o
 -30   4   8     7679.61     7597.47    216.69 o
 -28   4   8     7279.22     7375.60    222.20 o
 -26   4   8     3043.84     3068.03     90.29 o
 -24   4   8     2245.35     2266.80     68.97 o
 -22   4   8     9607.99     9401.36    256.57 o
 -20   4   8    33822.79    33417.43    917.32 o
 -18   4   8    45092.41    44341.65   1222.00 o
 -16   4   8     5847.69     5967.04    170.10 o
 -14   4   8    21739.46    21490.08    602.61 o
 -12   4   8   147037.13   151839.12   4424.65 o
 -10   4   8   107304.85   106109.75   3123.15 o
  -8   4   8    36136.88    36570.05   1316.87 o
  -4   4   8   136177.98   135700.21   6031.37 o
  -2   4   8   258556.30   274369.48   8799.58 o
   0   4   8    88423.84    91759.94   2966.14 o
   2   4   8     5578.27     5600.95    184.19 o
   4   4   8    53763.79    52811.15   1992.11 o
   6   4   8   127238.37   130382.65   3924.41 o
   8   4   8   105779.96   109100.33   3260.34 o
  10   4   8     9578.34     9510.28    331.67 o
  12   4   8    11285.83    11411.00    328.45 o
  14   4   8    37052.11    37916.75   1265.14 o
  16   4   8    36655.09    35628.77   1032.81 o
  18   4   8    18260.28    18224.51    530.30 o
  20   4   8     1000.95     1011.14     39.79 o
  22   4   8     8162.77     7939.69    238.45 o
  24   4   8    23404.74    23599.89    649.92 o
  26   4   8    12000.36    11562.27    344.79 o
  28   4   8      493.41      478.75     25.16 o
  30   4   8     1547.51     1487.76     53.73 o
  32   4   8     4454.97     4362.02    153.16 o
  34   4   8     3684.35     3684.84    112.33 o
  36   4   8      734.09      668.48     32.24 o
 -37   5   8      315.23      279.80     33.19 o
 -35   5   8      182.26      159.86     25.99 o
 -33   5   8      121.82      110.77     21.73 o
 -31   5   8       36.67       40.80     17.79 o
 -29   5   8     1888.15     2020.05     69.58 o
 -27   5   8     4035.20     4148.82    120.35 o
 -23   5   8     2381.34     2358.04     74.62 o
 -21   5   8     1267.02     1278.32     55.40 o
 -19   5   8     1823.48     1856.67     59.44 o
 -17   5   8     1763.59     1862.46     62.45 o
 -15   5   8      333.81      320.65     22.54 o
 -13   5   8    20806.39    20781.43    628.01 o
 -11   5   8     7910.40     7743.37    223.49 o
  -9   5   8       29.66       35.87     12.33 o
  -7   5   8     1031.98     1074.00     57.72 o
   1   5   8     1472.69     1557.08     98.51 o
   3   5   8     3017.63     3028.30    118.76 o
   5   5   8     6364.65     6278.40    194.74 o
   7   5   8    14518.58    14897.76    437.55 o
   9   5   8    17655.74    17622.77    587.82 o
  11   5   8      143.18      169.44     15.59 o
  13   5   8    30136.74    30529.05    901.54 o
  15   5   8     8954.68     8812.39    279.22 o
  17   5   8      893.19      863.35     41.24 o
  19   5   8       11.16       14.63     13.38 o
  21   5   8      173.97      181.07     16.20 o
  23   5   8     4256.00     4021.62    144.51 o
  25   5   8     1086.75     1081.80     48.00 o
  27   5   8      389.46      443.13     29.34 o
  29   5   8      640.04      726.53     33.46 o
  31   5   8       40.59       32.55     19.65 o
  33   5   8      271.55      255.89     29.41 o
  35   5   8      172.24      167.29     20.33 o
 -36   6   8     1107.02     1136.80     65.14 o
 -34   6   8      247.54      244.77     27.48 o
 -32   6   8      743.28      802.31     44.25 o
 -30   6   8     5980.11     6112.94    193.96 o
 -28   6   8    14900.93    15159.98    415.67 o
 -26   6   8     2208.65     2301.50     72.17 o
 -24   6   8        0.26        5.08     10.15 o
 -22   6   8    17582.46    17394.17    478.64 o
 -20   6   8    22553.27    22848.21    626.89 o
 -18   6   8    28282.98    28405.79    775.80 o
 -16   6   8     1469.60     1496.70     51.06 o
 -14   6   8    44586.15    42627.85   1231.89 o
 -12   6   8    88638.32    90506.03   2564.32 o
 -10   6   8    25948.16    26380.70    744.15 o
  -8   6   8     2392.24     2460.37     79.71 o
  -6   6   8       30.42       43.19     12.32 o
  -2   6   8   232654.67    90632.43   6867.64 o
   0   6   8    60188.87    59636.10   2250.04 o
   2   6   8      800.93      910.22     43.41 o
   4   6   8    32296.89    32211.25   1123.19 o
   6   6   8    77038.44    78295.62   2447.63 o
   8   6   8    93381.19    90027.99   3484.17 o
  10   6   8    15985.13    16301.61    629.34 o
  12   6   8    23335.15    23007.56    703.27 o
  14   6   8    53311.62    53849.25   1608.15 o
  16   6   8    34150.07    33423.48   1024.43 o
  18   6   8    14863.89    14665.13    417.13 o
  20   6   8     1579.84     1525.14     48.80 o
  22   6   8     7992.59     7916.83    231.64 o
  24   6   8    21348.63    20286.59    584.44 o
  26   6   8     4768.51     4688.51    136.20 o
  28   6   8      531.74      568.98     33.63 o
  30   6   8      369.79      356.24     29.75 o
  32   6   8     1712.56     1752.33     66.18 o
  34   6   8     2143.57     2085.54     68.54 o
 -35   7   8      148.10      164.23     27.32 o
 -31   7   8      211.58      199.05     22.83 o
 -29   7   8     1439.22     1428.73     72.87 o
 -27   7   8     2091.33     2088.97     79.08 o
 -25   7   8      410.18      403.88     25.13 o
 -23   7   8      974.83      961.79     63.37 o
 -21   7   8     4445.34     4404.45    124.32 o
 -19   7   8    11082.08    10917.50    298.54 o
 -17   7   8     6285.97     6518.63    182.95 o
 -15   7   8     1158.32     1169.61     56.69 o
 -13   7   8    12022.38    11695.40    327.03 o
 -11   7   8    31022.87    30861.86    871.46 o
  -9   7   8     6428.72     6505.58    188.82 o
  -7   7   8       35.08       58.43     13.44 o
  -5   7   8    11935.38    12262.18    375.35 o
  -3   7   8    13519.70    13859.67    422.77 o
  -1   7   8    33818.66    33916.31    981.32 o
   1   7   8     5022.82     4821.50    147.84 o
   3   7   8    12940.99    13038.06    490.04 o
   5   7   8    10712.98    10758.82    334.06 o
   7   7   8    27884.43    27509.56    868.80 o
   9   7   8     2226.65     2210.93     75.41 o
  11   7   8      439.97      494.83     27.88 o
  13   7   8     3675.66     3647.05    115.41 o
  15   7   8     9469.37     9233.95    303.71 o
  17   7   8     3114.98     3141.45     93.00 o
  19   7   8      378.85      391.34     26.14 o
  21   7   8     1090.20     1108.15     51.84 o
  23   7   8     3740.04     3803.64    109.92 o
  25   7   8     5441.85     5420.22    175.83 o
  27   7   8      106.42       96.21     19.67 o
  29   7   8      625.85      749.53     35.38 o
  31   7   8      912.42      918.55     46.30 o
  33   7   8     1308.50     1254.32     49.91 o
  35   7   8      166.59      167.00     20.02 o
 -36   8   8      886.67      862.14     53.40 o
 -32   8   8      751.59      641.37     47.44 o
 -30   8   8     3551.44     3517.96    130.64 o
 -28   8   8     8686.36     8503.11    247.20 o
 -26   8   8      829.84      857.17     48.14 o
 -24   8   8      413.02      429.04     27.15 o
 -22   8   8     6292.61     6442.92    179.22 o
 -20   8   8    14251.38    14371.99    389.23 o
 -18   8   8    26177.64    25476.40    691.83 o
 -16   8   8     1502.62     1538.45     59.54 o
 -14   8   8    15150.97    14991.89    451.17 o
 -12   8   8    60249.11    59915.79   1673.72 o
 -10   8   8    36515.97    35711.47   1065.54 o
  -8   8   8    14398.52    14536.71    431.48 o
  -6   8   8      298.14      323.06     21.00 o
  -4   8   8    49050.88    48293.68   1401.92 o
  -2   8   8   191932.54   190523.01   6348.70 o
   0   8   8    32633.78    33348.85   1081.15 o
   2   8   8     1301.31     1295.94     43.94 o
   4   8   8     9119.04     8987.20    261.43 o
   6   8   8    36483.87    35570.27   1078.54 o
   8   8   8    50890.14    53182.96   1682.05 o
  10   8   8    18375.83    18467.23    701.87 o
  12   8   8    11462.57    11190.47    381.10 o
  14   8   8    26616.35    27368.37    946.09 o
  16   8   8    18161.32    18182.83    551.47 o
  18   8   8     6039.44     6047.72    257.29 o
  20   8   8      740.52      691.57     32.66 o
  22   8   8     3975.38     3803.37    115.17 o
  24   8   8    11537.56    11312.83    310.06 o
  26   8   8     3890.29     3789.99    115.58 o
  28   8   8      491.51      497.10     27.48 o
  30   8   8      141.88      138.67     16.56 o
  32   8   8     1000.68      978.80     38.43 o
  34   8   8     2607.22     2672.49     94.97 o
 -35   9   8      462.98      461.97     32.46 o
 -33   9   8       22.12       58.59     22.12 o
 -31   9   8     1151.65     1149.97     51.33 o
 -29   9   8     2235.87     2221.49     72.40 o
 -27   9   8     1334.41     1348.85     61.82 o
 -25   9   8      663.86      627.60     38.59 o
 -21   9   8     5920.27     5999.38    167.71 o
 -19   9   8     9798.87     9861.92    275.57 o
 -17   9   8     1922.00     1943.07     63.38 o
 -15   9   8       17.86       17.87     16.19 o
 -13   9   8     3603.27     3675.02    107.42 o
 -11   9   8    21311.52    21055.75    582.24 o
  -9   9   8    11208.30    10781.68    303.34 o
  -7   9   8      496.92      470.47     33.47 o
  -5   9   8     8722.37     8382.09    239.04 o
  -3   9   8    24673.02    24785.23    776.59 o
  -1   9   8    15019.47    14719.59    462.17 o
   1   9   8    22668.77    22243.78    643.38 o
   3   9   8       36.31       33.19     12.57 o
   5   9   8    70889.97    72870.49   2080.28 o
   7   9   8    24889.10    25192.67    769.66 o
   9   9   8     3181.57     3150.73     91.70 o
  11   9   8     1242.59     1249.82     62.36 o
  13   9   8     5601.30     5529.95    164.54 o
  15   9   8    18994.65    18838.36    557.46 o
  17   9   8     6022.50     6038.37    175.68 o
  19   9   8      505.86      560.09     39.20 o
  21   9   8     2677.70     2594.30     75.17 o
  23   9   8     5160.38     5149.27    140.81 o
  25   9   8     1016.62     1061.90     36.83 o
  27   9   8      510.02      636.50     34.24 o
  29   9   8       24.58       19.96     16.24 o
  31   9   8     1600.67     1630.83     54.65 o
  33   9   8      650.16      660.31     30.59 o
 -34  10   8      179.94      221.83     26.39 o
 -32  10   8      511.48      534.26     37.36 o
 -30  10   8     3314.07     3250.04    113.20 o
 -28  10   8     3737.77     3625.00    117.40 o
 -26  10   8      785.52      768.69     43.03 o
 -24  10   8      604.18      599.10     33.76 o
 -22  10   8     6574.43     6770.49    190.95 o
 -20  10   8     6144.48     5865.85    164.40 o
 -18  10   8    12445.71    12387.24    343.26 o
 -16  10   8     1504.03     1567.36     65.22 o
 -14  10   8     9272.65     9207.06    255.24 o
 -12  10   8    26000.82    25471.02    699.33 o
 -10  10   8    20743.84    21179.46    584.26 o
  -8  10   8    11365.04    11324.94    317.55 o
  -6  10   8      725.63      750.20     34.62 o
  -4  10   8    47989.08    47863.38   1382.23 o
  -2  10   8    46513.75    46503.91   1334.08 o
   0  10   8    18108.01    17910.53    525.59 o
   2  10   8     2527.19     2538.29     80.99 o
   4  10   8    11043.51    10810.59    307.43 o
   6  10   8    20880.83    20365.92    571.47 o
   8  10   8    33691.32    33800.00    967.70 o
  10  10   8    16626.52    16918.15    464.41 o
  12  10   8     2344.27     2327.65     76.06 o
  14  10   8    13543.00    13842.19    398.88 o
  16  10   8    11768.48    11612.03    352.97 o
  18  10   8     9578.25     9455.82    371.42 o
  20  10   8      993.85      973.08     58.78 o
  22  10   8     2216.97     2148.27     77.48 o
  24  10   8     8702.88     8713.56    237.61 o
  26  10   8     3680.93     3746.02    108.29 o
  28  10   8      536.65      536.09     29.27 o
  30  10   8       53.13       43.88     15.82 o
  32  10   8      967.81      970.66     40.36 o
 -33  11   8        0.08       21.72     32.50 o
 -31  11   8     1199.63     1106.94     59.08 o
 -29  11   8     2229.86     2183.84     81.85 o
 -27  11   8     2326.65     2341.30     75.17 o
 -25  11   8     1003.70     1008.92     53.69 o
 -21  11   8    10864.97    10902.70    296.50 o
 -19  11   8     9818.41     9999.08    293.27 o
 -17  11   8      882.71      876.40     43.92 o
 -15  11   8      942.33      985.32     47.57 o
 -13  11   8     2514.35     2410.62     73.65 o
 -11  11   8    15641.81    16052.17    444.13 o
  -9  11   8    32033.26    31666.65    871.98 o
  -7  11   8       55.54       62.42     15.71 o
  -5  11   8    13100.26    12746.94    355.46 o
  -3  11   8    19785.57    18738.85    579.33 o
  -1  11   8    18874.33    18500.85    520.69 o
   1  11   8     7257.20     7328.53    209.25 o
   3  11   8      158.04      183.09     18.07 o
   5  11   8    15922.65    16313.72    462.49 o
   7  11   8    20041.10    19969.91    579.73 o
   9  11   8     1990.63     1923.64     72.56 o
  11  11   8       26.14       43.20     13.25 o
  13  11   8     1664.74     1710.10     61.12 o
  15  11   8    20607.59    20922.62    593.18 o
  17  11   8    14306.13    14247.61    417.22 o
  19  11   8        4.26        1.47      7.26 o
  21  11   8     5944.88     5944.72    173.45 o
  23  11   8     1583.64     1505.91     71.03 o
  25  11   8     2614.82     2583.74     85.08 o
  27  11   8      311.64      304.93     22.12 o
  29  11   8        1.33        9.57     19.13 o
  31  11   8     1376.75     1332.25     50.23 o
  33  11   8     1345.15     1315.10     61.36 o
 -32  12   8      409.19      396.90     36.26 o
 -30  12   8     1246.66     1231.93     61.82 o
 -28  12   8     1831.07     1891.57     78.61 o
 -26  12   8      622.12      624.17     40.63 o
 -24  12   8      258.52      251.25     23.59 o
 -22  12   8     4324.00     4427.24    136.26 o
 -20  12   8    11916.41    11981.14    332.43 o
 -18  12   8     2926.66     2839.71     85.36 o
 -16  12   8      136.71      127.29     17.82 o
 -14  12   8     8320.54     8150.81    224.09 o
 -12  12   8     6187.69     6156.84    172.79 o
 -10  12   8    14936.27    14965.67    409.57 o
  -8  12   8     6972.92     6872.01    199.11 o
  -6  12   8     1028.07     1059.95     52.83 o
  -4  12   8     9481.78     9658.20    279.70 o
  -2  12   8    33852.42    34227.61    995.58 o
   0  12   8    12400.26    12020.81    333.78 o
   2  12   8      224.62      217.02     18.63 o
   4  12   8     2371.99     2440.87     87.31 o
   6  12   8    22687.75    21759.69    609.37 o
   8  12   8    21779.86    21537.14    636.03 o
  10  12   8     7631.58     7421.99    217.41 o
  12  12   8     1706.12     1646.16     54.51 o
  14  12   8     6871.98     7059.60    203.85 o
  16  12   8    13564.89    13298.26    435.20 o
  18  12   8     3966.67     3938.92    150.91 o
  20  12   8        0.52       20.66     25.53 o
  22  12   8     1179.36     1111.25     57.49 o
  24  12   8     3440.84     3352.43    121.18 o
  26  12   8     2798.14     2803.80     93.70 o
  28  12   8      308.15      268.66     23.58 o
  30  12   8       73.57       55.97     16.29 o
  32  12   8      528.16      471.27     25.65 o
 -31  13   8     1199.89     1188.23     70.71 o
 -29  13   8     1322.09     1280.95     52.92 o
 -27  13   8     1381.65     1488.43     59.29 o
 -25  13   8     1114.00     1148.56     53.61 o
 -23  13   8      429.93      467.46     31.73 o
 -21  13   8     4781.59     4718.36    139.19 o
 -19  13   8     7513.99     7796.48    217.34 o
 -17  13   8     1183.74     1220.03     48.97 o
 -13  13   8     4468.97     4392.48    124.66 o
 -11  13   8    14934.35    14658.41    410.31 o
  -9  13   8    22154.75    21508.91    584.88 o
  -7  13   8      765.23      755.11     40.76 o
  -5  13   8    17614.69    16888.57    484.20 o
  -3  13   8    22987.73    22432.03    642.66 o
  -1  13   8    11442.59    10991.45    329.91 o
   1  13   8     8460.25     8613.38    238.99 o
   3  13   8     3251.63     3203.51     97.22 o
   5  13   8    28886.81    28023.90    805.88 o
   7  13   8    16571.50    17188.43    494.36 o
   9  13   8     2259.77     2155.46     65.51 o
  11  13   8      137.51      136.98     21.42 o
  13  13   8     2659.43     2633.03     76.74 o
  15  13   8    10612.36    10649.90    308.14 o
  17  13   8    10007.03    10205.49    293.91 o
  19  13   8      652.41      712.82     46.27 o
  21  13   8     3491.73     3389.28    114.18 o
  23  13   8     4426.51     4481.09    141.30 o
  25  13   8     2700.21     2783.70     89.60 o
  27  13   8      714.15      622.72     38.81 o
  31  13   8     1475.83     1414.00     73.16 o
 -32  14   8      470.61      501.89     61.41 o
 -30  14   8     1184.46     1234.42     68.59 o
 -28  14   8      155.52      143.71     27.33 o
 -26  14   8       85.51       78.77     22.46 o
 -24  14   8      174.84      152.18     23.99 o
 -22  14   8     1421.29     1467.72     83.48 o
 -20  14   8     3143.63     3086.05     99.23 o
 -18  14   8     1458.63     1557.95     72.24 o
 -16  14   8       36.16       37.86     19.09 o
 -14  14   8     1771.25     1753.60    111.36 o
 -12  14   8     6103.50     6080.60    168.79 o
 -10  14   8    11938.39    11737.08    326.34 o
  -8  14   8     1307.48     1355.64     59.14 o
  -6  14   8      737.75      717.19     46.68 o
  -4  14   8    12508.98    12450.44    378.04 o
  -2  14   8     3992.76     3987.33    114.99 o
   0  14   8     5779.63     5774.95    166.67 o
   2  14   8     3385.08     3424.71    103.38 o
   4  14   8     6435.73     6513.79    181.38 o
   6  14   8    14388.09    14376.70    473.19 o
   8  14   8     9948.67     9787.96    268.76 o
  10  14   8      793.13      730.03     35.32 o
  12  14   8      512.60      562.13     28.49 o
  14  14   8     2098.19     2115.26     64.70 o
  16  14   8     3619.71     3582.78    147.83 o
  18  14   8     2943.41     2935.38    101.94 o
  20  14   8      448.42      429.56     34.48 o
  22  14   8      477.81      533.36     49.07 o
  24  14   8     1460.34     1577.52     81.33 o
  26  14   8     2099.15     2198.63     79.72 o
  28  14   8      900.54      908.81     46.38 o
  30  14   8       56.00       76.29     30.93 o
 -31  15   8      323.07      276.62     33.60 o
 -29  15   8     1777.49     1839.06     94.47 o
 -27  15   8     1815.40     1787.62    116.33 o
 -25  15   8      289.82      251.99     29.59 o
 -23  15   8      803.61      809.16     41.41 o
 -21  15   8     6747.12     6890.16    235.31 o
 -19  15   8     7600.92     7524.18    224.90 o
 -17  15   8     1600.84     1524.87     61.12 o
 -15  15   8     1211.49     1229.45     57.00 o
 -13  15   8     5053.90     4947.77    142.69 o
 -11  15   8    10346.36    10422.65    285.00 o
  -9  15   8    11536.42    11481.59    347.54 o
  -7  15   8       48.75       39.33     16.86 o
  -5  15   8     3293.89     3350.42     97.80 o
  -3  15   8    14785.12    14793.55    400.74 o
  -1  15   8    11387.34    11339.73    338.02 o
   1  15   8     3741.99     3829.60    111.27 o
   3  15   8     1584.12     1595.47     66.31 o
   5  15   8    17053.17    17414.34    503.87 o
   7  15   8    21995.38    21592.95    593.73 o
   9  15   8     6191.84     6126.52    183.17 o
  11  15   8       29.42       23.26     17.20 o
  13  15   8     6762.77     6532.48    194.41 o
  15  15   8     8928.40     9066.54    250.50 o
  17  15   8     4680.13     4710.23    183.18 o
  19  15   8       30.70       44.95     26.20 o
  21  15   8     1938.12     1948.52     88.27 o
  23  15   8     2543.05     2585.02    137.30 o
  25  15   8     2077.29     2034.10     79.03 o
  27  15   8      430.93      439.17     33.36 o
  29  15   8      116.88      110.82     33.12 o
 -28  16   8      153.46      167.82     25.39 o
 -26  16   8       70.80       31.71     21.55 o
 -24  16   8      179.74      141.52     33.04 o
 -22  16   8     1189.14     1099.62     56.05 o
 -20  16   8     3186.21     3116.24    100.11 o
 -18  16   8      474.27      420.93     32.08 o
 -16  16   8      101.36       70.88     23.47 o
 -14  16   8      846.03      864.03     40.89 o
 -12  16   8     1284.97     1311.81     63.36 o
 -10  16   8     3165.46     3225.09     98.03 o
  -8  16   8     1036.54     1116.42     46.20 o
  -6  16   8     1030.85      964.21     44.55 o
  -4  16   8      856.85      859.79     52.57 o
  -2  16   8     1481.54     1543.97     67.02 o
   0  16   8     2455.51     2421.10     76.24 o
   2  16   8      841.91      884.53     40.74 o
   4  16   8      140.83      140.15     21.11 o
   6  16   8     4751.68     4643.73    130.48 o
   8  16   8     6429.70     6480.37    190.94 o
  10  16   8      728.91      733.79     52.65 o
  12  16   8      472.20      475.75     28.30 o
  14  16   8     1006.58     1049.59     47.12 o
  16  16   8     3062.48     3134.86     91.91 o
  18  16   8     1106.41     1163.82     96.25 o
  20  16   8       26.35       44.94     26.18 o
  22  16   8       28.73       40.41     26.87 o
  24  16   8      340.11      327.63     42.30 o
  26  16   8      910.71      956.94    177.16 o
  28  16   8      125.96      102.11     33.55 o
 -27  17   8     1186.91     1170.21     73.15 o
 -25  17   8      198.98      206.30     36.38 o
 -23  17   8      642.32      572.28     46.74 o
 -21  17   8     2269.70     2276.15     83.53 o
 -19  17   8     3420.90     3366.42    108.93 o
 -17  17   8     3729.88     3731.77    117.03 o
 -15  17   8       16.16        2.92      8.99 o
 -13  17   8     7162.40     7263.99    230.42 o
 -11  17   8    11285.68    11652.37    334.54 o
  -9  17   8     7272.21     7328.53    207.88 o
  -7  17   8       52.45       32.49     19.96 o
  -5  17   8     5409.43     5558.59    158.80 o
  -3  17   8    11536.09    11657.74    322.26 o
  -1  17   8     7515.87     7516.12    223.54 o
   1  17   8     1562.39     1532.60     78.87 o
   3  17   8     2618.26     2609.16     82.61 o
   5  17   8     8906.04     8981.15    249.15 o
   7  17   8     8236.51     8236.87    232.25 o
   9  17   8     4351.76     4410.23    126.77 o
  11  17   8      304.97      283.96     27.24 o
  13  17   8     4278.60     4441.96    181.92 o
  15  17   8     4164.99     4155.55    120.41 o
  17  17   8     2882.37     2879.64    122.18 o
  19  17   8      139.10      116.68     27.29 o
  21  17   8       97.18      101.70     24.90 o
  23  17   8     2979.88     3122.69    163.50 o
  25  17   8     2399.34     2292.89    101.37 o
  27  17   8      460.82      389.63     39.00 o
 -26  18   8       15.96       36.66     24.35 o
 -24  18   8       37.34       19.27     38.54 o
 -22  18   8       67.53       79.09     25.86 o
 -20  18   8      911.33      898.25     71.06 o
 -18  18   8       35.80       45.92     21.45 o
 -16  18   8       23.23       14.25     28.51 o
 -14  18   8       20.69       11.61     23.22 o
 -12  18   8      790.94      795.78     70.90 o
 -10  18   8      661.09      716.85     47.79 o
  -8  18   8      613.57      690.16     42.75 o
  -6  18   8       20.04       35.55     19.48 o
  -4  18   8     1440.67     1413.87     54.99 o
  -2  18   8     2518.66     2497.21     81.14 o
   0  18   8      632.29      652.06     36.61 o
   2  18   8      240.74      226.15     24.16 o
   4  18   8      684.50      823.15     44.64 o
   6  18   8      959.93      933.48     44.64 o
   8  18   8      129.84      128.74     25.31 o
  10  18   8      372.98      386.17     56.80 o
  12  18   8      396.95      405.58     32.70 o
  14  18   8      526.14      545.18     37.34 o
  16  18   8      535.41      528.86     33.63 o
  18  18   8      947.74      964.14     42.01 o
  20  18   8      329.07      400.86     34.09 o
  22  18   8        5.62       15.46     30.93 o
  24  18   8      118.61      147.29     36.87 o
  26  18   8      262.70      271.83     33.79 o
 -25  19   8       56.59       65.47     24.18 o
 -23  19   8      612.90      632.53     41.33 o
 -21  19   8     1557.98     1590.90     61.17 o
 -19  19   8     2622.49     2666.98    103.33 o
 -17  19   8     1234.03     1278.19     53.27 o
 -15  19   8       13.69       26.85     27.05 o
 -13  19   8     3418.08     3318.55    116.33 o
 -11  19   8     6644.63     6880.08    205.25 o
  -9  19   8     1762.91     1841.41     82.55 o
  -7  19   8      499.63      462.36     43.14 o
  -5  19   8     1217.41     1178.28     64.83 o
  -1  19   8     9052.08     8919.29    277.14 o
   1  19   8      890.01      987.87     70.65 o
   3  19   8      793.59      734.47     41.81 o
   5  19   8     4516.75     4524.73    140.06 o
   7  19   8     7207.26     6919.75    287.38 o
   9  19   8     2179.58     2138.32     97.04 o
  11  19   8       15.81       16.91     29.30 o
  13  19   8     3450.90     3523.88    107.32 o
  15  19   8     3486.25     3560.46    129.25 o
  17  19   8     1423.80     1353.96     70.23 o
  19  19   8      199.26      205.20     31.16 o
  21  19   8      251.74      289.13     35.49 o
  23  19   8     1953.67     1945.09    153.29 o
 -24  20   8       87.58       91.57     25.26 o
 -22  20   8      103.68       88.98     23.66 o
 -20  20   8       28.12       38.47     25.11 o
 -18  20   8      142.87      144.06     24.98 o
 -16  20   8      217.41      205.28     26.17 o
 -14  20   8      416.90      390.50     30.85 o
 -12  20   8      257.68      253.92     26.71 o
  -8  20   8        0.40       20.82     27.86 o
  -6  20   8       11.67       35.66     23.28 o
  -4  20   8      181.52      170.36     25.55 o
  -2  20   8      435.14      403.30     36.14 o
   0  20   8      397.14      418.78     32.87 o
   2  20   8       47.26       36.07     19.87 o
   6  20   8       40.99       24.49     18.34 o
   8  20   8      448.99      489.44     37.33 o
  10  20   8      346.53      340.30     34.58 o
  12  20   8       78.55       66.37     20.43 o
  14  20   8      241.60      263.71     33.43 o
  16  20   8      276.03      250.59     33.01 o
  18  20   8      132.90       91.94     22.98 o
  20  20   8      239.65      255.48     25.54 o
  22  20   8       42.02       25.07     50.14 o
 -21  21   8     1260.24     1299.10     62.89 o
 -19  21   8     1393.96     1474.72     67.40 o
 -17  21   8      841.10      828.19     58.80 o
 -15  21   8        9.52       23.42     29.59 o
 -13  21   8     1950.90     2008.09     85.22 o
 -11  21   8     3969.89     3978.25    131.73 o
  -9  21   8     1001.91     1004.88     58.68 o
  -7  21   8      236.39      228.64     31.64 o
  -5  21   8      840.84      812.53     43.68 o
  -3  21   8     5034.43     5120.83    179.88 o
  -1  21   8     5150.89     5115.11    170.93 o
   1  21   8       78.09       79.72     21.51 o
   3  21   8      486.59      505.81     44.95 o
   5  21   8     2370.78     2349.10    106.01 o
   7  21   8     3228.46     3148.38     97.03 o
   9  21   8     1747.06     1780.56     88.02 o
  11  21   8       24.56       27.54     22.84 o
  13  21   8     1250.63     1318.06     56.89 o
  15  21   8     2344.32     2409.14    142.15 o
  17  21   8     1319.66     1279.00     73.67 o
  19  21   8      178.40      167.08     25.52 o
  21  21   8      216.59      195.28     26.46 o
 -18  22   8        6.32       16.26     32.53 o
 -16  22   8        1.65        7.19     14.37 o
 -14  22   8      166.64      162.48     25.69 o
 -12  22   8      124.98      157.33     25.88 o
 -10  22   8       15.87       16.86     33.72 o
  -6  22   8        8.12       17.17     34.34 o
  -4  22   8       56.49       35.20     29.21 o
  -2  22   8      402.53      441.00     38.01 o
   2  22   8      238.98      224.59     29.90 o
   4  22   8       72.25       73.82     23.28 o
   6  22   8       78.40       79.60     23.42 o
   8  22   8       86.32      111.06     22.98 o
  10  22   8      343.09      339.75     32.78 o
  12  22   8       16.79       17.80     35.59 o
  16  22   8        0.25       15.12     30.24 o
  18  22   8       39.03       40.73     22.42 o
 -17  23   8      461.04      443.89     33.60 o
 -15  23   8       28.99       52.51     27.63 o
 -13  23   8      882.60      846.75     45.66 o
 -11  23   8     1929.88     1996.72     97.81 o
  -9  23   8      821.32      788.32     55.09 o
  -7  23   8       20.40       29.06     29.91 o
  -5  23   8      835.58      720.41     60.36 o
  -3  23   8     1959.00     2097.57    162.98 o
  -1  23   8     2112.67     2201.85    143.39 o
   1  23   8      571.86      574.31     44.03 o
   3  23   8      122.75      137.02     24.82 o
   5  23   8     1604.69     1630.09     84.53 o
   7  23   8     1891.77     1912.68     73.80 o
   9  23   8     1260.75     1370.37     78.30 o
  11  23   8       25.63       28.99     26.73 o
  13  23   8      497.31      500.81     35.82 o
  15  23   8     1679.96     1719.31     80.69 o
 -14  24   8       23.92       19.03     38.05 o
 -12  24   8        6.17       10.82     21.64 o
 -10  24   8      128.65       95.50     28.06 o
  -8  24   8       47.16       52.29     26.29 o
  -6  24   8      143.61      117.19     29.74 o
  -4  24   8        5.24       12.42     24.84 o
  -2  24   8        1.14       18.95     37.89 o
   2  24   8        4.06       23.28     39.39 o
   4  24   8       44.39       20.00     39.99 o
   6  24   8       28.25       20.90     35.09 o
   8  24   8       30.51       29.48     26.91 o
  10  24   8       88.51       74.73     23.52 o
  12  24   8        3.14       21.84     33.70 o
  -9  25   8      703.33      715.51     73.56 o
  -7  25   8       35.53       16.08     32.16 o
  -5  25   8      432.30      542.61     49.90 o
  -3  25   8     1123.07     1043.48     65.64 o
  -1  25   8     1103.10     1158.85     67.82 o
   1  25   8      351.80      353.95     32.16 o
   3  25   8       44.43       26.27     36.68 o
   5  25   8     1020.98     1024.18     56.66 o
   7  25   8     1046.84     1033.32     48.03 o
   9  25   8      109.29      115.33     25.73 o
 -37   1   9     1317.75     1224.67     76.91 o
 -35   1   9     5506.87     5805.88    225.20 o
 -33   1   9     4169.05     4263.26    127.69 o
 -31   1   9       54.53       70.32     19.74 o
 -29   1   9     3631.89     3703.93    106.46 o
 -27   1   9     6555.23     6481.85    176.82 o
 -25   1   9    26360.14    26292.62    705.31 o
 -23   1   9    13317.90    12829.64    347.26 o
 -21   1   9     1901.49     1871.53     59.98 o
 -19   1   9    44315.27    44258.95   1219.29 o
 -17   1   9    47168.10    48362.26   1343.94 o
 -15   1   9    34011.73    32710.13    912.68 o
 -13   1   9    12102.28    12153.93    346.03 o
 -11   1   9    20841.08    21092.05    657.29 o
  -9   1   9   242009.97   236800.33   9295.59 o
  -3   1   9    67550.84    73394.24   2326.59 o
  -1   1   9    90700.92    98391.26   2892.16 o
   1   1   9   202915.33   202840.99   6367.30 o
   3   1   9   138106.95   141193.25   4300.10 o
   5   1   9        1.39        9.55      9.69 o
   7   1   9    78055.43    81624.38   2595.71 o
   9   1   9   148632.62   150868.93   5338.56 o
  11   1   9    71737.56    76488.36   2635.42 o
  13   1   9    18693.16    19616.93    798.12 o
  15   1   9     8090.71     8133.33    273.25 o
  17   1   9    44805.28    44117.76   1517.76 o
  19   1   9    44666.35    43403.06   1271.30 o
  21   1   9     8449.63     8269.81    238.38 o
  23   1   9       84.57       83.11     14.72 o
  25   1   9     3078.03     3099.43     93.42 o
  27   1   9    12329.14    12482.71    401.93 o
  29   1   9    10238.59     9864.61    287.16 o
  31   1   9      255.58      272.95     24.90 o
  33   1   9     1176.12     1181.31     51.87 o
  35   1   9     2295.91     2233.52     75.33 o
 -36   2   9        4.14        9.54     19.08 o
 -34   2   9       65.32       74.83     24.52 o
 -32   2   9       34.06       36.10     17.60 o
 -30   2   9      103.62      121.34     19.49 o
 -28   2   9      286.46      273.60     23.31 o
 -26   2   9     1177.03     1127.11     67.37 o
 -24   2   9      587.54      611.73     30.97 o
 -22   2   9       11.27       26.80     17.08 o
 -20   2   9      136.92      190.17     18.24 o
 -18   2   9      696.97      742.27     35.59 o
 -16   2   9      460.61      545.50     27.05 o
 -14   2   9      292.99      316.28     22.37 o
 -12   2   9     3708.25     3741.85    114.16 o
 -10   2   9      102.93      110.59     13.99 o
  -8   2   9    10010.16     5053.59    399.26 o
  -4   2   9      743.31      669.40     51.17 o
  -2   2   9     6982.85     7097.92    241.41 o
   0   2   9     3693.29     3608.80    124.17 o
   2   2   9     1818.71     1726.37     57.15 o
   4   2   9     2720.75     2629.60     93.55 o
   6   2   9     1283.76     1294.53     44.35 o
   8   2   9     1344.72     1315.84     44.69 o
  10   2   9    17022.11    17682.60    585.07 o
  12   2   9     3045.91     3031.66     99.24 o
  14   2   9     8376.78     7912.80    278.79 o
  16   2   9     3100.39     3148.78    124.68 o
  18   2   9     1200.85     1234.56     52.67 o
  20   2   9      549.99      537.19     25.08 o
  22   2   9      161.19      162.59     16.21 o
  24   2   9      271.65      281.11     20.90 o
  26   2   9       13.22        2.28      7.37 o
  28   2   9      610.78      583.09     29.89 o
  30   2   9        6.63        9.60     19.20 o
  34   2   9      115.81      107.21     21.86 o
  36   2   9       81.86       69.91     21.06 o
 -37   3   9      805.75      734.33     54.39 o
 -35   3   9     3817.50     3773.99    123.72 o
 -33   3   9     3991.64     3961.31    117.52 o
 -31   3   9      382.02      382.08     26.97 o
 -29   3   9     1075.80     1121.00     52.80 o
 -27   3   9     9754.92     9749.64    265.36 o
 -25   3   9    24363.56    24356.28    653.87 o
 -23   3   9    18440.20    18892.82    511.76 o
 -21   3   9      978.30     1075.34     47.59 o
 -19   3   9    39151.86    38273.76   1074.55 o
 -17   3   9    65049.04    65173.51   1839.74 o
 -15   3   9    33939.89    32981.76    918.09 o
 -13   3   9      227.20      270.01     19.50 o
 -11   3   9    17413.88    17512.50    498.39 o
  -9   3   9   141618.82   140249.28   4166.52 o
  -3   3   9    17330.75    17495.02    585.12 o
  -1   3   9    78157.71    85677.26   3070.53 o
   1   3   9   137008.24   142942.68   4842.89 o
   3   3   9   100776.25   101856.51   3070.87 o
   5   3   9     3850.71     3772.51    137.81 o
   7   3   9    17227.99    16828.73    543.61 o
   9   3   9   105818.72   108442.10   3446.24 o
  11   3   9    84121.29    84046.16   2675.70 o
  13   3   9    17706.54    18445.71    677.21 o
  15   3   9     2941.06     2954.41     97.49 o
  17   3   9    52137.78    52579.19   1593.42 o
  19   3   9    47112.09    46843.44   1566.20 o
  21   3   9    12979.51    12993.69    366.32 o
  23   3   9       18.68       14.32     14.42 o
  25   3   9     7709.08     7564.52    238.55 o
  27   3   9     9972.41     9966.80    281.00 o
  29   3   9     5901.63     5847.16    161.67 o
  31   3   9      213.57      237.73     24.04 o
  33   3   9      454.27      453.82     27.90 o
  35   3   9     1694.07     1540.87     73.28 o
 -36   4   9      176.09      159.51     27.01 o
 -34   4   9      114.56      144.12     25.99 o
 -32   4   9      393.69      392.67     32.07 o
 -30   4   9       76.39       82.79     16.25 o
 -28   4   9     1694.90     1626.93     56.36 o
 -26   4   9      269.22      258.52     21.39 o
 -24   4   9     2014.26     2062.01     64.92 o
 -22   4   9      760.30      716.11     32.23 o
 -20   4   9      755.66      767.61     54.35 o
 -18   4   9     1047.79     1082.47     47.79 o
 -16   4   9     8491.73     8454.03    238.34 o
 -14   4   9     1597.95     1557.48     51.93 o
 -12   4   9      256.55      316.80     21.20 o
 -10   4   9     5480.86     5289.12    156.20 o
  -8   4   9     8765.69     8441.93    254.72 o
  -2   4   9    20665.73    20788.15    785.32 o
   0   4   9     8626.65     8936.10    321.58 o
   2   4   9     4782.38     4955.84    158.73 o
   4   4   9      809.80      814.27     42.16 o
   6   4   9      308.59      325.73     19.64 o
   8   4   9     6593.22     6484.34    198.93 o
  10   4   9    16913.68    16838.14    486.93 o
  12   4   9      418.63      491.44     29.81 o
  14   4   9      346.29      366.49     24.46 o
  16   4   9      983.60      990.02     35.96 o
  18   4   9     2463.05     2332.96     79.27 o
  20   4   9     1224.06     1153.94     42.62 o
  22   4   9     1415.05     1324.92     55.03 o
  24   4   9     1310.10     1273.15     58.36 o
  26   4   9     1000.00     1119.52     48.26 o
  28   4   9      612.46      665.21     28.88 o
  30   4   9        0.17        2.92      8.23 o
  32   4   9        1.99       15.15     26.22 o
  34   4   9      506.91      522.44     29.75 o
  36   4   9      318.04      348.49     28.42 o
 -37   5   9     1245.49     1155.15     68.24 o
 -35   5   9     3079.92     3157.19    135.31 o
 -33   5   9     2631.52     2705.10     98.73 o
 -31   5   9      419.36      385.85     31.50 o
 -29   5   9     3173.11     3164.72     99.07 o
 -27   5   9    10582.07    10408.53    283.64 o
 -25   5   9     5240.02     5306.87    148.82 o
 -23   5   9     3255.47     3229.60     97.42 o
 -21   5   9      246.29      244.28     20.24 o
 -19   5   9    13256.94    13317.09    368.30 o
 -17   5   9    58689.03    58289.40   1637.22 o
 -15   5   9    36670.79    36797.30   1019.61 o
 -13   5   9     9927.97     9712.66    275.60 o
 -11   5   9    17320.11    17906.49    526.96 o
  -9   5   9    73462.84    74709.34   2122.87 o
  -7   5   9    99067.58    97203.23   2954.54 o
   3   5   9   117894.09   118284.52   3819.48 o
   5   5   9      628.88      771.45     42.33 o
   7   5   9    73820.87    76887.06   2245.89 o
   9   5   9    98029.40    97574.36   3096.50 o
  11   5   9    42938.49    45383.11   1302.26 o
  13   5   9     2897.91     2908.82    126.64 o
  15   5   9     1577.86     1558.09     51.05 o
  17   5   9    14668.75    15045.01    455.26 o
  19   5   9    21069.51    22134.18    795.81 o
  21   5   9    17216.57    17315.51    516.17 o
  23   5   9       14.82        6.86     13.72 o
  25   5   9     7854.49     7858.34    213.92 o
  27   5   9     7849.47     8062.73    218.65 o
  29   5   9     3933.85     3940.06    113.71 o
  31   5   9     1093.33     1002.66     40.34 o
  33   5   9      117.99       97.11     17.73 o
  35   5   9     1937.87     2018.04     68.90 o
 -36   6   9      195.35      164.64     28.74 o
 -34   6   9      474.42      433.81     32.98 o
 -32   6   9      339.55      340.99     26.79 o
 -30   6   9      705.28      764.45     36.33 o
 -28   6   9      270.84      253.07     25.62 o
 -26   6   9     3302.98     3353.91     98.07 o
 -24   6   9     4329.62     4275.43    122.03 o
 -22   6   9      639.37      638.28     40.35 o
 -20   6   9      106.51      112.20     16.86 o
 -18   6   9     8271.81     8267.79    243.84 o
 -16   6   9    13454.32    13128.83    366.97 o
 -14   6   9     1207.83     1141.77     43.99 o
 -12   6   9     2703.84     2790.15     95.76 o
 -10   6   9     2906.86     2825.45     86.66 o
  -8   6   9     5373.46     5463.79    160.73 o
  -6   6   9    14078.55    14714.89    427.35 o
  -4   6   9     2581.20     2580.18     84.74 o
  -2   6   9     6496.51     6733.51    212.11 o
   0   6   9    13404.87    13096.56    439.36 o
   2   6   9     7940.60     8156.19    258.21 o
   4   6   9     3730.69     3811.78    126.51 o
   6   6   9       41.48       46.83     11.87 o
   8   6   9     9215.22     9305.89    284.56 o
  10   6   9    32176.62    32841.24   1034.14 o
  12   6   9     5771.73     5651.84    181.65 o
  14   6   9      372.86      410.44     21.87 o
  16   6   9     7427.49     7313.74    205.84 o
  18   6   9     7376.74     7305.67    218.80 o
  20   6   9     3352.73     3383.83    107.42 o
  24   6   9     2721.03     2627.31     84.25 o
  26   6   9      549.14      555.50     40.79 o
  28   6   9     1270.16     1306.50     56.83 o
  30   6   9       15.66       14.12     19.39 o
  32   6   9       65.20       42.06     15.04 o
  34   6   9      261.80      241.15     22.19 o
 -35   7   9     1450.28     1568.51     83.89 o
 -33   7   9     2528.84     2558.53     88.10 o
 -31   7   9      833.91      797.13     47.02 o
 -29   7   9      631.05      594.01     32.75 o
 -27   7   9    12976.97    12921.75    415.49 o
 -25   7   9    10851.67    10781.01    292.43 o
 -23   7   9     2594.96     2551.54     77.85 o
 -21   7   9      229.30      218.50     19.95 o
 -19   7   9    17098.14    16507.35    447.45 o
 -17   7   9    70236.64    70125.98   1975.81 o
 -15   7   9    27235.14    27285.67    768.52 o
 -13   7   9      779.42      870.01     38.48 o
 -11   7   9    23956.44    23811.01    664.88 o
  -9   7   9    16394.74    16282.12    460.45 o
  -7   7   9    69526.86    70056.73   2009.93 o
  -5   7   9    16695.14    16096.55    504.85 o
  -3   7   9     3214.87     3201.02    130.97 o
  -1   7   9    69462.39    71354.35   2234.88 o
   1   7   9    87835.88    86313.97   2560.44 o
   3   7   9    19616.51    18649.43    700.43 o
   5   7   9    27359.79    27261.47   1101.67 o
   7   7   9    18974.74    18388.56    530.27 o
   9   7   9   109504.65   107383.16   3492.99 o
  11   7   9    76357.85    76568.37   2376.34 o
  13   7   9     8041.91     7709.08    282.28 o
  15   7   9     4326.24     4306.22    132.46 o
  17   7   9    12010.98    12303.19    340.54 o
  19   7   9    28609.17    28144.92    766.31 o
  21   7   9    13245.47    12855.86    409.35 o
  23   7   9       82.17       84.00     15.89 o
  25   7   9     6683.48     6679.18    211.79 o
  27   7   9     8631.63     8550.85    268.35 o
  29   7   9     1606.65     1630.23     56.50 o
  31   7   9     1046.58     1064.72     42.03 o
  33   7   9       77.56       75.50     17.97 o
  35   7   9     1379.47     1417.03     50.81 o
 -36   8   9      605.82      443.21    105.07 o
 -34   8   9      947.11     1011.81     52.59 o
 -32   8   9      645.22      559.15     53.32 o
 -30   8   9       23.72       28.77     22.80 o
 -28   8   9     1198.81     1230.59     58.10 o
 -26   8   9     1972.01     1915.10     86.02 o
 -24   8   9     1302.56     1373.86     83.50 o
 -22   8   9      670.08      708.92     44.19 o
 -20   8   9      248.77      262.89     20.75 o
 -18   8   9     4155.11     4156.08    119.05 o
 -16   8   9    11104.31    10988.76    308.76 o
 -14   8   9     7414.30     7481.83    226.27 o
 -12   8   9       59.66       60.72     15.34 o
 -10   8   9    20112.91    19850.24    570.89 o
  -8   8   9    15298.46    15249.40    447.70 o
  -6   8   9    15690.20    15720.04    456.47 o
  -4   8   9     4520.16     4486.74    135.22 o
  -2   8   9    10409.37    10452.91    307.51 o
   0   8   9    48443.16    48151.82   1442.90 o
   2   8   9    32441.61    32927.97    942.65 o
   4   8   9     5305.23     5587.97    166.30 o
   6   8   9    14955.70    14934.74    463.48 o
   8   8   9    20396.37    20898.42    604.09 o
  10   8   9     3698.43     3835.44    128.01 o
  12   8   9        4.57       16.73     17.12 o
  14   8   9       10.25       14.18     18.58 o
  16   8   9     2298.35     2220.01     77.80 o
  18   8   9     5098.62     4964.91    168.10 o
  20   8   9     2826.50     2862.90     86.99 o
  22   8   9      465.45      490.01     28.33 o
  24   8   9      519.29      544.56     28.14 o
  26   8   9     3072.11     2975.05     90.85 o
  28   8   9     1432.07     1488.43    198.87 o
  30   8   9      771.00      803.72     36.66 o
  32   8   9      121.98      121.59     19.95 o
  34   8   9      629.45      645.64     42.91 o
 -35   9   9     1045.80      956.14     64.42 o
 -33   9   9     1169.59     1137.81     59.27 o
 -31   9   9      122.10       97.39     24.35 o
 -29   9   9     1907.38     1859.16     75.19 o
 -27   9   9     8597.11     8464.12    232.89 o
 -25   9   9     3326.09     3302.28    102.18 o
 -23   9   9      454.27      485.63     29.10 o
 -21   9   9       57.67       52.15     17.80 o
 -19   9   9     4433.53     4470.88    126.62 o
 -17   9   9    24420.22    24508.90    678.38 o
 -15   9   9    26944.07    26644.26    843.06 o
 -13   9   9      322.91      346.81     27.28 o
 -11   9   9    11668.17    11210.64    312.80 o
  -9   9   9    27297.40    26530.63    737.30 o
  -7   9   9    76360.56    78670.11   2222.32 o
  -5   9   9    33963.52    34151.63    957.40 o
  -3   9   9     5927.03     5969.32    208.29 o
  -1   9   9   110985.46   111828.69   3336.17 o
   1   9   9    40224.29    40488.46   1362.19 o
   3   9   9    27522.68    28499.92    818.74 o
   5   9   9     5477.78     5214.69    152.19 o
   7   9   9    14855.97    15308.56    484.56 o
   9   9   9    51319.94    51071.13   1430.68 o
  11   9   9    35245.76    35329.58   1137.34 o
  13   9   9       45.42       41.25     15.88 o
  15   9   9      236.67      288.74     22.64 o
  17   9   9     7909.33     8047.27    235.02 o
  19   9   9    13448.92    13549.04    511.09 o
  21   9   9    11437.92    11504.45    333.89 o
  23   9   9       88.10       81.69     15.38 o
  25   9   9     4739.89     4665.72    151.29 o
  27   9   9     3901.37     3932.06    116.16 o
  29   9   9     2120.77     2173.95     79.11 o
  31   9   9      863.03      825.57     47.75 o
  33   9   9       27.45       26.60     20.37 o
 -34  10   9     1065.58      976.91     53.10 o
 -32  10   9     1335.67     1272.48    106.23 o
 -30  10   9       10.27       13.33     26.65 o
 -28  10   9      235.93      240.97     25.91 o
 -26  10   9     5640.91     5649.09    162.19 o
 -24  10   9     5831.42     5957.29    177.54 o
 -22  10   9     1094.23     1040.58     56.64 o
 -20  10   9     5115.28     5129.77    144.50 o
 -18  10   9    13571.55    13493.91    364.86 o
 -16  10   9    10235.77    10212.88    309.61 o
 -14  10   9     3825.25     3790.60    114.08 o
 -12  10   9      225.77      241.53     21.27 o
 -10  10   9    17577.61    17507.80    492.25 o
  -8  10   9    23433.23    24112.22    683.92 o
  -6  10   9     2121.03     2130.92     69.75 o
  -4  10   9     1963.31     2027.31     75.40 o
  -2  10   9     1070.47     1063.11     52.90 o
   0  10   9    26720.84    26025.70    792.68 o
   2  10   9    26915.01    27033.54    771.30 o
   4  10   9     3024.69     2978.68     97.14 o
   6  10   9     3793.72     3610.01    110.44 o
   8  10   9    17548.66    17131.96    487.56 o
  10  10   9    16659.20    16932.27    472.59 o
  12  10   9    10243.45    10390.38    301.38 o
  14  10   9     1037.28     1151.92     58.77 o
  16  10   9    11423.51    11744.48    333.84 o
  18  10   9    13885.19    14000.19    427.51 o
  20  10   9     4760.68     4958.66    211.76 o
  22  10   9      127.02      120.15     20.01 o
  24  10   9     1319.82     1410.64     67.23 o
  26  10   9     4248.27     4241.07    145.46 o
  28  10   9     1959.07     1880.88     67.85 o
  30  10   9      278.73      255.83     25.53 o
  32  10   9      163.69      113.49     28.01 o
 -33  11   9      706.28      629.29     46.16 o
 -31  11   9       70.17      102.71     23.63 o
 -29  11   9      537.14      547.65     37.97 o
 -27  11   9     4146.76     4306.35    132.19 o
 -25  11   9     5017.97     5066.30    154.74 o
 -23  11   9     2207.41     2129.91     97.74 o
 -21  11   9      338.15      398.03     27.73 o
 -19  11   9     5578.14     5473.14    153.84 o
 -17  11   9    16370.53    16065.62    433.22 o
 -15  11   9     7585.71     7689.58    212.58 o
 -13  11   9      124.19      130.10     17.52 o
 -11  11   9     6344.02     6164.44    184.53 o
  -9  11   9    17290.72    17259.03    486.17 o
  -7  11   9    28004.85    27459.14    815.56 o
  -5  11   9     8446.68     8383.44    236.31 o
  -3  11   9     7196.51     7322.48    207.20 o
  -1  11   9    16864.38    16524.16    459.72 o
   1  11   9    15931.70    16278.75    470.00 o
   3  11   9    12449.60    12252.10    378.08 o
   5  11   9     7198.11     7190.70    205.87 o
   7  11   9     3148.17     2974.85     93.38 o
   9  11   9    33820.29    33428.19    915.27 o
  11  11   9    28702.57    28895.26    785.93 o
  13  11   9     2244.63     2299.21     75.18 o
  15  11   9     2007.54     2102.08     82.77 o
  17  11   9     6321.07     6630.91    198.89 o
  19  11   9    12207.19    12577.51    372.55 o
  21  11   9     3825.61     3898.04    158.47 o
  25  11   9      727.02      707.44     53.66 o
  27  11   9     2434.77     2332.36     82.42 o
  29  11   9     1524.26     1523.06     66.82 o
  31  11   9      384.03      380.34     26.75 o
 -32  12   9      406.07      395.93     42.81 o
 -30  12   9       53.76       27.51     26.06 o
 -28  12   9      931.04      964.81     67.47 o
 -26  12   9     2248.15     2196.21     99.01 o
 -24  12   9     2256.02     2222.63     92.19 o
 -22  12   9     1070.10     1105.33     54.53 o
 -20  12   9     3045.82     3173.46    102.69 o
 -18  12   9     5202.50     5266.12    148.70 o
 -16  12   9     8588.61     8611.36    239.00 o
 -14  12   9    10955.09    10895.98    297.18 o
 -12  12   9     2225.38     2280.92     70.88 o
 -10  12   9    22780.48    22700.30    618.74 o
  -8  12   9    40875.40    40865.64   1122.45 o
  -6  12   9     9397.13     9305.22    258.63 o
  -4  12   9       45.88       40.76     15.10 o
  -2  12   9    10494.32    10306.34    293.21 o
   0  12   9    21765.31    20975.07    577.48 o
   2  12   9    34278.68    33576.78    924.11 o
   4  12   9     1650.09     1639.04     60.39 o
   6  12   9    11711.16    11908.53    335.17 o
   8  12   9    13787.48    13444.83    367.59 o
  10  12   9     9636.82     9325.39    311.89 o
  12  12   9     9515.24     9581.55    274.26 o
  14  12   9      109.89      121.67     19.70 o
  16  12   9     7073.36     7223.65    212.00 o
  18  12   9     5815.75     5938.13    174.89 o
  20  12   9     2357.28     2263.37     78.81 o
  22  12   9       16.32        3.37     10.40 o
  24  12   9      498.62      493.96     30.37 o
  26  12   9     2667.12     2717.00     86.48 o
  28  12   9     2003.17     2028.66     82.80 o
  30  12   9      670.14      571.41     57.56 o
  32  12   9      296.37      291.96     21.88 o
 -31  13   9       44.42       35.29     22.56 o
 -29  13   9      639.26      528.91     52.06 o
 -27  13   9      554.01      568.63     34.20 o
 -25  13   9     2654.72     2744.10     93.92 o
 -23  13   9     1029.82     1014.23     95.93 o
 -21  13   9      275.31      267.06     29.72 o
 -19  13   9     6743.01     6929.83    199.78 o
 -17  13   9     4343.73     4363.97    127.19 o
 -15  13   9     3300.21     3361.91     99.30 o
 -13  13   9       58.16       76.76     17.22 o
 -11  13   9     1159.39     1229.71     64.79 o
  -9  13   9    12480.55    12183.52    348.07 o
  -7  13   9    24464.73    24718.00    689.25 o
  -5  13   9     2048.58     2059.45     70.53 o
  -3  13   9      851.37      867.52     43.09 o
  -1  13   9     5256.23     5212.54    161.81 o
   1  13   9    16227.13    15975.53    460.51 o
   3  13   9     8560.92     8657.75    260.82 o
   5  13   9       86.03       80.13     16.04 o
   7  13   9     4053.53     4031.43    138.96 o
   9  13   9     6853.45     6887.48    190.24 o
  11  13   9     5798.44     5861.62    168.83 o
  13  13   9     2486.98     2376.86     72.02 o
  15  13   9       27.27       17.20     34.40 o
  17  13   9     1223.63     1256.74     61.19 o
  19  13   9     3871.22     3847.75    143.74 o
  21  13   9     2302.01     2209.38     74.86 o
  23  13   9      569.85      581.18     44.33 o
  25  13   9       82.15       88.15     27.14 o
  27  13   9     1485.47     1508.27     58.80 o
  29  13   9     1390.80     1471.42     62.93 o
  31  13   9      235.18      255.38     28.79 o
 -28  14   9      583.47      561.37     37.16 o
 -26  14   9     3879.35     3784.62    164.01 o
 -24  14   9     4667.41     4967.47    151.42 o
 -22  14   9      984.69      983.23     54.06 o
 -20  14   9     1678.89     1753.20     90.80 o
 -18  14   9     5121.22     5065.23    152.63 o
 -16  14   9     7149.09     7242.47    203.81 o
 -14  14   9     3924.28     3873.30    114.61 o
 -12  14   9      599.01      649.64     44.37 o
 -10  14   9     7043.04     6744.94    186.86 o
  -8  14   9    24728.85    24413.42    661.36 o
  -6  14   9     2178.22     2115.19     69.62 o
  -4  14   9       56.34       52.83     16.45 o
  -2  14   9     1875.80     1882.96     68.26 o
   0  14   9    14331.77    14279.88    391.98 o
   2  14   9    19448.13    19501.29    611.93 o
   4  14   9     2289.33     2154.39     67.77 o
   6  14   9     1894.99     1849.75     81.44 o
   8  14   9     8843.78     8558.25    239.69 o
  10  14   9    15457.74    15194.94    412.93 o
  12  14   9     5503.39     5597.92    176.88 o
  14  14   9      105.26       98.82     16.44 o
  16  14   9     5840.81     5696.08    190.18 o
  18  14   9    10520.58    10159.09    507.92 o
  20  14   9     2305.91     2373.10     79.26 o
  22  14   9      317.98      332.11     27.45 o
  24  14   9      538.66      547.67     41.45 o
  26  14   9     2724.08     3019.02    119.10 o
  28  14   9     1789.33     1818.62    141.25 o
  30  14   9      193.07      184.46     27.04 o
 -29  15   9      299.08      283.04     27.29 o
 -27  15   9      337.28      356.96     33.70 o
 -25  15   9     1115.93     1195.36     71.05 o
 -23  15   9     1258.67     1208.06     54.33 o
 -21  15   9      146.00       97.29     23.88 o
 -19  15   9     4698.23     4585.91    142.57 o
 -17  15   9     1690.17     1586.80     91.20 o
 -15  15   9       92.09      119.43     22.36 o
 -13  15   9      106.60      102.66     21.25 o
 -11  15   9      316.94      304.97     23.26 o
  -9  15   9     9443.55     9470.61    264.05 o
  -7  15   9     3178.51     3258.98    112.65 o
  -5  15   9      563.68      566.73     30.71 o
  -3  15   9       50.23       55.86     15.66 o
  -1  15   9      979.79     1038.70     42.52 o
   1  15   9     9777.70     9943.94    271.46 o
   3  15   9     8067.84     7959.19    241.18 o
   5  15   9        9.56       11.88     23.76 o
   7  15   9     3491.22     3504.99    109.16 o
   9  15   9     2164.14     2257.46     73.34 o
  11  15   9     1926.50     1991.14     65.97 o
  13  15   9     3306.90     3213.39     96.19 o
  15  15   9       13.40        5.91     11.82 o
  17  15   9     2117.11     2126.28     78.38 o
  19  15   9     4266.70     4346.56    185.94 o
  21  15   9     1075.96     1097.73     51.36 o
  23  15   9      582.53      692.11     40.95 o
  25  15   9       69.15       62.72     27.59 o
  27  15   9      411.39      327.69     37.91 o
  29  15   9      629.49      555.48     53.98 o
 -28  16   9      458.33      391.87     32.93 o
 -26  16   9     2091.61     1958.06     74.74 o
 -24  16   9     2686.39     2632.69    129.06 o
 -22  16   9      359.64      366.79     33.44 o
 -20  16   9      571.79      560.06     37.45 o
 -18  16   9     4444.28     4482.78    160.92 o
 -16  16   9     5213.99     4627.33    426.69 o
 -14  16   9     2958.92     2998.18    103.63 o
 -12  16   9      695.79      773.13     46.97 o
 -10  16   9     4185.53     4181.43    122.25 o
  -8  16   9    11083.16    10857.66    309.47 o
  -6  16   9    15980.46    15861.23    436.67 o
  -4  16   9     1139.37     1169.81     55.38 o
  -2  16   9     4035.05     4101.36    125.20 o
   0  16   9    18458.70    18350.91    500.27 o
   2  16   9    14501.38    14610.67    440.34 o
   4  16   9      583.84      625.39     29.85 o
   6  16   9      437.92      456.16     32.87 o
   8  16   9     9141.26     8903.16    303.80 o
  10  16   9     6410.07     6169.75    246.18 o
  12  16   9     6308.19     6432.70    184.54 o
  14  16   9      728.17      760.08     35.24 o
  16  16   9     2663.93     2722.92     88.53 o
  18  16   9     3884.26     4059.54    150.04 o
  20  16   9     3579.20     3826.84    124.25 o
  24  16   9      498.93      499.07     53.81 o
  26  16   9     1856.71     1980.32     88.67 o
  28  16   9     1324.37     1322.90    145.46 o
 -27  17   9      103.65       90.59     24.01 o
 -25  17   9      246.18      233.38     26.24 o
 -23  17   9      128.51      119.27     24.25 o
 -21  17   9      140.97      155.28     34.35 o
 -19  17   9     2241.10     2120.16    103.11 o
 -17  17   9      567.33      515.17     35.42 o
 -15  17   9      208.58      214.59     36.58 o
 -13  17   9       74.91       83.57     21.32 o
 -11  17   9      371.24      365.32     34.41 o
  -9  17   9     5782.21     5726.34    163.88 o
  -7  17   9     3174.89     3166.33     96.20 o
  -5  17   9       15.79       20.59     24.17 o
  -3  17   9      309.05      312.60     26.78 o
  -1  17   9      636.52      668.48     67.55 o
   1  17   9     2319.37     2350.58     99.28 o
   3  17   9     3861.88     3910.21    115.69 o
   5  17   9      103.79       97.59     19.38 o
   7  17   9       68.01       82.84     19.02 o
   9  17   9      652.77      680.48     33.28 o
  11  17   9     1310.53     1303.54     59.51 o
  13  17   9     1805.54     1801.94     65.48 o
  17  17   9      710.69      684.31     45.40 o
  19  17   9      685.00      676.38     46.66 o
  21  17   9      633.90      689.15     58.53 o
  23  17   9      161.54      125.22     35.63 o
  25  17   9       19.44       48.99     25.91 o
  27  17   9      251.95      233.81     29.63 o
 -26  18   9     1628.82     1612.08     69.19 o
 -24  18   9     1075.07     1054.97     64.66 o
 -22  18   9       88.01       94.10     23.23 o
 -20  18   9       47.32       52.77     23.29 o
 -18  18   9     3239.46     3236.66    112.45 o
 -16  18   9     5724.07     5774.28    184.90 o
 -14  18   9     1866.27     1880.74     77.38 o
 -12  18   9      764.88      865.24     70.49 o
 -10  18   9     3740.41     3776.95    134.32 o
  -8  18   9     4922.64     4857.40    182.58 o
  -6  18   9     4542.96     4567.42    142.44 o
  -4  18   9     2088.11     2051.18     72.79 o
  -2  18   9     4599.34     4612.47    160.47 o
   0  18   9    11653.54    11607.99    333.18 o
   2  18   9     5496.10     5520.07    159.63 o
   4  18   9     1341.35     1498.32    138.26 o
   6  18   9     1159.04     1134.17     59.06 o
   8  18   9     6292.50     6170.76    218.08 o
  10  18   9    10552.69    10491.23    321.15 o
  12  18   9     1936.89     1918.60    149.97 o
  14  18   9       26.18       16.06     18.88 o
  16  18   9     1744.37     1668.22     60.66 o
  18  18   9     4814.38     4854.72    142.10 o
  20  18   9     2145.43     2097.17    106.71 o
  22  18   9      442.87      396.47     33.60 o
  24  18   9      661.76      651.97     45.94 o
  26  18   9     1182.83     1034.60     99.97 o
 -25  19   9       22.04       13.46     26.92 o
 -23  19   9        0.16       12.75     25.50 o
 -21  19   9      218.55      208.84     25.84 o
 -19  19   9       75.33       84.16     23.08 o
 -17  19   9      532.89      532.91     34.54 o
 -15  19   9       81.86       73.72     23.26 o
 -13  19   9       94.26       82.58     25.02 o
 -11  19   9       46.34       35.28     22.61 o
  -9  19   9      929.66      894.55     42.53 o
  -7  19   9       40.05       26.48     21.40 o
  -5  19   9      133.19      124.43     29.05 o
  -3  19   9       48.69       33.27     16.55 o
  -1  19   9      108.48       76.98     26.31 o
   1  19   9      618.09      672.11     41.98 o
   3  19   9      714.16      743.88     47.42 o
   5  19   9      335.73      303.98     36.15 o
   7  19   9       86.15       34.05     17.93 o
   9  19   9     1684.96     1745.74     83.43 o
  11  19   9      329.34      334.87     27.20 o
  13  19   9      491.90      540.93     32.84 o
  15  19   9      166.79      168.39     24.03 o
  17  19   9       78.83       58.08     20.67 o
  19  19   9      287.73      234.65     27.06 o
  21  19   9      308.80      313.98     35.54 o
  23  19   9      289.01      332.79     35.51 o
 -24  20   9      792.31      702.67     41.98 o
 -22  20   9       42.17       34.59     26.90 o
 -20  20   9      300.08      291.50     28.20 o
 -18  20   9     1849.09     1836.10     85.85 o
 -16  20   9     4388.90     4555.99    135.95 o
 -14  20   9      803.04      731.11     43.06 o
 -12  20   9      474.24      468.03     37.35 o
 -10  20   9     2958.02     3016.60    131.88 o
  -8  20   9     4207.49     4288.47    141.62 o
  -6  20   9     4006.74     3936.90    126.34 o
  -4  20   9      106.61       89.84     22.53 o
  -2  20   9     1951.23     1930.70    109.32 o
   0  20   9     6973.22     6867.31    211.40 o
   2  20   9     3332.85     3374.76    195.39 o
   4  20   9     1038.98     1092.69     67.19 o
   8  20   9     3231.53     3342.15    106.13 o
  10  20   9     6061.41     6043.01    177.73 o
  12  20   9     1614.24     1576.24     73.40 o
  14  20   9       53.72       42.38     21.02 o
  16  20   9     1774.73     1634.06     77.84 o
  18  20   9     2189.22     2260.68     84.91 o
  20  20   9     1326.24     1374.74     54.26 o
  22  20   9      162.88      154.08     32.41 o
 -21  21   9       16.09       19.21     38.42 o
 -19  21   9      118.66      104.28     24.90 o
 -17  21   9       26.63       17.74     35.49 o
 -15  21   9       30.95       20.30     40.60 o
 -11  21   9       35.55       14.33     28.66 o
  -9  21   9       97.11      107.81     29.16 o
  -7  21   9      323.23      279.86     28.45 o
  -5  21   9      302.16      271.53     32.58 o
  -3  21   9        0.19       16.13     32.26 o
  -1  21   9      344.92      328.14     31.35 o
   1  21   9        1.71       15.33     30.66 o
   3  21   9      104.07      134.02     24.73 o
   5  21   9      463.12      476.53     31.46 o
   7  21   9       80.15       79.42     22.23 o
   9  21   9       58.49       62.97     20.64 o
  11  21   9      440.49      420.34     31.81 o
  13  21   9       62.41       52.27     21.14 o
  15  21   9       58.35       73.69     22.60 o
  17  21   9      127.76      120.18     33.07 o
  19  21   9       13.03        3.29      9.43 o
  21  21   9      311.22      291.07     30.78 o
 -20  22   9       72.19       61.04     28.38 o
 -18  22   9     1104.60     1127.05     51.55 o
 -16  22   9     1237.06     1266.02     96.30 o
 -14  22   9      766.00      831.75     55.24 o
 -12  22   9        0.40        5.02     13.26 o
 -10  22   9     1923.42     1923.64     84.98 o
  -8  22   9     2140.31     2210.59    102.85 o
  -6  22   9     1694.47     1698.61    102.95 o
  -4  22   9       70.32       58.97     24.47 o
  -2  22   9     1009.09      943.43     60.40 o
   0  22   9     3996.84     4162.40    248.02 o
   2  22   9     2401.60     2370.21    103.60 o
   4  22   9      693.46      725.19     38.43 o
   6  22   9      760.25      792.96     44.60 o
   8  22   9     1774.08     1683.88     70.46 o
  10  22   9     2269.51     2248.38    105.31 o
  12  22   9      543.97      519.86     37.72 o
  16  22   9      856.35      893.07     44.80 o
  18  22   9     1110.37     1028.21     96.32 o
 -17  23   9       64.94       60.21     27.56 o
 -15  23   9        9.58       12.27     24.54 o
 -13  23   9      121.62       94.54     27.47 o
  -9  23   9       93.73       91.62     27.34 o
  -7  23   9        0.46        0.98      7.67 o
  -5  23   9       34.13       26.53     20.53 o
  -3  23   9        3.76       16.30     32.61 o
  -1  23   9        0.16       10.37     20.74 o
   3  23   9       25.80       37.18     24.94 o
   5  23   9      205.15      198.45     25.67 o
   7  23   9      208.71      211.53     27.05 o
   9  23   9       29.80       37.34     25.08 o
  11  23   9       61.45       42.79     23.73 o
  15  23   9      134.39      166.03     25.08 o
 -14  24   9      354.92      357.81     33.29 o
 -12  24   9        3.37       13.94     27.89 o
 -10  24   9     1249.50     1382.13     71.25 o
  -8  24   9     1392.37     1348.92    129.09 o
  -6  24   9      607.43      598.80     43.13 o
  -4  24   9       15.54       38.75     33.41 o
  -2  24   9      205.99      238.03     38.81 o
   0  24   9     1171.30     1161.94     64.91 o
   2  24   9     1452.52     1625.86     72.00 o
   4  24   9      258.20      261.96     28.16 o
   6  24   9      108.44       81.04     24.16 o
   8  24   9      691.85      660.54     41.59 o
  10  24   9      892.54      855.82     42.83 o
  12  24   9      744.36      719.07     39.19 o
  -9  25   9       91.40       63.33     25.27 o
  -7  25   9        7.94       36.96     30.85 o
  -3  25   9       13.24       19.46     38.93 o
  -1  25   9        2.57       24.61     25.65 o
   1  25   9       69.40       94.55     27.49 o
   3  25   9        4.54        8.77     17.55 o
   5  25   9       48.02       58.20     25.51 o
   7  25   9       65.96       52.40     29.90 o
 -36   0  10       73.72       97.76     41.12 o
 -34   0  10     3419.04     3238.54    142.01 o
 -32   0  10     9843.23    10192.04    319.17 o
 -30   0  10     2876.70     2988.02    130.72 o
 -28   0  10       89.21       91.06     25.58 o
 -26   0  10     1907.89     1911.94    100.77 o
 -24   0  10    19954.07    19696.94    656.98 o
 -22   0  10    42507.61    41657.66   1347.51 o
 -20   0  10     3283.90     3237.13    138.85 o
 -18   0  10     1176.17     1137.20     55.33 o
 -16   0  10    11863.51    12024.17    391.12 o
 -14   0  10    74653.52    75538.34   2689.78 o
 -12   0  10    58469.98    58015.75   2544.48 o
 -10   0  10    47845.36    45670.87   1528.93 o
  -8   0  10    79682.58    75768.28   3170.31 o
  -2   0  10   147633.98   154334.85   5768.82 o
   0   0  10       34.10       52.13     14.93 o
   2   0  10   223478.65   241414.62  10709.51 o
   4   0  10   439707.17   450318.80  19695.12 o
   6   0  10    40391.98    41667.07   1900.88 o
   8   0  10      760.37      731.17     53.35 o
  10   0  10    24412.57    24086.67    916.38 o
  12   0  10    65730.31    28345.28   1999.86 o
  16   0  10    17751.18    17572.34    683.70 o
  18   0  10     7005.00     6639.38    273.50 o
  20   0  10    30523.94    30004.62   1534.40 o
  22   0  10    15079.49    15303.19    500.28 o
  24   0  10     9493.13     9672.99    339.14 o
  28   0  10     1880.20     1888.34     75.31 o
  30   0  10     8875.44     8688.01    362.82 o
  32   0  10     3116.46     2885.36    112.64 o
  34   0  10      444.07      413.95     42.31 o
  36   0  10      316.70      305.44     73.60 o
 -37   1  10       12.42       62.37     27.07 o
 -35   1  10       72.75       41.19     22.84 o
 -33   1  10      132.47       67.68     26.28 o
 -31   1  10      143.27      160.76     21.89 o
 -29   1  10      609.19      673.42     49.80 o
 -27   1  10       36.63       45.11     17.41 o
 -25   1  10       27.26       33.80     17.05 o
 -23   1  10      932.41      960.64     54.15 o
 -21   1  10     2080.17     1971.17     66.72 o
 -19   1  10      434.47      488.33     26.22 o
 -17   1  10     1659.50     1685.36     55.52 o
 -15   1  10     2988.53     2874.53     87.19 o
 -13   1  10     1081.76     1099.35     45.45 o
 -11   1  10     3352.67     3483.00    105.62 o
  -9   1  10       24.83       31.96     12.81 o
  -7   1  10      369.13      347.06     25.81 o
  -5   1  10      523.86      427.70    162.57 o
  -3   1  10     3969.55     4043.40    142.79 o
  -1   1  10    32817.25    32924.61    996.56 o
   1   1  10     5001.20     5066.57    159.39 o
   3   1  10    13113.48    12815.52    389.56 o
   5   1  10      880.70      921.04     37.15 o
   7   1  10     3021.89     2988.09     93.58 o
   9   1  10      675.39      646.39     27.39 o
  11   1  10       52.30       53.24     18.74 o
  13   1  10      180.35      181.94     23.53 o
  15   1  10     5154.73     5032.35    188.68 o
  17   1  10        1.82       10.06     20.13 o
  19   1  10       23.79       38.79     20.97 o
  21   1  10     1691.28     1648.38     57.38 o
  23   1  10     1506.59     1428.93     48.62 o
  25   1  10      592.77      626.76     35.85 o
  27   1  10      190.20      167.58     17.45 o
  29   1  10      145.89      132.67     18.89 o
  35   1  10       72.38       67.61     25.23 o
 -34   2  10     2516.95     2623.55     93.00 o
 -32   2  10     4867.87     4882.08    148.44 o
 -30   2  10     4763.50     4646.02    141.26 o
 -28   2  10     1813.74     1787.96     60.62 o
 -26   2  10      558.02      594.46     35.48 o
 -24   2  10    17140.95    16762.84    500.60 o
 -22   2  10    57280.33    57813.38   1592.31 o
 -20   2  10    18494.78    17942.13    488.76 o
 -18   2  10     3476.16     3454.09    101.53 o
 -16   2  10    30955.81    30886.74    855.09 o
 -14   2  10    81675.32    81679.52   2309.01 o
 -12   2  10   125319.91   124721.53   3588.56 o
 -10   2  10     3024.10     2891.01     99.42 o
  -8   2  10    74583.67    76019.74   2347.11 o
  -4   2  10   135198.89   137193.48   4607.25 o
   0   2  10      484.37      584.61     25.99 o
   2   2  10    87096.38    89611.14   3063.15 o
   4   2  10   201628.67   204226.02   6165.52 o
   6   2  10   116230.50   114678.75   3598.37 o
   8   2  10       76.27       81.25     11.98 o
  10   2  10    24324.54    24008.00    932.17 o
  12   2  10    83478.56    84751.45   2651.62 o
  14   2  10   104048.23   106091.60   3442.07 o
  16   2  10     7417.14     7512.08    241.29 o
  18   2  10     6101.98     6273.96    214.22 o
  20   2  10    32982.82    33060.42   1207.12 o
  22   2  10    25153.61    25391.68    776.44 o
  24   2  10     8426.21     8523.96    256.75 o
  26   2  10       20.04        4.89      9.78 o
  28   2  10     3030.10     3172.99     98.86 o
  30   2  10     9398.23     9354.30    309.83 o
  32   2  10     3024.67     3060.37    114.50 o
  34   2  10      182.69      192.60     24.97 o
  36   2  10      200.54      169.28     23.46 o
 -37   3  10       64.39       20.76     30.07 o
 -35   3  10       43.64       37.73     24.95 o
 -33   3  10      331.49      355.96     31.29 o
 -31   3  10      464.79      516.64     35.10 o
 -29   3  10      182.32      170.99     20.57 o
 -27   3  10     3185.75     3167.67     96.00 o
 -23   3  10       16.05       13.15     26.30 o
 -21   3  10      122.29      143.01     17.54 o
 -19   3  10     5286.00     5259.20    149.24 o
 -15   3  10     8771.61     8528.66    244.47 o
 -13   3  10      410.00      516.62     31.79 o
 -11   3  10       57.08       65.11     13.69 o
  -9   3  10    10353.38    10290.20    299.35 o
  -7   3  10      576.35      566.40     34.72 o
  -1   3  10     5154.24     5091.25    166.49 o
   1   3  10     2400.24     2336.32     87.21 o
   3   3  10    12205.09    12295.13    376.71 o
   5   3  10    17420.18    18136.44    546.70 o
   7   3  10      496.57      537.30     22.56 o
   9   3  10     2290.60     2314.34     74.90 o
  11   3  10     8227.71     8226.78    241.80 o
  13   3  10      126.56      125.21     13.30 o
  15   3  10     3557.36     3499.21    117.85 o
  17   3  10     1674.94     1610.19     56.23 o
  19   3  10      224.95      220.12     25.57 o
  21   3  10      821.63      761.23     74.93 o
  23   3  10      107.91      114.20     16.04 o
  25   3  10      159.36      180.03     19.22 o
  27   3  10        2.94        3.90      8.56 o
  29   3  10        0.66        5.66     11.32 o
  31   3  10      274.08      304.69     23.07 o
  33   3  10      248.69      228.24     22.27 o
  35   3  10        6.58       12.10     24.19 o
 -36   4  10       13.12        9.36     18.72 o
 -34   4  10     2435.47     2561.42    103.65 o
 -32   4  10     6716.50     6720.60    215.94 o
 -30   4  10     4124.55     4186.07    126.35 o
 -28   4  10      326.51      366.53     24.90 o
 -26   4  10     2923.27     2977.80     88.26 o
 -24   4  10    20228.66    19853.60    532.71 o
 -22   4  10    19540.74    19109.99    565.59 o
 -20   4  10     7305.98     7350.05    224.94 o
 -18   4  10     1635.44     1697.87     55.18 o
 -16   4  10    35740.99    35424.38    978.97 o
 -14   4  10    69141.43    68612.54   1981.58 o
 -12   4  10    51173.28    51547.82   1523.35 o
 -10   4  10    15865.09    16273.38    505.49 o
  -8   4  10    25358.18    25060.89    756.72 o
  -6   4  10   193049.25   195929.31   6682.24 o
   0   4  10     3059.49     3214.94    118.07 o
   2   4  10   126771.75   123969.85   3882.24 o
   4   4  10   197407.88   201702.72   7407.30 o
   6   4  10    85138.57    84984.08   2816.24 o
   8   4  10      119.17      145.49     21.15 o
  10   4  10    48365.09    48272.17   1477.69 o
  12   4  10    71618.59    71425.62   2056.03 o
  14   4  10    41133.34    41180.97   1202.86 o
  16   4  10    12549.54    12441.70    470.38 o
  18   4  10     1409.57     1381.19     47.40 o
  20   4  10    18570.33    18471.93    600.58 o
  22   4  10    16340.46    16333.21    580.00 o
  24   4  10     6230.08     6329.83    181.28 o
  26   4  10      297.87      349.73     22.57 o
  28   4  10     3377.89     3381.48     95.47 o
  30   4  10     4809.07     5024.15    146.90 o
  32   4  10     4187.25     4365.25    160.96 o
  34   4  10      539.88      505.12     28.13 o
 -37   5  10       10.91        2.87     11.64 o
 -35   5  10       16.38       25.94     28.03 o
 -33   5  10      164.29      172.62     26.26 o
 -31   5  10     1183.37     1171.09     63.73 o
 -29   5  10     1296.60     1253.11     51.77 o
 -27   5  10      223.56      245.40     22.28 o
 -25   5  10      485.76      541.98     29.29 o
 -23   5  10     1348.15     1353.56     53.03 o
 -21   5  10     9140.16     9034.94    247.09 o
 -19   5  10     6201.36     5945.66    166.84 o
 -17   5  10     4391.73     4292.37    140.39 o
 -15   5  10    12177.62    12041.65    335.82 o
 -13   5  10    10272.01    10356.09    304.80 o
 -11   5  10     1837.64     1818.22     61.43 o
  -9   5  10        0.85       14.59     16.64 o
  -7   5  10     9903.22    10151.70    293.24 o
  -5   5  10    13175.16    13559.80    403.72 o
  -3   5  10     6415.38     6341.33    203.95 o
  -1   5  10    14524.05    14575.04    702.32 o
   1   5  10     2529.88     2410.68     83.01 o
   3   5  10       19.42       13.30     10.11 o
   5   5  10    27004.61    28118.70    883.68 o
   7   5  10     5955.43     6039.05    179.30 o
   9   5  10      110.53      147.50     13.68 o
  11   5  10    13619.35    13401.13    383.29 o
  13   5  10     6609.12     6561.59    199.73 o
  15   5  10      607.78      601.20     30.85 o
  17   5  10      139.66      154.90     15.16 o
  19   5  10     2599.32     2483.30     82.44 o
  21   5  10     7016.71     6680.86    194.72 o
  23   5  10     3347.51     3314.65    108.19 o
  25   5  10      213.21      243.34     18.02 o
  27   5  10      219.35      214.21     17.53 o
  29   5  10      505.01      464.38     24.36 o
  31   5  10      812.38      815.08     37.48 o
  33   5  10      308.74      317.05     23.87 o
  35   5  10       98.37       96.70     20.12 o
 -34   6  10     1165.58     1297.42     61.85 o
 -32   6  10     3558.23     3538.74    107.11 o
 -30   6  10     7246.74     7261.30    201.08 o
 -28   6  10     2148.72     2123.19     72.90 o
 -26   6  10     3437.12     3591.99    105.12 o
 -24   6  10    16166.77    16284.13    442.72 o
 -22   6  10    23577.53    23818.40    657.38 o
 -20   6  10    11477.40    11189.12    309.40 o
 -18   6  10     1359.76     1393.09     49.38 o
 -16   6  10    39501.97    39230.51   1093.45 o
 -14   6  10    44701.87    45732.73   1298.77 o
 -12   6  10    23747.32    23728.98    677.86 o
 -10   6  10     2770.73     2622.54     87.32 o
  -8   6  10    16750.51    17390.81    507.28 o
  -6   6  10   110919.02   112249.58   3366.79 o
  -4   6  10   107212.25   109054.61   3831.72 o
  -2   6  10    20848.49    20428.45    674.55 o
   0   6  10    13807.14    13604.85    453.58 o
   2   6  10    37129.61    37335.17   1367.29 o
   4   6  10    63092.81    65243.43   2481.00 o
   6   6  10    65670.05    64964.41   2228.43 o
   8   6  10     1134.74     1258.02     74.38 o
  10   6  10    22649.47    22433.38    812.83 o
  12   6  10    49285.72    48882.65   1718.83 o
  14   6  10    36946.99    36778.47   1104.89 o
  16   6  10    16621.38    16055.54    452.31 o
  18   6  10     1628.70     1611.87     62.73 o
  20   6  10    17979.94    18125.01    516.68 o
  22   6  10    29062.64    29100.32    829.53 o
  24   6  10     7806.54     7731.27    229.63 o
  26   6  10      310.90      263.25     21.07 o
  28   6  10     2852.70     2814.22     87.55 o
  30   6  10     3220.76     3124.71    108.72 o
  32   6  10     2836.33     2856.11     95.60 o
  34   6  10      312.87      322.76     24.78 o
 -33   7  10      454.85      454.38     37.61 o
 -31   7  10     1524.58     1523.80     70.74 o
 -29   7  10     1188.32     1185.14     47.33 o
 -27   7  10        7.53        8.73     17.47 o
 -25   7  10      971.87      926.02     53.14 o
 -23   7  10     6773.54     6737.54    188.91 o
 -21   7  10     2377.37     2313.06     70.94 o
 -19   7  10      340.24      391.65     24.28 o
 -17   7  10     3554.29     3504.58    104.11 o
 -15   7  10    12467.30    12245.37    346.01 o
 -13   7  10     4629.10     4719.51    140.15 o
 -11   7  10     7056.09     7212.22    205.86 o
  -9   7  10      202.27      229.12     20.26 o
  -7   7  10    10337.06    10398.45    297.28 o
  -5   7  10    48471.49    48387.14   1431.93 o
  -3   7  10    19288.55    18851.81    606.63 o
  -1   7  10     1146.88     1149.03     41.45 o
   1   7  10    22545.51    22429.34    688.38 o
   3   7  10    30828.43    31310.31    938.91 o
   5   7  10     9000.04     9269.58    299.60 o
   7   7  10     4165.11     4107.61    120.36 o
   9   7  10     1941.69     1975.07     77.95 o
  11   7  10    13657.22    13399.11    400.34 o
  13   7  10     8887.05     8981.15    323.62 o
  15   7  10     4850.68     4783.04    152.56 o
  17   7  10       94.36      107.94     13.05 o
  19   7  10     3291.98     3278.54     96.52 o
  21   7  10     4889.39     4936.61    161.27 o
  23   7  10     2148.67     2168.10     71.11 o
  27   7  10     1563.53     1562.93     60.42 o
  29   7  10     1135.38     1176.40     45.56 o
  31   7  10      833.61      765.13     33.99 o
  33   7  10      142.20      140.53     19.66 o
 -34   8  10      900.61      897.58     50.88 o
 -32   8  10     2908.31     2975.99    108.84 o
 -30   8  10     3569.18     3617.67    115.15 o
 -28   8  10      246.64      252.87     23.89 o
 -26   8  10     2300.83     2344.19     77.63 o
 -24   8  10     7519.87     7682.18    220.09 o
 -22   8  10     6349.68     6338.84    195.00 o
 -20   8  10     7735.09     7873.80    218.69 o
 -18   8  10      124.96      109.56     17.49 o
 -16   8  10    18874.65    19038.05    519.91 o
 -14   8  10    35922.27    36623.16   1029.19 o
 -12   8  10    31366.83    31153.66    861.85 o
 -10   8  10     2402.27     2506.16     77.65 o
  -8   8  10    10533.68    10516.11    306.13 o
  -6   8  10    87630.71    88673.22   2555.84 o
  -4   8  10    79638.41    81189.38   2303.65 o
  -2   8  10    12632.58    12973.52    455.82 o
   0   8  10     4075.71     4023.30    126.18 o
   2   8  10    23507.01    23955.56    785.69 o
   4   8  10    63598.89    61566.39   1776.37 o
   6   8  10    43679.99    43241.03   1510.50 o
   8   8  10     2381.65     2201.05    101.83 o
  10   8  10    24304.51    24211.72    837.59 o
  12   8  10    35457.86    36455.75   1447.81 o
  14   8  10    16338.05    16519.45    482.23 o
  16   8  10     3859.08     3830.54    120.63 o
  18   8  10       56.08       82.67     20.37 o
  20   8  10     4339.13     4242.01    119.44 o
  22   8  10    15665.35    15601.03    476.97 o
  24   8  10     2652.52     2585.69     79.00 o
  26   8  10      296.18      304.09     26.12 o
  28   8  10     1982.61     2072.97    124.57 o
  30   8  10     1776.20     1714.00     63.93 o
  32   8  10     2119.36     2183.36     76.31 o
  34   8  10      536.11      536.44     31.44 o
 -35   9  10      143.59      114.61     27.88 o
 -33   9  10      753.32      767.48     44.27 o
 -31   9  10     1345.70     1277.59     60.07 o
 -29   9  10     1739.12     1789.98     74.05 o
 -27   9  10      252.37      259.57     24.96 o
 -25   9  10     1964.36     1958.87     73.98 o
 -23   9  10     3613.84     3545.73    103.15 o
 -21   9  10     6378.61     6494.83    180.98 o
 -19   9  10      156.30      176.70     19.31 o
 -17   9  10      286.26      309.08     22.17 o
 -15   9  10     7234.87     7000.43    194.99 o
 -13   9  10    13540.26    13028.65    397.70 o
 -11   9  10    19257.68    18847.10    536.99 o
  -9   9  10      871.89      923.73     37.77 o
  -7   9  10    14901.81    14812.38    451.90 o
  -5   9  10    16054.91    15638.01    451.03 o
  -3   9  10    30327.28    29782.75    853.94 o
  -1   9  10     1275.57     1195.90     43.63 o
   1   9  10    12581.01    12869.31    372.48 o
   3   9  10    32265.51    31542.94    990.74 o
   5   9  10    20833.79    20492.32    593.95 o
   7   9  10      527.96      585.27     30.50 o
   9   9  10     3055.00     3067.29    103.88 o
  11   9  10    17967.76    17242.22    535.31 o
  13   9  10    15127.56    15306.55    447.69 o
  15   9  10     6220.79     6084.16    190.14 o
  17   9  10      615.90      640.15     51.58 o
  19   9  10     4582.76     4598.28    144.34 o
  21   9  10     4913.61     4773.77    271.31 o
  23   9  10     2180.39     2240.72     80.26 o
  25   9  10       27.71       22.88     13.42 o
  27   9  10      880.72      874.58     35.39 o
  29   9  10     1877.85     1797.31     62.74 o
  31   9  10     1087.05     1022.16     52.03 o
  33   9  10       27.22       44.39     30.14 o
 -34  10  10      766.96      769.97     45.10 o
 -32  10  10     2314.84     2307.95    106.10 o
 -30  10  10     2602.65     2570.10     94.59 o
 -26  10  10     1263.55     1284.31     51.55 o
 -24  10  10     5511.92     5509.51    162.29 o
 -22  10  10     6150.17     6054.51    170.91 o
 -20  10  10     3946.07     3920.43    115.42 o
 -18  10  10       40.55       31.40     17.68 o
 -16  10  10    16348.06    15874.00    460.53 o
 -14  10  10    22887.23    23297.34    637.03 o
 -12  10  10    18218.63    18034.24    495.56 o
 -10  10  10       97.35      105.61     16.57 o
  -8  10  10     6697.01     6606.64    187.64 o
  -6  10  10    31109.19    31472.35    873.38 o
  -4  10  10    16093.26    16292.20    454.99 o
  -2  10  10     7635.74     7341.31    211.97 o
   0  10  10      367.89      341.85     39.72 o
   2  10  10    18387.17    18336.12    531.64 o
   4  10  10    36118.36    35889.64   1157.01 o
   6  10  10    32173.28    33361.63   1006.70 o
   8  10  10      562.56      606.28     27.25 o
  10  10  10    11564.04    11419.06    313.45 o
  12  10  10    23937.42    23581.06    675.84 o
  14  10  10    16814.40    17134.65    487.55 o
  16  10  10     2892.75     2937.60     91.00 o
  20  10  10     5874.95     5822.28    170.00 o
  22  10  10     8773.21     8548.16    255.38 o
  24  10  10     3457.82     3525.43    120.03 o
  26  10  10       99.22       74.92     16.31 o
  28  10  10      723.44      694.06     29.56 o
  30  10  10     1245.99     1211.43     45.54 o
  32  10  10     2088.20     2134.89     83.38 o
 -33  11  10      792.65      814.34     47.83 o
 -31  11  10     1305.60     1291.10     53.47 o
 -29  11  10      723.68      682.29     38.81 o
 -27  11  10      981.98     1096.59     78.66 o
 -25  11  10     1965.81     1983.21     77.06 o
 -23  11  10     5619.65     5565.65    167.53 o
 -21  11  10     4946.69     5094.14    151.05 o
 -19  11  10      123.23      124.69     19.22 o
 -17  11  10       14.96       12.39     24.78 o
 -15  11  10     8276.45     8351.16    233.59 o
 -13  11  10    24969.57    25239.73    686.42 o
 -11  11  10     8652.80     8233.50    228.84 o
  -9  11  10     6928.59     6839.07    197.75 o
  -7  11  10    19966.43    19826.70    559.98 o
  -5  11  10    17921.85    17714.20    494.94 o
  -3  11  10     4025.68     3976.23    129.88 o
  -1  11  10     6537.81     6736.20    193.68 o
   1  11  10     4090.33     4145.53    120.35 o
   3  11  10    20298.60    19811.24    570.22 o
   5  11  10    17348.38    17309.45    553.73 o
   7  11  10     6207.18     6005.50    170.10 o
   9  11  10     2197.86     2182.89     71.59 o
  11  11  10    10884.14    10916.82    296.50 o
  13  11  10    18272.97    18685.07    579.34 o
  15  11  10     4654.46     4632.30    161.22 o
  17  11  10     1219.68     1178.48     54.90 o
  19  11  10     5234.52     5084.79    194.76 o
  21  11  10     2825.97     2686.34     96.13 o
  23  11  10     1965.26     1975.34     77.82 o
  25  11  10      744.48      768.29     69.69 o
  27  11  10      857.33      893.95     51.02 o
  29  11  10     2560.39     2604.25     78.86 o
  31  11  10     1063.97     1108.56     40.44 o
 -32  12  10      987.00      964.34     52.62 o
 -30  12  10      310.50      310.83     31.62 o
 -28  12  10       64.98       81.41     22.97 o
 -26  12  10      272.13      242.47     29.49 o
 -24  12  10     4815.52     4989.52    166.58 o
 -22  12  10     7413.01     7460.31    224.91 o
 -20  12  10     1965.50     1926.40     71.67 o
 -18  12  10     2261.49     2220.48     73.08 o
 -16  12  10     3497.44     3478.36    102.14 o
 -14  12  10    12680.07    12649.45    343.89 o
 -12  12  10    11363.00    11304.76    309.38 o
 -10  12  10      433.94      480.15     27.63 o
  -8  12  10     3958.68     3824.15    111.34 o
  -6  12  10    30348.62    30435.60    834.72 o
  -4  12  10    19406.46    19215.55    541.69 o
  -2  12  10     4906.18     5056.62    148.47 o
   0  12  10      331.50      318.23     20.73 o
   2  12  10    15121.97    15103.50    415.68 o
   4  12  10    31288.41    31409.82    892.49 o
   6  12  10    11854.51    11690.69    414.47 o
   8  12  10     1185.07     1185.88     45.28 o
  10  12  10     1084.48     1128.06     40.09 o
  12  12  10     8297.10     8343.10    230.18 o
  14  12  10    14912.79    14975.75    424.57 o
  16  12  10     2947.42     2880.05    104.28 o
  18  12  10      199.82      192.23     22.77 o
  20  12  10     4285.26     4324.71    138.33 o
  22  12  10     5928.32     6240.88    193.86 o
  24  12  10     1935.71     2014.07    110.78 o
  26  12  10      234.77      198.94     29.56 o
  28  12  10      333.96      361.29     35.57 o
  30  12  10     1158.24     1141.37     50.45 o
  32  12  10      604.44      582.40     45.72 o
 -31  13  10     1736.06     1665.26     69.71 o
 -29  13  10      828.33      822.54     47.83 o
 -27  13  10      144.89      116.42     23.43 o
 -25  13  10     1792.90     1796.90     74.94 o
 -23  13  10     4774.89     4599.96    157.33 o
 -21  13  10     2871.93     2797.41     89.19 o
 -19  13  10      360.72      383.01     39.46 o
 -17  13  10      237.50      218.46     22.62 o
 -15  13  10     7147.96     7249.87    224.96 o
 -13  13  10    16524.72    17183.05    463.68 o
 -11  13  10     5939.14     5943.84    168.47 o
  -9  13  10     1545.68     1452.33     74.44 o
  -7  13  10     7832.58     7878.51    221.41 o
  -5  13  10    14222.15    13917.49    380.46 o
  -3  13  10    15978.62    15526.40    423.78 o
  -1  13  10     3594.10     3599.12    105.18 o
   1  13  10     8037.81     8103.74    224.78 o
   3  13  10    36055.92    35605.24    974.85 o
   5  13  10    15732.46    15591.62    530.96 o
   7  13  10      963.80     1038.16     40.26 o
   9  13  10     4872.63     4927.87    137.78 o
  11  13  10     8213.19     8210.65    228.85 o
  13  13  10    13916.48    14084.23    418.62 o
  15  13  10     3095.52     3228.12    101.51 o
  17  13  10      275.17      264.53     24.72 o
  19  13  10     4147.54     4165.30    143.16 o
  21  13  10     5531.26     5657.09    170.10 o
  23  13  10     1712.59     1799.26     74.60 o
  25  13  10      296.82      282.55     34.32 o
  27  13  10      648.90      571.62     49.70 o
  29  13  10     1760.20     1746.88     81.70 o
  31  13  10     1007.27     1044.82     68.91 o
 -30  14  10      104.39       91.82     25.35 o
 -26  14  10      372.96      343.39     35.01 o
 -24  14  10     1912.39     1896.41     93.81 o
 -22  14  10     3587.37     3503.24    112.72 o
 -20  14  10      138.19      109.59     22.65 o
 -18  14  10      308.82      301.90     28.90 o
 -16  14  10     1478.99     1538.86     58.58 o
 -14  14  10     2462.13     2465.41     78.35 o
 -12  14  10     5287.21     5269.35    149.58 o
 -10  14  10     2100.45     2085.61     66.96 o
  -8  14  10     3539.95     3504.11    105.20 o
  -6  14  10     6528.84     6543.77    182.40 o
  -4  14  10    13014.67    12933.18    397.72 o
  -2  14  10     4752.97     4740.89    138.37 o
   0  14  10       55.35       73.86     16.37 o
   2  14  10    11437.09    11459.40    331.17 o
   4  14  10    22787.13    22598.77    618.76 o
   6  14  10     3745.18     3714.15    110.07 o
   8  14  10       17.95       22.64     17.21 o
  10  14  10      339.67      368.74     22.96 o
  12  14  10     2974.11     2978.68    104.59 o
  14  14  10     5712.00     5725.87    169.88 o
  16  14  10     2011.13     1945.76     92.26 o
  18  14  10      156.35      141.57     21.40 o
  20  14  10     2940.47     2967.85     94.13 o
  22  14  10     1344.80     1366.40     68.22 o
  24  14  10     1337.27     1341.66     54.96 o
  26  14  10      303.22      261.18     34.76 o
  28  14  10       10.86       20.32     40.64 o
  30  14  10      972.11     1025.66     60.04 o
 -29  15  10      789.86      777.56     49.26 o
 -27  15  10       17.48       26.33     25.64 o
 -25  15  10     1162.32     1223.73     90.49 o
 -23  15  10     4549.52     4601.04    141.47 o
 -21  15  10     3977.48     4227.55    137.95 o
 -19  15  10      347.89      297.81     41.12 o
 -17  15  10     1587.99     1583.57     71.74 o
 -15  15  10     8247.14     8406.97    257.46 o
 -13  15  10    15104.01    15330.75    440.86 o
 -11  15  10     2613.87     2475.09     83.54 o
  -9  15  10      589.90      553.42     31.98 o
  -7  15  10     6704.74     6574.30    184.37 o
  -5  15  10    19478.11    19368.84    523.25 o
  -3  15  10    10396.84    10417.95    283.64 o
  -1  15  10       98.61       82.94     16.35 o
   1  15  10     7019.68     6959.42    210.01 o
   3  15  10    18036.57    18055.75    522.15 o
   5  15  10     7263.93     7121.45    196.33 o
   7  15  10     2289.86     2312.72    120.09 o
   9  15  10      469.85      479.06     27.12 o
  11  15  10     6412.44     6395.39    176.77 o
  13  15  10    14134.14    14137.34    394.05 o
  15  15  10     3040.56     3168.01     99.00 o
  19  15  10     2732.39     2897.59     97.37 o
  21  15  10     4951.34     5110.74    190.09 o
  23  15  10     2356.18     2499.90     86.95 o
  25  15  10       48.18       39.11     26.09 o
  27  15  10      288.88      297.78     29.83 o
  29  15  10     1729.45     1768.73     76.74 o
 -28  16  10       22.59       18.24     36.48 o
 -26  16  10        7.69       15.70     31.40 o
 -24  16  10     1321.41     1348.92     57.36 o
 -22  16  10     2094.06     2120.57     82.77 o
 -20  16  10       51.47       44.87     20.92 o
 -18  16  10      645.63      746.91     40.14 o
 -16  16  10     1059.82      985.99     97.12 o
 -14  16  10     2412.50     2416.80     87.46 o
 -12  16  10     1924.57     1921.96     75.71 o
 -10  16  10      328.34      327.57     27.88 o
  -8  16  10     2442.58     2407.12     80.68 o
  -6  16  10     3139.92     3004.29     92.35 o
  -4  16  10      944.17      974.09     43.17 o
  -2  16  10      385.44      464.85     34.53 o
   0  16  10      565.46      662.80     32.67 o
   2  16  10     1784.07     1879.73     63.60 o
   4  16  10     3062.05     3048.67     91.25 o
   6  16  10     3463.04     3388.07    112.54 o
   8  16  10     1048.35     1025.52     55.00 o
  10  16  10      320.16      361.97     34.56 o
  12  16  10     1231.26     1275.70     51.21 o
  14  16  10     4539.48     4637.28    135.59 o
  16  16  10     1837.99     1868.64     77.17 o
  18  16  10       14.14        9.08     18.17 o
  20  16  10      536.83      594.26     48.59 o
  22  16  10      397.92      408.62     33.23 o
  24  16  10      710.13      735.61     42.43 o
  26  16  10      160.13      171.20     29.66 o
 -27  17  10       60.42       43.59     25.82 o
 -25  17  10      895.01      937.31     65.56 o
 -23  17  10     2743.37     2871.17    126.24 o
 -21  17  10     2529.45     2498.89     98.46 o
 -19  17  10      978.17      998.63     61.87 o
 -17  17  10     1054.24     1060.15     61.40 o
 -15  17  10     6170.25     6358.34    233.09 o
 -13  17  10     5655.57     5724.12    238.41 o
 -11  17  10      701.25      781.53     45.02 o
  -9  17  10        6.78       31.03     22.07 o
  -7  17  10     4883.29     4889.07    146.39 o
  -5  17  10     9857.46     9854.52    299.45 o
  -3  17  10     9868.94     9732.83    272.87 o
  -1  17  10        3.84       16.34     26.30 o
   1  17  10     6336.83     6343.95    181.21 o
   3  17  10    10232.27    10196.74    282.32 o
   5  17  10     6523.80     6555.88    190.99 o
   7  17  10     2551.92     2560.21     78.94 o
   9  17  10      554.65      614.06     50.50 o
  13  17  10     5884.74     5955.54    202.82 o
  15  17  10     1298.77     1258.56     47.31 o
  17  17  10       70.84       44.81     25.57 o
  19  17  10     2160.27     2200.85     91.31 o
  21  17  10     3203.08     3231.28    122.72 o
  23  17  10     2103.42     2047.62     87.81 o
  25  17  10       64.13       33.29     25.96 o
  27  17  10      341.05      309.14     33.74 o
 -26  18  10      174.10      154.54     26.70 o
 -24  18  10      225.12      225.05     26.70 o
 -22  18  10      205.69      177.53     24.83 o
 -20  18  10        4.26        8.45     16.90 o
 -18  18  10      338.89      328.77     28.43 o
 -16  18  10       20.91       21.24     31.53 o
 -14  18  10      103.45       55.81     20.58 o
 -12  18  10      931.92      983.10     68.84 o
 -10  18  10      303.26      307.95     34.36 o
  -8  18  10      641.94      588.78     48.60 o
  -6  18  10      585.16      574.40     40.39 o
  -4  18  10     1192.78     1100.36     47.92 o
  -2  18  10      999.93     1057.86     48.36 o
   2  18  10      506.69      497.57     43.12 o
   4  18  10     1529.93     1501.74     57.77 o
   6  18  10     1380.95     1464.83     80.58 o
   8  18  10       60.27       40.03     16.63 o
  10  18  10       25.78        6.76     13.53 o
  12  18  10      367.65      331.32     47.89 o
  14  18  10      398.93      444.68     31.53 o
  16  18  10      513.81      512.29     45.94 o
  18  18  10      200.74      219.35     32.25 o
  20  18  10       20.72       16.08     32.16 o
  22  18  10      179.37      176.48     28.87 o
  24  18  10      427.61      434.65     40.99 o
 -25  19  10      567.56      572.78     44.91 o
 -23  19  10     1553.07     1457.37     85.84 o
 -21  19  10     1897.95     1866.96     78.07 o
 -19  19  10     1055.74     1066.60     61.26 o
 -17  19  10     1301.25     1187.49     53.38 o
 -15  19  10     4198.59     4383.34    149.94 o
 -13  19  10     3421.83     3502.50    131.19 o
 -11  19  10      486.41      521.69     46.71 o
  -9  19  10        8.34       16.12     32.23 o
  -7  19  10     2215.03     2491.90     92.22 o
  -5  19  10     8916.41     9092.09    309.90 o
  -3  19  10     4489.76     4366.66    146.18 o
   1  19  10     3267.37     3110.79    107.22 o
   3  19  10     4608.05     4585.11    139.84 o
   5  19  10     4500.76     4430.74    141.79 o
   7  19  10     1635.63     1670.50    128.26 o
   9  19  10      232.28      217.93     33.72 o
  11  19  10     3912.50     3620.97    122.46 o
  13  19  10     3839.38     3717.58    130.64 o
  15  19  10      952.83      898.52     59.55 o
  19  19  10      809.51      699.37     67.45 o
  21  19  10     2719.73     2792.10    130.82 o
  23  19  10     1153.29     1193.68     65.10 o
 -24  20  10       74.61       59.13    118.25 o
 -22  20  10       32.78       28.63     26.91 o
 -20  20  10       10.24       32.70     27.81 o
 -16  20  10      302.00      317.53     29.21 o
 -14  20  10      232.51      207.02     27.97 o
 -12  20  10       15.42       20.37     38.28 o
  -8  20  10      743.61      815.62     45.89 o
  -6  20  10      299.14      374.28     31.21 o
  -4  20  10       11.14       10.37     20.75 o
  -2  20  10        7.35        0.92      7.05 o
   0  20  10      136.27      130.76     27.00 o
   2  20  10       19.70        8.82     17.64 o
   4  20  10      103.99       82.62     25.92 o
   6  20  10      387.19      398.40     32.01 o
   8  20  10      591.01      565.90     36.17 o
  12  20  10      143.74      129.55     21.33 o
  14  20  10       74.96       51.84     20.39 o
  16  20  10      611.10      656.49     53.20 o
  18  20  10      297.77      330.60     26.29 o
  22  20  10      210.81      225.62     38.59 o
 -21  21  10      648.73      623.41     37.76 o
 -19  21  10      342.37      317.78     29.06 o
 -17  21  10      407.80      450.41     33.00 o
 -15  21  10     2083.57     1961.69     98.18 o
 -13  21  10     2358.43     2443.83    102.88 o
 -11  21  10      908.74      946.19     54.23 o
  -9  21  10        9.61        0.61      5.43 o
  -7  21  10     1623.40     1543.43     83.70 o
  -5  21  10     5530.65     5678.00    166.82 o
  -3  21  10     2604.09     2494.19    104.43 o
   1  21  10     1590.25     1586.39     95.71 o
   3  21  10     1948.00     1882.69     82.25 o
   5  21  10     3712.00     3739.10    135.77 o
   7  21  10      930.18      943.03     56.10 o
   9  21  10      461.79      477.48     33.00 o
  11  21  10     2841.56     2747.46     98.23 o
  13  21  10     2059.23     1888.00     78.33 o
  15  21  10     1113.53     1123.89     77.79 o
  17  21  10        0.10        3.66      9.73 o
  19  21  10      324.50      270.23     40.42 o
 -18  22  10       55.84       70.07     27.19 o
 -16  22  10       61.39       95.20     26.80 o
 -14  22  10       34.66       24.77     36.61 o
 -12  22  10        0.22       16.08     32.15 o
 -10  22  10       11.05       30.77     33.89 o
  -6  22  10       89.59       54.41     23.91 o
  -4  22  10       62.47       99.36     39.38 o
   2  22  10      183.05      202.64     32.00 o
   6  22  10      330.51      359.85     28.65 o
   8  22  10      133.73      160.60     24.62 o
  10  22  10       14.24       21.18     29.91 o
  14  22  10       21.82       31.96     23.42 o
  16  22  10      112.27      147.44     26.81 o
  18  22  10      127.10      152.63     24.96 o
 -17  23  10       46.74       33.05     29.70 o
 -15  23  10     2091.66     2257.66     92.38 o
 -13  23  10     1408.93     1405.73     70.47 o
 -11  23  10      394.38      339.30     33.59 o
  -9  23  10       72.36       98.59     25.87 o
  -7  23  10     1702.93     1679.24     74.31 o
  -5  23  10     1572.17     1603.07    126.89 o
  -3  23  10     1123.46     1084.02     77.35 o
  -1  23  10      144.34       94.83     27.10 o
   1  23  10      411.06      417.19     31.15 o
   3  23  10     1678.91     1751.45     71.80 o
   5  23  10     2742.74     2813.28    109.65 o
   7  23  10      340.68      343.48     29.19 o
   9  23  10       75.35       75.32     23.59 o
  11  23  10     2279.72     2354.07    105.46 o
  13  23  10     1239.42     1136.46     57.96 o
  15  23  10      772.40      851.66     42.69 o
 -14  24  10        9.19       77.46     88.36 o
 -12  24  10       97.46       67.38     31.05 o
  -8  24  10      187.40      220.78     33.44 o
  -6  24  10        1.52        6.48     14.55 o
  -4  24  10       10.38        5.22     13.00 o
  -2  24  10        0.80       10.28     20.56 o
   0  24  10        2.16       13.96     27.93 o
   2  24  10       64.49       51.78     26.88 o
   6  24  10        0.40       14.30     28.60 o
  10  24  10      101.82       90.84     24.26 o
  -9  25  10       97.58       64.46     40.55 o
  -7  25  10      382.70      404.65     48.59 o
  -5  25  10     1474.09     1442.44     96.20 o
  -3  25  10      849.27      806.88     76.09 o
  -1  25  10       51.00       59.55     25.97 o
   1  25  10      316.74      355.84     34.72 o
   3  25  10     1336.18     1416.76     81.59 o
   5  25  10      980.93      921.78     45.96 o
   7  25  10      134.86      118.20     25.36 o
 -37   1  11     3858.30     1555.80    232.58 o
 -35   1  11     1473.35     1508.06     97.38 o
 -33   1  11       69.70       63.06     20.67 o
 -31   1  11     3822.27     4051.74    129.93 o
 -29   1  11     8788.23     8741.12    256.70 o
 -27   1  11    14318.62    14181.72    383.13 o
 -25   1  11     1255.47     1330.83     62.18 o
 -23   1  11     4393.59     4231.99    120.19 o
 -21   1  11    33353.83    33324.65    939.84 o
 -19   1  11    31512.94    31302.92    856.37 o
 -17   1  11    21415.13    21631.27    616.90 o
 -15   1  11       90.12      122.12     15.38 o
 -13   1  11    79162.81    79020.40   2263.17 o
 -11   1  11   193181.89   195769.97   5906.02 o
  -9   1  11    60357.04    60513.50   1726.11 o
  -7   1  11     4163.89     4150.91    174.01 o
  -1   1  11   206373.23   205624.49   6722.57 o
   1   1  11    80085.74    79214.04   2562.86 o
   3   1  11    12754.39    13168.50    498.21 o
   5   1  11   146266.15   143964.64   4348.60 o
   7   1  11   147663.69   150300.12   4637.28 o
   9   1  11    39727.21    42862.50   1646.92 o
  11   1  11     7794.20     7091.20    371.29 o
  13   1  11    20314.83    20713.52    666.27 o
  15   1  11    89920.92    94848.01   3262.01 o
  17   1  11    40614.14    40848.83   1230.24 o
  19   1  11     8426.16     8559.59    254.01 o
  21   1  11     2574.97     2561.09    101.86 o
  23   1  11     8878.07     8983.84    392.22 o
  25   1  11    15960.64    16173.87    604.71 o
  27   1  11     5331.38     5248.64    151.97 o
  29   1  11       19.14       18.32     19.38 o
  31   1  11     2650.33     2654.27     88.89 o
  33   1  11     3640.25     3655.32    108.65 o
  35   1  11     2377.55     2315.28     85.57 o
 -36   2  11        0.27       15.01     30.03 o
 -34   2  11      121.47       69.10     29.88 o
 -32   2  11       23.09       16.90     33.81 o
 -30   2  11      502.25      477.48     43.93 o
 -28   2  11      194.03      231.22     21.92 o
 -26   2  11      109.01      136.57     19.78 o
 -24   2  11      150.60      182.26     19.15 o
 -22   2  11     1733.56     1636.68     79.84 o
 -20   2  11     1560.13     1580.27     62.61 o
 -18   2  11     9262.20     9213.11    255.92 o
 -16   2  11       56.01       45.66     15.49 o
 -14   2  11      193.80      235.04     19.27 o
 -12   2  11    15969.28    15498.84    448.33 o
 -10   2  11     1663.10     1570.39     54.46 o
  -8   2  11     4419.22     4451.71    137.96 o
  -6   2  11     1582.89     1553.92     63.10 o
  -2   2  11    13092.82    13924.88    536.31 o
   0   2  11      195.05      227.15     27.07 o
   2   2  11      638.56      682.70     32.25 o
   4   2  11      339.70      372.89     18.88 o
   6   2  11     5369.81     5487.86    180.67 o
   8   2  11     4716.18     4781.23    147.37 o
  10   2  11      570.54      543.92     31.07 o
  12   2  11     1410.59     1428.93     51.22 o
  14   2  11     2025.38     1996.25     69.52 o
  16   2  11        6.38       10.67     21.34 o
  18   2  11     1206.49     1186.15     54.96 o
  20   2  11      441.05      510.35     49.64 o
  22   2  11     1858.51     1765.10     59.81 o
  24   2  11      870.31      864.63     63.70 o
  26   2  11       16.20        2.52      8.40 o
  32   2  11      173.51      172.19     21.69 o
  34   2  11      234.58      206.40     23.75 o
  36   2  11       10.72       38.63     45.41 o
 -37   3  11     1978.05     2097.84     99.48 o
 -35   3  11      938.53      891.06     72.47 o
 -31   3  11     2143.78     2140.54    105.31 o
 -29   3  11     6939.74     6940.59    207.97 o
 -27   3  11    16198.29    15760.38    424.42 o
 -25   3  11     3304.66     3343.42     96.91 o
 -23   3  11     6080.32     5976.79    165.53 o
 -21   3  11    36210.92    35987.13    978.86 o
 -19   3  11    35850.71    35959.56    983.64 o
 -17   3  11    17147.41    17267.77    476.62 o
 -15   3  11       34.02       41.06     14.83 o
 -13   3  11    47989.49    48025.42   1346.73 o
 -11   3  11   102402.95   105265.29   3334.33 o
  -9   3  11    75059.24    76225.47   2226.93 o
  -7   3  11      283.00      303.32     19.95 o
  -5   3  11    34761.04    35772.65   1319.88 o
  -1   3  11   173559.48   175303.19   5738.34 o
   1   3  11    49685.61    51032.13   1855.73 o
   3   3  11     8330.01     7973.98    254.84 o
   5   3  11    71917.46    72192.76   2160.94 o
   7   3  11    96038.47    98315.96   3109.97 o
   9   3  11    64652.15    65820.30   2016.33 o
  11   3  11     5287.53     5104.42    183.04 o
  13   3  11    17710.59    17265.75    505.26 o
  15   3  11    43471.43    44048.51   1367.40 o
  17   3  11    48649.43    47760.51   1831.54 o
  19   3  11     5670.91     5807.09    190.49 o
  21   3  11     1968.90     1835.83     69.51 o
  23   3  11    13868.19    13694.27    427.59 o
  25   3  11    20563.92    20515.86   1106.81 o
  27   3  11     4097.12     4159.11    148.23 o
  31   3  11     2755.27     2791.83    116.11 o
  33   3  11     2855.59     2771.26    104.18 o
  35   3  11     1586.73     1536.64     57.42 o
 -36   4  11      213.53      123.06     46.08 o
 -34   4  11      724.11      745.36     41.45 o
 -32   4  11        1.04       36.23     25.71 o
 -30   4  11     1908.79     1783.12     80.17 o
 -28   4  11     2221.76     2236.48     70.34 o
 -26   4  11      310.39      303.59     23.45 o
 -24   4  11      467.70      515.38     27.32 o
 -22   4  11      205.64      212.72     20.01 o
 -20   4  11     2909.62     3003.02     92.42 o
 -18   4  11     4671.17     4718.23    139.12 o
 -16   4  11      733.67      708.78     34.16 o
 -14   4  11     8854.02     8753.90    250.56 o
 -12   4  11     4061.43     4202.41    135.84 o
 -10   4  11      676.44      663.01     41.38 o
  -8   4  11    14742.98    14852.04    436.87 o
  -6   4  11     7417.78     7085.14    252.36 o
  -4   4  11       46.12       44.91     11.02 o
   2   4  11      693.47      670.90     53.22 o
   4   4  11     5414.05     5360.72    162.87 o
   6   4  11    28502.58    27454.43    801.23 o
   8   4  11    14280.22    14381.40    412.41 o
  10   4  11       90.15       96.95     13.28 o
  12   4  11     5039.36     4963.90    163.86 o
  14   4  11     5173.80     5017.62    159.54 o
  16   4  11     1398.62     1410.57     49.86 o
  18   4  11     2327.65     2251.88     74.64 o
  20   4  11      279.32      278.96     25.87 o
  22   4  11     2791.07     2723.32     99.54 o
  24   4  11     1382.20     1390.14     72.69 o
  26   4  11       17.55       22.41     31.35 o
  28   4  11      377.45      402.95     28.51 o
  30   4  11       87.24       76.67     18.24 o
  32   4  11      349.74      367.86     25.05 o
  34   4  11      782.28      807.15     36.31 o
 -35   5  11     1587.53     1548.00     70.32 o
 -33   5  11       18.08        1.67      8.93 o
 -31   5  11     2396.32     2392.13     98.44 o
 -29   5  11     9247.60     9038.97    279.84 o
 -27   5  11     7329.39     7330.55    201.75 o
 -25   5  11      633.46      653.90     39.17 o
 -23   5  11     4509.21     4426.90    129.16 o
 -21   5  11    22182.04    22168.47    599.75 o
 -19   5  11    24783.15    25455.56    692.52 o
 -17   5  11     8425.86     8602.62    241.72 o
 -15   5  11      177.10      150.75     17.10 o
 -13   5  11    18869.16    19056.87    553.32 o
 -11   5  11    71098.52    70985.91   2052.03 o
  -9   5  11    83984.60    85632.89   2434.37 o
  -7   5  11     6207.07     6362.78    215.97 o
  -5   5  11    20923.22    20711.51    601.41 o
  -3   5  11   147187.16   151847.86   5360.15 o
  -1   5  11   154430.91   158151.74   6478.47 o
   1   5  11    36380.69    37554.36   1285.08 o
   3   5  11     2635.22     2550.67     83.72 o
   5   5  11    87913.98    88463.45   2937.65 o
   7   5  11   114991.10   114078.35   3414.83 o
   9   5  11    44626.39    45112.16   1462.77 o
  11   5  11      441.69      518.97     31.51 o
  13   5  11    25750.67    26118.48    757.17 o
  15   5  11    37950.36    38851.31   1106.49 o
  17   5  11    20767.11    21494.79    622.39 o
  19   5  11     3619.00     3696.74    131.13 o
  21   5  11     1474.25     1497.91     63.68 o
  23   5  11    10793.45    10594.10    364.86 o
  25   5  11     6411.32     6463.97    194.56 o
  27   5  11     3884.11     3894.01    121.84 o
  29   5  11      168.39      139.83     22.27 o
  31   5  11      511.16      477.69     28.71 o
  33   5  11     3412.48     3416.31    101.13 o
  35   5  11     1760.83     1736.59     70.57 o
 -36   6  11       74.62       67.72     26.50 o
 -34   6  11      292.42      314.54     36.48 o
 -32   6  11       30.43       26.46     29.16 o
 -30   6  11      273.82      284.37     26.51 o
 -28   6  11     2033.16     2191.97     78.29 o
 -26   6  11     1013.18     1037.56     52.78 o
 -24   6  11      100.24      110.24     18.78 o
 -22   6  11        8.03        0.21      3.07 o
 -20   6  11     5534.68     5401.87    151.67 o
 -18   6  11    13267.49    13276.07    368.31 o
 -16   6  11      917.05     1013.09     47.07 o
 -14   6  11     2156.27     2115.12     66.55 o
 -12   6  11    11049.57    10894.64    310.82 o
 -10   6  11    14864.35    14316.19    406.29 o
  -8   6  11    18058.64    18043.65    511.24 o
  -6   6  11     2349.14     2320.32     75.99 o
  -4   6  11    21982.76    23197.83    775.64 o
  -2   6  11    21896.46    22473.72    799.81 o
   0   6  11      106.03      125.45     14.87 o
   2   6  11      668.00      663.76     35.67 o
   4   6  11     2181.72     2203.80     70.35 o
   6   6  11     8020.54     7980.03    234.35 o
   8   6  11    10809.76    10392.40    304.79 o
  10   6  11     1274.16     1156.77     48.45 o
  12   6  11     6459.57     6342.00    181.62 o
  14   6  11     3574.88     3573.77    106.83 o
  16   6  11     4525.57     4462.40    128.47 o
  18   6  11     3016.91     3063.33     90.97 o
  20   6  11      121.03      130.21     14.36 o
  22   6  11     3085.15     3106.49     90.62 o
  24   6  11     3312.86     3177.22     99.68 o
  26   6  11      657.00      612.18     30.83 o
  28   6  11        5.33        0.59      5.25 o
  30   6  11      488.58      506.71     43.20 o
  32   6  11      647.75      634.55     41.05 o
  34   6  11      355.76      338.44     24.57 o
 -35   7  11      516.45      493.64     35.88 o
 -33   7  11        2.81        1.58      8.06 o
 -31   7  11     1459.86     1482.85     60.18 o
 -29   7  11     6041.83     5934.16    202.35 o
 -27   7  11     4547.74     4604.54    137.72 o
 -25   7  11     2697.11     2685.13     85.39 o
 -23   7  11     4633.75     4610.05    135.05 o
 -21   7  11    12459.96    12648.78    357.52 o
 -19   7  11    36063.58    35626.75    986.43 o
 -17   7  11    16597.00    15976.87    435.96 o
 -15   7  11     1057.55     1082.14     49.17 o
 -13   7  11    18717.46    18718.68    547.25 o
 -11   7  11    79141.91    78879.88   2224.33 o
  -9   7  11    68868.58    68630.02   2116.04 o
  -7   7  11     1389.16     1533.61     65.51 o
  -5   7  11    60873.94    62589.03   1769.34 o
  -3   7  11    78176.21    78583.38   2229.84 o
  -1   7  11    37144.82    38415.63   1162.53 o
   1   7  11    18855.01    18282.33    671.11 o
   3   7  11     3265.42     3364.13    101.82 o
   5   7  11    12490.17    12779.88    412.11 o
   7   7  11    70923.57    71695.90   2089.40 o
   9   7  11    59833.73    58604.72   1697.86 o
  11   7  11       95.51      124.15     18.19 o
  13   7  11     9690.14     9857.21    291.94 o
  15   7  11    25378.46    25543.63    730.68 o
  17   7  11    31295.44    32050.56    903.27 o
  19   7  11     8099.74     7877.16    220.05 o
  21   7  11      672.51      710.33     29.55 o
  23   7  11    12429.61    12373.12    333.71 o
  25   7  11     9679.28     9767.79    285.14 o
  27   7  11     4396.20     4409.69    141.32 o
  31   7  11      853.14      909.28     62.88 o
  33   7  11     2770.81     2707.86    121.03 o
 -34   8  11      366.91      351.46     31.96 o
 -32   8  11       88.91       73.47     21.20 o
 -30   8  11     1611.47     1614.09     88.14 o
 -28   8  11     2571.47     2516.91     82.77 o
 -26   8  11     1050.04      984.91     46.68 o
 -24   8  11      536.36      596.52     31.06 o
 -22   8  11     2153.76     2081.30     66.49 o
 -20   8  11     4353.80     4341.72    123.24 o
 -18   8  11     2678.25     2735.83     81.90 o
 -16   8  11     1442.91     1505.31     60.99 o
 -14   8  11      393.48      419.33     31.59 o
 -12   8  11     4882.72     4874.75    143.05 o
 -10   8  11    10057.28    10140.94    285.06 o
  -8   8  11     9883.84    10185.31    288.46 o
  -6   8  11      780.08      809.16     34.32 o
  -4   8  11    21138.84    21330.73    615.60 o
  -2   8  11    24992.30    24441.66    689.99 o
   0   8  11    20677.97    21342.16    625.83 o
   2   8  11       33.75       53.53     13.61 o
   4   8  11     1407.26     1486.75     48.81 o
   6   8  11    31687.82    31073.65    879.60 o
   8   8  11    16981.94    17386.77    492.96 o
  10   8  11     1770.91     1762.14     66.31 o
  12   8  11     1111.03     1147.49     50.03 o
  14   8  11    12977.03    12373.12    361.67 o
  16   8  11     5638.79     5887.90    182.75 o
  18   8  11     1014.55     1050.27     47.60 o
  20   8  11     1238.35     1277.45     53.20 o
  22   8  11     2005.34     1994.57     64.46 o
  24   8  11     1690.45     1647.51     69.65 o
  26   8  11     1829.06     1846.79     61.22 o
  28   8  11        7.88        2.59      6.02 o
  30   8  11       89.61       43.16     17.81 o
  32   8  11      783.56      752.96     39.79 o
  34   8  11      508.84      542.94     34.26 o
 -35   9  11      549.29      481.36     50.47 o
[truncated: 734,511 more chars]
