# Supplementary material for: Relativistic Hirshfeld atom refinement of an organo-gold(I) compound
Source: IUCrJ. 2021 May 26;8(Pt 4):608–20. doi: 10.1107/S2052252521004541 (PMC8256711; doi:10.1107/S2052252521004541)
Supplement: Supplementary file 16 [file m-08-00608-sup16.fcf]

#\#CIF_2.0

# ========================
# Tonto generated CIF file
# ========================

# NOTE: This is an incomplete CIF file
# Manually edit it to pass checkCIF

data_mg14_SP8_rks_rel

_audit_creation_date                2020-5-14
_audit_creation_method              'Tonto 20.04.15 github v. 97c7857'

# ============
# QCr software
# ============

_QCr_software                       'Tonto'
_QCr_software_version               '20.04.15 v. 97c7857'
_QCr_software_platform              'Linux-2.6.32-754.24.3.el6.x86_64'
_QCr_software_build_date            '2020-04-15 15:08'
_QCr_software_website               'https://github.com/dylan-jayatilaka/tonto'

# ========
# Symmetry
# ========

_symmetry_cell_setting              Monoclinic
_symmetry_space_group_name_H-M      'c 1 2/c 1'
_symmetry_space_group_name_Hall     '-c 2yc'
_symmetry_Int_Tables_number         '15'

loop_
    _symmetry_equiv_pos_as_xyz
'+x, +y, +z'
'+x+1/2, +y+1/2, +z'
'-x, -y, -z'
'-x+1/2, -y+1/2, -z'
'-x, +y, -z+1/2'
'-x+1/2, +y+1/2, -z+1/2'
'+x, -y, +z+1/2'
'+x+1/2, -y+1/2, +z+1/2'

# =========
# Unit cell
# =========

_cell_measurement_reflns_used      288963
_cell_measurement_temperature      80.01
_cell_measurement_theta_max        15.495
_cell_measurement_theta_min        0.707

_cell_length_a                    17.7234(6)
_cell_length_b                    12.2442(5)
_cell_length_c                    21.3184(8)
_cell_angle_alpha               90.000000(0)
_cell_angle_beta                 94.6480(16)
_cell_angle_gamma               90.000000(0)
_cell_volume                       4611.1(3)

_cell_formula_units_Z               8.000000

_exptl_crystal_F_squared_000         5760000.0000


# ======================
# XD fco reflection data
# ======================

# . checkCIF also accepts this as fcf format

_shelx_refln_list_code              4

_reflns_d_resolution_high           10.0632
_reflns_d_resolution_low            0.4645
_reflns_limit_h_max                 37
_reflns_limit_h_min                 -38
_reflns_limit_k_max                 26
_reflns_limit_k_min                 0
_reflns_limit_l_max                 45
_reflns_limit_l_min                 0

# NOTE: F_squared_meas is scaled to F_squared_calc
#       and so it is on an absolute scale
_reflns_tonto_F_scale_factor        0.1191

loop_
    _refln_index_h
    _refln_index_k
    _refln_index_l
    _refln_F_squared_calc
    _refln_F_squared_meas
    _refln_F_squared_sigma
    _refln_observed_status
   2   0   0   134956.17   144379.01  12938.63 o
   4   0   0    62065.31    72570.39   2708.36 o
   6   0   0   146831.94   145039.91   5440.47 o
   8   0   0   159817.31   166570.93   6361.48 o
  10   0   0   118330.50   123071.58   4334.35 o
  12   0   0    33522.20    35756.19   1567.50 o
  14   0   0    21404.86    20204.29   1032.40 o
  16   0   0    60531.12    60930.26   2063.65 o
  20   0   0    13222.04    13519.84    666.29 o
  22   0   0     2264.57     2465.14     86.96 o
  24   0   0     3647.88     3583.10    118.92 o
  26   0   0    31929.67    31530.54    964.51 o
  28   0   0     9429.48     9335.80    284.30 o
  30   0   0     1446.73     1439.80     61.60 o
  32   0   0        9.00       23.10     30.69 o
  34   0   0     3558.21     3751.81    175.85 o
  36   0   0     4020.10     4236.02    142.76 o
   1   1   0     2016.41     2335.43     90.31 o
   3   1   0     2791.24     3115.32    120.44 o
   5   1   0     4702.19     4606.82    149.04 o
   7   1   0     8559.87     8480.93    291.70 o
   9   1   0      593.42      653.00     26.60 o
  11   1   0        1.25        4.28      8.56 o
  13   1   0     1433.41     1342.18     48.54 o
  15   1   0       57.07       64.57     13.37 o
  17   1   0     4559.10     4440.01    145.65 o
  19   1   0     3865.36     3930.05    165.81 o
  21   1   0      158.16      140.34     15.54 o
  23   1   0      910.59      969.41     36.17 o
  25   1   0     1834.18     1739.28     67.59 o
  29   1   0       11.44        4.66      9.37 o
  31   1   0      134.05      124.65     17.99 o
  33   1   0      106.29      115.43     19.35 o
  35   1   0       49.48       30.03     21.75 o
  37   1   0        1.52        0.73      5.35 o
   0   2   0   300336.98   295635.73  10846.66 o
   2   2   0   146479.72   156888.10   4877.20 o
   4   2   0      482.71      540.40     22.65 o
   6   2   0    28515.92    29749.57    931.28 o
   8   2   0    46681.34    46308.69   1698.50 o
  10   2   0   265372.79   272760.34   8623.86 o
  12   2   0    79821.15    82745.53   2458.72 o
  14   2   0    14309.74    13879.56    404.28 o
  18   2   0    59026.53    59718.50   1788.00 o
  20   2   0    30968.65    30244.01    889.62 o
  22   2   0      277.51      330.19     20.85 o
  24   2   0    15257.01    14813.42    398.37 o
  26   2   0    29013.68    28669.70    767.60 o
  28   2   0    11590.35    11514.57    326.06 o
  30   2   0      199.27      240.60     19.97 o
  32   2   0     1003.97     1020.34     40.32 o
  34   2   0     2498.30     2517.20     77.41 o
  36   2   0     2390.65     2518.32     81.28 o
   1   3   0    96029.49   103645.98   3187.94 o
   3   3   0     3381.96     3567.44    116.13 o
   5   3   0     2555.91     2769.70     90.46 o
   7   3   0    32339.71    35520.61   1150.55 o
   9   3   0     3863.06     3938.87    119.90 o
  11   3   0     9135.03     9594.66    291.40 o
  13   3   0     3251.90     3165.89     98.88 o
  15   3   0      611.72      679.23     41.38 o
  17   3   0     3701.30     3387.65    106.50 o
  19   3   0     7654.27     7443.39    223.86 o
  21   3   0     1067.15     1086.85     42.67 o
  23   3   0       24.68       27.84     16.06 o
  25   3   0      116.87      133.58     16.91 o
  27   3   0      985.04     1098.13     44.82 o
  29   3   0      236.99      284.00     22.86 o
  31   3   0      484.63      461.84     26.72 o
  33   3   0      452.38      481.55     27.32 o
  35   3   0      515.28      457.88     44.05 o
  37   3   0       29.84       27.49     23.87 o
   2   4   0   124137.71   128250.85   4315.56 o
   4   4   0     2686.13     2663.48     93.00 o
   6   4   0    59029.72    61119.29   1867.17 o
   8   4   0   192860.48   197066.74   6253.73 o
  10   4   0   139342.47   144362.08   4281.38 o
  12   4   0    20050.05    19755.69    596.27 o
  14   4   0     9614.15     9916.29    299.20 o
  16   4   0    47772.13    47418.18   1391.96 o
  18   4   0    39458.65    41101.92   1239.45 o
  20   4   0     9273.36     9358.37    257.10 o
  22   4   0     1195.72     1234.83     43.12 o
  24   4   0     3329.38     3323.18    104.86 o
  26   4   0    11262.13    11350.23    303.92 o
  28   4   0    11119.01    11162.61    300.38 o
  30   4   0     1130.72     1191.94     55.95 o
  32   4   0      420.67      428.40     26.26 o
  34   4   0     3529.71     3608.91    117.12 o
  36   4   0     3067.30     3135.77     91.87 o
   1   5   0       18.17       37.04     10.80 o
   3   5   0    31595.64    33272.71   1010.66 o
   5   5   0    13124.23    14207.54    465.81 o
   7   5   0     8755.66     8480.23    275.20 o
   9   5   0     7904.64     8289.08    261.63 o
  11   5   0     5829.76     5758.13    207.11 o
  13   5   0      495.80      544.34     34.03 o
  15   5   0     3458.18     3348.08    108.51 o
  17   5   0    13516.63    13097.34    381.54 o
  19   5   0    11736.66    11694.43    331.74 o
  21   5   0      673.14      696.30     29.67 o
  23   5   0     3050.48     2871.20     83.63 o
  25   5   0     2528.78     2387.41     70.92 o
  27   5   0     1217.43     1334.91     56.39 o
  29   5   0      945.53      998.61     44.94 o
  31   5   0       42.17       22.07     19.32 o
  33   5   0      760.83      720.29     36.36 o
  35   5   0      224.16      222.49     22.47 o
  37   5   0       34.19       15.38     30.75 o
   0   6   0    46788.64    49470.70   2941.96 o
   2   6   0   116603.31   123877.07   4105.91 o
   4   6   0    12429.10    13548.76    425.12 o
   6   6   0    37402.29    37542.10   1486.03 o
   8   6   0   142428.29   149424.97   4925.02 o
  10   6   0    51839.60    53086.24   1768.18 o
  12   6   0    20523.13    21220.67    746.46 o
  14   6   0     2836.08     2703.97     85.60 o
  16   6   0    25641.92    25504.87    721.01 o
  18   6   0    49931.53    49326.81   1392.28 o
  20   6   0    22335.11    22561.51    650.06 o
  22   6   0        1.24        8.01     16.01 o
  24   6   0     7615.83     7288.92    211.01 o
  26   6   0    12597.22    12225.55    339.51 o
  28   6   0     9090.23     8923.18    244.31 o
  30   6   0     1665.02     1733.64     70.55 o
  32   6   0     1265.44     1224.32     48.08 o
  34   6   0     2258.43     2140.90     74.07 o
  36   6   0     1243.90     1262.83     55.20 o
   1   7   0    34065.50    33922.32   1319.10 o
   5   7   0     3849.89     3819.31    127.10 o
   7   7   0    31270.22    31787.98   1131.55 o
   9   7   0    42566.59    41972.30   1513.18 o
  11   7   0     1539.71     1311.85     52.94 o
  13   7   0       36.22       55.51     13.35 o
  15   7   0     5196.99     5064.79    161.47 o
  17   7   0     5190.76     5027.06    144.00 o
  19   7   0     2639.98     2431.85     73.84 o
  21   7   0      414.94      474.25     26.52 o
  23   7   0      436.72      435.49     25.25 o
  25   7   0     2182.39     2227.16     68.66 o
  27   7   0     1915.76     1992.36     68.30 o
  29   7   0      224.60      219.77     20.36 o
  31   7   0       25.63        5.02     10.46 o
  33   7   0      897.52      921.94     38.71 o
  35   7   0      536.07      546.96     33.52 o
   0   8   0    36813.78    38743.99   1721.08 o
   2   8   0    85821.94    90023.87   2791.49 o
   4   8   0    10278.34    10277.42    317.02 o
   6   8   0    25820.62    26910.60    767.94 o
   8   8   0   102011.29   106444.04   3075.61 o
  10   8   0    57237.56    58638.63   1681.58 o
  12   8   0    13719.85    13445.78    380.75 o
  14   8   0       37.16       27.35     14.20 o
  16   8   0    13091.76    13009.18    365.82 o
  18   8   0    43241.88    42071.05   1176.97 o
  20   8   0    13929.06    13542.41    418.68 o
  22   8   0      175.88      199.54     18.65 o
  24   8   0     3726.37     3558.90    102.02 o
  26   8   0     5613.09     5393.05    158.31 o
  28   8   0     7049.64     7122.46    201.03 o
  30   8   0     1652.38     1706.91     67.10 o
  32   8   0      617.17      601.35     31.05 o
  34   8   0     1835.43     1724.82     59.12 o
  36   8   0     1554.45     1555.68     61.84 o
   3   9   0     4011.94     3843.93    119.35 o
   5   9   0     2992.08     2982.22     93.20 o
   7   9   0    28577.95    29087.97    817.58 o
   9   9   0    17474.29    16807.40    471.65 o
  11   9   0    26286.94    25645.94    720.27 o
  13   9   0      344.29      407.84     27.38 o
  15   9   0    13038.58    13102.28    362.94 o
  17   9   0     6850.21     6823.75    209.11 o
  19   9   0     9581.96     9562.21    278.52 o
  21   9   0     1080.13     1066.75     66.71 o
  23   9   0     1240.05     1286.95     48.13 o
  25   9   0     4479.90     4579.73    132.29 o
  27   9   0     3822.69     3877.15    113.11 o
  29   9   0      443.91      479.10     34.20 o
  31   9   0      362.64      359.24     24.97 o
  33   9   0      623.70      633.14     31.96 o
  35   9   0      888.28      910.94     47.52 o
   0  10   0    54287.00    52565.71   2019.01 o
   2  10   0    43110.32    44251.23   1296.02 o
   4  10   0       44.36       17.61     15.25 o
   6  10   0    14929.57    15213.34    433.34 o
   8  10   0    53379.53    54089.23   1536.55 o
  10  10   0    30427.62    30040.87    913.30 o
  12  10   0     3877.39     3998.89    119.03 o
  14  10   0        4.98        6.02     12.05 o
  16  10   0    19311.10    18930.45    532.75 o
  18  10   0    23096.84    23254.15    735.84 o
  20  10   0     9124.45     8721.45    285.89 o
  22  10   0        4.58        8.84     17.69 o
  24  10   0     1652.03     1717.14     59.48 o
  26  10   0     3322.17     3253.56     96.43 o
  28  10   0     4264.57     4173.32    118.92 o
  30  10   0     1390.63     1296.05     50.14 o
  32  10   0      119.27      101.43     20.54 o
  34  10   0     1341.18     1342.11     68.66 o
   1  11   0    38824.25    38625.49   1121.87 o
   3  11   0     8653.29     8545.12    245.81 o
   5  11   0     1657.08     1831.05     80.23 o
   7  11   0    15833.20    15270.48    476.29 o
   9  11   0    39753.36    39016.25   1172.61 o
  11  11   0    21908.58    21526.08    623.09 o
  13  11   0      130.22      145.04     19.49 o
  15  11   0    11657.65    11655.64    335.33 o
  17  11   0    15295.37    15183.02    414.75 o
  19  11   0     3033.28     3082.87     94.10 o
  21  11   0     1464.91     1546.66     71.79 o
  23  11   0      630.28      704.09     44.31 o
  25  11   0     6586.56     6704.27    186.73 o
  27  11   0     2950.58     3047.82     89.10 o
  29  11   0      201.17      233.87     22.77 o
  31  11   0      151.88      160.60     21.96 o
  33  11   0      548.83      587.73     32.49 o
   0  12   0    48475.81    49920.71   1613.44 o
   2  12   0    17202.93    17381.54    548.85 o
   4  12   0      446.00      450.76     25.18 o
   6  12   0     4774.27     4904.47    150.90 o
   8  12   0     8612.43     8401.94    250.14 o
  10  12   0    21058.64    21534.55    610.92 o
  12  12   0     5138.87     4944.04    145.09 o
  14  12   0       14.32       25.53     15.36 o
  16  12   0     8637.60     8301.07    268.79 o
  18  12   0    11090.44    11077.97    324.72 o
  20  12   0     4027.61     3943.38    119.11 o
  22  12   0      903.16      820.02     45.35 o
  24  12   0     1238.11     1334.70     61.08 o
  26  12   0     4180.96     4223.89    120.77 o
  28  12   0     1878.73     1869.84     63.45 o
  30  12   0      448.42      418.12     27.76 o
  32  12   0       83.56       81.92     22.04 o
   1  13   0    43010.30    42982.34   1188.95 o
   3  13   0     2080.96     1889.59     63.09 o
   5  13   0     7532.12     7496.29    213.83 o
   7  13   0    16808.72    16856.77    492.39 o
   9  13   0    16700.87    15977.22    461.09 o
  11  13   0     6238.31     6270.98    216.36 o
  13  13   0       39.44       25.12     15.79 o
  15  13   0     4104.47     4173.53    132.38 o
  17  13   0    12400.69    12799.69    411.70 o
  19  13   0     4264.72     4375.89    162.32 o
  21  13   0     1366.05     1322.92     54.38 o
  23  13   0     1496.06     1458.63     56.26 o
  25  13   0     3525.81     3461.85    102.25 o
  27  13   0     3266.70     3251.80     95.93 o
  29  13   0      503.32      535.55     30.81 o
  31  13   0      114.60       63.98     21.95 o
  33  13   0      405.80      465.73     52.64 o
   0  14   0    38879.61    38461.15   1364.94 o
   2  14   0     6585.60     6560.59    253.55 o
   4  14   0       36.04       29.12     20.72 o
   6  14   0     2615.86     2614.60     79.60 o
   8  14   0     2829.99     2762.02     89.31 o
  10  14   0    10022.89    10050.30    275.56 o
  12  14   0     4226.35     4338.23    124.90 o
  14  14   0     1196.43     1287.66     55.18 o
  16  14   0     5815.69     5825.42    172.17 o
  18  14   0     1648.36     1717.63     63.65 o
  20  14   0     1260.89     1299.72     58.86 o
  22  14   0      174.36      138.22     28.47 o
  26  14   0     2042.12     1912.37     69.11 o
  28  14   0     1735.12     1629.74     96.73 o
  30  14   0      327.77      318.04     28.12 o
  32  14   0       50.85       28.37     23.96 o
   1  15   0    12948.95    12725.63    349.42 o
   3  15   0     5090.12     4997.43    143.79 o
   5  15   0      418.85      420.81     27.82 o
   7  15   0     8547.12     8507.03    233.66 o
   9  15   0    16572.76    16114.76    535.57 o
  11  15   0     7958.43     8093.00    233.74 o
  13  15   0       15.48       15.43     30.87 o
  15  15   0     2641.87     2759.62     84.51 o
  17  15   0    10746.82    11113.24    326.86 o
  19  15   0     6652.01     6879.40    204.59 o
  21  15   0      561.67      547.01     36.37 o
  23  15   0      907.19      901.91     44.85 o
  25  15   0     3039.96     3135.14    117.91 o
  27  15   0     1982.86     2011.33     83.89 o
  29  15   0      231.35      211.42     25.29 o
  31  15   0       55.32       41.73     23.97 o
   0  16   0     8697.53     9178.51    319.47 o
   2  16   0     1556.83     1663.60     66.33 o
   4  16   0       27.60        4.68     10.00 o
   6  16   0       99.93      127.49     21.19 o
   8  16   0     1521.27     1493.47     51.44 o
  10  16   0    10773.23    10812.06    298.30 o
  12  16   0     3731.64     3570.19    110.46 o
  14  16   0      252.26      291.55     24.89 o
  16  16   0     3188.45     3206.45    100.09 o
  18  16   0      813.42      817.06     42.74 o
  20  16   0      488.01      486.00     31.34 o
  22  16   0     1390.94     1382.95     62.78 o
  24  16   0       43.23       27.07     22.69 o
  26  16   0      833.79      746.24     37.43 o
  28  16   0      691.94      689.65     37.10 o
  30  16   0      119.91       81.85     23.06 o
   1  17   0    12060.80    11616.14    331.04 o
   3  17   0     4668.04     4486.13    151.16 o
   5  17   0        2.31        8.70     17.39 o
   7  17   0    11110.34    11214.81    353.33 o
   9  17   0    12727.55    12933.71    355.82 o
  11  17   0     2280.63     2271.67     86.95 o
  13  17   0       50.25       47.97     20.96 o
  15  17   0     2589.95     2730.63     93.77 o
  17  17   0     5912.01     5975.80    182.24 o
  19  17   0     3263.61     3357.67    154.55 o
  21  17   0      112.56       57.32     20.85 o
  23  17   0      481.22      447.71     31.61 o
  25  17   0     1235.25     1288.15     71.31 o
  27  17   0     1205.60     1148.92     47.83 o
  29  17   0      919.37      928.85    466.27 o
   0  18   0     4007.11     4043.68    143.04 o
   2  18   0     1388.61     1276.87     61.54 o
   4  18   0      182.13      216.62     23.79 o
   6  18   0      782.81      815.72     39.99 o
   8  18   0      136.80      157.84     29.16 o
  10  18   0     1170.11     1119.36     98.66 o
  12  18   0     1698.59     1669.81     72.88 o
  14  18   0      108.87       68.88     26.12 o
  16  18   0       64.18       48.88     20.78 o
  18  18   0      274.85      242.20     25.54 o
  20  18   0     1066.25      955.80     63.18 o
  22  18   0      519.02      454.58     40.44 o
  24  18   0       12.75        3.94     10.47 o
  26  18   0      259.07      230.15     33.11 o
   1  19   0     4990.56     5062.53    150.37 o
   3  19   0     5176.34     5117.27    154.15 o
   5  19   0      106.69      108.13     27.48 o
   7  19   0     5113.25     5263.27    161.78 o
   9  19   0     8519.52     8684.78    278.73 o
  11  19   0     2118.93     2121.08     80.90 o
  13  19   0      306.00      252.76     26.04 o
  15  19   0      734.68      774.74     53.69 o
  17  19   0     4270.75     4592.43    182.81 o
  19  19   0     4731.30     4859.82    205.81 o
  21  19   0      262.92      210.97     32.18 o
  23  19   0      697.38      598.74     42.58 o
  25  19   0     1315.22     1336.40     66.13 o
   0  20   0      666.57      607.49     53.63 o
   2  20   0       92.83       95.21     19.91 o
   6  20   0       33.22       49.94     20.54 o
   8  20   0      189.78      125.91     35.91 o
  10  20   0      186.09      163.10     35.32 o
  12  20   0      466.65      494.83     36.20 o
  14  20   0       91.25       67.64     22.38 o
  18  20   0      331.50      219.72     43.13 o
  20  20   0      254.96      202.42     32.95 o
  22  20   0       85.00       94.92     23.59 o
   1  21   0     3428.85     3286.64    112.62 o
   3  21   0     2847.32     2784.16    120.00 o
   5  21   0      599.49      576.79     37.78 o
   7  21   0     5489.37     5622.78    171.15 o
   9  21   0     4534.99     4578.04    151.63 o
  11  21   0      934.22      992.90     62.49 o
  13  21   0       73.67       51.14     24.80 o
  15  21   0      723.48      778.90     43.49 o
  17  21   0     1998.51     2095.48     76.45 o
  19  21   0     2018.87     2098.30     80.11 o
  21  21   0      172.55      154.05     29.32 o
   0  22   0      258.79      290.08     49.84 o
   2  22   0       10.23        3.05     11.14 o
   4  22   0      130.26      106.46     30.83 o
   6  22   0        3.09       14.76     29.51 o
   8  22   0      130.75      106.20     24.13 o
  12  22   0       51.97       61.22     25.88 o
  14  22   0       85.37      104.33     31.09 o
  16  22   0       61.58       47.11     24.79 o
  18  22   0        6.10        2.52     10.54 o
  20  22   0       39.61       49.80     24.61 o
   1  23   0     2394.22     2605.29    122.40 o
   3  23   0      371.93      335.02     48.77 o
   5  23   0        7.91        1.09      7.74 o
   7  23   0     2521.78     2667.57    118.83 o
   9  23   0     2077.70     2271.67     80.41 o
  11  23   0      703.45      675.84     47.75 o
  13  23   0       49.75       61.72     24.43 o
  15  23   0      571.48      615.72     44.56 o
  17  23   0     1200.54     1223.54     64.54 o
   0  24   0      123.00      158.54     77.62 o
   2  24   0        0.72       24.95     32.49 o
   4  24   0       41.32       39.99     24.12 o
   6  24   0       25.81       23.09     40.20 o
   8  24   0        0.01        1.43      8.53 o
  10  24   0       30.73        8.48     16.96 o
  12  24   0       14.58        7.79     15.57 o
  14  24   0      255.72      257.28     28.55 o
   1  25   0     1042.65     1022.59     58.46 o
   3  25   0      565.72      561.66     43.46 o
   5  25   0      106.13      102.10     28.36 o
   7  25   0      522.61      519.18     42.47 o
   9  25   0     1222.76     1185.74     67.84 o
  11  25   0      754.30      724.38     42.59 o
   0  26   0       43.49       90.90     41.45 o
   2  26   0        1.27        8.84     17.68 o
   4  26   0       46.80       19.02     38.05 o
   6  26   0       13.48       49.01     98.01 o
 -37   1   1        7.84        2.60      8.50 o
 -35   1   1     1737.55     1772.79     62.98 o
 -33   1   1     5178.11     5299.24    147.60 o
 -31   1   1     7616.55     7503.34    206.68 o
 -29   1   1     2796.49     2605.57     84.41 o
 -27   1   1     2328.68     2452.52     72.62 o
 -25   1   1    24901.34    24685.98    707.58 o
 -23   1   1    23441.33    23476.33    633.43 o
 -21   1   1     4859.61     4861.51    140.24 o
 -19   1   1       66.05       55.55     13.49 o
 -17   1   1    28939.60    28992.04   1176.44 o
 -15   1   1   129465.34   129155.79   4230.68 o
 -13   1   1    88063.03    87869.08   2708.19 o
 -11   1   1     3414.83     3166.46     99.39 o
  -9   1   1    28432.53    29461.79   1061.21 o
  -7   1   1    67389.18    67609.77   2010.33 o
  -5   1   1   383178.07   409132.40  12359.81 o
  -3   1   1   123806.45   136531.47   4179.35 o
  -1   1   1     6100.30     6697.85    249.47 o
   1   1   1   294523.02   295063.00  10379.99 o
   3   1   1   177453.59   184686.02   6715.88 o
   5   1   1    65444.23    64681.93   2274.24 o
   7   1   1    16642.52    18064.30    662.03 o
   9   1   1    15781.61    14863.50    449.88 o
  11   1   1   220858.38   224028.12   6722.89 o
  13   1   1   121224.74   124588.75   3970.93 o
  15   1   1    24889.80    24223.28    717.70 o
  17   1   1     8229.62     7764.31    253.88 o
  19   1   1    22920.11    22285.02    674.47 o
  21   1   1    45559.83    45702.10   1318.61 o
  23   1   1    15807.92    15452.45    416.84 o
  25   1   1       78.40      120.05     16.14 o
  27   1   1     7473.88     7141.50    194.59 o
  29   1   1    12809.80    12736.21    337.98 o
  31   1   1     3891.72     4005.80    116.45 o
  33   1   1     1433.70     1512.52     52.80 o
  35   1   1      218.00      207.18     22.16 o
  37   1   1     2369.53     2370.49     93.75 o
 -36   2   1       34.32       47.14     19.27 o
 -34   2   1       20.13       28.46     19.63 o
 -32   2   1      339.34      352.53     24.05 o
 -30   2   1       28.85       25.55     22.97 o
 -28   2   1        0.14       11.38     22.77 o
 -26   2   1      135.51      129.61     17.28 o
 -24   2   1      453.24      479.39     28.41 o
 -22   2   1     1453.59     1454.89     48.15 o
 -20   2   1      475.27      479.54     23.99 o
 -18   2   1     1320.97     1342.74     48.83 o
 -16   2   1      264.07      232.10     28.89 o
 -14   2   1       73.23       39.91     12.52 o
 -12   2   1     9088.12     9093.16    315.19 o
 -10   2   1     4242.96     4585.16    152.20 o
  -8   2   1    26090.26    26962.80    845.98 o
  -6   2   1     4945.65     5166.92    158.93 o
  -4   2   1     6681.54     7103.42    261.98 o
  -2   2   1    37644.71    40780.99   1335.55 o
   0   2   1      926.41     1211.13     55.44 o
   2   2   1     7667.50     8318.00    305.39 o
   4   2   1       61.23       86.91     11.90 o
   6   2   1       22.71       24.99      9.22 o
   8   2   1       13.22       49.19      9.35 o
  10   2   1      175.75      190.71     13.54 o
  12   2   1      260.25      222.14     15.13 o
  14   2   1     2847.25     3007.75    103.59 o
  16   2   1     3507.66     3647.99    118.61 o
  18   2   1     2102.62     2116.21     71.85 o
  20   2   1     4956.24     4951.87    147.17 o
  22   2   1       53.40       25.19     15.13 o
  24   2   1      405.83      362.54     25.48 o
  26   2   1       97.08      113.95     16.46 o
  28   2   1      616.89      696.72     37.14 o
  30   2   1      460.86      428.81     25.88 o
  34   2   1       50.18       44.70     19.00 o
  36   2   1       49.47       24.36     18.86 o
 -37   3   1       28.70       20.45     27.72 o
 -35   3   1     1239.17     1231.02     49.23 o
 -33   3   1     3773.57     3692.49    105.78 o
 -31   3   1     5904.94     5829.30    159.72 o
 -29   3   1     1222.12     1192.23     44.93 o
 -27   3   1     1182.55     1255.56     47.71 o
 -25   3   1    20515.53    20207.81    540.37 o
 -23   3   1    30123.67    29642.36    801.03 o
 -21   3   1    16237.94    15879.89    431.78 o
 -19   3   1     1506.40     1373.78     46.52 o
 -17   3   1    38840.30    39155.20   1440.85 o
 -15   3   1   120743.23   121864.75   4479.84 o
 -13   3   1   102519.71   105077.10   3244.90 o
 -11   3   1     1987.74     1901.51     62.30 o
  -9   3   1    45785.54    46606.34   1595.72 o
  -7   3   1   140767.56   148847.30   4423.57 o
  -5   3   1   218518.28   232550.67   6748.22 o
  -3   3   1   103617.53   109581.37   3655.91 o
  -1   3   1      839.65      858.81     33.19 o
   1   3   1   382768.44   411778.82  13573.86 o
   3   3   1   203887.30   206052.69   6952.58 o
   5   3   1   177992.42   187146.93   5880.72 o
   7   3   1    26975.16    28151.28    930.98 o
   9   3   1    60695.53    63137.96   1888.19 o
  11   3   1   132813.99   140034.15   4291.69 o
  13   3   1    90415.19    92682.98   2856.75 o
  15   3   1    15150.71    15046.89    444.83 o
  17   3   1     1464.68     1357.63     83.60 o
  19   3   1    28069.75    27524.95    961.30 o
  21   3   1    44098.62    43038.06   1201.10 o
  23   3   1    21141.53    21071.85    566.67 o
  25   3   1      404.31      483.57     24.81 o
  27   3   1    10943.82    10733.77    314.77 o
  29   3   1    10428.35    10187.84    279.11 o
  31   3   1     5823.28     5810.47    173.75 o
  33   3   1      746.34      722.97     43.98 o
  35   3   1      282.06      227.21     22.95 o
  37   3   1     1204.63     1214.73     57.96 o
 -36   4   1       48.20       45.52     19.96 o
 -34   4   1      329.71      320.74     31.28 o
 -32   4   1     2194.44     2229.49     71.60 o
 -28   4   1       48.30       36.40     17.64 o
 -26   4   1      127.01      123.79     16.75 o
 -24   4   1     1247.35     1366.02     57.53 o
 -22   4   1     2941.43     2974.46     86.61 o
 -20   4   1       77.24       78.48     14.77 o
 -18   4   1     5267.62     5059.22    149.79 o
 -16   4   1     1773.15     1763.41     60.62 o
 -14   4   1      349.01      424.29     24.87 o
 -12   4   1     5798.32     6231.34    227.14 o
 -10   4   1    24300.99    25806.05    775.34 o
  -8   4   1     7561.30     8100.05    255.94 o
  -6   4   1    33530.48    35292.79   1051.73 o
  -4   4   1    22694.82    22661.67    710.91 o
  -2   4   1     3056.06     3034.13    100.07 o
   0   4   1    12960.45    14125.01    467.99 o
   2   4   1   179174.28   188661.28   5530.14 o
   4   4   1    43266.36    44233.60   1474.44 o
   6   4   1      752.22      780.10     44.14 o
   8   4   1    40292.36    41669.01   1260.80 o
  10   4   1    19927.61    20133.75    665.70 o
  12   4   1      150.77      105.91     13.86 o
  14   4   1     7412.55     7405.30    231.75 o
  16   4   1       19.85       13.99     13.99 o
  18   4   1     4168.13     4039.66    166.91 o
  20   4   1     2760.38     2705.38     82.23 o
  22   4   1       27.64       17.09     16.09 o
  24   4   1      770.36      781.79     41.31 o
  26   4   1      275.18      272.65     21.22 o
  28   4   1      140.20      160.79     18.65 o
  30   4   1     1082.78     1098.84     47.20 o
  32   4   1      296.26      294.16     22.69 o
  34   4   1       44.79       41.59     15.68 o
  36   4   1      200.30      191.58     21.60 o
 -37   5   1       39.61       26.58     22.70 o
 -35   5   1     1308.21     1315.31     53.44 o
 -33   5   1     6780.75     6704.90    230.22 o
 -31   5   1     5924.94     6029.97    200.93 o
 -29   5   1      371.00      461.06     26.66 o
 -27   5   1     4146.71     4157.80    119.71 o
 -25   5   1    12552.05    12465.36    411.79 o
 -23   5   1    22679.55    22749.84    612.12 o
 -21   5   1    17078.25    16637.41    465.96 o
 -19   5   1      956.55      982.60     46.32 o
 -17   5   1    32971.70    32754.29    988.58 o
 -15   5   1    57165.70    58649.21   1762.47 o
 -13   5   1    59620.70    61000.09   2134.68 o
 -11   5   1      255.12      276.84     20.31 o
  -9   5   1    15440.07    15159.03    543.75 o
  -7   5   1    99382.61   100222.29   3538.15 o
  -5   5   1   239556.66   251778.07   7930.45 o
  -3   5   1    91039.88    95162.93   2841.13 o
  -1   5   1    10050.18    10731.65    367.81 o
   1   5   1    87782.62    85880.74   2759.57 o
   3   5   1   283055.68   290553.80   9478.70 o
   5   5   1   167536.93   167333.39   5541.13 o
   7   5   1     9922.92    10529.22    395.89 o
   9   5   1    51051.23    52568.53   1541.88 o
  11   5   1   115739.29   113270.97   3442.08 o
  13   5   1    97871.45    98298.85   2964.30 o
  15   5   1     6261.95     6468.55    189.57 o
  17   5   1     4074.24     3832.36    122.44 o
  19   5   1    24085.33    24314.97    723.41 o
  21   5   1    31811.72    31659.61    858.57 o
  23   5   1    10639.67    10587.77    308.36 o
  25   5   1      268.94      270.31     23.03 o
  27   5   1      861.05      872.15     40.03 o
  29   5   1     9276.10     9060.72    268.61 o
  31   5   1     6371.47     6351.60    202.35 o
  33   5   1      771.32      740.81     41.49 o
  35   5   1      272.00      275.21     23.46 o
  37   5   1     1500.27     1543.83     59.40 o
 -36   6   1        7.94       13.97     27.93 o
 -34   6   1      151.90      109.35     19.69 o
 -32   6   1     1121.50     1098.06     46.98 o
 -30   6   1      786.05      806.62     45.57 o
 -28   6   1       85.28       70.53     17.76 o
 -26   6   1       17.94        5.49     10.99 o
 -24   6   1     2967.75     2957.96     85.76 o
 -22   6   1     8041.14     8069.72    220.87 o
 -20   6   1     5818.43     5806.45    180.70 o
 -18   6   1     4356.33     4297.95    128.20 o
 -16   6   1    14408.24    14225.88    403.49 o
 -14   6   1    18358.90    18246.99    513.57 o
 -12   6   1    18882.74    18840.88    561.40 o
 -10   6   1      708.16      595.65     36.31 o
  -8   6   1    51158.38    50226.12   1595.44 o
  -4   6   1      118.44      179.20     16.97 o
  -2   6   1       51.78       71.56     14.26 o
   0   6   1     8264.37     9055.78    426.10 o
   2   6   1     8624.60     8454.84    270.90 o
   4   6   1    42690.38    42604.98   1398.87 o
   6   6   1    10510.53    10618.10    356.36 o
   8   6   1     8605.70     8578.98    278.76 o
  10   6   1     5657.91     5228.08    207.16 o
  12   6   1     9457.86     9103.04    261.44 o
  14   6   1    13654.57    13578.38    423.68 o
  16   6   1     3129.56     3067.00     96.04 o
  18   6   1     4405.32     4322.07    126.05 o
  20   6   1    14941.74    14710.44    414.12 o
  22   6   1     2908.76     2809.70     81.78 o
  24   6   1      721.57      766.84     37.85 o
  26   6   1      770.90      859.94     38.59 o
  28   6   1     3369.84     3385.81     97.19 o
  30   6   1     1822.50     1882.61     62.09 o
  32   6   1       36.39       30.84     18.01 o
  34   6   1      197.00      187.52     21.04 o
  36   6   1      324.83      307.38     24.45 o
 -35   7   1      589.52      611.02     32.03 o
 -33   7   1     3269.27     3252.86    103.02 o
 -31   7   1     3279.66     3336.93     97.20 o
 -29   7   1      584.89      631.22     30.05 o
 -27   7   1     2186.51     2230.48     79.14 o
 -25   7   1     4452.90     4607.66    129.42 o
 -23   7   1    19457.39    19420.66    520.50 o
 -21   7   1    18950.27    18614.46    549.99 o
 -19   7   1       10.16        2.53      7.30 o
 -17   7   1    24525.00    24802.36    713.28 o
 -15   7   1    65137.39    64796.20   1867.78 o
 -13   7   1    33492.55    33023.02    944.85 o
 -11   7   1    20890.09    21361.03    714.84 o
  -9   7   1    29563.99    30202.39    891.06 o
  -7   7   1   192674.59   204900.18   7321.88 o
  -5   7   1   106451.04   106136.52   3370.75 o
   1   7   1    20181.48    19826.23    823.93 o
   5   7   1    51182.87    52868.30   1725.21 o
   7   7   1     6910.18     6932.87    253.77 o
   9   7   1    28574.38    29439.93    867.60 o
  11   7   1    53089.90    50812.25   1509.34 o
  13   7   1    42410.62    43270.11   1256.15 o
  15   7   1    17721.63    17677.78    524.43 o
  17   7   1      692.67      660.72     31.79 o
  19   7   1    31660.64    30520.50    838.05 o
  21   7   1    24473.52    24605.57    686.14 o
  23   7   1    14502.70    14046.02    391.37 o
  25   7   1      147.43      154.13     18.31 o
  27   7   1     3443.85     3551.64    102.66 o
  29   7   1     6875.76     6694.04    185.66 o
  31   7   1     4326.58     4324.61    126.83 o
  33   7   1       94.97       85.69     19.23 o
  35   7   1      329.48      354.73     25.72 o
 -34   8   1      597.71      568.55     34.02 o
 -32   8   1     1890.22     1897.70     71.70 o
 -30   8   1      962.13     1035.99     42.91 o
 -26   8   1     1879.18     1940.58     63.86 o
 -24   8   1     3885.26     3802.53    108.48 o
 -22   8   1     4493.79     4491.28    128.66 o
 -20   8   1     1361.27     1386.62     51.69 o
 -18   8   1      341.23      342.92     21.73 o
 -16   8   1     3565.36     3581.40    121.14 o
 -14   8   1    10790.41    10690.04    326.95 o
 -12   8   1    10206.31    10156.10    302.73 o
 -10   8   1        0.84        1.84      5.78 o
  -8   8   1     5439.55     5187.24    172.84 o
  -6   8   1    38380.33    38061.22   1086.92 o
  -4   8   1    34559.18    35010.65   1013.14 o
  -2   8   1     1390.20     1435.35     52.82 o
   0   8   1     3760.57     3621.89    125.29 o
   2   8   1    63132.15    63770.64   2176.90 o
   4   8   1    70178.85    68226.23   2210.08 o
   6   8   1    10844.23    10751.40    311.19 o
   8   8   1     4508.83     4497.91    143.19 o
  10   8   1    20457.87    21007.66    668.33 o
  12   8   1    18656.05    18192.67    560.83 o
  14   8   1    10986.14    10513.00    291.92 o
  16   8   1     4429.13     4414.19    127.96 o
  18   8   1     5321.75     5317.93    167.57 o
  20   8   1     4728.44     4807.48    154.65 o
  22   8   1     2916.23     2882.77    101.47 o
  24   8   1      139.66      154.76     17.89 o
  26   8   1      107.03      104.26     17.64 o
  28   8   1     1171.17     1259.51     65.89 o
  30   8   1     1908.69     2019.51     67.29 o
  32   8   1      458.22      464.86     27.48 o
  34   8   1       14.23       12.00     24.01 o
  36   8   1      463.73      515.54     29.92 o
 -35   9   1      544.15      490.43     38.64 o
 -33   9   1     3001.93     2944.20    101.31 o
 -31   9   1     2990.02     2868.10     84.92 o
 -29   9   1        0.91        6.77     13.54 o
 -27   9   1     1729.92     1703.66     57.98 o
 -25   9   1     6432.29     6296.59    181.02 o
 -23   9   1     9396.51     9487.45    275.67 o
 -21   9   1     8045.32     8042.92    272.45 o
 -19   9   1     1832.57     1751.20     60.12 o
 -17   9   1    20077.20    19661.89    585.55 o
 -15   9   1    13014.70    12663.56    395.25 o
 -13   9   1     6745.85     6880.81    208.95 o
 -11   9   1     2837.52     2724.85     84.52 o
  -9   9   1      203.19      264.46     23.36 o
  -7   9   1    60782.96    61644.06   1816.93 o
  -5   9   1   105655.48   108286.37   3139.63 o
  -3   9   1    22970.08    23190.67    711.50 o
  -1   9   1     2604.97     2487.85     94.57 o
   1   9   1    58167.96    58486.28   1704.51 o
   3   9   1   105202.53   106475.78   3125.70 o
   5   9   1    62670.30    61854.25   1891.35 o
   7   9   1      113.86      101.53     14.95 o
   9   9   1    24156.48    24624.61    687.56 o
  11   9   1    26328.37    25689.67    710.96 o
  13   9   1    35578.71    35536.13   1011.59 o
  15   9   1     2856.98     2911.55     87.05 o
  17   9   1      980.26      997.55     48.84 o
  19   9   1    14440.11    14497.43    402.72 o
  21   9   1     9310.81     8909.07    262.91 o
  23   9   1     4482.78     4199.63    125.36 o
  25   9   1      392.76      408.64     24.06 o
  27   9   1      365.18      366.52     29.95 o
  29   9   1     3197.10     3187.76    111.64 o
  31   9   1     3952.88     3908.33    110.53 o
  33   9   1      391.01      365.57     25.43 o
  35   9   1       11.51       18.28     36.55 o
 -34  10   1      245.92      287.24     25.40 o
 -32  10   1      383.20      420.69     27.91 o
 -30  10   1     2125.12     2031.43     67.50 o
 -28  10   1      475.33      471.07     27.21 o
 -26  10   1      970.39      976.32     46.04 o
 -24  10   1     7131.74     7107.65    215.35 o
 -22  10   1     6851.92     6858.38    190.64 o
 -20  10   1     1834.60     1892.20     64.38 o
 -18  10   1       43.53       37.72     15.34 o
 -16  10   1    13130.58    13183.39    421.63 o
 -14  10   1    21333.96    21076.08    629.63 o
 -12  10   1     8483.77     8613.54    250.09 o
 -10  10   1     1716.21     1690.83     56.91 o
  -8  10   1    14905.65    15161.86    444.80 o
  -6  10   1    23491.40    22144.66    635.12 o
  -4  10   1    22016.73    20676.86    647.63 o
  -2  10   1     3999.56     3956.36    128.64 o
   0  10   1    26177.85    27280.90    853.07 o
   2  10   1    14840.14    14774.63    461.36 o
   4  10   1    10977.98    10453.05    309.82 o
   6  10   1     2772.74     2798.48     96.76 o
   8  10   1      628.94      729.03     38.31 o
  10  10   1    11690.09    11456.03    318.91 o
  12  10   1    21880.04    21424.51    588.05 o
  14  10   1     5771.90     5637.38    168.49 o
  16  10   1        1.12        8.62     17.24 o
  18  10   1     5267.82     5138.71    148.27 o
  20  10   1     6991.46     6864.73    189.78 o
  22  10   1    10836.49    10840.28    304.73 o
  24  10   1     1285.41     1292.03     49.35 o
  26  10   1     2822.63     2799.47     84.57 o
  28  10   1     3777.26     3781.58    111.99 o
  30  10   1     1611.78     1716.08     63.14 o
  32  10   1       85.76      109.50     20.89 o
  34  10   1       59.32       64.49     20.98 o
 -33  11   1     1465.25     1434.08     75.69 o
 -31  11   1     1290.83     1340.77     64.18 o
 -29  11   1      147.84      130.31     21.73 o
 -27  11   1     1052.11     1127.97     46.18 o
 -25  11   1     4828.90     4736.88    149.87 o
 -23  11   1     5339.52     5312.22    171.80 o
 -21  11   1     6074.69     5971.50    170.50 o
 -19  11   1      137.71      108.52     18.17 o
 -17  11   1    11656.63    11323.43    392.75 o
 -15  11   1    33855.24    33944.89    968.27 o
 -13  11   1     9048.37     9012.76    285.09 o
 -11  11   1     1170.65     1195.82     52.85 o
  -9  11   1     7993.48     8429.44    245.84 o
  -7  11   1    38092.73    38168.43   1101.21 o
  -5  11   1    28472.68    27316.87    780.02 o
  -3  11   1     3537.89     3523.07    105.53 o
  -1  11   1     2622.93     2576.65     97.55 o
   1  11   1    12321.69    12565.52    377.37 o
   3  11   1    24696.41    25230.50    766.88 o
   5  11   1    19244.22    19350.13    562.00 o
   7  11   1     4715.40     4646.88    152.90 o
   9  11   1     1235.51     1267.70     46.34 o
  11  11   1    21642.66    21828.67    607.28 o
  13  11   1    24318.10    24210.58    792.22 o
  15  11   1     8229.11     8193.86    230.14 o
  19  11   1     9207.34     9051.55    250.72 o
  21  11   1    11130.44    11164.73    309.67 o
  23  11   1     4136.69     4096.44    168.19 o
  25  11   1      529.87      517.69     30.99 o
  27  11   1     2465.32     2517.41     93.84 o
  29  11   1     2860.64     2890.88     88.20 o
  31  11   1     1793.46     1787.88     72.90 o
  33  11   1      399.84      403.19     28.01 o
 -32  12   1      904.42      968.28     54.15 o
 -30  12   1     2127.58     2202.26     72.11 o
 -28  12   1      441.22      446.69     28.32 o
 -26  12   1     2335.88     2397.08     75.43 o
 -24  12   1     5004.79     4964.07    140.58 o
 -22  12   1     3999.89     4150.61    147.45 o
 -20  12   1      100.36      121.65     19.07 o
 -18  12   1      671.61      598.02     37.35 o
 -16  12   1     5271.82     5332.96    167.56 o
 -14  12   1    15089.22    14488.97    458.57 o
 -12  12   1     4332.47     4524.01    135.09 o
 -10  12   1     2505.80     2568.68     90.30 o
  -8  12   1     2524.62     2313.57     74.30 o
  -6  12   1    17969.96    17576.21    485.81 o
  -4  12   1    38298.66    37857.38   1057.63 o
  -2  12   1     7177.59     7487.82    224.57 o
   0  12   1    17471.84    17176.29    558.22 o
   2  12   1    27120.77    26067.73    794.62 o
   4  12   1    17242.47    16889.22    493.82 o
   6  12   1     6264.37     6313.02    184.17 o
   8  12   1       75.31       61.44     17.00 o
  10  12   1    18478.85    18969.95    532.03 o
  12  12   1    37858.20    38449.86   1061.80 o
  14  12   1     4764.62     4792.18    142.84 o
  16  12   1     1369.96     1433.17     52.61 o
  18  12   1     2514.54     2567.20     78.47 o
  20  12   1     7076.53     7068.15    213.21 o
  22  12   1     5327.48     5170.10    154.42 o
  24  12   1      330.37      331.64     31.35 o
  26  12   1      631.14      694.20     33.05 o
  28  12   1     2080.21     2134.20     68.76 o
  30  12   1      738.42      779.04     37.91 o
  32  12   1      371.98      397.22     27.89 o
 -33  13   1      992.89      964.61     58.37 o
 -31  13   1     1174.96     1131.78     50.07 o
 -29  13   1       11.95       14.35     28.69 o
 -27  13   1     1273.86     1244.56     53.62 o
 -25  13   1     2991.82     2858.51     86.99 o
 -23  13   1     1065.49     1035.01     42.40 o
 -21  13   1        0.15       10.81     21.63 o
 -19  13   1       54.25       36.52     17.81 o
 -17  13   1     2543.08     2431.85     77.93 o
 -15  13   1    15415.21    15421.42    465.51 o
 -13  13   1     6831.39     6713.16    191.60 o
 -11  13   1      250.18      280.14     21.66 o
  -9  13   1     3896.83     3841.67    127.31 o
  -7  13   1    10110.32    10135.65    280.55 o
  -5  13   1    18595.18    18428.26    529.27 o
  -3  13   1    15581.84    15999.79    442.48 o
  -1  13   1       12.94       18.51     19.43 o
   1  13   1    24825.87    25547.90    742.47 o
   3  13   1    16889.96    17282.79    508.76 o
   5  13   1    13209.50    12853.30    393.77 o
   7  13   1     1015.79      958.13     45.47 o
   9  13   1     3008.62     3124.56    101.69 o
  11  13   1    26576.82    26581.92    786.62 o
  13  13   1     9405.58     9309.70    272.13 o
  15  13   1     3579.47     3538.73    113.98 o
  17  13   1       11.24        3.17      7.93 o
  19  13   1      926.06      992.48     44.51 o
  21  13   1     2956.65     2762.93     88.81 o
  23  13   1     4567.66     4441.49    144.14 o
  25  13   1      315.16      272.65     27.27 o
  27  13   1      260.64      294.53     25.77 o
  29  13   1      880.84      841.89     38.38 o
  31  13   1      992.80     1017.16     46.95 o
 -32  14   1     1151.26     1072.18     50.46 o
 -30  14   1      883.27      870.95     49.88 o
 -28  14   1      121.31      112.30     22.15 o
 -26  14   1      878.17      822.77     52.25 o
 -24  14   1     6602.81     6955.23    207.22 o
 -22  14   1     3215.28     3314.01     97.92 o
 -20  14   1     1609.75     1622.83     59.58 o
 -18  14   1       20.74       10.28     20.55 o
 -16  14   1    10269.06    10030.55    321.39 o
 -14  14   1    20924.81    21323.65    596.65 o
 -12  14   1     8274.00     8464.01    231.52 o
 -10  14   1      104.48       86.02     17.13 o
  -8  14   1     8602.76     8382.89    230.82 o
  -6  14   1    30057.58    29422.29    818.95 o
  -4  14   1    12164.81    11728.29    326.01 o
  -2  14   1     3272.88     3343.14     99.77 o
   0  14   1    14549.24    14398.68    395.59 o
   2  14   1    25864.15    25083.79    696.77 o
   4  14   1     9348.03     9091.75    253.57 o
   6  14   1     5979.51     5899.91    170.44 o
   8  14   1       20.46       34.44     16.34 o
  10  14   1     9738.64     9686.35    297.11 o
  12  14   1    20902.19    20630.31    604.67 o
  14  14   1     3560.82     3361.20    104.78 o
  16  14   1       81.34       52.79     16.09 o
  18  14   1     4674.71     4754.30    144.13 o
  20  14   1     6968.26     7023.93    220.38 o
  22  14   1     4958.37     4848.68    145.54 o
  24  14   1      419.18      362.01     29.83 o
  26  14   1     1132.73     1144.55     50.42 o
  28  14   1     2328.64     2482.70     82.86 o
  30  14   1     1427.93     1590.74     76.46 o
  32  14   1      607.30      618.64     34.48 o
 -31  15   1      151.33      135.88     24.17 o
 -29  15   1       21.80       33.19     24.73 o
 -27  15   1      503.76      495.09     35.77 o
 -25  15   1     2266.20     2175.18     76.07 o
 -23  15   1     1378.56     1404.18     65.87 o
 -21  15   1      115.31      132.29     20.90 o
 -19  15   1       41.22       22.00     20.05 o
 -17  15   1     2145.60     2029.67     71.01 o
 -15  15   1    11175.39    11407.36    314.63 o
 -13  15   1     4876.03     5015.21    143.43 o
 -11  15   1     1416.44     1441.00     54.54 o
  -9  15   1     3035.87     3051.84     90.32 o
  -7  15   1       99.70      123.86     17.58 o
  -5  15   1     5070.59     5092.51    144.49 o
  -3  15   1     5114.26     5368.86    184.26 o
  -1  15   1        2.81        8.65     17.31 o
   1  15   1     8364.64     8351.86    231.54 o
   3  15   1     4592.57     4577.69    149.84 o
   5  15   1     1503.46     1547.43     53.29 o
   7  15   1     1954.18     1936.21     63.01 o
   9  15   1        2.32       15.16     30.33 o
  11  15   1     7207.64     7389.08    213.85 o
  13  15   1     5417.45     5030.79    160.90 o
  15  15   1     1147.85     1013.00     45.58 o
  19  15   1      121.19       69.62     22.42 o
  21  15   1     4823.95     4690.12    141.71 o
  23  15   1     2204.47     2049.49     75.82 o
  25  15   1      232.40      184.59     27.56 o
  27  15   1      497.07      495.09     38.20 o
  29  15   1      791.25      711.33     38.39 o
  31  15   1      425.23      399.24     29.93 o
 -30  16   1     1215.94     1300.42     54.03 o
 -28  16   1       24.62       15.76     31.51 o
 -26  16   1      923.49      912.98     44.70 o
 -24  16   1     2081.24     2093.64     73.72 o
 -22  16   1     4432.03     4461.31    162.08 o
 -20  16   1      338.90      349.80     28.20 o
 -18  16   1      406.65      398.31     32.05 o
 -16  16   1     6608.59     6772.19    196.31 o
 -14  16   1     9680.48     9880.32    272.02 o
 -12  16   1     4672.13     4760.16    137.55 o
 -10  16   1      133.98      138.75     19.06 o
  -8  16   1    14714.46    13999.47    389.23 o
  -6  16   1    11440.57    11624.61    338.91 o
  -4  16   1    12893.00    12577.51    358.75 o
  -2  16   1      551.46      506.18     28.39 o
   0  16   1     2682.82     2617.28     89.14 o
   2  16   1    18563.08    18527.71    525.68 o
   4  16   1    29858.64    30027.47    812.40 o
   6  16   1     2804.69     2759.12     86.30 o
   8  16   1     2136.43     2102.67     68.34 o
  10  16   1    12383.04    12700.24    349.43 o
  12  16   1     9640.68     9756.18    277.76 o
  14  16   1     4160.12     3998.82    131.64 o
  16  16   1      759.87      723.18     40.34 o
  18  16   1     2270.56     2243.60     83.01 o
  20  16   1     4749.21     4767.56    199.22 o
  22  16   1     3550.65     3843.29    149.86 o
  24  16   1      213.69      169.53     36.36 o
  26  16   1      490.69      467.35     35.36 o
  28  16   1     1832.04     1876.40     71.78 o
  30  16   1     1244.42     1268.82     83.18 o
 -29  17   1        3.07        8.24     16.48 o
 -27  17   1      454.57      395.22     30.27 o
 -25  17   1      684.70      662.93     37.71 o
 -23  17   1      348.57      319.99     30.83 o
 -21  17   1       16.75       38.05     21.31 o
 -19  17   1        0.05       15.50     30.99 o
 -17  17   1      806.32      783.41     43.49 o
 -15  17   1     1106.81     1125.22     56.21 o
 -13  17   1     2158.30     2218.77     76.27 o
 -11  17   1      791.88      777.63     60.05 o
  -9  17   1     2332.02     2286.90     85.80 o
  -7  17   1      418.67      486.31     29.15 o
  -5  17   1     1258.65     1396.70     72.90 o
  -3  17   1     1966.65     1924.71     71.91 o
  -1  17   1      425.22      425.37     28.27 o
   1  17   1     3815.05     3809.93    112.20 o
   3  17   1      940.29     1080.64     44.18 o
   5  17   1     3462.77     3348.36    100.42 o
   7  17   1      904.88      890.06     51.17 o
   9  17   1        9.37       22.95     24.03 o
  11  17   1     3970.70     3878.49    114.40 o
  13  17   1     2374.81     2228.64     81.43 o
  15  17   1      195.81      189.45     30.21 o
  17  17   1        1.50        3.68     10.06 o
  19  17   1       30.15       17.61     35.22 o
  21  17   1      411.26      436.14     37.76 o
  23  17   1     1146.22     1057.37     54.95 o
  25  17   1      104.59      107.80     24.47 o
  27  17   1       13.02       19.30     32.57 o
 -26  18   1      155.41      157.05     27.11 o
 -24  18   1     1804.17     1900.31     89.00 o
 -22  18   1     3239.00     3205.25    103.68 o
 -20  18   1     1372.37     1442.34     80.04 o
 -18  18   1     1707.55     1690.83     87.10 o
 -16  18   1     5046.18     5107.75    164.54 o
 -14  18   1     7165.13     7309.37    236.79 o
 -12  18   1     3416.45     3596.21    136.29 o
 -10  18   1       32.52       29.09     22.69 o
  -8  18   1     4904.15     4824.34    164.26 o
  -6  18   1    13920.56    14046.02    409.97 o
  -4  18   1     3116.16     3225.42     98.08 o
  -2  18   1      525.60      522.91     31.21 o
   0  18   1       17.86       32.51     22.04 o
   2  18   1    10663.92    10891.76    314.02 o
   4  18   1    14733.89    14154.64    388.48 o
   6  18   1     1579.37     1609.50     63.97 o
   8  18   1     4044.11     3954.38    118.61 o
  10  18   1     4869.01     5153.24    212.81 o
  12  18   1     6138.75     6260.19    213.35 o
  14  18   1     3755.93     3715.91    124.83 o
  16  18   1      105.83      111.27     33.72 o
  18  18   1     2822.73     2924.10     96.58 o
  20  18   1     4769.07     5075.79    146.07 o
  22  18   1     1189.21     1273.62     54.47 o
  24  18   1       24.25       26.86     22.99 o
  26  18   1      127.97      123.70     23.78 o
 -25  19   1      332.11      309.92     29.97 o
 -23  19   1      193.89      142.90     29.63 o
 -21  19   1       26.10       16.89     33.77 o
 -19  19   1      157.41      136.95     25.15 o
 -17  19   1      466.07      461.27     34.85 o
 -15  19   1      283.37      273.24     29.75 o
 -13  19   1       61.53       20.90     27.96 o
  -9  19   1        7.99       34.03     22.22 o
  -7  19   1     1034.27     1125.15     67.09 o
  -5  19   1     2328.35     2269.27     90.19 o
  -3  19   1      370.36      333.16     28.79 o
  -1  19   1      219.49      202.56     27.09 o
   1  19   1      653.21      690.26     38.91 o
   3  19   1      391.04      406.25     42.79 o
   5  19   1       25.79       24.79     21.96 o
   7  19   1      404.09      392.98     37.58 o
   9  19   1       31.57       45.59     20.38 o
  11  19   1       75.47       50.59     22.19 o
  13  19   1      969.05     1031.83     46.30 o
  15  19   1      382.79      334.56     28.45 o
  17  19   1       35.48       52.40     23.78 o
  19  19   1        0.26        1.09      7.70 o
  21  19   1      242.26      157.16     31.80 o
  23  19   1      257.50      193.64     32.84 o
  25  19   1      239.22      156.89     34.91 o
 -24  20   1      951.67      825.66     55.53 o
 -22  20   1     1632.42     1680.11     68.05 o
 -20  20   1      244.52      261.73     27.24 o
 -18  20   1      627.46      561.16     36.63 o
 -16  20   1     1528.33     1458.70     72.42 o
 -14  20   1     2432.44     2240.85    100.58 o
 -12  20   1     3130.10     3316.62    121.87 o
 -10  20   1      182.36      125.49     26.06 o
  -8  20   1     6982.96     5201.48   2010.43 o
  -6  20   1     7176.10     7099.18    222.51 o
  -4  20   1     2397.97     2435.45    104.81 o
   0  20   1      744.01      723.88     49.15 o
   2  20   1     5615.91     5525.37    171.96 o
   4  20   1     8580.96     8327.88    295.33 o
   6  20   1     2005.77     1970.49     92.79 o
   8  20   1     1474.36     1534.03     76.21 o
  10  20   1     2774.63     2838.76    102.64 o
  12  20   1     2364.53     2396.72     99.07 o
  14  20   1     3300.21     3262.38    123.76 o
  16  20   1       38.94       30.61     22.98 o
  18  20   1     1113.56     1184.89     62.61 o
  20  20   1     2566.16     2581.73    128.56 o
  22  20   1      740.63      680.36     57.36 o
  24  20   1      270.45      218.17     24.91 o
 -21  21   1        0.38        9.23     18.45 o
 -19  21   1      190.45      176.83     31.14 o
 -17  21   1      675.98      635.09     37.36 o
 -15  21   1        8.96        6.38     13.43 o
  -9  21   1      109.20       89.85     25.45 o
  -7  21   1      573.08      571.70     40.90 o
  -5  21   1      447.81      390.18     34.58 o
  -3  21   1        1.06        1.82      8.93 o
  -1  21   1      291.86      283.35     27.06 o
   1  21   1        1.16        1.59      8.48 o
   3  21   1      256.54      239.41     33.48 o
   5  21   1      479.00      393.68     34.03 o
   9  21   1       20.65       25.03     29.03 o
  13  21   1      217.94      200.23     28.52 o
  15  21   1      255.69      263.48     28.74 o
  17  21   1      241.47      240.00     27.30 o
  19  21   1       33.18       26.99     30.59 o
  21  21   1       60.82       31.33     27.87 o
 -20  22   1       58.71       75.10     29.96 o
 -18  22   1      657.67      667.57     60.64 o
 -16  22   1      874.59      929.63     52.15 o
 -14  22   1     1182.05     1193.71     66.45 o
 -12  22   1     1127.06     1234.62     86.29 o
 -10  22   1       11.95       17.04     34.08 o
  -8  22   1     1259.92     1181.22     55.96 o
  -6  22   1     4195.43     4375.54    178.65 o
  -4  22   1     2658.56     2839.53    105.73 o
  -2  22   1       99.60       87.45     25.66 o
   0  22   1      622.41      707.80     58.85 o
   2  22   1     3628.54     3555.02    126.03 o
   4  22   1     3685.58     3849.22    137.43 o
   6  22   1      316.68      367.11     31.35 o
   8  22   1       50.40       54.66     30.66 o
  10  22   1      960.71      969.83     65.94 o
  12  22   1     2025.63     2170.52     81.45 o
  14  22   1     1536.86     1530.93     96.02 o
  16  22   1       54.55        9.32     18.63 o
  18  22   1      631.04      689.70     39.36 o
  20  22   1     1585.50     1553.99     83.79 o
 -17  23   1       71.90       57.21     26.02 o
 -13  23   1      160.62      143.51     31.83 o
 -11  23   1       10.08        1.26      8.00 o
  -9  23   1        0.01        6.75     14.01 o
  -7  23   1      155.91      138.41     26.19 o
  -5  23   1        6.38        8.82     17.63 o
  -3  23   1       49.99       56.01     24.65 o
  -1  23   1       39.19       29.49     30.70 o
   1  23   1       34.17       14.02     28.04 o
   3  23   1      144.62       47.72     20.59 o
   5  23   1       18.78       24.19     32.93 o
   7  23   1      161.87      162.11     25.94 o
   9  23   1       50.88       34.24     28.82 o
  11  23   1       18.46        9.89     19.78 o
  15  23   1       43.93       32.34     27.22 o
  17  23   1       14.63        5.25     15.28 o
 -14  24   1     1071.35     1056.59     53.80 o
 -12  24   1      421.87      479.17     34.76 o
 -10  24   1       68.91       53.13     25.50 o
  -8  24   1     1298.45     1283.64     54.61 o
  -6  24   1     1494.75     1605.62     95.80 o
  -4  24   1     1388.19     1333.01     62.09 o
  -2  24   1      108.96       81.90     25.61 o
   0  24   1      409.14      357.11     43.22 o
   2  24   1     1715.59     1582.70     83.05 o
   4  24   1     1608.60     1521.90     72.82 o
   6  24   1      491.86      452.39     44.24 o
  10  24   1     1046.70     1206.40     78.73 o
  12  24   1     1531.62     1555.33     69.04 o
  14  24   1     1058.74     1104.98     66.02 o
 -11  25   1       52.02       78.36     26.42 o
  -9  25   1       15.72       41.29     30.18 o
  -7  25   1        1.00        5.47     14.28 o
  -5  25   1       38.05       28.89     29.23 o
  -3  25   1      107.85      124.30     29.71 o
  -1  25   1       12.29        2.69     10.81 o
   1  25   1       43.01       30.32     28.35 o
   3  25   1       39.69       36.44     30.83 o
   7  25   1        0.01        4.90     13.75 o
   9  25   1       31.50       19.14     38.29 o
  11  25   1       55.57       61.31     26.92 o
  -6  26   1      778.81      773.82     69.26 o
  -4  26   1      282.08      229.35     56.24 o
  -2  26   1      219.68      193.56     30.71 o
   0  26   1      185.50      170.03     29.69 o
   2  26   1      785.61      677.47     49.40 o
   4  26   1      557.15      558.19     73.41 o
 -38   0   2     2093.57     1951.24    208.49 o
 -36   0   2     1661.14     1660.50     74.40 o
 -34   0   2      174.72      155.94     30.89 o
 -32   0   2     1376.80     1308.04     58.78 o
 -30   0   2    19223.60    17761.01    663.57 o
 -28   0   2    13006.08    12425.16    375.97 o
 -26   0   2     4802.61     4521.82    151.51 o
 -24   0   2    11057.23    10879.07    367.05 o
 -22   0   2    31990.67    30461.96   1132.72 o
 -20   0   2    33115.52    32087.75   1150.13 o
 -18   0   2    42891.83    40735.85   1397.97 o
 -16   0   2      628.49      628.77     83.66 o
 -14   0   2    48391.34    48807.69   2605.72 o
 -12   0   2   119094.54   117885.97   4548.13 o
 -10   0   2    66823.75    64447.76   2975.59 o
  -8   0   2    86692.39    88579.35   3062.94 o
  -6   0   2    60918.39    68676.24   2517.12 o
  -4   0   2   683716.56   705263.28  27434.85 o
   2   0   2    61386.74    65969.87   3066.45 o
   4   0   2    80792.73    79840.97   5438.33 o
   6   0   2   399321.81   404146.40  16771.92 o
   8   0   2   330161.67   355379.62  13839.37 o
  10   0   2     2993.47     2949.21    192.01 o
  12   0   2   119387.93   122114.44   4293.01 o
  14   0   2    93447.65    96259.73   5342.99 o
  16   0   2    65895.53    65845.73   2153.36 o
  18   0   2     9945.18     9826.71    338.66 o
  20   0   2      971.08      893.87     56.47 o
  22   0   2    25595.73    24672.58   1040.76 o
  24   0   2    25438.79    23518.65    774.48 o
  26   0   2     7145.64     6906.28    214.03 o
  28   0   2       66.57       89.14     22.75 o
  30   0   2     1005.36      952.13     46.56 o
  32   0   2     3076.33     3008.18    166.94 o
  34   0   2     4921.98     4993.41    162.63 o
  36   0   2     1331.86     1419.20     82.82 o
 -35   1   2       10.51       39.28     20.19 o
 -33   1   2       23.85       33.92     19.57 o
 -31   1   2       23.29       29.03     18.41 o
 -29   1   2       18.67        8.08     16.17 o
 -25   1   2      656.10      738.56     34.33 o
 -23   1   2      134.47      165.94     17.22 o
 -21   1   2       64.58       60.99     14.57 o
 -19   1   2      906.78      880.68     33.97 o
 -17   1   2     2876.66     2961.91    104.89 o
 -15   1   2     1304.93     1497.21     64.89 o
 -13   1   2     3811.16     3861.56    125.58 o
 -11   1   2    21767.98    22163.70    706.74 o
  -9   1   2    42667.97    43507.81   1305.49 o
  -7   1   2    28852.09    29921.67    914.76 o
  -5   1   2    58347.36    62685.84   1892.59 o
  -3   1   2       39.99       29.62      8.68 o
  -1   1   2      147.39      140.51      9.86 o
   1   1   2      617.04      678.26     29.04 o
   3   1   2     5513.06     5981.16    263.52 o
   5   1   2      448.12      521.86     25.48 o
   7   1   2     6730.99     7389.78    238.92 o
   9   1   2    11304.39    11524.45    348.96 o
  11   1   2     2244.63     2243.46     70.17 o
  13   1   2      705.73      822.14     32.70 o
  15   1   2      162.37      190.36     15.41 o
  17   1   2     4019.83     4002.06    118.46 o
  19   1   2      857.80      881.53     41.03 o
  21   1   2       14.06        3.41      6.98 o
  23   1   2     1802.74     1690.12     56.12 o
  25   1   2      725.93      749.06     30.71 o
  29   1   2       92.96      131.90     17.14 o
  31   1   2      407.02      393.77     25.22 o
  33   1   2       35.17       36.25     18.67 o
  35   1   2       28.29       12.43     24.86 o
  37   1   2        2.95       11.53     23.05 o
 -36   2   2     1220.28     1258.67     51.52 o
 -34   2   2       13.65       33.64     18.64 o
 -32   2   2     1797.01     1895.37     61.87 o
 -30   2   2    10093.22    10040.43    275.56 o
 -28   2   2    14045.21    13818.19    386.40 o
 -26   2   2      791.65      825.88     42.08 o
 -24   2   2     1467.24     1585.59     62.47 o
 -22   2   2    21328.70    21128.27    594.55 o
 -20   2   2    47465.36    45278.90   1255.74 o
 -18   2   2    49113.50    49393.12   1383.68 o
 -16   2   2     1436.04     1399.38     62.99 o
 -14   2   2    93335.97   100587.65   3507.88 o
 -12   2   2   162438.90   162451.07   5020.56 o
 -10   2   2   166801.36   173190.49   5357.53 o
  -8   2   2    12829.31    13125.56    396.57 o
  -6   2   2    75193.61    79486.18   2397.88 o
  -4   2   2   451978.28   478327.77  15215.85 o
  -2   2   2   283631.01   301954.81   9304.50 o
   0   2   2     2944.98     2889.89    108.37 o
   2   2   2    17150.39    17611.48    637.03 o
   4   2   2    66171.81    65970.58   2171.25 o
   6   2   2   192787.27   192004.56   5709.09 o
   8   2   2   109470.05   116928.12   3495.66 o
  10   2   2     7249.53     7720.58    281.17 o
  12   2   2    46524.14    46273.42   1393.65 o
  14   2   2    67261.17    65573.47   1897.68 o
  16   2   2    56558.04    56008.44   1749.49 o
  18   2   2    25293.12    25672.03    955.45 o
  20   2   2      198.45      261.54     24.79 o
  22   2   2    35604.69    35345.69    993.03 o
  24   2   2    38993.56    38874.47   1061.72 o
  26   2   2    11330.66    10941.14    296.13 o
  28   2   2       48.71       31.01     16.19 o
  30   2   2     4160.30     4038.67    129.77 o
  32   2   2     6546.39     6390.18    173.85 o
  34   2   2     3583.69     3550.93    111.33 o
  36   2   2      503.77      498.40     29.50 o
 -37   3   2      242.88      206.12     23.71 o
 -35   3   2      585.82      539.19     29.70 o
 -33   3   2        1.79        0.66      5.15 o
 -31   3   2     1661.11     1787.32     65.06 o
 -29   3   2      705.56      709.50     37.24 o
 -27   3   2      500.15      493.28     27.41 o
 -25   3   2      458.56      533.20     28.58 o
 -23   3   2     1331.22     1277.36     57.50 o
 -21   3   2     5650.62     5353.13    149.66 o
 -19   3   2       29.32       55.99     14.15 o
 -17   3   2     3028.16     3007.12     94.84 o
 -15   3   2       59.95       44.87     12.53 o
 -13   3   2     2981.43     2935.25    143.02 o
 -11   3   2     3347.75     3199.68    102.82 o
  -9   3   2    18308.89    18678.65    590.80 o
  -7   3   2    10480.05    10776.09    326.93 o
  -5   3   2    10030.11    10537.69    326.27 o
  -3   3   2     3120.72     3170.90    106.20 o
  -1   3   2     4367.89     5083.41    173.73 o
   1   3   2   251781.20   271096.46   9790.98 o
   3   3   2     3283.76     3357.04    120.49 o
   5   3   2    17282.64    18099.57    643.34 o
   7   3   2    33264.27    32905.23   1035.11 o
   9   3   2     6273.48     5992.87    179.08 o
  11   3   2     1834.51     1732.51     67.38 o
  13   3   2     8872.71     8435.79    265.17 o
  15   3   2    12037.02    12280.57    364.54 o
  17   3   2     6317.12     5978.20    214.44 o
  19   3   2     1136.18     1007.78     65.68 o
  21   3   2     3282.57     3057.20     94.18 o
  23   3   2       96.82       92.48     14.69 o
  25   3   2        1.16        3.32      8.15 o
  27   3   2      725.60      887.24     44.50 o
  29   3   2        0.60        5.68     11.36 o
  31   3   2      198.02      218.94     20.08 o
  33   3   2       18.32       11.33     22.67 o
  35   3   2       30.90       29.02     16.35 o
  37   3   2        0.22       12.04     24.08 o
 -36   4   2     2120.56     2103.80     72.14 o
 -34   4   2       73.77       56.34     18.55 o
 -32   4   2     2776.17     2768.93     84.51 o
 -30   4   2     9761.30    10060.18    270.55 o
 -28   4   2     8696.35     8536.66    233.65 o
 -26   4   2     1880.97     1825.26     57.73 o
 -24   4   2     1496.07     1541.65     51.50 o
 -22   4   2    24441.85    24054.70    650.48 o
 -20   4   2    42666.09    42241.74   1157.63 o
 -18   4   2    14858.28    14562.32    400.56 o
 -16   4   2     8223.83     8312.36    253.02 o
 -14   4   2    43834.39    44002.96   1308.24 o
 -12   4   2    54290.39    56609.39   1965.19 o
 -10   4   2    62796.86    64723.55   2243.36 o
  -8   4   2    23850.44    25600.80    812.65 o
  -6   4   2    20117.92    21061.27    643.24 o
  -4   4   2   144131.46   152340.82   4594.63 o
  -2   4   2   288415.38   296006.73   9474.39 o
   0   4   2    77359.97    81553.52   2517.01 o
   2   4   2       44.65       74.16     10.57 o
   4   4   2   183735.57   192758.56   6381.06 o
   6   4   2   267891.59   271408.92   9611.33 o
   8   4   2   108960.66   116629.06   3629.67 o
  10   4   2     2317.77     2464.65     89.19 o
  12   4   2    56915.11    56452.10   1652.70 o
  14   4   2    78025.39    78563.61   2426.03 o
  16   4   2    74786.24    73045.07   2210.31 o
  18   4   2     5749.58     5790.58    168.82 o
  20   4   2     3674.36     3502.12    108.62 o
  22   4   2    13083.33    12364.50    341.63 o
  24   4   2    20279.56    20078.74    543.25 o
  26   4   2     6244.78     6299.34    178.23 o
  28   4   2      726.60      813.67     36.16 o
  30   4   2     2370.66     2409.42     78.22 o
  32   4   2     3799.45     3778.90    106.62 o
  34   4   2     3342.55     3452.68    113.07 o
  36   4   2      539.38      514.65     29.24 o
 -37   5   2      336.78      320.85     25.58 o
 -35   5   2      155.39      156.93     21.34 o
 -33   5   2       35.72       52.28     19.18 o
 -31   5   2      601.99      641.61     41.07 o
 -29   5   2      624.81      646.33     33.54 o
 -27   5   2      168.65      159.86     19.06 o
 -25   5   2     1409.99     1406.22     55.21 o
 -23   5   2      378.16      357.01     27.27 o
 -21   5   2     8533.99     8437.91    230.81 o
 -19   5   2     6483.79     6357.31    177.50 o
 -17   5   2      575.84      627.46     37.48 o
 -15   5   2      142.86      187.87     18.02 o
 -13   5   2     2764.49     2618.83     92.94 o
 -11   5   2    31940.23    32535.64    962.13 o
  -9   5   2    16142.08    16719.94    568.39 o
  -7   5   2    14202.19    15364.29    487.73 o
  -5   5   2    12289.02    12821.56    407.39 o
  -3   5   2     9342.18     9268.09    299.36 o
  -1   5   2        0.54       24.15     11.28 o
   1   5   2    25889.71    26857.70   1026.19 o
   3   5   2      615.73      679.57     36.48 o
   5   5   2    30350.10    30706.00    939.64 o
   7   5   2    11722.24    11393.26    361.89 o
   9   5   2      126.69      206.56     16.64 o
  11   5   2       22.71       33.60     10.62 o
  13   5   2     1970.99     1848.61     62.89 o
  15   5   2     3688.06     3573.36    107.10 o
  17   5   2     8198.14     8349.74    278.10 o
  19   5   2      292.37      271.91     32.40 o
  21   5   2     2366.47     2336.77     79.96 o
  23   5   2     4817.64     4503.27    132.66 o
  25   5   2     1393.39     1493.26     64.60 o
  27   5   2      299.10      319.57     20.89 o
  29   5   2      301.98      286.53     21.60 o
  31   5   2     2823.42     2873.25     83.91 o
  33   5   2      496.38      520.11     37.57 o
  35   5   2        7.78       11.88     23.76 o
  37   5   2      117.54       99.43     19.85 o
 -36   6   2      877.61      825.03     40.42 o
 -34   6   2        4.27       12.87     25.74 o
 -32   6   2     3255.72     3195.80    113.72 o
 -30   6   2     4157.76     4052.50    155.75 o
 -28   6   2     3342.89     3145.22     93.16 o
 -26   6   2     1127.29     1073.09     54.73 o
 -24   6   2      325.99      338.82     21.53 o
 -22   6   2    18905.77    18358.43    527.86 o
 -20   6   2    57464.42    57087.60   1573.15 o
 -18   6   2    17747.71    17334.28    502.31 o
 -16   6   2     3134.28     3202.43     96.94 o
 -14   6   2    20207.62    20171.84    568.27 o
 -12   6   2    79955.53    78668.00   2326.46 o
 -10   6   2   110284.15   115738.93   3805.52 o
  -8   6   2    13625.32    12954.16    535.95 o
  -6   6   2    23119.60    24512.47    812.94 o
  -4   6   2   128134.53   138465.49   5681.92 o
  -2   6   2   131018.84   133284.81   4628.38 o
   0   6   2    43467.72    45382.59   1718.23 o
   2   6   2    13252.05    13740.61    470.25 o
   4   6   2   101959.68    52620.72   4034.25 o
   6   6   2   145134.95   151002.80   5171.35 o
   8   6   2    55938.04    56442.93   1787.36 o
  10   6   2      313.57      350.02     20.46 o
  12   6   2      243.99      356.24     20.61 o
  14   6   2    59607.35    60417.48   1752.77 o
  16   6   2    51152.25    50303.00   1469.36 o
  18   6   2     9969.04    10165.98    327.08 o
  20   6   2     2559.48     2421.90     72.56 o
  22   6   2    13166.72    13194.68    367.21 o
  24   6   2    18439.01    17733.50    525.13 o
  26   6   2     9106.64     9184.86    247.83 o
  28   6   2       33.41       52.84     17.19 o
  30   6   2     2266.50     2254.46     83.22 o
  32   6   2     6848.21     6634.30    199.77 o
  34   6   2     2350.25     2320.62     73.73 o
  36   6   2      243.25      250.48     22.99 o
 -35   7   2      475.93      388.12     29.71 o
 -33   7   2       15.75       30.16     21.91 o
 -31   7   2      825.34      865.23     36.93 o
 -29   7   2     1053.71     1093.06     43.53 o
 -27   7   2     1799.03     1877.53     61.52 o
 -25   7   2      734.67      765.22     33.73 o
 -23   7   2      507.07      536.84     29.30 o
 -21   7   2     7685.31     7660.63    210.22 o
 -19   7   2     2388.95     2362.37     78.88 o
 -17   7   2     2456.68     2453.93     89.05 o
 -15   7   2     3070.81     2989.84     96.71 o
 -13   7   2     7233.92     6932.94    210.95 o
 -11   7   2    10075.04     9456.41    310.78 o
  -9   7   2    12361.26    12062.62    356.71 o
  -7   7   2     1202.45     1027.11     47.67 o
  -5   7   2     3600.03     3152.91    101.68 o
  -3   7   2    46912.35    44479.76   1987.26 o
   5   7   2    42116.44    43676.39   1672.85 o
   7   7   2    17587.34    17066.26    530.30 o
   9   7   2     2190.44     2009.07     67.72 o
  11   7   2     8248.06     8753.19    284.44 o
  13   7   2     8169.66     8169.18    240.17 o
  15   7   2    12870.15    13028.93    413.07 o
  17   7   2     5736.98     5474.73    153.36 o
  19   7   2       97.43       96.82     15.60 o
  21   7   2     3406.43     3297.86    103.15 o
  23   7   2     3916.45     3841.60    111.19 o
  25   7   2     1535.04     1561.12     52.14 o
  27   7   2       37.31       55.11     17.83 o
  29   7   2      114.00       87.88     16.50 o
  31   7   2     1229.82     1276.58     65.95 o
  33   7   2      574.13      647.12     33.75 o
  35   7   2       75.81       74.41     20.03 o
 -36   8   2     1307.38     1352.90     66.48 o
 -34   8   2       25.94       43.10     22.50 o
 -32   8   2     3211.02     3164.97     93.66 o
 -30   8   2     4803.47     4850.23    149.27 o
 -28   8   2     3297.07     3416.85    101.40 o
 -26   8   2      944.33      975.41     42.93 o
 -24   8   2     1188.64     1250.56     51.38 o
 -22   8   2    16655.60    16272.05    436.71 o
 -20   8   2    30903.73    30975.44    852.98 o
 -18   8   2     3496.33     3439.91    105.41 o
 -16   8   2     1020.29     1093.62     43.17 o
 -14   8   2    13434.59    13446.48    381.47 o
 -12   8   2    51991.60    51597.28   1521.33 o
 -10   8   2    48514.14    49192.80   1431.66 o
  -8   8   2     8478.34     7989.32    244.51 o
  -6   8   2    31168.49    32618.87    955.67 o
  -4   8   2    62897.88    63027.92   1875.33 o
   0   8   2    43723.87    42984.45   1761.63 o
   2   8   2      290.58      415.27     33.91 o
   4   8   2    60477.18    61608.09   1800.47 o
   6   8   2   124019.11   126959.38   4651.97 o
   8   8   2    55822.93    58564.57   1733.13 o
  10   8   2    11184.75    11094.20    328.29 o
  12   8   2     5842.96     6198.40    178.11 o
  14   8   2    58175.95    59513.25   1654.93 o
  16   8   2    39728.83    40093.29   1107.98 o
  18   8   2    14446.67    14178.62    421.39 o
  20   8   2     3082.32     2915.85     85.98 o
  22   8   2     7859.80     7909.61    240.94 o
  24   8   2     9080.65     8985.95    300.16 o
  26   8   2     6736.52     6533.51    178.54 o
  28   8   2      618.08      571.22     41.52 o
  30   8   2     1879.55     1950.95     62.28 o
  32   8   2     2832.16     2890.39     93.51 o
  34   8   2     1755.49     1780.40     62.19 o
  36   8   2      408.03      424.78     57.44 o
 -35   9   2       81.46       58.90     22.85 o
 -33   9   2        1.39       10.57     21.15 o
 -31   9   2      426.89      471.45     27.59 o
 -29   9   2     3051.80     3070.81     99.34 o
 -27   9   2     2634.13     2744.88     84.08 o
 -25   9   2       10.08        7.89     15.79 o
 -23   9   2     1261.56     1383.94     66.10 o
 -21   9   2     6696.75     6879.97    188.42 o
 -19   9   2    17011.29    17065.55    470.88 o
 -17   9   2      807.35      876.52     39.52 o
 -15   9   2     2784.45     2694.59     84.38 o
 -13   9   2    22123.85    22187.69    617.94 o
 -11   9   2    35362.82    34736.28   1109.89 o
  -9   9   2      661.53      755.20     33.88 o
  -7   9   2     4223.83     4334.84    130.05 o
  -5   9   2     5777.95     5715.67    172.06 o
  -3   9   2    51040.11    49987.71   1515.97 o
  -1   9   2    39927.30    38748.92   1217.09 o
   1   9   2     2659.67     2817.17    111.34 o
   3   9   2     4698.01     4597.65    138.30 o
   5   9   2    16878.06    16176.13    458.90 o
   7   9   2    23102.23    22328.05    634.37 o
   9   9   2    10737.54    10451.64    296.94 o
  11   9   2      478.76      456.11     29.02 o
  13   9   2    14076.74    13914.83    384.24 o
  15   9   2    22851.57    22147.48    634.41 o
  17   9   2     2412.74     2358.78     72.21 o
  19   9   2      103.65      123.99     16.09 o
  21   9   2     3497.35     3406.34    102.05 o
  23   9   2     6694.14     6628.02    229.89 o
  25   9   2     2545.89     2489.83     89.82 o
  27   9   2       20.66        9.36     18.72 o
  29   9   2      373.29      424.36     25.88 o
  31   9   2     1425.52     1486.77     71.10 o
  33   9   2     1222.99     1215.22     45.28 o
  35   9   2      282.88      289.65     23.55 o
 -34  10   2        4.16       22.39     28.41 o
 -32  10   2     1991.41     1916.53     82.28 o
 -30  10   2     3082.20     3030.47     90.75 o
 -28  10   2     2849.23     2768.65     82.65 o
 -26  10   2      599.75      562.12     36.28 o
 -24  10   2     1365.97     1378.15     49.32 o
 -22  10   2    10513.75    10209.00    277.67 o
 -20  10   2    18178.28    17979.66    517.92 o
 -18  10   2     2244.80     2202.83     75.91 o
 -16  10   2      295.06      286.82     23.22 o
 -14  10   2    10760.28    10582.83    313.37 o
 -12  10   2    28173.32    28528.64   1000.47 o
 -10  10   2    51993.80    53164.54   1514.56 o
  -8  10   2     3498.21     3448.59    104.12 o
  -6  10   2    10492.42    10651.25    324.10 o
  -4  10   2    50663.84    50436.30   1553.83 o
  -2  10   2    62293.53    62570.16   2025.18 o
   0  10   2    22181.67    22105.87    656.60 o
   2  10   2      163.02      140.02     17.10 o
   4  10   2    24971.52    24997.03    763.36 o
   6  10   2    45625.96    47247.49   1337.61 o
   8  10   2    36782.79    36920.70   1039.22 o
  10  10   2       82.53       83.10     14.04 o
  12  10   2     6353.62     6302.02    177.51 o
  14  10   2    25753.21    25381.44    725.33 o
  16  10   2    23571.19    23461.52    636.29 o
  18  10   2     3044.52     2905.41     85.62 o
  20  10   2      340.56      343.27     22.38 o
  22  10   2     3005.66     3039.21     90.96 o
  24  10   2     7542.97     7351.69    219.59 o
  26  10   2     4088.16     3885.12    131.17 o
  28  10   2      486.51      504.42     29.79 o
  30  10   2      677.88      650.99     36.91 o
  32  10   2     2269.00     2296.00     80.62 o
  34  10   2     1331.83     1400.93     52.62 o
 -33  11   2       22.16       10.45     20.89 o
 -31  11   2      398.94      418.81     28.51 o
 -29  11   2     3339.12     3415.23    100.54 o
 -27  11   2     2785.46     2833.54     87.86 o
 -25  11   2       10.13        4.90      9.80 o
 -23  11   2     2447.58     2516.42     78.84 o
 -21  11   2     3459.98     3582.46    103.59 o
 -19  11   2     8420.25     8306.01    253.74 o
 -17  11   2    14583.08    14929.80    483.54 o
 -15  11   2     1608.36     1753.60     69.31 o
 -13  11   2    28048.43    27737.96    784.23 o
 -11  11   2    23184.47    23723.90    698.48 o
  -9  11   2     9584.29     9423.97    282.85 o
  -7  11   2      265.20      347.62     23.64 o
  -5  11   2    21709.04    20778.43    610.36 o
  -3  11   2    40645.54    39246.18   1095.98 o
  -1  11   2    33898.86    34223.50    954.63 o
   1  11   2     1776.78     1812.14     59.24 o
   3  11   2    17482.76    17334.28    495.87 o
   5  11   2    28173.47    27465.70    838.70 o
   7  11   2    25215.24    24468.03    686.16 o
   9  11   2    15727.37    16413.82    473.88 o
  11  11   2     1443.19     1511.88     65.10 o
  13  11   2    18708.48    18842.99    574.29 o
  15  11   2    12294.56    12733.39    345.13 o
  17  11   2     1630.29     1660.50     57.85 o
  19  11   2      672.49      687.14     42.77 o
  21  11   2     2643.28     2700.23     81.66 o
  23  11   2     5430.90     5414.78    183.46 o
  25  11   2     5257.93     5182.86    175.92 o
  27  11   2       72.16       66.27     18.04 o
  29  11   2      661.11      731.36     33.25 o
  31  11   2      924.20     1028.09     54.25 o
  33  11   2     1471.31     1485.64     54.10 o
 -32  12   2      576.09      544.79     34.20 o
 -30  12   2     2208.22     2069.87     69.35 o
 -28  12   2     1025.64     1035.92     46.44 o
 -26  12   2      189.06      203.81     22.97 o
 -24  12   2     1355.04     1379.49     71.68 o
 -22  12   2     4619.12     4481.83    129.59 o
 -20  12   2     4691.08     4675.73    132.13 o
 -18  12   2     3382.53     3292.57    115.27 o
 -16  12   2      180.24      216.31     23.74 o
 -14  12   2    11538.89    11391.85    318.21 o
 -12  12   2    17796.77    17872.45    499.34 o
 -10  12   2     8277.57     8345.51    234.41 o
  -8  12   2     2238.22     2266.73     70.52 o
  -6  12   2    12631.21    12581.74    353.74 o
  -4  12   2    32719.62    33464.56    926.16 o
  -2  12   2    16143.63    15758.57    499.10 o
   0  12   2     9524.86     9859.16    294.20 o
   2  12   2     1537.37     1570.50     55.00 o
   4  12   2    11507.95    11492.00    372.62 o
   6  12   2    23603.51    23326.09    900.23 o
   8  12   2    11189.92    11304.38    343.28 o
  10  12   2     2578.51     2571.86     80.33 o
  12  12   2     5801.95     5929.04    168.14 o
  14  12   2     9506.83     9253.27    269.28 o
  16  12   2     5088.65     4801.00    156.88 o
  18  12   2     9312.32     9165.81    250.70 o
  20  12   2      123.38      113.50     21.20 o
  22  12   2     4802.94     4728.35    156.47 o
  24  12   2     6013.26     5794.81    180.27 o
  26  12   2     3338.02     3219.64    105.61 o
  28  12   2        2.88       10.07     20.14 o
  30  12   2      405.98      426.42     27.23 o
  32  12   2      500.82      515.20     30.38 o
 -33  13   2        0.34       19.94     39.88 o
 -31  13   2      447.88      478.35     44.45 o
 -29  13   2     3903.18     4115.48    130.18 o
 -27  13   2     2899.43     3010.86     90.61 o
 -25  13   2       22.72       24.80     22.58 o
 -23  13   2     2964.83     2927.84    106.41 o
 -21  13   2     4927.77     5007.87    147.44 o
 -19  13   2     7748.90     7780.54    220.93 o
 -17  13   2     2230.17     2218.13     84.38 o
 -15  13   2      848.11      879.34     45.45 o
 -13  13   2    12551.70    12379.31    368.10 o
 -11  13   2    15123.23    15007.39    433.38 o
  -9  13   2     6157.69     6214.48    174.45 o
  -7  13   2     1161.80     1193.64     44.07 o
  -5  13   2     7180.71     6901.55    195.99 o
  -3  13   2    38283.67    37226.11   1079.94 o
  -1  13   2    29834.72    30126.22    848.85 o
   1  13   2        2.24       12.43     22.49 o
   3  13   2     6116.07     6090.42    175.55 o
   5  13   2    20528.74    19582.89    543.35 o
   7  13   2    18083.96    17502.86    525.90 o
   9  13   2     9847.32     9670.83    276.35 o
  11  13   2     2230.30     2202.69     76.56 o
  13  13   2    13871.39    13677.13    387.86 o
  15  13   2    15815.98    15673.22    436.82 o
  17  13   2     2883.06     2910.00     98.38 o
  19  13   2      209.70      243.27     21.74 o
  21  13   2     1040.26     1122.75     44.81 o
  23  13   2     6858.46     6932.73    191.41 o
  25  13   2     2358.21     2301.72     88.81 o
  27  13   2       68.28       54.95     19.57 o
  29  13   2      703.79      674.35     39.24 o
  31  13   2     1145.24     1157.45     53.95 o
 -32  14   2      402.54      394.81     30.94 o
 -30  14   2     1334.56     1245.27     68.22 o
 -28  14   2     1040.13     1003.20     49.42 o
 -24  14   2     1394.95     1318.06     57.76 o
 -22  14   2     1484.05     1469.42     55.11 o
 -20  14   2     5283.23     5084.33    150.07 o
 -18  14   2     2187.28     2085.81     69.20 o
 -16  14   2     1145.27     1091.29     47.71 o
 -14  14   2     5713.87     5596.82    157.84 o
 -12  14   2     7244.45     7261.41    200.29 o
 -10  14   2     1166.13     1258.88     46.56 o
  -8  14   2      188.03      226.47     20.19 o
  -6  14   2      186.63      210.29     19.50 o
  -4  14   2    15002.02    15196.42    417.61 o
  -2  14   2    14945.10    14996.10    419.07 o
   0  14   2     3141.54     3042.53     97.05 o
   2  14   2      140.12      153.22     17.67 o
   4  14   2     2126.31     2125.31     66.61 o
   6  14   2    11724.90    11554.78    352.53 o
   8  14   2    12109.84    12238.95    334.50 o
  10  14   2      613.23      598.17     36.52 o
  12  14   2     3638.82     3773.96    128.19 o
  14  14   2     6272.65     5929.46    171.29 o
  16  14   2     3392.63     3317.61    105.01 o
  18  14   2      451.11      444.27     29.18 o
  20  14   2      136.85       68.21     20.17 o
  22  14   2     1223.95     1279.90     50.43 o
  24  14   2     2050.70     1886.98     67.90 o
  26  14   2      890.58      882.73     46.02 o
  28  14   2       22.21       17.62     28.08 o
  30  14   2        0.13        0.05      1.64 o
 -31  15   2      542.37      512.42     48.58 o
 -29  15   2     1637.65     1600.19     93.85 o
 -27  15   2     1681.08     1667.83     94.08 o
 -25  15   2      140.74      113.64     27.25 o
 -23  15   2     1142.90     1161.47     53.23 o
 -21  15   2     3127.08     3315.00    122.45 o
 -19  15   2     4535.12     4649.84    136.78 o
 -17  15   2     2911.90     3007.33     93.98 o
 -15  15   2      191.91      194.58     21.91 o
 -13  15   2    17347.42    17283.50    495.88 o
 -11  15   2    13982.23    13943.74    377.08 o
  -9  15   2     4660.27     4609.78    130.64 o
  -7  15   2      607.96      653.48     33.63 o
  -5  15   2    14622.44    14582.78    396.98 o
  -3  15   2    14766.00    14893.12    421.24 o
  -1  15   2    10726.34    10491.14    291.21 o
   1  15   2     2015.54     2081.09     77.75 o
   3  15   2     4451.40     4396.06    126.96 o
   5  15   2    12741.81    13171.40    358.63 o
   7  15   2    11539.76    11523.04    320.33 o
   9  15   2     2487.72     2319.14     71.15 o
  11  15   2      323.92      351.56     29.91 o
  13  15   2    12838.99    13074.77    383.70 o
  15  15   2     8200.49     8063.38    230.89 o
  17  15   2     5358.93     5223.98    171.61 o
  19  15   2      648.06      620.60     46.32 o
  21  15   2     3977.82     3946.91    123.41 o
  23  15   2     4488.36     4519.29    133.45 o
  25  15   2     2625.64     2931.44    112.38 o
  27  15   2      275.65      185.73     41.59 o
  29  15   2      922.86      907.98     73.21 o
  31  15   2      748.10      796.39     94.27 o
 -30  16   2      620.17      597.57     36.29 o
 -28  16   2      255.83      259.71     27.29 o
 -26  16   2       28.58       26.85     26.74 o
 -24  16   2      242.98      229.49     25.19 o
 -22  16   2      706.59      695.14     41.43 o
 -20  16   2      470.26      476.95     42.07 o
 -18  16   2     1879.97     1861.45     64.03 o
 -16  16   2      189.62      160.47     28.07 o
 -14  16   2     5779.28     5800.67    167.81 o
 -12  16   2     3455.82     3397.24    102.48 o
 -10  16   2     1386.17     1318.76     57.55 o
  -8  16   2      907.48     1015.54     46.30 o
  -6  16   2     1919.81     1981.42     66.15 o
  -4  16   2     7107.08     6946.41    195.13 o
  -2  16   2     9301.62     9445.13    258.51 o
   0  16   2      546.92      562.98     34.02 o
   2  16   2      463.18      534.06     28.78 o
   4  16   2     1019.86     1113.30     46.54 o
   6  16   2     3476.58     3466.08    103.40 o
   8  16   2     2835.26     2846.45     85.78 o
  10  16   2      287.04      258.98     23.99 o
  12  16   2     1523.32     1594.12     69.82 o
  14  16   2      473.21      424.51     40.17 o
  16  16   2     1838.99     1889.38     75.88 o
  18  16   2     1541.68     1582.06     84.57 o
  20  16   2     1116.77     1092.35     52.98 o
  22  16   2      266.83      253.75     26.10 o
  24  16   2     1906.49     1887.26     74.59 o
  26  16   2     1156.20     1142.36     61.41 o
  28  16   2      145.01      112.71     30.44 o
  30  16   2        5.77       48.09     96.18 o
 -29  17   2     1066.43     1096.58     58.91 o
 -27  17   2     1035.24      982.53     50.59 o
 -25  17   2      105.44      119.96     23.50 o
 -23  17   2     1689.42     1595.89     62.76 o
 -21  17   2     3829.05     3864.67    114.98 o
 -19  17   2     3982.87     4095.38    129.89 o
 -17  17   2      312.63      355.52     32.35 o
 -15  17   2      258.13      191.55     45.72 o
 -13  17   2     4972.42     4969.92    147.52 o
 -11  17   2     9542.08     9685.64    286.37 o
  -9  17   2     3786.77     3769.73    122.67 o
  -7  17   2      121.40      107.56     20.65 o
  -5  17   2     4310.26     4248.79    125.06 o
  -3  17   2    10251.40    10053.12    282.71 o
  -1  17   2    14072.16    13916.24    384.24 o
   1  17   2     3430.96     3246.72     97.15 o
   3  17   2     3856.92     3771.28    110.70 o
   5  17   2    12371.77    12525.32    353.75 o
   7  17   2    17373.15    17397.76    471.54 o
   9  17   2      804.24      731.92     41.21 o
  11  17   2      755.13      831.02     44.90 o
  13  17   2     5060.63     5209.17    152.41 o
  15  17   2     6967.01     7293.15    207.43 o
  17  17   2     2733.45     2814.85    128.06 o
  19  17   2       70.64       36.22     17.38 o
  21  17   2     1391.68     1524.01    113.85 o
  23  17   2     2414.91     2498.29     94.49 o
  25  17   2     1483.29     1404.81     81.08 o
  27  17   2      273.99      176.21     28.76 o
 -26  18   2      125.50      132.79     23.77 o
 -24  18   2      360.99      317.48     30.94 o
 -22  18   2      695.92      641.90     40.37 o
 -20  18   2      571.34      578.24     34.74 o
 -18  18   2       34.56       18.56     37.11 o
 -16  18   2     1041.08      970.54     55.89 o
 -14  18   2      562.30      519.70     38.43 o
 -12  18   2      744.13      716.55     47.26 o
 -10  18   2      133.53      137.12     30.45 o
  -8  18   2      270.30      343.84     28.91 o
  -6  18   2      119.57      143.68     22.34 o
  -4  18   2     1807.23     1853.83     71.72 o
  -2  18   2     3448.56     3408.03    102.98 o
   0  18   2       19.93        5.05     11.17 o
   2  18   2       96.80       87.70     19.03 o
   4  18   2      180.64      179.09     22.70 o
   6  18   2     2156.86     2165.94     85.84 o
   8  18   2     2534.48     2413.93     95.96 o
  10  18   2      757.54      815.22     64.18 o
  12  18   2       47.14       29.91     21.18 o
  14  18   2      591.92      551.40     36.97 o
  16  18   2     1093.96     1080.85     63.64 o
  18  18   2      443.18      426.68     30.24 o
  20  18   2      122.13      131.30     22.82 o
  22  18   2      184.48      188.99     28.22 o
  24  18   2      498.28      556.39     40.39 o
  26  18   2      234.04      147.05     25.62 o
 -25  19   2       95.16       64.34     24.52 o
 -23  19   2      605.86      557.80     35.57 o
 -21  19   2     4471.06     4391.20    141.79 o
 -19  19   2     2069.74     2013.66     88.43 o
 -17  19   2      153.41      154.64     24.41 o
 -15  19   2      282.24      278.52     29.47 o
 -13  19   2     3291.83     3417.41    127.73 o
 -11  19   2     7128.15     6860.99    221.86 o
  -9  19   2     3545.21     3611.66    116.40 o
  -7  19   2      498.39      485.11     40.79 o
  -5  19   2     3083.47     2982.36     98.29 o
  -3  19   2     9312.42     9045.91    262.17 o
  -1  19   2     5637.75     5724.28    175.49 o
   1  19   2     1644.79     1674.53     64.38 o
   3  19   2     2505.80     2544.21     83.85 o
   5  19   2     9823.86     9858.45    296.35 o
   7  19   2     5619.17     5760.25    210.85 o
   9  19   2     1125.63     1140.81     64.75 o
  11  19   2       15.70       30.44     17.64 o
  13  19   2     2197.39     2290.01     94.86 o
  15  19   2     4846.20     5066.34    153.52 o
  17  19   2     3886.35     3941.12    117.40 o
  19  19   2       35.58       46.29     22.98 o
  21  19   2     1220.10     1232.50     58.89 o
  23  19   2     2117.74     2039.40    114.68 o
  25  19   2     1326.56     1311.22    101.93 o
 -24  20   2       38.52       61.58     24.25 o
 -22  20   2      195.17      165.06     26.03 o
 -20  20   2       71.27       40.34     25.01 o
 -18  20   2       29.97       11.62     23.25 o
 -16  20   2      134.78      156.42     24.61 o
 -14  20   2       97.33       86.90     26.19 o
 -12  20   2      294.12      228.17     26.46 o
 -10  20   2      314.43      314.10     35.30 o
  -6  20   2      388.87      389.85     34.35 o
  -4  20   2      515.35      506.83     38.16 o
  -2  20   2       87.60       54.86     18.60 o
   0  20   2      104.12       70.17     19.25 o
   4  20   2        1.97        6.83     13.67 o
   6  20   2       97.79       74.11     22.63 o
   8  20   2     1206.05     1247.81     64.38 o
  10  20   2      325.49      323.42     42.03 o
  12  20   2       61.85       82.55     22.50 o
  14  20   2       31.90       45.42     27.29 o
  16  20   2      604.38      536.89     37.11 o
  18  20   2      215.12      178.96     33.19 o
  20  20   2       11.65        1.42      7.52 o
  22  20   2        3.16       17.08     34.17 o
 -23  21   2      281.59      264.28     46.03 o
 -21  21   2     1904.52     1844.66     79.57 o
 -19  21   2     1212.76     1237.16     52.90 o
 -17  21   2      179.85      193.99     26.34 o
 -15  21   2      272.72      285.93     36.91 o
 -13  21   2     1917.62     2039.40     73.52 o
 -11  21   2     5358.85     5452.51    160.87 o
  -9  21   2     2353.44     2441.72     84.74 o
  -7  21   2      328.38      309.18     31.83 o
  -5  21   2     2394.70     2363.71    121.32 o
  -3  21   2     4044.60     3987.68    124.26 o
  -1  21   2     3155.18     3167.94    100.53 o
   1  21   2      743.94      741.52     42.51 o
   3  21   2      927.05      947.19     56.64 o
   5  21   2     5235.11     5376.83    177.73 o
   7  21   2     4016.57     4033.73    151.59 o
   9  21   2      841.77      827.22     42.30 o
  11  21   2       28.22       47.36     22.97 o
  13  21   2     2189.88     2314.98     86.94 o
  15  21   2     4272.92     4296.19    132.57 o
  17  21   2     1310.97     1466.18    100.32 o
  21  21   2      821.51      785.04     60.48 o
 -20  22   2        0.01       14.28     28.57 o
 -18  22   2      201.60      132.99     29.88 o
 -16  22   2       84.21       78.40     25.41 o
 -14  22   2       19.54        0.04      1.65 o
 -12  22   2       18.21       38.62     26.38 o
 -10  22   2        7.92       32.91     36.79 o
  -6  22   2      159.30      107.44     23.76 o
  -4  22   2       14.83       15.00     29.99 o
  -2  22   2       48.22       68.01     25.16 o
   0  22   2      100.59       80.04     25.24 o
   2  22   2      158.95      151.09     30.08 o
   4  22   2       11.68        5.48     11.69 o
   6  22   2      177.78      148.55     24.99 o
   8  22   2       17.59       21.17     39.44 o
  10  22   2       15.34        9.06     18.13 o
  12  22   2       56.00       11.91     23.81 o
  16  22   2       10.26       28.51     28.57 o
  18  22   2      249.75      261.34     33.87 o
  20  22   2       82.89       86.26     26.75 o
 -17  23   2      107.48      123.72     27.43 o
 -15  23   2      193.83      190.96     35.18 o
 -13  23   2     1151.71     1049.68     60.69 o
 -11  23   2     2803.07     2990.12    123.51 o
  -9  23   2      846.15      886.25     44.43 o
  -7  23   2        8.46       12.77     25.53 o
  -5  23   2     1760.33     1793.17     96.30 o
  -3  23   2     2242.94     2264.40    120.23 o
  -1  23   2     1748.76     1828.86     87.23 o
   1  23   2       19.34       42.24     25.71 o
   3  23   2     1085.98     1101.52     92.58 o
   5  23   2     1576.68     1553.22     66.52 o
   7  23   2     1979.54     1965.34     78.37 o
   9  23   2      566.71      518.93     34.58 o
  11  23   2       31.58       51.97     24.68 o
  13  23   2      795.60      857.54     43.36 o
  15  23   2     1932.94     2033.05     73.24 o
  17  23   2      460.98      478.00     34.16 o
 -14  24   2        4.63        2.05     10.59 o
 -12  24   2       52.12       66.14     29.22 o
  -8  24   2       55.93       72.24     27.21 o
  -6  24   2        7.82       23.78     35.73 o
  -2  24   2       64.54       49.37     22.20 o
   0  24   2       44.50       18.07     36.14 o
   2  24   2       81.51       91.28     26.80 o
   4  24   2       33.41       43.48     28.62 o
   6  24   2       47.52       64.67     26.37 o
  10  24   2       16.46       19.50     38.99 o
  12  24   2      131.27      174.30     27.02 o
  14  24   2       18.81       11.00     21.99 o
 -11  25   2      682.91      680.11     43.66 o
  -9  25   2      162.91      154.62     28.66 o
  -5  25   2      342.49      361.32     34.58 o
  -3  25   2     1524.09     1532.90    131.25 o
  -1  25   2      948.70     1081.35     69.03 o
   1  25   2       34.66       52.19     26.07 o
   3  25   2      379.01      408.89     43.44 o
   5  25   2     1725.24     1850.87    106.34 o
   7  25   2      760.78      779.32     51.27 o
   9  25   2      410.48      421.61     34.41 o
  11  25   2       29.07       39.79     28.26 o
  -4  26   2       44.01       53.12     27.50 o
  -2  26   2       73.77       69.76     29.67 o
   2  26   2        3.36       11.79     23.59 o
   4  26   2       31.63       42.07     29.22 o
 -37   1   3     1356.03     1321.87     73.53 o
 -35   1   3     3723.15     3755.62    112.71 o
 -33   1   3     3100.56     3009.80     90.54 o
 -31   1   3      591.85      568.17     29.85 o
 -29   1   3     6092.47     6127.38    177.26 o
 -27   1   3    19866.18    19573.01    526.19 o
 -25   1   3    12358.50    12119.75    326.65 o
 -23   1   3     3479.47     3338.06     96.05 o
 -21   1   3     2569.74     2474.73     74.26 o
 -19   1   3    44260.76    43908.44   1210.94 o
 -17   1   3    86343.02    86897.83   2623.18 o
 -15   1   3    43523.85    43567.76   1347.74 o
 -13   1   3     3842.95     4015.04    143.98 o
 -11   1   3    50044.51    50918.75   1620.35 o
  -9   1   3   142813.02   146580.36   4358.21 o
  -7   1   3   203085.66   212740.67   6177.73 o
  -5   1   3     3771.52     3791.66    135.15 o
  -3   1   3    49727.61    51215.70   1626.00 o
  -1   1   3   252154.30   245016.74  10720.55 o
   1   1   3   118073.95   127640.73   3907.12 o
   3   1   3   258795.74   283838.32  10027.42 o
   5   1   3      153.97      211.77     16.56 o
   7   1   3   105435.22   108833.71   3294.86 o
   9   1   3   245927.42   260075.62   8111.10 o
  11   1   3   186210.53   188245.13   6298.41 o
  13   1   3      370.61      463.96     31.86 o
  15   1   3    34215.88    33261.43    952.67 o
  17   1   3    50036.82    49594.84   1409.40 o
  19   1   3    44060.42    43946.53   1237.40 o
  21   1   3    14790.21    14694.92    518.77 o
  23   1   3     2480.71     2183.22     72.26 o
  25   1   3    22525.83    22711.75    620.70 o
  27   1   3    13685.02    13259.57    352.18 o
  29   1   3     4270.68     4304.23    126.62 o
  31   1   3      366.40      370.48     22.64 o
  33   1   3     1125.83     1191.17     50.90 o
  35   1   3     3737.49     3838.85    110.19 o
  37   1   3     2821.48     2923.68    100.60 o
 -38   2   3        0.09       30.16     60.32 o
 -36   2   3       74.38       60.21     20.15 o
 -34   2   3      209.19      206.00     23.17 o
 -32   2   3       11.94       21.46     21.56 o
 -30   2   3        1.09       11.85     23.70 o
 -28   2   3       59.74       87.50     19.48 o
 -26   2   3       21.67       15.05     22.62 o
 -24   2   3      125.85      128.37     17.11 o
 -20   2   3     1478.16     1522.11     50.50 o
 -18   2   3       35.07       27.02     14.51 o
 -16   2   3     3208.53     3127.38     97.96 o
 -12   2   3     1650.49     1625.30     56.57 o
 -10   2   3     8298.43     8336.34    294.61 o
  -8   2   3      609.11      602.97     27.35 o
  -6   2   3    14860.82    16386.32    508.25 o
  -4   2   3     3890.98     4308.25    135.14 o
  -2   2   3     8710.02     9191.20    326.65 o
   0   2   3    16585.88    18908.59    696.94 o
   2   2   3      194.45      232.51     20.76 o
   4   2   3     2501.98     2533.49    101.60 o
   6   2   3     2400.63     2796.37    106.10 o
   8   2   3    12408.36    12186.76    384.62 o
  10   2   3      701.10      641.49     29.41 o
  12   2   3     3134.95     3169.06    100.67 o
  14   2   3     1338.44     1436.48     50.24 o
  16   2   3        3.15        9.11     18.23 o
  18   2   3     1003.92     1011.59     39.89 o
  20   2   3      219.55      239.81     20.86 o
  22   2   3      317.80      354.49     21.83 o
  24   2   3      152.61      139.38     17.56 o
  26   2   3      201.62      178.30     17.33 o
  28   2   3     1025.94     1072.88     40.88 o
  30   2   3       15.56       28.78     17.14 o
  32   2   3      249.42      271.20     21.71 o
  34   2   3       97.98       70.07     18.45 o
  36   2   3       27.84       26.98     18.54 o
 -37   3   3     1648.23     1642.65     59.29 o
 -35   3   3     3293.76     3404.58    104.41 o
 -33   3   3     2304.07     2425.93     85.18 o
 -31   3   3       49.78       52.98     18.77 o
 -29   3   3     4538.74     4656.97    132.56 o
 -27   3   3    12865.41    12734.10    346.56 o
 -25   3   3    15479.53    15224.63    408.30 o
 -23   3   3     4001.35     3936.40    111.74 o
 -21   3   3     3081.29     3145.51     91.87 o
 -19   3   3    39332.33    38799.71   1066.03 o
 -17   3   3    78590.20    79097.54   2221.89 o
 -15   3   3    48109.40    48155.96   1665.59 o
 -13   3   3     2800.52     2673.64     93.00 o
 -11   3   3    50692.21    50116.08   1520.95 o
  -9   3   3   180276.53   194647.45   6186.98 o
  -7   3   3   286821.58   294263.86   9347.25 o
  -5   3   3    29072.97    30922.54    974.69 o
  -3   3   3    77054.20    81287.61   2550.75 o
  -1   3   3   385887.18   394535.52  14408.21 o
   1   3   3   398015.84   414569.12  13463.39 o
   3   3   3    15981.96    16736.87    755.47 o
   5   3   3     4647.50     4926.12    228.21 o
   7   3   3   141363.64   150808.83   4762.63 o
   9   3   3   165729.15   170296.50   5169.12 o
  11   3   3    42927.56    43999.43   1340.47 o
  13   3   3    10864.24    11127.35    349.06 o
  15   3   3     8564.11     8234.77    261.64 o
  17   3   3    32192.83    31481.16    907.25 o
  19   3   3    49570.00    47885.11   1549.46 o
  21   3   3    18317.93    17926.76    527.23 o
  23   3   3      853.03      855.50     39.89 o
  25   3   3    17255.86    17018.29    463.03 o
  27   3   3    19167.79    19461.57    531.21 o
  29   3   3     3327.40     3278.32     92.34 o
  31   3   3      520.45      573.96     28.47 o
  33   3   3     1624.52     1627.98     56.57 o
  35   3   3     3755.59     3761.69    125.75 o
  37   3   3     2125.63     2167.00     75.92 o
 -36   4   3       78.93       89.45     22.17 o
 -34   4   3      725.02      729.32     42.88 o
 -32   4   3      133.61      142.61     20.64 o
 -30   4   3       26.43        1.28      6.78 o
 -28   4   3       18.41       24.68     20.20 o
 -26   4   3     2892.27     2916.70     84.83 o
 -24   4   3     5177.95     5215.24    147.47 o
 -22   4   3      170.46      220.45     22.42 o
 -20   4   3     6988.46     6886.10    214.25 o
 -18   4   3     1545.54     1476.55     50.30 o
 -16   4   3     3180.20     2976.58     91.77 o
 -14   4   3      703.00      837.72     51.51 o
 -12   4   3       72.42       45.13     12.17 o
 -10   4   3     4039.84     4269.24    139.96 o
  -6   4   3       99.81       76.61     13.06 o
  -4   4   3      120.76      127.59     12.79 o
  -2   4   3    38307.01    39156.61   1409.96 o
   0   4   3    10406.37    10283.06    357.18 o
   2   4   3    17505.23    17520.49    543.80 o
   4   4   3     3939.33     4216.34    144.78 o
   6   4   3     5235.11     5432.06    193.00 o
   8   4   3    11540.15    11479.31    386.25 o
  10   4   3     4878.75     4550.11    138.88 o
  12   4   3     3273.60     3123.01     95.17 o
  14   4   3     2511.32     2481.15    113.08 o
  16   4   3     2852.26     2852.79     96.75 o
  18   4   3     9546.47     9522.71    277.10 o
  20   4   3      168.70      193.88     22.17 o
  22   4   3       58.14       59.00     14.46 o
  24   4   3      751.32      749.77     31.65 o
  26   4   3      633.95      596.23     27.10 o
  28   4   3      835.14      802.18     37.25 o
  30   4   3      128.65      145.42     17.83 o
  32   4   3      497.20      505.78     28.04 o
  34   4   3       47.02       35.80     15.77 o
 -37   5   3     1592.40     1578.68     63.99 o
 -35   5   3     4491.66     4534.24    134.59 o
 -33   5   3     2394.28     2430.79     81.37 o
 -29   5   3     2332.24     2326.05     76.60 o
 -27   5   3    14535.08    14437.48    405.59 o
 -25   5   3    26453.79    25990.14    712.33 o
 -23   5   3     5959.86     5812.09    160.59 o
 -21   5   3     8717.94     8492.22    242.25 o
 -19   5   3    51335.16    51830.75   1426.84 o
 -17   5   3    45598.18    45108.21   1277.23 o
 -15   5   3     8506.54     8592.38    268.00 o
 -13   5   3      209.50      202.75     18.03 o
 -11   5   3    41500.23    41393.93   1410.70 o
  -9   5   3   128469.14   130783.00   4349.99 o
  -7   5   3    84515.25    93255.71   4096.42 o
  -5   5   3    21692.42    22097.40    708.19 o
  -3   5   3    12342.93    12845.54    518.72 o
  -1   5   3   114865.40   116909.08   3772.94 o
   1   5   3   193802.65   203141.07   6067.45 o
   3   5   3   127589.26   134580.51   3997.90 o
   5   5   3      159.09      192.72     14.08 o
   7   5   3    70192.56    71020.77   2276.73 o
   9   5   3   154014.69   158958.26   4740.63 o
  11   5   3   108635.82   108085.35   3292.89 o
  13   5   3     4400.14     4806.99    146.56 o
  15   5   3    19040.12    19577.95    563.38 o
  17   5   3    76417.98    75242.19   2136.82 o
  19   5   3    43128.59    41527.94   1218.59 o
  21   5   3     3877.74     3961.37    165.80 o
  23   5   3      670.44      693.55     36.49 o
  25   5   3     7203.74     7076.61    193.88 o
  27   5   3     9209.48     9119.97    256.43 o
  29   5   3     5678.88     5870.00    160.22 o
  31   5   3       38.54       54.90     17.64 o
  33   5   3      976.47      932.52     45.85 o
  35   5   3     2077.20     2108.74     66.54 o
  37   5   3     1652.25     1660.78    254.04 o
 -36   6   3      474.22      520.76     31.80 o
 -34   6   3      686.63      711.40     34.27 o
 -32   6   3      110.83      134.08     20.47 o
 -30   6   3       23.18       33.68     15.53 o
 -28   6   3      754.64      863.96     37.22 o
 -26   6   3     1774.47     1830.06     62.46 o
 -24   6   3     1592.34     1579.74     63.77 o
 -22   6   3     1331.23     1312.34     47.98 o
 -20   6   3     3002.44     2988.99     95.35 o
 -18   6   3     5077.95     4988.61    154.61 o
 -16   6   3     6857.89     6649.68    205.79 o
 -14   6   3    14478.51    14473.45    420.61 o
 -12   6   3      801.31      738.41     51.54 o
 -10   6   3    22719.39    22729.38    685.10 o
  -8   6   3    39767.29    39447.91   1353.15 o
  -4   6   3        4.36        0.32      2.52 o
  -2   6   3    20504.30    20028.66    642.78 o
   0   6   3    54419.14    52106.54   1656.59 o
   2   6   3    16189.82    16683.97    606.46 o
   4   6   3     1671.20     1519.43     54.73 o
   6   6   3    12112.86    12308.07    388.89 o
   8   6   3    14422.63    13785.75    420.77 o
  10   6   3      996.77      969.62     43.15 o
  12   6   3     8269.27     8186.81    241.60 o
  14   6   3      237.16      250.51     19.60 o
  16   6   3     1609.95     1537.28     49.56 o
  18   6   3     8310.12     8387.12    271.64 o
  20   6   3     4324.17     4199.91    125.28 o
  22   6   3      110.79       89.68     14.67 o
  24   6   3     1032.34      987.04     47.33 o
  26   6   3     4145.23     4142.28    138.99 o
  28   6   3     2417.92     2473.68     74.48 o
  30   6   3       27.55       10.47     20.95 o
  32   6   3      395.84      448.71     26.77 o
  34   6   3      664.26      652.87     31.20 o
  36   6   3      351.72      376.25     26.12 o
 -35   7   3     3256.77     3334.54     99.49 o
 -33   7   3     1225.45     1295.28     57.49 o
 -31   7   3      941.31      937.25     45.26 o
 -29   7   3     1441.02     1585.10     64.85 o
 -27   7   3     6117.02     6214.48    170.73 o
 -25   7   3     8507.18     8421.69    258.73 o
 -23   7   3     7385.98     7224.03    207.45 o
 -21   7   3     2537.13     2517.34     76.98 o
 -19   7   3    21482.44    21784.23    591.56 o
 -17   7   3    24657.16    24027.20    780.80 o
 -15   7   3    30030.29    30276.45    881.02 o
 -13   7   3     1124.26     1240.54     45.34 o
 -11   7   3    51508.39    52153.09   1577.77 o
  -9   7   3   219200.71   230196.27   7286.63 o
  -7   7   3    71127.03    72780.57   2337.91 o
  -5   7   3      878.10      825.31     34.28 o
  -3   7   3    20156.39    19987.75    665.74 o
   5   7   3     9344.77     9482.51    325.12 o
   7   7   3    72224.27    72291.78   2229.83 o
   9   7   3    42640.15    41199.25   1548.65 o
  11   7   3    11133.61    11290.28    366.22 o
  13   7   3     6538.36     6911.99    264.20 o
  15   7   3     5037.46     5072.13    148.86 o
  17   7   3    40291.20    38592.34   1091.10 o
  19   7   3    27044.06    27054.49    733.58 o
  21   7   3     5725.45     5562.62    167.51 o
  23   7   3       70.54       44.35     13.82 o
  25   7   3     4691.50     4486.91    140.47 o
  27   7   3    10662.42    10691.45    298.32 o
  29   7   3     5824.00     5714.33    163.97 o
  31   7   3       64.16       56.31     15.80 o
  33   7   3     1244.50     1223.68     51.83 o
  35   7   3     2510.48     2569.04     80.19 o
 -36   8   3      409.65      480.67     35.55 o
 -34   8   3     1130.66     1208.80     53.42 o
 -32   8   3      832.16      910.66     39.36 o
 -30   8   3       39.83       27.61     21.05 o
 -28   8   3     1546.47     1590.46     81.81 o
 -26   8   3     6231.40     6271.48    184.39 o
 -24   8   3     4404.02     4377.58    126.32 o
 -22   8   3      289.88      300.10     21.79 o
 -20   8   3     3376.48     3321.28     97.70 o
 -18   8   3    14854.21    14872.67    481.41 o
 -16   8   3    14099.43    14233.64    408.50 o
 -14   8   3      196.62      200.85     18.50 o
 -12   8   3      307.11      339.99     22.78 o
 -10   8   3    12354.68    12162.07    368.15 o
  -8   8   3    14915.64    14043.20    404.96 o
  -6   8   3     8972.09     8497.16    271.61 o
  -4   8   3     1019.83     1127.97     45.17 o
  -2   8   3     8271.91     8261.57    274.54 o
   0   8   3    34711.19    34464.73   1047.62 o
   2   8   3    29457.92    29403.96    909.15 o
   4   8   3     4736.84     4503.20    135.31 o
   6   8   3     2787.24     2555.64     79.62 o
   8   8   3    35812.21    34953.52   1060.40 o
  10   8   3    57105.28    59086.52   1724.43 o
  12   8   3     5640.79     5380.99    161.61 o
  14   8   3     2950.05     2847.93     90.15 o
  16   8   3    19791.97    19580.07    551.22 o
  18   8   3    11790.21    11621.79    316.02 o
  20   8   3     1156.47     1182.21     48.32 o
  22   8   3      242.34      229.75     20.12 o
  24   8   3     1437.67     1380.55     51.48 o
  26   8   3     3158.61     3145.51    103.12 o
  28   8   3      560.89      654.11     30.73 o
  30   8   3      230.61      288.73     22.08 o
  32   8   3      232.92      233.41     21.13 o
  34   8   3      684.86      648.83     33.55 o
 -35   9   3     2116.60     2182.16     82.67 o
 -33   9   3     1332.15     1390.64     73.19 o
 -31   9   3      101.56       86.30     21.06 o
 -29   9   3     1789.43     1736.46     83.38 o
 -27   9   3     3879.60     3817.90    112.34 o
 -25   9   3    13471.86    13253.22    356.47 o
 -23   9   3     1617.76     1674.82     58.63 o
 -21   9   3     7644.41     7669.80    209.50 o
 -19   9   3    23702.36    23419.90    642.74 o
 -17   9   3    16080.96    15807.94    447.53 o
 -15   9   3     1710.84     1776.17     61.69 o
 -13   9   3      666.65      670.67     30.72 o
 -11   9   3    19061.49    19403.03    553.40 o
  -9   9   3    63739.91    64069.00   2116.55 o
  -7   9   3    23431.19    23965.13    691.99 o
  -5   9   3      763.11      888.23     38.51 o
  -3   9   3     8551.30     8499.27    268.02 o
  -1   9   3    19524.35    19099.73    610.76 o
   1   9   3   114264.93   113610.23   3530.11 o
   3   9   3    30358.58    31148.25    951.71 o
   5   9   3     3974.45     3935.90    116.75 o
   7   9   3    39118.68    38776.43   1200.60 o
   9   9   3    47153.07    47902.75   1497.85 o
  11   9   3    29897.06    30164.31    897.51 o
  13   9   3     8275.95     8228.42    240.16 o
  15   9   3     8261.53     8039.39    222.31 o
  17   9   3    34613.78    34513.39    947.42 o
  19   9   3    18381.92    18228.65    501.41 o
  21   9   3     1545.82     1483.95     50.44 o
  23   9   3      338.26      388.38     26.68 o
  25   9   3     3395.08     3267.74     98.79 o
  27   9   3     4864.24     4654.36    134.13 o
  29   9   3     3379.70     3397.73    102.34 o
  31   9   3       17.49       27.93     19.88 o
  33   9   3      310.31      289.00     26.77 o
  35   9   3      838.64      810.71     47.39 o
 -34  10   3      539.38      535.06     32.22 o
 -32  10   3      523.36      487.31     30.55 o
 -30  10   3       49.15       60.50     21.29 o
 -28  10   3     1913.07     1973.10     70.74 o
 -26  10   3     2986.72     3096.49     92.88 o
 -24  10   3      906.02      971.74     39.98 o
 -22  10   3     1248.33     1388.59     50.25 o
 -20  10   3       28.35       34.64     17.73 o
 -18  10   3     8145.59     7954.75    225.18 o
 -16  10   3    19617.72    19756.40    651.46 o
 -14  10   3     3248.47     3297.44    104.58 o
 -12  10   3     4357.19     4344.50    132.05 o
 -10  10   3    14387.48    14534.81    427.04 o
  -8  10   3    37288.79    36649.14   1171.76 o
  -6  10   3    26408.48    27214.60    806.53 o
  -4  10   3      131.20      176.23     18.54 o
  -2  10   3    26024.86    25986.61    730.93 o
   0  10   3    74607.43    74244.14   2184.98 o
   2  10   3     5252.65     4916.39    160.86 o
   4  10   3     1127.04     1121.20     43.59 o
   6  10   3    12639.19    12747.50    409.56 o
   8  10   3    14745.40    14429.72    410.60 o
  10  10   3    15428.87    14963.66    429.10 o
  12  10   3       16.18       11.41     21.02 o
  14  10   3      176.75      185.62     17.04 o
  16  10   3     6231.34     6216.32    171.74 o
  18  10   3     9833.18     9770.99    274.18 o
  20  10   3     7318.58     7248.72    198.86 o
  22  10   3      379.27      440.77     26.02 o
  24  10   3     3646.89     3637.48    122.56 o
  26  10   3     5104.15     4862.57    257.47 o
  28  10   3     1235.41     1325.11     54.73 o
  30  10   3       73.23       67.68     18.81 o
  32  10   3      430.03      458.74     28.04 o
  34  10   3     1384.40     1437.96     65.57 o
 -33  11   3      370.19      389.27     30.88 o
 -31  11   3      252.52      308.84     26.28 o
 -29  11   3     1748.66     1683.14     59.64 o
 -27  11   3     2427.15     2281.19     72.95 o
 -25  11   3     2291.85     2130.88     77.80 o
 -23  11   3      755.65      846.68     48.52 o
 -21  11   3     1983.08     1918.93     62.51 o
 -19  11   3    11177.09    10972.88    306.13 o
 -17  11   3    11023.76    11198.58    314.67 o
 -15  11   3    11457.97    11189.42    321.83 o
 -13  11   3     1029.42     1045.23     56.27 o
 -11  11   3    17174.95    16894.16    483.80 o
  -9  11   3    47314.38    47865.36   1356.80 o
  -7  11   3    26498.37    26110.05    733.05 o
  -5  11   3     1711.93     1847.20     62.17 o
  -3  11   3    15770.44    16151.44    475.37 o
  -1  11   3    17284.03    17941.58    564.47 o
   1  11   3    45348.07    44977.73   1259.37 o
   3  11   3    18802.33    18438.13    544.30 o
   5  11   3     1102.31     1149.76     51.57 o
   7  11   3    15436.84    15983.57    477.55 o
   9  11   3    21040.00    21181.88    588.81 o
  11  11   3    15470.43    15757.86    437.52 o
  13  11   3     4990.62     4795.21    135.68 o
  15  11   3     3057.72     3131.19     90.66 o
  17  11   3     5691.98     5641.19    155.83 o
  19  11   3    11803.22    11662.69    323.88 o
  21  11   3     4077.09     4107.37    115.71 o
  23  11   3      101.56       81.64     16.73 o
  25  11   3     1704.27     1748.80     71.55 o
  27  11   3     4924.29     4764.53    145.35 o
  29  11   3     2386.26     2423.60     80.51 o
  31  11   3       69.86       42.32     19.51 o
  33  11   3      162.14      150.53     21.97 o
 -32  12   3     1173.43     1163.38     53.52 o
 -30  12   3        0.70        7.21     14.42 o
 -28  12   3     3250.53     3148.19    103.76 o
 -26  12   3     5074.46     5240.98    155.55 o
 -24  12   3     1525.84     1531.21     77.00 o
 -22  12   3      101.47       91.51     18.24 o
 -20  12   3      426.87      407.25     29.33 o
 -18  12   3    11028.65    10816.29    302.59 o
 -16  12   3     9699.77     9718.09    270.62 o
 -14  12   3      366.04      399.11     24.48 o
 -12  12   3     5901.24     5777.04    164.24 o
 -10  12   3    12333.45    11837.62    325.99 o
  -8  12   3     6542.87     6193.25    174.89 o
  -6  12   3    19298.58    19910.87    556.88 o
  -4  12   3      282.73      349.84     22.42 o
  -2  12   3    15605.43    15407.31    439.74 o
   0  12   3    25065.87    25506.99    725.30 o
   2  12   3    17057.77    16619.08    460.96 o
   4  12   3     5030.67     4850.23    143.83 o
   6  12   3     2085.94     2007.38     67.65 o
   8  12   3    29581.34    29892.05    905.45 o
  10  12   3    30964.91    31294.96    876.52 o
  12  12   3     2364.58     2244.30     76.40 o
  14  12   3     2367.84     2423.17     72.84 o
  16  12   3    16828.45    16979.50    461.60 o
  18  12   3    10909.45    11122.41    301.81 o
  20  12   3     7871.18     8004.83    229.47 o
  22  12   3      580.71      578.77     32.95 o
  24  12   3     2906.75     2901.04     86.84 o
  26  12   3     3131.01     3141.42     96.17 o
  28  12   3      818.08      794.35     42.39 o
  30  12   3       25.51       42.50     19.61 o
  32  12   3       50.25       69.67     19.92 o
 -33  13   3      314.65      315.36     29.17 o
 -31  13   3        1.33       12.43     24.86 o
 -29  13   3     1146.86     1133.33     51.65 o
 -27  13   3     2156.10     1959.77     77.43 o
 -25  13   3     2636.33     2509.30     82.21 o
 -23  13   3      127.22      144.38     21.36 o
 -21  13   3      911.69      873.91     48.13 o
 -19  13   3     6114.48     6027.64    179.36 o
 -17  13   3     7748.82     7595.03    211.66 o
 -15  13   3     2657.29     2586.88     78.18 o
 -13  13   3      602.56      599.58     34.42 o
 -11  13   3     4933.85     4928.38    153.76 o
  -9  13   3     9883.73     9714.56    268.47 o
  -7  13   3    13555.89    13497.27    371.45 o
  -5  13   3     1089.02     1200.76     68.04 o
  -3  13   3     1925.86     1890.58     64.67 o
  -1  13   3    18782.81    18977.01    523.44 o
   1  13   3    14038.07    14219.53    397.05 o
   3  13   3    11194.98    11121.00    316.12 o
   5  13   3     1816.68     1929.02     66.02 o
   7  13   3     8560.14     8293.31    273.10 o
   9  13   3    28007.38    28372.05    781.25 o
  11  13   3    14565.89    14400.80    395.59 o
  13  13   3      107.46       79.89     21.57 o
  15  13   3     1312.82     1351.91     48.90 o
  17  13   3     6279.35     6206.02    171.74 o
  19  13   3     4890.12     4709.37    132.05 o
  21  13   3     3551.60     3467.00    118.88 o
  23  13   3       72.80       57.72     17.23 o
  25  13   3     1819.18     1793.59     65.13 o
  27  13   3     1512.78     1455.32     68.52 o
  29  13   3     1234.88     1247.17     59.61 o
  31  13   3      422.15      383.53     32.94 o
 -32  14   3      630.16      624.31     36.64 o
 -30  14   3       57.78       57.83     23.37 o
 -28  14   3     1227.87     1332.73     66.86 o
 -26  14   3     2202.93     2361.81     81.89 o
 -24  14   3     2753.84     2715.54    110.38 o
 -22  14   3       19.88        3.32      9.85 o
 -20  14   3      303.81      263.56     28.85 o
 -18  14   3    11984.02    12211.44    337.36 o
 -16  14   3    16509.26    16730.52    453.07 o
 -14  14   3     4721.04     4901.65    139.59 o
 -12  14   3     3439.39     3395.76    100.69 o
 -10  14   3    14022.54    14019.92    402.10 o
  -8  14   3    24449.65    25088.02    725.39 o
  -6  14   3    14633.52    14561.62    414.87 o
  -4  14   3     1165.52     1192.01     51.77 o
  -2  14   3    15353.99    15210.52    426.90 o
   0  14   3    23496.49    22871.86    668.61 o
   2  14   3    14303.91    13646.80    379.28 o
   4  14   3      868.74      888.44     38.87 o
   6  14   3     3320.21     3318.31     97.27 o
   8  14   3    17239.28    17268.69    497.31 o
  10  14   3    19424.10    19584.30    549.07 o
  12  14   3     1963.58     1891.71     84.89 o
  14  14   3      946.65      990.36     47.62 o
  16  14   3     5061.20     5025.01    143.07 o
  18  14   3     5396.61     5458.51    154.43 o
  20  14   3     2521.22     2441.72     80.29 o
  22  14   3        4.41        5.80     11.60 o
  24  14   3     1888.70     2028.96     69.00 o
  26  14   3     2293.62     2497.09    106.22 o
  28  14   3     2389.40     2355.89     99.23 o
  30  14   3      257.01      263.07     45.43 o
 -31  15   3        0.03       18.78     37.57 o
 -29  15   3      539.00      457.27     32.55 o
 -27  15   3     1161.73     1080.15     47.43 o
 -25  15   3      516.11      537.38     49.19 o
 -23  15   3        0.70        4.18     10.54 o
 -21  15   3     1238.50     1169.94     69.45 o
 -19  15   3     2841.35     2889.47     90.78 o
 -17  15   3     5040.50     4967.67    170.75 o
 -15  15   3      469.91      444.96     38.73 o
 -13  15   3      628.76      682.33     47.95 o
 -11  15   3      697.11      741.59     36.13 o
  -9  15   3     2244.58     2323.02     74.59 o
  -7  15   3     9923.56    10132.12    277.69 o
  -5  15   3     5623.01     5573.12    160.92 o
  -3  15   3     4990.34     4925.91    140.23 o
  -1  15   3    12101.51    12015.36    348.85 o
   1  15   3     4129.11     4152.37    122.65 o
   3  15   3     2649.34     2590.76     93.31 o
   5  15   3       74.87       66.31     16.45 o
   7  15   3      453.10      532.65     30.15 o
   9  15   3    10364.71    10511.59    298.36 o
  11  15   3     6225.28     6257.23    177.95 o
  13  15   3      214.92      165.03     22.41 o
  15  15   3       43.54       23.37     23.43 o
  17  15   3      312.84      319.57     25.01 o
  19  15   3     3548.49     3419.32    120.12 o
  21  15   3     2935.32     2813.65     86.65 o
  23  15   3       57.98       80.22     19.25 o
  25  15   3      987.52      962.99     43.81 o
  27  15   3     1439.09     1317.35     71.21 o
  29  15   3      450.52      430.40     33.59 o
 -30  16   3       11.70       15.03     30.06 o
 -28  16   3     1435.28     1512.02     78.54 o
 -26  16   3     2935.72     3131.40    118.92 o
 -24  16   3     2275.87     2543.29     84.85 o
 -22  16   3      142.23      110.58     23.16 o
 -20  16   3     3417.55     3284.46    126.34 o
 -18  16   3     6170.44     6251.73    190.77 o
 -16  16   3     5518.93     5722.87    170.34 o
 -14  16   3     2152.32     2292.83     79.55 o
 -12  16   3      790.52      796.75     47.40 o
 -10  16   3     7257.19     7056.86    211.06 o
  -8  16   3    13292.32    13713.81    374.98 o
  -6  16   3     3575.50     3671.83    113.66 o
  -4  16   3       85.02       64.98     15.72 o
  -2  16   3    10731.91    10606.10    293.33 o
   0  16   3    15952.58    15519.46    421.12 o
   2  16   3    15514.07    15258.49    419.02 o
   4  16   3      551.63      523.27     30.94 o
   6  16   3     5884.70     5678.78    158.39 o
   8  16   3    16459.26    16743.92    455.21 o
  10  16   3     9086.53     8994.42    262.89 o
  12  16   3     3980.23     3874.89    113.69 o
  14  16   3      139.73      127.05     23.53 o
  16  16   3     5345.12     5484.46    251.44 o
  18  16   3     7052.80     7233.20    234.66 o
  20  16   3     2946.53     3029.97    101.93 o
  22  16   3       49.32       37.05     19.11 o
  24  16   3     1554.38     1603.15    116.82 o
  26  16   3     2580.03     2529.33     91.68 o
  28  16   3     1703.64     1741.96     81.86 o
 -29  17   3      459.83      483.54     37.72 o
 -27  17   3      777.06      698.63     51.05 o
 -25  17   3       38.27       12.36     24.73 o
 -23  17   3      125.65       83.64     22.82 o
 -21  17   3        4.98       12.02     24.04 o
 -19  17   3     1215.37     1122.47     58.75 o
 -17  17   3     1417.14     1351.91     73.87 o
 -15  17   3       90.23       76.75     26.37 o
 -13  17   3      141.36      121.67     22.96 o
 -11  17   3     1376.26     1468.01     72.85 o
  -9  17   3      436.91      473.56     31.26 o
  -7  17   3     1917.25     1963.01    100.82 o
  -3  17   3      270.03      272.82     26.46 o
  -1  17   3     5612.32     5462.88    157.29 o
   1  17   3      688.01      798.86     55.12 o
   3  17   3      223.14      233.28     22.43 o
   5  17   3      708.36      750.26     34.97 o
   7  17   3     2504.24     2530.24     78.48 o
   9  17   3     4436.79     4506.03    135.10 o
  11  17   3     1798.92     1842.19     66.05 o
  13  17   3      102.07       87.45     20.42 o
  17  17   3      555.77      541.30     43.17 o
  19  17   3     1077.09     1037.62     74.77 o
  21  17   3     1248.07     1180.16     74.02 o
  23  17   3       32.44       35.46     21.44 o
  25  17   3      254.02      250.20     28.52 o
  27  17   3      241.11      228.19     26.51 o
 -26  18   3     2010.88     2151.41    103.81 o
 -24  18   3     2397.83     2540.89    129.46 o
 -22  18   3        5.69        0.26      3.93 o
 -20  18   3     2003.21     2067.62     96.41 o
 -18  18   3     5159.86     5364.98    171.21 o
 -16  18   3     2545.36     2574.26     99.07 o
 -14  18   3     1061.56     1077.75     62.55 o
 -12  18   3      314.58      262.92     48.74 o
 -10  18   3     7190.99     7165.49    258.37 o
  -8  18   3    12555.34    12375.79    409.66 o
  -6  18   3     4560.33     4645.05    153.12 o
  -4  18   3      328.59      274.90     24.70 o
  -2  18   3     5679.27     5791.14    171.04 o
   0  18   3    10402.90    10366.29    286.94 o
   2  18   3    10559.61    10503.13    290.49 o
   4  18   3       24.71       11.71     23.42 o
   6  18   3     2818.70     2863.51     99.47 o
   8  18   3     4610.30     4571.76    138.38 o
  10  18   3     6151.19     6030.04    186.02 o
  12  18   3     2529.50     2567.63    149.52 o
  14  18   3      581.55      596.90     47.14 o
  16  18   3     3336.07     3623.37    123.00 o
  18  18   3     5395.31     5510.07    188.02 o
  20  18   3      715.49      609.85     52.31 o
  22  18   3        0.27       17.70     35.39 o
  24  18   3      729.90      745.75     43.37 o
  26  18   3     1310.78     1284.13     53.74 o
 -25  19   3       18.00       17.80     35.61 o
 -21  19   3      263.60      175.02     29.05 o
 -19  19   3      192.24      149.25     26.94 o
 -17  19   3      626.79      559.25     37.84 o
 -13  19   3      520.87      440.36     53.35 o
 -11  19   3      389.67      348.05     62.03 o
  -9  19   3     1880.90     1743.23     82.30 o
  -7  19   3      688.94      658.14     45.97 o
  -5  19   3       46.83       26.10     21.66 o
  -3  19   3      207.00      236.30     30.64 o
  -1  19   3      152.60      119.29     21.00 o
   1  19   3      511.73      527.29     47.35 o
   3  19   3      707.09      644.36     42.91 o
   5  19   3       36.69       22.34     21.46 o
   7  19   3       22.23        2.31      8.47 o
   9  19   3      669.84      724.10     62.80 o
  11  19   3      519.05      523.46     37.31 o
  13  19   3       35.71       38.72     22.87 o
  17  19   3      140.07       97.24     22.91 o
  19  19   3      220.65      208.37     25.33 o
  21  19   3      293.21      258.13     30.00 o
  23  19   3      210.66      164.41     33.68 o
  25  19   3        7.96        1.92      9.16 o
 -24  20   3      533.51      523.42     44.26 o
 -22  20   3       58.06       69.91     24.74 o
 -20  20   3      722.80      673.13     39.27 o
 -18  20   3     1772.54     1778.57     74.99 o
 -16  20   3     3071.56     3215.90    123.20 o
 -14  20   3      907.02      980.91     52.62 o
 -12  20   3      165.38      142.27     25.89 o
 -10  20   3     6699.93     6716.47    204.91 o
  -8  20   3     5485.47     5660.09    186.04 o
  -6  20   3      694.82      851.06     46.99 o
  -4  20   3      141.66      106.35     23.90 o
  -2  20   3     2301.67     2300.31    113.62 o
   0  20   3     7614.27     7243.07    211.74 o
   2  20   3     4024.35     4116.68    148.04 o
   4  20   3       42.38       43.36     20.82 o
   6  20   3      967.77      966.59     59.75 o
  10  20   3     2288.55     2317.52     88.52 o
  12  20   3     1238.72     1261.28     57.14 o
  14  20   3       19.82       18.85     29.39 o
  16  20   3     2772.61     2771.33    106.54 o
  18  20   3     2426.33     2376.06     85.77 o
  20  20   3      800.86      806.48     55.04 o
  24  20   3      171.47      106.31     31.15 o
 -21  21   3       94.06       76.82     24.65 o
 -19  21   3      336.99      258.61     28.14 o
 -17  21   3        7.89        4.51     12.39 o
 -15  21   3       30.04       47.31     26.05 o
 -13  21   3        4.40       15.26     30.51 o
 -11  21   3      391.51      390.56     31.21 o
  -9  21   3      340.59      330.51     29.74 o
  -7  21   3        0.83        1.46     10.29 o
  -5  21   3       93.44      100.93     23.67 o
  -1  21   3       42.37       71.74     23.14 o
   1  21   3      227.99      207.37     25.75 o
   3  21   3      368.37      331.61     30.80 o
   5  21   3        9.39       12.92     25.84 o
   7  21   3      337.83      288.15     29.43 o
   9  21   3       96.01      103.83     23.85 o
  11  21   3       73.30       56.86     23.68 o
  13  21   3      406.62      399.28     29.54 o
  15  21   3      133.44      138.32     24.30 o
  17  21   3       60.61       50.45     25.24 o
  19  21   3      302.15      302.91     39.80 o
  21  21   3      258.96      265.05     27.39 o
 -20  22   3      741.31      667.30     52.11 o
 -18  22   3     1393.63     1425.76     70.56 o
 -16  22   3     1812.69     1910.19     83.72 o
 -14  22   3      218.62      220.30     33.75 o
 -12  22   3      542.05      612.27     38.01 o
 -10  22   3     2275.61     2241.20     87.25 o
  -8  22   3     2197.08     2126.30    127.24 o
  -6  22   3     1523.10     1618.60     68.65 o
  -4  22   3       40.49       64.79     25.45 o
  -2  22   3     1543.19     1521.62     74.55 o
   0  22   3     3818.98     3933.86    142.35 o
   2  22   3     2484.15     2469.94     99.75 o
   4  22   3      648.31      629.40     40.41 o
   6  22   3      882.91      891.97     50.66 o
   8  22   3     1739.37     1802.48     78.87 o
  10  22   3     3747.13     3735.24    125.12 o
  12  22   3      810.06      836.88     50.71 o
  14  22   3       81.49      133.72     25.06 o
  16  22   3      811.20      838.85     41.93 o
  18  22   3     2203.17     2153.74     83.91 o
  20  22   3      537.09      555.59     40.94 o
 -17  23   3       18.63       36.61     28.08 o
 -15  23   3        1.65        7.60     15.19 o
 -13  23   3       15.63       38.51     26.36 o
 -11  23   3        0.01       55.11     25.86 o
  -9  23   3      160.34       88.35     31.60 o
  -7  23   3        0.58        3.01     11.33 o
  -3  23   3       17.55       14.35     28.71 o
  -1  23   3       80.63       89.03     26.54 o
   1  23   3       83.55       43.29     24.59 o
   3  23   3       48.92       27.04     26.84 o
   7  23   3       26.41       33.53     26.78 o
   9  23   3       17.61       23.22     35.46 o
  13  23   3      223.04      227.04     27.73 o
  15  23   3      130.12      145.70     26.37 o
 -14  24   3       42.02       52.22     27.15 o
 -12  24   3      246.79      191.28     30.14 o
 -10  24   3     1168.00     1012.58     53.68 o
  -8  24   3     1358.08     1318.06     65.85 o
  -6  24   3      878.49      951.50     58.16 o
  -4  24   3       34.08       47.26     29.36 o
  -2  24   3     1286.51     1505.82    114.39 o
   0  24   3     2689.75     2780.43    140.30 o
   2  24   3      972.71      990.64     72.42 o
   4  24   3       83.21       39.93     27.45 o
   6  24   3      215.09      245.51     28.24 o
   8  24   3     1440.72     1452.42     68.81 o
  10  24   3     1397.45     1423.50     75.27 o
  12  24   3      274.16      248.70     28.41 o
  14  24   3        4.39       39.20     26.99 o
 -11  25   3        0.36       49.05     36.22 o
  -9  25   3        7.27       18.75     37.51 o
  -7  25   3       36.86       78.74     28.77 o
  -5  25   3       30.09       24.52     35.68 o
  -1  25   3       46.61       65.47     26.22 o
   1  25   3       21.30       39.79     28.69 o
   3  25   3        2.53       11.15     22.30 o
   5  25   3       43.14       30.99     33.09 o
   7  25   3        3.48       15.17     30.34 o
   9  25   3       18.69       30.82     30.01 o
  11  25   3        0.36        0.28      4.34 o
  -2  26   3      347.75      296.30     33.02 o
   0  26   3     1071.55     1026.82    107.04 o
   2  26   3      519.29      562.34     49.13 o
   4  26   3      141.81      165.39     29.58 o
 -38   0   4      335.32      303.75     37.67 o
 -36   0   4      440.70      424.38     45.52 o
 -34   0   4     1475.82     1626.29     83.67 o
 -32   0   4     6798.68     6833.84    254.96 o
 -30   0   4    12834.00    13076.18    403.03 o
 -28   0   4      472.84      425.63     38.09 o
 -26   0   4     2673.16     2735.71     97.00 o
 -24   0   4    41184.84    40989.77   1274.57 o
 -22   0   4    48421.88    48485.35   1526.36 o
 -20   0   4    15432.06    15022.20    531.59 o
 -18   0   4    16489.99    17016.18    706.32 o
 -16   0   4   109463.18   111262.18   4094.04 o
 -14   0   4   129827.15   129018.25   5066.78 o
 -10   0   4    13245.68    13553.69    547.22 o
  -8   0   4    15780.40    16778.48    595.65 o
  -6   0   4   250977.06   260039.65   9991.10 o
  -4   0   4   269644.98   292907.50  10494.86 o
  -2   0   4    15591.80    15690.15    614.00 o
   0   0   4   131511.47   140284.55   5308.48 o
   2   0   4    87488.06    88110.30   3428.84 o
   4   0   4   174074.56   173813.29   8854.68 o
   6   0   4    99821.19   102800.99   6684.49 o
   8   0   4       49.48       86.80     14.27 o
  10   0   4   124549.12   129721.47   4772.45 o
  12   0   4   185819.17   180779.88  11902.33 o
  16   0   4     1442.77     1348.25     54.15 o
  18   0   4     5379.66     5086.44    167.34 o
  20   0   4    45970.85    45235.17   1479.90 o
  22   0   4    44090.89    42448.40   1429.76 o
  24   0   4     4627.02     4531.98    167.30 o
  26   0   4     1477.98     1345.92     61.94 o
  28   0   4     6422.43     6024.12    185.66 o
  30   0   4     6982.61     6942.39    211.52 o
  32   0   4     5507.96     5608.88    190.15 o
  34   0   4       10.00       37.35     27.58 o
  36   0   4      934.26     1086.28    107.92 o
 -37   1   4       12.43       15.83     31.66 o
 -35   1   4       68.81       49.47     18.71 o
 -33   1   4      232.32      199.02     22.25 o
 -31   1   4      121.29      112.30     19.18 o
 -29   1   4      248.14      290.39     21.88 o
 -27   1   4      318.82      316.56     21.87 o
 -25   1   4       67.38       78.95     16.77 o
 -23   1   4      128.86      111.25     16.60 o
 -21   1   4        2.38        8.75     17.51 o
 -19   1   4     1232.48     1289.56     45.62 o
 -17   1   4       95.08      110.48     15.31 o
 -15   1   4       56.87       53.63     12.80 o
 -11   1   4     1716.26     1393.32    122.97 o
  -9   1   4     1696.65     1881.34     65.82 o
  -7   1   4    28684.62    30102.94    892.51 o
  -5   1   4    22723.59    24046.95    777.21 o
  -3   1   4    39976.26    41280.37   1403.55 o
  -1   1   4    58205.08    64813.83   2195.25 o
   1   1   4   105184.23   118503.13   3923.81 o
   3   1   4    28379.84    30396.36   1011.40 o
   5   1   4     5241.84     5384.94    210.41 o
   7   1   4     8482.11     8926.00    299.46 o
   9   1   4     2704.27     3105.02    101.41 o
  11   1   4     4533.60     4606.54    141.95 o
  13   1   4     2076.84     2171.16     72.91 o
  17   1   4      109.16      137.40     13.68 o
  19   1   4      219.42      257.65     17.27 o
  21   1   4      857.76      882.73     43.56 o
  23   1   4      808.82      894.29     47.25 o
  25   1   4      615.05      636.46     40.15 o
  27   1   4      112.10       90.25     15.36 o
  29   1   4      489.50      492.18     24.32 o
  31   1   4       47.79       32.18     16.66 o
  33   1   4       29.63       45.55     17.44 o
  35   1   4       57.75       79.60     18.49 o
  37   1   4       61.33       37.91     19.23 o
 -38   2   4      352.50      341.84    113.13 o
 -36   2   4      237.50      208.05     23.50 o
 -34   2   4     4501.20     4627.13    142.80 o
 -32   2   4     7265.03     7416.59    276.24 o
 -30   2   4     3412.82     3345.33    102.21 o
 -26   2   4    10907.74    11089.26    309.69 o
 -24   2   4    16646.60    16430.05    442.40 o
 -22   2   4    15847.90    16121.11    438.17 o
 -20   2   4    12207.49    11812.23    324.57 o
 -18   2   4     3356.91     3457.41    101.75 o
 -16   2   4    54384.90    54520.19   1557.93 o
 -14   2   4   115491.75   118796.55   3775.32 o
 -12   2   4    65310.02    67611.89   2138.55 o
 -10   2   4       10.00        3.96      7.93 o
  -8   2   4    77262.86    80993.48   2413.29 o
  -6   2   4   351519.85   365457.43  12171.72 o
  -4   2   4   308832.83   333924.78  10775.56 o
  -2   2   4    74248.00    78725.83   2450.35 o
   0   2   4    69118.74    73243.27   2368.62 o
   2   2   4   314671.86   343759.24  10604.66 o
   4   2   4   187456.62   192317.73   6392.66 o
   6   2   4    71167.30    74388.03   2648.11 o
   8   2   4      568.24      559.82     22.71 o
  10   2   4   105479.67   107036.52   3399.90 o
  12   2   4   100386.08   102062.51   3199.79 o
  14   2   4    47020.26    48428.92   1446.15 o
  16   2   4     1595.72     1633.91     65.48 o
  18   2   4     2042.19     1832.32     59.95 o
  20   2   4    38229.32    37540.69   1039.09 o
  22   2   4    32063.51    31652.56    899.34 o
  24   2   4     6264.25     6230.21    176.17 o
  26   2   4      222.86      216.65     19.30 o
  28   2   4     6452.81     6246.79    186.83 o
  30   2   4     8032.00     7978.74    214.45 o
  32   2   4     5691.73     5700.30    155.39 o
  34   2   4      111.22       93.87     18.35 o
  36   2   4     1800.08     1792.32     65.27 o
 -35   3   4       77.61       63.35     20.26 o
 -33   3   4      275.47      211.75     23.30 o
 -31   3   4      154.61      151.90     20.27 o
 -29   3   4     1519.89     1543.62     59.32 o
 -27   3   4      539.88      551.19     29.42 o
 -25   3   4       77.16       85.80     16.42 o
 -23   3   4     9796.48     9804.85    294.22 o
 -21   3   4     3688.74     3641.85    108.51 o
 -19   3   4     2295.37     2307.01     74.66 o
 -17   3   4      648.22      740.81     33.39 o
 -15   3   4      677.53      755.13     51.96 o
 -13   3   4     7203.94     7051.29    311.82 o
 -11   3   4       96.32      129.67     18.64 o
  -9   3   4     9046.16     9662.37    318.62 o
  -7   3   4     2124.88     2476.00     88.18 o
  -5   3   4     3643.20     3450.35    116.73 o
  -3   3   4     9964.87    10456.57    339.91 o
  -1   3   4     6121.43     6871.57    230.25 o
   1   3   4    18882.93    21520.44    691.13 o
   3   3   4    26369.42    27708.33    870.88 o
   5   3   4     3860.36     3812.19    128.90 o
   7   3   4      863.79      863.96     32.25 o
   9   3   4       58.58       70.93     10.12 o
  11   3   4     2373.89     2369.64     74.79 o
  13   3   4    68218.53    69129.77   1962.05 o
  15   3   4     1100.91     1036.70     36.07 o
  17   3   4     5934.56     5678.29    183.89 o
  19   3   4     7148.09     7244.48    254.03 o
  21   3   4      553.84      588.54     41.90 o
  23   3   4      143.81      141.44     16.95 o
  25   3   4      247.16      297.35     23.37 o
  27   3   4      216.71      259.10     19.17 o
  29   3   4     1476.54     1476.40     48.50 o
  31   3   4       68.74       64.33     16.81 o
  33   3   4      189.32      169.77     19.77 o
  35   3   4       16.03       11.60     23.19 o
  37   3   4       38.26       15.13     30.26 o
 -36   4   4      135.07      109.68     21.92 o
 -34   4   4     2121.92     2212.98     71.32 o
 -32   4   4     6150.98     6188.46    174.96 o
 -30   4   4     6015.93     5835.44    162.80 o
 -28   4   4      534.27      567.10     35.40 o
 -26   4   4     5642.48     5610.65    154.47 o
 -24   4   4    30294.18    31358.44    861.49 o
 -22   4   4    32399.72    32037.67    867.79 o
 -20   4   4     3758.04     3662.73    105.57 o
 -18   4   4     8701.41     8940.11    267.20 o
 -16   4   4    36070.38    35480.41   1093.22 o
 -14   4   4    92864.57    93429.93   2812.17 o
 -12   4   4    40666.75    41953.96   1315.17 o
 -10   4   4     1233.54     1326.03     52.86 o
  -8   4   4   106545.04   112390.01   3823.69 o
  -6   4   4   150786.95   149312.82   5156.78 o
  -4   4   4    63077.06    65029.66   2083.31 o
  -2   4   4    18368.65    19594.17    706.05 o
   0   4   4    49972.83    51351.83   1646.76 o
   2   4   4    89701.02    92762.68   2828.08 o
   4   4   4   238008.63   243737.27   8237.36 o
   6   4   4    62026.03    64399.80   2389.98 o
   8   4   4      204.99      202.26     16.54 o
  10   4   4    53782.11    55489.32   1592.79 o
  12   4   4   163409.92   164315.98   5008.66 o
  14   4   4    49967.82    50076.58   1596.91 o
  16   4   4     3530.96     3511.93    116.93 o
  18   4   4    22115.40    21451.32    656.76 o
  20   4   4    45347.12    44399.35   1301.00 o
  22   4   4    32841.64    31689.94   1002.45 o
  24   4   4     4483.80     4626.71    138.00 o
  26   4   4     1609.11     1490.37     58.84 o
  28   4   4     5874.51     5840.09    162.65 o
  30   4   4     7048.00     6957.34    191.26 o
  32   4   4     2582.72     2531.87     77.83 o
  34   4   4      123.22      110.63     17.15 o
  36   4   4      475.82      475.66     26.98 o
 -37   5   4       50.35       70.82     23.84 o
 -35   5   4      233.54      220.84     23.18 o
 -33   5   4      927.83      985.42     41.63 o
 -31   5   4       23.93       26.37     16.48 o
 -29   5   4      205.78      241.53     21.76 o
 -27   5   4       64.27      101.72     18.65 o
 -25   5   4     1144.10     1183.27     53.36 o
 -23   5   4     1389.43     1466.53     62.67 o
 -21   5   4      368.06      390.82     26.96 o
 -17   5   4       89.06       78.74     15.01 o
 -15   5   4     3415.07     3407.19    116.75 o
 -13   5   4    28465.67    29786.95    871.82 o
 -11   5   4     9821.65     9498.03    287.12 o
  -9   5   4     2499.29     2507.67     87.09 o
  -7   5   4    29302.22    30545.89   1010.64 o
  -5   5   4    24487.19    24715.60    787.07 o
  -3   5   4    14865.36    15252.84    524.34 o
  -1   5   4     3796.28     4207.46    155.41 o
   1   5   4    36093.11    37153.46   1213.20 o
   3   5   4    36346.27    37621.09   1153.60 o
   5   5   4     5343.71     5182.51    165.45 o
   7   5   4      327.43      445.26     29.38 o
   9   5   4     5688.49     5728.16    251.89 o
  11   5   4     4698.79     4494.10    141.62 o
  13   5   4    21171.91    20874.35    643.28 o
  15   5   4     2278.49     2162.98     77.22 o
  17   5   4     2025.30     1996.73     69.73 o
  19   5   4     5396.05     5443.13    155.29 o
  21   5   4        1.72        9.93     19.86 o
  23   5   4      587.35      654.51     48.23 o
  25   5   4      286.95      288.84     20.21 o
  27   5   4      423.06      472.59     24.69 o
  29   5   4     3321.25     3364.30     97.55 o
  31   5   4      249.13      288.56     21.86 o
  35   5   4      212.54      233.68     21.82 o
 -36   6   4      134.23      100.67     23.27 o
 -34   6   4     2666.78     2714.55     82.52 o
 -32   6   4     3425.01     3602.00    103.80 o
 -30   6   4     1294.89     1242.30     62.58 o
 -28   6   4      221.85      263.05     24.24 o
 -26   6   4     4013.04     4010.18    114.52 o
 -24   6   4    23454.24    22654.62    643.60 o
 -22   6   4    17333.00    17083.89    488.77 o
 -20   6   4      339.36      362.37     22.47 o
 -18   6   4     2277.20     2118.96     73.28 o
 -16   6   4    36248.94    36681.59   1036.40 o
 -14   6   4    55497.19    54311.41   1577.29 o
 -12   6   4    76230.11    77925.98   2403.26 o
 -10   6   4     4199.33     4381.04    139.00 o
  -8   6   4    96467.72    97267.65   3016.11 o
  -6   6   4   109425.15   111330.59   4383.78 o
  -4   6   4   102425.24    61491.71   4691.80 o
  -2   6   4    22551.02    21749.67    828.91 o
   0   6   4     9156.24     9424.67    315.10 o
   2   6   4   342006.75   347705.59  11775.80 o
   4   6   4   141243.59   151239.09   4997.67 o
   6   6   4    45698.22    47557.13   1478.59 o
   8   6   4     6713.43     7166.90    239.70 o
  10   6   4    49185.19    47730.64   1486.43 o
  12   6   4    35054.43    33543.56   1060.03 o
  14   6   4    41252.51    41343.14   1297.41 o
  16   6   4     7151.05     7214.15    225.35 o
  18   6   4     6430.49     6184.93    225.94 o
  20   6   4    20502.87    20640.89    669.86 o
  22   6   4    17897.36    17536.71    502.27 o
  24   6   4     6241.42     6260.05    169.80 o
  26   6   4      272.89      295.60     20.94 o
  28   6   4     7517.76     7564.71    206.66 o
  30   6   4     5634.84     5565.65    166.29 o
  32   6   4     2821.31     2817.17     89.15 o
  34   6   4       74.09       82.76     19.97 o
  36   6   4      503.04      514.79     33.09 o
 -35   7   4        0.16       21.08     31.67 o
 -33   7   4      724.68      728.96     40.05 o
 -31   7   4     1224.10     1243.36     58.16 o
 -29   7   4     1351.05     1427.74     63.62 o
 -27   7   4      120.72      102.41     18.75 o
 -25   7   4     3622.15     3711.25    113.65 o
 -23   7   4     6112.66     6195.02    175.75 o
 -21   7   4     4082.66     4076.19    117.65 o
 -17   7   4      976.29      976.53     47.84 o
 -15   7   4    14169.62    14311.93    412.06 o
 -13   7   4     8753.10     8585.32    245.80 o
 -11   7   4     1047.84      948.46     45.04 o
  -9   7   4     1694.90     1750.50     58.75 o
  -7   7   4    18675.26    18376.77    541.45 o
  -5   7   4    25217.34    25158.55    754.01 o
  -1   7   4        1.19        3.45      6.90 o
   3   7   4    32755.20    31976.31   1093.45 o
   5   7   4    10194.99     9924.05    296.34 o
   7   7   4       37.27       47.29     10.44 o
   9   7   4    12854.64    12439.27    368.09 o
  11   7   4    10453.03    10179.38    290.55 o
  13   7   4    11595.92    11372.10    325.37 o
  15   7   4     2031.96     1902.36     63.73 o
  17   7   4      819.37      841.96     41.20 o
  19   7   4     9547.61     9285.01    259.26 o
  21   7   4     8219.78     8030.93    228.75 o
  23   7   4     2164.24     2077.07     73.01 o
  27   7   4     2107.04     2052.17     72.16 o
  29   7   4     2093.95     2175.11     67.82 o
  31   7   4      503.59      518.36     26.94 o
  33   7   4        5.40        6.59     13.18 o
  35   7   4       64.96       70.11     18.40 o
 -36   8   4      168.71      148.39     24.10 o
 -34   8   4     2542.03     2619.75     82.61 o
 -32   8   4     3600.69     3540.42    108.11 o
 -30   8   4     1502.94     1482.19     66.27 o
 -28   8   4       83.70       91.85     18.65 o
 -26   8   4     3687.63     3584.37    108.60 o
 -24   8   4    17325.25    16476.60    468.86 o
 -22   8   4    16595.82    16184.59    441.73 o
 -20   8   4     1319.29     1423.43     71.79 o
 -18   8   4     3206.69     3265.06     95.64 o
 -16   8   4    15154.85    15554.73    471.92 o
 -14   8   4    47071.57    48292.09   1438.31 o
 -12   8   4    37189.72    36982.77   1053.51 o
 -10   8   4      321.00      379.40     30.73 o
  -8   8   4    34389.13    34761.67   1028.94 o
  -6   8   4    54835.22    55303.11   1609.29 o
  -4   8   4    42199.88    43003.50   1257.64 o
  -2   8   4    11185.13    11398.90    368.34 o
   0   8   4        7.93       14.40     11.07 o
   2   8   4    92067.17    92933.37   2945.54 o
   4   8   4   151753.71   150829.29   4842.90 o
   6   8   4    40177.59    40571.51   1293.31 o
   8   8   4     1463.77     1523.59     52.00 o
  10   8   4    20612.32    20407.42    583.96 o
  12   8   4    66995.27    64520.41   1847.80 o
  14   8   4    35057.22    34677.74   1004.62 o
  16   8   4     5478.87     5412.03    167.76 o
  18   8   4     9890.32     9801.32    306.39 o
  20   8   4    22322.24    22117.15    624.40 o
  22   8   4    14361.68    14243.51    410.64 o
  24   8   4     2367.67     2342.48     88.65 o
  26   8   4       24.59        8.53     17.05 o
  28   8   4     3145.42     3050.36     89.39 o
  30   8   4     5985.84     5959.65    164.56 o
  32   8   4     1207.28     1194.13     43.99 o
  34   8   4      350.97      346.49     23.90 o
 -35   9   4       67.56       66.48     21.59 o
 -33   9   4      489.90      548.12     33.73 o
 -31   9   4     2646.29     2713.56     84.38 o
 -29   9   4      764.94      825.10     36.81 o
 -27   9   4      136.46      144.00     19.10 o
 -25   9   4     4180.36     4288.78    133.72 o
 -23   9   4     4325.35     4443.39    131.53 o
 -21   9   4     4648.23     4641.24    130.49 o
 -19   9   4      821.66      853.10     47.57 o
 -17   9   4     7619.03     7523.80    208.10 o
 -15   9   4    15769.83    14972.83    453.44 o
 -13   9   4    11171.84    11008.14    374.19 o
 -11   9   4     3079.70     3296.24    109.53 o
  -9   9   4     1972.27     1686.10     59.28 o
  -7   9   4    17140.43    16269.94    477.49 o
  -5   9   4    41259.28    41799.49   1272.23 o
  -3   9   4    11548.35    11946.24    363.90 o
  -1   9   4      138.39      122.97     16.32 o
   1   9   4    17407.28    17445.73    511.59 o
   3   9   4    21977.52    21387.13    613.81 o
   5   9   4    44241.01    43579.75   1226.74 o
   7   9   4     5749.88     5708.48    168.55 o
   9   9   4     6321.27     6336.01    180.65 o
  11   9   4    24340.56    24252.20    701.23 o
  13   9   4     6067.11     5727.95    163.03 o
  15   9   4     1947.41     1870.55     71.64 o
  17   9   4      589.49      639.60     27.46 o
  19   9   4     5822.55     5672.86    170.63 o
  21   9   4     9574.80     9553.04    292.84 o
  23   9   4     1909.35     1873.79     73.58 o
  25   9   4       19.45       12.09     24.18 o
  27   9   4     2395.36     2352.71     75.58 o
  29   9   4     1484.59     1503.21     53.01 o
  31   9   4      672.93      723.74     32.53 o
  33   9   4      139.56      143.70     20.03 o
  35   9   4      219.52      246.11     23.25 o
 -34  10   4     1596.57     1622.83     82.66 o
 -32  10   4     1630.26     1596.73     63.55 o
 -30  10   4      665.64      648.92     34.19 o
 -28  10   4       51.54       55.56     20.51 o
 -26  10   4     1910.76     1952.22     76.72 o
 -24  10   4     8334.65     8089.47    247.35 o
 -22  10   4    13455.79    13661.61    369.98 o
 -20  10   4      304.37      318.54     22.89 o
 -18  10   4      701.95      697.42     32.69 o
 -16  10   4    16805.83    16876.52    468.78 o
 -14  10   4    31295.92    31051.62    879.43 o
 -12  10   4    15056.48    15088.50    426.21 o
 -10  10   4       88.80       76.47     16.36 o
  -8  10   4    47727.61    48647.58   1388.12 o
  -6  10   4    48980.75    49975.72   1437.94 o
  -4  10   4    45033.85    48208.16   1355.30 o
  -2  10   4     3562.77     3705.12    111.08 o
   0  10   4     9210.66     9186.27    300.82 o
   2  10   4    26433.01    27160.99    794.37 o
   4  10   4    56564.27    57843.72   1894.52 o
   6  10   4    24942.57    24870.07    704.68 o
  10  10   4    12130.10    12273.51    348.08 o
  12  10   4    28362.03    29321.43    821.83 o
  14  10   4    19872.29    19513.77    531.20 o
  16  10   4     4045.80     4019.27    115.30 o
  18  10   4     7083.12     6869.60    215.19 o
  20  10   4     8531.85     8354.68    243.71 o
  22  10   4     5772.13     5619.82    173.22 o
  24  10   4     4760.89     4709.09    132.62 o
  26  10   4       32.43       26.66     12.76 o
  28  10   4      855.91      849.29     43.73 o
  30  10   4     4034.83     3975.68    119.89 o
  32  10   4     1700.23     1677.28     64.38 o
  34  10   4       57.69       22.96     30.02 o
 -33  11   4     1257.87     1378.72     72.11 o
 -31  11   4     3374.31     3373.68    100.34 o
 -29  11   4      437.97      502.40     32.93 o
 -27  11   4      526.76      553.58     30.95 o
 -25  11   4     1769.91     1901.65     68.54 o
 -23  11   4     2662.78     2698.40     84.81 o
 -21  11   4     7021.19     7049.11    206.77 o
 -19  11   4     3812.99     3889.49    112.68 o
 -17  11   4     4009.32     4060.25    136.43 o
 -15  11   4    26963.72    26947.28    746.48 o
 -13  11   4    15844.87    15639.37    431.82 o
 -11  11   4     5572.72     5520.15    156.78 o
  -9  11   4      631.49      632.07     42.91 o
  -7  11   4    22790.68    22336.51    623.64 o
  -5  11   4    38402.40    36773.28   1024.22 o
  -3  11   4     4261.96     4206.82    143.35 o
  -1  11   4     1531.10     1508.50     58.83 o
   1  11   4    19255.39    18487.50    529.98 o
   3  11   4    30890.92    29501.29    905.54 o
   5  11   4    18082.00    17643.22    495.81 o
   7  11   4     3734.10     3831.37    111.76 o
   9  11   4     9493.28     9533.29    282.82 o
  11  11   4    27151.66    27208.96    858.82 o
  13  11   4     6732.40     6604.32    189.11 o
  15  11   4     2320.56     2344.32     85.63 o
  17  11   4       82.14       86.48     14.98 o
  19  11   4     2487.87     2518.75     74.97 o
  21  11   4    13149.53    13004.94    351.52 o
  23  11   4     1778.63     1756.49     59.33 o
  25  11   4       38.97       30.86     14.89 o
  27  11   4     1362.44     1434.51     52.25 o
  29  11   4     1305.38     1328.57     50.99 o
  31  11   4     1858.50     1903.98     61.65 o
  33  11   4      408.09      383.46     28.12 o
 -32  12   4     1125.67     1100.25     67.70 o
 -30  12   4      648.98      597.74     36.69 o
 -28  12   4       77.74       62.04     20.52 o
 -26  12   4     1270.79     1271.65     56.49 o
 -24  12   4     3728.38     3576.32    124.52 o
 -22  12   4     3860.79     3827.78    113.55 o
 -20  12   4      431.76      467.28     29.23 o
 -18  12   4     2322.97     2311.52     72.44 o
 -16  12   4     9184.46     8949.98    246.45 o
 -14  12   4    10732.95    10661.12    301.90 o
 -12  12   4     4277.65     4457.57    127.66 o
 -10  12   4      346.02      350.55     22.79 o
  -8  12   4     3008.82     2979.68     90.40 o
  -6  12   4    27176.23    27802.14    784.93 o
  -4  12   4    27690.51    28820.64    816.21 o
  -2  12   4     1562.62     1561.33     64.71 o
   0  12   4     4963.85     4777.16    145.27 o
   2  12   4    24769.82    24673.28    701.15 o
   4  12   4    25442.24    25222.74    713.20 o
   6  12   4     3246.64     3344.06    120.43 o
   8  12   4      677.20      640.15     40.59 o
  10  12   4    10980.02    11356.58    311.78 o
  12  12   4    12484.43    12421.63    345.91 o
  14  12   4     9791.23     9732.20    322.18 o
  16  12   4     1842.79     1889.24     60.51 o
  18  12   4       45.96       58.62     16.85 o
  20  12   4     6296.66     6301.38    172.65 o
  22  12   4     8522.55     8083.83    237.32 o
  24  12   4      814.82      748.78     32.52 o
  28  12   4      674.05      706.39     40.87 o
  30  12   4     2505.27     2486.51     92.48 o
  32  12   4      978.64     1009.12     45.73 o
 -33  13   4      464.09      496.82     34.75 o
 -31  13   4     2126.15     2191.61     78.36 o
 -29  13   4      764.75      790.89     44.72 o
 -27  13   4      204.14      161.30     23.34 o
 -25  13   4     1266.41     1305.36     62.75 o
 -23  13   4     6535.52     6564.75    212.83 o
 -21  13   4     7742.07     7938.53    228.05 o
 -19  13   4      271.74      293.44     23.22 o
 -17  13   4     7464.43     7336.18    238.94 o
 -15  13   4    15263.04    15272.59    423.31 o
 -13  13   4     7828.29     7678.26    233.12 o
 -11  13   4     1588.53     1702.18     72.94 o
  -9  13   4      380.79      394.36     24.65 o
  -7  13   4    21254.70    21365.27    585.20 o
  -5  13   4    21461.97    21201.63    658.96 o
  -3  13   4    16497.98    16018.84    446.05 o
  -1  13   4     2858.50     2904.56     90.42 o
   1  13   4     9309.58     9241.28    264.27 o
   3  13   4    16065.15    14838.11    449.89 o
   5  13   4    25611.35    25134.57    696.05 o
   7  13   4     1374.68     1287.87     63.56 o
   9  13   4     1806.27     1784.99     62.33 o
  11  13   4    25677.63    25828.62    707.36 o
  13  13   4    11757.01    11696.55    317.44 o
  15  13   4     3429.72     3512.84    118.58 o
  17  13   4      522.92      614.43     29.51 o
  19  13   4     5743.28     5696.91    167.33 o
  21  13   4     6891.37     6876.72    208.53 o
  23  13   4     3586.06     3506.78     99.17 o
  25  13   4      257.16      210.99     20.64 o
  27  13   4     1740.08     1799.38     71.45 o
  29  13   4     1314.44     1307.83     52.58 o
  31  13   4     1511.03     1492.98     64.17 o
 -32  14   4      444.15      412.15     31.79 o
 -30  14   4      560.57      484.90     38.39 o
 -28  14   4       47.90       25.28     25.82 o
 -26  14   4     1246.93     1133.68     81.89 o
 -24  14   4     2891.55     2852.86     97.39 o
 -22  14   4     2408.98     2353.98     98.00 o
 -20  14   4       99.58       78.26     18.13 o
 -18  14   4     3548.57     3479.13    111.56 o
 -16  14   4     8474.40     8332.11    234.41 o
 -14  14   4     4129.39     4136.71    119.57 o
 -12  14   4     1298.25     1362.21     48.54 o
 -10  14   4      354.22      347.36     23.21 o
  -8  14   4     4599.88     4675.23    133.06 o
  -6  14   4    10805.65    10939.02    308.29 o
  -4  14   4    10046.63    10345.84    304.12 o
  -2  14   4      228.69      207.30     22.77 o
   0  14   4     3452.44     3622.17    109.23 o
   2  14   4     1802.59     1674.82     63.30 o
   4  14   4     7409.63     7248.72    216.75 o
   6  14   4     6726.26     6648.48    194.83 o
   8  14   4      793.16      780.03     44.22 o
  10  14   4     6089.06     6285.58    180.88 o
  12  14   4    11728.40    11971.63    340.27 o
  14  14   4     5750.10     5603.10    157.69 o
  16  14   4      367.45      410.21     29.73 o
  20  14   4     2578.87     2534.05     77.26 o
  22  14   4     2735.99     2607.48     79.32 o
  24  14   4      876.21      865.87     37.22 o
  26  14   4       24.95       25.83     20.75 o
  28  14   4      102.12       94.04     19.91 o
  30  14   4      355.99      315.64     29.64 o
 -31  15   4     1342.73     1432.18     59.66 o
 -29  15   4      518.42      581.55     46.27 o
 -27  15   4      139.56      115.77     23.08 o
 -25  15   4     1017.16     1006.93     54.99 o
 -23  15   4     3792.47     3834.05    138.72 o
 -21  15   4     3745.70     3877.01    147.12 o
 -19  15   4      266.82      292.73     26.00 o
 -17  15   4     3116.42     3017.84     97.56 o
 -15  15   4     5696.83     5950.48    179.23 o
 -13  15   4     8906.75     9048.02    285.08 o
 -11  15   4     1032.35     1144.40     59.09 o
  -9  15   4      778.95      850.07     42.72 o
  -7  15   4    10896.16    10637.84    290.46 o
  -5  15   4    27910.11    28291.64    766.96 o
  -3  15   4    10867.13    10624.44    306.92 o
  -1  15   4      263.54      304.27     22.47 o
   1  15   4     8379.56     7925.84    221.61 o
   3  15   4    30064.00    30396.36    825.91 o
   5  15   4     9219.78     9190.50    256.41 o
   7  15   4       38.53        8.82     17.63 o
   9  15   4     6013.62     6154.88    172.18 o
  11  15   4    11288.32    11336.83    326.81 o
  13  15   4    10789.22    10867.78    379.25 o
  15  15   4     1097.44     1110.97     49.57 o
  17  15   4      881.52      941.90     48.88 o
  19  15   4     4341.64     4496.15    152.01 o
  21  15   4     6771.52     6927.86    193.05 o
  23  15   4     1376.54     1341.62     53.58 o
  27  15   4      575.85      580.61     32.74 o
  29  15   4     2139.82     2106.97     85.36 o
 -30  16   4      100.47       84.03     22.93 o
 -28  16   4      211.61      201.14     26.10 o
 -26  16   4      673.12      632.76     36.46 o
 -24  16   4      825.35      717.54     42.38 o
 -22  16   4      124.04       92.33     20.02 o
 -20  16   4      197.45      142.67     31.04 o
 -18  16   4      129.30      102.28     23.05 o
 -16  16   4     1515.60     1322.50     77.96 o
 -14  16   4     3469.18     3387.22    110.44 o
 -12  16   4     1018.85     1040.44     44.70 o
 -10  16   4       12.63        6.39     12.78 o
  -8  16   4     2710.26     2687.82     82.52 o
  -6  16   4    11648.95    11650.70    316.02 o
  -4  16   4     2799.29     2742.62     89.17 o
  -2  16   4      740.56      719.65     43.91 o
   0  16   4     2204.78     2338.04     83.55 o
   2  16   4     3499.66     3489.00    102.75 o
   4  16   4     2284.80     2300.66     71.37 o
   6  16   4     1456.12     1494.18     52.16 o
   8  16   4      325.18      326.37     23.15 o
  10  16   4     2131.47     2331.20     87.15 o
  12  16   4     1425.01     1455.60     58.50 o
  14  16   4      816.47      844.85     47.50 o
  16  16   4      759.64      692.55     48.93 o
  18  16   4      168.47      150.89     21.91 o
  20  16   4      678.57      653.21     49.74 o
  22  16   4     2965.35     2862.60     88.71 o
  24  16   4      952.18      982.11     43.72 o
  26  16   4       99.45      101.47     20.75 o
  28  16   4       15.68       11.54     23.08 o
 -29  17   4      529.48      533.64     50.69 o
 -25  17   4     1220.16     1167.54     57.70 o
 -23  17   4     4633.10     4668.25    154.26 o
 -21  17   4     1224.22     1309.66     69.41 o
 -19  17   4       86.67      111.82     22.69 o
 -17  17   4     2323.84     2404.41    101.29 o
 -13  17   4     7590.18     7706.48    235.26 o
 -11  17   4     2734.99     2845.18     99.19 o
  -9  17   4     1628.91     1653.51     81.70 o
  -7  17   4    12441.80    12485.11    348.04 o
  -5  17   4    12102.41    12132.45    350.26 o
  -3  17   4     4939.61     5010.41    145.51 o
  -1  17   4       51.81       89.88     24.79 o
   1  17   4     4951.08     4772.64    136.54 o
   3  17   4    12402.25    12400.47    356.64 o
   5  17   4     6944.78     6854.29    190.64 o
   7  17   4     1372.09     1268.40     69.73 o
   9  17   4     2927.40     2995.83     93.34 o
  11  17   4     7645.55     7797.47    225.22 o
  13  17   4    11051.02    10900.93    354.13 o
  15  17   4     3179.18     3213.15    138.11 o
  17  17   4      828.91      787.36     59.38 o
  19  17   4     4448.15     4725.88    145.07 o
  21  17   4     2113.53     2267.65    141.44 o
  23  17   4     1165.90     1171.56     55.89 o
  27  17   4      649.96      631.96     43.28 o
 -26  18   4      424.61      291.08     53.43 o
 -24  18   4      599.36      532.14     37.46 o
 -22  18   4      136.24       91.89     25.59 o
 -18  18   4      690.89      615.59     53.14 o
 -16  18   4     1278.95     1262.97     52.53 o
 -14  18   4      859.55      867.42     46.18 o
 -12  18   4      100.02       50.88     18.09 o
 -10  18   4       64.59       63.92     21.16 o
  -8  18   4      543.29      523.20     36.89 o
  -6  18   4      596.89      547.83     32.99 o
  -4  18   4      688.53      772.69     46.77 o
  -2  18   4      624.87      660.19     45.12 o
   0  18   4        1.38        5.75     11.50 o
   2  18   4      719.10      741.31     44.61 o
   4  18   4     2589.38     2565.37    110.44 o
   6  18   4     2226.07     2344.11     79.89 o
   8  18   4      388.24      346.64     27.49 o
  10  18   4      274.43      277.11     26.59 o
  12  18   4     1166.86     1169.16     57.12 o
  14  18   4      973.21      914.11     52.45 o
  16  18   4      746.14      739.75     56.15 o
  18  18   4       71.71       30.01     20.31 o
  20  18   4      628.49      599.79     38.25 o
  22  18   4      926.10      776.93     46.54 o
  24  18   4      302.27      277.27     25.58 o
  26  18   4       42.45       26.70     32.59 o
 -25  19   4     1064.87     1007.85     61.89 o
 -23  19   4     2135.37     2302.63    111.09 o
 -21  19   4     1274.98     1265.79     53.82 o
 -19  19   4       38.89       33.55     23.75 o
 -17  19   4      411.17      387.50     32.12 o
 -15  19   4     3719.36     3880.54    123.79 o
 -13  19   4     5602.04     5572.35    190.30 o
 -11  19   4     1847.80     1879.43     86.26 o
  -9  19   4      470.79      446.66     35.23 o
  -7  19   4     6035.82     6167.23    214.45 o
  -5  19   4     8508.12     8439.32    255.14 o
  -3  19   4     5039.83     4977.26    165.08 o
   1  19   4     4266.00     4249.92    134.44 o
   3  19   4    11281.94    11567.47    337.50 o
   5  19   4     6136.44     6149.03    201.47 o
   9  19   4     1159.18     1336.25     94.05 o
  11  19   4     4144.85     4025.27    178.38 o
  13  19   4     6141.38     6343.63    200.27 o
  15  19   4     1425.65     1302.54     58.78 o
  17  19   4       59.29       90.01     27.37 o
  19  19   4     2892.28     2911.05    121.60 o
  21  19   4     1589.01     1744.08    121.38 o
  23  19   4     1355.79     1340.70     69.39 o
  25  19   4       73.08       41.23     23.65 o
 -24  20   4      125.57       92.41     25.09 o
 -22  20   4        5.09       35.60     27.59 o
 -20  20   4       52.87       43.05     25.78 o
 -18  20   4       74.78       79.96     24.29 o
 -16  20   4       96.02       43.10     24.58 o
 -14  20   4      392.62      348.57     29.17 o
 -12  20   4      148.03      121.45     24.19 o
 -10  20   4       24.49       11.84     23.67 o
  -8  20   4      214.50      195.69     24.98 o
  -6  20   4      165.40      133.17     22.37 o
  -4  20   4       70.14       43.45     27.62 o
  -2  20   4       40.81       25.79     21.35 o
   0  20   4        2.80        4.22     10.26 o
   2  20   4      530.63      537.10     38.09 o
   4  20   4      880.74      943.45     59.84 o
   6  20   4      492.67      471.05     44.27 o
  10  20   4       57.80       54.48     22.41 o
  12  20   4      111.46       77.59     27.43 o
  14  20   4      282.00      266.37     29.66 o
  16  20   4      238.39      194.28     29.99 o
  18  20   4        5.08        0.40      4.97 o
  22  20   4       64.99        8.82     17.63 o
  24  20   4      203.57      121.76     31.43 o
 -21  21   4     1002.62     1051.37     67.02 o
 -19  21   4       45.11       75.41     24.86 o
 -17  21   4      856.18      843.09     48.59 o
 -15  21   4     3350.64     3405.49    124.79 o
 -13  21   4     2161.42     2031.78     75.39 o
 -11  21   4      500.19      501.63     34.62 o
  -9  21   4     1096.96     1045.45     56.70 o
  -7  21   4     2986.12     3003.38    161.65 o
  -5  21   4     3186.36     3283.19    141.39 o
  -3  21   4     1442.75     1463.43     72.06 o
  -1  21   4      546.77      529.20     34.36 o
   1  21   4     2874.78     2957.96     99.66 o
   3  21   4     6792.58     6619.77    188.61 o
   5  21   4     3203.06     3304.35    122.95 o
   7  21   4      345.03      360.81     29.94 o
   9  21   4      876.19      908.82     51.30 o
  11  21   4     2728.30     2771.96    112.15 o
  13  21   4     2898.57     2763.00    112.59 o
  15  21   4      807.23      768.25     49.10 o
  17  21   4      183.21      198.42     25.88 o
  19  21   4     1571.75     1681.37     62.58 o
  21  21   4     1359.70     1460.25     65.41 o
 -20  22   4       76.11       57.61     26.14 o
 -18  22   4       50.69       45.57     26.46 o
 -16  22   4        2.20       12.20     24.39 o
 -12  22   4        7.47        0.69      6.34 o
 -10  22   4       83.84       82.87     25.34 o
  -8  22   4      143.25      109.57     25.21 o
  -6  22   4       15.72        6.52     13.05 o
  -4  22   4      100.80      124.07     26.57 o
  -2  22   4       22.32       14.76     29.53 o
   0  22   4      150.41      184.37     29.52 o
   2  22   4      176.08      157.78     28.36 o
   4  22   4       34.70       29.06     24.51 o
   6  22   4      128.89      106.15     24.53 o
   8  22   4        2.32        5.66     12.59 o
  10  22   4       93.04       89.53     24.28 o
  12  22   4        0.00        0.75      6.36 o
  14  22   4      267.37      239.28     27.07 o
  16  22   4      176.91      186.76     31.53 o
  20  22   4       11.00        5.97     13.19 o
 -17  23   4      344.47      282.86     34.07 o
 -15  23   4     1689.20     1785.13     69.16 o
 -13  23   4     1347.39     1438.46     85.12 o
 -11  23   4      357.75      294.73     34.19 o
  -9  23   4      480.42      481.04     34.85 o
  -7  23   4     1794.15     1876.54    121.67 o
  -5  23   4     2590.70     2574.61    165.01 o
  -3  23   4      498.13      538.09     41.20 o
  -1  23   4       24.70       26.57     31.10 o
   1  23   4     1605.08     1657.11    141.55 o
   3  23   4     2030.77     2127.57     88.45 o
   5  23   4     1806.29     1887.97     78.40 o
   7  23   4      204.75      216.20     27.73 o
   9  23   4      328.37      339.30     32.99 o
  11  23   4     1460.09     1591.23     61.90 o
  13  23   4     1636.74     1786.75     77.15 o
  15  23   4      294.03      326.40     33.53 o
  17  23   4      117.31      117.35     25.08 o
 -14  24   4       94.24       92.70     25.96 o
  -8  24   4       36.67       36.34     32.09 o
  -6  24   4       19.64       13.70     27.41 o
  -4  24   4       42.40       27.87     31.26 o
  -2  24   4       17.58       19.03     26.52 o
   0  24   4       22.67        6.85     14.20 o
   2  24   4       26.63       24.62     28.07 o
   4  24   4       42.07        8.49     16.97 o
   6  24   4       12.51       24.56     33.30 o
   8  24   4        3.49       45.91     26.33 o
  10  24   4      322.07      359.54     31.92 o
  14  24   4       41.84       29.78     30.11 o
 -11  25   4       23.53        4.13     15.96 o
  -9  25   4       60.89       47.45     28.08 o
  -7  25   4      540.50      486.20     44.14 o
  -5  25   4     1321.22     1402.56     70.00 o
  -3  25   4      389.79      318.28     38.94 o
  -1  25   4       29.96       49.93     26.60 o
   1  25   4      736.17      685.37     50.01 o
   3  25   4     1191.70     1145.04     61.19 o
   5  25   4      720.20      708.79     51.44 o
   7  25   4       54.93       63.44     26.54 o
   9  25   4      158.04      155.23     26.85 o
  11  25   4      752.80      838.15     74.74 o
  -4  26   4      152.61      171.71     32.21 o
  -2  26   4        4.58       34.86     31.42 o
   0  26   4       48.21       91.78     28.42 o
   2  26   4        7.46       15.99     31.98 o
   4  26   4       42.27       77.52     28.62 o
 -37   1   5     2486.78     2465.85     83.01 o
 -35   1   5      791.90      794.06     45.15 o
 -33   1   5      125.70      144.24     20.80 o
 -31   1   5     5937.28     5953.58    164.21 o
 -29   1   5    12725.57    13093.82    398.73 o
 -27   1   5     7492.53     7315.02    218.88 o
 -25   1   5      148.43      172.12     18.69 o
 -23   1   5     7689.78     7714.94    213.79 o
 -21   1   5    44242.89    45261.27   1240.01 o
 -19   1   5    70385.63    70727.35   1971.03 o
 -17   1   5     9604.30     9081.88    280.06 o
 -15   1   5     9397.28     9735.02    276.34 o
 -13   1   5    75235.84    79273.88   2841.15 o
 -11   1   5   130967.05   130512.15   5313.76 o
  -9   1   5    74943.00    78100.91   2549.43 o
  -7   1   5       47.50       77.72     12.88 o
  -5   1   5   141852.99   144304.24   4374.48 o
  -3   1   5   355667.32   367495.84  12211.32 o
  -1   1   5   319924.09   342445.21  12203.07 o
   1   1   5    10645.95    10070.05    336.43 o
   3   1   5     6593.37     6509.17    205.68 o
   5   1   5   267424.18   275272.74   9558.43 o
   7   1   5   269221.45   300746.58  10452.17 o
   9   1   5    86760.11    90805.38   3065.15 o
  11   1   5     9962.38     9738.54    323.62 o
  13   1   5    50184.41    50810.13   1579.53 o
  15   1   5    82349.99    81626.87   2458.97 o
  17   1   5    43227.43    43567.76   1293.31 o
  19   1   5     4791.91     5027.97    143.93 o
  21   1   5    20165.20    19694.33    554.06 o
  23   1   5    32417.26    31857.81    887.85 o
  25   1   5    15757.83    15491.95    439.72 o
  27   1   5     3549.40     3538.80    112.12 o
  29   1   5       55.40       34.55     15.34 o
  31   1   5     5381.35     5216.93    143.03 o
  33   1   5     6916.76     6872.00    205.23 o
  35   1   5     1525.36     1559.70     52.57 o
  37   1   5       33.72       24.84     20.03 o
 -38   2   5      366.75      389.46    112.29 o
 -36   2   5      165.84      175.52     23.36 o
 -34   2   5       14.38       16.32     26.61 o
 -32   2   5      193.31      213.97     22.19 o
 -28   2   5      186.98      195.11     19.73 o
 -26   2   5       20.48       46.35     16.92 o
 -24   2   5       97.08      101.23     17.01 o
 -22   2   5     1670.30     1599.63     58.30 o
 -20   2   5      164.19      176.56     17.24 o
 -18   2   5       39.10       59.28     14.71 o
 -14   2   5      403.84      526.16     30.99 o
 -10   2   5      774.27      733.83     57.19 o
  -8   2   5     2679.67     2981.45    101.59 o
  -6   2   5     4610.36     4815.60    158.16 o
  -4   2   5     3687.60     3638.25    124.28 o
  -2   2   5     4853.59     4355.37    139.50 o
   0   2   5      248.15      286.32     19.83 o
   2   2   5     5077.10     5204.52    167.31 o
   4   2   5    37244.44    40280.20   1309.87 o
   6   2   5    17352.32    17704.58    560.23 o
   8   2   5      951.81     1052.64     51.48 o
  10   2   5       78.75       92.71     10.14 o
  12   2   5       87.51      121.06     12.12 o
  14   2   5     6793.73     6862.97    199.44 o
  16   2   5     3079.62     3135.84    103.55 o
  18   2   5     1987.35     1859.12     63.60 o
  20   2   5      512.52      553.60     31.58 o
  22   2   5      158.63      159.45     18.47 o
  24   2   5      288.17      295.53     21.99 o
  26   2   5      369.83      374.55     25.36 o
  28   2   5      252.43      280.72     24.05 o
  30   2   5      771.33      787.22     31.78 o
  32   2   5      106.38      127.40     18.12 o
  34   2   5       29.98       44.09     18.08 o
  36   2   5        0.65       12.85     25.70 o
 -37   3   5     2505.57     2697.69     96.08 o
 -35   3   5      769.39      750.55     36.56 o
 -33   3   5       91.98       80.56     17.15 o
 -31   3   5     5874.39     6055.71    182.08 o
 -29   3   5    11973.34    12164.89    330.94 o
 -27   3   5     5723.89     5534.47    156.28 o
 -25   3   5      765.17      786.24     41.09 o
 -23   3   5    11948.03    11889.81    321.69 o
 -21   3   5    30167.77    30441.50    916.07 o
 -19   3   5    44883.73    44395.12   1225.15 o
 -17   3   5    17073.72    16788.36    489.54 o
 -15   3   5     9854.12    10101.09    285.56 o
 -13   3   5    72906.63    75917.90   2327.10 o
  -7   3   5    11641.18    11968.81    432.75 o
  -5   3   5    89301.11    93378.44   2842.26 o
  -3   3   5   371875.08   394802.14  13025.63 o
  -1   3   5   153945.31   159901.29   4932.35 o
   1   3   5    66555.13    71461.60   2415.01 o
   3   3   5    92958.43    96707.61   2821.46 o
   5   3   5   194231.85   197556.95   6593.46 o
   7   3   5   193479.62   201106.89   6684.27 o
   9   3   5    40898.44    42531.63   1656.02 o
  11   3   5     9185.20     9088.23    271.46 o
  13   3   5    17581.88    17600.90    507.26 o
  15   3   5    88715.45    87155.28   2561.55 o
  17   3   5    41480.88    42181.08   1227.04 o
  19   3   5     5597.89     5532.36    164.87 o
  21   3   5     6571.09     6347.86    223.73 o
  23   3   5    23077.07    22734.32    650.03 o
  25   3   5    10658.32    10383.22    296.95 o
  27   3   5     4421.77     4486.70    128.01 o
  31   3   5     3450.81     3427.29    105.98 o
  33   3   5     6629.71     6810.07    204.89 o
  35   3   5     2094.22     2122.35     68.05 o
  37   3   5       12.70       19.33     24.60 o
 -36   4   5       65.78       55.54     22.94 o
 -34   4   5        0.29        6.21     12.41 o
 -32   4   5       38.42       30.66     18.98 o
 -30   4   5       93.72       74.38     19.22 o
 -28   4   5     1570.29     1632.57     62.10 o
 -26   4   5     3295.29     3172.80     98.02 o
 -24   4   5       91.38      124.88     17.95 o
 -22   4   5     7316.34     7346.05    201.70 o
 -20   4   5     6038.51     5914.37    174.52 o
 -18   4   5     5173.42     5156.20    163.38 o
 -16   4   5      226.05      292.60     20.21 o
 -14   4   5     2088.32     2077.35     71.21 o
 -12   4   5    13391.75    13470.47    440.20 o
 -10   4   5    12182.78    12184.64    428.38 o
  -8   4   5     6842.74     7067.44    241.88 o
  -6   4   5    34572.13    36098.98   1187.68 o
  -4   4   5     3252.03     3086.54    105.22 o
  -2   4   5     1011.51     1026.26     37.37 o
   0   4   5    12999.72    13821.02    480.27 o
   2   4   5     6850.16     7331.94    237.50 o
   4   4   5     4320.92     4546.37    144.76 o
   6   4   5     1300.33     1272.35     47.35 o
   8   4   5     1157.60     1084.73     42.67 o
  10   4   5     2313.16     2250.30     68.23 o
  12   4   5     3173.35     3333.90     99.27 o
  14   4   5    10608.38    10677.34    306.91 o
  16   4   5    11151.36    11185.18    321.83 o
  18   4   5       28.07       46.40     13.82 o
  20   4   5     2965.49     2869.72     90.07 o
  22   4   5      195.10      217.55     18.34 o
  24   4   5     3616.48     3442.59    105.55 o
  26   4   5     2861.45     2744.67     84.08 o
  28   4   5        1.86       12.87     25.73 o
  30   4   5     1572.68     1464.77     52.60 o
  32   4   5      202.09      206.59     19.82 o
 -37   5   5     1667.31     1750.14     65.93 o
 -35   5   5      527.45      523.80     31.82 o
 -33   5   5      219.33      229.79     23.04 o
 -31   5   5     2455.25     2422.89     77.14 o
 -29   5   5    11032.81    10989.81    296.12 o
 -27   5   5    13568.58    13481.05    362.15 o
 -25   5   5      206.17      181.04     19.60 o
 -23   5   5    11990.95    11804.47    318.85 o
 -21   5   5    30223.39    30220.73    820.23 o
 -19   5   5    32287.79    31601.07    863.59 o
 -17   5   5    11603.54    11571.71    329.62 o
 -15   5   5     4601.16     4560.83    142.96 o
 -13   5   5    84567.84    88354.35   2607.82 o
 -11   5   5   110773.14   110460.21   3245.09 o
  -9   5   5    68651.67    72033.63   2144.66 o
  -7   5   5     1796.38      620.75    108.23 o
  -5   5   5    71015.96    73833.64   2679.90 o
  -3   5   5    93278.92    98033.64   3717.08 o
  -1   5   5    96415.60   101276.77   3124.03 o
   1   5   5    32662.61    35748.43   1296.88 o
   3   5   5     3002.55     3233.25    111.56 o
   5   5   5    94799.25    99163.59   3096.61 o
   7   5   5   145674.59   153651.33   5655.93 o
   9   5   5    60424.19    66631.47   2463.22 o
  11   5   5     3033.10     3241.93    109.91 o
  13   5   5    52362.10    52123.46   1518.36 o
  15   5   5    68952.73    68269.96   1982.99 o
  17   5   5    60321.71    58908.77   1706.57 o
  19   5   5     2473.81     2435.80     80.51 o
  21   5   5     9360.21     9469.11    273.53 o
  23   5   5    16885.56    16384.20    490.35 o
  25   5   5    14963.02    14439.59    397.01 o
  27   5   5     4563.71     4493.82    131.95 o
  29   5   5     1013.47      998.33     51.30 o
  31   5   5     3175.88     3181.83     90.65 o
  33   5   5     2805.53     2731.55     81.58 o
  35   5   5     1450.69     1468.93     50.58 o
 -36   6   5      656.43      671.66     36.40 o
 -34   6   5       40.21       35.18     23.17 o
 -32   6   5      483.94      568.53     30.52 o
 -30   6   5     1663.08     1606.96     57.72 o
 -28   6   5      868.17      951.64     40.93 o
 -26   6   5      784.24      799.99     35.81 o
 -24   6   5      113.66      156.43     18.58 o
 -22   6   5     3047.78     3050.92     89.39 o
 -20   6   5     2755.85     2781.48     92.17 o
 -18   6   5     2254.21     2242.26     69.09 o
 -16   6   5      551.61      610.58     28.83 o
 -14   6   5      882.58      912.28     44.48 o
 -12   6   5    19606.11    19471.45    634.32 o
 -10   6   5    19279.85    19216.11    570.62 o
  -8   6   5      373.91      391.09     26.37 o
  -6   6   5     4035.87     4193.63    144.43 o
   0   6   5    64138.57    65572.77   2625.43 o
   2   6   5     2535.20     2838.33     99.69 o
   6   6   5    26431.58    27982.00    853.62 o
   8   6   5     4290.66     4434.93    182.01 o
  10   6   5     1159.87     1164.79     61.18 o
  12   6   5      263.36      270.73     18.24 o
  14   6   5    14400.06    14329.56    413.49 o
  16   6   5     9491.87     9186.27    256.41 o
  18   6   5      294.93      327.87     19.30 o
  20   6   5      428.16      463.29     24.31 o
  22   6   5     1548.17     1470.20     52.02 o
  24   6   5     1837.04     1861.80     66.54 o
  26   6   5      649.15      712.53     31.60 o
  28   6   5      396.51      412.17     23.88 o
  30   6   5      999.50      989.58     38.10 o
  32   6   5      331.72      340.22     23.11 o
  34   6   5      539.75      603.07     29.93 o
  36   6   5       84.80       92.83     19.24 o
 -35   7   5      483.12      452.54     30.06 o
 -33   7   5      445.12      428.45     28.66 o
 -31   7   5     3952.89     4027.74    114.66 o
 -29   7   5     7027.57     6793.00    216.64 o
 -27   7   5     6225.24     6083.79    167.97 o
 -25   7   5      125.55      142.14     19.33 o
 -23   7   5     9506.67     9741.37    268.47 o
 -21   7   5    16843.36    16867.35    508.14 o
 -19   7   5     7262.48     7341.82    203.13 o
 -17   7   5     6244.52     5998.37    187.25 o
 -15   7   5      464.25      509.05     28.97 o
 -13   7   5    50920.64    52228.56   1569.88 o
 -11   7   5    81915.64    84683.08   2647.35 o
  -9   7   5    43284.74    43641.12   1264.66 o
  -7   7   5      135.41      186.43     17.68 o
  -5   7   5    40521.07    42186.02   1399.71 o
  -3   7   5   133273.87   135378.24   4234.79 o
   1   7   5    29791.60    28306.46   1206.28 o
   3   7   5    40797.75    41363.60   1322.49 o
   5   7   5   117079.30   120260.83   3946.27 o
   7   7   5    75707.86    76451.13   2230.31 o
   9   7   5     8924.27     9106.56    345.36 o
  11   7   5      251.92      308.57     26.64 o
  13   7   5    28104.08    27675.18    852.97 o
  15   7   5    33996.67    33103.43    942.69 o
  17   7   5    25311.19    24172.50    889.14 o
  19   7   5      290.44      339.53     21.99 o
  21   7   5      381.18      377.38     23.08 o
  23   7   5     8525.97     8429.44    250.85 o
  25   7   5    12859.88    12580.33    357.32 o
  27   7   5     3970.46     3935.55    109.88 o
  29   7   5       21.08       13.08     26.17 o
  31   7   5     2628.94     2615.80     85.84 o
  33   7   5     2997.13     3054.31     91.96 o
  35   7   5     1706.91     1682.57     73.02 o
 -36   8   5      612.90      617.28     38.62 o
 -34   8   5      334.08      256.17     25.71 o
 -32   8   5       21.27       15.75     31.50 o
 -30   8   5     1249.74     1308.04     64.56 o
 -28   8   5     3810.37     3846.04    118.71 o
 -26   8   5     2807.09     2793.12     83.50 o
 -24   8   5       35.60       12.45     24.90 o
 -22   8   5     4638.76     4446.57    125.16 o
 -20   8   5     9041.81     9145.36    249.99 o
 -18   8   5     8618.76     8811.03    244.33 o
 -16   8   5      901.61      904.03     50.94 o
 -14   8   5    11209.05    11219.04    329.70 o
 -12   8   5    19092.20    18344.32    604.51 o
 -10   8   5    41212.93    39742.03   1153.84 o
  -8   8   5     2938.22     2998.73     96.92 o
  -6   8   5    10234.28    10532.75    315.53 o
  -4   8   5    15556.83    15101.90    469.88 o
   0   8   5     9610.40     9069.18    275.77 o
   2   8   5      886.28      991.56     41.77 o
   4   8   5     8965.52     8203.74    245.17 o
   6   8   5    13250.41    12997.89    399.47 o
   8   8   5    25729.15    25220.62    726.08 o
  10   8   5     3940.15     3687.56    120.11 o
  12   8   5     7020.75     6958.19    259.73 o
  14   8   5    18212.42    17907.72    535.83 o
  16   8   5    14741.52    14484.03    424.19 o
  18   8   5     5379.78     5376.90    153.59 o
  20   8   5      595.43      634.54     33.75 o
  22   8   5     6046.38     5801.02    158.23 o
  24   8   5     4240.17     4261.34    122.48 o
  26   8   5     1830.13     1824.84     61.75 o
  28   8   5      455.67      471.18     26.08 o
  30   8   5     1316.28     1389.86     48.46 o
  32   8   5      958.56      999.46     40.54 o
  34   8   5      499.04      544.49     28.53 o
 -35   9   5       51.69       43.07     23.81 o
 -33   9   5      287.80      273.72     28.25 o
 -31   9   5      702.21      648.98     36.64 o
 -29   9   5     4045.94     3974.77    115.46 o
 -27   9   5     6446.92     6265.06    179.09 o
 -25   9   5      324.50      309.13     30.18 o
 -23   9   5     6743.42     6483.57    225.84 o
 -21   9   5    21810.38    21673.50    595.16 o
 -19   9   5    12514.27    12123.28    347.40 o
 -17   9   5     3947.64     3911.36    112.89 o
 -15   9   5     6402.65     6382.57    182.72 o
 -13   9   5    42456.94    41231.70   1202.90 o
 -11   9   5    57855.24    57569.35   1646.02 o
  -9   9   5    18008.42    18132.72    520.03 o
  -7   9   5     6767.93     7286.80    216.02 o
  -5   9   5    22683.29    23654.78    676.31 o
  -3   9   5    26979.87    26816.79    845.30 o
  -1   9   5    43487.03    45166.76   1398.21 o
   1   9   5     5446.84     5500.90    189.39 o
   3   9   5    10771.88    10532.75    315.53 o
   5   9   5    32648.96    32965.19    952.74 o
   7   9   5    45941.96    47121.94   1323.33 o
   9   9   5    21716.74    21877.34    643.05 o
  11   9   5     1698.26     1733.71     62.49 o
  13   9   5    23802.81    23948.90    671.96 o
  15   9   5    37829.24    37636.61   1029.78 o
  17   9   5    25745.97    25697.43    702.37 o
  19   9   5      974.38      910.73     38.78 o
  21   9   5     1305.28     1282.65     49.57 o
  23   9   5     9321.11     9033.92    244.29 o
  25   9   5    11413.70    10734.48    335.54 o
  27   9   5     2233.17     2151.83     71.48 o
  29   9   5      814.22      796.60     46.67 o
  31   9   5     1787.65     1872.31     77.26 o
  33   9   5     1493.96     1499.82     52.80 o
  35   9   5      737.41      774.03     34.38 o
 -34  10   5      303.01      270.33     33.38 o
 -32  10   5      144.79      164.38     23.31 o
 -30  10   5     3119.74     3200.24     96.44 o
 -28  10   5     1245.56     1266.50     49.72 o
 -26  10   5      839.10      891.05     38.14 o
 -24  10   5      222.35      202.29     21.19 o
 -22  10   5      785.27      828.49     38.32 o
 -20  10   5     7753.41     7808.75    228.79 o
 -18  10   5     4375.47     4438.24    126.16 o
 -16  10   5      366.63      417.89     26.17 o
 -14  10   5     5431.01     5200.36    152.12 o
 -12  10   5    14592.08    14290.06    399.90 o
 -10  10   5    16737.59    16110.53    446.75 o
  -8  10   5    22387.88    22649.68    630.01 o
  -6  10   5     1993.14     1881.97     63.38 o
  -4  10   5    39883.05    40131.38   1152.32 o
  -2  10   5    56834.65    56579.76   1630.49 o
   0  10   5    13059.68    12792.64    407.40 o
   2  10   5     1091.51     1201.04     52.41 o
   4  10   5    21688.65    21774.36    625.18 o
   6  10   5    50365.25    50929.33   1439.89 o
   8  10   5    16298.52    15838.98    441.08 o
  10  10   5      104.65      129.62     17.04 o
  12  10   5    19078.72    19316.27    551.99 o
  14  10   5     7516.17     7349.58    221.74 o
  16  10   5     6067.59     6022.70    174.64 o
  18  10   5     2776.24     2774.57     80.14 o
  20  10   5       20.84       41.20     14.98 o
  22  10   5     5079.72     5093.92    140.84 o
  24  10   5     5459.99     5363.85    181.61 o
  26  10   5      442.54      498.78     46.55 o
  28  10   5       20.32       18.09     18.58 o
  30  10   5      534.88      505.35     38.73 o
  32  10   5     1885.04     1957.58     63.29 o
  34  10   5      787.02      765.57     34.31 o
 -33  11   5      388.23      372.22     33.47 o
 -31  11   5     1463.22     1365.60     61.42 o
 -29  11   5     2752.09     2797.78     88.30 o
 -27  11   5     1049.57     1119.08     62.81 o
 -25  11   5      514.55      463.28     34.42 o
 -23  11   5     2342.10     2367.52     75.51 o
 -21  11   5     9862.91     9541.05    263.50 o
 -19  11   5     6202.60     6073.21    204.07 o
 -17  11   5      913.71      980.63     39.62 o
 -15  11   5      910.28      953.12     44.24 o
 -13  11   5    11778.13    11761.44    370.40 o
 -11  11   5    33742.75    33420.83   1019.22 o
  -9  11   5     8411.41     8244.65    234.43 o
  -7  11   5     1007.82     1020.55     39.82 o
  -5  11   5     9219.27     9122.79    258.57 o
  -3  11   5    52077.97    51782.08   1446.87 o
  -1  11   5    42115.11    42342.60   1259.21 o
   1  11   5     9618.14     9895.83    325.72 o
   3  11   5     5262.29     5122.35    180.17 o
   5  11   5    42307.15    42213.52   1201.27 o
   7  11   5    38844.67    37777.68   1046.92 o
   9  11   5     8630.32     8430.86    235.10 o
  11  11   5       51.68       51.17     14.59 o
  13  11   5    11349.88    11597.80    348.23 o
  15  11   5    17995.24    17966.26    503.61 o
  17  11   5     4892.93     4731.24    131.90 o
  19  11   5     1342.64     1322.78     46.11 o
  21  11   5      600.99      706.32     30.81 o
  23  11   5     2577.24     2555.42     84.21 o
  25  11   5     3744.84     3641.14    113.88 o
  27  11   5     1604.91     1651.12     66.19 o
  29  11   5      218.76      145.98     20.15 o
  31  11   5      653.30      733.12     36.42 o
  33  11   5     1376.34     1406.29     55.13 o
 -32  12   5       66.77       34.46     24.59 o
 -30  12   5     2232.87     2364.49     85.84 o
 -28  12   5     3107.22     3227.04     98.94 o
 -26  12   5     1222.12     1245.20     59.75 o
 -22  12   5     2248.64     2320.27     77.10 o
 -20  12   5    12943.96    13439.43    363.59 o
 -18  12   5    11013.10    11267.71    308.22 o
 -16  12   5       26.30       17.95     22.08 o
 -14  12   5    10090.56    10079.93    282.71 o
 -12  12   5    13212.49    12911.84    354.39 o
 -10  12   5    11446.68    10943.96    316.87 o
  -8  12   5     3993.48     4000.02    117.74 o
  -6  12   5     1477.92     1522.18     90.86 o
  -4  12   5    30153.16    29726.29    866.83 o
  -2  12   5    22591.25    21788.47    602.29 o
   0  12   5     2506.69     2326.54     72.51 o
   2  12   5      618.26      687.12     38.27 o
   4  12   5     3909.60     3780.38    116.07 o
   6  12   5    29017.44    28565.31    815.54 o
   8  12   5    34029.46    34133.92    946.06 o
  10  12   5       77.88       87.08     15.70 o
  12  12   5    11491.79    11172.49    311.82 o
  14  12   5    16605.75    16906.85    521.74 o
  16  12   5     8329.59     8066.90    247.35 o
  18  12   5     3035.11     2954.71     92.27 o
  20  12   5      558.73      575.57     36.69 o
  22  12   5    10402.18    10689.33    295.46 o
  24  12   5     4408.17     4460.67    131.60 o
  26  12   5     1279.13     1283.35     57.64 o
  28  12   5      227.15      207.30     21.39 o
  30  12   5      512.36      586.25     35.97 o
  32  12   5     1421.09     1410.46     86.02 o
 -33  13   5       42.90       53.02     24.64 o
 -31  13   5     1248.22     1224.67     63.67 o
 -29  13   5     1605.19     1635.18     88.45 o
 -27  13   5     1057.03     1003.20     78.19 o
 -23  13   5     1553.22     1563.23     58.38 o
 -21  13   5     5585.07     5629.62    197.25 o
 -19  13   5     9118.40     9154.53    265.72 o
 -17  13   5     2258.81     2289.58     72.45 o
 -15  13   5     1205.99     1166.20     43.57 o
 -13  13   5     9481.25     9579.14    262.06 o
 -11  13   5     7593.75     7463.14    206.68 o
  -9  13   5     6879.62     6944.08    214.45 o
  -7  13   5        1.26       19.47     19.42 o
  -5  13   5    13057.98    12896.32    363.70 o
  -3  13   5    17720.51    17989.54    495.74 o
  -1  13   5    19921.24    19992.69    606.25 o
   1  13   5       58.31       66.15     16.45 o
   3  13   5        1.72       18.14     23.31 o
   5  13   5    10315.66    10187.84    319.91 o
   7  13   5    15253.07    15634.43    444.70 o
   9  13   5     7769.48     7793.94    225.22 o
  11  13   5       12.96        7.74     15.48 o
  13  13   5      834.41      965.46     54.66 o
  15  13   5     7345.49     7349.58    206.71 o
  17  13   5    10094.68     9914.88    324.28 o
  19  13   5      929.20      968.07     38.76 o
  21  13   5      982.64      957.35     60.56 o
  23  13   5     3666.52     3724.73    110.57 o
  25  13   5     3476.06     3328.12    109.81 o
  27  13   5      841.92      802.53     35.88 o
  29  13   5      490.91      451.72     32.33 o
  31  13   5      236.12      238.16     24.12 o
 -32  14   5       84.16       69.47     24.51 o
 -30  14   5     1715.70     1852.28     88.74 o
 -28  14   5     2157.04     2155.43     81.46 o
 -26  14   5      487.33      458.86     34.06 o
 -24  14   5       46.13       22.83     24.20 o
 -22  14   5     2111.85     2049.56     94.69 o
 -20  14   5     7398.52     7322.78    211.72 o
 -18  14   5     5636.92     5584.06    185.71 o
 -16  14   5      101.19      132.93     20.83 o
 -14  14   5     4046.23     3910.72    122.42 o
 -12  14   5    13760.53    13570.62    367.86 o
 -10  14   5    15749.92    15654.88    446.84 o
  -8  14   5     9731.23     9647.56    264.91 o
  -6  14   5     2947.95     2718.50     86.60 o
  -4  14   5    20431.78    20522.39    580.36 o
  -2  14   5    37878.30    37726.89   1031.91 o
   0  14   5     4406.33     4386.89    130.04 o
   2  14   5      316.34      299.80     23.00 o
   4  14   5     7796.00     7867.29    229.50 o
   6  14   5    24842.81    25074.62    682.47 o
   8  14   5    16157.29    15920.79    447.50 o
  10  14   5      299.52      317.51     24.86 o
  12  14   5     5807.51     5803.98    164.66 o
  14  14   5     8015.20     8213.61    227.99 o
  16  14   5     5669.09     5860.48    172.95 o
  18  14   5     1455.02     1396.42     69.86 o
  20  14   5       23.87       25.10     17.16 o
  22  14   5     2288.46     2318.22     72.30 o
  24  14   5     3415.97     3397.45     98.26 o
  26  14   5     1098.72     1108.22     43.45 o
  28  14   5        4.26        6.39     12.78 o
  30  14   5      356.81      368.05     25.89 o
 -31  15   5      408.20      339.72     34.39 o
 -29  15   5      990.09      875.88     60.29 o
 -27  15   5       46.49       58.36     23.33 o
 -25  15   5      320.92      301.07     27.56 o
 -23  15   5      452.56      490.29     65.01 o
 -21  15   5     1788.58     1697.24     79.14 o
 -19  15   5     1527.82     1560.20     59.25 o
 -17  15   5      168.26      135.60     21.12 o
 -15  15   5     1230.74     1201.32     49.10 o
 -13  15   5     2405.66     2444.69     79.22 o
 -11  15   5     2938.12     2890.03     86.20 o
  -9  15   5     4228.91     4204.14    120.42 o
  -7  15   5      663.37      772.90     42.19 o
  -5  15   5     3950.98     3921.37    116.97 o
  -3  15   5    17219.14    17825.90    484.33 o
  -1  15   5     5817.16     5738.10    163.32 o
   1  15   5     1061.58     1151.46     46.17 o
   3  15   5       19.10       24.67     18.20 o
   5  15   5     8312.24     8298.25    228.69 o
   7  15   5    11285.49    11197.88    304.66 o
   9  15   5     4175.14     4041.28    123.46 o
  11  15   5       47.63       34.46     16.93 o
  13  15   5      262.95      300.72     27.47 o
  15  15   5     2481.23     2438.06     75.06 o
  17  15   5     3287.85     3396.68    103.13 o
  19  15   5     2517.35     2397.15     76.65 o
  21  15   5     1073.79     1065.97     46.93 o
  23  15   5     1011.08      985.28     40.62 o
  25  15   5      573.18      514.96     28.31 o
  27  15   5      494.20      469.29     29.28 o
  29  15   5      267.67      236.20     22.79 o
 -30  16   5      927.29     1001.72     83.93 o
 -28  16   5     2055.18     2156.70     79.52 o
 -26  16   5      609.45      616.01     36.03 o
 -24  16   5       16.40        4.38     11.00 o
 -22  16   5     3100.70     3111.37    121.66 o
 -20  16   5     7361.40     7612.67    238.87 o
 -18  16   5     3858.63     3991.98    135.37 o
 -16  16   5      314.92      363.08     41.02 o
 -14  16   5     2039.81     1896.71     91.17 o
 -12  16   5    10306.87    10220.29    282.68 o
 -10  16   5     7730.32     7797.47    215.92 o
  -8  16   5     1681.19     1657.60     59.00 o
  -6  16   5      524.63      535.47     32.03 o
  -4  16   5     7466.74     7224.73    200.29 o
  -2  16   5    21077.23    21029.53    574.54 o
   0  16   5     7012.29     6965.10    205.21 o
   2  16   5      207.85      238.41     23.45 o
   4  16   5     9589.89     9375.30    255.66 o
   6  16   5    11278.65    10919.27    296.13 o
   8  16   5     5556.70     5604.51    170.58 o
  10  16   5     1245.31     1213.81     49.67 o
  12  16   5      719.48      835.61     52.53 o
  14  16   5    10145.44    10469.27    329.16 o
  16  16   5     8408.27     8533.83    299.57 o
  18  16   5     1909.70     1878.30     86.48 o
  20  16   5      480.67      504.65     28.27 o
  22  16   5     2877.37     2932.64     89.27 o
  24  16   5     4462.94     4660.63    148.31 o
  26  16   5     1110.29     1100.89     45.97 o
  28  16   5        1.18        4.91     10.41 o
 -29  17   5      222.98      199.50     33.57 o
 -27  17   5        1.81       13.50     27.00 o
 -23  17   5      850.37      754.21     43.22 o
 -21  17   5      258.19      238.11     26.73 o
 -19  17   5     1660.99     1587.42     62.98 o
 -15  17   5      607.64      585.51     50.50 o
 -13  17   5     2766.13     2760.11    101.95 o
 -11  17   5     1265.69     1385.42     58.96 o
  -9  17   5      255.55      288.31     25.41 o
  -7  17   5       28.08       22.45     23.08 o
  -5  17   5     1347.30     1360.38     57.60 o
  -3  17   5     1512.06     1456.94     71.48 o
  -1  17   5      583.86      735.45     37.36 o
   1  17   5      495.21      461.85     27.45 o
   3  17   5       84.74       97.15     19.72 o
   5  17   5     2049.47     2113.32     73.50 o
   7  17   5     3025.89     3119.55     94.67 o
   9  17   5     1548.52     1523.17     62.35 o
  11  17   5      337.23      372.83     26.29 o
  13  17   5      103.18       78.02     28.64 o
  15  17   5     1213.38     1218.61     90.19 o
  17  17   5     2447.57     2346.36    103.63 o
  19  17   5      554.63      550.96     32.51 o
  21  17   5      100.73       91.26     19.46 o
  23  17   5      561.64      557.98     32.37 o
  25  17   5       96.15       88.72     19.85 o
  27  17   5      438.65      417.19     37.02 o
 -26  18   5      548.47      540.20     36.08 o
 -24  18   5       54.96       48.03     27.91 o
 -22  18   5     2227.89     2266.59    108.51 o
 -20  18   5     3648.71     3847.53    122.65 o
 -18  18   5     1748.73     1789.01     78.23 o
 -16  18   5      136.33      142.58     24.49 o
 -14  18   5     1180.32     1247.74     72.21 o
 -12  18   5     9042.07     8976.78    295.14 o
 -10  18   5     6861.57     7339.00    270.52 o
  -8  18   5      153.37      166.78     33.22 o
  -6  18   5     3399.54     3605.24    113.89 o
  -4  18   5     5367.87     5406.88    170.20 o
  -2  18   5    11718.33    11915.20    330.27 o
   0  18   5     7074.40     6963.34    205.21 o
   2  18   5       92.31       96.72     20.70 o
   4  18   5     6168.39     6181.40    196.95 o
   6  18   5     8466.89     8436.50    246.55 o
   8  18   5     3790.78     3656.45    112.45 o
  10  18   5     2716.41     2675.19     92.42 o
  12  18   5      808.41     1030.14     62.89 o
  14  18   5     7573.73     7722.70    280.45 o
  16  18   5     4346.19     4385.62    247.39 o
  18  18   5      428.70      397.40     42.15 o
  20  18   5      528.88      552.22     35.12 o
  22  18   5     1239.48     1306.07     89.71 o
  24  18   5     2093.83     2204.03     91.30 o
  26  18   5     1127.75     1093.97     54.42 o
 -25  19   5       37.82       42.30     25.79 o
 -23  19   5      519.57      457.35     44.62 o
 -21  19   5      312.39      274.71     28.59 o
 -17  19   5       21.21       27.10     24.16 o
 -15  19   5      167.72      165.25     25.49 o
 -13  19   5      572.14      538.47     38.07 o
 -11  19   5      720.00      693.72     45.30 o
  -9  19   5      520.14      557.49     41.35 o
  -7  19   5      692.32      734.89     65.36 o
  -5  19   5      709.79      674.26     43.01 o
  -3  19   5      429.73      462.28     36.05 o
  -1  19   5      449.95      454.29     35.48 o
   1  19   5      499.97      526.38     34.65 o
   3  19   5       67.36       81.40     22.43 o
   5  19   5       31.51       50.68     18.77 o
   7  19   5     1175.21     1072.18     66.63 o
   9  19   5      586.39      518.31     53.95 o
  11  19   5       89.72       87.67     19.17 o
  13  19   5        7.24        2.91     10.19 o
  15  19   5       71.25       76.98     24.71 o
  17  19   5      334.11      330.07     30.69 o
  19  19   5      651.41      593.43     42.37 o
  21  19   5       83.57       48.86     23.88 o
  25  19   5      275.41      255.61     26.14 o
 -22  20   5     1627.43     1608.02     83.47 o
 -20  20   5     1383.20     1341.97     72.14 o
 -18  20   5     1660.28     1774.41     80.47 o
 -16  20   5      139.21      128.59     26.02 o
 -14  20   5     1447.58     1425.13     69.91 o
 -12  20   5     4511.40     4525.14    152.08 o
 -10  20   5     5472.59     5802.08    219.24 o
  -8  20   5       82.65      118.36     26.99 o
  -6  20   5      411.11      368.33     32.34 o
  -4  20   5     4298.54     4532.48    136.38 o
  -2  20   5     3389.16     3284.39    122.03 o
   0  20   5     5417.97     4864.48    365.02 o
   2  20   5      201.67      222.93     33.49 o
   4  20   5     6361.80     6454.37    194.23 o
   6  20   5     3806.52     3819.38    129.54 o
   8  20   5     2924.27     2934.26    102.10 o
  10  20   5      102.62       83.31     23.40 o
  12  20   5      331.42      318.15     30.03 o
  14  20   5     3968.39     4267.97    181.15 o
  16  20   5     3790.58     3897.46    120.56 o
  18  20   5      226.97      200.23     40.45 o
  20  20   5      119.34       62.58     22.46 o
  22  20   5      618.27      627.82     44.95 o
  24  20   5     1616.09     1606.61     98.64 o
 -21  21   5       92.24       65.35     25.56 o
 -19  21   5        4.34        1.82      9.12 o
 -17  21   5      218.11      209.41     27.66 o
 -15  21   5        0.00        1.30      8.18 o
 -13  21   5       87.92       66.01     24.14 o
 -11  21   5      239.18      238.03     28.51 o
  -9  21   5       10.72       29.24     25.10 o
  -5  21   5       79.76       71.65     23.35 o
  -1  21   5      202.27      230.02     27.07 o
   1  21   5      397.14      354.88     29.88 o
   3  21   5       28.34       48.65     25.46 o
   5  21   5      226.93      193.77     31.04 o
   7  21   5        6.76       16.89     33.79 o
   9  21   5       65.75       30.73     25.41 o
  11  21   5      322.16      258.94     28.98 o
  13  21   5        2.31        6.69     13.37 o
  15  21   5       55.56       57.26     21.56 o
  17  21   5      261.41      229.71     30.33 o
  19  21   5       81.99       76.78     22.41 o
  21  21   5      234.04      258.43     35.00 o
 -20  22   5     1527.77     1515.69     72.17 o
 -18  22   5      367.25      390.52     36.57 o
 -16  22   5        3.16        5.26     13.42 o
 -14  22   5      806.36      852.40     44.02 o
 -12  22   5     2577.86     2548.94    111.82 o
 -10  22   5     2521.78     2623.63    112.22 o
  -8  22   5      721.60      644.58     37.56 o
  -6  22   5      362.03      358.87     39.35 o
  -4  22   5     2697.17     2827.54    127.12 o
  -2  22   5     3414.63     3424.18    108.71 o
   0  22   5     1764.64     1765.24    102.20 o
   2  22   5        5.57        4.30     10.99 o
   4  22   5     1489.79     1538.40     75.99 o
   6  22   5     5073.29     4983.32    145.59 o
   8  22   5     1311.81     1257.68     71.55 o
  10  22   5      541.69      467.92     32.83 o
  12  22   5      569.93      587.62     39.22 o
  14  22   5     2039.35     1986.78    100.37 o
  16  22   5     1561.79     1516.40     64.95 o
  18  22   5      474.60      454.58     39.35 o
 -17  23   5        7.42       43.79     28.29 o
 -15  23   5       35.68       10.88     21.77 o
 -13  23   5       52.72       44.35     27.80 o
 -11  23   5      188.75      134.68     26.11 o
  -9  23   5       15.23        8.94     17.87 o
  -7  23   5      194.27      137.31     34.53 o
  -3  23   5       57.10       60.39     25.49 o
   5  23   5       59.57       77.36     24.48 o
  11  23   5      534.78      480.85     33.33 o
  13  23   5       63.97       85.35     27.60 o
  15  23   5      117.76      111.01     25.26 o
  17  23   5       56.26       66.20     24.92 o
 -14  24   5      491.59      451.84     37.47 o
 -12  24   5      804.05      793.36     45.95 o
 -10  24   5     1500.79     1532.76     65.23 o
  -8  24   5      361.20      305.36     46.28 o
  -6  24   5      140.70      133.15     27.37 o
  -4  24   5     1770.74     1702.18     78.64 o
  -2  24   5     1531.36     1561.26    121.57 o
   0  24   5      797.55      707.52     52.02 o
   2  24   5        0.19       22.73     43.06 o
   4  24   5      574.78      593.23     43.41 o
   6  24   5     1671.98     1789.15     67.50 o
   8  24   5     1658.22     1649.92     66.41 o
  10  24   5       42.44       27.51     31.71 o
  12  24   5      438.97      512.90     38.24 o
  14  24   5      880.89      954.46     59.76 o
 -11  25   5        6.64        1.26      8.86 o
  -9  25   5       42.58       35.77     49.93 o
  -5  25   5        0.02        7.19     14.37 o
  -3  25   5       65.44       51.46     29.60 o
   3  25   5        6.10       13.58     27.16 o
   5  25   5        4.95       10.28     20.57 o
   7  25   5       52.55      102.41     26.48 o
  -4  26   5      980.74      962.71     52.49 o
  -2  26   5     1017.36     1066.75     65.25 o
   0  26   5      163.97      162.85     28.95 o
   2  26   5        2.63        0.56      5.86 o
   4  26   5      191.42      128.03     45.07 o
 -38   0   6      227.96      210.98     48.72 o
 -36   0   6     2267.98     2234.14    123.37 o
 -34   0   6     3730.51     3928.57    196.93 o
 -32   0   6     4341.79     4176.92    170.17 o
 -30   0   6       89.40      121.24     27.71 o
 -28   0   6     9256.88     9509.31    305.75 o
 -26   0   6    15926.33    15478.55    545.08 o
 -24   0   6    17455.15    16797.52    516.75 o
 -22   0   6     7191.71     7005.38    254.90 o
 -20   0   6    12378.43    12220.61    428.36 o
 -18   0   6   101021.13   100352.78   3459.14 o
 -16   0   6   114454.67   117230.01   3951.43 o
 -14   0   6    14942.31    14972.83    497.16 o
 -12   0   6    10864.48    10944.66    409.40 o
  -8   0   6   324109.00   332464.73  13642.15 o
  -6   0   6   127193.81   134342.81   5392.79 o
  -4   0   6     3172.80     2719.91    372.17 o
  -2   0   6   123726.88   135515.79   5431.18 o
   0   0   6    24853.28    24880.65   1190.74 o
   2   0   6    46397.31    46794.67   1742.17 o
   4   0   6    69545.46    74179.25   4380.61 o
   6   0   6    49710.03    50455.35   2737.14 o
   8   0   6   152514.15   159140.94   8773.24 o
  10   0   6    86710.19    90272.15   3307.99 o
  12   0   6    15397.56    15239.44    597.63 o
  16   0   6    21835.87    20848.26   1108.71 o
  18   0   6    78566.22    78476.15   3103.83 o
  20   0   6    67274.51    64095.09   2219.14 o
  22   0   6     2660.39     2558.32    115.86 o
  24   0   6    11336.50    10893.18    377.09 o
  26   0   6    16172.19    15920.09    641.98 o
  28   0   6    10645.02    10630.79    370.71 o
  30   0   6     3659.80     3578.09    129.97 o
  32   0   6      671.87      723.32     57.13 o
  34   0   6     3968.41     3933.86    125.71 o
  36   0   6     2174.33     2177.01     90.66 o
 -37   1   6       29.32       29.59     23.02 o
 -35   1   6       82.21       59.29     18.26 o
 -33   1   6      220.61      184.32     23.89 o
 -31   1   6        7.74       24.91     20.97 o
 -29   1   6      114.95       94.03     18.09 o
 -27   1   6       22.57        0.50      4.38 o
 -25   1   6      688.12      818.96     45.13 o
 -23   1   6      435.55      452.88     25.08 o
 -21   1   6      546.51      605.70     30.02 o
 -19   1   6      283.18      322.54     21.98 o
 -17   1   6       47.02       58.48     14.58 o
 -15   1   6      348.38      383.88     22.21 o
 -13   1   6      323.27      375.56     21.37 o
 -11   1   6      493.78      532.61     50.75 o
  -9   1   6      130.47      154.71     32.98 o
  -7   1   6      561.17      619.13     35.36 o
  -5   1   6      952.68     1064.63     43.76 o
  -3   1   6    18617.83    19849.50    850.58 o
  -1   1   6    34967.82    38375.80   1192.82 o
   1   1   6    92262.79    96511.53   2874.48 o
   3   1   6      237.96      245.79     16.46 o
   5   1   6     9758.62    10254.85    365.09 o
   7   1   6      825.97      869.61     34.77 o
   9   1   6      852.25      914.54     37.63 o
  11   1   6      567.15      596.92     29.49 o
  13   1   6     1235.35     1180.24     44.93 o
  15   1   6     1476.01     1496.44     50.94 o
  17   1   6      478.94      529.74     32.94 o
  19   1   6      391.49      397.40     22.64 o
  21   1   6      213.18      184.90     17.05 o
  23   1   6      265.02      293.54     20.06 o
  25   1   6       26.60       12.55     20.23 o
  27   1   6       31.47       19.83     17.49 o
  31   1   6       30.49       44.49     16.02 o
  33   1   6      138.96      117.43     17.96 o
  35   1   6       23.81       21.15     21.56 o
  37   1   6       63.42       65.57     20.58 o
 -36   2   6     3262.74     3408.03    105.06 o
 -34   2   6     6473.69     6583.52    219.21 o
 -32   2   6     3004.62     3048.03    101.42 o
 -30   2   6     1242.33     1263.25     56.13 o
 -28   2   6    13548.88    13384.41    410.12 o
 -26   2   6    15759.45    15783.25    422.50 o
 -24   2   6     7007.95     7030.84    192.75 o
 -22   2   6      278.37      286.97     21.79 o
 -20   2   6    13235.76    13449.31    368.59 o
 -18   2   6    60808.74    60004.16   1734.25 o
 -16   2   6    51457.39    51801.83   1446.15 o
 -14   2   6     2275.68     2427.62     76.07 o
 -12   2   6     1475.64     1530.01     70.86 o
  -8   2   6   167407.24   177794.20   5746.95 o
  -6   2   6   145868.66   148425.51   4585.53 o
  -4   2   6    14718.75    16209.28    519.77 o
  -2   2   6    86429.64    91368.94   2922.29 o
   0   2   6   275445.59   282069.34   8220.61 o
   2   2   6   412903.53   420794.39  13159.32 o
   4   2   6    96153.09   101020.02   3265.28 o
   6   2   6    64351.09    66042.52   2171.95 o
   8   2   6   239521.89   250696.80   7838.99 o
  10   2   6   178325.27   183312.73   6420.45 o
  12   2   6    20399.29    20328.43    724.48 o
  14   2   6        2.05       18.41     11.78 o
  16   2   6    24870.32    24415.84    711.22 o
  18   2   6    69277.73    68333.44   2045.97 o
  20   2   6    25468.03    24840.45    698.25 o
  22   2   6       61.92       33.33     13.50 o
  24   2   6     1630.75     1467.73     74.73 o
  26   2   6     7955.25     7817.92    229.51 o
  28   2   6     7611.47     7772.07    220.21 o
  30   2   6     5986.08     6009.73    167.13 o
  32   2   6      110.30       82.61     16.47 o
  34   2   6     2259.19     2297.34     71.37 o
  36   2   6     3333.73     3451.55    102.11 o
 -37   3   6       56.41       56.32     24.12 o
 -35   3   6      157.33      156.41     25.82 o
 -33   3   6       15.19       13.88     27.76 o
 -31   3   6      186.19      193.80     21.93 o
 -29   3   6      535.94      527.07     29.03 o
 -27   3   6     1404.33     1461.17     56.33 o
 -25   3   6      663.57      695.31     39.93 o
 -23   3   6     3388.08     3272.61     95.21 o
 -21   3   6       93.98      133.90     17.33 o
 -19   3   6      141.32      140.21     16.68 o
 -17   3   6     5320.25     5315.18    152.39 o
 -15   3   6    12882.29    13295.54    417.31 o
 -13   3   6     7317.03     7528.73    223.13 o
 -11   3   6    16027.71    16415.94    523.30 o
  -7   3   6     1677.17     1857.71     74.74 o
  -5   3   6     7262.57     7068.15    237.58 o
  -3   3   6     3702.09     4042.90    168.14 o
  -1   3   6      814.54      784.68     33.87 o
   1   3   6    10100.15    10057.35    309.91 o
   3   3   6      142.00      103.87     10.60 o
   5   3   6      716.05      726.92     32.89 o
   7   3   6     5962.33     5355.60    183.55 o
   9   3   6      239.50      206.90     13.59 o
  11   3   6     6054.35     5908.58    174.88 o
  13   3   6     4277.03     4365.24    131.69 o
  15   3   6     2369.56     2141.25     69.83 o
  17   3   6     1724.40     1699.22     57.19 o
  19   3   6      525.54      598.56     37.38 o
  21   3   6     2981.45     2840.24     98.40 o
  23   3   6       13.59       12.29     21.75 o
  25   3   6     4717.59     4785.69    143.55 o
  27   3   6     1643.02     1558.79     62.27 o
  29   3   6        0.87        8.26     16.52 o
  31   3   6      210.49      211.68     19.95 o
  33   3   6       71.11       75.08     19.01 o
  35   3   6       61.68       55.77     16.95 o
 -36   4   6     1992.99     2039.97     72.81 o
 -34   4   6     2561.51     2609.52     82.26 o
 -32   4   6     1284.55     1225.73     49.95 o
 -30   4   6      238.73      280.45     23.81 o
 -28   4   6     6958.48     6826.57    213.91 o
 -26   4   6    19197.39    19336.73    549.12 o
 -24   4   6    15239.18    14601.12    402.70 o
 -22   4   6     1890.47     1817.57     58.81 o
 -20   4   6    13955.71    13833.01    377.82 o
 -18   4   6    60252.65    59224.06   1640.68 o
 -16   4   6    64967.33    63287.49   1788.67 o
 -14   4   6    34353.15    33737.53    944.71 o
 -12   4   6    21973.13    23199.84    685.00 o
 -10   4   6   111251.97   114859.38   4509.73 o
  -6   4   6    32993.74    32990.58   1098.89 o
  -4   4   6     6658.00     7087.90    230.40 o
  -2   4   6   102842.65   111313.67   3317.93 o
   0   4   6   208071.23   223709.31   6606.26 o
   2   4   6    84714.68    88135.69   3083.18 o
   4   4   6    33816.90    35476.17   1212.24 o
   6   4   6    23083.64    22450.07    834.40 o
   8   4   6    69068.38    72094.99   2351.72 o
  10   4   6    98257.22    99099.40   2828.83 o
  12   4   6    59229.87    59719.20   1750.06 o
  14   4   6      897.54      774.60     47.56 o
  16   4   6    35979.66    36862.16   1140.17 o
  18   4   6    56851.21    56507.11   1858.32 o
  20   4   6    22372.28    21363.15    742.11 o
  22   4   6     2222.67     2243.31     84.02 o
  24   4   6     5444.43     5158.18    149.70 o
  26   4   6    14477.55    14167.33    389.20 o
  28   4   6    13689.71    13225.71    388.67 o
  30   4   6     2905.04     2888.13     96.88 o
  32   4   6      426.51      385.80     23.89 o
  34   4   6     2532.43     2555.49     78.40 o
  36   4   6     1936.82     1969.15     67.44 o
 -37   5   6      123.28      140.99     24.94 o
 -35   5   6      854.08      880.96     42.99 o
 -33   5   6      712.47      836.24     37.81 o
 -31   5   6       79.68       90.95     22.81 o
 -29   5   6       12.29       29.65     20.68 o
 -27   5   6     1618.25     1672.06     98.43 o
 -25   5   6     1109.41     1203.16     48.16 o
 -23   5   6      174.10      200.35     19.53 o
 -21   5   6     1595.51     1642.09     62.09 o
 -19   5   6      380.29      420.43     24.75 o
 -17   5   6     3211.98     3099.87     92.24 o
 -15   5   6     5438.67     5564.24    160.56 o
 -13   5   6      105.24      117.33     17.00 o
 -11   5   6     5843.37     5825.56    185.28 o
  -9   5   6    22722.97    22984.71    698.65 o
  -7   5   6    10204.40    10233.69    334.24 o
  -5   5   6     6095.68     3703.57    311.10 o
  -3   5   6     9125.08     9482.51    382.62 o
  -1   5   6    23096.35    24037.78    742.10 o
   1   5   6    53245.16    53900.20   1924.40 o
   3   5   6    15039.23    15285.99    531.50 o
   5   5   6    12460.47    12947.11    525.16 o
   7   5   6    26447.51    26013.42    839.78 o
   9   5   6    21371.87    21291.91    696.21 o
  11   5   6    26376.39    26162.95    778.13 o
  13   5   6     1806.79     1798.18     67.21 o
  15   5   6     4688.41     4936.77    144.95 o
  17   5   6     9489.28     9197.55    275.02 o
  19   5   6      121.68      131.03     14.85 o
  21   5   6       88.20       95.33     13.98 o
  23   5   6      158.25      148.66     17.46 o
  25   5   6      987.36     1042.06     44.20 o
  27   5   6      663.07      703.39     38.79 o
  29   5   6      216.53      209.98     20.09 o
  31   5   6       75.58       80.22     16.92 o
  33   5   6       17.23       17.58     17.27 o
  35   5   6      612.08      668.59     40.53 o
 -36   6   6     1746.31     1868.92     73.87 o
 -34   6   6     2787.56     2810.40     87.65 o
 -32   6   6      595.15      647.61     45.10 o
 -30   6   6       71.73       48.19     17.47 o
 -28   6   6     6015.21     6055.78    167.12 o
 -26   6   6    14260.86    13939.51    394.25 o
 -24   6   6    14371.56    14031.21    376.35 o
 -22   6   6     1093.30     1135.94     49.34 o
 -20   6   6    12304.57    12167.01    350.25 o
 -18   6   6    18074.20    18322.46    508.55 o
 -16   6   6    44885.05    45008.06   1244.35 o
 -14   6   6    13434.98    13178.46    425.22 o
 -12   6   6     5245.15     5344.81    169.07 o
 -10   6   6    85212.14    85157.77   3046.07 o
  -8   6   6   119697.67   121645.40   3591.98 o
  -6   6   6    63020.55    64693.22   2038.96 o
  -4   6   6     1229.12      686.16    120.00 o
   2   6   6   210007.42   219864.54   9869.76 o
   4   6   6     3608.49     3505.30    115.71 o
   6   6   6    10290.16    10750.70    345.57 o
   8   6   6    50230.28    50827.06   1654.06 o
  12   6   6    54008.74    53862.11   1780.16 o
  14   6   6     1266.35     1193.35     40.62 o
  16   6   6    36895.68    37063.88   1029.17 o
  18   6   6    34526.04    33763.62   1049.22 o
  20   6   6    11457.92    11251.48    311.09 o
  22   6   6     3124.59     3160.53    126.68 o
  24   6   6      769.85      720.64     45.58 o
  26   6   6     8104.93     7907.50    261.01 o
  28   6   6    10296.72    10139.17    284.84 o
  30   6   6      606.24      603.91     34.74 o
  32   6   6       19.39       20.17     17.14 o
  34   6   6     1015.39     1055.18     54.45 o
  36   6   6     1561.04     1586.93     60.75 o
 -35   7   6      442.26      410.07     31.37 o
 -33   7   6      510.90      538.59     32.30 o
 -31   7   6      207.12      198.11     23.73 o
 -29   7   6      117.18      126.76     22.17 o
 -27   7   6     2068.41     2116.14     67.76 o
 -25   7   6     3853.03     3871.37    124.43 o
 -23   7   6     3436.35     3538.17    101.74 o
 -21   7   6      181.26      207.85     19.72 o
 -19   7   6     4996.14     4965.27    140.51 o
 -17   7   6    16257.22    15855.90    446.09 o
 -15   7   6     9398.02     9474.04    264.94 o
 -13   7   6      235.45      259.73     21.02 o
 -11   7   6     4766.37     4715.58    153.46 o
  -9   7   6    27674.90    27330.27    881.01 o
  -7   7   6    18941.23    18933.28    564.24 o
  -5   7   6     1190.27     1176.71     45.15 o
   1   7   6    21272.07    21088.78    734.30 o
   3   7   6      389.13      310.25     30.03 o
   5   7   6      429.32      544.28     28.01 o
   7   7   6     6429.71     6212.65    192.42 o
   9   7   6     8547.24     8346.92    311.13 o
  11   7   6     9588.66     9270.20    283.60 o
  13   7   6     1418.97     1384.43     57.73 o
  15   7   6     4261.49     4177.76    129.73 o
  17   7   6    13806.60    13469.05    375.03 o
  19   7   6     7458.31     7305.85    206.71 o
  21   7   6      621.83      607.69     31.52 o
  23   7   6      286.47      304.38     21.61 o
  25   7   6     5470.37     5363.01    182.54 o
  27   7   6     2486.29     2500.34     84.72 o
  29   7   6      742.46      787.08     37.98 o
  31   7   6        9.74       12.71     25.42 o
  33   7   6      716.20      697.86     31.54 o
  35   7   6      547.90      555.68     34.37 o
 -36   8   6     2093.42     2222.01    108.54 o
 -34   8   6     1246.46     1257.82     50.95 o
 -32   8   6      294.59      272.51     25.66 o
 -30   8   6       12.61       10.11     20.23 o
 -28   8   6     4658.91     4624.87    149.25 o
 -26   8   6    14362.71    14081.99    392.79 o
 -24   8   6     7893.34     7883.52    219.48 o
 -20   8   6     5642.45     5679.07    163.12 o
 -18   8   6    25158.47    25195.23    685.31 o
 -16   8   6    25968.41    26012.71    711.61 o
 -14   8   6    24026.43    24451.81    674.01 o
 -12   8   6     3702.80     3738.97    112.86 o
 -10   8   6    65901.42    65374.57   1886.98 o
  -8   8   6    44977.53    46106.26   1330.69 o
  -6   8   6    29485.17    29630.37    894.77 o
  -4   8   6     5859.00     5944.20    191.20 o
  -2   8   6    16489.15    16708.65    508.89 o
   0   8   6   128001.69   129045.76   3761.45 o
   2   8   6   107001.69   106889.81   3098.41 o
   4   8   6     5536.42     5317.65    171.87 o
   8   8   6    26346.62    25298.91    737.51 o
  10   8   6    45397.08    45419.27   1725.41 o
  12   8   6    47550.75    46048.42   1440.98 o
  14   8   6     1633.34     1651.05     70.65 o
  16   8   6    28903.83    28001.05    817.09 o
  18   8   6    22247.89    22729.38    629.28 o
  20   8   6     6384.68     6288.62    187.11 o
  22   8   6     3830.76     3718.17    103.77 o
  24   8   6      972.95      974.56     36.96 o
  26   8   6     6934.33     6676.48    188.03 o
  28   8   6     9342.85     9280.08    254.97 o
  30   8   6      476.70      490.45     25.57 o
  32   8   6        0.12        1.76      7.48 o
  34   8   6      458.70      455.46     26.18 o
 -35   9   6      793.66      809.79     57.37 o
 -33   9   6      867.43      860.01     48.00 o
 -31   9   6      187.55      173.11     23.00 o
 -29   9   6      904.43      862.55     44.15 o
 -27   9   6     1611.61     1659.93     59.79 o
 -25   9   6     4468.70     4497.91    133.88 o
 -23   9   6     2012.81     2088.99     67.98 o
 -21   9   6       23.76       30.46     18.70 o
 -19   9   6     5603.91     5548.09    172.88 o
 -17   9   6     8535.60     8418.16    232.25 o
 -15   9   6     7795.96     7548.48    216.68 o
 -13   9   6      159.97      184.92     18.93 o
 -11   9   6     2571.99     2551.76     87.94 o
  -9   9   6    12792.30    12113.40    363.15 o
  -7   9   6    42644.86    43540.96   1236.05 o
  -5   9   6     4997.08     4929.23    144.81 o
  -3   9   6    20725.60    20745.98    591.76 o
  -1   9   6    25772.50    26272.27    824.66 o
   1   9   6    23700.43    23264.73    711.48 o
   3   9   6    28006.97    28477.15    803.40 o
   5   9   6      692.85      743.00     44.32 o
   7   9   6     9176.08     9062.13    312.33 o
   9   9   6    29465.92    29783.43    887.57 o
  11   9   6    17239.62    17459.13    573.20 o
  13   9   6      160.12      185.78     21.37 o
  15   9   6     4537.29     4541.86    139.89 o
  17   9   6     7983.82     7835.55    255.29 o
  19   9   6     9650.75     9380.23    263.53 o
  21   9   6     1448.06     1472.60     47.43 o
  23   9   6     2065.55     2047.94     63.98 o
  25   9   6     1467.39     1508.36     59.77 o
  27   9   6     2470.59     2409.21     73.71 o
  29   9   6     1083.69     1142.29     50.86 o
  31   9   6       56.05       40.58     18.88 o
  33   9   6      359.92      392.57     24.91 o
 -34  10   6     1046.32     1027.74     51.14 o
 -32  10   6      265.14      264.32     27.46 o
 -30  10   6       53.03       41.70     22.22 o
 -28  10   6     2120.69     2073.19     86.60 o
 -26  10   6     9420.68     9327.33    264.97 o
 -24  10   6     3779.90     3786.16    112.06 o
 -20  10   6     4585.68     4505.60    147.49 o
 -18  10   6    10197.52    10106.02    275.55 o
 -16  10   6    23448.85    22493.80    632.19 o
 -14  10   6     8379.21     8113.45    235.17 o
 -12  10   6     6804.08     6809.50    194.72 o
 -10  10   6    35615.57    35186.99    973.75 o
  -8  10   6    40425.41    39277.92   1091.68 o
  -6  10   6    12445.64    12814.50    370.87 o
  -4  10   6     1397.37     1388.59     48.74 o
  -2  10   6     5510.70     5203.81    156.49 o
   0  10   6    77536.35    78999.50   2291.32 o
   2  10   6    55801.11    57979.85   1670.27 o
   4  10   6     6303.02     6192.27    211.57 o
   6  10   6     4792.20     4801.07    149.64 o
   8  10   6    28265.76    28570.96    790.50 o
  10  10   6    22269.09    22444.43    623.61 o
  12  10   6    24221.62    22988.94    712.98 o
  14  10   6        0.87        7.31     14.61 o
  16  10   6     6748.00     6703.07    221.33 o
  18  10   6    10052.65     9932.51    302.78 o
  20  10   6     6772.73     6606.93    180.74 o
  22  10   6     3249.29     3148.19     90.15 o
  24  10   6        3.52        4.90      9.79 o
  26  10   6     7265.47     7130.22    210.33 o
  28  10   6     5211.68     5027.34    141.71 o
  30  10   6      776.06      778.48     35.68 o
  32  10   6        6.21        8.15     16.31 o
  34  10   6      362.61      353.88     24.72 o
 -33  11   6     1262.05     1224.88     53.63 o
 -31  11   6      325.57      314.22     32.87 o
 -29  11   6      717.19      785.32     43.63 o
 -27  11   6     2453.89     2438.34    106.54 o
 -25  11   6     4837.85     4738.15    136.91 o
 -23  11   6     3338.47     3251.87    102.30 o
 -21  11   6       43.19       40.18     18.78 o
 -19  11   6     8527.57     8223.49    226.56 o
 -17  11   6    17361.58    17183.34    488.03 o
 -15  11   6     5079.34     5003.00    141.86 o
 -13  11   6       11.25       15.11     22.49 o
 -11  11   6     1563.60     1545.60     66.16 o
  -9  11   6    19714.17    19614.63    539.77 o
  -7  11   6    21592.05    21184.70    591.67 o
  -5  11   6     9836.12     9478.98    274.24 o
  -3  11   6     3153.48     3211.38     96.87 o
  -1  11   6    21814.37    21308.84    594.51 o
   1  11   6    17909.80    17406.93    508.74 o
   3  11   6    15978.44    15830.51    466.13 o
   5  11   6      699.34      855.64     55.35 o
   7  11   6    11199.36    10948.90    303.99 o
   9  11   6    40800.54    40747.84   1163.64 o
  11  11   6     4597.33     4439.02    127.59 o
  13  11   6       24.46       37.42     14.61 o
  15  11   6     1841.43     1814.19     67.64 o
  17  11   6     8093.72     8320.82    248.73 o
  19  11   6    10201.90     9833.76    389.68 o
  21  11   6     1175.51     1221.85     72.82 o
  23  11   6      471.31      440.69     26.37 o
  25  11   6     2086.89     2089.13     76.38 o
  27  11   6     2087.08     2125.52     65.47 o
  29  11   6     1386.36     1438.74     50.88 o
  31  11   6      118.71       74.13     20.17 o
  33  11   6      954.45      943.95     38.05 o
 -32  12   6      243.60      225.64     27.43 o
 -30  12   6      281.17      219.80     31.43 o
 -28  12   6     2737.74     2760.75     90.53 o
 -26  12   6     3721.07     3599.32    117.62 o
 -24  12   6      559.10      500.92     41.42 o
 -20  12   6     2786.82     2600.35     82.04 o
 -18  12   6    11446.17    11319.20    354.02 o
 -16  12   6     5964.47     5936.16    167.43 o
 -14  12   6      160.85      171.85     19.48 o
 -12  12   6      361.99      415.84     24.85 o
 -10  12   6    15507.71    15496.89    426.13 o
  -8  12   6    15841.74    15912.33    438.21 o
  -6  12   6    11742.65    11724.06    326.73 o
  -4  12   6     2925.26     2902.59     88.20 o
  -2  12   6     5977.63     6042.88    200.14 o
   0  12   6    30473.25    31162.35    882.98 o
   2  12   6    19749.92    20397.55    664.19 o
   4  12   6     3796.15     3800.06    122.80 o
   6  12   6     7207.74     7231.79    223.20 o
   8  12   6    17119.44    17563.52    480.09 o
  10  12   6    16702.64    16846.19    508.15 o
  12  12   6     4916.83     4936.28    149.39 o
  14  12   6     2443.01     2497.30     76.98 o
  16  12   6     5270.24     5312.43    155.39 o
  18  12   6    11265.99    11164.02    354.78 o
  20  12   6     5395.41     5207.90    156.99 o
  22  12   6      562.73      563.96     29.70 o
  24  12   6      536.57      520.68     29.68 o
  26  12   6     1941.61     1869.70     64.17 o
  28  12   6     1911.62     1878.73     63.02 o
  30  12   6     1094.24      983.80     45.96 o
  32  12   6       22.07       17.99     27.25 o
 -33  13   6      993.96     1089.95     82.09 o
 -31  13   6      217.86      193.43     26.19 o
 -29  13   6      174.08      170.27     24.85 o
 -27  13   6     1709.40     1689.35     71.79 o
 -25  13   6     4796.60     4864.83    158.58 o
 -23  13   6     1567.63     1564.22     73.59 o
 -21  13   6       10.12        9.58     19.16 o
 -19  13   6     7613.09     7873.64    243.82 o
 -17  13   6     8169.09     8102.87    223.72 o
 -15  13   6    10193.36    10219.58    278.39 o
 -13  13   6       44.40       43.02     17.40 o
 -11  13   6     7143.65     7230.38    220.33 o
  -9  13   6    13764.68    13669.37    373.56 o
  -7  13   6    31966.88    32411.50    907.77 o
  -5  13   6      841.33      890.98     46.31 o
  -3  13   6     3983.50     3968.98    115.60 o
  -1  13   6    23773.53    23092.63    684.31 o
   1  13   6    18323.64    18893.78    546.35 o
   3  13   6     8440.35     8173.41    228.00 o
   5  13   6      843.48      851.76     38.23 o
   7  13   6    13668.59    13459.18    372.88 o
   9  13   6    24143.50    23956.66    657.65 o
  11  13   6     8042.17     7815.10    214.48 o
  13  13   6      394.02      332.30     26.40 o
  15  13   6     1514.82     1550.39     54.36 o
  17  13   6     4815.79     4772.57    137.62 o
  19  13   6    12972.01    13236.29    508.49 o
  21  13   6     3117.03     3180.63    135.10 o
  23  13   6      805.83      847.18     41.85 o
  25  13   6     3477.69     3641.36    109.23 o
  27  13   6     3552.45     3763.73    117.87 o
  29  13   6      654.49      681.72     37.66 o
 -32  14   6      133.57       92.59     25.92 o
 -30  14   6      453.37      449.79     32.51 o
 -28  14   6     1114.03     1135.73     67.23 o
 -26  14   6      903.32     1020.69     56.50 o
 -24  14   6      147.38      142.86     33.28 o
 -22  14   6        2.80        8.11     16.22 o
 -20  14   6     1893.06     1788.94     74.19 o
 -18  14   6     5602.23     5438.69    156.80 o
 -16  14   6     5027.55     4979.23    147.81 o
 -14  14   6      455.44      458.27     27.48 o
 -12  14   6     1981.01     1928.31     73.20 o
 -10  14   6     9687.60     9847.17    277.74 o
  -8  14   6    12732.25    12614.90    343.72 o
  -6  14   6     6425.91     6610.60    184.82 o
  -4  14   6     1926.36     1875.20     78.33 o
  -2  14   6     4854.64     4800.22    137.25 o
   0  14   6     3488.68     3729.17    121.89 o
   2  14   6     4300.25     4245.19    140.68 o
   4  14   6     3383.74     3482.80    108.69 o
   6  14   6      226.04      267.72     21.26 o
   8  14   6     8880.65     9030.39    257.16 o
  10  14   6     9374.49     9442.30    295.02 o
  12  14   6     4067.24     4022.52    114.01 o
  14  14   6     1159.42     1132.55     49.78 o
  16  14   6     1025.53     1072.04     41.88 o
  18  14   6     4654.46     4587.91    130.86 o
  20  14   6     7342.92     7422.23    218.86 o
  22  14   6       25.80        0.92      7.25 o
  24  14   6       13.98       41.14     38.76 o
  26  14   6      414.40      455.26     37.04 o
  28  14   6      980.84     1031.20     52.87 o
  30  14   6      920.17      849.93     55.21 o
 -31  15   6       89.04       68.21     22.26 o
 -29  15   6      423.12      393.45     34.37 o
 -27  15   6     2817.02     2900.05    110.16 o
 -25  15   6     2730.41     2910.91     93.00 o
 -23  15   6      575.95      543.74     43.16 o
 -21  15   6       10.63       19.76     24.43 o
 -19  15   6     3661.28     3632.47    129.31 o
 -17  15   6     8748.36     8768.71    276.56 o
 -15  15   6     3399.29     3532.24    105.60 o
 -13  15   6      867.85      860.30     39.10 o
 -11  15   6     4365.03     4201.96    121.56 o
  -9  15   6    13883.49    13538.88    366.43 o
  -7  15   6     9592.87     9522.71    263.50 o
  -5  15   6     6840.13     7008.41    196.47 o
  -3  15   6     1517.81     1636.87     61.59 o
  -1  15   6    21858.87    21689.01    622.34 o
   1  15   6    22371.69    22043.80    598.66 o
   3  15   6     7529.13     7236.02    236.10 o
   5  15   6      240.42      263.19     20.97 o
   7  15   6    11200.79    11216.92    303.94 o
   9  15   6    20689.69    21014.01    585.27 o
  11  15   6     6743.40     6694.68    194.89 o
  13  15   6      402.93      407.75     26.24 o
  15  15   6     3479.08     3713.79    111.43 o
  17  15   6     8075.82     8394.18    258.74 o
  19  15   6     4731.18     4860.95    137.67 o
  21  15   6      365.64      396.37     33.50 o
  23  15   6      800.75      957.84     58.16 o
  25  15   6     2351.43     2390.52    104.26 o
  27  15   6     1981.46     2085.67    105.73 o
  29  15   6      592.01      601.75     50.25 o
 -30  16   6      490.44      454.36     33.57 o
 -28  16   6      845.34      879.34     49.51 o
 -26  16   6      421.24      348.29     33.16 o
 -24  16   6      217.98      192.93     25.52 o
 -20  16   6      707.72      628.07     39.87 o
 -18  16   6     3614.03     3540.35    114.70 o
 -16  16   6     1592.65     1630.80     71.75 o
 -12  16   6      392.20      369.94     28.96 o
 -10  16   6      502.93      507.01     29.50 o
  -8  16   6     4245.85     4288.64    125.91 o
  -6  16   6     1968.75     1931.63     68.89 o
  -4  16   6       91.39       80.66     18.38 o
  -2  16   6     2131.67     2165.45     91.32 o
   0  16   6     3284.30     3234.17     95.43 o
   2  16   6     3626.14     3524.62    109.54 o
   4  16   6     3366.29     3378.48     98.62 o
   6  16   6       32.47       34.01     18.32 o
   8  16   6     3884.73     3901.62    113.11 o
  10  16   6     3974.77     3801.61    113.78 o
  12  16   6      327.12      292.90     36.65 o
  14  16   6      816.97      818.96     40.20 o
  16  16   6      105.28      100.83     17.12 o
  18  16   6     2173.29     2096.39     80.76 o
  20  16   6     1399.14     1329.84     65.12 o
  22  16   6      118.89      117.99     27.02 o
  24  16   6       15.09       15.86     31.71 o
  26  16   6       53.90       51.92     26.82 o
  28  16   6      375.86      366.97     39.60 o
 -29  17   6       84.34       81.97     95.80 o
 -27  17   6     1262.93     1312.56     59.43 o
 -25  17   6     2312.12     2339.03    109.77 o
 -23  17   6     1008.56      986.06     68.99 o
 -21  17   6      130.77       48.56     22.16 o
 -19  17   6     1564.27     1581.29     80.52 o
 -17  17   6     8372.65     8621.30    245.08 o
 -13  17   6       49.14       37.28     21.07 o
 -11  17   6     6606.08     6401.40    184.00 o
  -9  17   6    15286.51    15254.25    436.19 o
  -7  17   6    10123.29    10132.83    281.26 o
  -5  17   6      730.42      910.30     61.70 o
  -3  17   6     1336.95     1340.13     57.18 o
  -1  17   6     8321.37     8205.15    234.43 o
   1  17   6    13732.16    13342.80    377.91 o
   3  17   6     2102.32     2139.63     70.12 o
   5  17   6      323.24      399.85     26.46 o
   7  17   6     3955.95     3880.39    114.40 o
   9  17   6    11848.94    11951.18    327.40 o
  11  17   6     7492.51     7224.03    224.63 o
  13  17   6      933.00     1012.37     52.67 o
  15  17   6     1977.15     2030.94     87.34 o
  17  17   6     5762.23     5860.05    181.69 o
  19  17   6     2704.83     2710.46     91.26 o
  21  17   6     1026.57      971.60     60.33 o
  23  17   6       56.11       28.38     28.33 o
  25  17   6     1337.58     1318.48     60.15 o
  27  17   6     2166.39     2308.70     93.27 o
 -26  18   6      149.78      150.23     26.21 o
 -24  18   6      106.41      108.42     25.45 o
 -22  18   6        3.61        2.47      9.63 o
 -20  18   6      563.65      423.95     34.60 o
 -18  18   6      867.89      809.79     58.69 o
 -16  18   6      471.36      403.08     39.85 o
 -12  18   6      551.56      469.89     35.57 o
 -10  18   6      151.19      117.85     26.14 o
  -8  18   6     1866.91     1797.12     76.50 o
  -6  18   6      966.63      973.01     47.05 o
  -4  18   6       24.06        0.73      6.26 o
  -2  18   6     1654.72     1646.04     74.48 o
   0  18   6      383.67      407.53     30.75 o
   2  18   6     2155.00     2258.62     77.76 o
   4  18   6      852.56      898.60     50.94 o
   6  18   6       40.18       38.50     21.07 o
   8  18   6      267.96      214.23     23.86 o
  10  18   6     1005.30     1063.22     73.35 o
  12  18   6     1137.23     1119.72     62.23 o
  14  18   6      405.58      408.35     36.82 o
  16  18   6       37.12       43.00     19.54 o
  18  18   6     1098.87     1059.27     67.45 o
  20  18   6     1457.23     1345.71     77.50 o
  22  18   6      196.69      168.67     27.29 o
  24  18   6       12.60       48.91     36.56 o
  26  18   6        6.26       19.45     38.89 o
 -25  19   6     1485.47     1547.64     64.43 o
 -23  19   6      456.37      425.54     32.41 o
 -21  19   6      191.69      159.99     25.48 o
 -19  19   6     1974.09     1888.18     89.58 o
 -17  19   6     2652.98     2805.75     91.95 o
 -15  19   6     3068.33     3183.59    102.39 o
 -13  19   6      378.86      370.89     37.33 o
 -11  19   6     2224.21     2001.81    154.05 o
  -9  19   6     4802.58     4886.69    158.00 o
  -7  19   6     6141.86     6083.36    215.70 o
  -5  19   6     2897.39     2889.19    295.55 o
  -3  19   6       35.62       32.90     17.87 o
  -1  19   6     7280.03     7432.10    271.92 o
   1  19   6    12257.02    12086.60    358.14 o
   3  19   6     3068.69     2895.47    100.61 o
   5  19   6      115.46      110.92     22.18 o
   7  19   6     5204.84     5316.10    195.41 o
   9  19   6     4037.72     4036.06    140.24 o
  11  19   6     6505.18     6442.52    194.52 o
  13  19   6      262.61      259.70     25.42 o
  15  19   6     2121.12     2130.53     82.40 o
  17  19   6     2883.69     2998.16    100.79 o
  19  19   6     2005.46     2094.28    104.42 o
  21  19   6      536.06      534.92     32.29 o
  23  19   6        0.33        0.16      3.32 o
  25  19   6     1077.15      998.82    175.43 o
 -24  20   6        1.23       10.29     20.58 o
 -22  20   6      241.04      185.93     26.38 o
 -20  20   6       88.61       81.20     24.52 o
 -18  20   6       76.99       72.02     24.87 o
 -16  20   6       45.29       54.84     24.53 o
 -14  20   6       26.90       34.02     26.21 o
 -12  20   6      137.62      124.82     24.82 o
 -10  20   6      243.23      230.58     36.42 o
  -8  20   6      427.85      367.51     29.22 o
  -6  20   6       95.27       60.83     23.82 o
  -2  20   6      216.19      170.94     24.70 o
   0  20   6      265.43      188.85     54.05 o
   2  20   6      811.72      792.72     45.08 o
   4  20   6      102.42       91.86     23.20 o
   6  20   6        1.34       15.16     23.87 o
   8  20   6      200.42      164.35     31.44 o
  10  20   6      112.68      121.13     24.61 o
  12  20   6      380.20      372.77     32.64 o
  14  20   6       58.63       76.35     23.23 o
  16  20   6       34.46       29.19     22.47 o
  18  20   6       87.86       35.55     21.28 o
  20  20   6       87.30       51.04     23.39 o
  22  20   6      384.40      370.45     43.96 o
 -21  21   6      141.34       86.70     26.01 o
 -19  21   6     1010.90      934.50     52.36 o
 -17  21   6     2670.42     2782.05    107.04 o
 -15  21   6     1604.62     1691.32     75.47 o
 -13  21   6       75.45       95.83     25.27 o
 -11  21   6     1177.96     1087.70     55.95 o
  -9  21   6     4124.73     4242.30    145.06 o
  -7  21   6     2455.96     2441.51    112.02 o
  -5  21   6      700.40      741.45     44.76 o
  -3  21   6      503.40      538.99     41.15 o
  -1  21   6     3987.72     3984.57    120.25 o
   1  21   6     6673.78     6677.25    196.26 o
   3  21   6     1278.70     1291.11     59.65 o
   5  21   6      108.25      104.29     23.52 o
   7  21   6      692.14      861.35     66.53 o
   9  21   6     2731.03     2863.37    103.49 o
  11  21   6     3566.71     3537.67    110.33 o
  13  21   6      134.16       83.09     22.26 o
  15  21   6      409.29      441.75     31.86 o
  17  21   6     1847.98     1981.71     76.63 o
  19  21   6     1690.64     1664.24     70.79 o
  21  21   6      553.76      484.70     46.93 o
 -16  22   6       37.50       19.85     39.70 o
 -14  22   6        0.62        7.25     14.59 o
 -12  22   6       44.52       28.98     28.59 o
 -10  22   6      309.28      309.09     48.53 o
  -8  22   6        0.00       17.01     34.03 o
  -6  22   6      136.67      115.00     29.35 o
  -2  22   6       10.47        4.40     12.64 o
   0  22   6      275.32      173.08     46.44 o
   2  22   6      217.68      169.67     28.02 o
   4  22   6       13.34       19.31     38.62 o
   6  22   6       35.42       49.78     24.13 o
   8  22   6       76.01       46.98     25.26 o
  10  22   6       46.66       71.34     24.41 o
  12  22   6      212.86      169.42     25.53 o
  14  22   6       60.83       76.89     23.63 o
  16  22   6        0.74       14.16     28.31 o
  18  22   6       26.14       18.35     36.69 o
 -17  23   6      812.66      832.15     47.51 o
 -15  23   6      723.33      768.32     44.30 o
 -13  23   6       15.07       50.29     27.27 o
 -11  23   6      613.07      639.40     58.09 o
  -9  23   6     2182.53     2106.76     78.53 o
  -7  23   6     1729.88     1604.99     86.00 o
  -5  23   6      196.31      133.44     42.83 o
  -3  23   6      419.48      342.92     34.28 o
  -1  23   6     1578.10     1544.75    111.11 o
   1  23   6     2426.93     2486.30    133.62 o
   3  23   6     1090.01     1116.19     62.23 o
   5  23   6       65.12       85.71     25.09 o
   7  23   6      935.48      960.38     60.70 o
   9  23   6     2716.06     2864.22    110.89 o
  11  23   6     1417.87     1348.81     65.69 o
  13  23   6       37.93       51.86     26.36 o
  15  23   6      350.34      367.06     30.44 o
  17  23   6      685.91      726.14     42.45 o
 -10  24   6      103.01       78.21     29.14 o
  -8  24   6       92.27       90.39     27.21 o
  -6  24   6       28.99       22.40     44.80 o
  -4  24   6       32.51       51.79     23.73 o
  -2  24   6       61.10       42.65     24.27 o
   0  24   6       57.49       53.73     28.42 o
   2  24   6        4.91       19.50     38.99 o
   6  24   6        4.64        4.13     12.00 o
   8  24   6      124.52      123.70     25.48 o
  12  24   6      260.04      234.52     28.19 o
  14  24   6       20.85       43.17     25.79 o
 -11  25   6      182.87      179.51     32.62 o
  -9  25   6      864.03      803.73     71.86 o
  -7  25   6      848.21      936.75     70.67 o
  -5  25   6      348.50      300.92     45.99 o
  -3  25   6      171.84      157.96     29.18 o
  -1  25   6      986.65     1070.20     61.11 o
   1  25   6      817.74      806.90     52.27 o
   3  25   6      644.14      624.64     50.10 o
   7  25   6      473.98      457.91     41.95 o
   9  25   6     1184.87     1211.13     58.26 o
  -2  26   6      188.07      230.18     31.53 o
   2  26   6       76.20       90.03     28.14 o
 -37   1   7      270.40      269.92     31.14 o
 -35   1   7      467.68      502.68     35.44 o
 -33   1   7     5602.56     5839.32    169.09 o
 -31   1   7    10030.54    10119.42    281.27 o
 -29   1   7     1587.84     1676.44     64.52 o
 -27   1   7      884.43      922.86     44.26 o
 -25   1   7    17255.19    16869.47    453.04 o
 -23   1   7    20458.89    18977.71    529.16 o
 -21   1   7    41483.66    41271.20   1129.20 o
 -19   1   7     2505.24     2410.06     73.71 o
 -17   1   7    22924.42    23565.20    652.01 o
 -15   1   7    87935.28    85456.83   2416.63 o
 -13   1   7    96112.94    93507.51   2661.11 o
 -11   1   7    25034.38    27150.41    989.43 o
  -7   1   7   224309.07   225864.81   7205.32 o
  -5   1   7   272100.37   289559.98   9635.31 o
  -3   1   7   119444.72   131108.15   4250.23 o
  -1   1   7      695.03      790.26     33.07 o
   1   1   7   190431.57   196927.08   5763.13 o
   3   1   7   226794.10   228322.20   6936.74 o
   5   1   7   261534.94   271607.12   9491.37 o
   7   1   7    18168.30    19139.23    649.48 o
   9   1   7    41538.47    42500.59   1388.15 o
  11   1   7    89402.18    89723.40   2996.59 o
  15   1   7    33495.30    34024.60   1036.98 o
  17   1   7      132.09      215.01     19.43 o
  19   1   7    34011.87    33991.45    975.42 o
  21   1   7    46902.99    45750.77   1311.44 o
  23   1   7    13462.88    13765.29    410.75 o
  25   1   7     2593.81     2514.09    113.79 o
  27   1   7     3730.37     3575.90    111.04 o
  29   1   7     6676.36     6654.90    190.46 o
  31   1   7     8303.96     8081.01    242.34 o
  33   1   7      972.38     1028.87     49.40 o
  35   1   7       53.02       38.39     21.04 o
  37   1   7     1209.00     1201.68     47.66 o
 -36   2   7        2.55       11.53     23.05 o
 -34   2   7      101.70       98.19     21.28 o
 -32   2   7       82.54       97.68     19.63 o
 -30   2   7      267.47      306.74     24.19 o
 -28   2   7      280.26      284.44     26.84 o
 -26   2   7     1832.94     1754.52     64.64 o
 -24   2   7      423.10      435.15     27.60 o
 -22   2   7        0.12       13.00     26.00 o
 -20   2   7       68.81       89.26     16.58 o
 -18   2   7      390.97      467.12     26.78 o
 -16   2   7      365.98      349.92     21.71 o
 -14   2   7     3477.02     3635.57    109.09 o
 -12   2   7      263.24      321.37     20.72 o
 -10   2   7     1947.11     1903.63    216.19 o
  -8   2   7     1765.06     1610.42     64.33 o
  -6   2   7       64.28      119.41     17.17 o
  -4   2   7     5411.80     5370.62    175.15 o
  -2   2   7    41413.04    45239.41   1406.08 o
   0   2   7      312.67      362.37     25.36 o
   2   2   7     4520.48     4665.36    147.52 o
   4   2   7     5508.31     5232.59    158.56 o
   6   2   7     1186.62     1096.58     38.42 o
   8   2   7        2.45        1.79      4.68 o
  10   2   7      343.62      361.08     22.90 o
  12   2   7    24391.21    25418.11   1007.32 o
  14   2   7      330.04      330.27     25.94 o
  16   2   7      652.49      672.30     31.52 o
  18   2   7     2486.51     2451.39     77.14 o
  20   2   7      472.21      473.58     24.15 o
  22   2   7     1213.04     1118.80     55.85 o
  24   2   7      321.22      349.67     21.40 o
  26   2   7      310.70      303.72     25.27 o
  28   2   7      219.21      237.07     24.72 o
  30   2   7      109.78       69.16     18.48 o
  32   2   7       10.85       29.44     19.39 o
  34   2   7       46.32       55.10     19.06 o
  36   2   7       15.24       27.83     19.75 o
 -37   3   7      256.45      277.87     41.92 o
 -35   3   7      439.33      446.42     31.48 o
 -33   3   7     4956.96     5180.04    150.48 o
 -31   3   7     9807.44     9948.03    275.58 o
 -29   3   7     4311.73     4434.72    138.05 o
 -27   3   7      543.18      553.81     29.43 o
 -25   3   7    11345.31    11057.52    311.84 o
 -23   3   7    37042.50    35467.71    960.82 o
 -21   3   7    23075.84    22479.69    620.75 o
 -19   3   7      160.71      141.94     16.77 o
 -17   3   7    22650.01    23204.07    641.35 o
 -15   3   7    97649.52   101111.01   2872.06 o
 -13   3   7    48356.67    48356.28   1380.31 o
 -11   3   7    22778.14    23584.95    795.98 o
  -5   3   7   204901.43   217166.64   6900.79 o
  -3   3   7   189945.49   199194.03   6088.41 o
  -1   3   7     1974.00     2144.43     83.12 o
   1   3   7    70508.41    70763.32   2163.57 o
   3   3   7   263589.78   268684.92   8464.37 o
   5   3   7   114079.57   115736.81   3394.98 o
   7   3   7    14176.95    14843.04    619.40 o
   9   3   7    14683.43    14967.18    474.93 o
  11   3   7    87675.94    88905.21   2705.79 o
  13   3   7    88120.22    87438.12   2537.87 o
  15   3   7    38041.77    39629.18   1125.24 o
  17   3   7      430.52      436.87     25.91 o
  19   3   7    21177.02    20313.61    638.41 o
  21   3   7    29335.95    29676.92    872.56 o
  23   3   7    17329.21    17792.05    522.97 o
  25   3   7     1981.67     1998.56     70.59 o
  27   3   7     1822.64     1691.11     55.90 o
  29   3   7     6122.37     6065.66    207.74 o
  31   3   7     6120.50     6204.96    193.29 o
  33   3   7     1026.60     1060.82     43.69 o
  35   3   7       55.73       58.46     18.00 o
 -36   4   7       10.96       47.78     25.89 o
 -34   4   7        0.02        9.04     18.08 o
 -32   4   7       49.46       66.23     18.44 o
 -30   4   7      641.01      652.77     46.77 o
 -28   4   7     1165.29     1105.40     51.74 o
 -26   4   7     1264.49     1316.58     52.79 o
 -24   4   7     3263.15     3202.29     93.29 o
 -22   4   7      825.10      869.96     61.83 o
 -20   4   7     1275.04     1349.16     57.39 o
 -18   4   7     2969.90     3093.24     98.62 o
 -16   4   7     2048.72     1970.00     62.85 o
 -14   4   7    17083.41    17557.87    495.11 o
 -12   4   7     8329.36     7973.09    263.14 o
 -10   4   7     4313.84     4626.92    150.54 o
  -2   4   7    19038.42    19824.82    628.50 o
   0   4   7    10583.85    10653.36    369.99 o
   2   4   7    67480.41    69721.54   2117.26 o
   4   4   7     5894.65     6469.46    251.43 o
   6   4   7     2857.05     2713.14     85.60 o
   8   4   7      266.05      295.90     15.07 o
  10   4   7      157.39      165.63     12.66 o
  12   4   7     4472.55     4415.88    131.39 o
  14   4   7      590.73      536.39     24.21 o
  16   4   7      517.40      529.48     31.73 o
  20   4   7      858.28      843.01     54.12 o
  22   4   7     8988.98     8833.60    265.79 o
  24   4   7     3801.83     3706.53    109.43 o
  26   4   7     1515.21     1418.36     62.11 o
  28   4   7     3779.02     3689.46    106.86 o
  30   4   7       13.51       18.98     20.99 o
  32   4   7       53.37       42.26     23.28 o
  34   4   7        9.78       16.98     17.99 o
  36   4   7       99.45      104.61     20.62 o
 -35   5   7      948.40      971.95     58.22 o
 -33   5   7     3436.92     3525.61    111.84 o
 -31   5   7     4472.92     4691.46    134.98 o
 -29   5   7     2687.52     2540.75     95.27 o
 -27   5   7      549.19      567.00     30.38 o
 -25   5   7     8734.56     8600.14    235.79 o
 -23   5   7    16392.54    16284.75    438.14 o
 -21   5   7    16356.20    16750.97    454.50 o
 -19   5   7     3672.69     3683.82    107.00 o
 -17   5   7    10687.58    10385.34    296.95 o
 -15   5   7    52718.09    53307.72   1530.99 o
 -13   5   7   141845.46   142399.14   4120.75 o
 -11   5   7    27256.92    27047.44    847.40 o
  -9   5   7    12826.19    13441.55    419.42 o
  -7   5   7    87484.07    87911.40   2694.57 o
  -3   5   7    74941.14    74525.57   2967.25 o
  -1   5   7      943.68     1088.61     58.77 o
   1   5   7    52601.12    54551.93   1914.86 o
   3   5   7   142147.43   148032.64   4541.92 o
   5   5   7    89457.83    89030.05   2869.14 o
   7   5   7    23766.87    23127.90    739.46 o
   9   5   7     1978.32     1870.40     65.32 o
  11   5   7    63264.06    63794.62   1986.16 o
  13   5   7   106946.93   106942.71   3237.29 o
  15   5   7    18527.48    18811.25    544.94 o
  17   5   7      543.41      526.77     30.43 o
  19   5   7     8049.55     8058.44    231.60 o
  21   5   7    19831.00    19746.53    628.52 o
  23   5   7    19886.98    18737.19    541.37 o
  25   5   7     2536.75     2525.80     83.14 o
  27   5   7     1757.36     1672.63     75.55 o
  29   5   7    11272.57    11312.85    314.65 o
  31   5   7     4158.03     4067.24    140.45 o
  33   5   7     1134.30     1050.59     57.06 o
  35   5   7        3.27        3.99     10.20 o
 -36   6   7       25.92       20.01     40.02 o
 -34   6   7      317.86      304.41     26.70 o
 -32   6   7      797.72      868.12     40.46 o
 -30   6   7     2065.54     2041.94     76.76 o
 -28   6   7      587.29      659.45     38.64 o
 -26   6   7     1151.15     1090.59     43.10 o
 -24   6   7     4346.13     4235.88    130.15 o
 -22   6   7     4357.95     4214.51    122.35 o
 -20   6   7       65.20       86.69     16.87 o
 -18   6   7       59.35       51.12     15.85 o
 -16   6   7     2186.22     2141.18     67.18 o
 -14   6   7     8583.18     8805.39    248.62 o
 -12   6   7     2994.23     2991.46     92.34 o
 -10   6   7       50.17       33.21     12.03 o
  -8   6   7        0.72        5.68     11.37 o
  -6   6   7     1131.29     1008.42     61.96 o
   2   6   7    19393.27    19776.85    654.32 o
   4   6   7    44609.21    45037.68   1369.59 o
   6   6   7    15164.80    15171.73    492.08 o
   8   6   7     1207.96     1236.73     49.66 o
  10   6   7     7020.38     6757.38    242.48 o
  12   6   7    51604.90    49775.41   1755.54 o
  14   6   7     3211.74     3200.10    110.56 o
  16   6   7     1337.80     1314.60     43.67 o
  18   6   7     2925.48     2856.32     86.64 o
  20   6   7     2087.48     2042.86     64.27 o
  22   6   7     2809.82     2914.51     86.98 o
  24   6   7      120.38      125.85     20.30 o
  26   6   7      477.47      489.97     31.29 o
  28   6   7      567.60      534.25     30.07 o
  30   6   7      307.57      320.89     22.54 o
  32   6   7      271.79      296.16     20.88 o
  34   6   7       22.19       41.77     20.22 o
  36   6   7      100.82      143.98     23.35 o
 -35   7   7      598.41      578.08     41.42 o
 -33   7   7     3520.20     3443.79    112.07 o
 -31   7   7     4015.56     3895.14    114.97 o
 -29   7   7     2510.07     2418.17     75.21 o
 -27   7   7      644.68      650.49     38.17 o
 -25   7   7     9086.00     8903.43    265.06 o
 -23   7   7    26604.42    26529.72    719.38 o
 -21   7   7     4683.76     4528.81    127.93 o
 -17   7   7    10829.81    10985.57    302.56 o
 -15   7   7    47979.42    49459.42   1370.08 o
 -13   7   7    54532.73    54844.64   1547.84 o
 -11   7   7     2362.96     2213.13     70.96 o
  -9   7   7     8343.55     8851.94    262.21 o
  -7   7   7    23880.77    24124.53    727.75 o
  -5   7   7    58588.41    57538.31   1808.58 o
  -3   7   7    72753.37    77213.60   2389.82 o
  -1   7   7     3113.23     3371.92    120.92 o
   1   7   7    71880.94    75467.19   2423.23 o
   3   7   7   132234.13   133612.79   4018.88 o
   5   7   7    67913.36    68128.90   2051.75 o
   7   7   7    20024.66    21064.79    661.15 o
   9   7   7       27.79       60.40     16.59 o
  11   7   7    62724.64    62415.69   1885.49 o
  13   7   7   128654.41   132142.17   4135.28 o
  15   7   7     9934.83     9769.58    313.57 o
  17   7   7     1985.22     1907.15     60.72 o
  19   7   7    10602.92    10134.24    280.55 o
  21   7   7     8060.03     7897.62    217.33 o
  23   7   7    11265.19    11050.46    309.70 o
  25   7   7     1246.44     1352.76     57.53 o
  27   7   7     1131.93     1085.93     49.59 o
  29   7   7     4476.62     4306.35    120.97 o
  31   7   7     3982.60     3971.81    115.31 o
  33   7   7     1490.06     1578.96     56.08 o
 -36   8   7        3.76        6.88     13.77 o
 -34   8   7      372.05      432.41     38.40 o
 -32   8   7     1054.78     1017.02     53.61 o
 -30   8   7      906.75      989.09     51.02 o
 -28   8   7      559.96      621.42     35.35 o
 -26   8   7       93.01      116.64     19.89 o
 -24   8   7      889.39      999.11     52.68 o
 -22   8   7     6627.74     6488.51    190.93 o
 -20   8   7     5049.22     4927.39    152.62 o
 -18   8   7       89.29      108.25     18.02 o
 -16   8   7     5672.07     5606.91    158.41 o
 -14   8   7    34765.39    34832.20    961.66 o
 -12   8   7    28232.73    28141.41    849.28 o
 -10   8   7      283.37      370.47     31.23 o
  -8   8   7    20074.50    19989.16    562.58 o
  -6   8   7    51307.59    51063.35   1442.01 o
  -4   8   7    18753.92    18762.58    535.64 o
  -2   8   7        1.17       21.53     12.59 o
   0   8   7     6223.53     6256.24    186.40 o
   2   8   7     7809.12     7450.44    237.47 o
   4   8   7     8371.79     8340.57    242.99 o
   6   8   7    10867.67    10606.81    314.80 o
   8   8   7        0.39        5.77     11.54 o
  10   8   7    13967.11    14196.96    448.61 o
  12   8   7    15577.47    15515.23    484.11 o
  14   8   7     6861.29     6515.24    206.46 o
  16   8   7      165.49      154.81     26.00 o
  18   8   7      623.14      645.72     29.23 o
  20   8   7     6419.64     6456.98    181.49 o
  22   8   7     4823.59     4722.35    150.16 o
  24   8   7     1186.77     1242.73     44.27 o
  26   8   7      148.31      151.81     18.02 o
  28   8   7     1862.68     1969.72     79.59 o
  30   8   7     2594.84     2689.93     79.08 o
  32   8   7      559.25      561.03     29.42 o
  34   8   7       32.25       24.65     20.53 o
 -35   9   7      653.96      641.29     47.42 o
 -33   9   7     1564.53     1606.26     81.30 o
 -31   9   7     1492.94     1445.37     58.93 o
 -29   9   7     1300.36     1341.40     62.73 o
 -27   9   7      123.79      105.60     19.85 o
 -25   9   7     5914.62     5796.79    165.31 o
 -23   9   7    14081.63    13910.59    376.37 o
 -21   9   7     4446.00     4380.69    127.32 o
 -19   9   7      340.75      385.49     24.40 o
 -17   9   7     5507.71     5573.76    156.63 o
 -15   9   7    35034.90    35464.18    970.84 o
 -13   9   7    55086.81    55398.33   1632.17 o
 -11   9   7     6867.87     6760.41    192.66 o
  -9   9   7    14534.46    14754.17    414.83 o
  -7   9   7    29799.33    30020.42    863.90 o
  -5   9   7    54660.57    53517.91   1542.39 o
  -3   9   7    58257.02    61818.28   1792.55 o
  -1   9   7      913.64      923.42     49.76 o
   1   9   7    65864.30    68532.35   2137.61 o
   3   9   7    70496.41    72851.11   2421.07 o
   5   9   7     7103.24     7160.55    274.90 o
   7   9   7     3608.66     3623.30    119.12 o
   9   9   7       19.98       19.39     13.74 o
  11   9   7    26351.09    26324.47    798.14 o
  13   9   7    33033.33    33272.01   1238.81 o
  15   9   7    19848.21    19388.92    635.78 o
  17   9   7       32.08       40.14     20.20 o
  19   9   7     3231.36     2913.31    104.62 o
  21   9   7    14079.26    13739.90    377.12 o
  23   9   7    18075.17    17801.21    476.47 o
  25   9   7      586.08      566.89     26.59 o
  27   9   7     1319.98     1250.20     50.45 o
  29   9   7     6606.03     6516.09    221.16 o
  31   9   7     1383.70     1456.51     63.68 o
  33   9   7      811.04      789.69     33.94 o
 -34  10   7      241.80      239.75     31.91 o
 -32  10   7     2193.89     2267.72     91.42 o
 -30  10   7     1703.86     1754.59     79.26 o
 -28  10   7      159.64      185.76     22.95 o
 -26  10   7       24.14       24.14     23.53 o
 -24  10   7     4698.57     4732.93    160.41 o
 -22  10   7     8931.78     9182.04    251.41 o
 -20  10   7     2984.07     2904.85     89.92 o
 -18  10   7     5787.80     5666.02    161.62 o
 -16  10   7    10856.64    10699.91    296.17 o
 -14  10   7     8605.40     8199.51    228.00 o
 -12  10   7     3496.15     3455.50    102.33 o
 -10  10   7     3937.43     4049.39    120.09 o
  -8  10   7     1409.51     1321.16     55.67 o
  -6  10   7    41912.69    42169.09   1175.52 o
  -4  10   7    25528.87    24761.45    691.11 o
  -2  10   7     2417.93     2319.98     72.65 o
   0  10   7     6004.60     5701.71    182.38 o
   2  10   7    21745.10    20566.83    599.67 o
   4  10   7    60081.58    58259.87   1840.65 o
   6  10   7    14314.78    13305.42    375.06 o
   8  10   7     4247.39     4087.27    124.59 o
  10  10   7    18135.64    18519.24    509.22 o
  12  10   7    15733.74    15325.49    499.93 o
  14  10   7    12298.43    12514.03    411.78 o
  16  10   7     1135.29     1225.31     60.49 o
  18  10   7     4190.20     4185.59    130.59 o
  20  10   7    13355.06    13237.70    377.94 o
  22  10   7     2238.07     2189.85     70.75 o
  24  10   7       47.21       48.03     13.27 o
  26  10   7      426.51      460.16     25.11 o
  28  10   7      670.98      744.48     33.24 o
  30  10   7     2453.71     2441.80     80.51 o
  32  10   7      798.19      784.40     39.14 o
  34  10   7       54.49       35.99     19.23 o
 -33  11   7     1683.98     1657.46     69.79 o
 -31  11   7     2139.86     1998.63     78.28 o
 -29  11   7      665.91      743.92     47.09 o
 -27  11   7      683.79      625.86     37.01 o
 -25  11   7     5304.57     5100.83    151.07 o
 -23  11   7     7668.03     7556.24    218.83 o
 -21  11   7     1799.26     1861.66     62.95 o
 -19  11   7        0.87        1.42      6.49 o
 -17  11   7     5030.22     4786.96    138.83 o
 -15  11   7    13350.11    13353.38    367.18 o
 -13  11   7    11019.20    11207.75    311.81 o
 -11  11   7     4882.48     4746.97    136.19 o
  -9  11   7     7819.30     7830.62    220.20 o
  -7  11   7     5875.00     6015.79    179.58 o
  -5  11   7    31921.63    32801.55    992.15 o
  -3  11   7    34117.01    34309.55    964.62 o
  -1  11   7     5030.93     5152.32    173.92 o
   1  11   7    18879.05    18945.97    553.50 o
   3  11   7    51427.57    51314.45   1538.58 o
   5  11   7    26027.92    25778.54    720.24 o
   7  11   7     6787.80     6699.19    188.95 o
   9  11   7     2220.95     2197.75     77.49 o
  11  11   7    22971.48    23285.89    686.41 o
  13  11   7    25206.91    25991.55    742.37 o
  15  11   7     6751.53     6479.55    254.66 o
  17  11   7      252.36      279.71     30.80 o
  19  11   7     3065.59     3031.52    131.71 o
  21  11   7     6847.10     6812.61    202.38 o
  23  11   7     3643.71     3507.20    108.69 o
  25  11   7     1017.88      982.39     36.81 o
  27  11   7       69.26       69.03     16.48 o
  29  11   7      964.15     1016.95     43.49 o
  31  11   7     1009.07      984.01     52.47 o
  33  11   7      686.57      637.55     33.01 o
 -32  12   7     1281.98     1408.13     57.72 o
 -30  12   7     1097.27     1173.32     62.12 o
 -28  12   7       19.92       17.94     31.05 o
 -26  12   7      136.71      154.35     23.20 o
 -24  12   7     2695.10     2836.36     87.57 o
 -22  12   7     9107.75     9232.11    267.85 o
 -20  12   7     5660.70     5590.12    163.85 o
 -18  12   7      832.31      880.47     44.50 o
 -16  12   7    12511.86    12427.98    336.61 o
 -14  12   7    10317.78    10262.61    288.39 o
 -12  12   7    12666.60    12575.40    343.73 o
 -10  12   7     5728.22     5758.70    162.88 o
  -8  12   7     6879.95     6561.09    189.62 o
  -6  12   7    41127.70    41206.31   1163.55 o
  -4  12   7    32249.74    32089.87    884.23 o
  -2  12   7      475.88      566.21     27.80 o
   0  12   7     1781.89     1775.61     60.04 o
   2  12   7    20421.33    20159.15    575.43 o
   4  12   7    45792.15    45592.07   1329.37 o
   6  12   7     5066.21     5047.58    147.50 o
   8  12   7     4032.02     4221.00    120.77 o
  10  12   7    12437.54    12318.66    353.08 o
  12  12   7     3135.60     3124.56     90.37 o
  14  12   7    11243.72    10825.46    326.21 o
  16  12   7     1938.31     2057.46    130.22 o
  18  12   7     1953.35     1992.99     70.24 o
  20  12   7    13282.39    13580.50    393.61 o
  22  12   7     3774.19     3885.54    138.35 o
  24  12   7       32.17       22.74     25.66 o
  26  12   7      185.35      209.72     21.98 o
  28  12   7     1819.08     1850.30     58.51 o
  30  12   7     3182.74     3325.37     94.48 o
  32  12   7      583.12      584.95     38.56 o
 -33  13   7      649.48      536.15    129.01 o
 -31  13   7     1236.87     1148.21     50.49 o
 -27  13   7      118.87       90.81     23.60 o
 -25  13   7     2331.32     2396.58     84.04 o
 -23  13   7     3100.60     3107.07     93.88 o
 -21  13   7     4366.27     4228.26    127.93 o
 -19  13   7      932.44      957.42     42.44 o
 -17  13   7     1632.07     1539.88     56.16 o
 -15  13   7    14075.33    13873.21    379.24 o
 -13  13   7    11848.61    11743.81    319.57 o
 -11  13   7     2947.43     2979.61     89.33 o
  -9  13   7     1284.64     1219.31     61.22 o
  -7  13   7    25727.92    25402.60    701.72 o
  -5  13   7    16662.23    16877.93    463.77 o
  -3  13   7     1413.61     1473.58     52.16 o
  -1  13   7      191.80      200.67     19.01 o
   1  13   7     4383.89     4338.44    125.40 o
   3  13   7     8585.44     8146.61    233.73 o
   5  13   7    15079.16    14764.75    444.17 o
   7  13   7     3324.55     3410.43    103.55 o
   9  13   7       39.10       54.78     15.99 o
  11  13   7     5046.50     5078.05    151.44 o
  13  13   7     4339.63     4198.15    118.13 o
  15  13   7     6079.45     6030.75    174.85 o
  17  13   7      268.04      222.50     32.26 o
  19  13   7     1569.54     1694.28     78.57 o
  21  13   7     3373.46     3386.45    110.51 o
  23  13   7     3279.70     3154.25    105.34 o
  25  13   7     1341.50     1312.49     66.51 o
  27  13   7       47.05       32.47     25.66 o
  29  13   7      884.33      858.74     52.72 o
  31  13   7     1487.89     1410.03     50.53 o
 -32  14   7     1840.16     1942.07     98.66 o
 -30  14   7     1557.69     1620.86    118.47 o
 -28  14   7      201.89      179.94     31.36 o
 -26  14   7      395.45      388.36     29.92 o
 -24  14   7     3421.77     3270.14    106.89 o
 -22  14   7     3845.16     3797.38    119.22 o
 -20  14   7     3852.35     3956.99    119.61 o
 -18  14   7      267.71      234.07     31.29 o
 -16  14   7     6623.95     6603.69    188.76 o
 -14  14   7     9128.07     9275.84    258.54 o
 -12  14   7     6585.42     6710.83    185.87 o
 -10  14   7     1810.95     1895.87     68.62 o
  -8  14   7    11162.58    10867.78    316.89 o
  -6  14   7    24817.77    24119.59    691.24 o
  -4  14   7    11343.91    11315.67    365.49 o
  -2  14   7     2143.80     2061.76     68.35 o
   0  14   7      367.95      402.04     25.68 o
   2  14   7     9967.97     9911.35    276.30 o
   4  14   7    26699.54    26801.98    737.92 o
   6  14   7    12432.79    11986.44    330.26 o
   8  14   7      414.95      441.89     29.85 o
  10  14   7    17271.78    17375.19    473.69 o
  12  14   7     7232.51     7253.65    200.29 o
  14  14   7     8647.44     8907.66    245.03 o
  16  14   7     2231.36     2224.20     72.32 o
  18  14   7     3709.58     3857.89    233.33 o
  20  14   7     5341.09     5459.64    164.24 o
  22  14   7     3322.74     3420.66    125.21 o
  24  14   7      466.45      456.18     36.53 o
  26  14   7       16.62       28.71     31.80 o
  28  14   7     1054.67     1008.98     68.89 o
  30  14   7     1315.60     1227.77     87.98 o
 -31  15   7      602.18      502.25     40.63 o
 -29  15   7       52.86       24.57     26.25 o
 -27  15   7      476.51      453.44     35.92 o
 -25  15   7     1069.83      996.43     55.65 o
 -23  15   7      517.15      447.86     32.48 o
 -21  15   7     1851.40     1754.45     89.30 o
 -19  15   7       47.88       47.70     22.90 o
 -17  15   7     2200.49     2227.80     93.31 o
 -15  15   7     1976.93     1881.76     66.03 o
 -13  15   7      688.00      714.01     42.75 o
 -11  15   7     1618.77     1614.02     56.86 o
  -9  15   7      225.15      223.53     20.97 o
  -7  15   7     7143.94     7136.57    197.45 o
  -5  15   7    11003.32    11346.00    324.66 o
  -3  15   7     2735.48     2727.10     92.41 o
  -1  15   7        6.36       12.57     25.14 o
   1  15   7      248.06      251.43     21.44 o
   3  15   7     8977.23     9050.84    260.74 o
   5  15   7    15074.06    14996.81    406.92 o
   7  15   7     1921.85     2020.92     73.46 o
   9  15   7     2895.78     2902.87     90.35 o
  11  15   7     2321.22     2306.09     73.09 o
  13  15   7     3493.39     3448.80    100.90 o
  15  15   7     3615.96     3507.27    123.96 o
  17  15   7      217.91      171.35     27.67 o
  19  15   7      455.92      419.82     44.97 o
  21  15   7     2093.56     2054.14     81.07 o
  23  15   7      958.72     1030.28     52.66 o
  25  15   7      978.93      966.45     58.22 o
  29  15   7      157.99      145.68     40.42 o
 -30  16   7      879.27      870.10     47.63 o
 -28  16   7      218.55      180.47     26.92 o
 -26  16   7      278.27      226.36     34.35 o
 -24  16   7     3142.75     3246.30    105.74 o
 -22  16   7     4209.38     4348.81    131.91 o
 -20  16   7     1422.53     1404.60     55.93 o
 -18  16   7        3.41       22.53     23.89 o
 -16  16   7     4161.47     4252.74    171.43 o
 -14  16   7    10606.02    10747.17    338.40 o
 -12  16   7     6241.10     6350.90    184.37 o
 -10  16   7      206.92      171.32     28.12 o
  -8  16   7     3349.92     3300.96    100.28 o
  -6  16   7    13256.28    12775.71    349.41 o
  -4  16   7    14199.08    14243.51    386.32 o
  -2  16   7     2976.21     2883.33    111.61 o
   0  16   7      339.43      416.83     27.72 o
   2  16   7    10216.34    10189.25    277.68 o
   4  16   7    11915.86    11772.02    323.14 o
   6  16   7     6549.08     6581.61    183.39 o
   8  16   7       16.30       30.08     18.49 o
  10  16   7     3651.10     3687.06    112.94 o
  12  16   7    11104.02    11168.96    354.06 o
  14  16   7     4523.39     4626.07    189.78 o
  16  16   7      225.64      164.73     31.31 o
  18  16   7     1036.77     1152.94     54.32 o
  20  16   7     5888.97     5754.47    185.45 o
  22  16   7     3647.70     3846.82    144.11 o
  24  16   7      918.56      986.69     56.24 o
  26  16   7      141.49      112.38     32.35 o
  28  16   7     1176.82     1148.14     69.47 o
 -27  17   7      211.53      200.34     27.26 o
 -25  17   7      242.50      177.22     30.75 o
 -23  17   7      616.56      568.41     40.07 o
 -21  17   7      456.52      438.47     43.48 o
 -19  17   7       80.59       52.03     22.27 o
 -17  17   7     1701.86     1728.21     89.76 o
 -15  17   7     2474.88     2497.45    150.82 o
 -13  17   7      684.22      656.13     48.18 o
 -11  17   7        1.29        3.84     11.00 o
  -9  17   7      172.01      186.96     23.62 o
  -7  17   7     3021.96     2981.09     96.21 o
  -5  17   7     4598.29     4477.18    132.88 o
  -3  17   7     1421.99     1535.51     58.03 o
  -1  17   7      301.05      359.15     27.65 o
   1  17   7        2.61       16.57     33.14 o
   3  17   7     2485.58     2448.64     85.24 o
   5  17   7     2694.64     2590.69     95.46 o
   7  17   7       38.58       41.21     19.47 o
  11  17   7      574.67      627.56     35.67 o
  13  17   7     1680.38     1639.69     68.50 o
  15  17   7     1169.33     1134.18     46.68 o
  17  17   7      195.14      142.73     19.23 o
  19  17   7      378.28      407.70     28.00 o
  21  17   7      723.06      717.04     55.01 o
  23  17   7      379.67      337.53     56.41 o
  25  17   7      504.29      428.07     52.85 o
  27  17   7      131.43       85.65     28.08 o
 -26  18   7      664.44      608.29     38.07 o
 -24  18   7     2475.89     2494.34     94.49 o
 -22  18   7     1457.34     1595.68     74.51 o
 -20  18   7      773.93      718.17     39.91 o
 -18  18   7       29.57       18.47     28.87 o
 -16  18   7     1442.01     1396.07     75.21 o
 -14  18   7     5680.64     5551.68    220.99 o
 -12  18   7     5590.23     4421.17   1736.84 o
 -10  18   7      206.43      155.18     32.25 o
  -8  18   7     3501.10     3608.35    115.11 o
  -6  18   7     5902.12     5763.78    186.16 o
  -4  18   7     8121.58     8058.44    232.32 o
  -2  18   7     2819.32     2798.55     89.23 o
   0  18   7     2276.83     2249.38    104.91 o
   2  18   7     9917.13     9709.63    297.10 o
   4  18   7     8656.18     8676.31    244.36 o
   6  18   7     5991.02     5785.57    166.60 o
   8  18   7      157.45      171.63     23.52 o
  10  18   7     5125.05     5187.17    166.31 o
  12  18   7     9048.23     9110.80    341.77 o
  14  18   7     2837.18     3008.95    140.16 o
  16  18   7      115.26       84.77     22.04 o
  18  18   7      819.58      925.68     44.98 o
  20  18   7     1395.08     1499.26     60.21 o
  22  18   7     3971.51     4116.75    160.62 o
  24  18   7      703.10      682.52     55.25 o
  26  18   7       61.31       56.80     52.81 o
 -25  19   7      167.05      138.76     25.95 o
 -23  19   7       47.06       42.35     25.86 o
 -21  19   7        4.76       21.66     33.94 o
 -19  19   7       12.81       25.46     29.84 o
 -17  19   7      351.44      314.11     32.37 o
 -15  19   7      448.15      369.12     30.24 o
 -13  19   7      553.68      513.47     45.34 o
  -9  19   7      153.72      110.93     26.45 o
  -7  19   7      357.86      386.11     53.47 o
  -5  19   7      340.74      326.90     40.19 o
  -3  19   7      336.03      355.33     37.08 o
  -1  19   7       16.23       26.02     18.64 o
   1  19   7      554.11      491.88     39.91 o
   3  19   7      568.88      572.58     37.56 o
   5  19   7      342.64      322.47     33.06 o
   7  19   7     1817.28     1711.21    117.63 o
   9  19   7       19.92       27.79     18.69 o
  13  19   7      982.00      997.91     46.89 o
  15  19   7      871.58      907.76     46.80 o
  17  19   7      254.77      232.80     32.86 o
  21  19   7       88.21       74.31     21.67 o
  23  19   7      405.41      329.58     52.55 o
  25  19   7      289.64      289.72     39.12 o
 -24  20   7     1452.47     1575.36     97.29 o
 -22  20   7     2222.33     2133.56     82.55 o
 -20  20   7       69.21       87.16     24.53 o
 -18  20   7       36.40       36.70     25.69 o
 -16  20   7     2620.62     2752.35    110.94 o
 -14  20   7     5304.69     5509.29    168.88 o
 -12  20   7     2025.59     2210.66    104.21 o
 -10  20   7       10.57       24.87     23.30 o
  -8  20   7     1665.90     1615.00     65.41 o
  -6  20   7     4202.88     4161.47    145.58 o
  -4  20   7     6302.98     6297.64    177.80 o
  -2  20   7     1051.45     1053.42     54.59 o
   0  20   7      599.02      685.25     61.41 o
   2  20   7     5332.48     5505.91    188.96 o
   4  20   7     3780.88     3877.57    152.37 o
   6  20   7     1466.32     1588.83    120.43 o
   8  20   7      258.44      251.14     29.38 o
  10  20   7     1716.02     1846.49     70.93 o
  12  20   7     7142.26     7324.19    219.59 o
  14  20   7     2320.46     2235.06    116.99 o
  16  20   7        5.83        0.68      5.64 o
  18  20   7      545.72      607.46     37.02 o
  20  20   7     1567.68     1537.35     84.61 o
  22  20   7     1825.93     1882.39     84.46 o
 -19  21   7      100.53      101.50     25.78 o
 -17  21   7       60.06       53.87     25.67 o
 -15  21   7      142.41      149.64     26.14 o
 -13  21   7      101.38       55.81     24.29 o
 -11  21   7      250.36      274.87     29.46 o
  -9  21   7       54.01       27.99     23.48 o
  -7  21   7      176.16      169.00     28.71 o
  -5  21   7        0.47        5.37     13.17 o
  -3  21   7     1417.26     1214.16     59.19 o
  -1  21   7       89.47       82.30     29.86 o
   1  21   7      138.47      159.62     24.14 o
   3  21   7      111.19       75.60     22.24 o
   5  21   7        5.24        4.22     11.03 o
   7  21   7        0.76       18.45     36.90 o
   9  21   7     1115.37     1190.18     54.30 o
  11  21   7       14.15       14.25     28.50 o
  13  21   7      520.66      473.58     37.18 o
  15  21   7       54.56       35.35     22.29 o
  17  21   7      247.80      251.54     35.02 o
  19  21   7       39.41        9.49     18.99 o
 -20  22   7      401.05      447.51     47.26 o
 -18  22   7      237.40      207.53     28.48 o
 -16  22   7      903.67      891.05     52.04 o
 -14  22   7     2089.47     2080.31    103.49 o
 -12  22   7     1670.22     1652.53     66.76 o
  -8  22   7      531.85      494.98     61.35 o
  -6  22   7     3524.54     3513.55    147.19 o
  -4  22   7     3157.24     3304.63    112.61 o
  -2  22   7      943.24      925.61     56.88 o
   0  22   7      980.72      955.73     73.35 o
   2  22   7     2714.81     2831.84    111.91 o
   4  22   7     3431.63     3506.71    124.68 o
   6  22   7     1226.74     1133.97     62.00 o
   8  22   7       70.63       70.27     23.68 o
  10  22   7      837.39      974.35     46.11 o
  12  22   7     2598.67     2599.58     91.94 o
  14  22   7     1459.11     1434.58     65.43 o
  16  22   7      150.27      141.09     24.85 o
  18  22   7      140.41      101.90     23.51 o
 -15  23   7       44.35       46.94     28.21 o
 -13  23   7        3.90       12.96     25.91 o
 -11  23   7       20.62       16.97     33.94 o
  -9  23   7      258.21      226.76     31.48 o
  -7  23   7       19.92       23.85     47.69 o
  -5  23   7       40.46       55.51     24.31 o
  -3  23   7       24.38       16.84     33.67 o
  -1  23   7      187.64      181.18     30.81 o
   1  23   7      140.71      157.49     28.18 o
   3  23   7       30.34       61.49     25.14 o
   5  23   7       89.58       86.07     24.41 o
   7  23   7      244.84      189.03     26.02 o
   9  23   7      162.62      178.55     26.08 o
  11  23   7        3.32        1.40      8.28 o
  13  23   7       99.85       73.69     24.73 o
  15  23   7       86.20       55.64     24.33 o
  17  23   7       70.75       84.39     29.18 o
 -14  24   7      996.43      827.36     48.39 o
 -12  24   7      549.36      498.88     51.55 o
 -10  24   7      162.07      139.90     28.93 o
  -8  24   7      256.97      181.12     34.05 o
  -6  24   7     1892.67     1834.50     94.61 o
  -4  24   7     1362.06     1443.40    154.07 o
  -2  24   7      206.16      219.25     31.69 o
   0  24   7      104.29       66.83     25.82 o
   2  24   7     1362.01     1290.69     75.81 o
   4  24   7     1833.51     1729.41     95.62 o
   6  24   7      766.84      788.21     41.74 o
   8  24   7       10.93       32.90     26.36 o
  10  24   7      541.86      506.70     34.39 o
  12  24   7      825.39      857.12     58.99 o
  14  24   7      547.29      520.73     38.78 o
  -9  25   7       54.03       74.99     28.85 o
  -5  25   7       48.89       66.80     28.00 o
  -3  25   7       27.42       10.99     21.98 o
  -1  25   7       66.63       39.44     26.32 o
   1  25   7       10.89       17.93     35.86 o
   3  25   7       51.02       68.45     28.10 o
   7  25   7       45.62       52.58     25.50 o
   9  25   7      209.62      185.16     27.62 o
  -2  26   7       20.28        5.96     19.87 o
   0  26   7       87.55      137.28     64.45 o
 -36   0   8     2139.66     2058.73    118.00 o
 -34   0   8      431.39      339.54    112.11 o
 -32   0   8     1990.30     2104.50    137.75 o
 -30   0   8     8678.74     8782.82    294.48 o
 -28   0   8     5185.51     5103.02    171.07 o
 -26   0   8    10639.28    10697.09    328.38 o
 -24   0   8      583.71      545.51     53.56 o
 -22   0   8    14814.10    15044.77    468.46 o
 -20   0   8    58066.17    58570.21   1996.89 o
 -18   0   8    40022.02    40946.04   1482.63 o
 -16   0   8     2746.46     2700.65     99.88 o
 -14   0   8    24858.76    24987.86    818.54 o
 -12   0   8    73080.45    72239.58   2808.43 o
 -10   0   8   253716.65   271050.61  13457.65 o
  -6   0   8    35443.84    36438.25   1390.07 o
  -4   0   8   205916.16   210949.83   7899.63 o
  -2   0   8   161839.19   161311.96   5739.57 o
   0   0   8   150324.08   157375.49   5901.13 o
   2   0   8    12654.62    13426.03    688.78 o
   4   0   8   132888.42   136658.43   5883.74 o
   6   0   8    81094.78    84956.05   3240.16 o
   8   0   8   105777.53   113608.12   5610.37 o
  10   0   8    14297.02    13484.57   1307.65 o
  12   0   8     3080.25     2787.13    200.98 o
  16   0   8    89850.85    88769.79   4052.55 o
  18   0   8    18943.76    18996.76    643.78 o
  20   0   8      121.19      140.59     29.07 o
  22   0   8     9508.05     9587.60    317.20 o
  24   0   8    23930.28    23828.29    777.99 o
  26   0   8    17850.83    16894.16    722.94 o
  28   0   8     1556.95     1627.56    185.35 o
  30   0   8     3410.86     3248.70    141.12 o
  32   0   8     5424.76     5356.09    189.29 o
  34   0   8     3402.53     3464.95    169.52 o
  36   0   8      647.66      690.62     70.32 o
 -37   1   8       32.12       11.38     22.77 o
 -33   1   8      377.14      416.77     30.68 o
 -31   1   8      204.26      223.13     23.46 o
 -29   1   8      400.93      423.20     26.91 o
 -27   1   8     1237.91     1213.67     48.30 o
 -25   1   8      791.85      827.99     36.66 o
 -23   1   8     1764.90     1870.69     61.23 o
 -21   1   8     2729.17     2711.80     81.23 o
 -19   1   8      336.02      388.67     23.41 o
 -17   1   8      301.92      318.11     23.02 o
 -15   1   8     1273.56     1345.64     56.02 o
 -13   1   8     2247.24     2220.39     70.53 o
 -11   1   8     5195.68     5297.13    157.11 o
  -7   1   8      383.66      405.13     27.83 o
  -5   1   8     8453.05     8730.62    336.87 o
  -3   1   8     3305.76     3291.65    106.38 o
  -1   1   8     2217.02     2205.51     71.82 o
   1   1   8    14499.75    15355.82    483.43 o
   3   1   8      623.37      580.99     23.13 o
   5   1   8     3421.34     3599.60    110.89 o
   7   1   8     5221.82     5098.79    165.98 o
   9   1   8    16357.03    17061.32    560.40 o
  11   1   8     1878.06     1915.33     67.60 o
  13   1   8     2976.67     3146.49    114.46 o
  15   1   8     2168.29     2145.48     77.73 o
  17   1   8      256.40      264.78     23.24 o
  19   1   8      464.72      532.18     27.16 o
  21   1   8      156.97      170.07     16.88 o
  23   1   8      188.11      199.12     19.98 o
  25   1   8       31.63       16.53     19.24 o
  27   1   8        0.67        2.16      7.32 o
  29   1   8      180.51      191.63     23.81 o
  31   1   8      173.14      229.25     26.83 o
  33   1   8        2.32        7.53     15.07 o
  35   1   8        0.40        4.52     11.39 o
 -36   2   8     3194.78     3042.32    106.45 o
 -34   2   8      690.10      669.93     44.21 o
 -32   2   8      981.74      968.71     50.82 o
 -30   2   8    10022.70     9948.03    287.74 o
 -28   2   8    12760.10    12633.94    340.86 o
 -26   2   8     6368.32     6216.53    196.65 o
 -24   2   8      353.01      385.39     23.81 o
 -22   2   8    24072.29    24476.49    662.56 o
 -20   2   8    70398.77    70026.25   1972.60 o
 -18   2   8    20948.37    20887.05    575.28 o
 -16   2   8       66.45      100.59     15.64 o
 -14   2   8    19219.99    19883.36    566.18 o
 -12   2   8    69616.66    69876.01   1984.80 o
 -10   2   8   100478.83   103300.37   3698.73 o
  -6   2   8      932.35      817.41     94.12 o
  -4   2   8   151157.98   158159.82   5104.07 o
  -2   2   8   166653.98   175012.36   5691.05 o
   0   2   8   138290.05   148651.92   4661.42 o
   2   2   8     2448.15     3076.81    122.03 o
   4   2   8    60655.81    63430.67   1898.15 o
   6   2   8   254430.26   266481.46   8721.58 o
   8   2   8   200578.99   202189.58   8472.35 o
  10   2   8    33109.87    35334.40   1340.15 o
  12   2   8     4679.49     4445.23    146.72 o
  14   2   8   127902.92   131454.47   4321.84 o
  16   2   8    72901.57    73372.35   2257.50 o
  18   2   8    19533.77    20111.89    610.51 o
  20   2   8     2047.41     1915.05     59.57 o
  22   2   8    15939.46    15441.17    434.01 o
  24   2   8    12202.30    11654.94    382.61 o
  26   2   8    13310.86    12954.16    370.84 o
  28   2   8      633.82      654.59     37.66 o
  30   2   8     1066.41     1021.96     48.54 o
  32   2   8     4024.29     3989.58    149.45 o
  34   2   8     2312.03     2430.72     78.43 o
  36   2   8      945.07     1003.13     42.20 o
 -37   3   8       19.42       11.16     22.32 o
 -35   3   8        4.38        0.78      6.41 o
 -33   3   8       35.94       53.61     19.94 o
 -31   3   8      137.48      130.89     19.66 o
 -29   3   8       92.46       88.19     19.18 o
 -27   3   8     1282.90     1390.07     50.75 o
 -25   3   8        1.47       21.50     20.43 o
 -23   3   8     2539.71     2547.10     76.68 o
 -21   3   8      481.80      535.76     28.93 o
 -19   3   8      475.26      516.70     26.96 o
 -17   3   8    14576.46    14304.17    408.48 o
 -15   3   8     1516.96     1601.11     53.92 o
 -13   3   8     4749.40     4694.84    138.56 o
 -11   3   8    22305.85    22170.05    638.70 o
  -9   3   8     4615.68     4718.05    158.77 o
  -5   3   8      100.68      106.84     21.89 o
  -3   3   8    40228.06    40943.92   1336.94 o
  -1   3   8    17907.90    18225.83    556.52 o
   1   3   8     7414.36     7838.37    247.41 o
   3   3   8    51210.83    54024.34   1613.15 o
   5   3   8     6990.30     7834.85    249.56 o
   7   3   8     1899.90     1701.48     57.19 o
   9   3   8     6617.56     6772.40    231.42 o
  11   3   8       17.63       19.79     10.44 o
  13   3   8     3829.51     4020.61    120.81 o
  15   3   8      216.50      231.33     20.33 o
  17   3   8      214.09      246.64     17.38 o
  19   3   8      202.43      183.86     19.21 o
  21   3   8      437.70      472.10     39.11 o
  23   3   8     1784.06     1735.69     71.34 o
  25   3   8     1183.60     1129.45     46.03 o
  27   3   8      194.06      175.64     18.26 o
  29   3   8      798.79      745.04     32.95 o
  31   3   8       63.82       47.47     19.14 o
  33   3   8      256.14      242.13     23.29 o
  35   3   8      190.81      155.31     22.83 o
 -36   4   8     1494.12     1597.16     65.06 o
 -34   4   8      144.19      139.11     24.11 o
 -32   4   8     2205.46     2216.44     74.04 o
 -30   4   8     8033.56     7970.27    227.33 o
 -28   4   8     7644.99     7737.51    233.11 o
 -26   4   8     3237.91     3218.58     94.72 o
 -24   4   8     2326.76     2378.03     72.35 o
 -22   4   8    10073.57     9862.68    269.16 o
 -20   4   8    35436.16    35057.21    962.33 o
 -18   4   8    47125.68    46517.47   1281.96 o
 -16   4   8     6113.73     6259.84    178.45 o
 -14   4   8    22570.56    22544.58    632.18 o
 -12   4   8   152315.91   159289.77   4641.76 o
 -10   4   8   111170.02   111316.49   3276.40 o
  -8   4   8    37223.65    38364.52   1381.49 o
  -4   4   8   140696.85   142358.93   6327.32 o
  -2   4   8   266042.70   287832.62   9231.37 o
   0   4   8    90657.17    96262.55   3111.69 o
   2   4   8     5745.58     5875.78    193.23 o
   4   4   8    56300.69    55402.56   2089.86 o
   6   4   8   132654.96   136780.45   4116.98 o
   8   4   8   109303.46   114453.81   3420.32 o
  10   4   8     9828.84     9976.95    347.94 o
  12   4   8    12170.64    11970.93    344.57 o
  14   4   8    39281.32    39777.30   1327.22 o
  16   4   8    38730.32    37377.05   1083.49 o
  18   4   8    19114.70    19118.78    556.32 o
  20   4   8      987.22     1060.75     41.74 o
  22   4   8     8815.11     8329.29    250.16 o
  24   4   8    24862.66    24757.92    681.81 o
  26   4   8    12670.59    12129.63    361.71 o
  28   4   8      504.57      502.24     26.39 o
  30   4   8     1669.14     1560.76     56.37 o
  32   4   8     4722.65     4576.06    160.67 o
  34   4   8     3860.93     3865.65    117.84 o
  36   4   8      752.20      701.29     33.82 o
 -37   5   8      309.60      293.53     34.82 o
 -35   5   8      183.28      167.71     27.26 o
 -33   5   8      136.27      116.20     22.79 o
 -31   5   8       31.23       42.81     18.66 o
 -29   5   8     1943.35     2119.18     73.00 o
 -27   5   8     4210.04     4352.40    126.25 o
 -23   5   8     2474.47     2473.75     78.28 o
 -21   5   8     1330.84     1341.05     58.11 o
 -19   5   8     1926.83     1947.78     62.36 o
 -17   5   8     1852.58     1953.85     65.51 o
 -15   5   8      324.84      336.38     23.65 o
 -13   5   8    21635.94    21801.16    658.82 o
 -11   5   8     8508.34     8123.33    234.45 o
  -9   5   8       57.37       37.63     12.93 o
  -7   5   8     1042.00     1126.70     60.56 o
   1   5   8     1390.59     1633.48    103.34 o
   3   5   8     3170.90     3176.89    124.58 o
   5   5   8     6901.80     6586.48    204.30 o
   7   5   8    15477.47    15628.79    459.02 o
   9   5   8    18333.89    18487.50    616.67 o
  11   5   8      143.60      177.76     16.36 o
  13   5   8    31202.01    32027.09    945.78 o
  15   5   8     9479.45     9244.81    292.92 o
  17   5   8      975.51      905.72     43.26 o
  19   5   8       11.75       15.35     14.04 o
  21   5   8      187.70      189.95     17.00 o
  23   5   8     4485.93     4218.95    151.60 o
  25   5   8     1128.42     1134.88     50.36 o
  27   5   8      399.92      464.88     30.78 o
  29   5   8      688.43      762.18     35.11 o
  31   5   8       35.76       34.15     20.62 o
  33   5   8      262.62      268.45     30.86 o
  35   5   8      169.21      175.49     21.33 o
 -36   6   8     1137.35     1192.58     68.34 o
 -34   6   8      263.29      256.78     28.83 o
 -32   6   8      765.96      841.67     46.42 o
 -30   6   8     6261.08     6412.90    203.48 o
 -28   6   8    15750.06    15903.87    436.06 o
 -26   6   8     2348.99     2414.43     75.71 o
 -24   6   8        0.14        5.33     10.65 o
 -22   6   8    18459.94    18247.69    502.13 o
 -20   6   8    23667.55    23969.36    657.65 o
 -18   6   8    29568.26    29799.65    813.87 o
 -16   6   8     1543.04     1570.14     53.57 o
 -14   6   8    46187.58    44719.57   1292.34 o
 -12   6   8    91833.45    94947.10   2690.15 o
 -10   6   8    27260.78    27675.18    780.67 o
  -8   6   8     2516.81     2581.10     83.62 o
  -6   6   8       22.94       45.31     12.93 o
  -2   6   8   238333.69    95079.70   7204.63 o
   0   6   8    61772.16    62562.40   2360.45 o
   2   6   8      793.71      954.88     45.54 o
   4   6   8    33803.13    33791.84   1178.30 o
   6   6   8    80238.73    82137.53   2567.73 o
   8   6   8    96616.81    94445.61   3655.14 o
  10   6   8    16348.17    17101.52    660.22 o
  12   6   8    24447.91    24136.52    737.77 o
  14   6   8    55983.96    56491.60   1687.06 o
  16   6   8    36015.12    35063.55   1074.70 o
  18   6   8    15604.62    15384.74    437.60 o
  20   6   8     1592.75     1599.98     51.19 o
  22   6   8     8568.28     8305.31    243.00 o
  24   6   8    22630.68    21282.04    613.12 o
  26   6   8     5043.44     4918.57    142.88 o
  28   6   8      553.19      596.90     35.28 o
  30   6   8      391.20      373.72     31.21 o
  32   6   8     1783.61     1838.31     69.43 o
  34   6   8     2229.59     2187.87     71.90 o
 -35   7   8      142.80      172.28     28.67 o
 -31   7   8      202.80      208.81     23.95 o
 -29   7   8     1452.61     1498.83     76.45 o
 -27   7   8     2157.61     2191.47     82.96 o
 -25   7   8      423.11      423.69     26.36 o
 -23   7   8     1021.61     1008.98     66.48 o
 -21   7   8     4637.91     4620.57    130.42 o
 -19   7   8    11610.43    11453.21    313.19 o
 -17   7   8     6521.68     6838.49    191.93 o
 -15   7   8     1227.16     1227.00     59.48 o
 -13   7   8    12642.82    12269.28    343.07 o
 -11   7   8    32390.64    32376.23    914.22 o
  -9   7   8     6810.60     6824.81    198.08 o
  -7   7   8       40.98       61.29     14.10 o
  -5   7   8    12596.44    12863.88    393.77 o
  -3   7   8    14461.36    14539.75    443.51 o
  -1   7   8    35437.22    35580.56   1029.48 o
   1   7   8     5324.09     5058.09    155.09 o
   3   7   8    13299.64    13677.83    514.08 o
   5   7   8    11593.52    11286.75    350.45 o
   7   7   8    29250.30    28859.44    911.43 o
   9   7   8     2490.22     2319.42     79.11 o
  11   7   8      443.41      519.11     29.25 o
  13   7   8     3940.70     3826.01    121.08 o
  15   7   8    10034.06     9687.05    318.61 o
  17   7   8     3331.48     3295.60     97.56 o
  19   7   8      403.30      410.54     27.42 o
  21   7   8     1141.18     1162.53     54.38 o
  23   7   8     3910.44     3990.28    115.31 o
  25   7   8     5682.87     5686.19    184.46 o
  27   7   8      106.25      100.93     20.63 o
  29   7   8      672.78      786.31     37.12 o
  31   7   8      939.24      963.63     48.57 o
  33   7   8     1335.97     1315.87     52.36 o
  35   7   8      156.35      175.20     21.01 o
 -36   8   8      918.63      904.45     56.02 o
 -32   8   8      789.85      672.85     49.76 o
 -30   8   8     3747.42     3690.59    137.05 o
 -28   8   8     9209.57     8920.36    259.33 o
 -26   8   8      876.30      899.23     50.51 o
 -24   8   8      440.72      450.09     28.48 o
 -22   8   8     6650.47     6759.07    188.01 o
 -20   8   8    14988.88    15077.22    408.33 o
 -18   8   8    27371.44    26726.51    725.78 o
 -16   8   8     1563.31     1613.94     62.46 o
 -14   8   8    15757.86    15727.53    473.31 o
 -12   8   8    62492.12    62855.82   1755.85 o
 -10   8   8    37915.11    37463.81   1117.83 o
  -8   8   8    14849.79    15250.02    452.66 o
  -6   8   8      268.37      338.91     22.03 o
  -4   8   8    50800.05    50663.42   1470.71 o
  -2   8   8   196593.86   199871.85   6660.23 o
   0   8   8    33525.31    34985.26   1134.20 o
   2   8   8     1383.07     1359.53     46.10 o
   4   8   8     9663.09     9428.20    274.25 o
   6   8   8    38185.26    37315.69   1131.47 o
   8   8   8    52633.80    55792.61   1764.59 o
  10   8   8    18772.97    19373.40    736.31 o
  12   8   8    12000.87    11739.58    399.80 o
  14   8   8    28036.95    28711.32    992.52 o
  16   8   8    19197.91    19075.05    578.53 o
  18   8   8     6362.56     6344.48    269.91 o
  20   8   8      764.22      725.51     34.26 o
  22   8   8     4238.21     3990.00    120.82 o
  24   8   8    12243.51    11867.95    325.27 o
  26   8   8     4114.26     3975.97    121.25 o
  28   8   8      518.94      521.50     28.83 o
  30   8   8      145.42      145.48     17.37 o
  32   8   8     1039.34     1026.82     40.32 o
  34   8   8     2744.98     2803.63     99.63 o
 -35   9   8      465.55      484.63     34.05 o
 -33   9   8       25.65       61.47     23.21 o
 -31   9   8     1172.42     1206.40     53.85 o
 -29   9   8     2276.88     2330.49     75.95 o
 -27   9   8     1347.14     1415.04     64.86 o
 -25   9   8      685.51      658.39     40.49 o
 -21   9   8     6185.02     6293.76    175.94 o
 -19   9   8    10212.85    10345.84    289.09 o
 -17   9   8     1999.33     2038.41     66.49 o
 -15   9   8       13.55       18.75     16.99 o
 -13   9   8     3901.97     3855.35    112.69 o
 -11   9   8    22509.87    22088.94    610.81 o
  -9   9   8    11835.02    11310.73    318.23 o
  -7   9   8      510.33      493.56     35.11 o
  -5   9   8     9334.59     8793.40    250.77 o
  -3   9   8    26240.09    26001.43    814.69 o
  -1   9   8    16096.30    15441.87    484.84 o
   1   9   8    23408.74    23335.26    674.95 o
   3   9   8       55.84       34.82     13.19 o
   5   9   8    73534.01    76446.19   2182.36 o
   7   9   8    26241.63    26428.86    807.43 o
   9   9   8     3455.87     3305.34     96.20 o
  11   9   8     1253.88     1311.15     65.42 o
  13   9   8     5904.91     5801.30    172.61 o
  15   9   8    19951.49    19762.75    584.82 o
  17   9   8     6382.14     6334.67    184.30 o
  19   9   8      543.23      587.57     41.12 o
  21   9   8     2792.55     2721.60     78.86 o
  23   9   8     5387.67     5401.94    147.72 o
  25   9   8     1031.12     1114.00     38.63 o
  27   9   8      526.78      667.73     35.92 o
  29   9   8       24.51       20.94     17.03 o
  31   9   8     1660.31     1710.86     57.33 o
  33   9   8      632.09      692.71     32.09 o
 -34  10   8      188.66      232.72     27.69 o
 -32  10   8      544.29      560.48     39.20 o
 -30  10   8     3529.20     3409.51    118.75 o
 -28  10   8     3963.71     3802.88    123.16 o
 -26  10   8      824.73      806.41     45.14 o
 -24  10   8      646.24      628.50     35.42 o
 -22  10   8     6975.76     7102.71    200.32 o
 -20  10   8     6509.98     6153.68    172.46 o
 -18  10   8    13038.99    12995.07    360.10 o
 -16  10   8     1555.53     1644.27     68.42 o
 -14  10   8     9727.65     9658.84    267.77 o
 -12  10   8    27126.86    26720.87    733.65 o
 -10  10   8    21654.55    22218.72    612.93 o
  -8  10   8    11636.81    11880.64    333.14 o
  -6  10   8      776.22      787.01     36.32 o
  -4  10   8    49472.68    50212.01   1450.06 o
  -2  10   8    47967.85    48785.82   1399.54 o
   0  10   8    18665.99    18789.39    551.38 o
   2  10   8     2566.62     2662.85     84.97 o
   4  10   8    11469.62    11341.06    322.51 o
   6  10   8    21746.90    21365.27    599.51 o
   8  10   8    35006.44    35458.54   1015.19 o
  10  10   8    17157.08    17748.31    487.20 o
  12  10   8     2451.38     2441.87     79.79 o
  14  10   8    14259.77    14521.41    418.46 o
  16  10   8    12458.26    12181.82    370.29 o
  18  10   8    10119.35     9919.81    389.64 o
  20  10   8     1044.27     1020.83     61.66 o
  22  10   8     2352.98     2253.68     81.28 o
  24  10   8     9278.81     9141.13    249.27 o
  26  10   8     3926.31     3929.84    113.60 o
  28  10   8      576.46      562.40     30.71 o
  30  10   8       50.87       46.04     16.60 o
  32  10   8     1011.73     1018.29     42.34 o
 -33  11   8        0.03       22.79     34.10 o
 -31  11   8     1223.77     1161.26     61.98 o
 -29  11   8     2269.70     2290.99     85.87 o
 -27  11   8     2384.50     2456.18     78.85 o
 -25  11   8     1035.01     1058.42     56.33 o
 -21  11   8    11374.07    11437.69    311.05 o
 -19  11   8    10238.55    10489.72    307.67 o
 -17  11   8      906.73      919.40     46.07 o
 -15  11   8     1010.17     1033.67     49.91 o
 -13  11   8     2727.45     2528.90     77.26 o
 -11  11   8    16515.22    16839.84    465.92 o
  -9  11   8    33284.52    33220.52    914.77 o
  -7  11   8       59.00       65.48     16.48 o
  -5  11   8    13730.56    13372.42    372.90 o
  -3  11   8    20955.56    19658.36    607.76 o
  -1  11   8    20038.74    19408.67    546.25 o
   1  11   8     7652.65     7688.14    219.52 o
   3  11   8      155.12      192.08     18.96 o
   5  11   8    16864.53    17114.22    485.18 o
   7  11   8    21252.59    20949.82    608.18 o
   9  11   8     2218.29     2018.03     76.12 o
  11  11   8       22.41       45.32     13.90 o
  13  11   8     1770.76     1794.02     64.12 o
  15  11   8    21657.62    21949.28    622.28 o
  17  11   8    15088.24    14946.73    437.69 o
  19  11   8        3.60        1.54      7.62 o
  21  11   8     6210.20     6236.42    181.96 o
  23  11   8     1614.61     1579.81     74.52 o
  25  11   8     2682.44     2710.53     89.25 o
  27  11   8      310.09      319.89     23.21 o
  29  11   8        2.93       10.04     20.07 o
  31  11   8     1416.64     1397.62     52.69 o
  33  11   8     1360.39     1379.63     64.37 o
 -32  12   8      449.46      416.38     38.04 o
 -30  12   8     1344.24     1292.38     64.86 o
 -28  12   8     1959.13     1984.39     82.46 o
 -26  12   8      651.17      654.80     42.63 o
 -24  12   8      288.83      263.58     24.75 o
 -22  12   8     4646.85     4644.48    142.94 o
 -20  12   8    12653.67    12569.05    348.74 o
 -18  12   8     3061.14     2979.05     89.54 o
 -16  12   8      152.60      133.53     18.69 o
 -14  12   8     8757.09     8550.76    235.08 o
 -12  12   8     6533.89     6458.95    181.27 o
 -10  12   8    15509.15    15700.03    429.67 o
  -8  12   8     7149.33     7209.22    208.88 o
  -6  12   8     1089.09     1111.96     55.42 o
  -4  12   8     9830.00    10132.12    293.43 o
  -2  12   8    34956.75    35907.13   1044.44 o
   0  12   8    12838.25    12610.66    350.16 o
   2  12   8      229.80      227.67     19.54 o
   4  12   8     2482.13     2560.64     91.60 o
   6  12   8    23582.93    22827.42    639.28 o
   8  12   8    22653.95    22593.96    667.23 o
  10  12   8     7950.63     7786.18    228.08 o
  12  12   8     1765.73     1726.94     57.18 o
  14  12   8     7205.93     7406.01    213.85 o
  16  12   8    14260.81    13950.80    456.56 o
  18  12   8     4216.53     4132.20    158.31 o
  20  12   8        0.22       21.67     26.78 o
  22  12   8     1234.09     1165.78     60.31 o
  24  12   8     3658.06     3516.94    127.12 o
  26  12   8     3001.61     2941.38     98.30 o
  28  12   8      336.49      281.84     24.74 o
  30  12   8       73.69       58.72     17.08 o
  32  12   8      553.22      494.40     26.91 o
 -31  13   8     1217.11     1246.54     74.18 o
 -29  13   8     1313.99     1343.80     55.52 o
 -27  13   8     1391.34     1561.47     62.19 o
 -25  13   8     1161.27     1204.92     56.24 o
 -23  13   8      450.14      490.40     33.29 o
 -21  13   8     4999.31     4949.89    146.02 o
 -19  13   8     7849.20     8179.05    228.00 o
 -17  13   8     1210.78     1279.90     51.37 o
 -13  13   8     4760.14     4608.02    130.78 o
 -11  13   8    15771.46    15377.69    430.44 o
  -9  13   8    23123.20    22564.33    613.58 o
  -7  13   8      778.53      792.16     42.76 o
  -5  13   8    18497.35    17717.28    507.95 o
  -3  13   8    24253.67    23532.76    674.19 o
  -1  13   8    12155.38    11530.80    346.09 o
   1  13   8     8843.34     9036.03    250.72 o
   3  13   8     3393.44     3360.70    101.99 o
   5  13   8    30137.88    29399.02    845.43 o
   7  13   8    17481.54    18031.86    518.62 o
   9  13   8     2427.93     2261.23     68.73 o
  11  13   8      130.58      143.70     22.48 o
  13  13   8     2753.51     2762.23     80.50 o
  15  13   8    11104.61    11172.49    323.27 o
  17  13   8    10543.14    10706.26    308.33 o
  19  13   8      705.72      747.79     48.54 o
  21  13   8     3610.99     3555.59    119.79 o
  23  13   8     4553.95     4700.98    148.23 o
  25  13   8     2771.69     2920.29     94.00 o
  27  13   8      738.05      653.28     40.72 o
  31  13   8     1516.90     1483.39     76.75 o
 -32  14   8      525.10      526.52     64.42 o
 -30  14   8     1295.29     1294.99     71.96 o
 -28  14   8      165.93      150.77     28.67 o
 -26  14   8       87.75       82.64     23.57 o
 -24  14   8      200.65      159.65     25.16 o
 -22  14   8     1556.59     1539.74     87.58 o
 -20  14   8     3374.06     3237.48    104.10 o
 -18  14   8     1537.88     1634.40     75.78 o
 -16  14   8       34.06       39.72     20.02 o
 -14  14   8     1900.99     1839.65    116.82 o
 -12  14   8     6452.63     6378.97    177.07 o
 -10  14   8    12482.70    12313.01    342.35 o
  -8  14   8     1351.78     1422.16     62.04 o
  -6  14   8      783.95      752.38     48.97 o
  -4  14   8    13002.71    13061.37    396.59 o
  -2  14   8     4161.56     4182.98    120.64 o
   0  14   8     5998.94     6058.32    174.84 o
   2  14   8     3477.69     3592.76    108.45 o
   4  14   8     6674.64     6833.42    190.28 o
   6  14   8    14890.71    15082.15    496.41 o
   8  14   8    10370.37    10268.25    281.95 o
  10  14   8      844.09      765.85     37.06 o
  12  14   8      514.68      589.72     29.89 o
  14  14   8     2180.28     2219.05     67.88 o
  16  14   8     3826.66     3758.58    155.08 o
  18  14   8     3157.41     3079.42    106.94 o
  20  14   8      500.09      450.64     36.17 o
  22  14   8      494.75      559.53     51.48 o
  24  14   8     1561.20     1654.92     85.32 o
  26  14   8     2274.08     2306.51     83.63 o
  28  14   8      994.16      953.40     48.65 o
  30  14   8       55.10       80.03     32.45 o
 -31  15   8      316.15      290.20     35.25 o
 -29  15   8     1814.95     1929.30     99.10 o
 -27  15   8     1856.53     1875.34    122.03 o
 -25  15   8      291.96      264.36     31.04 o
 -23  15   8      855.79      848.87     43.44 o
 -21  15   8     7137.57     7228.26    246.86 o
 -19  15   8     7941.10     7893.39    235.93 o
 -17  15   8     1628.62     1599.70     64.12 o
 -15  15   8     1314.09     1289.77     59.80 o
 -13  15   8     5358.24     5190.55    149.69 o
 -11  15   8    10854.43    10934.08    298.99 o
  -9  15   8    12045.04    12044.99    364.60 o
  -7  15   8       53.66       41.26     17.69 o
  -5  15   8     3495.41     3514.82    102.60 o
  -3  15   8    15540.76    15519.46    420.40 o
  -1  15   8    12010.04    11896.16    354.60 o
   1  15   8     3976.46     4017.51    116.73 o
   3  15   8     1626.10     1673.76     69.56 o
   5  15   8    17852.21    18268.85    528.59 o
   7  15   8    23153.49    22652.50    622.86 o
   9  15   8     6581.21     6427.14    192.16 o
  11  15   8       23.65       24.40     18.04 o
  13  15   8     6998.45     6853.02    203.95 o
  15  15   8     9323.22     9511.43    262.79 o
  17  15   8     4925.67     4941.36    192.17 o
  19  15   8       29.64       47.16     27.49 o
  21  15   8     1980.10     2044.13     92.60 o
  23  15   8     2581.82     2711.87    144.04 o
  25  15   8     2108.31     2133.92     82.91 o
  27  15   8      437.75      460.72     34.99 o
  29  15   8      115.35      116.25     34.75 o
 -28  16   8      170.56      176.06     26.64 o
 -26  16   8       73.17       33.26     22.61 o
 -24  16   8      212.77      148.47     34.67 o
 -22  16   8     1334.55     1153.57     58.80 o
 -20  16   8     3465.25     3269.15    105.02 o
 -18  16   8      501.38      441.59     33.65 o
 -16  16   8      115.55       74.36     24.62 o
 -14  16   8      924.55      906.42     42.90 o
 -12  16   8     1383.07     1376.18     66.47 o
 -10  16   8     3324.39     3383.35    102.84 o
  -8  16   8     1066.07     1171.21     48.46 o
  -6  16   8     1093.66     1011.52     46.74 o
  -4  16   8      898.26      901.98     55.15 o
  -2  16   8     1532.01     1619.73     70.31 o
   0  16   8     2559.18     2539.91     79.98 o
   2  16   8      893.27      927.94     42.74 o
   4  16   8      144.76      147.03     22.14 o
   6  16   8     4962.12     4871.60    136.88 o
   8  16   8     6749.35     6798.36    200.31 o
  10  16   8      796.14      769.80     55.23 o
  12  16   8      517.89      499.09     29.68 o
  14  16   8     1048.63     1101.10     49.43 o
  16  16   8     3261.33     3288.69     96.42 o
  18  16   8     1215.26     1220.93    100.98 o
  20  16   8       33.34       47.14     27.47 o
  22  16   8       28.45       42.39     28.19 o
  24  16   8      364.13      343.71     44.37 o
  26  16   8      997.93     1003.90    185.85 o
  28  16   8      145.71      107.12     35.20 o
 -27  17   8     1203.65     1227.63     76.74 o
 -25  17   8      194.50      216.42     38.17 o
 -23  17   8      692.06      600.36     49.03 o
 -21  17   8     2350.48     2387.84     87.63 o
 -19  17   8     3546.45     3531.61    114.27 o
 -17  17   8     3844.45     3914.88    122.77 o
 -15  17   8       21.81        3.06      9.43 o
 -13  17   8     7572.88     7620.43    241.73 o
 -11  17   8    11881.04    12224.14    350.95 o
  -9  17   8     7608.38     7688.14    218.08 o
  -7  17   8       59.44       34.08     20.94 o
  -5  17   8     5720.12     5831.35    166.59 o
  -3  17   8    12145.86    12229.78    338.08 o
  -1  17   8     7885.58     7884.93    234.50 o
   1  17   8     1649.50     1607.81     82.74 o
   3  17   8     2712.53     2737.19     86.67 o
   5  17   8     9279.71     9421.85    261.38 o
   7  17   8     8613.27     8641.04    243.65 o
   9  17   8     4600.18     4626.64    132.99 o
  11  17   8      293.26      297.90     28.58 o
  13  17   8     4373.87     4659.93    190.84 o
  15  17   8     4280.69     4359.46    126.32 o
  17  17   8     3018.72     3020.94    128.18 o
  19  17   8      156.37      122.40     28.63 o
  21  17   8       82.69      106.69     26.12 o
  23  17   8     3041.95     3275.92    171.53 o
  25  17   8     2475.92     2405.40    106.34 o
  27  17   8      481.01      408.75     40.91 o
 -26  18   8       19.16       38.46     25.54 o
 -24  18   8       47.52       20.21     40.43 o
 -22  18   8       84.09       82.97     27.13 o
 -20  18   8     1018.93      942.33     74.55 o
 -18  18   8       39.55       48.17     22.50 o
 -16  18   8       27.99       14.95     29.91 o
 -14  18   8       26.70       12.18     24.36 o
 -12  18   8      873.45      834.83     74.38 o
 -10  18   8      718.67      752.03     50.14 o
  -8  18   8      645.13      724.03     44.85 o
  -6  18   8       24.31       37.29     20.43 o
  -4  18   8     1533.69     1483.25     57.69 o
  -2  18   8     2668.57     2619.75     85.12 o
   0  18   8      671.17      684.05     38.40 o
   2  18   8      257.35      237.25     25.34 o
   4  18   8      712.57      863.54     46.83 o
   6  18   8     1013.11      979.29     46.83 o
   8  18   8      141.18      135.06     26.56 o
  10  18   8      405.20      405.12     59.58 o
  12  18   8      441.51      425.49     34.31 o
  14  18   8      547.86      571.93     39.18 o
  16  18   8      584.69      554.82     35.28 o
  18  18   8     1045.57     1011.45     44.07 o
  20  18   8      372.41      420.53     35.77 o
  22  18   8        7.37       16.22     32.45 o
  24  18   8      131.33      154.52     38.67 o
  26  18   8      300.34      285.17     35.45 o
 -25  19   8       50.33       68.68     25.36 o
 -23  19   8      674.21      663.57     43.36 o
 -21  19   8     1621.39     1668.96     64.17 o
 -19  19   8     2697.71     2797.85    108.40 o
 -17  19   8     1245.18     1340.91     55.88 o
 -15  19   8       18.17       28.17     28.38 o
 -13  19   8     3617.42     3481.39    122.03 o
 -11  19   8     6942.61     7217.68    215.32 o
  -9  19   8     1817.30     1931.77     86.60 o
  -7  19   8      514.04      485.04     45.26 o
  -5  19   8     1279.23     1236.10     68.01 o
  -1  19   8     9481.23     9356.96    290.74 o
   1  19   8      949.40     1036.35     74.12 o
   3  19   8      807.75      770.51     43.86 o
   5  19   8     4674.67     4746.76    146.93 o
   7  19   8     7527.98     7259.30    301.49 o
   9  19   8     2322.38     2243.24    101.81 o
  11  19   8       24.77       17.74     30.73 o
  13  19   8     3537.89     3696.80    112.58 o
  15  19   8     3579.77     3735.17    135.60 o
  17  19   8     1470.32     1420.40     73.68 o
  19  19   8      222.80      215.27     32.68 o
  21  19   8      237.63      303.32     37.23 o
  23  19   8     1970.29     2040.53    160.81 o
 -24  20   8      107.29       96.07     26.50 o
 -22  20   8      134.06       93.34     24.82 o
 -20  20   8       40.01       40.36     26.34 o
 -18  20   8      155.62      151.13     26.20 o
 -16  20   8      243.03      215.35     27.45 o
 -14  20   8      475.23      409.66     32.37 o
 -12  20   8      300.51      266.38     28.02 o
  -8  20   8        0.40       21.84     29.22 o
  -6  20   8       14.59       37.41     24.42 o
  -4  20   8      203.08      178.72     26.80 o
  -2  20   8      472.51      423.09     37.91 o
   0  20   8      437.35      439.32     34.48 o
   2  20   8       55.07       37.84     20.84 o
   6  20   8       39.09       25.69     19.24 o
   8  20   8      496.57      513.45     39.16 o
  10  20   8      386.22      357.00     36.27 o
  12  20   8       89.33       69.63     21.43 o
  14  20   8      267.77      276.65     35.07 o
  16  20   8      314.78      262.88     34.63 o
  18  20   8      158.22       96.45     24.10 o
  20  20   8      271.14      268.01     26.80 o
  22  20   8       45.87       26.30     52.60 o
 -21  21   8     1311.79     1362.85     65.97 o
 -19  21   8     1429.51     1547.08     70.71 o
 -17  21   8      853.33      868.83     61.68 o
 -15  21   8       12.74       24.57     31.05 o
 -13  21   8     2068.79     2106.62     89.40 o
 -11  21   8     4158.56     4173.46    138.19 o
  -9  21   8     1020.32     1054.19     61.56 o
  -7  21   8      241.22      239.86     33.19 o
  -5  21   8      880.17      852.40     45.83 o
  -3  21   8     5258.89     5372.10    188.71 o
  -1  21   8     5399.69     5366.11    179.31 o
   1  21   8       81.82       83.63     22.57 o
   3  21   8      492.67      530.63     47.16 o
   5  21   8     2423.84     2464.37    111.22 o
   7  21   8     3344.45     3302.87    101.79 o
   9  21   8     1851.07     1867.94     92.34 o
  11  21   8       33.93       28.89     23.96 o
  13  21   8     1246.29     1382.74     59.68 o
  15  21   8     2404.22     2527.35    149.12 o
  17  21   8     1369.62     1341.76     77.29 o
  19  21   8      201.09      175.28     26.77 o
  21  21   8      198.53      204.86     27.76 o
 -18  22   8        8.92       17.06     34.12 o
 -16  22   8        2.53        7.54     15.08 o
 -14  22   8      200.02      170.45     26.95 o
 -12  22   8      154.99      165.06     27.15 o
 -10  22   8       11.48       17.69     35.38 o
  -6  22   8        6.90       18.01     36.03 o
  -4  22   8       70.00       36.92     30.64 o
  -2  22   8      459.01      462.64     39.87 o
   2  22   8      249.11      235.61     31.37 o
   4  22   8       73.02       77.45     24.43 o
   6  22   8       76.23       83.50     24.57 o
   8  22   8      104.50      116.51     24.11 o
  10  22   8      385.14      356.42     34.39 o
  12  22   8       19.33       18.67     37.34 o
  16  22   8        1.16       15.86     31.73 o
  18  22   8       50.47       42.73     23.52 o
 -17  23   8      462.97      465.67     35.25 o
 -15  23   8       35.83       55.09     28.99 o
 -13  23   8      936.11      888.30     47.90 o
 -11  23   8     2003.27     2094.70    102.61 o
  -9  23   8      835.05      827.00     57.79 o
  -7  23   8       18.93       30.48     31.38 o
  -5  23   8      876.38      755.77     63.33 o
  -3  23   8     2038.89     2200.50    170.98 o
  -1  23   8     2205.14     2309.90    150.43 o
   1  23   8      609.33      602.50     46.19 o
   3  23   8      117.37      143.74     26.04 o
   5  23   8     1638.61     1710.08     88.68 o
   7  23   8     1949.70     2006.53     77.42 o
   9  23   8     1345.59     1437.61     82.15 o
  11  23   8       21.01       30.41     28.04 o
  13  23   8      483.65      525.38     37.57 o
  15  23   8     1731.35     1803.68     84.65 o
 -14  24   8       33.77       19.96     39.92 o
 -12  24   8       12.36       11.35     22.70 o
 -10  24   8      121.42      100.19     29.44 o
  -8  24   8       46.93       54.86     27.58 o
  -6  24   8      149.15      122.94     31.20 o
  -4  24   8        2.68       13.03     26.06 o
  -2  24   8        4.12       19.88     39.75 o
   2  24   8        3.88       24.42     41.32 o
   4  24   8       42.90       20.98     41.95 o
   6  24   8       23.04       21.92     36.81 o
   8  24   8       43.06       30.92     28.23 o
  10  24   8      106.64       78.40     24.67 o
  12  24   8        3.40       22.92     35.35 o
  -9  25   8      728.52      750.62     77.17 o
  -7  25   8       35.53       16.87     33.74 o
  -5  25   8      457.80      569.24     52.35 o
  -3  25   8     1169.17     1094.68     68.87 o
  -1  25   8     1154.40     1215.71     71.15 o
   1  25   8      377.85      371.32     33.73 o
   3  25   8       41.35       27.56     38.48 o
   5  25   8     1045.69     1074.43     59.44 o
   7  25   8     1083.01     1084.03     50.38 o
   9  25   8      111.59      120.99     27.00 o
 -37   1   9     1345.10     1284.77     80.69 o
 -35   1   9     5743.15     6090.77    236.25 o
 -33   1   9     4366.13     4472.45    133.96 o
 -31   1   9       59.66       73.77     20.71 o
 -29   1   9     3780.94     3885.68    111.68 o
 -27   1   9     6835.24     6799.91    185.50 o
 -25   1   9    27699.86    27582.78    739.92 o
 -23   1   9    14038.58    13459.18    364.30 o
 -21   1   9     1932.26     1963.37     62.93 o
 -19   1   9    46073.04    46430.71   1279.12 o
 -17   1   9    49458.79    50735.37   1409.88 o
 -15   1   9    35745.52    34315.20    957.47 o
 -13   1   9    12518.24    12750.32    363.01 o
 -11   1   9    21765.83    22127.03    689.55 o
  -9   1   9   249736.32   248419.98   9751.72 o
  -3   1   9    69485.85    76995.65   2440.75 o
  -1   1   9    95682.11   103219.26   3034.07 o
   1   1   9   211629.28   212794.27   6679.74 o
   3   1   9   142119.35   148121.51   4511.10 o
   5   1   9        5.20       10.02     10.17 o
   7   1   9    82285.34    85629.64   2723.08 o
   9   1   9   155643.03   158271.97   5600.52 o
  11   1   9    75278.21    80241.60   2764.74 o
  13   1   9    19154.88    20579.52    837.28 o
  15   1   9     8783.18     8532.42    286.66 o
  17   1   9    47698.58    46282.59   1592.23 o
  19   1   9    47344.00    45532.82   1333.68 o
  21   1   9     8868.33     8675.61    250.08 o
  23   1   9       74.68       87.19     15.44 o
  25   1   9     3348.09     3251.52     98.00 o
  27   1   9    13111.58    13095.23    421.66 o
  29   1   9    10838.19    10348.66    301.25 o
  31   1   9      253.02      286.34     26.12 o
  33   1   9     1269.26     1239.27     54.41 o
  35   1   9     2395.26     2343.12     79.03 o
 -36   2   9        2.88       10.01     20.02 o
 -34   2   9       64.28       78.50     25.72 o
 -32   2   9       34.50       37.88     18.47 o
 -30   2   9      111.24      127.29     20.44 o
 -28   2   9      298.68      287.03     24.45 o
 -26   2   9     1229.15     1182.42     70.67 o
 -24   2   9      606.08      641.75     32.49 o
 -22   2   9       11.79       28.11     17.92 o
 -20   2   9      136.20      199.50     19.14 o
 -18   2   9      736.65      778.69     37.34 o
 -16   2   9      489.49      572.27     28.37 o
 -14   2   9      311.07      331.80     23.47 o
 -12   2   9     3728.43     3925.46    119.76 o
 -10   2   9      123.81      116.02     14.68 o
  -8   2   9    10379.05     5301.57    418.85 o
  -4   2   9      716.37      702.25     53.68 o
  -2   2   9     7220.17     7446.21    253.25 o
   0   2   9     3942.23     3785.88    130.27 o
   2   2   9     1980.64     1811.09     59.96 o
   4   2   9     2838.50     2758.63     98.14 o
   6   2   9     1287.15     1358.05     46.53 o
   8   2   9     1451.18     1380.41     46.88 o
  10   2   9    17546.13    18550.28    613.78 o
  12   2   9     3176.82     3180.42    104.11 o
  14   2   9     8555.93     8301.07    292.47 o
  16   2   9     3225.56     3303.29    130.79 o
  18   2   9     1275.75     1295.13     55.25 o
  20   2   9      576.35      563.55     26.31 o
  22   2   9      170.93      170.57     17.01 o
  24   2   9      284.56      294.90     21.93 o
  26   2   9       13.49        2.39      7.73 o
  28   2   9      638.52      611.70     31.35 o
  30   2   9        8.22       10.07     20.14 o
  34   2   9      119.92      112.47     22.93 o
  36   2   9       83.47       73.34     22.10 o
 -37   3   9      806.56      770.37     57.06 o
 -35   3   9     3951.72     3959.18    129.79 o
 -33   3   9     4190.20     4155.69    123.29 o
 -31   3   9      409.63      400.83     28.29 o
 -29   3   9     1095.49     1176.00     55.39 o
 -27   3   9    10203.48    10228.05    278.39 o
 -25   3   9    25660.71    25551.42    685.96 o
 -23   3   9    19415.33    19819.88    536.87 o
 -21   3   9      992.81     1128.11     49.93 o
 -19   3   9    40749.10    40151.83   1127.28 o
 -17   3   9    68053.35    68371.53   1930.01 o
 -15   3   9    35655.28    34600.15    963.14 o
 -13   3   9      209.20      283.26     20.46 o
 -11   3   9    18204.72    18371.83    522.85 o
  -9   3   9   146909.25   147131.22   4370.97 o
  -3   3   9    18149.46    18353.49    613.84 o
  -1   3   9    82289.35    89881.39   3221.20 o
   1   3   9   143324.16   149956.79   5080.53 o
   3   3   9   103791.06   106854.55   3221.56 o
   5   3   9     3816.27     3957.63    144.57 o
   7   3   9    18859.22    17654.51    570.28 o
   9   3   9   111050.53   113763.29   3615.35 o
  11   3   9    87909.30    88170.25   2807.00 o
  13   3   9    18246.11    19350.83    710.44 o
  15   3   9     3293.52     3099.38    102.27 o
  17   3   9    55310.66    55159.22   1671.61 o
  19   3   9    49884.78    49142.02   1643.05 o
  21   3   9    13596.24    13631.28    384.29 o
  23   3   9       28.13       15.02     15.13 o
  25   3   9     8289.89     7935.71    250.25 o
  27   3   9    10603.51    10455.87    294.79 o
  29   3   9     6218.00     6134.08    169.61 o
  31   3   9      210.35      249.40     25.22 o
  33   3   9      483.24      476.09     29.27 o
  35   3   9     1748.15     1616.48     76.88 o
 -36   4   9      172.05      167.33     28.33 o
 -34   4   9      104.71      151.19     27.26 o
 -32   4   9      409.10      411.94     33.64 o
 -30   4   9       83.28       86.85     17.04 o
 -28   4   9     1772.05     1706.77     59.13 o
 -26   4   9      267.05      271.21     22.44 o
 -24   4   9     2095.36     2163.19     68.11 o
 -22   4   9      788.53      751.25     33.81 o
 -20   4   9      772.51      805.28     57.01 o
 -18   4   9     1116.91     1135.59     50.14 o
 -16   4   9     8888.45     8868.87    250.04 o
 -14   4   9     1686.02     1633.91     54.48 o
 -12   4   9      268.79      332.35     22.24 o
 -10   4   9     5860.24     5548.65    163.86 o
  -8   4   9     9392.92     8856.17    267.22 o
  -2   4   9    21329.29    21808.22    823.85 o
   0   4   9     9313.17     9374.59    337.36 o
   2   4   9     5198.68     5199.02    166.52 o
   4   4   9      742.97      854.23     44.23 o
   6   4   9      298.16      341.71     20.60 o
   8   4   9     7040.44     6802.52    208.69 o
  10   4   9    17650.40    17664.38    510.83 o
  12   4   9      488.67      515.56     31.28 o
  14   4   9      351.10      384.47     25.66 o
  16   4   9     1059.22     1038.60     37.73 o
  18   4   9     2623.78     2447.44     83.16 o
  20   4   9     1300.15     1210.56     44.71 o
  22   4   9     1488.20     1389.93     57.73 o
  24   4   9     1377.24     1335.62     61.22 o
  26   4   9     1047.29     1174.45     50.62 o
  28   4   9      628.52      697.85     30.30 o
  30   4   9        0.00        3.06      8.63 o
  32   4   9        2.25       15.90     27.51 o
  34   4   9      531.13      548.08     31.21 o
  36   4   9      324.89      365.59     29.82 o
 -37   5   9     1292.56     1211.83     71.59 o
 -35   5   9     3195.34     3312.11    141.95 o
 -33   5   9     2743.39     2837.84    103.57 o
 -31   5   9      449.39      404.78     33.04 o
 -29   5   9     3330.46     3320.01    103.93 o
 -27   5   9    11110.01    10919.27    297.56 o
 -25   5   9     5508.51     5567.27    156.13 o
 -23   5   9     3451.73     3388.07    102.20 o
 -21   5   9      261.40      256.26     21.23 o
 -19   5   9    13868.92    13970.55    386.37 o
 -17   5   9    61276.77    61149.62   1717.56 o
 -15   5   9    38312.57    38602.92   1069.64 o
 -13   5   9    10249.34    10189.25    289.12 o
 -11   5   9    18033.97    18785.16    552.82 o
  -9   5   9    76657.01    78375.28   2227.04 o
  -7   5   9   102839.97   101972.93   3099.51 o
   3   5   9   121380.75   124088.67   4006.90 o
   5   5   9      589.19      809.30     44.41 o
   7   5   9    77270.51    80659.86   2356.09 o
   9   5   9   102541.71   102362.27   3248.44 o
  11   5   9    44978.88    47610.03   1366.16 o
  13   5   9     3014.39     3051.56    132.85 o
  15   5   9     1785.02     1634.54     53.55 o
  17   5   9    15808.33    15783.25    477.60 o
  19   5   9    22349.50    23220.29    834.86 o
  21   5   9    18067.74    18165.17    541.50 o
  23   5   9       11.30        7.19     14.39 o
  25   5   9     8402.65     8243.94    224.41 o
  27   5   9     8342.08     8458.36    229.38 o
  29   5   9     4145.82     4133.40    119.29 o
  31   5   9     1154.50     1051.86     42.32 o
  33   5   9      121.96      101.88     18.60 o
  35   5   9     2023.38     2117.06     72.28 o
 -36   6   9      182.40      172.72     30.15 o
 -34   6   9      465.57      455.10     34.60 o
 -32   6   9      341.65      357.72     28.10 o
 -30   6   9      760.59      801.96     38.12 o
 -28   6   9      266.37      265.49     26.88 o
 -26   6   9     3426.10     3518.49    102.88 o
 -24   6   9     4507.70     4485.22    128.01 o
 -22   6   9      660.19      669.60     42.33 o
 -20   6   9      115.13      117.71     17.69 o
 -18   6   9     8670.15     8673.49    255.81 o
 -16   6   9    14058.67    13773.05    384.98 o
 -14   6   9     1270.91     1197.80     46.15 o
 -12   6   9     2799.04     2927.06    100.46 o
 -10   6   9     3172.51     2964.09     90.91 o
  -8   6   9     5860.46     5731.90    168.62 o
  -6   6   9    14891.54    15436.94    448.32 o
  -4   6   9     2674.93     2706.79     88.90 o
  -2   6   9     6885.69     7063.92    222.52 o
   0   6   9    14567.34    13739.20    460.92 o
   2   6   9     8791.48     8556.40    270.88 o
   4   6   9     3984.34     3998.82    132.72 o
   6   6   9       51.53       49.13     12.45 o
   8   6   9     9922.57     9762.53    298.52 o
  10   6   9    33841.54    34452.74   1084.88 o
  12   6   9     6177.03     5929.18    190.56 o
  14   6   9      385.35      430.59     22.94 o
  16   6   9     7797.42     7672.62    215.94 o
  18   6   9     7813.16     7664.16    229.54 o
  20   6   9     3539.73     3549.87    112.69 o
  24   6   9     2872.05     2756.23     88.38 o
  26   6   9      562.70      582.76     42.79 o
  28   6   9     1299.41     1370.60     59.61 o
  30   6   9       22.20       14.81     20.35 o
  32   6   9       71.09       44.13     15.78 o
  34   6   9      258.19      252.98     23.28 o
 -35   7   9     1485.37     1645.47     88.00 o
 -33   7   9     2658.91     2684.08     92.42 o
 -31   7   9      891.51      836.24     49.32 o
 -29   7   9      651.70      623.16     34.36 o
 -27   7   9    13719.41    13555.81    435.87 o
 -25   7   9    11463.55    11310.03    306.78 o
 -23   7   9     2736.83     2676.74     81.67 o
 -21   7   9      240.46      229.23     20.93 o
 -19   7   9    17932.72    17317.36    469.41 o
 -17   7   9    73285.89    73567.02   2072.76 o
 -15   7   9    28454.18    28624.56    806.23 o
 -13   7   9      800.33      912.70     40.37 o
 -11   7   9    24961.06    24979.40    697.51 o
  -9   7   9    17400.13    17081.07    483.04 o
  -7   7   9    71934.25    73494.37   2108.55 o
  -5   7   9    17072.32    16886.40    529.63 o
  -3   7   9     3453.46     3358.09    137.39 o
  -1   7   9    71881.60    74855.67   2344.55 o
   1   7   9    91130.87    90549.34   2686.08 o
   3   7   9    20413.64    19564.55    734.80 o
   5   7   9    27494.02    28599.17   1155.73 o
   7   7   9    20012.95    19290.88    556.29 o
   9   7   9   113821.95   112652.39   3664.38 o
  11   7   9    79425.38    80325.53   2492.95 o
  13   7   9     8362.99     8087.36    296.13 o
  15   7   9     4616.84     4517.52    138.96 o
  17   7   9    12888.24    12906.90    357.26 o
  19   7   9    30285.48    29525.98    803.91 o
  21   7   9    13925.67    13486.69    429.44 o
  23   7   9       95.35       88.12     16.66 o
  25   7   9     7115.88     7006.93    222.18 o
  27   7   9     9166.95     8970.44    281.52 o
  29   7   9     1684.45     1710.22     59.27 o
  31   7   9     1105.85     1116.97     44.10 o
  33   7   9       78.23       79.21     18.85 o
  35   7   9     1428.93     1486.56     53.31 o
 -36   8   9      596.43      464.96    110.22 o
 -34   8   9      939.61     1061.46     55.17 o
 -32   8   9      654.45      586.58     55.93 o
 -30   8   9       24.63       30.18     23.92 o
 -28   8   9     1225.43     1290.97     60.96 o
 -26   8   9     2012.38     2009.07     90.24 o
 -24   8   9     1337.44     1441.28     87.59 o
 -22   8   9      696.29      743.70     46.36 o
 -20   8   9      267.53      275.79     21.77 o
 -18   8   9     4390.60     4360.02    124.89 o
 -16   8   9    11684.59    11527.98    323.91 o
 -14   8   9     7719.36     7848.95    237.38 o
 -12   8   9       52.30       63.70     16.10 o
 -10   8   9    21151.98    20824.28    598.90 o
  -8   8   9    16327.60    15997.68    469.67 o
  -6   8   9    16594.59    16491.41    478.87 o
  -4   8   9     4639.45     4706.90    141.85 o
  -2   8   9    11055.06    10965.82    322.59 o
   0   8   9    50915.42    50514.60   1513.70 o
   2   8   9    34119.42    34543.72    988.90 o
   4   8   9     5609.39     5862.17    174.46 o
   6   8   9    15369.88    15667.58    486.22 o
   8   8   9    21496.82    21923.89    633.74 o
  10   8   9     4088.48     4023.65    134.29 o
  12   8   9       14.96       17.55     17.96 o
  14   8   9       11.03       14.88     19.49 o
  16   8   9     2434.50     2328.94     81.62 o
  18   8   9     5383.58     5208.54    176.34 o
  20   8   9     2979.42     3003.38     91.26 o
  22   8   9      495.24      514.05     29.72 o
  24   8   9      542.72      571.28     29.53 o
  26   8   9     3189.09     3121.03     95.31 o
  28   8   9     1461.58     1561.47    208.62 o
  30   8   9      795.80      843.16     38.46 o
  32   8   9      131.13      127.56     20.93 o
  34   8   9      638.31      677.33     45.01 o
 -35   9   9     1083.84     1003.06     67.58 o
 -33   9   9     1221.72     1193.64     62.17 o
 -31   9   9      127.00      102.17     25.54 o
 -29   9   9     2041.97     1950.39     78.88 o
 -27   9   9     9163.47     8879.45    244.32 o
 -25   9   9     3494.10     3464.32    107.19 o
 -23   9   9      470.80      509.46     30.53 o
 -21   9   9       63.45       54.71     18.68 o
 -19   9   9     4692.29     4690.26    132.84 o
 -17   9   9    25599.97    25711.53    711.67 o
 -15   9   9    28112.47    27951.67    884.43 o
 -13   9   9      335.28      363.83     28.62 o
 -11   9   9    12211.49    11760.74    328.15 o
  -9   9   9    28526.94    27832.47    773.48 o
  -7   9   9    78729.92    82530.40   2331.37 o
  -5   9   9    34768.76    35827.43   1004.38 o
  -3   9   9     6219.53     6262.24    218.51 o
  -1   9   9   114308.01   117316.06   3499.87 o
   1   9   9    41879.87    42475.20   1429.04 o
   3   9   9    28373.30    29898.39    858.92 o
   5   9   9     5465.65     5470.57    159.65 o
   7   9   9    15539.59    16059.75    508.34 o
   9   9   9    53399.20    53577.16   1500.88 o
  11   9   9    36711.30    37063.18   1193.15 o
  13   9   9       51.02       43.27     16.65 o
  15   9   9      261.96      302.91     23.76 o
  17   9   9     8383.99     8442.14    246.55 o
  19   9   9    14240.77    14213.89    536.17 o
  21   9   9    12083.76    12068.97    350.27 o
  23   9   9       94.52       85.70     16.14 o
  25   9   9     5031.98     4894.66    158.72 o
  27   9   9     4142.89     4125.00    121.86 o
  29   9   9     2249.13     2280.63     83.00 o
  31   9   9      931.18      866.08     50.10 o
  33   9   9       26.03       27.90     21.37 o
 -34  10   9     1058.78     1024.85     55.70 o
 -32  10   9     1382.75     1334.91    111.44 o
 -30  10   9       11.64       13.98     27.96 o
 -28  10   9      224.81      252.79     27.18 o
 -26  10   9     5855.55     5926.29    170.15 o
 -24  10   9     6064.55     6249.61    186.26 o
 -22  10   9     1123.82     1091.65     59.42 o
 -20  10   9     5390.98     5381.49    151.59 o
 -18  10   9    14257.17    14156.05    382.76 o
 -16  10   9    10754.45    10714.02    324.80 o
 -14  10   9     3989.65     3976.60    119.68 o
 -12  10   9      259.65      253.38     22.31 o
 -10  10   9    18558.19    18366.89    516.41 o
  -8  10   9    24746.34    25295.39    717.47 o
  -6  10   9     2340.96     2235.48     73.18 o
  -4  10   9     1973.16     2126.79     79.10 o
  -2  10   9     1207.56     1115.27     55.49 o
   0  10   9    28278.43    27302.77    831.57 o
   2  10   9    28326.91    28360.06    809.15 o
   4  10   9     3264.07     3124.84    101.91 o
   6  10   9     3923.84     3787.15    115.86 o
   8  10   9    18476.26    17972.61    511.48 o
  10  10   9    17646.80    17763.13    495.78 o
  12  10   9    10890.36    10900.23    316.17 o
  14  10   9     1103.40     1208.45     61.66 o
  16  10   9    11934.77    12320.77    350.22 o
  18  10   9    14599.32    14687.17    448.49 o
  20  10   9     5022.65     5201.98    222.15 o
  22  10   9      136.87      126.05     20.99 o
  24  10   9     1369.66     1479.86     70.53 o
  26  10   9     4431.99     4449.18    152.60 o
  28  10   9     2008.54     1973.17     71.18 o
  30  10   9      276.01      268.38     26.78 o
  32  10   9      171.69      119.06     29.38 o
 -33  11   9      743.44      660.17     48.43 o
 -31  11   9       73.00      107.75     24.79 o
 -29  11   9      583.27      574.52     39.83 o
 -27  11   9     4444.10     4517.66    138.67 o
 -25  11   9     5323.47     5314.90    162.34 o
 -23  11   9     2309.39     2234.43    102.53 o
 -21  11   9      368.98      417.56     29.09 o
 -19  11   9     5921.88     5741.70    161.39 o
 -17  11   9    17234.95    16853.95    454.48 o
 -15  11   9     7964.84     8066.90    223.02 o
 -13  11   9      132.07      136.48     18.38 o
 -11  11   9     6700.94     6466.92    193.58 o
  -9  11   9    18043.15    18105.92    510.02 o
  -7  11   9    28965.04    28806.54    855.57 o
  -5  11   9     8684.55     8794.81    247.91 o
  -3  11   9     7413.29     7681.79    217.37 o
  -1  11   9    17470.17    17334.99    482.28 o
   1  11   9    16574.96    17077.54    493.06 o
   3  11   9    12910.72    12853.30    396.64 o
   5  11   9     7378.10     7543.55    215.97 o
   7  11   9     3288.59     3120.82     97.96 o
   9  11   9    35248.61    35068.49    960.18 o
  11  11   9    29921.59    30313.13    824.50 o
  13  11   9     2376.81     2412.03     78.87 o
  15  11   9     2093.03     2205.23     86.84 o
  17  11   9     6694.04     6956.28    208.65 o
  19  11   9    12922.97    13194.68    390.83 o
  21  11   9     4079.00     4089.31    166.24 o
  25  11   9      761.47      742.15     56.30 o
  27  11   9     2593.09     2446.80     86.46 o
  29  11   9     1624.77     1597.79     70.10 o
  31  11   9      418.04      399.01     28.06 o
 -32  12   9      399.00      415.36     44.91 o
 -30  12   9       57.66       28.86     27.34 o
 -28  12   9      947.48     1012.15     70.78 o
 -26  12   9     2279.44     2303.97    103.87 o
 -24  12   9     2305.55     2331.69     96.72 o
 -22  12   9     1100.82     1159.57     57.20 o
 -20  12   9     3232.98     3329.18    107.73 o
 -18  12   9     5464.10     5524.53    155.99 o
 -16  12   9     9002.31     9033.92    250.72 o
 -14  12   9    11415.39    11430.64    311.77 o
 -12  12   9     2253.27     2392.84     74.36 o
 -10  12   9    23968.10    23814.19    649.10 o
  -8  12   9    42831.76    42870.89   1177.53 o
  -6  12   9     9954.90     9761.82    271.32 o
  -4  12   9       43.44       42.76     15.84 o
  -2  12   9    11071.85    10812.06    307.60 o
   0  12   9    23057.60    22004.30    605.82 o
   2  12   9    36076.89    35224.37    969.45 o
   4  12   9     1798.76     1719.46     63.36 o
   6  12   9    12102.49    12492.87    351.61 o
   8  12   9    14499.19    14104.56    385.63 o
  10  12   9    10267.53     9782.98    327.19 o
  12  12   9    10068.50    10051.71    287.72 o
  14  12   9      104.78      127.64     20.67 o
  16  12   9     7341.45     7578.11    222.40 o
  18  12   9     6066.66     6229.51    183.47 o
  20  12   9     2457.29     2374.44     82.68 o
  22  12   9       16.12        3.53     10.91 o
  24  12   9      498.20      518.19     31.86 o
  26  12   9     2738.43     2850.32     90.72 o
  28  12   9     2051.76     2128.20     86.87 o
  30  12   9      701.07      599.45     60.38 o
  32  12   9      324.37      306.29     22.96 o
 -31  13   9       51.11       37.02     23.67 o
 -29  13   9      704.89      554.86     54.62 o
 -27  13   9      615.68      596.53     35.88 o
 -25  13   9     2841.39     2878.75     98.53 o
 -23  13   9     1086.07     1064.00    100.63 o
 -21  13   9      308.22      280.17     31.18 o
 -19  13   9     7204.85     7269.88    209.58 o
 -17  13   9     4622.52     4578.11    133.43 o
 -15  13   9     3473.05     3526.88    104.17 o
 -13  13   9       55.58       80.53     18.06 o
 -11  13   9     1249.65     1290.06     67.97 o
  -9  13   9    13045.36    12781.35    365.15 o
  -7  13   9    25348.83    25930.89    723.07 o
  -5  13   9     2123.57     2160.51     73.99 o
  -3  13   9      889.26      910.09     45.21 o
  -1  13   9     5483.16     5468.31    169.75 o
   1  13   9    16767.48    16759.44    483.11 o
   3  13   9     8870.20     9082.58    273.61 o
   5  13   9       90.89       84.06     16.82 o
   7  13   9     4198.98     4229.25    145.78 o
   9  13   9     7128.90     7225.44    199.58 o
  11  13   9     6083.60     6149.24    177.12 o
  13  13   9     2639.33     2493.50     75.55 o
  15  13   9       31.91       18.04     36.08 o
  17  13   9     1279.92     1318.41     64.19 o
  19  13   9     4109.91     4036.55    150.80 o
  21  13   9     2475.52     2317.80     78.53 o
  23  13   9      631.94      609.70     46.50 o
  25  13   9       79.84       92.48     28.47 o
  27  13   9     1583.99     1582.28     61.68 o
  29  13   9     1508.40     1543.62     66.02 o
  31  13   9      258.94      267.91     30.21 o
 -28  14   9      588.98      588.92     38.98 o
 -26  14   9     4014.93     3970.32    172.06 o
 -24  14   9     4862.35     5211.22    158.85 o
 -22  14   9     1019.83     1031.48     56.71 o
 -20  14   9     1800.83     1839.23     95.25 o
 -18  14   9     5376.07     5313.77    160.12 o
 -16  14   9     7466.75     7597.86    213.81 o
 -14  14   9     4071.53     4063.36    120.23 o
 -12  14   9      656.22      681.51     46.54 o
 -10  14   9     7494.62     7075.91    196.03 o
  -8  14   9    26009.39    25611.38    693.81 o
  -6  14   9     2307.30     2218.98     73.04 o
  -4  14   9       56.85       55.42     17.26 o
  -2  14   9     1998.42     1975.36     71.61 o
   0  14   9    15127.14    14980.58    411.21 o
   2  14   9    20489.86    20458.21    641.95 o
   4  14   9     2466.97     2260.10     71.09 o
   6  14   9     1930.99     1940.51     85.44 o
   8  14   9     9235.51     8978.19    251.45 o
  10  14   9    16292.54    15940.54    433.20 o
  12  14   9     5879.07     5872.61    185.56 o
  14  14   9       96.19      103.67     17.24 o
  16  14   9     6047.42     5975.59    199.51 o
  18  14   9    10981.02    10657.59    532.84 o
  20  14   9     2411.61     2489.55     83.15 o
  22  14   9      341.16      348.41     28.79 o
  24  14   9      538.38      574.54     43.48 o
  26  14   9     2784.76     3167.16    124.95 o
  28  14   9     1814.35     1907.86    148.18 o
  30  14   9      188.22      193.52     28.37 o
 -29  15   9      342.10      296.93     28.63 o
 -27  15   9      381.06      374.48     35.35 o
 -25  15   9     1225.75     1254.01     74.53 o
 -23  15   9     1351.30     1267.34     57.00 o
 -21  15   9      169.11      102.06     25.05 o
 -19  15   9     5079.20     4810.94    149.56 o
 -17  15   9     1821.54     1664.66     95.68 o
 -15  15   9       96.85      125.29     23.46 o
 -13  15   9      103.71      107.70     22.29 o
 -11  15   9      349.36      319.94     24.40 o
  -9  15   9     9911.27     9935.33    277.01 o
  -7  15   9     3332.83     3418.89    118.18 o
  -5  15   9      578.41      594.54     32.22 o
  -3  15   9       51.63       58.60     16.43 o
  -1  15   9     1026.97     1089.67     44.61 o
   1  15   9    10159.94    10431.89    284.78 o
   3  15   9     8394.80     8349.74    253.02 o
   5  15   9        8.87       12.46     24.93 o
   7  15   9     3601.87     3676.98    114.52 o
   9  15   9     2241.21     2368.23     76.94 o
  11  15   9     2037.77     2088.85     69.20 o
  13  15   9     3539.78     3371.07    100.91 o
  15  15   9       18.36        6.20     12.40 o
  17  15   9     2227.19     2230.62     82.22 o
  19  15   9     4540.14     4559.84    195.07 o
  21  15   9     1173.69     1151.60     53.88 o
  23  15   9      646.00      726.07     42.96 o
  25  15   9       67.74       65.80     28.94 o
  27  15   9      438.29      343.77     39.77 o
  29  15   9      689.93      582.73     56.63 o
 -28  16   9      465.30      411.10     34.55 o
 -26  16   9     2155.74     2054.14     78.41 o
 -24  16   9     2789.01     2761.88    135.39 o
 -22  16   9      358.79      384.79     35.08 o
 -20  16   9      614.15      587.54     39.29 o
 -18  16   9     4656.92     4702.74    168.82 o
 -16  16   9     5409.78     4854.39    447.63 o
 -14  16   9     3062.29     3145.30    108.71 o
 -12  16   9      753.62      811.06     49.28 o
 -10  16   9     4446.81     4386.61    128.25 o
  -8  16   9    11644.02    11390.44    324.65 o
  -6  16   9    16731.71    16639.53    458.09 o
  -4  16   9     1193.63     1227.21     58.10 o
  -2  16   9     4230.22     4302.61    131.35 o
   0  16   9    19341.94    19251.38    524.82 o
   2  16   9    15273.36    15327.61    461.95 o
   4  16   9      636.55      656.07     31.31 o
   6  16   9      439.40      478.54     34.48 o
   8  16   9     9494.64     9340.03    318.71 o
  10  16   9     6722.18     6472.50    258.26 o
  12  16   9     6697.39     6748.35    193.59 o
  14  16   9      732.55      797.38     36.96 o
  16  16   9     2706.59     2856.53     92.87 o
  18  16   9     3986.93     4258.74    157.40 o
  20  16   9     3734.88     4014.62    130.35 o
  24  16   9      488.50      523.56     56.45 o
  26  16   9     1870.99     2077.49     93.02 o
  28  16   9     1329.22     1387.81    152.60 o
 -27  17   9      120.97       95.04     25.19 o
 -25  17   9      278.00      244.84     27.53 o
 -23  17   9      138.57      125.13     25.44 o
 -21  17   9      166.25      162.90     36.04 o
 -19  17   9     2456.68     2224.20    108.17 o
 -17  17   9      631.97      540.45     37.15 o
 -15  17   9      222.01      225.12     38.38 o
 -13  17   9       74.99       87.67     22.37 o
 -11  17   9      416.78      383.24     36.10 o
  -9  17   9     6135.67     6007.33    171.92 o
  -7  17   9     3328.67     3321.70    100.92 o
  -5  17   9       16.23       21.60     25.36 o
  -3  17   9      322.65      327.94     28.10 o
  -1  17   9      662.07      701.29     70.86 o
   1  17   9     2436.18     2465.92    104.15 o
   3  17   9     4061.76     4102.08    121.37 o
   5  17   9      113.89      102.38     20.33 o
   7  17   9       67.76       86.90     19.95 o
   9  17   9      678.06      713.87     34.92 o
  11  17   9     1396.85     1367.50     62.43 o
  13  17   9     1969.01     1890.37     68.69 o
  17  17   9      753.02      717.89     47.62 o
  19  17   9      741.72      709.57     48.95 o
  21  17   9      705.07      722.97     61.40 o
  23  17   9      186.29      131.37     37.38 o
  25  17   9       23.81       51.40     27.18 o
  27  17   9      273.26      245.28     31.09 o
 -26  18   9     1690.37     1691.18     72.58 o
 -24  18   9     1083.68     1106.74     67.83 o
 -22  18   9       79.87       98.72     24.37 o
 -20  18   9       50.97       55.35     24.43 o
 -18  18   9     3386.01     3395.48    117.97 o
 -16  18   9     5960.50     6057.62    193.97 o
 -14  18   9     1917.64     1973.03     81.17 o
 -12  18   9      837.10      907.69     73.94 o
 -10  18   9     3955.58     3962.28    140.91 o
  -8  18   9     5175.14     5095.75    191.53 o
  -6  18   9     4752.86     4791.54    149.43 o
  -4  18   9     2185.28     2151.83     76.36 o
  -2  18   9     4804.15     4838.80    168.35 o
   0  18   9    12199.25    12177.59    349.53 o
   2  18   9     5765.20     5790.93    167.46 o
   4  18   9     1431.96     1571.84    145.05 o
   6  18   9     1167.45     1189.83     61.96 o
   8  18   9     6503.19     6473.55    228.79 o
  10  18   9    11016.45    11006.03    336.91 o
  12  18   9     2063.76     2012.74    157.33 o
  14  18   9       20.38       16.85     19.81 o
  16  18   9     1753.44     1750.07     63.64 o
  18  18   9     4970.40     5092.93    149.07 o
  20  18   9     2230.89     2200.08    111.95 o
  22  18   9      484.57      415.93     35.25 o
  24  18   9      659.31      683.96     48.19 o
  26  18   9     1176.67     1085.37    104.88 o
 -25  19   9       28.40       14.12     28.24 o
 -23  19   9        0.30       13.37     26.75 o
 -21  19   9      257.00      219.08     27.10 o
 -19  19   9       97.83       88.29     24.22 o
 -17  19   9      599.11      559.05     36.23 o
 -15  19   9       90.61       77.34     24.40 o
 -13  19   9       95.51       86.64     26.24 o
 -11  19   9       56.80       37.01     23.72 o
  -9  19   9     1019.71      938.45     44.61 o
  -7  19   9       45.76       27.78     22.45 o
  -5  19   9      141.34      130.54     30.48 o
  -3  19   9       51.64       34.91     17.36 o
  -1  19   9      118.93       80.75     27.60 o
   1  19   9      665.73      705.09     44.04 o
   3  19   9      771.59      780.38     49.74 o
   5  19   9      361.76      318.90     37.92 o
   7  19   9       86.98       35.72     18.81 o
   9  19   9     1780.92     1831.40     87.52 o
  11  19   9      364.90      351.31     28.54 o
  13  19   9      548.05      567.48     34.45 o
  15  19   9      192.97      176.65     25.20 o
  17  19   9       84.70       60.93     21.69 o
  19  19   9      321.77      246.17     28.39 o
  21  19   9      351.66      329.39     37.28 o
  23  19   9      327.53      349.12     37.26 o
 -24  20   9      801.49      737.14     44.04 o
 -22  20   9       36.25       36.28     28.22 o
 -20  20   9      326.65      305.80     29.58 o
 -18  20   9     1939.73     1926.20     90.07 o
 -16  20   9     4578.80     4779.55    142.62 o
 -14  20   9      810.03      766.98     45.17 o
 -12  20   9      527.10      491.00     39.18 o
 -10  20   9     3133.03     3164.62    138.35 o
  -8  20   9     4383.22     4498.90    148.57 o
  -6  20   9     4172.80     4130.08    132.54 o
  -4  20   9      111.20       94.25     23.64 o
  -2  20   9     2034.46     2025.44    114.69 o
   0  20   9     7264.83     7204.28    221.77 o
   2  20   9     3475.94     3540.35    204.97 o
   4  20   9     1115.22     1146.31     70.49 o
   8  20   9     3300.33     3506.14    111.34 o
  10  20   9     6308.19     6339.54    186.45 o
  12  20   9     1716.54     1653.58     77.00 o
  14  20   9       47.11       44.46     22.05 o
  16  20   9     1803.72     1714.24     81.66 o
  18  20   9     2225.76     2371.61     89.07 o
  20  20   9     1375.77     1442.20     56.92 o
  22  20   9      180.60      161.64     34.00 o
 -21  21   9       23.45       20.15     40.30 o
 -19  21   9      148.71      109.40     26.13 o
 -17  21   9       37.51       18.61     37.23 o
 -15  21   9       38.45       21.29     42.59 o
 -11  21   9       46.44       15.03     30.06 o
  -9  21   9       91.86      113.10     30.59 o
  -7  21   9      361.46      293.59     29.85 o
  -5  21   9      328.86      284.86     34.18 o
  -3  21   9        0.27       16.92     33.84 o
  -1  21   9      381.45      344.24     32.89 o
   1  21   9        0.61       16.08     32.16 o
   3  21   9      122.12      140.60     25.94 o
   5  21   9      508.07      499.91     33.00 o
   7  21   9       84.74       83.31     23.32 o
   9  21   9       68.56       66.06     21.65 o
  11  21   9      496.44      440.96     33.37 o
  13  21   9       76.15       54.83     22.17 o
  15  21   9       66.47       77.30     23.71 o
  17  21   9      138.66      126.08     34.69 o
  19  21   9       17.75        3.46      9.90 o
  21  21   9      356.51      305.35     32.29 o
 -20  22   9       81.22       64.04     29.78 o
 -18  22   9     1155.63     1182.35     54.08 o
 -16  22   9     1270.36     1328.14    101.02 o
 -14  22   9      780.14      872.57     57.95 o
 -12  22   9        0.77        5.26     13.91 o
 -10  22   9     2032.85     2018.03     89.15 o
  -8  22   9     2225.34     2319.07    107.90 o
  -6  22   9     1767.29     1781.96    108.00 o
  -4  22   9       73.13       61.86     25.67 o
  -2  22   9     1048.59      989.72     63.37 o
   0  22   9     4183.44     4366.65    260.19 o
   2  22   9     2510.09     2486.51    108.68 o
   4  22   9      737.81      760.77     40.31 o
   6  22   9      772.07      831.87     46.79 o
   8  22   9     1798.15     1766.51     73.92 o
  10  22   9     2337.25     2358.71    110.48 o
  12  22   9      570.88      545.37     39.57 o
  16  22   9      851.14      936.89     47.00 o
  18  22   9     1108.84     1078.67    101.04 o
 -17  23   9       87.82       63.17     28.91 o
 -15  23   9        7.14       12.87     25.74 o
 -13  23   9      134.39       99.18     28.82 o
  -9  23   9       84.75       96.12     28.68 o
  -7  23   9        0.00        1.03      8.05 o
  -5  23   9       40.87       27.83     21.54 o
  -3  23   9        4.93       17.10     34.21 o
  -1  23   9        0.03       10.88     21.75 o
   3  23   9       21.79       39.00     26.16 o
   5  23   9      227.76      208.19     26.93 o
   7  23   9      221.26      221.91     28.37 o
   9  23   9       39.65       39.17     26.31 o
  11  23   9       78.17       44.89     24.89 o
  15  23   9      148.32      174.18     26.31 o
 -14  24   9      359.71      375.37     34.92 o
 -12  24   9        4.76       14.63     29.26 o
 -10  24   9     1329.37     1449.95     74.74 o
  -8  24   9     1447.92     1415.11    135.42 o
  -6  24   9      619.19      628.18     45.24 o
  -4  24   9       18.49       40.66     35.05 o
  -2  24   9      206.78      249.71     40.71 o
   0  24   9     1201.76     1218.96     68.10 o
   2  24   9     1514.28     1705.64     75.53 o
   4  24   9      279.20      274.82     29.54 o
   6  24   9      101.92       85.01     25.35 o
   8  24   9      686.18      692.95     43.63 o
  10  24   9      906.81      897.82     44.93 o
  12  24   9      794.78      754.35     41.12 o
  -9  25   9       81.32       66.44     26.51 o
  -7  25   9        4.46       38.77     32.36 o
  -3  25   9       12.92       20.42     40.84 o
  -1  25   9        0.89       25.82     26.91 o
   1  25   9       60.65       99.19     28.83 o
   3  25   9        8.47        9.20     18.41 o
   5  25   9       55.38       61.06     26.77 o
   7  25   9       65.96       54.97     31.37 o
 -36   0  10       89.04      102.56     43.14 o
 -34   0  10     3562.80     3397.45    148.98 o
 -32   0  10    10326.08    10692.16    334.83 o
 -30   0  10     2989.51     3134.64    137.14 o
 -28   0  10       97.32       95.53     26.84 o
 -26   0  10     1964.53     2005.76    105.71 o
 -24   0  10    20852.97    20663.46    689.22 o
 -22   0  10    44468.56    43701.78   1413.64 o
 -20   0  10     3541.76     3395.97    145.66 o
 -18   0  10     1194.84     1193.00     58.05 o
 -16   0  10    12504.52    12614.19    410.31 o
 -14   0  10    77752.31    79244.96   2821.77 o
 -12   0  10    60835.64    60862.55   2669.33 o
 -10   0  10    49061.10    47911.92   1603.95 o
  -8   0  10    81831.81    79486.18   3325.88 o
  -2   0  10   151002.90   161907.97   6051.89 o
   0   0  10       52.20       54.69     15.66 o
   2   0  10   231123.74   253260.68  11235.02 o
   4   0  10   451124.41   472415.66  20661.55 o
   6   0  10    42145.48    43711.65   1994.15 o
   8   0  10      769.80      767.05     55.97 o
  10   0  10    26232.34    25268.58    961.34 o
  12   0  10    69426.30    29736.17   2097.99 o
  16   0  10    18294.29    18434.60    717.25 o
  18   0  10     7599.53     6965.17    286.92 o
  20   0  10    32610.48    31476.93   1609.70 o
  22   0  10    16076.49    16054.10    524.83 o
  24   0  10    10006.82    10147.64    355.79 o
  28   0  10     2036.57     1981.00     79.01 o
  30   0  10     9422.89     9114.32    380.62 o
  32   0  10     3236.31     3026.94    118.17 o
  34   0  10      453.98      434.26     44.39 o
  36   0  10      330.66      320.43     77.22 o
 -37   1  10       14.09       65.43     28.39 o
 -35   1  10       82.16       43.21     23.96 o
 -33   1  10      151.03       71.01     27.57 o
 -31   1  10      151.37      168.65     22.96 o
 -29   1  10      650.39      706.46     52.24 o
 -27   1  10       38.95       47.32     18.27 o
 -25   1  10       29.24       35.46     17.89 o
 -23   1  10      973.46     1007.78     56.80 o
 -21   1  10     2153.34     2067.90     70.00 o
 -19   1  10      453.46      512.29     27.51 o
 -17   1  10     1709.58     1768.06     58.25 o
 -15   1  10     3089.79     3015.58     91.47 o
 -13   1  10     1114.75     1153.29     47.68 o
 -11   1  10     3371.31     3653.91    110.80 o
  -9   1  10       25.60       33.53     13.44 o
  -7   1  10      359.13      364.09     27.08 o
  -5   1  10      488.50      448.68    170.55 o
  -3   1  10     3905.65     4241.81    149.80 o
  -1   1  10    33157.79    34540.20   1045.46 o
   1   1  10     4977.12     5315.18    167.21 o
   3   1  10    13043.21    13444.37    408.67 o
   5   1  10      861.00      966.24     38.97 o
   7   1  10     3089.78     3134.72     98.18 o
   9   1  10      680.77      678.11     28.74 o
  11   1  10       56.41       55.86     19.66 o
  13   1  10      196.46      190.87     24.68 o
  15   1  10     5346.17     5279.28    197.94 o
  17   1  10        1.65       10.56     21.12 o
  19   1  10       26.98       40.69     22.00 o
  21   1  10     1785.28     1729.27     60.20 o
  23   1  10     1587.49     1499.05     51.01 o
  25   1  10      628.57      657.52     37.61 o
  27   1  10      207.07      175.80     18.31 o
  29   1  10      154.82      139.18     19.82 o
  35   1  10       80.35       70.93     26.47 o
 -34   2  10     2602.56     2752.28     97.57 o
 -32   2  10     5035.99     5121.64    155.72 o
 -30   2  10     4993.40     4874.00    148.19 o
 -28   2  10     1934.69     1875.69     63.60 o
 -26   2  10      562.17      623.63     37.23 o
 -24   2  10    17888.03    17585.38    525.16 o
 -22   2  10    59938.83    60650.24   1670.45 o
 -20   2  10    19430.42    18822.54    512.74 o
 -18   2  10     3554.49     3623.58    106.51 o
 -16   2  10    32266.71    32402.33    897.05 o
 -14   2  10    85001.81    85687.48   2422.31 o
 -12   2  10   129253.19   130841.54   3764.64 o
 -10   2  10     3161.51     3032.86    104.30 o
  -8   2  10    76624.01    79749.98   2462.28 o
  -4   2  10   139719.83   143925.48   4833.32 o
   0   2  10      574.91      613.29     27.27 o
   2   2  10    91035.65    94008.30   3213.45 o
   4   2  10   208234.03   214247.26   6468.06 o
   6   2  10   119742.17   120305.97   3774.93 o
   8   2  10       66.88       85.23     12.57 o
  10   2  10    26029.86    25186.06    977.92 o
  12   2  10    87784.04    88910.15   2781.73 o
  14   2  10   108613.24   111297.44   3610.97 o
  16   2  10     7634.75     7880.69    253.13 o
  18   2  10     6622.62     6581.82    224.73 o
  20   2  10    35144.68    34682.67   1266.35 o
  22   2  10    26717.88    26637.64    814.54 o
  24   2  10     8878.12     8942.22    269.35 o
  26   2  10       27.86        5.13     10.26 o
  28   2  10     3268.23     3328.68    103.72 o
  30   2  10     9979.60     9813.31    325.03 o
  32   2  10     3152.89     3210.54    120.11 o
  34   2  10      179.59      202.05     26.19 o
  36   2  10      206.50      177.59     24.62 o
 -37   3  10       68.17       21.78     31.54 o
 -35   3  10       51.73       39.58     26.17 o
 -33   3  10      338.79      373.43     32.83 o
 -31   3  10      475.47      541.99     36.82 o
 -29   3  10      187.07      179.38     21.58 o
 -27   3  10     3384.28     3323.11    100.71 o
 -23   3  10       15.29       13.80     27.59 o
 -21   3  10      126.87      150.03     18.40 o
 -19   3  10     5482.70     5517.26    156.57 o
 -15   3  10     9145.15     8947.16    256.46 o
 -13   3  10      448.43      541.97     33.35 o
 -11   3  10       48.27       68.30     14.36 o
  -9   3  10    10504.11    10795.13    314.04 o
  -7   3  10      648.88      594.19     36.42 o
  -1   3  10     5164.94     5341.07    174.66 o
   1   3  10     2523.38     2450.96     91.49 o
   3   3  10    12844.18    12898.44    395.19 o
   5   3  10    17985.08    19026.38    573.53 o
   7   3  10      544.52      563.66     23.67 o
   9   3  10     2378.85     2427.90     78.58 o
  11   3  10     8562.37     8630.46    253.67 o
  13   3  10      110.31      131.35     13.95 o
  15   3  10     3580.61     3670.91    123.63 o
  17   3  10     1720.30     1689.20     58.99 o
  19   3  10      238.06      230.92     26.82 o
  21   3  10      866.86      798.58     78.60 o
  23   3  10      112.20      119.81     16.83 o
  25   3  10      168.38      188.86     20.16 o
  27   3  10        3.46        4.09      8.98 o
  29   3  10        0.19        5.94     11.88 o
  31   3  10      280.09      319.64     24.20 o
  33   3  10      257.98      239.44     23.36 o
  35   3  10        7.00       12.69     25.38 o
 -36   4  10       12.87        9.82     19.64 o
 -34   4  10     2535.75     2687.11    108.73 o
 -32   4  10     7030.14     7050.38    226.54 o
 -30   4  10     4317.14     4391.48    132.54 o
 -28   4  10      348.01      384.51     26.12 o
 -26   4  10     3035.11     3123.92     92.59 o
 -24   4  10    21205.28    20827.80    558.85 o
 -22   4  10    20573.59    20047.70    593.34 o
 -20   4  10     7729.45     7710.71    235.98 o
 -18   4  10     1684.67     1781.18     57.88 o
 -16   4  10    37224.01    37162.63   1027.01 o
 -14   4  10    72107.00    71979.32   2078.82 o
 -12   4  10    53121.49    54077.24   1598.10 o
 -10   4  10    16207.27    17071.90    530.30 o
  -8   4  10    26333.43    26290.61    793.85 o
  -6   4  10   198272.92   205543.44   7010.13 o
   0   4  10     3276.68     3372.69    123.87 o
   2   4  10   130672.80   130052.97   4072.74 o
   4   4  10   204402.71   211600.14   7770.77 o
   6   4  10    87848.14    89154.19   2954.43 o
   8   4  10      103.76      152.63     22.18 o
  10   4  10    50794.47    50640.85   1550.20 o
  12   4  10    75552.26    74930.43   2156.92 o
  14   4  10    43325.36    43201.70   1261.89 o
  16   4  10    12923.22    13052.20    493.46 o
  18   4  10     1595.14     1448.97     49.73 o
  20   4  10    19860.32    19378.34    630.05 o
  22   4  10    17369.17    17134.67    608.46 o
  24   4  10     6553.13     6640.44    190.18 o
  26   4  10      302.38      366.89     23.68 o
  28   4  10     3615.28     3547.41    100.16 o
  30   4  10     5077.90     5270.68    154.11 o
  32   4  10     4404.48     4579.45    168.86 o
  34   4  10      561.14      529.90     29.51 o
 -37   5  10        9.60        3.01     12.22 o
 -35   5  10       22.09       27.21     29.41 o
 -33   5  10      153.10      181.09     27.55 o
 -31   5  10     1212.19     1228.55     66.86 o
 -29   5  10     1353.12     1314.60     54.31 o
 -27   5  10      236.06      257.44     23.37 o
 -25   5  10      496.77      568.57     30.72 o
 -23   5  10     1391.14     1419.98     55.63 o
 -21   5  10     9518.71     9478.28    259.22 o
 -19   5  10     6426.92     6237.41    175.02 o
 -17   5  10     4589.33     4502.99    147.28 o
 -15   5  10    12776.74    12632.53    352.30 o
 -13   5  10    10776.01    10864.26    319.75 o
 -11   5  10     1814.39     1907.43     64.45 o
  -9   5  10        2.48       15.31     17.45 o
  -7   5  10    10352.32    10649.84    307.63 o
  -5   5  10    13977.76    14225.17    423.53 o
  -3   5  10     6828.89     6652.50    213.96 o
  -1   5  10    14429.37    15290.23    736.78 o
   1   5  10     2654.49     2528.97     87.08 o
   3   5  10       57.83       13.95     10.61 o
   5   5  10    28172.31    29498.47    927.04 o
   7   5  10     6340.26     6335.38    188.10 o
   9   5  10      122.90      154.74     14.35 o
  11   5  10    14265.83    14058.71    402.09 o
  13   5  10     7045.15     6883.56    209.53 o
  15   5  10      669.21      630.70     32.36 o
  17   5  10      144.25      162.50     15.91 o
  19   5  10     2746.35     2605.15     86.49 o
  21   5  10     7386.39     7008.69    204.27 o
  23   5  10     3519.33     3477.30    113.50 o
  25   5  10      230.68      255.28     18.91 o
  27   5  10      231.90      224.72     18.39 o
  29   5  10      512.77      487.17     25.56 o
  31   5  10      836.24      855.08     39.32 o
  33   5  10      316.85      332.61     25.05 o
  35   5  10      106.51      101.44     21.11 o
 -34   6  10     1197.99     1361.08     64.89 o
 -32   6  10     3710.52     3712.38    112.36 o
 -30   6  10     7662.97     7617.61    210.94 o
 -28   6  10     2291.70     2227.37     76.48 o
 -26   6  10     3607.09     3768.25    110.27 o
 -24   6  10    16987.18    17083.18    464.45 o
 -22   6  10    24784.88    24987.16    689.64 o
 -20   6  10    12057.99    11738.17    324.58 o
 -18   6  10     1415.32     1461.45     51.81 o
 -16   6  10    41145.13    41155.52   1147.11 o
 -14   6  10    46727.96    47976.81   1362.50 o
 -12   6  10    24900.02    24893.35    711.12 o
 -10   6  10     2837.91     2751.23     91.61 o
  -8   6  10    17528.18    18244.16    532.18 o
  -6   6  10   114578.28   117757.60   3531.99 o
  -4   6  10   110926.44   114405.85   4019.74 o
  -2   6  10    21292.68    21430.86    707.65 o
   0   6  10    14296.57    14272.43    475.83 o
   2   6  10    39098.89    39167.19   1434.38 o
   4   6  10    65919.97    68444.89   2602.74 o
   6   6  10    67504.53    68152.17   2337.77 o
   8   6  10     1114.64     1319.75     78.03 o
  10   6  10    23882.16    23534.17    852.71 o
  12   6  10    51914.94    51281.29   1803.17 o
  14   6  10    38820.65    38583.17   1159.10 o
  16   6  10    17243.89    16843.37    474.50 o
  18   6  10     1785.05     1690.97     65.81 o
  20   6  10    19161.50    19014.39    542.03 o
  22   6  10    30768.21    30528.26    870.24 o
  24   6  10     8239.55     8110.63    240.90 o
  26   6  10      339.99      276.17     22.10 o
  28   6  10     3055.43     2952.32     91.84 o
  30   6  10     3396.29     3278.04    114.06 o
  32   6  10     2973.56     2996.26    100.29 o
  34   6  10      326.62      338.60     26.00 o
 -33   7  10      441.25      476.68     39.45 o
 -31   7  10     1546.78     1598.57     74.22 o
 -29   7  10     1224.50     1243.29     49.66 o
 -27   7  10        7.75        9.16     18.32 o
 -25   7  10     1002.85      971.46     55.75 o
 -23   7  10     7083.52     7068.15    198.18 o
 -21   7  10     2477.22     2426.56     74.42 o
 -19   7  10      348.54      410.87     25.48 o
 -17   7  10     3754.57     3676.55    109.22 o
 -15   7  10    13131.76    12846.24    362.99 o
 -13   7  10     4970.07     4951.09    147.03 o
 -11   7  10     7332.87     7566.12    215.96 o
  -9   7  10      184.00      240.36     21.26 o
  -7   7  10    10966.51    10908.69    311.87 o
  -5   7  10    50663.58    50761.46   1502.19 o
  -3   7  10    20313.47    19776.85    636.39 o
  -1   7  10     1171.65     1205.42     43.49 o
   1   7  10    23263.40    23529.94    722.16 o
   3   7  10    32513.77    32846.69    984.98 o
   5   7  10     9720.77     9724.44    314.30 o
   7   7  10     4442.04     4309.17    126.26 o
   9   7  10     2029.13     2071.99     81.78 o
  11   7  10    14395.76    14056.60    419.99 o
  13   7  10     9502.71     9421.85    339.50 o
  15   7  10     5154.27     5017.74    160.05 o
  17   7  10       98.46      113.24     13.70 o
  19   7  10     3453.06     3439.42    101.26 o
  21   7  10     5147.59     5178.84    169.18 o
  23   7  10     2248.12     2274.49     74.60 o
  27   7  10     1645.04     1639.62     63.39 o
  29   7  10     1157.20     1234.12     47.79 o
  31   7  10      836.51      802.67     35.66 o
  33   7  10      136.68      147.42     20.63 o
 -34   8  10      938.95      941.62     53.37 o
 -32   8  10     3059.74     3122.02    114.18 o
 -30   8  10     3774.42     3795.19    120.80 o
 -28   8  10      255.66      265.28     25.06 o
 -26   8  10     2442.15     2459.22     81.43 o
 -24   8  10     7939.89     8059.14    230.89 o
 -22   8  10     6702.26     6649.89    204.57 o
 -20   8  10     8128.70     8260.16    229.42 o
 -18   8  10      135.93      114.94     18.35 o
 -16   8  10    19805.78    19972.23    545.42 o
 -14   8  10    37491.44    38420.24   1079.69 o
 -12   8  10    32581.68    32682.35    904.14 o
 -10   8  10     2480.76     2629.13     81.46 o
  -8   8  10    11051.69    11032.13    321.15 o
  -6   8  10    90468.38    93024.36   2681.25 o
  -4   8  10    82131.00    85173.29   2416.69 o
  -2   8  10    13075.43    13610.12    478.18 o
   0   8  10     4292.50     4220.72    132.37 o
   2   8  10    24607.73    25131.04    824.24 o
   4   8  10    65990.71    64587.42   1863.53 o
   6   8  10    45178.34    45362.84   1584.62 o
   8   8  10     2400.61     2309.05    106.82 o
  10   8  10    25413.32    25399.78    878.69 o
  12   8  10    37330.47    38244.61   1518.85 o
  14   8  10    17305.78    17330.05    505.89 o
  16   8  10     4035.67     4018.50    126.55 o
  18   8  10       68.35       86.73     21.37 o
  20   8  10     4634.52     4450.16    125.30 o
  22   8  10    16596.94    16366.57    500.38 o
  24   8  10     2820.61     2712.57     82.87 o
  26   8  10      315.51      319.02     27.40 o
  28   8  10     2101.10     2174.69    130.69 o
  30   8  10     1864.67     1798.11     67.07 o
  32   8  10     2226.02     2290.50     80.05 o
  34   8  10      567.57      562.76     32.98 o
 -35   9  10      143.59      120.24     29.24 o
 -33   9  10      743.38      805.14     46.45 o
 -31   9  10     1342.80     1340.28     63.02 o
 -29   9  10     1802.96     1877.81     77.68 o
 -27   9  10      269.77      272.31     26.18 o
 -25   9  10     2038.46     2054.99     77.61 o
 -23   9  10     3736.30     3719.72    108.21 o
 -21   9  10     6632.12     6813.52    189.86 o
 -19   9  10      155.64      185.37     20.26 o
 -17   9  10      311.70      324.24     23.26 o
 -15   9  10     7656.52     7343.94    204.56 o
 -13   9  10    14261.73    13667.96    417.21 o
 -11   9  10    19908.36    19771.92    563.34 o
  -9   9  10      921.91      969.06     39.62 o
  -7   9  10    15735.55    15539.21    474.07 o
  -5   9  10    17184.41    16405.36    473.16 o
  -3   9  10    31664.09    31244.17    895.85 o
  -1   9  10     1331.92     1254.58     45.77 o
   1   9  10    13200.29    13500.79    390.76 o
   3   9  10    33916.94    33090.74   1039.36 o
   5   9  10    22085.56    21497.87    623.09 o
   7   9  10      470.76      613.99     31.99 o
   9   9  10     3180.37     3217.80    108.98 o
  11   9  10    18857.66    18088.29    561.57 o
  13   9  10    16035.62    16057.63    469.66 o
  15   9  10     6596.14     6382.71    199.48 o
  17   9  10      628.11      671.56     54.11 o
  19   9  10     4800.23     4823.92    151.42 o
  21   9  10     5148.94     5008.01    284.63 o
  23   9  10     2276.16     2350.67     84.19 o
  25   9  10       27.17       24.00     14.08 o
  27   9  10      915.62      917.50     37.12 o
  29   9  10     1925.41     1885.50     65.82 o
  31   9  10     1092.67     1072.32     54.58 o
  33   9  10       21.70       46.57     31.62 o
 -34  10  10      814.64      807.75     47.32 o
 -32  10  10     2467.42     2421.20    111.31 o
 -30  10  10     2773.22     2696.21     99.24 o
 -26  10  10     1361.89     1347.33     54.08 o
 -24  10  10     5839.62     5779.86    170.25 o
 -22  10  10     6494.46     6351.60    179.29 o
 -20  10  10     4155.06     4112.80    121.08 o
 -18  10  10       45.62       32.94     18.54 o
 -16  10  10    17165.39    16652.93    483.13 o
 -14  10  10    23979.95    24440.52    668.29 o
 -12  10  10    18976.99    18919.17    519.88 o
 -10  10  10      100.46      110.79     17.38 o
  -8  10  10     7033.79     6930.82    196.85 o
  -6  10  10    32438.35    33016.68    916.24 o
  -4  10  10    16828.17    17091.65    477.32 o
  -2  10  10     7857.83     7701.54    222.37 o
   0  10  10      341.67      358.63     41.67 o
   2  10  10    19261.17    19235.86    557.73 o
   4  10  10    37434.66    37650.72   1213.79 o
   6  10  10    33185.25    34998.66   1056.09 o
   8  10  10      569.57      636.03     28.58 o
  10  10  10    12107.89    11979.39    328.83 o
  12  10  10    25102.43    24738.17    709.00 o
  14  10  10    17645.53    17975.43    511.48 o
  16  10  10     3040.52     3081.74     95.47 o
  20  10  10     6208.46     6107.98    178.34 o
  22  10  10     9310.93     8967.61    267.91 o
  24  10  10     3700.43     3698.42    125.92 o
  26  10  10      110.42       78.60     17.11 o
  28  10  10      762.87      728.12     31.01 o
  30  10  10     1304.56     1270.87     47.78 o
  32  10  10     2220.06     2239.65     87.47 o
 -33  11  10      783.01      854.30     50.18 o
 -31  11  10     1299.21     1354.45     56.09 o
 -29  11  10      729.04      715.77     40.71 o
 -27  11  10     1046.86     1150.40     82.52 o
 -25  11  10     2041.47     2080.52     80.84 o
 -23  11  10     5838.66     5838.75    175.75 o
 -21  11  10     5151.72     5344.10    158.46 o
 -19  11  10      122.46      130.81     20.17 o
 -17  11  10       20.53       13.00     26.00 o
 -15  11  10     8775.87     8760.95    245.05 o
 -13  11  10    26190.30    26478.23    720.10 o
 -11  11  10     8993.70     8637.52    240.07 o
  -9  11  10     7232.18     7174.66    207.46 o
  -7  11  10    21055.52    20799.59    587.46 o
  -5  11  10    19009.34    18583.43    519.23 o
  -3  11  10     4374.59     4171.34    136.25 o
  -1  11  10     6705.96     7066.74    203.19 o
   1  11  10     4375.90     4348.95    126.25 o
   3  11  10    21478.98    20783.37    598.20 o
   5  11  10    18387.92    18158.82    580.90 o
   7  11  10     6566.89     6300.18    178.44 o
   9  11  10     2275.06     2290.01     75.10 o
  11  11  10    11486.50    11452.51    311.05 o
  13  11  10    19283.88    19601.93    607.77 o
  15  11  10     4964.71     4859.61    169.13 o
  17  11  10     1249.85     1236.31     57.59 o
  19  11  10     5464.02     5334.30    204.32 o
  21  11  10     2929.72     2818.16    100.85 o
  23  11  10     2034.18     2072.27     81.64 o
  25  11  10      793.05      805.98     73.11 o
  27  11  10      886.79      937.81     53.52 o
  29  11  10     2650.83     2732.04     82.73 o
  31  11  10     1058.27     1162.95     42.42 o
 -32  12  10     1062.66     1011.66     55.20 o
 -30  12  10      328.05      326.08     33.18 o
 -28  12  10       64.11       85.41     24.10 o
 -26  12  10      306.55      254.36     30.94 o
 -24  12  10     5157.19     5234.35    174.76 o
 -22  12  10     7859.06     7826.38    235.95 o
 -20  12  10     2070.16     2020.92     75.18 o
 -18  12  10     2414.70     2329.44     76.67 o
 -16  12  10     3743.12     3649.04    107.15 o
 -14  12  10    13318.24    13270.15    360.76 o
 -12  12  10    11816.79    11859.48    324.56 o
 -10  12  10      433.83      503.71     28.99 o
  -8  12  10     4134.53     4011.80    116.81 o
  -6  12  10    31396.22    31929.05    875.68 o
  -4  12  10    20016.76    20158.44    568.27 o
  -2  12  10     5066.18     5304.75    155.75 o
   0  12  10      348.46      333.85     21.75 o
   2  12  10    15635.84    15844.62    436.08 o
   4  12  10    32357.68    32951.08    936.28 o
   6  12  10    12317.06    12264.34    434.81 o
   8  12  10     1239.64     1244.07     47.50 o
  10  12  10     1123.00     1183.41     42.06 o
  12  12  10     8713.01     8752.49    241.48 o
  14  12  10    15679.82    15710.61    445.40 o
  16  12  10     3130.26     3021.37    109.40 o
  18  12  10      202.03      201.66     23.89 o
  20  12  10     4518.19     4536.92    145.12 o
  22  12  10     6321.25     6547.12    203.38 o
  24  12  10     2097.69     2112.90    116.21 o
  26  12  10      262.98      208.70     31.01 o
  28  12  10      347.59      379.02     37.31 o
  30  12  10     1229.73     1197.37     52.92 o
  32  12  10      635.98      610.97     47.96 o
 -31  13  10     1744.22     1746.97     73.13 o
 -29  13  10      835.32      862.91     50.17 o
 -27  13  10      150.50      122.13     24.58 o
 -25  13  10     1866.55     1885.08     78.62 o
 -23  13  10     4943.25     4825.68    165.05 o
 -21  13  10     2942.99     2934.68     93.57 o
 -19  13  10      363.38      401.80     41.40 o
 -17  13  10      260.51      229.18     23.73 o
 -15  13  10     7526.05     7605.61    236.00 o
 -13  13  10    17343.67    18026.22    486.44 o
 -11  13  10     6195.47     6235.50    176.74 o
  -9  13  10     1636.49     1523.59     78.09 o
  -7  13  10     8332.28     8265.10    232.28 o
  -5  13  10    15113.39    14600.41    399.13 o
  -3  13  10    16835.27    16288.27    444.57 o
  -1  13  10     3755.50     3775.72    110.34 o
   1  13  10     8460.66     8501.39    235.81 o
   3  13  10    37749.41    37352.36   1022.68 o
   5  13  10    16624.79    16356.69    557.02 o
   7  13  10     1061.59     1089.11     42.24 o
   9  13  10     5035.00     5169.67    144.55 o
  11  13  10     8614.70     8613.54    240.08 o
  13  13  10    14601.77    14775.33    439.16 o
  15  13  10     3285.41     3386.52    106.50 o
  17  13  10      269.03      277.51     25.93 o
  19  13  10     4274.47     4369.68    150.19 o
  21  13  10     5726.69     5934.68    178.45 o
  23  13  10     1754.19     1887.54     78.26 o
  25  13  10      319.08      296.41     36.01 o
  27  13  10      657.45      599.67     52.14 o
  29  13  10     1800.82     1832.60     85.71 o
  31  13  10     1002.01     1096.09     72.29 o
 -30  14  10      113.61       96.33     26.59 o
 -26  14  10      423.58      360.24     36.72 o
 -24  14  10     2090.36     1989.46     98.41 o
 -22  14  10     3847.10     3675.14    118.25 o
 -20  14  10      139.91      114.96     23.76 o
 -18  14  10      339.84      316.72     30.31 o
 -16  14  10     1602.30     1614.37     61.46 o
 -14  14  10     2623.65     2586.39     82.19 o
 -12  14  10     5530.07     5527.91    156.92 o
 -10  14  10     2167.74     2187.95     70.25 o
  -8  14  10     3705.49     3676.06    110.37 o
  -6  14  10     6835.39     6864.87    191.35 o
  -4  14  10    13552.38    13567.80    417.24 o
  -2  14  10     4925.50     4973.52    145.16 o
   0  14  10       58.61       77.49     17.17 o
   2  14  10    11866.63    12021.71    347.42 o
   4  14  10    23639.88    23707.68    649.12 o
   6  14  10     3915.79     3896.41    115.47 o
   8  14  10       15.16       23.76     18.05 o
  10  14  10      348.12      386.83     24.09 o
  12  14  10     3110.39     3124.84    109.73 o
  14  14  10     6031.54     6006.83    178.22 o
  16  14  10     2146.97     2041.24     96.79 o
  18  14  10      155.03      148.52     22.45 o
  20  14  10     3076.25     3113.48     98.75 o
  22  14  10     1438.02     1433.45     71.57 o
  24  14  10     1457.06     1407.49     57.65 o
  26  14  10      343.71      274.00     36.47 o
  28  14  10        9.17       21.32     42.63 o
  30  14  10     1053.19     1075.99     62.99 o
 -29  15  10      801.50      815.72     51.67 o
 -27  15  10       17.29       27.62     26.90 o
 -25  15  10     1216.30     1283.78     94.93 o
 -23  15  10     4751.98     4826.81    148.41 o
 -21  15  10     4127.97     4435.00    144.72 o
 -19  15  10      346.69      312.42     43.14 o
 -17  15  10     1693.00     1661.27     75.27 o
 -15  15  10     8709.40     8819.49    270.09 o
 -13  15  10    15878.43    16083.02    462.50 o
 -11  15  10     2709.15     2596.55     87.64 o
  -9  15  10      641.87      580.57     33.55 o
  -7  15  10     7109.97     6896.90    193.42 o
  -5  15  10    20425.37    20319.26    548.93 o
  -3  15  10    10911.13    10929.15    297.56 o
  -1  15  10       97.47       87.01     17.15 o
   1  15  10     7316.02     7300.91    220.32 o
   3  15  10    18877.51    18941.74    547.77 o
   5  15  10     7696.94     7470.90    205.97 o
   7  15  10     2468.07     2426.21    125.99 o
   9  15  10      465.64      502.56     28.45 o
  11  15  10     6641.06     6709.21    185.44 o
  13  15  10    14813.83    14831.05    413.38 o
  15  15  10     3249.64     3323.46    103.86 o
  19  15  10     2786.72     3039.78    102.14 o
  21  15  10     5115.47     5361.52    199.42 o
  23  15  10     2445.25     2622.57     91.22 o
  25  15  10       51.08       41.03     27.37 o
  27  15  10      282.46      312.39     31.29 o
  29  15  10     1750.41     1855.52     80.51 o
 -28  16  10       22.49       19.14     38.27 o
 -26  16  10       10.67       16.47     32.94 o
 -24  16  10     1487.59     1415.11     60.17 o
 -22  16  10     2304.00     2224.62     86.83 o
 -20  16  10       53.57       47.07     21.95 o
 -18  16  10      713.13      783.56     42.11 o
 -16  16  10     1179.96     1034.37    101.89 o
 -14  16  10     2598.18     2535.39     91.75 o
 -12  16  10     2028.14     2016.27     79.43 o
 -10  16  10      326.68      343.65     29.24 o
  -8  16  10     2585.95     2525.24     84.64 o
  -6  16  10     3294.01     3151.71     96.88 o
  -4  16  10      981.60     1021.89     45.29 o
  -2  16  10      398.96      487.66     36.22 o
   0  16  10      587.77      695.32     34.27 o
   2  16  10     1836.91     1971.97     66.72 o
   4  16  10     3179.71     3198.27     95.72 o
   6  16  10     3645.19     3554.32    118.07 o
   8  16  10     1132.90     1075.85     57.69 o
  10  16  10      313.83      379.73     36.26 o
  12  16  10     1291.14     1338.30     53.72 o
  14  16  10     4859.48     4864.83    142.25 o
  16  16  10     2008.65     1960.33     80.96 o
  18  16  10       12.30        9.53     19.06 o
  20  16  10      565.04      623.42     50.97 o
  22  16  10      433.88      428.67     34.86 o
  24  16  10      783.66      771.71     44.51 o
  26  16  10      184.98      179.60     31.11 o
 -27  17  10       75.19       45.73     27.09 o
 -25  17  10      945.23      983.31     68.77 o
 -23  17  10     2857.53     3012.06    132.44 o
 -21  17  10     2600.84     2621.51    103.29 o
 -19  17  10      994.07     1047.63     64.91 o
 -17  17  10     1128.24     1112.17     64.41 o
 -15  17  10     6501.24     6670.34    244.52 o
 -13  17  10     5910.19     6005.00    250.11 o
 -11  17  10      712.83      819.88     47.23 o
  -9  17  10        5.62       32.55     23.15 o
  -7  17  10     5147.52     5128.98    153.57 o
  -5  17  10    10367.35    10338.08    314.14 o
  -3  17  10    10350.91    10210.41    286.26 o
  -1  17  10        4.55       17.15     27.59 o
   1  17  10     6593.15     6655.25    190.10 o
   3  17  10    10700.75    10697.09    296.17 o
   5  17  10     6876.18     6877.57    200.36 o
   7  17  10     2726.50     2685.84     82.81 o
   9  17  10      540.17      644.20     52.98 o
  13  17  10     6121.87     6247.78    212.78 o
  15  17  10     1360.15     1320.31     49.63 o
  17  17  10       64.10       47.01     26.83 o
  19  17  10     2183.66     2308.84     95.79 o
  21  17  10     3268.50     3389.83    128.75 o
  23  17  10     2173.42     2148.09     92.12 o
  25  17  10       69.90       34.92     27.23 o
  27  17  10      331.44      324.31     35.39 o
 -26  18  10      211.38      162.13     28.01 o
 -24  18  10      268.88      236.09     28.01 o
 -22  18  10      236.80      186.24     26.05 o
 -20  18  10        4.09        8.87     17.73 o
 -18  18  10      380.79      344.90     29.82 o
 -16  18  10       29.61       22.28     33.07 o
 -14  18  10      120.00       58.55     21.59 o
 -12  18  10      994.59     1031.34     72.22 o
 -10  18  10      315.68      323.06     36.05 o
  -8  18  10      690.47      617.67     50.98 o
  -6  18  10      634.73      602.58     42.37 o
  -4  18  10     1277.63     1154.35     50.27 o
  -2  18  10     1064.93     1109.77     50.73 o
   2  18  10      537.23      521.98     45.23 o
   4  18  10     1623.87     1575.43     60.61 o
   6  18  10     1468.38     1536.71     84.53 o
   8  18  10       58.09       42.00     17.44 o
  10  18  10       23.77        7.10     14.19 o
  12  18  10      389.15      347.58     50.24 o
  14  18  10      434.71      466.50     33.07 o
  16  18  10      573.16      537.43     48.20 o
  18  18  10      229.21      230.12     33.84 o
  20  18  10       20.20       16.87     33.74 o
  22  18  10      197.51      185.14     30.28 o
  24  18  10      481.97      455.98     43.00 o
 -25  19  10      604.19      600.89     47.12 o
 -23  19  10     1611.88     1528.88     90.06 o
 -21  19  10     1955.44     1958.57     81.90 o
 -19  19  10     1077.37     1118.94     64.26 o
 -17  19  10     1404.25     1245.76     56.00 o
 -15  19  10     4445.05     4598.42    157.29 o
 -13  19  10     3554.34     3674.37    137.63 o
 -11  19  10      485.55      547.29     49.00 o
  -9  19  10       11.04       16.91     33.81 o
  -7  19  10     2324.89     2614.18     96.75 o
  -5  19  10     9340.33     9538.23    325.11 o
  -3  19  10     4693.42     4580.93    153.35 o
   1  19  10     3386.97     3263.44    112.48 o
   3  19  10     4765.55     4810.09    146.70 o
   5  19  10     4698.10     4648.15    148.75 o
   7  19  10     1769.51     1752.47    134.55 o
   9  19  10      216.43      228.62     35.37 o
  11  19  10     3993.29     3798.65    128.47 o
  13  19  10     3974.77     3900.00    137.05 o
  15  19  10     1006.71      942.61     62.47 o
  19  19  10      786.54      733.69     70.76 o
  21  19  10     2784.13     2929.11    137.24 o
  23  19  10     1186.22     1252.25     68.29 o
 -24  20  10       98.97       62.03    124.05 o
 -22  20  10       43.42       30.03     28.23 o
 -20  20  10       10.44       34.31     29.18 o
 -16  20  10      359.09      333.11     30.65 o
 -14  20  10      275.03      217.18     29.34 o
 -12  20  10       19.51       21.36     40.15 o
  -8  20  10      818.07      855.64     48.15 o
  -6  20  10      335.11      392.65     32.74 o
  -4  20  10       14.66       10.88     21.77 o
  -2  20  10        9.09        0.97      7.40 o
   0  20  10      145.37      137.18     28.33 o
   2  20  10       19.39        9.25     18.51 o
   4  20  10      114.29       86.68     27.19 o
   6  20  10      428.07      417.95     33.59 o
   8  20  10      647.99      593.67     37.95 o
  12  20  10      157.02      135.91     22.38 o
  14  20  10       88.77       54.39     21.39 o
  16  20  10      696.15      688.70     55.81 o
  18  20  10      338.24      346.82     27.58 o
  22  20  10      241.65      236.70     40.48 o
 -21  21  10      652.75      654.00     39.61 o
 -19  21  10      339.22      333.38     30.48 o
 -17  21  10      445.51      472.51     34.62 o
 -15  21  10     2201.67     2057.95    103.00 o
 -13  21  10     2445.67     2563.75    107.92 o
 -11  21  10      928.73      992.62     56.89 o
  -9  21  10       11.18        0.63      5.70 o
  -7  21  10     1695.98     1619.16     87.81 o
  -5  21  10     5801.18     5956.61    175.01 o
  -3  21  10     2729.96     2616.58    109.56 o
   1  21  10     1643.53     1664.24    100.40 o
   3  21  10     1993.34     1975.08     86.29 o
   5  21  10     3881.69     3922.57    142.43 o
   7  21  10     1002.59      989.30     58.85 o
   9  21  10      453.86      500.91     34.62 o
  11  21  10     2892.55     2882.28    103.05 o
  13  21  10     2105.00     1980.65     82.18 o
  15  21  10     1181.46     1179.04     81.61 o
  17  21  10        1.19        3.84     10.20 o
  19  21  10      297.47      283.49     42.40 o
 -18  22  10       68.09       73.51     28.53 o
 -16  22  10       83.30       99.88     28.12 o
 -14  22  10       49.95       25.98     38.40 o
 -12  22  10        0.93       16.86     33.73 o
 -10  22  10       12.31       32.28     35.56 o
  -6  22  10      109.84       57.08     25.08 o
  -4  22  10       79.03      104.23     41.31 o
   2  22  10      184.58      212.58     33.57 o
   6  22  10      372.68      377.51     30.05 o
   8  22  10      152.24      168.48     25.82 o
  10  22  10       15.71       22.22     31.38 o
  14  22  10       29.06       33.52     24.57 o
  16  22  10      132.50      154.67     28.12 o
  18  22  10      145.67      160.12     26.18 o
 -17  23  10       51.67       34.67     31.16 o
 -15  23  10     2238.59     2368.44     96.92 o
 -13  23  10     1460.04     1474.71     73.93 o
 -11  23  10      397.52      355.95     35.24 o
  -9  23  10       81.38      103.43     27.14 o
  -7  23  10     1797.59     1761.64     77.96 o
  -5  23  10     1627.48     1681.73    133.12 o
  -3  23  10     1169.28     1137.21     81.15 o
  -1  23  10      155.01       99.48     28.43 o
   1  23  10      411.15      437.66     32.67 o
   3  23  10     1713.59     1837.39     75.33 o
   5  23  10     2877.14     2951.33    115.03 o
   7  23  10      370.42      360.33     30.63 o
   9  23  10       66.25       79.01     24.75 o
  11  23  10     2330.83     2469.59    110.64 o
  13  23  10     1262.95     1192.23     60.80 o
  15  23  10      826.53      893.45     44.79 o
 -14  24  10        4.60       81.26     92.69 o
 -12  24  10       94.26       70.68     32.57 o
  -8  24  10      191.83      231.61     35.09 o
  -6  24  10        0.15        6.80     15.26 o
  -4  24  10       17.72        5.48     13.63 o
  -2  24  10        1.97       10.78     21.57 o
   0  24  10        2.95       14.65     29.30 o
   2  24  10       60.57       54.32     28.20 o
   6  24  10        0.00       15.00     30.00 o
  10  24  10      104.96       95.30     25.45 o
  -9  25  10      109.85       67.63     42.54 o
  -7  25  10      398.16      424.51     50.97 o
  -5  25  10     1547.75     1513.22    100.92 o
  -3  25  10      889.59      846.47     79.82 o
  -1  25  10       56.75       62.47     27.25 o
   1  25  10      320.61      373.30     36.42 o
   3  25  10     1385.03     1486.28     85.59 o
   5  25  10     1022.68      967.01     48.21 o
   7  25  10      145.99      124.00     26.61 o
 -37   1  11     4022.78     1632.14    244.00 o
 -35   1  11     1533.94     1582.06    102.16 o
 -33   1  11       72.56       66.15     21.68 o
 -31   1  11     3961.91     4250.55    136.31 o
 -29   1  11     9151.95     9170.04    269.30 o
 -27   1  11    15068.32    14877.61    401.93 o
 -25   1  11     1337.63     1396.14     65.23 o
 -23   1  11     4551.93     4439.65    126.09 o
 -21   1  11    34843.81    34959.87    985.95 o
 -19   1  11    33102.14    32838.93    898.39 o
 -17   1  11    22384.45    22692.70    647.17 o
 -15   1  11       91.26      128.12     16.14 o
 -13   1  11    82124.21    82897.88   2374.23 o
 -11   1  11   200012.51   205376.28   6195.83 o
  -9   1  11    62577.50    63482.86   1810.81 o
  -7   1  11     4201.13     4354.59    182.55 o
  -1   1  11   212592.95   215714.36   7052.44 o
   1   1  11    80873.93    83101.02   2688.61 o
   3   1  11    13601.58    13814.67    522.66 o
   5   1  11   152774.24   151028.90   4561.99 o
   7   1  11   153641.77   157675.26   4864.83 o
   9   1  11    41513.63    44965.74   1727.74 o
  11   1  11     7675.74     7439.16    389.51 o
  13   1  11    21941.55    21729.92    698.96 o
  15   1  11    94744.92    99502.15   3422.08 o
  17   1  11    42854.33    42853.26   1290.60 o
  19   1  11     8736.41     8979.60    266.48 o
  21   1  11     2837.74     2686.76    106.86 o
  23   1  11     9595.31     9424.67    411.47 o
  25   1  11    16969.12    16967.51    634.38 o
  27   1  11     5604.10     5506.19    159.43 o
  29   1  11       15.66       19.22     20.33 o
  31   1  11     2829.34     2784.52     93.25 o
  33   1  11     3819.14     3834.69    113.98 o
  35   1  11     2468.61     2428.89     89.77 o
 -36   2  11        0.01       15.75     31.50 o
 -34   2  11      129.03       72.49     31.35 o
 -32   2  11       23.89       17.73     35.46 o
 -30   2  11      521.94      500.91     46.08 o
 -28   2  11      196.26      242.56     23.00 o
 -26   2  11      118.62      143.27     20.75 o
 -24   2  11      156.42      191.20     20.09 o
 -22   2  11     1812.37     1716.99     83.76 o
 -20   2  11     1623.69     1657.82     65.68 o
 -18   2  11     9582.22     9665.19    268.48 o
 -16   2  11       58.30       47.90     16.25 o
 -14   2  11      209.75      246.58     20.21 o
 -12   2  11    16413.07    16259.35    470.33 o
 -10   2  11     1766.14     1647.45     57.13 o
  -8   2  11     4535.75     4670.16    144.73 o
  -6   2  11     1664.31     1630.17     66.20 o
  -2   2  11    13450.86    14608.17    562.63 o
   0   2  11      214.28      238.30     28.40 o
   2   2  11      638.81      716.20     33.83 o
   4   2  11      371.83      391.19     19.80 o
   6   2  11     5564.27     5757.15    189.53 o
   8   2  11     4904.16     5015.84    154.60 o
  10   2  11      611.66      570.62     32.59 o
  12   2  11     1462.33     1499.05     53.73 o
  14   2  11     2127.19     2094.21     72.93 o
  16   2  11        3.58       11.19     22.39 o
  18   2  11     1268.01     1244.35     57.66 o
  20   2  11      457.89      535.40     52.07 o
  22   2  11     1957.42     1851.71     62.74 o
  24   2  11      912.39      907.06     66.83 o
  26   2  11       16.02        2.65      8.81 o
  32   2  11      180.80      180.64     22.75 o
  34   2  11      244.65      216.53     24.92 o
  36   2  11       10.19       40.52     47.64 o
 -37   3  11     2014.39     2200.78    104.36 o
 -35   3  11      965.57      934.78     76.03 o
 -31   3  11     2201.63     2245.57    110.47 o
 -29   3  11     7218.59     7281.16    218.17 o
 -27   3  11    17096.25    16533.73    445.24 o
 -25   3  11     3529.72     3507.48    101.67 o
 -23   3  11     6333.40     6270.06    173.66 o
 -21   3  11    37900.76    37752.99   1026.90 o
 -19   3  11    37575.34    37724.07   1031.91 o
 -17   3  11    17965.68    18115.09    500.01 o
 -15   3  11       38.41       43.07     15.56 o
 -13   3  11    50087.90    50381.99   1412.81 o
 -11   3  11   106483.97   110430.59   3497.94 o
  -9   3  11    77594.37    79965.81   2336.20 o
  -7   3  11      280.93      318.20     20.93 o
  -5   3  11    36530.93    37527.99   1384.65 o
  -1   3  11   179246.83   183905.21   6019.91 o
   1   3  11    50537.27    53536.25   1946.79 o
   3   3  11     8953.13     8365.26    267.34 o
   5   3  11    75938.77    75735.22   2266.98 o
   7   3  11   100759.23   103140.26   3262.58 o
   9   3  11    66993.04    69050.06   2115.27 o
  11   3  11     5205.13     5354.89    192.02 o
  13   3  11    19099.89    18112.97    530.06 o
  15   3  11    46285.20    46209.94   1434.50 o
  17   3  11    51207.48    50104.09   1921.41 o
  19   3  11     5905.87     6092.04    199.84 o
  21   3  11     2173.84     1925.91     72.92 o
  23   3  11    14893.04    14366.24    448.57 o
  25   3  11    21895.44    21522.56   1161.12 o
  27   3  11     4306.83     4363.19    155.50 o
  31   3  11     2941.25     2928.83    121.81 o
  33   3  11     2978.90     2907.24    109.30 o
  35   3  11     1627.53     1612.04     60.23 o
 -36   4  11      211.16      129.10     48.34 o
 -34   4  11      778.30      781.93     43.49 o
 -32   4  11        1.95       38.01     26.98 o
 -30   4  11     1991.10     1870.62     84.10 o
 -28   4  11     2312.09     2346.22     73.79 o
 -26   4  11      341.36      318.49     24.60 o
 -24   4  11      490.46      540.67     28.66 o
 -22   4  11      214.67      223.15     20.99 o
 -20   4  11     3039.46     3150.37     96.95 o
 -18   4  11     4877.60     4949.75    145.95 o
 -16   4  11      750.56      743.56     35.84 o
 -14   4  11     9191.79     9183.45    262.85 o
 -12   4  11     4277.12     4408.62    142.50 o
 -10   4  11      594.81      695.54     43.41 o
  -8   4  11    15168.37    15580.82    458.31 o
  -6   4  11     7359.00     7432.81    264.74 o
  -4   4  11       26.51       47.11     11.56 o
   2   4  11      732.50      703.82     55.83 o
   4   4  11     5732.78     5623.77    170.86 o
   6   4  11    29717.96    28801.60    840.54 o
   8   4  11    14921.85    15087.09    432.65 o
  10   4  11       73.49      101.70     13.93 o
  12   4  11     5245.16     5207.48    171.90 o
  14   4  11     5454.44     5263.84    167.37 o
  16   4  11     1513.68     1479.79     52.30 o
  18   4  11     2449.01     2362.37     78.31 o
  20   4  11      292.20      292.65     27.14 o
  22   4  11     2944.03     2856.95    104.43 o
  24   4  11     1443.42     1458.35     76.26 o
  26   4  11       22.58       23.51     32.89 o
  28   4  11      419.90      422.73     29.91 o
  30   4  11       98.20       80.43     19.13 o
  32   4  11      356.20      385.91     26.28 o
  34   4  11      815.53      846.75     38.09 o
 -35   5  11     1670.93     1623.96     73.77 o
 -33   5  11       18.34        1.75      9.37 o
 -31   5  11     2496.26     2509.51    103.27 o
 -29   5  11     9713.57     9482.51    293.58 o
 -27   5  11     7693.67     7690.25    211.65 o
 -25   5  11      674.97      685.99     41.09 o
 -23   5  11     4699.34     4644.13    135.50 o
 -21   5  11    23245.79    23256.27    629.18 o
 -19   5  11    25976.95    26704.64    726.50 o
 -17   5  11     8858.20     9024.75    253.59 o
 -15   5  11      175.30      158.14     17.94 o
 -13   5  11    19836.28    19991.98    580.47 o
 -11   5  11    74081.76    74469.14   2152.72 o
  -9   5  11    86788.07    89834.84   2553.83 o
  -7   5  11     6238.10     6675.00    226.57 o
  -5   5  11    22062.97    21727.81    630.92 o
  -3   5  11   152396.22   159298.94   5623.17 o
  -1   5  11   159242.36   165912.15   6796.37 o
   1   5  11    37185.97    39397.13   1348.14 o
   3   5  11     2941.97     2675.82     87.83 o
   5   5  11    92010.56    92804.30   3081.80 o
   7   5  11   119793.11   119676.10   3582.40 o
   9   5  11    46406.43    47325.78   1534.55 o
  11   5  11      408.82      544.43     33.06 o
  13   5  11    27355.43    27400.10    794.32 o
  15   5  11    40339.65    40757.71   1160.78 o
  17   5  11    21964.66    22549.52    652.93 o
  19   5  11     3752.34     3878.14    137.56 o
  21   5  11     1605.13     1571.41     66.80 o
  23   5  11    11580.60    11113.94    382.77 o
  25   5  11     6822.09     6781.15    204.11 o
  27   5  11     4084.78     4085.08    127.82 o
  29   5  11      175.98      146.69     23.36 o
  31   5  11      528.28      501.13     30.12 o
  33   5  11     3587.25     3583.94    106.09 o
  35   5  11     1827.53     1821.81     74.04 o
 -36   6  11       61.69       71.04     27.80 o
 -34   6  11      305.89      329.98     38.27 o
 -32   6  11       38.60       27.75     30.59 o
 -30   6  11      261.67      298.33     27.81 o
 -28   6  11     2088.81     2299.53     82.13 o
 -26   6  11     1046.06     1088.47     55.37 o
 -24   6  11      105.86      115.65     19.70 o
 -22   6  11        8.44        0.22      3.22 o
 -20   6  11     5793.61     5666.93    159.11 o
 -18   6  11    13829.06    13927.52    386.38 o
 -16   6  11      950.27     1062.80     49.38 o
 -14   6  11     2303.19     2218.91     69.81 o
 -12   6  11    11710.10    11429.23    326.07 o
 -10   6  11    15666.36    15018.67    426.22 o
  -8   6  11    18596.92    18929.04    536.33 o
  -6   6  11     2459.29     2434.18     79.72 o
  -4   6  11    23001.88    24336.13    813.70 o
  -2   6  11    23057.29    23576.49    839.05 o
   0   6  11       69.38      131.60     15.60 o
   2   6  11      658.62      696.33     37.42 o
   4   6  11     2365.35     2311.94     73.80 o
   6   6  11     8609.26     8371.61    245.85 o
   8   6  11    11500.53    10902.34    319.74 o
  10   6  11     1380.58     1213.53     50.82 o
  12   6  11     6676.98     6653.20    190.53 o
  14   6  11     3790.35     3749.13    112.07 o
  16   6  11     4844.65     4681.37    134.77 o
  18   6  11     3203.58     3213.64     95.43 o
  20   6  11      128.45      136.60     15.07 o
  22   6  11     3249.89     3258.92     95.07 o
  24   6  11     3476.52     3333.13    104.57 o
  26   6  11      676.74      642.22     32.34 o
  28   6  11        7.69        0.62      5.51 o
  30   6  11      516.71      531.57     45.32 o
  32   6  11      660.31      665.69     43.07 o
  34   6  11      350.28      355.05     25.78 o
 -35   7  11      530.18      517.86     37.64 o
 -33   7  11        2.63        1.66      8.45 o
 -31   7  11     1526.36     1555.61     63.13 o
 -29   7  11     6353.18     6225.35    212.28 o
 -27   7  11     4780.71     4830.48    144.47 o
 -25   7  11     2869.32     2816.89     89.58 o
 -23   7  11     4865.95     4836.26    141.68 o
 -21   7  11    13139.86    13269.44    375.07 o
 -19   7  11    37847.67    37374.93   1034.83 o
 -17   7  11    17354.61    16760.85    457.35 o
 -15   7  11     1110.46     1135.23     51.58 o
 -13   7  11    19679.04    19637.20    574.11 o
 -11   7  11    82275.71    82750.47   2333.47 o
  -9   7  11    71209.98    71997.65   2219.87 o
  -7   7  11     1417.21     1608.87     68.73 o
  -5   7  11    62870.53    65660.23   1856.16 o
  -3   7  11    81157.02    82439.42   2339.26 o
  -1   7  11    38724.31    40300.66   1219.58 o
   1   7  11    19341.85    19179.44    704.04 o
   3   7  11     3514.33     3529.21    106.82 o
   5   7  11    13404.18    13406.99    432.33 o
   7   7  11    74080.00    75213.98   2191.92 o
   9   7  11    62043.82    61480.42   1781.17 o
  11   7  11       92.66      130.25     19.09 o
  13   7  11    10385.56    10340.90    306.27 o
  15   7  11    26975.77    26797.04    766.54 o
  17   7  11    32966.36    33623.26    947.59 o
  19   7  11     8477.86     8263.69    230.85 o
  21   7  11      736.98      745.19     31.00 o
  23   7  11    13256.43    12980.26    350.09 o
  25   7  11    10307.36    10247.09    299.13 o
  27   7  11     4648.12     4626.07    148.25 o
  31   7  11      897.02      953.89     65.96 o
  33   7  11     2899.22     2840.73    126.97 o
 -34   8  11      381.88      368.71     33.53 o
 -32   8  11       87.47       77.07     22.24 o
 -30   8  11     1648.59     1693.29     92.46 o
 -28   8  11     2638.97     2640.42     86.84 o
 -26   8  11     1070.53     1033.24     48.97 o
 -24   8  11      574.49      625.79     32.58 o
 -22   8  11     2247.28     2183.43     69.75 o
 -20   8  11     4563.00     4554.76    129.29 o
 -18   8  11     2817.32     2870.07     85.92 o
 -16   8  11     1487.79     1579.17     63.99 o
 -14   8  11      442.59      439.90     33.14 o
 -12   8  11     5287.44     5113.95    150.07 o
 -10   8  11    10712.09    10638.55    299.05 o
  -8   8  11    10352.58    10685.10    302.61 o
  -6   8  11      836.51      848.87     36.00 o
  -4   8  11    22301.26    22377.42    645.81 o
  -2   8  11    26557.12    25641.00    723.84 o
   0   8  11    21838.24    22389.41    656.54 o
   2   8  11       43.26       56.16     14.27 o
   4   8  11     1537.39     1559.70     51.20 o
   6   8  11    33434.87    32598.41    922.76 o
   8   8  11    18122.64    18239.93    517.15 o
  10   8  11     1913.77     1848.61     69.57 o
  12   8  11     1175.08     1203.79     52.48 o
  14   8  11    13696.35    12980.26    379.42 o
  16   8  11     6026.93     6176.82    191.72 o
  18   8  11     1079.33     1101.80     49.94 o
  20   8  11     1303.82     1340.13     55.81 o
  22   8  11     2095.64     2092.44     67.62 o
  24   8  11     1751.13     1728.35     73.07 o
  26   8  11     1880.52     1937.41     64.22 o
  28   8  11        6.57        2.72      6.32 o
  30   8  11       88.32       45.28     18.69 o
  32   8  11      786.04      789.90     41.74 o
[truncated: 734,609 more chars]
